# Supplementary material for: Where is your field going? A machine learning approach to study the relative motion of the domains of physics
Source: PLoS One. 2020 Jun 18;15(6):e0233997. doi: 10.1371/journal.pone.0233997 (PMC7302634; doi:10.1371/journal.pone.0233997)
Supplement: S24 Data — (ZIP) [file pone.0233997.s024.zip › 23/Pacs4Run_23_VS_500_embeddings1987-1991ED8.txt]

2.632761895656585693e-01 -2.180765867233276367e-01 -1.710067987442016602e-01 -2.611537277698516846e-02 2.055314034223556519e-01 -2.726218700408935547e-01 -2.404301017522811890e-01 -8.239117860794067383e-01
-3.768094778060913086e-01 -5.213512778282165527e-01 -1.800864040851593018e-01 1.125525757670402527e-01 1.373515278100967407e-01 -2.529891133308410645e-01 3.803287148475646973e-01 -5.599904060363769531e-01
-2.001658082008361816e-02 -4.542402327060699463e-01 -2.902668416500091553e-01 -2.966557145118713379e-01 3.566795289516448975e-01 4.321609809994697571e-02 6.608496308326721191e-01 -2.349375784397125244e-01
1.071240901947021484e-01 -4.793649315834045410e-01 -6.880593299865722656e-02 -5.499936938285827637e-01 4.404307901859283447e-01 -1.727036237716674805e-01 -2.599215805530548096e-01 -4.001766741275787354e-01
5.256441235542297363e-02 -6.956148743629455566e-01 1.514292657375335693e-01 -1.410299986600875854e-01 -1.073076650500297546e-01 -4.660458862781524658e-01 -6.908106803894042969e-02 -4.868786334991455078e-01
-4.740531444549560547e-01 -2.844726741313934326e-01 -2.899502515792846680e-01 3.981160372495651245e-02 1.356610655784606934e-01 -2.595772147178649902e-01 1.367806494235992432e-01 -7.100700736045837402e-01
3.878113329410552979e-01 -7.615321278572082520e-01 -2.852849662303924561e-02 -3.946829438209533691e-01 9.490966796875000000e-02 -4.649634286761283875e-02 6.046475470066070557e-02 -3.134597241878509521e-01
1.562507897615432739e-01 -3.942111432552337646e-01 -7.309572696685791016e-01 -2.977909147739410400e-01 4.102128446102142334e-01 -5.337322875857353210e-02 -1.236340776085853577e-01 -1.039067432284355164e-01
-2.758339941501617432e-01 -3.242447599768638611e-02 -3.227125406265258789e-01 3.287571072578430176e-01 5.468888282775878906e-01 -2.744605839252471924e-01 -3.211009204387664795e-01 -4.828228056430816650e-01
7.660480588674545288e-02 -2.431907504796981812e-01 -1.338206529617309570e-01 -2.194555997848510742e-01 3.471247553825378418e-01 -4.165438935160636902e-02 -4.786444008350372314e-01 -7.194373011589050293e-01
-1.558170765638351440e-01 3.480913639068603516e-01 -4.806152880191802979e-01 3.847236931324005127e-02 1.223883256316184998e-01 -4.607872068881988525e-01 4.410714842379093170e-03 -6.282984614372253418e-01
-1.531131118535995483e-01 -7.166904211044311523e-01 -3.850131928920745850e-01 -6.862465292215347290e-02 8.666477352380752563e-02 -3.710440099239349365e-01 2.989740669727325439e-01 -2.745848298072814941e-01
-1.588488072156906128e-01 -4.014998376369476318e-01 -6.151607036590576172e-01 -1.254840344190597534e-01 -6.391551345586776733e-02 -3.348565101623535156e-01 1.756731867790222168e-01 -5.218437910079956055e-01
1.815969347953796387e-01 -4.202571809291839600e-01 -1.440107971429824829e-01 -4.503220021724700928e-01 3.927511572837829590e-01 -9.774615615606307983e-02 -3.955076336860656738e-01 -4.966320395469665527e-01
1.936854273080825806e-01 -6.410478949546813965e-01 -2.878907024860382080e-01 -1.988101750612258911e-01 -1.203614324331283569e-01 -5.558830127120018005e-02 4.561201333999633789e-01 -4.511258602142333984e-01
-8.730547130107879639e-02 -3.571329116821289062e-01 -3.724391460418701172e-01 -4.664357602596282959e-01 4.741559922695159912e-01 -4.153786301612854004e-01 3.282802402973175049e-01 -5.856070667505264282e-02
-2.056741267442703247e-01 -4.394748806953430176e-01 -5.367081165313720703e-01 -2.668877542018890381e-01 2.359776049852371216e-01 -6.754776090383529663e-02 9.202750772237777710e-02 -5.801362991333007812e-01
-2.150026559829711914e-01 -7.280374169349670410e-01 -3.786219060420989990e-01 -4.701910912990570068e-02 1.611561626195907593e-01 -3.146471679210662842e-01 2.249372601509094238e-01 -3.203109204769134521e-01
-2.006627470254898071e-01 -2.928413748741149902e-01 -4.824227392673492432e-01 -4.794740080833435059e-01 4.140735566616058350e-01 -4.177691042423248291e-01 1.317525953054428101e-01 -2.190998047590255737e-01
1.203783452510833740e-01 -4.461222887039184570e-02 -2.536597549915313721e-01 6.413174271583557129e-01 8.914885669946670532e-02 -5.825293660163879395e-01 -1.067605391144752502e-01 -3.862667083740234375e-01
-1.431095600128173828e-01 -5.442198514938354492e-01 -5.141769051551818848e-01 1.843770146369934082e-01 3.503866866230964661e-02 1.951818726956844330e-02 -2.453605644404888153e-02 -6.186768412590026855e-01
-4.464501440525054932e-01 -3.161397576332092285e-01 -9.358930587768554688e-02 -1.816592216491699219e-01 1.964170336723327637e-01 -5.701222419738769531e-01 1.867714822292327881e-01 -5.103686451911926270e-01
-6.054077669978141785e-02 -2.869629859924316406e-01 -4.966832697391510010e-01 1.264506578445434570e-02 -1.539033502340316772e-01 -3.025221526622772217e-01 4.058625996112823486e-01 -6.222559213638305664e-01
8.576223254203796387e-02 9.455970488488674164e-03 -4.592024385929107666e-01 4.145069420337677002e-01 -1.480639576911926270e-01 -3.515203893184661865e-01 9.213566780090332031e-02 -6.751992106437683105e-01
1.733964830636978149e-01 -4.049627482891082764e-01 -4.309379458427429199e-01 -2.095565795898437500e-01 -2.384463995695114136e-01 -9.972234815359115601e-02 3.632588982582092285e-01 -6.144583821296691895e-01
1.580069065093994141e-01 -5.397082567214965820e-01 -6.552872061729431152e-02 -5.035047531127929688e-01 3.247280046343803406e-02 -5.058125853538513184e-01 -1.068076416850090027e-01 -3.970252573490142822e-01
6.820483505725860596e-02 -2.575378417968750000e-01 -2.841146588325500488e-01 -3.946473598480224609e-01 -2.021012008190155029e-01 -4.640037715435028076e-01 2.529959976673126221e-01 -6.102483868598937988e-01
2.727297507226467133e-02 2.218093276023864746e-01 -3.947320282459259033e-01 -2.018067538738250732e-01 4.563851058483123779e-01 -3.202298581600189209e-01 -4.133705198764801025e-01 -5.213520526885986328e-01
-1.681212894618511200e-02 -3.118998408317565918e-01 -2.691100239753723145e-01 1.368084996938705444e-01 -2.851320207118988037e-01 -3.110294044017791748e-01 2.693609297275543213e-01 -7.488018870353698730e-01
3.587212860584259033e-01 1.963381916284561157e-01 1.192567944526672363e-01 1.508948355913162231e-01 5.607488155364990234e-01 -5.321210026741027832e-01 3.024043142795562744e-01 -3.267086744308471680e-01
-5.289164837449789047e-03 -1.001631543040275574e-01 -3.818654417991638184e-01 -4.508172869682312012e-01 3.190903365612030029e-01 1.110197380185127258e-01 2.948170602321624756e-01 -6.631898283958435059e-01
-3.213510513305664062e-01 -5.914806127548217773e-01 -4.755389690399169922e-01 -6.837360560894012451e-02 3.492211401462554932e-01 -4.217801392078399658e-01 9.256729483604431152e-02 -8.746110647916793823e-02
1.327904164791107178e-01 -3.675489723682403564e-01 -2.606711387634277344e-01 3.410926759243011475e-01 8.023278713226318359e-01 -7.943840324878692627e-02 4.428426176309585571e-02 -1.047816127538681030e-01
-6.136571243405342102e-02 -2.181552797555923462e-01 -3.361562788486480713e-01 2.685632109642028809e-01 8.441758155822753906e-01 -2.185538969933986664e-02 -6.353580206632614136e-02 -2.153319716453552246e-01
-2.530964463949203491e-02 -5.650341510772705078e-01 2.163359969854354858e-01 -2.054150104522705078e-01 -8.104068785905838013e-02 -3.706244528293609619e-01 1.788054853677749634e-01 -6.443583965301513672e-01
4.246394336223602295e-01 1.018644794821739197e-01 1.661415211856365204e-02 -2.403577715158462524e-01 7.602099776268005371e-01 -2.639361619949340820e-01 2.976330220699310303e-01 -1.228423118591308594e-01
-1.753740012645721436e-01 -1.623268425464630127e-01 -4.206557273864746094e-01 1.984195858240127563e-01 3.295491039752960205e-01 -7.826255559921264648e-01 6.692764908075332642e-02 3.143001347780227661e-02
1.525108367204666138e-01 1.389451175928115845e-01 1.292540580034255981e-01 7.527571916580200195e-02 6.078835129737854004e-01 -2.713860869407653809e-01 5.167244672775268555e-01 -4.742202758789062500e-01
2.108447253704071045e-01 -3.005371391773223877e-01 -4.118106365203857422e-01 1.101730018854141235e-02 8.111962080001831055e-01 -1.242553517222404480e-01 -1.233239248394966125e-01 8.261290192604064941e-02
3.760261461138725281e-02 -5.709901452064514160e-01 -7.610766589641571045e-02 -3.058373630046844482e-01 5.757470726966857910e-01 1.570514962077140808e-02 -3.061802983283996582e-01 -3.843822777271270752e-01
3.536722064018249512e-02 -3.892554640769958496e-01 -2.297067493200302124e-01 -3.701463937759399414e-01 3.029269278049468994e-01 1.628606915473937988e-01 4.835518300533294678e-01 -5.525803565979003906e-01
-2.315098047256469727e-01 -3.763223588466644287e-01 -5.574017167091369629e-01 -2.008360065519809723e-02 5.824760198593139648e-01 -1.379596590995788574e-01 -2.797511219978332520e-01 -2.389830052852630615e-01
-1.923403888940811157e-01 -2.064923495054244995e-01 -9.771350771188735962e-02 -3.498654961585998535e-01 6.304275244474411011e-02 -6.051950454711914062e-01 5.473452210426330566e-01 -3.443691730499267578e-01
1.520224064588546753e-01 -1.724978834390640259e-01 1.239858940243721008e-01 3.284386396408081055e-01 8.719195425510406494e-02 -8.295917510986328125e-01 -2.456849813461303711e-02 -3.570163846015930176e-01
-1.845066994428634644e-01 -7.013571858406066895e-01 -4.152868390083312988e-01 -1.107288748025894165e-01 1.340797096490859985e-01 -4.173326492309570312e-01 2.392648309469223022e-01 -1.998492479324340820e-01
3.647138774394989014e-01 -6.411223858594894409e-02 1.568093746900558472e-01 -1.310887783765792847e-01 7.081081867218017578e-01 -4.126431345939636230e-01 3.501786291599273682e-01 -1.636565178632736206e-01
-2.710092961788177490e-01 -2.885221540927886963e-01 8.578711003065109253e-02 -8.673121035099029541e-02 3.018286265432834625e-02 -7.384346127510070801e-01 2.136618196964263916e-01 -4.863940775394439697e-01
-2.196034491062164307e-01 -4.273976981639862061e-01 -2.972009479999542236e-01 -2.485111355781555176e-01 5.902183055877685547e-01 6.342661380767822266e-02 3.196109533309936523e-01 -4.055706858634948730e-01
-1.677529141306877136e-02 -4.917173683643341064e-01 -4.766894578933715820e-01 -4.280050992965698242e-01 4.872741401195526123e-01 -2.510074377059936523e-01 -9.394653886556625366e-02 -1.955624222755432129e-01
-3.985885530710220337e-02 -3.519749939441680908e-01 -4.452767968177795410e-01 3.102170228958129883e-01 -2.399148195981979370e-01 -2.981478869915008545e-01 2.637716233730316162e-01 -6.033174991607666016e-01
-2.500720620155334473e-01 -4.226822555065155029e-01 -5.300130844116210938e-01 4.695117101073265076e-02 1.185486018657684326e-01 2.290888130664825439e-02 5.967837292701005936e-03 -6.790223121643066406e-01
-2.010138034820556641e-01 -3.719426095485687256e-01 1.214063167572021484e-01 -3.475207090377807617e-01 3.508278727531433105e-02 -3.770004212856292725e-01 1.879059523344039917e-01 -7.120906710624694824e-01
-8.205131441354751587e-02 -6.821646690368652344e-01 3.157502114772796631e-01 2.694404311478137970e-02 6.913947314023971558e-02 -4.251576066017150879e-01 -1.627563238143920898e-01 -4.641833901405334473e-01
5.869485735893249512e-01 -3.688244819641113281e-01 -7.832241803407669067e-02 5.302742123603820801e-01 4.382768571376800537e-01 -4.632395505905151367e-02 -1.725335046648979187e-02 -1.939189881086349487e-01
-1.378730535507202148e-01 -5.179623365402221680e-01 -5.097628235816955566e-01 -1.346921455115079880e-02 -1.639142073690891266e-02 -6.553168594837188721e-02 8.369296044111251831e-02 -6.641528606414794922e-01
-1.183550208806991577e-01 -1.922408640384674072e-01 -4.714496731758117676e-01 5.288279801607131958e-02 -1.766007691621780396e-01 -2.614935636520385742e-01 4.244556128978729248e-01 -6.665171980857849121e-01
2.747108936309814453e-01 -4.050199091434478760e-01 1.997157633304595947e-01 3.158028125762939453e-01 6.958660483360290527e-01 7.878387719392776489e-02 -3.916076198220252991e-02 -3.590331077575683594e-01
-2.723879218101501465e-01 -4.446926712989807129e-01 -3.921532034873962402e-01 -2.409428358078002930e-01 5.614225268363952637e-01 3.933557122945785522e-02 2.557221353054046631e-01 -3.661684989929199219e-01
-1.989586055278778076e-01 -6.709642410278320312e-01 -5.595655441284179688e-01 -9.930241852998733521e-02 2.428204417228698730e-01 -1.041220575571060181e-01 1.548948287963867188e-01 -3.056995868682861328e-01
3.058835268020629883e-01 -3.976868689060211182e-01 -1.182877048850059509e-01 6.672585010528564453e-01 3.714371621608734131e-01 5.033841356635093689e-02 2.097193598747253418e-01 -3.233770132064819336e-01
-8.270820230245590210e-02 -2.259651273488998413e-01 -2.545525133609771729e-01 -2.761777341365814209e-01 3.873101770877838135e-01 3.250876367092132568e-01 2.406975068151950836e-02 -7.380768656730651855e-01
2.660221159458160400e-01 -3.951235115528106689e-01 1.098403036594390869e-01 2.951270043849945068e-01 7.762517333030700684e-01 -1.745098382234573364e-01 6.316005438566207886e-02 -1.921854615211486816e-01
-3.901152312755584717e-01 -3.803879916667938232e-01 -1.789959669113159180e-01 2.779775299131870270e-02 9.777392446994781494e-02 -2.298754155635833740e-01 3.926952779293060303e-01 -6.735658049583435059e-01
3.028299808502197266e-01 -4.160983487963676453e-02 3.629065454006195068e-01 1.657378822565078735e-01 6.044078469276428223e-01 -4.892208278179168701e-01 -7.409212179481983185e-03 -3.777455985546112061e-01
2.412029504776000977e-01 2.936511933803558350e-01 6.858639419078826904e-02 9.705030173063278198e-02 4.784248173236846924e-01 -3.983794152736663818e-01 4.586310386657714844e-01 -4.934859573841094971e-01
-1.605840027332305908e-01 -4.503664970397949219e-01 -5.789645314216613770e-01 -3.127035498619079590e-01 3.327854573726654053e-01 -3.298248648643493652e-01 3.263791501522064209e-01 -1.111098453402519226e-01
1.675145514309406281e-02 -2.034567445516586304e-01 -1.505322605371475220e-01 -7.002681493759155273e-02 4.218222498893737793e-01 -1.489352136850357056e-01 -6.106612682342529297e-01 -5.981120467185974121e-01
2.838259339332580566e-01 -3.486635684967041016e-01 -3.316926956176757812e-01 -7.995092123746871948e-02 3.494251966476440430e-01 -1.737415790557861328e-01 -6.250272393226623535e-01 -3.721845149993896484e-01
-2.426940351724624634e-01 -2.137073874473571777e-01 -6.211326122283935547e-01 -1.239495873451232910e-01 -6.986870896071195602e-03 -4.725038409233093262e-01 3.900915980339050293e-01 -3.446436524391174316e-01
1.694908440113067627e-01 -5.142219662666320801e-01 6.827645003795623779e-02 -4.568871557712554932e-01 -4.011416435241699219e-02 -4.573882222175598145e-01 3.636095225811004639e-01 -3.878350555896759033e-01
1.733037233352661133e-01 -7.082607746124267578e-01 2.866471707820892334e-01 -1.322679072618484497e-01 5.894400551915168762e-02 -4.370538592338562012e-01 -1.756118088960647583e-01 -3.786042332649230957e-01
1.504935473203659058e-01 -3.294207751750946045e-01 -2.194824963808059692e-01 -4.762436151504516602e-01 -1.269437670707702637e-01 -3.748171627521514893e-01 -4.013600572943687439e-02 -6.600298881530761719e-01
6.173258423805236816e-01 -4.373290762305259705e-02 -4.434662163257598877e-01 1.449853479862213135e-01 -8.101143687963485718e-02 -5.806762576103210449e-01 -1.578279286623001099e-01 -1.750886589288711548e-01
1.838303059339523315e-01 1.334112789481878281e-02 -4.309625327587127686e-01 4.838351309299468994e-01 8.321931213140487671e-02 -7.070997357368469238e-01 3.183402121067047119e-02 -1.956390887498855591e-01
1.443198621273040771e-01 -2.048707799986004829e-03 -1.204749271273612976e-01 4.813410807400941849e-03 2.024232596158981323e-01 -9.468812346458435059e-01 -1.343480404466390610e-02 -1.639829128980636597e-01
-3.282521665096282959e-01 -4.597572386264801025e-01 -3.897795081138610840e-01 1.007233336567878723e-01 1.794394254684448242e-01 -1.349206082522869110e-02 6.613348424434661865e-02 -6.942955851554870605e-01
4.862215816974639893e-01 -4.434708878397941589e-02 -4.639807939529418945e-01 2.249630354344844818e-02 7.006461024284362793e-01 1.435107290744781494e-01 4.826593399047851562e-02 -1.789067536592483521e-01
1.336666196584701538e-01 -3.060346841812133789e-01 -5.915132164955139160e-01 -4.371299967169761658e-02 -3.211930692195892334e-01 -3.652833998203277588e-01 2.073014825582504272e-01 -5.070567727088928223e-01
6.330218315124511719e-01 -3.644133806228637695e-01 -8.396263420581817627e-02 -3.098422884941101074e-01 -2.399064153432846069e-01 -2.974955141544342041e-01 -1.079595088958740234e-01 -4.535641372203826904e-01
7.251195609569549561e-02 -1.135797724127769470e-01 -1.307922154664993286e-01 -3.605987131595611572e-01 -2.439970970153808594e-01 -6.350719332695007324e-01 3.052369058132171631e-01 -5.279043316841125488e-01
6.578090190887451172e-01 1.341233700513839722e-01 -6.062396168708801270e-01 -1.090539991855621338e-01 4.490301758050918579e-02 -3.573082685470581055e-01 -7.119616121053695679e-02 -1.874152719974517822e-01
1.812587380409240723e-01 -6.099786758422851562e-01 -3.393588960170745850e-02 -4.326804876327514648e-01 -2.442030981183052063e-02 -5.492317080497741699e-01 2.065254896879196167e-01 -2.486014664173126221e-01
6.107221245765686035e-01 2.561278082430362701e-02 1.397449895739555359e-02 -3.373807072639465332e-01 2.036409527063369751e-01 3.360661119222640991e-02 -1.617024093866348267e-01 -6.660290956497192383e-01
5.068650841712951660e-01 -6.000414490699768066e-01 -2.362883687019348145e-01 -1.366791874170303345e-01 1.756744086742401123e-02 -3.550405502319335938e-01 -3.823765516281127930e-01 -1.896061897277832031e-01
2.174458932131528854e-03 -5.658462643623352051e-01 -6.155871748924255371e-01 7.850840687751770020e-02 -9.111678600311279297e-02 -4.203198850154876709e-02 2.074998021125793457e-01 -4.915046989917755127e-01
7.792255282402038574e-02 -1.571180373430252075e-01 -3.957795202732086182e-01 -6.917791366577148438e-01 1.708652079105377197e-01 -2.753680050373077393e-01 2.126984894275665283e-01 -4.286946952342987061e-01
1.888767927885055542e-01 -3.675125539302825928e-01 -4.240752458572387695e-01 -1.014221012592315674e-01 1.338338553905487061e-01 -1.627411097288131714e-01 -5.605839490890502930e-01 -5.296067595481872559e-01
4.180208444595336914e-01 -3.572222888469696045e-01 3.026459813117980957e-01 -3.587438762187957764e-01 3.146607875823974609e-01 -3.551006317138671875e-01 -2.918460965156555176e-01 -4.087505340576171875e-01
2.644147537648677826e-02 -2.507287263870239258e-01 9.523206949234008789e-02 3.708552420139312744e-01 7.451592683792114258e-01 -3.445868790149688721e-01 2.516624331474304199e-01 -2.291215658187866211e-01
3.016741573810577393e-01 1.047878190875053406e-01 -6.157054901123046875e-01 3.647441565990447998e-01 -1.594972461462020874e-01 -2.511872053146362305e-01 7.793868333101272583e-02 -5.396961569786071777e-01
3.298113942146301270e-01 -4.703852832317352295e-01 -2.855001091957092285e-01 -5.148041844367980957e-01 -8.803105354309082031e-02 -2.250073105096817017e-01 5.736522376537322998e-02 -5.116247534751892090e-01
2.163022756576538086e-01 1.032060533761978149e-01 -4.005918502807617188e-01 3.562723100185394287e-01 1.332873851060867310e-01 -7.480039596557617188e-01 2.322202324867248535e-01 -1.547791212797164917e-01
2.790696918964385986e-01 -6.292160749435424805e-01 -2.771925628185272217e-01 -3.582146465778350830e-01 -1.794154345989227295e-01 -2.489292770624160767e-01 1.069281473755836487e-01 -4.641814529895782471e-01
1.899832934141159058e-01 2.628334760665893555e-01 1.029481515288352966e-01 1.807492375373840332e-01 5.110470056533813477e-01 -1.998443901538848877e-01 3.337883651256561279e-01 -6.625970602035522461e-01
-2.603207528591156006e-02 -1.198547556996345520e-01 -6.044450402259826660e-01 -3.466845750808715820e-01 -1.256356090307235718e-01 -4.843750000000000000e-01 2.468714118003845215e-01 -4.336638450622558594e-01
3.885212838649749756e-01 -2.911165654659271240e-01 1.497848052531480789e-02 1.540072560310363770e-01 7.242042422294616699e-01 1.156978029757738113e-02 4.322533011436462402e-01 -1.700332164764404297e-01
-2.266658693552017212e-01 -6.274919509887695312e-01 -3.991874754428863525e-01 -1.370628923177719116e-01 3.876535892486572266e-01 -2.355524450540542603e-01 3.983757197856903076e-01 -1.107979193329811096e-01
5.249453186988830566e-01 -1.918230652809143066e-01 -1.938274949789047241e-01 5.832041501998901367e-01 3.298874199390411377e-01 -1.125773787498474121e-01 3.697589635848999023e-01 -2.274181693792343140e-01
4.785692691802978516e-01 -4.865121841430664062e-01 -6.909941136837005615e-02 -1.432431936264038086e-01 -1.498832702636718750e-01 -2.089900672435760498e-01 -3.675764203071594238e-01 -5.547339320182800293e-01
4.788980260491371155e-02 -2.503868937492370605e-01 1.738699078559875488e-01 1.181805506348609924e-02 8.029826879501342773e-01 -2.534682452678680420e-01 3.734440207481384277e-01 -2.369699031114578247e-01
2.500057220458984375e-01 -5.465953350067138672e-01 -3.287969902157783508e-02 3.550503253936767578e-01 6.270067691802978516e-01 -2.934940457344055176e-01 1.768186986446380615e-01 3.237002715468406677e-02
6.462137401103973389e-02 -5.595127344131469727e-01 6.546691060066223145e-03 -3.655290007591247559e-01 -6.927538663148880005e-02 -2.638601958751678467e-01 3.617218732833862305e-01 -5.863882899284362793e-01
1.664801090955734253e-01 -4.227345064282417297e-02 5.509421601891517639e-02 5.935741588473320007e-02 7.406078577041625977e-01 -3.923667967319488525e-01 4.924540817737579346e-01 -1.377532333135604858e-01
4.619828760623931885e-01 1.662214547395706177e-01 4.393151775002479553e-02 -3.573825061321258545e-01 2.555707991123199463e-01 -2.795137763023376465e-01 -3.012235462665557861e-01 -6.285778284072875977e-01
2.548692226409912109e-01 -4.444474279880523682e-01 -6.065927073359489441e-02 -6.267367005348205566e-01 9.133303165435791016e-02 -4.170140326023101807e-01 -9.300793707370758057e-02 -3.874748349189758301e-01
3.466511368751525879e-01 -5.597558617591857910e-01 -4.451624751091003418e-01 -2.748885154724121094e-01 -1.863093376159667969e-01 -4.056712687015533447e-01 2.728175818920135498e-01 -1.380699425935745239e-01
3.074004128575325012e-02 -2.372599393129348755e-02 8.670331537723541260e-02 -1.060334686189889908e-02 1.966251730918884277e-01 -9.491257667541503906e-01 -2.783873304724693298e-02 -2.249133139848709106e-01
-1.063878182321786880e-02 -2.691410779953002930e-01 -2.760839462280273438e-01 -2.976644337177276611e-01 4.116007089614868164e-01 3.427564203739166260e-01 9.203690290451049805e-02 -6.835608482360839844e-01
-3.981707245111465454e-02 -5.584774613380432129e-01 -2.288861423730850220e-01 2.277225442230701447e-02 9.016539901494979858e-02 -7.492327690124511719e-01 -2.315645515918731689e-01 -1.025112047791481018e-01
-4.713562130928039551e-02 -1.885694116353988647e-01 -3.205738365650177002e-01 -5.931901335716247559e-01 1.453995853662490845e-01 -5.504644513130187988e-01 3.374703824520111084e-01 -2.637029588222503662e-01
4.162194132804870605e-01 8.143677562475204468e-02 -2.593052387237548828e-01 -3.712999820709228516e-01 1.245176643133163452e-01 -8.100140094757080078e-02 -1.704517304897308350e-01 -7.509372830390930176e-01
3.238350450992584229e-01 -2.076007872819900513e-01 -3.867025375366210938e-01 2.807250320911407471e-01 7.011843323707580566e-01 8.476565033197402954e-02 -2.126328349113464355e-01 -2.821881473064422607e-01
1.204367801547050476e-01 -4.325348138809204102e-01 -4.023981094360351562e-02 4.288771152496337891e-01 6.829847693443298340e-01 -1.824552267789840698e-01 3.192906379699707031e-01 -1.055908575654029846e-01
-2.011030614376068115e-01 -1.554192006587982178e-01 -4.256696999073028564e-01 1.516255438327789307e-01 4.981387853622436523e-01 -6.539257764816284180e-01 -2.354582548141479492e-01 -3.966826945543289185e-03
-2.000463753938674927e-02 -2.238346040248870850e-01 3.368963301181793213e-01 2.141724228858947754e-01 6.376912593841552734e-01 -4.586341679096221924e-01 1.721204221248626709e-01 -3.788245022296905518e-01
-1.710351258516311646e-01 -4.156709611415863037e-01 3.031243383884429932e-01 -2.983579039573669434e-01 1.755978316068649292e-01 -5.558662414550781250e-01 1.303794384002685547e-01 -5.101394057273864746e-01
3.037188649177551270e-01 -5.411568284034729004e-01 -1.849414557218551636e-01 -6.065079569816589355e-01 1.255439966917037964e-01 -3.721953034400939941e-01 1.451811790466308594e-01 -1.935990899801254272e-01
3.197256922721862793e-01 -6.557751297950744629e-01 -1.176255047321319580e-01 -3.323249518871307373e-01 5.112510323524475098e-01 -2.475825697183609009e-01 -1.438895910978317261e-01 8.934832178056240082e-03
2.447129040956497192e-02 -3.724156022071838379e-01 -2.834371924400329590e-01 -4.842134714126586914e-01 4.511435925960540771e-01 -4.140422940254211426e-01 4.130783081054687500e-01 1.769153773784637451e-02
-1.945482492446899414e-01 -2.720371484756469727e-01 -4.635376632213592529e-01 2.694380283355712891e-01 3.944113850593566895e-01 -6.439391970634460449e-01 -1.705744117498397827e-01 -3.700162470340728760e-02
-5.937862768769264221e-02 -2.768925130367279053e-01 -5.095972418785095215e-01 1.938664615154266357e-01 -2.042407393455505371e-01 -1.233500167727470398e-01 2.208231389522552490e-01 -7.189151048660278320e-01
-2.819450795650482178e-01 -2.139930278062820435e-01 -2.486783713102340698e-01 -4.411666691303253174e-01 3.396472930908203125e-01 -6.411576867103576660e-01 1.507928669452667236e-01 -2.627984285354614258e-01
1.851037144660949707e-01 -1.659207344055175781e-01 1.649341136217117310e-01 -9.578793495893478394e-02 7.110452055931091309e-01 -4.105939865112304688e-01 4.619282782077789307e-01 -1.194902583956718445e-01
-1.995341330766677856e-01 -6.263765692710876465e-01 -5.587679743766784668e-01 6.097037345170974731e-02 4.926727339625358582e-02 -3.408818840980529785e-01 1.340724229812622070e-01 -3.395531475543975830e-01
6.480942014604806900e-03 -4.021035134792327881e-01 1.538936235010623932e-02 -1.093190461397171021e-01 6.111514940857887268e-02 -5.553532838821411133e-01 -5.032414197921752930e-01 -5.105674862861633301e-01
6.883289217948913574e-01 1.401451826095581055e-01 -1.990915834903717041e-01 1.827277690172195435e-01 -1.388087570667266846e-01 -5.065106749534606934e-01 7.813196629285812378e-02 -3.893716335296630859e-01
5.166625380516052246e-01 -1.611405983567237854e-02 -5.830115675926208496e-01 1.471308022737503052e-01 4.261702299118041992e-01 2.318073660135269165e-01 -9.824076294898986816e-02 -3.553074002265930176e-01
1.406628489494323730e-01 -1.740514039993286133e-01 3.929477334022521973e-01 5.843541398644447327e-02 6.240375638008117676e-01 -4.059719443321228027e-01 3.045926392078399658e-01 -3.808997273445129395e-01
1.409591883420944214e-01 -1.439362466335296631e-01 -2.113410830497741699e-01 4.544880688190460205e-01 -1.552198529243469238e-01 -6.917683482170104980e-01 -1.111165359616279602e-01 -4.395508468151092529e-01
6.809613704681396484e-01 8.538231253623962402e-02 -3.429234325885772705e-01 2.329099476337432861e-01 -4.089285619556903839e-03 -5.671904087066650391e-01 -7.032921165227890015e-02 -1.746138632297515869e-01
4.212678372859954834e-01 9.880065172910690308e-02 -5.041105672717094421e-02 2.595469057559967041e-01 5.304486155509948730e-01 -4.134343564510345459e-01 5.131258964538574219e-01 -1.651187092065811157e-01
6.486853957176208496e-01 3.495837002992630005e-02 -3.633140325546264648e-01 1.734547615051269531e-01 5.674763917922973633e-01 8.611448854207992554e-02 1.972593069076538086e-01 -2.180485278367996216e-01
1.000669598579406738e-01 -1.746652573347091675e-01 -2.129397243261337280e-01 6.474646925926208496e-01 5.581082105636596680e-01 -3.666164875030517578e-01 -1.139214783906936646e-01 -1.898797452449798584e-01
2.009209096431732178e-01 6.093058735132217407e-02 2.712009549140930176e-01 1.863321363925933838e-01 5.818644762039184570e-01 -3.602076470851898193e-01 3.288229703903198242e-01 -5.207766294479370117e-01
1.240854710340499878e-02 -2.681683599948883057e-01 -7.045221514999866486e-03 5.179688930511474609e-01 4.363453984260559082e-01 -6.253967285156250000e-01 2.667650878429412842e-01 -8.311641961336135864e-02
-1.140031591057777405e-01 -9.626655280590057373e-02 -3.318694233894348145e-01 2.688391208648681641e-01 2.493664026260375977e-01 -8.297414183616638184e-01 -1.454513818025588989e-01 -1.533424705266952515e-01
3.944383561611175537e-01 -5.902131199836730957e-01 -3.045488297939300537e-01 -2.282909452915191650e-01 -2.103264331817626953e-01 -9.332616627216339111e-02 3.525642454624176025e-01 -4.170749783515930176e-01
1.147874072194099426e-01 -1.130599454045295715e-01 -5.988153219223022461e-01 3.090598285198211670e-01 5.901170372962951660e-01 -2.428033202886581421e-02 -3.458578884601593018e-01 -2.269320338964462280e-01
4.751710593700408936e-01 -7.582687139511108398e-01 -1.344182938337326050e-01 -4.437705874443054199e-02 -9.780409187078475952e-02 -3.066726624965667725e-01 -2.080560177564620972e-01 -1.797287762165069580e-01
-2.698189914226531982e-01 -6.141444444656372070e-01 1.223461627960205078e-01 2.384170740842819214e-01 6.955275684595108032e-02 -2.759445011615753174e-01 9.441109001636505127e-02 -6.231505274772644043e-01
2.435268014669418335e-01 -3.932682275772094727e-01 -1.231629028916358948e-01 3.616502285003662109e-01 -2.818466424942016602e-01 -6.617260575294494629e-01 -1.045609414577484131e-01 -3.343994617462158203e-01
2.196395397186279297e-01 6.950196810066699982e-03 -4.268574416637420654e-01 2.619239687919616699e-01 6.396004557609558105e-01 1.770695447921752930e-01 -1.085174828767776489e-01 -4.986786842346191406e-01
-2.075990894809365273e-03 -1.787901669740676880e-01 -4.437748789787292480e-01 5.473072528839111328e-01 2.873151600360870361e-01 -6.172322630882263184e-01 -1.357508171349763870e-02 -8.853460103273391724e-02
1.610543578863143921e-01 -4.074935615062713623e-01 -5.292964577674865723e-01 1.773394457995891571e-02 -2.661362290382385254e-01 -2.916449308395385742e-01 4.526983201503753662e-01 -4.083141088485717773e-01
-1.033557504415512085e-01 1.584146320819854736e-01 -4.197889864444732666e-01 2.904682159423828125e-01 3.658416271209716797e-01 -7.008773684501647949e-01 -5.388306453824043274e-02 -2.750546038150787354e-01
2.150084376335144043e-01 3.229763507843017578e-01 4.948763549327850342e-02 1.171479374170303345e-01 5.418968200683593750e-01 -2.207016646862030029e-01 2.792649269104003906e-01 -6.426001191139221191e-01
2.104277163743972778e-01 -5.976212620735168457e-01 -5.491996407508850098e-01 -4.100649654865264893e-01 1.188081800937652588e-01 -3.332088515162467957e-02 2.749842107295989990e-01 -1.948164850473403931e-01
-3.444233909249305725e-02 -3.999210596084594727e-01 -3.344165384769439697e-01 -1.160103604197502136e-01 5.268276929855346680e-01 -3.065004050731658936e-01 -5.396189093589782715e-01 -2.256225943565368652e-01
1.338531374931335449e-01 -3.816695213317871094e-01 7.721154391765594482e-02 3.627064526081085205e-01 7.551559209823608398e-01 -2.247606515884399414e-01 2.371189147233963013e-01 -1.479557752609252930e-01
2.890269458293914795e-01 8.194334805011749268e-02 3.184852302074432373e-01 5.373629182577133179e-02 6.084098815917968750e-01 -4.119734764099121094e-01 2.238345146179199219e-01 -4.641572535037994385e-01
-4.114187788218259811e-03 1.757626831531524658e-01 -3.493984341621398926e-01 -1.712899208068847656e-01 4.725981354713439941e-01 -3.229244947433471680e-01 -4.425531625747680664e-01 -5.423915386199951172e-01
2.823865711688995361e-01 -2.141601592302322388e-01 2.001081109046936035e-01 -5.842264890670776367e-01 2.099978178739547729e-01 -2.894302904605865479e-01 -1.922247409820556641e-01 -5.728963613510131836e-01
-1.714748740196228027e-01 -2.372340410947799683e-01 -1.564510464668273926e-01 -2.528522312641143799e-01 3.318516314029693604e-01 9.035599231719970703e-02 4.848434329032897949e-01 -6.874172091484069824e-01
3.638868033885955811e-01 1.161501258611679077e-01 1.480900198221206665e-01 -8.751530200242996216e-02 6.460344791412353516e-01 -4.176881313323974609e-01 3.971162438392639160e-01 -2.738259732723236084e-01
7.586526274681091309e-01 5.417498946189880371e-02 -1.021857634186744690e-01 2.037669271230697632e-01 2.457254938781261444e-02 -5.653539299964904785e-01 -2.965436503291130066e-02 -2.200918495655059814e-01
2.516668736934661865e-01 -5.940951108932495117e-01 -2.354718297719955444e-01 -4.400005936622619629e-01 -1.084683835506439209e-01 -3.361274600028991699e-01 1.282238662242889404e-01 -4.398624598979949951e-01
3.298608064651489258e-01 -1.640772521495819092e-01 -5.804142355918884277e-01 -9.569150954484939575e-02 -2.959472835063934326e-01 -9.295886754989624023e-02 2.637079358100891113e-02 -6.490851640701293945e-01
2.621835470199584961e-01 -3.293767869472503662e-01 1.221534088253974915e-01 2.988632321357727051e-01 7.182967662811279297e-01 -2.055676281452178955e-01 3.744803667068481445e-01 -1.417260020971298218e-01
5.015739798545837402e-01 -5.600765943527221680e-01 -4.662355184555053711e-01 -2.955787777900695801e-01 -1.186800673604011536e-01 6.272736191749572754e-02 1.357629895210266113e-01 -3.058497905731201172e-01
5.552467703819274902e-01 8.663069456815719604e-02 -3.192504048347473145e-01 2.945736944675445557e-01 9.189017117023468018e-02 -6.731238365173339844e-01 -8.636280149221420288e-02 -1.627996265888214111e-01
-4.627081006765365601e-02 -3.929868713021278381e-02 1.506856381893157959e-01 1.394698172807693481e-01 4.040554761886596680e-01 -7.867690324783325195e-01 -2.776431143283843994e-01 -3.079037666320800781e-01
6.794747114181518555e-01 1.446871459484100342e-01 -1.280445903539657593e-01 2.544750273227691650e-01 5.409420132637023926e-01 -5.860867723822593689e-02 9.592093527317047119e-02 -3.619015812873840332e-01
1.023581475019454956e-01 -3.204035162925720215e-01 -2.325443625450134277e-01 -5.167205929756164551e-01 -1.030075699090957642e-01 -2.651092708110809326e-01 1.981699615716934204e-01 -6.675496101379394531e-01
1.653477400541305542e-01 -5.164446830749511719e-01 -1.270216405391693115e-01 3.772296011447906494e-01 6.079803705215454102e-01 -9.572996199131011963e-02 3.950477242469787598e-01 -1.124334558844566345e-01
3.522540032863616943e-01 -7.528016567230224609e-01 -3.434827923774719238e-01 -9.085158258676528931e-02 -6.164224073290824890e-02 -7.476504892110824585e-02 -2.519310116767883301e-01 -3.318337202072143555e-01
2.881862819194793701e-01 5.627150833606719971e-02 4.075445607304573059e-02 2.262236922979354858e-01 8.238528370857238770e-01 -1.256151050329208374e-01 1.257831603288650513e-01 -3.880849778652191162e-01
2.130189985036849976e-01 -1.478615999221801758e-01 1.846740245819091797e-01 -6.445907056331634521e-02 6.548047065734863281e-01 -4.304824769496917725e-01 5.162979364395141602e-01 -1.176974251866340637e-01
3.219116032123565674e-01 -7.512190937995910645e-01 -2.211461514234542847e-01 7.259820587933063507e-03 -2.054490149021148682e-02 -1.712095439434051514e-01 -3.655966222286224365e-01 -3.459605872631072998e-01
2.965419590473175049e-01 2.614338099956512451e-01 -4.199300110340118408e-01 3.709953725337982178e-01 -4.224262759089469910e-02 -3.848274350166320801e-01 7.132580038160085678e-03 -6.162863969802856445e-01
2.912162542343139648e-01 1.302289366722106934e-01 2.140195965766906738e-01 1.885533779859542847e-01 5.933346748352050781e-01 -2.541531026363372803e-01 3.262516260147094727e-01 -5.420303344726562500e-01
-1.540218591690063477e-01 -1.390275359153747559e-01 1.489774286746978760e-01 2.727266550064086914e-01 6.694777607917785645e-01 -4.293207824230194092e-01 3.262937963008880615e-01 -3.484106063842773438e-01
2.308685630559921265e-01 1.095446273684501648e-01 1.953534483909606934e-01 1.738216578960418701e-01 5.893287658691406250e-01 -2.710650861263275146e-01 3.989868760108947754e-01 -5.351145267486572266e-01
4.249203205108642578e-01 -2.614195644855499268e-01 -3.518811464309692383e-01 4.320708215236663818e-01 6.292856931686401367e-01 5.797030776739120483e-02 3.317707404494285583e-02 -2.003377079963684082e-01
5.175071358680725098e-01 -3.557877838611602783e-01 -1.498304158449172974e-01 1.919931173324584961e-01 9.419606626033782959e-02 -3.428268432617187500e-01 -5.814389586448669434e-01 -2.860361337661743164e-01
5.592611432075500488e-02 2.101338207721710205e-01 -5.653766393661499023e-01 2.581634521484375000e-01 -1.492605637758970261e-02 -2.336238473653793335e-01 1.394176483154296875e-01 -7.015531659126281738e-01
-5.328058451414108276e-02 -2.952994704246520996e-01 -3.781497180461883545e-01 2.518209815025329590e-01 1.597238704562187195e-02 -7.487999796867370605e-01 -2.387976199388504028e-01 -2.925190925598144531e-01
5.409280955791473389e-02 7.604093104600906372e-02 -2.386561632156372070e-01 5.068914294242858887e-01 2.423790544271469116e-01 -6.713209748268127441e-01 3.574348688125610352e-01 -2.005413472652435303e-01
1.449880003929138184e-01 -3.942866325378417969e-01 -1.681840419769287109e-01 1.904071420431137085e-01 -8.459760248661041260e-02 -8.489919900894165039e-01 -7.962501049041748047e-02 -1.571354269981384277e-01
3.222528994083404541e-01 -2.281584441661834717e-01 -2.524242699146270752e-01 5.569108724594116211e-01 4.316876232624053955e-01 -1.341576725244522095e-01 4.953181147575378418e-01 -1.433060169219970703e-01
-3.732930496335029602e-02 -5.185532569885253906e-01 -3.557389080524444580e-01 -3.244415521621704102e-01 3.322654962539672852e-01 5.117924883961677551e-02 4.706056714057922363e-01 -4.042366743087768555e-01
2.790088951587677002e-01 2.459356933832168579e-01 9.988597035408020020e-02 2.066462486982345581e-01 5.437745451927185059e-01 -1.736772954463958740e-01 3.145274519920349121e-01 -6.198448538780212402e-01
2.778565585613250732e-01 -4.669631123542785645e-01 -1.425671130418777466e-01 4.806889295578002930e-01 5.086786150932312012e-01 -7.127493619918823242e-02 4.214720427989959717e-01 -1.090024411678314209e-01
2.729734480381011963e-01 -2.380042970180511475e-01 1.609991788864135742e-01 4.088202416896820068e-01 1.443190425634384155e-01 -7.616447210311889648e-01 -9.517892450094223022e-02 -2.565052509307861328e-01
-1.334312111139297485e-01 -2.092065960168838501e-01 -4.742735624313354492e-01 -5.238637328147888184e-01 4.109430909156799316e-01 -4.669780731201171875e-01 -1.078403741121292114e-01 -2.012163400650024414e-01
9.937936067581176758e-02 2.174158841371536255e-01 1.236660853028297424e-01 1.159945949912071228e-01 5.890136361122131348e-01 -2.743591964244842529e-01 3.499576747417449951e-01 -6.078040003776550293e-01
2.163596153259277344e-01 -3.739890158176422119e-01 -1.746154278516769409e-01 3.623155951499938965e-01 -2.627004384994506836e-01 -6.846860647201538086e-01 -6.624437868595123291e-02 -3.307005465030670166e-01
3.455025851726531982e-01 1.242012977600097656e-01 3.273397982120513916e-01 -5.803884193301200867e-02 5.954951643943786621e-01 -3.161655664443969727e-01 -2.415361255407333374e-02 -5.472874641418457031e-01
2.191465795040130615e-01 -3.375175595283508301e-01 -2.605822384357452393e-01 -7.895834743976593018e-02 4.870958626270294189e-01 -2.639970369637012482e-02 -5.747361183166503906e-01 -4.423101842403411865e-01
3.057925701141357422e-01 -4.446027874946594238e-01 1.118353083729743958e-01 2.874280810356140137e-01 6.889520883560180664e-01 -3.271093666553497314e-01 1.788471639156341553e-01 -7.454456295818090439e-03
-1.260556131601333618e-01 -4.349097609519958496e-01 -4.340457022190093994e-01 7.944782823324203491e-02 -1.510359197854995728e-01 -9.179641306400299072e-02 7.400853931903839111e-02 -7.506931424140930176e-01
4.435460567474365234e-01 -7.464171051979064941e-01 -1.627099514007568359e-01 8.202898502349853516e-02 -1.172890290617942810e-01 -3.674801439046859741e-02 -1.656865477561950684e-01 -4.127542674541473389e-01
1.554407626390457153e-01 -4.638873040676116943e-01 -2.401660978794097900e-01 -1.161173209547996521e-01 4.590255022048950195e-01 1.348996907472610474e-01 -4.708194136619567871e-01 -4.887847006320953369e-01
3.046601116657257080e-01 -5.407485961914062500e-01 -2.500202693045139313e-02 1.903806626796722412e-01 5.794016718864440918e-01 7.226240355521440506e-03 4.893721938133239746e-01 -5.157105624675750732e-02
3.871957957744598389e-01 -5.602241754531860352e-01 1.465655714273452759e-01 -3.901771605014801025e-01 3.717717826366424561e-01 -4.714752137660980225e-01 1.978267915546894073e-02 4.017565026879310608e-02
8.534900844097137451e-02 -1.785658001899719238e-01 3.175705671310424805e-01 -1.092397272586822510e-01 5.830054283142089844e-01 -5.927226543426513672e-01 3.220659196376800537e-01 -2.304421067237854004e-01
-1.722168326377868652e-01 8.438482880592346191e-02 -3.292730450630187988e-01 -1.003024652600288391e-01 4.418704211711883545e-01 -3.541095852851867676e-01 -4.657570123672485352e-01 -5.542259812355041504e-01
-1.806937605142593384e-01 -1.402916908264160156e-01 2.379152029752731323e-01 2.184110581874847412e-01 6.375337243080139160e-01 -3.557724952697753906e-01 3.253096044063568115e-01 -4.522291421890258789e-01
2.571088671684265137e-01 1.331169903278350830e-01 -6.741567254066467285e-01 -6.435856223106384277e-03 -2.164613641798496246e-02 -3.376166522502899170e-02 1.372690498828887939e-01 -6.642251610755920410e-01
-1.414554417133331299e-01 -4.914524555206298828e-01 -3.656430244445800781e-01 -2.374602556228637695e-01 4.929174780845642090e-01 8.147064596414566040e-02 4.521691799163818359e-01 -3.071162700653076172e-01
1.730862110853195190e-01 -6.957756280899047852e-01 5.957357957959175110e-02 -3.816171884536743164e-01 -2.593475801404565573e-04 -4.290216863155364990e-01 -9.658987820148468018e-02 -3.786390423774719238e-01
5.657331347465515137e-01 3.511590063571929932e-01 -5.259016752243041992e-01 -1.058948710560798645e-01 4.989835619926452637e-02 -3.450671732425689697e-01 2.058742940425872803e-01 -3.238854408264160156e-01
4.671855568885803223e-01 -6.042149066925048828e-01 -3.177790641784667969e-01 -3.308796584606170654e-01 -2.518738852813839912e-03 -4.055000841617584229e-01 1.979944556951522827e-01 5.058255419135093689e-02
3.529453873634338379e-01 -2.859948873519897461e-01 8.743569254875183105e-02 -3.055205345153808594e-01 1.342556625604629517e-01 -1.226517185568809509e-01 -3.916491568088531494e-01 -7.114712595939636230e-01
3.090058267116546631e-01 -6.762837171554565430e-01 -1.352182179689407349e-01 -4.290251135826110840e-01 2.462942600250244141e-01 -4.101215600967407227e-01 1.116934418678283691e-01 5.893350765109062195e-02
2.829647995531558990e-02 -1.501571387052536011e-01 -4.096275866031646729e-01 8.517005480825901031e-03 7.378584146499633789e-01 3.720523416996002197e-02 -3.516347408294677734e-01 -3.732541203498840332e-01
-2.373159676790237427e-01 -2.764584720134735107e-01 -4.263819754123687744e-01 -1.369949728250503540e-01 1.450307518243789673e-01 8.244908414781093597e-03 -2.519819736480712891e-01 -7.629454731941223145e-01
4.284500777721405029e-01 -3.418996930122375488e-01 -1.625711172819137573e-01 -3.158731162548065186e-01 -3.329696953296661377e-01 -3.058833181858062744e-01 8.338737487792968750e-02 -6.016170382499694824e-01
1.025158911943435669e-01 -4.282683730125427246e-01 -1.879857927560806274e-01 -5.521194934844970703e-01 8.019819855690002441e-02 -3.111788332462310791e-01 4.934738576412200928e-01 -3.451399207115173340e-01
3.471210002899169922e-01 -6.102803349494934082e-01 -2.847251296043395996e-01 -2.538661360740661621e-01 4.581370055675506592e-01 -3.506143987178802490e-01 -8.484423160552978516e-03 1.692825704813003540e-01
-1.281643938273191452e-02 -4.260172545909881592e-01 -1.469070613384246826e-01 2.481594830751419067e-01 -8.355750888586044312e-02 -7.865116000175476074e-01 -5.827415362000465393e-02 -3.258869051933288574e-01
-1.524953693151473999e-01 4.757571220397949219e-02 -3.118626475334167480e-01 -5.431796237826347351e-02 5.917662382125854492e-01 -3.176308274269104004e-01 -4.718469679355621338e-01 -4.478355944156646729e-01
7.035248279571533203e-01 -9.137298166751861572e-02 -5.735037475824356079e-02 4.746598601341247559e-01 2.500697970390319824e-01 -2.456633746623992920e-01 3.244236111640930176e-01 -1.999414712190628052e-01
1.758681610226631165e-02 1.748490631580352783e-01 -2.712133526802062988e-01 4.521177411079406738e-01 1.701862663030624390e-01 -6.735322475433349609e-01 8.449086546897888184e-02 -4.487802088260650635e-01
8.963000774383544922e-02 -3.825391232967376709e-01 -5.069619789719581604e-02 3.894939124584197998e-01 7.899960279464721680e-01 -1.875167638063430786e-01 8.543792366981506348e-02 -1.574763059616088867e-01
5.168858170509338379e-01 -8.265993744134902954e-02 -1.134924143552780151e-01 3.116283416748046875e-01 2.161611104384064674e-03 -7.229838967323303223e-01 -2.293462008237838745e-01 -2.017265111207962036e-01
2.247480005025863647e-01 -6.508224606513977051e-01 -2.920274436473846436e-01 -4.334950149059295654e-01 4.268657881766557693e-03 -3.683426678180694580e-01 -1.195984110236167908e-01 -3.205029070377349854e-01
-1.350015401840209961e-01 1.452849656343460083e-01 -3.378039598464965820e-02 5.006203427910804749e-02 6.680514812469482422e-01 -5.617438554763793945e-01 -1.253783255815505981e-01 -4.236164689064025879e-01
3.964539468288421631e-01 2.777169942855834961e-01 -4.541074633598327637e-01 4.567372053861618042e-02 -2.061697840690612793e-02 -3.988870978355407715e-01 5.541429519653320312e-01 -3.013095259666442871e-01
-5.787194892764091492e-02 -2.848594486713409424e-01 -1.129589304327964783e-01 -1.882503777742385864e-01 -4.321102797985076904e-02 -8.257450461387634277e-01 4.022960960865020752e-01 -1.474579125642776489e-01
5.616195797920227051e-01 -7.180075347423553467e-02 -1.489728838205337524e-01 3.575839400291442871e-01 4.528327584266662598e-01 2.478654533624649048e-01 1.445957571268081665e-01 -4.919006228446960449e-01
-1.256798654794692993e-01 -4.922713041305541992e-01 -5.110735893249511719e-01 3.967329859733581543e-02 7.684840261936187744e-02 -4.854087717831134796e-03 -1.779699921607971191e-01 -6.644552350044250488e-01
-5.446504801511764526e-03 -4.055714607238769531e-01 8.953662961721420288e-02 -2.512415349483489990e-01 -1.705279797315597534e-01 -4.029332399368286133e-01 -3.313835337758064270e-02 -7.561810016632080078e-01
-9.591908007860183716e-02 -1.091615334153175354e-01 -4.779895842075347900e-01 1.711711138486862183e-01 6.767219901084899902e-01 -1.992814540863037109e-01 -3.931185901165008545e-01 -2.624914348125457764e-01
3.829271495342254639e-01 -6.521632075309753418e-01 -7.895313948392868042e-02 -5.865966901183128357e-02 -3.058214113116264343e-02 -1.531698554754257202e-01 -3.815972208976745605e-01 -4.983598887920379639e-01
-2.131402492523193359e-02 -2.409328222274780273e-01 -3.204055130481719971e-01 1.518012583255767822e-01 -2.790514826774597168e-01 -5.355371832847595215e-01 2.851648926734924316e-01 -6.081160306930541992e-01
2.806895375251770020e-01 4.172849953174591064e-01 -6.063515543937683105e-01 -7.091426849365234375e-02 1.683931350708007812e-01 -3.241366744041442871e-01 3.463739454746246338e-01 -3.478502929210662842e-01
-6.734898313879966736e-03 -3.750359117984771729e-01 -1.664659567177295685e-02 9.537443518638610840e-02 1.681002825498580933e-01 -8.888969421386718750e-01 -1.413172334432601929e-01 -1.075324639678001404e-01
2.941992692649364471e-02 -8.404067903757095337e-02 -6.795265674591064453e-01 -2.620505392551422119e-01 -1.749855428934097290e-01 -4.388903975486755371e-01 2.591569721698760986e-01 -4.138089716434478760e-01
-5.006793141365051270e-02 -3.686082959175109863e-01 1.946378201246261597e-01 1.362731028348207474e-02 6.889380514621734619e-02 -7.983160018920898438e-01 -1.934598833322525024e-01 -3.795655965805053711e-01
-6.613451242446899414e-02 -1.148884370923042297e-01 -4.002021253108978271e-01 3.134310841560363770e-01 -2.189206928014755249e-01 -2.158538997173309326e-01 3.018290698528289795e-01 -7.337617278099060059e-01
1.741291135549545288e-01 2.546225488185882568e-01 -6.799530982971191406e-01 -5.546484887599945068e-02 3.167726695537567139e-01 4.669509828090667725e-03 -3.967568278312683105e-02 -5.809415578842163086e-01
-1.272057890892028809e-01 -3.992086648941040039e-01 -5.361111164093017578e-01 3.369634449481964111e-01 4.822597801685333252e-01 -3.395541608333587646e-01 1.772980242967605591e-01 -2.102035731077194214e-01
4.491926133632659912e-01 1.568787731230258942e-03 -6.078732609748840332e-01 3.512533605098724365e-01 3.455485701560974121e-01 1.769881546497344971e-01 5.209176242351531982e-02 -3.897340595722198486e-01
3.593275547027587891e-01 -5.223903059959411621e-01 -4.769209623336791992e-01 -2.448777407407760620e-01 -1.142714396119117737e-01 1.212000846862792969e-01 -5.914118885993957520e-02 -5.285151600837707520e-01
4.328272938728332520e-01 -6.173318624496459961e-01 -2.584920525550842285e-01 -3.077969253063201904e-01 1.030995249748229980e-01 -3.738885521888732910e-01 -3.197666406631469727e-01 -1.316506862640380859e-01
2.820923328399658203e-01 -5.179277807474136353e-02 -5.265117287635803223e-01 3.115886747837066650e-01 5.137542486190795898e-01 2.546964883804321289e-01 -1.356982346624135971e-02 -4.630783796310424805e-01
5.075058937072753906e-01 -6.707513332366943359e-02 -3.190726637840270996e-01 1.117922216653823853e-01 1.050678342580795288e-01 -6.908358931541442871e-01 -3.574803471565246582e-01 -8.688020706176757812e-02
5.163614749908447266e-01 -5.486316680908203125e-01 1.398053765296936035e-01 1.522216200828552246e-01 5.329491496086120605e-01 -1.113371029496192932e-01 3.031956851482391357e-01 -3.604207187891006470e-02
5.428894162178039551e-01 -2.906851470470428467e-01 -1.567785292863845825e-01 5.828070640563964844e-01 3.951953649520874023e-01 -1.158799827098846436e-01 2.495049536228179932e-01 -1.570653617382049561e-01
-2.088044732809066772e-01 -6.817181110382080078e-01 1.746059656143188477e-01 -1.600619591772556305e-02 8.281999081373214722e-02 -4.085372090339660645e-01 -3.483834443613886833e-03 -5.358578562736511230e-01
5.261504650115966797e-01 2.092017829418182373e-01 2.353260964155197144e-01 1.389568299055099487e-01 4.209997057914733887e-01 -2.120371162891387939e-01 1.158007830381393433e-01 -6.075382828712463379e-01
7.850851416587829590e-01 9.592316299676895142e-02 -3.491981923580169678e-01 1.019607931375503540e-01 1.414206903427839279e-02 -3.965009748935699463e-01 -5.694414675235748291e-02 -2.853927314281463623e-01
3.786266744136810303e-01 3.028926551342010498e-01 6.088359653949737549e-02 1.549918800592422485e-01 5.632186532020568848e-01 -1.468286663293838501e-01 2.288795560598373413e-01 -5.882253050804138184e-01
2.604773044586181641e-01 -3.273751586675643921e-02 -7.371051311492919922e-01 2.190797179937362671e-01 4.297336637973785400e-01 1.561679393053054810e-01 2.945488691329956055e-01 -2.096216678619384766e-01
3.343693017959594727e-01 1.154542621225118637e-02 4.110599160194396973e-01 -7.441721111536026001e-02 5.679439902305603027e-01 -4.678361713886260986e-01 3.401594236493110657e-02 -4.134823977947235107e-01
2.930919826030731201e-01 -1.064770296216011047e-01 -1.777348965406417847e-01 -2.989552021026611328e-01 2.683101296424865723e-01 -2.111449278891086578e-02 -4.429270327091217041e-01 -7.163626551628112793e-01
4.580710232257843018e-01 -3.307929635047912598e-01 -1.567562967538833618e-01 4.844220876693725586e-01 5.791007280349731445e-01 -1.603757403790950775e-02 1.924703866243362427e-01 -2.210204303264617920e-01
6.302613019943237305e-01 2.969383634626865387e-02 -6.758626550436019897e-03 -2.410616576671600342e-01 2.224433273077011108e-01 -4.554053768515586853e-02 -3.208214640617370605e-01 -6.238999366760253906e-01
6.005613803863525391e-01 -1.092652752995491028e-01 1.891561001539230347e-01 -2.206584066152572632e-01 2.043467313051223755e-01 -2.303381115198135376e-01 -3.590448498725891113e-01 -5.649695396423339844e-01
7.689416408538818359e-02 -2.449150830507278442e-01 5.624870210886001587e-02 2.897325754165649414e-01 8.351700305938720703e-01 -2.980343103408813477e-01 5.659978836774826050e-02 -2.397041916847229004e-01
3.601176440715789795e-01 -5.210040807723999023e-01 4.452608823776245117e-01 -2.567884624004364014e-01 2.491635978221893311e-01 -3.741969168186187744e-01 -1.318906545639038086e-01 -3.393691778182983398e-01
5.206842422485351562e-01 -4.243144094944000244e-01 -9.762325882911682129e-02 4.030415713787078857e-01 4.380469024181365967e-01 -5.303972586989402771e-02 4.132241010665893555e-01 -1.068647280335426331e-01
1.976929605007171631e-01 -6.735743880271911621e-01 -7.889255136251449585e-02 -3.799429535865783691e-01 -3.263301774859428406e-02 -5.231978893280029297e-01 1.364563703536987305e-01 -2.514223158359527588e-01
3.199555873870849609e-01 2.436141818761825562e-01 -5.622777342796325684e-01 4.194440841674804688e-01 8.822486549615859985e-02 -3.147671222686767578e-01 -2.343336818739771843e-03 -4.892070591449737549e-01
-1.121331304311752319e-01 -8.039204776287078857e-02 -5.224112868309020996e-01 -5.426224470138549805e-01 1.890489012002944946e-01 -2.327931374311447144e-01 2.018508017063140869e-01 -5.319161415100097656e-01
-1.227744221687316895e-01 1.735955029726028442e-01 -2.591638267040252686e-01 2.399534136056900024e-01 -8.012344688177108765e-02 -2.153792381286621094e-01 1.547073721885681152e-01 -8.679316043853759766e-01
-3.948047757148742676e-01 -4.042494893074035645e-01 -1.363219171762466431e-01 8.767442405223846436e-02 7.811366766691207886e-02 -3.949846029281616211e-01 2.532150447368621826e-01 -6.543766260147094727e-01
-3.636482059955596924e-01 -1.872915029525756836e-01 6.814517080783843994e-03 -1.321681588888168335e-01 1.086385771632194519e-01 -7.691152095794677734e-01 2.546975910663604736e-01 -3.833479285240173340e-01
-7.035943865776062012e-02 1.871478511020541191e-03 -4.793468117713928223e-01 4.687224328517913818e-01 9.641346335411071777e-02 -1.733738631010055542e-01 3.743508756160736084e-01 -6.050449609756469727e-01
4.490528404712677002e-01 -2.211949378252029419e-01 -1.900033056735992432e-01 -4.707787334918975830e-01 -1.795546412467956543e-01 -3.247638046741485596e-02 3.324112594127655029e-01 -5.898292660713195801e-01
-3.522986546158790588e-02 1.318669971078634262e-02 -2.327583730220794678e-01 -1.834015399217605591e-01 4.629555344581604004e-01 3.108032345771789551e-01 1.281565576791763306e-01 -7.638205885887145996e-01
1.331488043069839478e-01 -1.580932885408401489e-01 8.551553636789321899e-02 -5.701547861099243164e-01 2.717176452279090881e-02 -4.078127443790435791e-01 -1.587926410138607025e-02 -6.764516234397888184e-01
-1.339557617902755737e-01 -6.520176529884338379e-01 -1.141972690820693970e-01 1.225244030356407166e-01 -5.221679806709289551e-03 4.653976857662200928e-02 3.124504163861274719e-02 -7.250559926033020020e-01
-7.218588888645172119e-02 6.452209502458572388e-02 -5.551003813743591309e-01 -5.175099372863769531e-01 3.159002959728240967e-01 -4.904126822948455811e-01 -1.810346357524394989e-02 -2.721174061298370361e-01
2.125467360019683838e-01 -3.145349621772766113e-01 -1.229217648506164551e-01 -2.090905755758285522e-01 4.900469779968261719e-01 -7.129160165786743164e-01 -1.608009785413742065e-01 1.510315388441085815e-01
2.932819426059722900e-01 -5.530987977981567383e-01 -5.419320464134216309e-01 -4.099188446998596191e-01 9.860919415950775146e-02 -1.958599239587783813e-01 3.108633160591125488e-01 -4.028272628784179688e-02
-2.057478576898574829e-01 -2.227030843496322632e-01 -2.938007712364196777e-01 2.703496515750885010e-01 3.393200635910034180e-01 -7.544284462928771973e-01 -2.098959386348724365e-01 -1.425014585256576538e-01
3.328381180763244629e-01 -4.696542620658874512e-01 1.764728575944900513e-01 -1.822556555271148682e-01 -2.168811410665512085e-01 -2.438050508499145508e-01 5.028209835290908813e-02 -7.037593722343444824e-01
3.554870486259460449e-01 -6.339920759201049805e-01 -2.492739707231521606e-01 -2.532251179218292236e-01 -1.426351368427276611e-01 1.231467798352241516e-01 2.844710648059844971e-01 -4.785277545452117920e-01
6.814217567443847656e-01 -1.543823331594467163e-01 -5.581816285848617554e-02 3.248939812183380127e-01 3.192944228649139404e-01 1.061075404286384583e-01 4.020058810710906982e-01 -3.582489490509033203e-01
2.094707638025283813e-01 -4.073862731456756592e-02 3.782612383365631104e-01 1.923998743295669556e-01 5.910381674766540527e-01 -4.684770107269287109e-01 3.992922604084014893e-02 -4.516323506832122803e-01
3.236759006977081299e-01 4.882906004786491394e-02 -1.172497197985649109e-01 1.391408592462539673e-01 2.392401397228240967e-01 -7.776758670806884766e-01 4.389239549636840820e-01 -7.121926546096801758e-02
4.816955327987670898e-01 -1.633872687816619873e-01 -1.124006509780883789e-01 -3.434654176235198975e-01 -2.182772755622863770e-01 6.508538126945495605e-02 2.389507889747619629e-01 -7.083030343055725098e-01
3.056440949440002441e-01 8.888558298349380493e-02 -4.169358313083648682e-01 2.185643613338470459e-01 -1.396157145500183105e-01 8.827361161820590496e-04 -9.287136048078536987e-02 -8.055785894393920898e-01
-9.892535954713821411e-02 -2.599307335913181305e-02 -3.923259675502777100e-01 4.660410806536674500e-02 6.965925693511962891e-01 -3.528319001197814941e-01 -4.174106419086456299e-01 -2.224488109350204468e-01
4.485419765114784241e-02 1.240794211626052856e-01 -2.697464227676391602e-01 4.847527742385864258e-01 3.958906233310699463e-02 -6.479390859603881836e-01 1.505180299282073975e-01 -4.804123342037200928e-01
5.404194071888923645e-02 -6.432854533195495605e-01 -5.555349588394165039e-01 -1.530019007623195648e-02 5.200184583663940430e-01 4.097915068268775940e-02 -4.797227308154106140e-02 3.187609836459159851e-03
9.628005325794219971e-02 4.088643565773963928e-02 -2.250739783048629761e-01 4.815280735492706299e-01 4.030918329954147339e-02 -7.525693178176879883e-01 6.965190172195434570e-02 -3.656418919563293457e-01
4.252580702304840088e-01 -4.360632598400115967e-01 -4.870286583900451660e-01 -1.737760752439498901e-01 -2.790151536464691162e-01 7.238271646201610565e-03 3.484674543142318726e-02 -5.315011143684387207e-01
3.259145617485046387e-01 -7.310194969177246094e-01 -3.165511190891265869e-01 4.105868574697524309e-04 -1.314599812030792236e-01 1.787189953029155731e-02 3.578455150127410889e-01 -3.369431197643280029e-01
-2.775536179542541504e-01 -1.980486661195755005e-01 -1.136491149663925171e-01 8.745509386062622070e-02 6.951989978551864624e-02 -8.580193519592285156e-01 5.262263119220733643e-02 -3.455097079277038574e-01
3.851987421512603760e-01 -6.484691500663757324e-01 -2.315324395895004272e-01 -3.516312241554260254e-01 4.036624729633331299e-02 -1.711393147706985474e-01 -2.209467738866806030e-01 -4.172797203063964844e-01
3.944570720195770264e-01 -6.779384016990661621e-01 -4.238771647214889526e-02 -5.005726814270019531e-01 1.787720769643783569e-01 -5.318622291088104248e-02 1.040765345096588135e-01 -2.946408092975616455e-01
3.619762063026428223e-01 -7.752472162246704102e-01 -4.793853685259819031e-02 -2.432511001825332642e-01 -1.022408008575439453e-01 -1.029872521758079529e-01 4.931777715682983398e-02 -4.277896285057067871e-01
6.671565175056457520e-01 2.489845454692840576e-01 -5.184346437454223633e-01 1.655029505491256714e-01 2.484388202428817749e-01 -1.949384659528732300e-01 2.044746093451976776e-02 -3.108092844486236572e-01
2.049136012792587280e-01 -6.988320946693420410e-01 -5.545628070831298828e-01 -1.413475424051284790e-01 -8.147528022527694702e-02 -1.915595382452011108e-01 3.788125142455101013e-02 -3.120204508304595947e-01
2.094165384769439697e-01 -5.650867819786071777e-01 -3.073127269744873047e-01 -2.927489392459392548e-02 2.326445281505584717e-01 9.996990859508514404e-02 -4.622300267219543457e-01 -5.135654807090759277e-01
8.391906023025512695e-01 3.297857940196990967e-02 -3.423420786857604980e-01 3.371516987681388855e-02 1.802167594432830811e-01 -3.581944108009338379e-01 -7.505080848932266235e-02 -9.961311519145965576e-02
3.295492008328437805e-02 -9.969602525234222412e-02 -6.213120818138122559e-01 -5.371758937835693359e-01 2.098235487937927246e-01 -4.687264263629913330e-01 3.053643926978111267e-02 -2.229910939931869507e-01
-1.941948139574378729e-04 -2.576584517955780029e-01 -4.707320034503936768e-01 -1.331183016300201416e-01 5.665771961212158203e-01 -3.287738934159278870e-02 -4.974686503410339355e-01 -3.531816303730010986e-01
-4.745462909340858459e-02 -5.652016401290893555e-01 -4.930599629878997803e-01 4.101580381393432617e-01 -5.070439726114273071e-02 3.291779384016990662e-02 2.228644937276840210e-01 -4.622058868408203125e-01
2.880503833293914795e-01 -6.697829365730285645e-01 2.315547466278076172e-01 8.049688488245010376e-02 -7.829488068819046021e-02 -1.656373441219329834e-01 -2.103023082017898560e-01 -5.749152302742004395e-01
4.864463806152343750e-01 2.161600142717361450e-01 4.858388751745223999e-02 1.817433089017868042e-01 4.829683601856231689e-01 -1.679180264472961426e-01 4.209703207015991211e-01 -4.925271272659301758e-01
6.422625780105590820e-01 -9.680200368165969849e-02 -2.151625901460647583e-01 2.417758256196975708e-01 5.392017364501953125e-01 1.784766614437103271e-01 2.055559009313583374e-01 -3.294419348239898682e-01
1.695065200328826904e-01 -4.230388998985290527e-01 -4.712907969951629639e-02 4.698655903339385986e-01 6.408085823059082031e-01 -1.785190105438232422e-01 3.358317017555236816e-01 -1.184199005365371704e-01
5.541814863681793213e-02 -5.413691401481628418e-01 -4.892359077930450439e-01 3.058940870687365532e-03 -5.011415109038352966e-02 1.208249181509017944e-01 -2.007216215133666992e-01 -6.380344033241271973e-01
4.164983034133911133e-01 -3.042815029621124268e-01 -4.794226884841918945e-01 -4.707860946655273438e-01 -7.620294392108917236e-02 6.297090649604797363e-02 2.317898869514465332e-01 -4.679292440414428711e-01
2.454062104225158691e-01 -6.869421005249023438e-01 1.816843077540397644e-02 -3.808205425739288330e-01 9.142716974020004272e-02 -2.949589788913726807e-01 -1.937183439731597900e-01 -4.354832172393798828e-01
8.528479188680648804e-02 -6.351996213197708130e-02 4.279695823788642883e-02 2.626355290412902832e-01 2.454932183027267456e-01 -8.765397667884826660e-01 -1.388338655233383179e-01 -2.646106481552124023e-01
1.141290664672851562e-01 -3.130745291709899902e-01 -1.225990653038024902e-01 2.402618527412414551e-01 -3.131513893604278564e-01 -7.347752451896667480e-01 -3.044619597494602203e-02 -4.210903942584991455e-01
6.692113876342773438e-01 4.555450379848480225e-02 -1.813853085041046143e-01 3.283181488513946533e-01 2.839253842830657959e-01 9.214365482330322266e-02 3.622106015682220459e-01 -4.348412156105041504e-01
4.318661987781524658e-01 -1.039157342165708542e-02 1.863822191953659058e-01 2.618123590946197510e-01 -9.655506908893585205e-02 -6.284875869750976562e-01 3.225518465042114258e-01 -4.491551518440246582e-01
-8.256440609693527222e-02 -4.237613379955291748e-01 1.567195802927017212e-01 3.004778027534484863e-01 -1.250481903553009033e-01 -6.323102712631225586e-01 2.954844534397125244e-01 -4.427154660224914551e-01
-1.873912364244461060e-01 -4.285083115100860596e-01 -4.771144092082977295e-01 1.985513418912887573e-01 3.678707778453826904e-02 9.988558292388916016e-02 5.751699581742286682e-02 -7.067996859550476074e-01
-1.371897757053375244e-01 1.147131398320198059e-01 -5.543670058250427246e-01 3.700779378414154053e-01 3.515743613243103027e-01 -2.496392577886581421e-01 2.453630715608596802e-01 -5.268892645835876465e-01
1.531534492969512939e-01 -5.086262524127960205e-02 1.071686446666717529e-01 3.222833573818206787e-01 7.418034076690673828e-01 -3.914618194103240967e-01 3.010200560092926025e-01 -2.539246976375579834e-01
8.803600072860717773e-02 -9.155245125293731689e-02 1.955173313617706299e-01 1.617540791630744934e-02 -4.264895990490913391e-02 -6.442543268203735352e-01 -3.328631818294525146e-01 -6.462960243225097656e-01
-2.889978587627410889e-01 -4.414053261280059814e-01 -5.094386935234069824e-01 -2.538186684250831604e-02 1.856022477149963379e-01 -5.314825177192687988e-01 3.438213169574737549e-01 -1.622796356678009033e-01
1.802424639463424683e-01 -7.397883534431457520e-01 9.407116472721099854e-02 -3.432401716709136963e-01 2.819082327187061310e-02 -2.036638259887695312e-01 -2.868000790476799011e-02 -5.004661679267883301e-01
3.015708029270172119e-01 -5.019869804382324219e-01 -5.395163893699645996e-01 5.269017536193132401e-03 -1.842460632324218750e-01 1.130332350730895996e-01 1.395299583673477173e-01 -5.475094914436340332e-01
5.743270367383956909e-02 -5.959893018007278442e-02 -1.503862440586090088e-01 3.811194002628326416e-01 -1.306576132774353027e-01 -6.798596978187561035e-01 -1.129248738288879395e-01 -5.772771239280700684e-01
4.476558566093444824e-01 1.769015043973922729e-01 -3.710259199142456055e-01 5.854907259345054626e-02 5.412701368331909180e-01 2.417767643928527832e-01 8.767352253198623657e-02 -5.177893638610839844e-01
-1.836779415607452393e-01 -3.155925273895263672e-01 6.169669702649116516e-02 3.302919566631317139e-01 -1.111320555210113525e-01 -5.912500619888305664e-01 -1.130377724766731262e-01 -6.156786084175109863e-01
4.945577979087829590e-01 2.614934146404266357e-01 -5.094476342201232910e-01 3.470565192401409149e-03 2.017002925276756287e-02 -3.073809146881103516e-01 5.147726535797119141e-01 -2.600079178810119629e-01
4.559153914451599121e-01 -3.771399855613708496e-01 -1.041323766112327576e-01 -2.974490225315093994e-01 4.809585511684417725e-01 -5.040630698204040527e-01 -1.735702902078628540e-01 1.872427463531494141e-01
-1.730302721261978149e-01 -5.152777209877967834e-02 -5.811118483543395996e-01 -4.622365534305572510e-01 4.201959073543548584e-01 -2.943007349967956543e-01 -1.115678176283836365e-01 -3.747361302375793457e-01
-2.927860915660858154e-01 -4.678891301155090332e-01 -8.450203388929367065e-02 3.883197009563446045e-01 -5.617101490497589111e-02 -3.124125003814697266e-01 5.315160006284713745e-02 -6.586664915084838867e-01
1.892637014389038086e-01 -6.021744385361671448e-02 -5.434858202934265137e-01 -2.593206167221069336e-01 3.605962991714477539e-01 -6.199861764907836914e-01 2.789867520332336426e-01 7.538533210754394531e-02
-3.249183893203735352e-01 -4.215683341026306152e-01 -3.034951686859130859e-01 2.888180017471313477e-01 1.846771240234375000e-01 5.341134220361709595e-02 -8.337960578501224518e-03 -7.100389599800109863e-01
1.236392930150032043e-01 -3.282712101936340332e-01 -2.350570410490036011e-01 -5.888179540634155273e-01 5.326557159423828125e-02 -1.432954967021942139e-01 8.693203330039978027e-02 -6.663819551467895508e-01
2.290049046277999878e-01 -2.662289738655090332e-01 -3.587107658386230469e-01 -4.847817718982696533e-01 -1.332681626081466675e-01 -2.720030397176742554e-02 1.530682891607284546e-01 -6.863394975662231445e-01
6.484221220016479492e-01 -4.986501932144165039e-01 -2.603205144405364990e-01 -1.960970312356948853e-01 -1.442425400018692017e-01 -2.545613348484039307e-01 -2.628224194049835205e-01 -2.645616531372070312e-01
5.344704389572143555e-01 -2.957109510898590088e-01 4.397608339786529541e-02 4.568718373775482178e-01 4.440844357013702393e-01 -1.284135580062866211e-01 4.081552624702453613e-01 -1.895755529403686523e-01
-2.208642214536666870e-01 -2.862637341022491455e-01 -1.674859821796417236e-01 9.184841811656951904e-02 -2.076868414878845215e-01 -4.704937636852264404e-01 3.140528500080108643e-01 -6.853152513504028320e-01
7.215726971626281738e-01 5.896201822906732559e-03 5.429314821958541870e-02 -4.370940625667572021e-01 1.692204773426055908e-01 -1.609899997711181641e-01 -9.589705616235733032e-02 -4.706903994083404541e-01
-1.686693727970123291e-01 -1.370764523744583130e-01 -5.731028318405151367e-01 -3.867513835430145264e-01 3.290235698223114014e-01 -5.496044158935546875e-01 -9.197052568197250366e-02 -2.365523874759674072e-01
6.405469179153442383e-01 1.925253123044967651e-01 5.110012739896774292e-02 2.803362905979156494e-01 4.009624719619750977e-01 -3.555098176002502441e-01 2.362386435270309448e-01 -3.584230542182922363e-01
1.296504586935043335e-01 -3.421811759471893311e-02 6.401260942220687866e-02 2.938709259033203125e-01 1.065779030323028564e-01 -8.646147847175598145e-01 -1.204244121909141541e-01 -3.437185883522033691e-01
2.500446140766143799e-01 -1.288249045610427856e-01 -6.323446035385131836e-01 2.838350534439086914e-01 6.043486595153808594e-01 1.279934495687484741e-01 -7.998120784759521484e-02 -2.290046960115432739e-01
8.028707504272460938e-01 -1.940528750419616699e-01 -3.172926977276802063e-02 -2.507148385047912598e-01 1.285100877285003662e-01 -1.175848096609115601e-01 -2.436648011207580566e-01 -4.051716029644012451e-01
4.117293357849121094e-01 -5.151060819625854492e-01 -5.232043266296386719e-01 -3.616750240325927734e-01 -4.882355686277151108e-03 -5.775319412350654602e-03 -1.075500901788473129e-02 -4.005247950553894043e-01
3.017782866954803467e-01 -3.130391538143157959e-01 -4.450729489326477051e-01 3.000813126564025879e-01 6.431956291198730469e-01 1.755627989768981934e-01 -4.856627807021141052e-02 -2.755286991596221924e-01
-2.329390496015548706e-01 -5.010148286819458008e-01 -5.569499135017395020e-01 -2.421336770057678223e-01 2.750936448574066162e-01 -3.686091005802154541e-01 2.655276060104370117e-01 -2.093979567289352417e-01
4.599266648292541504e-01 -7.931391894817352295e-02 -2.702767848968505859e-01 7.115354388952255249e-02 2.557492628693580627e-02 -7.395601868629455566e-01 -3.559542596340179443e-01 -1.725039333105087280e-01
1.909288465976715088e-01 1.326004862785339355e-01 -1.997316479682922363e-01 -2.709343731403350830e-01 -2.966495789587497711e-02 -7.491923570632934570e-01 4.436502158641815186e-01 -2.714226841926574707e-01
-5.339015647768974304e-02 -3.337488276883959770e-03 -2.871484160423278809e-01 4.530663490295410156e-01 2.668361961841583252e-01 -7.638372182846069336e-01 -5.219693109393119812e-02 -2.281263470649719238e-01
1.671875268220901489e-02 9.828788787126541138e-02 -6.159901618957519531e-01 2.997390031814575195e-01 5.571269392967224121e-01 -2.606771588325500488e-01 -4.284988716244697571e-02 -3.749581277370452881e-01
7.341866493225097656e-01 -3.929463624954223633e-01 -2.000211924314498901e-01 -2.416485548019409180e-01 -5.440486222505569458e-02 2.132405526936054230e-02 -1.287543326616287231e-01 -4.337839186191558838e-01
4.338972270488739014e-01 2.426718175411224365e-01 -4.904442429542541504e-01 1.452079266309738159e-01 2.043741792440414429e-01 -4.084917008876800537e-01 4.930717647075653076e-01 -1.986670196056365967e-01
3.409166634082794189e-01 -4.668530523777008057e-01 -2.157071083784103394e-01 -1.585127264261245728e-01 -1.169389300048351288e-02 1.152674257755279541e-01 -1.614263206720352173e-01 -7.447727322578430176e-01
3.117571175098419189e-01 -7.139409184455871582e-01 -3.308208286762237549e-01 3.028108505532145500e-03 3.531968891620635986e-01 -2.631724774837493896e-01 -2.793543934822082520e-01 1.076921373605728149e-01
3.858583420515060425e-02 -1.875032037496566772e-01 -4.614301919937133789e-01 -8.182484656572341919e-02 4.728601276874542236e-01 8.399461954832077026e-02 -4.539538025856018066e-01 -5.540890693664550781e-01
1.539591103792190552e-01 -4.064510464668273926e-01 7.024555653333663940e-02 3.429785072803497314e-01 7.837899327278137207e-01 -2.444584071636199951e-01 1.848466694355010986e-02 -1.187316924333572388e-01
-1.636983305215835571e-01 -2.951907217502593994e-01 -6.465524435043334961e-01 4.142297804355621338e-01 3.102855086326599121e-01 -2.474785037338733673e-02 3.492495715618133545e-01 -2.785394489765167236e-01
-5.766279995441436768e-02 -3.444917201995849609e-01 8.979824185371398926e-02 1.209380626678466797e-01 1.080085337162017822e-02 -7.447279095649719238e-01 -2.685833871364593506e-01 -4.779512584209442139e-01
2.034315913915634155e-01 -4.614911377429962158e-01 1.816375181078910828e-02 -3.838115930557250977e-01 1.572415530681610107e-01 -3.835435211658477783e-01 -4.236958026885986328e-01 -4.966403543949127197e-01
1.745557785034179688e-01 -2.299576401710510254e-01 4.544358253479003906e-01 1.482733041048049927e-01 5.830811858177185059e-01 -5.142554640769958496e-01 -2.547175996005535126e-02 -2.882043123245239258e-01
1.860872358083724976e-01 1.635603159666061401e-01 -4.994697570800781250e-01 -1.461170017719268799e-01 1.243036612868309021e-01 2.506429851055145264e-01 2.168971449136734009e-01 -7.365335822105407715e-01
1.623645424842834473e-01 -3.430908620357513428e-01 1.302654594182968140e-01 -2.498596012592315674e-01 -1.095819473266601562e-01 -2.112058363854885101e-02 1.825304925441741943e-01 -8.548424839973449707e-01
3.538152277469635010e-01 -7.024734616279602051e-01 -1.238945499062538147e-01 -3.306543231010437012e-01 -1.288858503103256226e-01 -8.975454419851303101e-02 1.758248805999755859e-01 -4.484214484691619873e-01
4.042179584503173828e-01 3.131034076213836670e-01 5.883586406707763672e-02 1.573872715234756470e-01 4.537024199962615967e-01 -3.244617283344268799e-01 3.011330664157867432e-01 -5.554630756378173828e-01
6.308698654174804688e-01 1.181136444211006165e-02 3.142161061987280846e-03 -4.711664319038391113e-01 4.310733079910278320e-01 -3.534010946750640869e-01 -1.764388978481292725e-01 -1.949585378170013428e-01
2.567940354347229004e-01 -2.069665491580963135e-01 -4.315779805183410645e-01 -2.385569661855697632e-01 1.208850964903831482e-01 -1.365195512771606445e-01 1.181446537375450134e-01 -7.751411199569702148e-01
1.827839910984039307e-01 -4.588007554411888123e-02 -3.871859610080718994e-01 9.529741108417510986e-02 -4.070138335227966309e-01 -3.682452142238616943e-01 2.574340701103210449e-01 -6.617804765701293945e-01
8.406625129282474518e-03 -2.715720534324645996e-01 1.302277147769927979e-01 5.463142395019531250e-01 3.524798452854156494e-01 -6.988158077001571655e-02 3.527655899524688721e-01 -5.976542234420776367e-01
4.007571637630462646e-01 -2.428691089153289795e-01 -2.417434751987457275e-02 -4.830883443355560303e-01 8.360029011964797974e-02 1.875644922256469727e-02 -1.328243911266326904e-01 -7.221263051033020020e-01
5.177522301673889160e-01 -3.237788975238800049e-01 -2.492404133081436157e-01 -5.262953639030456543e-01 1.384431719779968262e-01 9.231475740671157837e-02 2.771710753440856934e-01 -4.283453822135925293e-01
-1.063503175973892212e-01 9.114495664834976196e-02 -4.088155329227447510e-01 2.107243090867996216e-01 -1.628306955099105835e-01 -3.636518120765686035e-01 3.813153207302093506e-01 -6.816814541816711426e-01
5.543142557144165039e-01 1.372718364000320435e-01 -4.099896550178527832e-01 1.382647156715393066e-01 5.931918025016784668e-01 5.876626819372177124e-02 -6.866223365068435669e-02 -3.558635711669921875e-01
6.308438777923583984e-01 4.951201379299163818e-02 -4.174362868070602417e-02 -3.328760713338851929e-02 7.362568378448486328e-01 -1.079087853431701660e-01 -9.796499460935592651e-02 -1.828070729970932007e-01
2.259812951087951660e-01 -4.586127102375030518e-01 -1.800263077020645142e-01 -3.950679302215576172e-01 4.616889730095863342e-02 -1.630941778421401978e-02 -2.074135690927505493e-01 -7.104230523109436035e-01
6.322246789932250977e-02 -4.390686154365539551e-01 -1.117627620697021484e-01 2.961817383766174316e-01 7.551298141479492188e-01 -1.487541645765304565e-01 3.135469853878021240e-01 -1.111158207058906555e-01
3.642696738243103027e-01 -4.038537442684173584e-01 -9.442733600735664368e-03 -4.657808542251586914e-01 -3.427217155694961548e-02 -5.983870029449462891e-01 -9.893710911273956299e-02 -3.437130749225616455e-01
1.827889084815979004e-01 -3.016078770160675049e-01 -3.460747897624969482e-01 -2.753959894180297852e-01 9.078919887542724609e-02 2.389253675937652588e-01 -4.658403992652893066e-02 -7.826315760612487793e-01
4.976899623870849609e-01 3.622442781925201416e-01 -6.012962460517883301e-01 2.566872350871562958e-02 -9.150915429927408695e-04 -2.584232091903686523e-01 1.661796271800994873e-01 -4.055475592613220215e-01
-1.625579968094825745e-02 -1.745135933160781860e-01 -2.604410648345947266e-01 1.686337888240814209e-01 9.012194871902465820e-01 -2.396145015954971313e-01 -4.438193142414093018e-02 -3.784660622477531433e-02
-3.006317652761936188e-03 2.005022950470447540e-02 -5.960479974746704102e-01 -2.353044599294662476e-01 9.574625641107559204e-02 -7.174407839775085449e-01 1.499522104859352112e-02 -2.546251416206359863e-01
3.933828473091125488e-01 1.454575657844543457e-01 -3.213941454887390137e-01 5.794941261410713196e-02 -3.191827237606048584e-02 -9.581396728754043579e-02 2.511622905731201172e-01 -8.025945425033569336e-01
1.792574673891067505e-01 -1.451704800128936768e-01 -4.412641823291778564e-01 7.334295660257339478e-02 -2.960452437400817871e-01 -7.704403400421142578e-01 4.103219881653785706e-02 -2.525756061077117920e-01
-3.040368258953094482e-01 -2.840378880500793457e-01 1.167677640914916992e-01 -8.396288007497787476e-02 1.025187373161315918e-01 -6.644746065139770508e-01 6.800615042448043823e-02 -5.912175178527832031e-01
5.721620917320251465e-01 -7.144374251365661621e-01 -1.454288810491561890e-01 -3.291447758674621582e-01 9.991952031850814819e-02 -3.583664447069168091e-02 8.507761359214782715e-02 -1.192374601960182190e-01
3.781498074531555176e-01 -5.746707320213317871e-01 -3.983621895313262939e-01 2.338515222072601318e-02 -2.251486480236053467e-01 1.230965480208396912e-01 2.175194323062896729e-01 -5.043388605117797852e-01
5.696873068809509277e-01 -3.744564056396484375e-01 -1.823263615369796753e-01 -9.247878193855285645e-02 1.265857666730880737e-01 -5.307539701461791992e-01 -4.291355609893798828e-01 -1.075293794274330139e-01
6.308572292327880859e-01 -3.740485310554504395e-01 -3.136284276843070984e-02 6.144949421286582947e-02 2.896692454814910889e-01 -3.685394525527954102e-01 -4.627321660518646240e-01 -1.532853841781616211e-01
6.351754665374755859e-01 9.008499979972839355e-02 7.348060607910156250e-02 -3.126321136951446533e-01 7.464595884084701538e-02 -5.318035483360290527e-01 -1.146427690982818604e-01 -4.286825954914093018e-01
3.870581686496734619e-01 -1.174718961119651794e-01 -3.004914522171020508e-01 2.309522330760955811e-01 -3.065037727355957031e-01 -3.958312273025512695e-01 -2.950487434864044189e-01 -5.958788990974426270e-01
7.772421836853027344e-01 1.144346892833709717e-01 -1.891209930181503296e-01 -2.699176967144012451e-01 2.698207795619964600e-01 -1.880869865417480469e-01 -2.056492418050765991e-01 -3.517179787158966064e-01
-1.175648793578147888e-01 -8.469168096780776978e-02 1.258648745715618134e-02 1.154443696141242981e-01 3.160779476165771484e-01 -8.406387567520141602e-01 -2.612392902374267578e-01 -3.011566698551177979e-01
1.051591187715530396e-01 -4.434529542922973633e-01 2.336393743753433228e-01 5.633740872144699097e-02 -5.041703581809997559e-02 -5.798195004463195801e-01 4.540917575359344482e-01 -4.354281723499298096e-01
6.789556145668029785e-01 -1.953950077295303345e-01 -1.570759117603302002e-01 1.522136181592941284e-01 3.570393025875091553e-01 3.222243785858154297e-01 3.036205470561981201e-01 -3.598714470863342285e-01
4.100953340530395508e-01 2.661631107330322266e-01 -4.089927673339843750e-01 3.247646987438201904e-02 3.358781337738037109e-02 -4.584731757640838623e-01 5.515387058258056641e-01 -2.777204513549804688e-01
1.909191161394119263e-01 -3.831074014306068420e-02 1.216093227267265320e-01 1.133139133453369141e-01 8.126864433288574219e-01 -2.451297193765640259e-01 3.190146386623382568e-01 -3.348657190799713135e-01
3.988348413258790970e-03 3.540100902318954468e-02 -3.954387903213500977e-01 3.004317283630371094e-01 -2.055722773075103760e-01 -4.602452218532562256e-01 4.949162602424621582e-01 -5.030627250671386719e-01
5.917159914970397949e-01 1.830129772424697876e-01 -2.269319891929626465e-01 -4.416605234146118164e-01 2.941174805164337158e-01 -8.376646786928176880e-02 -1.681592464447021484e-01 -4.980129599571228027e-01
7.455558180809020996e-01 -6.191838998347520828e-03 -2.742064595222473145e-01 2.527162730693817139e-01 -1.493922248482704163e-02 -4.816182553768157959e-01 -1.429180949926376343e-01 -2.290163189172744751e-01
-2.594898641109466553e-01 -1.957209855318069458e-01 -2.538511753082275391e-01 2.692253291606903076e-01 9.081641212105751038e-03 -2.328319102525711060e-02 3.945288360118865967e-01 -7.753437757492065430e-01
-2.609879523515701294e-02 -1.025314331054687500e-01 1.479839626699686050e-02 -2.976577281951904297e-01 -8.360580354928970337e-02 -5.633990168571472168e-01 5.540728569030761719e-01 -5.182489752769470215e-01
4.847013205289840698e-02 1.438598632812500000e-01 -2.628563046455383301e-01 -1.237148717045783997e-01 3.299901187419891357e-01 1.289852410554885864e-01 -3.031904399394989014e-01 -8.216453790664672852e-01
4.269782081246376038e-02 -2.311317473649978638e-01 -4.992035925388336182e-01 -9.223120659589767456e-02 -6.419518589973449707e-02 -1.292676031589508057e-01 3.533498942852020264e-01 -7.357694506645202637e-01
-2.832482941448688507e-02 -2.384131252765655518e-01 -4.752206504344940186e-01 2.492297999560832977e-02 3.432149887084960938e-01 -4.682459402829408646e-03 -4.906351864337921143e-01 -5.977957844734191895e-01
1.101741567254066467e-01 2.908819615840911865e-01 -7.394363172352313995e-03 2.403855621814727783e-01 3.042511343955993652e-01 -5.368291735649108887e-01 4.981200695037841797e-01 -4.653297364711761475e-01
2.081770151853561401e-01 -4.544718265533447266e-01 1.637373417615890503e-01 -2.785133123397827148e-01 1.576104760169982910e-01 -1.825451999902725220e-01 -3.648864924907684326e-01 -6.741158366203308105e-01
3.400930166244506836e-01 -1.424572318792343140e-01 3.066882789134979248e-01 -6.363634020090103149e-02 6.220594644546508789e-01 -5.624153017997741699e-01 1.863952130079269409e-01 -1.671023070812225342e-01
6.060783863067626953e-01 -6.356233358383178711e-02 -1.814018818549811840e-03 -3.752994537353515625e-01 1.420753635466098785e-02 -2.461043745279312134e-02 1.463266909122467041e-01 -6.823173165321350098e-01
4.651144146919250488e-01 -1.239315047860145569e-01 -1.917829737067222595e-02 -4.249145090579986572e-01 4.671599864959716797e-01 -2.109338045120239258e-01 -4.033624827861785889e-01 -4.024384021759033203e-01
1.668461225926876068e-02 -4.884254187345504761e-02 3.001029789447784424e-01 6.104153394699096680e-02 3.257071971893310547e-01 -4.900464713573455811e-01 6.312783956527709961e-01 -3.985036909580230713e-01
-2.661596424877643585e-02 -5.525388717651367188e-01 -6.205819845199584961e-01 6.053337827324867249e-03 1.020943000912666321e-01 1.524271816015243530e-01 1.896416395902633667e-01 -4.890934824943542480e-01
2.066365331411361694e-01 -2.266113180667161942e-03 -8.160725235939025879e-02 9.686730802059173584e-02 4.374986886978149414e-01 -6.883897185325622559e-01 5.238000750541687012e-01 -4.001420363783836365e-02
6.918007731437683105e-01 -2.851466238498687744e-01 1.076915413141250610e-01 3.454506397247314453e-01 2.297790199518203735e-01 -1.055732518434524536e-01 4.254052340984344482e-01 -2.534868121147155762e-01
4.476372897624969482e-02 2.596052549779415131e-02 -2.557777166366577148e-01 3.705302476882934570e-01 -2.168515175580978394e-01 -6.517846584320068359e-01 6.725744158029556274e-02 -5.641243457794189453e-01
5.773379206657409668e-01 -4.540377557277679443e-01 1.063092872500419617e-01 -3.804051280021667480e-01 2.009799182415008545e-01 1.221765652298927307e-01 -8.528681099414825439e-02 -4.918609857559204102e-01
5.726740360260009766e-01 1.229739263653755188e-01 -1.043899264186620712e-02 -1.649622172117233276e-01 8.020991832017898560e-02 -5.452269911766052246e-01 -3.124291002750396729e-01 -4.777889847755432129e-01
2.203291654586791992e-01 4.834472760558128357e-02 -2.647867798805236816e-01 -1.979532092809677124e-01 2.087763994932174683e-01 -1.986523345112800598e-02 -3.919586539268493652e-01 -8.013778924942016602e-01
1.715054959058761597e-01 -5.691577792167663574e-01 -3.255025744438171387e-01 -2.022179216146469116e-01 6.716292351484298706e-02 1.630257070064544678e-01 -2.189439088106155396e-01 -6.486729383468627930e-01
7.412212491035461426e-01 -1.076589822769165039e-01 -7.866413146257400513e-02 -7.620066404342651367e-02 2.257722169160842896e-01 -2.385287880897521973e-01 -4.197736382484436035e-01 -3.780569434165954590e-01
1.647967100143432617e-01 -3.548980057239532471e-01 -2.021472156047821045e-01 -2.949741184711456299e-01 7.355935871601104736e-02 -1.472784280776977539e-01 -3.316263556480407715e-01 -7.628488540649414062e-01
1.639012098312377930e-01 6.474820524454116821e-02 -4.396039545536041260e-01 8.432262390851974487e-02 -2.195755243301391602e-01 -2.699491977691650391e-01 -1.062133684754371643e-01 -7.976308465003967285e-01
-1.698313653469085693e-02 1.601468473672866821e-01 -7.136776447296142578e-01 -3.487250804901123047e-01 2.460744529962539673e-01 -4.123621582984924316e-01 2.568319439888000488e-01 -2.157814949750900269e-01
7.020937278866767883e-03 -9.816683083772659302e-02 -4.782680273056030273e-01 2.426062822341918945e-01 7.481905817985534668e-01 1.387174874544143677e-01 -8.161774836480617523e-03 -3.515933156013488770e-01
6.091045141220092773e-01 -4.709265530109405518e-01 -1.266256272792816162e-01 -1.792121231555938721e-01 1.330212205648422241e-01 -2.967405319213867188e-01 -4.547874629497528076e-01 -2.156102806329727173e-01
-2.488044947385787964e-01 -4.609051048755645752e-01 -5.301193892955780029e-02 8.247144520282745361e-02 1.187846902757883072e-02 -1.845872849225997925e-01 4.660081863403320312e-01 -6.816698908805847168e-01
-1.611276865005493164e-01 -3.265189230442047119e-01 -3.916800916194915771e-01 -1.224780976772308350e-01 6.137130260467529297e-01 -1.037742570042610168e-01 -4.221296608448028564e-01 -3.652436733245849609e-01
2.057546973228454590e-01 -5.782704949378967285e-01 2.644153125584125519e-02 -3.123204112052917480e-01 -1.691331863403320312e-01 -1.725351959466934204e-01 5.896818637847900391e-02 -6.805684566497802734e-01
5.592729449272155762e-01 -3.721492886543273926e-01 -4.126054048538208008e-01 -2.963171899318695068e-02 -3.520634770393371582e-02 -2.163809388875961304e-01 -3.909312188625335693e-01 -4.203688800334930420e-01
2.915503382682800293e-01 -1.807951331138610840e-01 -1.859600096940994263e-01 2.838161885738372803e-01 8.438994884490966797e-01 -2.782228169962763786e-03 -2.592293173074722290e-02 -2.330940216779708862e-01
1.018402650952339172e-01 -1.088990420103073120e-01 -7.955983877182006836e-01 1.570087075233459473e-01 1.659632101655006409e-02 -1.281909793615341187e-01 2.909578382968902588e-01 -4.677352309226989746e-01
5.259756445884704590e-01 -5.091094970703125000e-01 -2.296589761972427368e-01 -3.790830075740814209e-01 -1.033836528658866882e-01 -3.893326222896575928e-01 -1.234796643257141113e-01 -3.003244996070861816e-01
7.774925231933593750e-02 -2.761313021183013916e-01 -3.418418169021606445e-01 -3.829433917999267578e-01 3.492154479026794434e-01 3.025110363960266113e-01 2.736576795578002930e-01 -6.048571467399597168e-01
1.014936193823814392e-01 -2.720141708850860596e-01 -3.081545829772949219e-01 2.931928038597106934e-01 -4.525851458311080933e-02 -8.444176912307739258e-01 8.068414032459259033e-02 -1.148325800895690918e-01
5.294358730316162109e-01 -2.684830129146575928e-01 -5.492518544197082520e-01 4.178435802459716797e-01 1.720502525568008423e-01 1.793434023857116699e-01 8.544199913740158081e-02 -3.198091387748718262e-01
-1.027055755257606506e-01 -4.418017864227294922e-01 -3.038337826728820801e-01 -1.983456313610076904e-01 5.417134165763854980e-01 2.547025121748447418e-02 -4.360998868942260742e-01 -4.222813248634338379e-01
3.026751577854156494e-01 2.739354372024536133e-01 -5.915021896362304688e-01 -6.820266693830490112e-02 1.387276053428649902e-01 -2.558559477329254150e-01 5.869696140289306641e-01 -2.226652503013610840e-01
-2.742335200309753418e-01 -4.788648337125778198e-02 -3.723583221435546875e-01 1.490804925560951233e-02 5.955663919448852539e-01 -6.307905316352844238e-01 4.093629866838455200e-02 -1.713421344757080078e-01
6.324490308761596680e-01 -6.724074482917785645e-01 -1.649810075759887695e-01 -2.786864638328552246e-01 1.020577624440193176e-01 3.516837954521179199e-02 5.607662349939346313e-02 -1.679126471281051636e-01
6.595714688301086426e-01 -3.030326366424560547e-01 -8.102473616600036621e-02 -1.703439950942993164e-01 1.590459197759628296e-01 3.189372643828392029e-02 -3.351193964481353760e-01 -5.467512607574462891e-01
3.250339031219482422e-01 3.552696481347084045e-02 -8.614874631166458130e-02 -4.246616959571838379e-01 3.531778752803802490e-01 -2.826015651226043701e-01 -4.078106880187988281e-01 -5.782938003540039062e-01
-1.160388998687267303e-02 -2.625271677970886230e-01 -8.973149210214614868e-02 3.845365643501281738e-01 3.810708969831466675e-02 -7.799807190895080566e-01 -6.783757358789443970e-02 -4.007504880428314209e-01
2.963985204696655273e-01 2.746746540069580078e-01 -4.049690365791320801e-01 -1.304126530885696411e-01 5.675870776176452637e-01 1.709590852260589600e-02 -2.292139381170272827e-01 -5.298188328742980957e-01
5.077322125434875488e-01 -9.797786921262741089e-02 -4.628176689147949219e-01 5.363481491804122925e-02 -4.291805252432823181e-02 1.787150353193283081e-01 -1.600288301706314087e-01 -6.753823161125183105e-01
7.565728574991226196e-02 -6.752865314483642578e-01 -3.655363917350769043e-01 6.920076906681060791e-02 -1.947356611490249634e-01 -4.420147836208343506e-01 3.205691874027252197e-01 -2.525767385959625244e-01
1.910362392663955688e-01 -3.502480089664459229e-01 -4.944606125354766846e-01 5.919626951217651367e-01 3.486907184123992920e-01 -3.278135061264038086e-01 -8.087401092052459717e-02 -1.016513481736183167e-01
4.975073412060737610e-02 2.279826104640960693e-01 -4.659322500228881836e-01 3.791820108890533447e-01 3.068312071263790131e-02 -1.774375289678573608e-01 4.203603565692901611e-01 -6.128202676773071289e-01
4.542409479618072510e-01 -5.456349253654479980e-01 -4.995142817497253418e-01 1.062582880258560181e-01 -2.587736845016479492e-01 5.839723721146583557e-02 2.095778882503509521e-01 -3.476284444332122803e-01
-2.027257829904556274e-01 -3.950540423393249512e-01 1.059729680418968201e-01 -2.153843492269515991e-01 -2.176170982420444489e-02 -4.039462208747863770e-01 1.401843875646591187e-01 -7.496106028556823730e-01
3.763441145420074463e-01 -1.421266049146652222e-01 -6.631909608840942383e-01 3.675414919853210449e-01 3.239481747150421143e-01 2.055622488260269165e-01 7.541193068027496338e-02 -3.322213590145111084e-01
6.934903264045715332e-01 -4.313199520111083984e-01 -2.580068409442901611e-01 -2.855268716812133789e-01 -7.515357434749603271e-02 -1.183054074645042419e-01 6.654954701662063599e-02 -4.010834693908691406e-01
3.961721062660217285e-01 -1.624250710010528564e-01 -5.754926204681396484e-01 1.290563493967056274e-01 1.227507665753364563e-01 -6.726284027099609375e-01 3.518372774124145508e-02 -9.150370024144649506e-03
5.511748194694519043e-01 -3.243018388748168945e-01 -3.568344712257385254e-01 1.839774250984191895e-01 6.614255160093307495e-02 -4.004672169685363770e-01 -4.986030161380767822e-01 -1.284620463848114014e-01
6.830872893333435059e-01 -2.494068257510662079e-02 -1.521210968494415283e-01 2.473378479480743408e-01 3.673461675643920898e-01 1.604456454515457153e-01 1.146443411707878113e-01 -5.240454077720642090e-01
5.772679448127746582e-01 -3.022832572460174561e-01 2.386168241500854492e-01 2.264690250158309937e-01 5.854462981224060059e-01 -1.906656771898269653e-01 2.433839887380599976e-01 -1.697750240564346313e-01
6.094645261764526367e-01 -3.321582376956939697e-01 -3.831706047058105469e-01 1.633869409561157227e-01 4.147782027721405029e-01 -1.213671118021011353e-01 3.921116590499877930e-01 6.470168381929397583e-02
-2.102324068546295166e-01 -1.842720247805118561e-02 -3.310483992099761963e-01 2.001160085201263428e-01 -6.250650435686111450e-02 -1.716644167900085449e-01 1.779570132493972778e-01 -8.606851100921630859e-01
3.046498298645019531e-01 -4.323790669441223145e-01 -2.835174500942230225e-01 -8.383242040872573853e-02 3.541580736637115479e-01 4.787028580904006958e-02 -5.482105612754821777e-01 -4.522970020771026611e-01
4.537824392318725586e-01 6.260502338409423828e-02 -3.204363286495208740e-01 -4.142948091030120850e-01 1.554147899150848389e-01 -2.883288264274597168e-01 -1.979168802499771118e-01 -6.077700853347778320e-01
-1.104703992605209351e-01 -2.442204654216766357e-01 -7.186617255210876465e-01 -3.207351267337799072e-01 1.782956570386886597e-01 -2.247282564640045166e-01 1.463377028703689575e-01 -4.528797566890716553e-01
1.795588135719299316e-01 4.064216911792755127e-01 -4.137019217014312744e-01 -2.857447564601898193e-01 3.028905689716339111e-01 -1.902557760477066040e-01 -1.647311002016067505e-01 -6.282550692558288574e-01
1.461637020111083984e-02 -4.279149696230888367e-02 1.712550595402717590e-02 7.717709988355636597e-02 1.182070076465606689e-01 -7.141783833503723145e-01 -3.835052549839019775e-01 -5.662205815315246582e-01
4.114156365394592285e-01 -5.906856656074523926e-01 -2.433406114578247070e-01 -2.816750109195709229e-01 -1.243211477994918823e-01 -1.938318610191345215e-01 -2.062414437532424927e-01 -4.977048635482788086e-01
6.252316236495971680e-01 1.856755465269088745e-01 -2.418696731328964233e-01 -1.439624726772308350e-01 7.598458975553512573e-02 -6.585441827774047852e-01 -2.523263916373252869e-02 -2.351447343826293945e-01
1.296004280447959900e-02 -1.114834100008010864e-01 -4.151417911052703857e-01 -5.180866718292236328e-01 1.025435030460357666e-01 -6.189574003219604492e-01 3.503007888793945312e-01 -1.741059720516204834e-01
1.156125664710998535e-01 -3.480986952781677246e-01 6.005430966615676880e-02 2.105534523725509644e-01 7.783059775829315186e-02 -7.218426465988159180e-01 -3.837378323078155518e-01 -3.783553242683410645e-01
5.136107802391052246e-01 -4.688466489315032959e-01 -7.295528054237365723e-02 -2.393367141485214233e-02 3.720205128192901611e-01 -5.497684478759765625e-01 -2.084811776876449585e-01 1.624272465705871582e-01
7.566697597503662109e-01 4.266241937875747681e-02 -3.789550065994262695e-01 7.024189829826354980e-02 2.193060219287872314e-01 -4.691593348979949951e-01 -7.154516130685806274e-02 -6.136440485715866089e-02
6.855835318565368652e-01 -3.356850743293762207e-01 -3.124296367168426514e-01 -4.220035374164581299e-01 -1.168471388518810272e-02 -2.327330410480499268e-01 1.209079772233963013e-01 -2.695762217044830322e-01
5.962364003062248230e-02 -2.373600006103515625e-01 -1.991508156061172485e-01 3.091134428977966309e-01 8.628979325294494629e-01 -1.009534224867820740e-01 -1.319124847650527954e-01 -1.808527112007141113e-01
2.507495284080505371e-01 -4.077226817607879639e-01 -3.036263585090637207e-01 2.478582039475440979e-02 -3.078982532024383545e-01 3.462354466319084167e-02 2.865840792655944824e-01 -7.070736289024353027e-01
-1.557526141405105591e-01 -2.055146545171737671e-01 -5.105690360069274902e-01 2.727427482604980469e-01 1.863836497068405151e-01 -6.839594841003417969e-01 2.475983649492263794e-01 -1.859873086214065552e-01
5.622369647026062012e-01 5.142035335302352905e-02 -4.875240027904510498e-01 1.527079194784164429e-01 2.103213518857955933e-01 -4.683534801006317139e-01 -2.925757169723510742e-01 -2.665626108646392822e-01
-1.883770525455474854e-01 -3.349803090095520020e-01 -1.652840152382850647e-02 3.158754110336303711e-01 2.808473818004131317e-02 -9.038046002388000488e-02 2.080016732215881348e-01 -8.366779088973999023e-01
1.941803991794586182e-01 -4.199512600898742676e-01 -3.916313648223876953e-01 -4.444226622581481934e-01 1.085861846804618835e-01 6.825871765613555908e-02 4.061096012592315674e-01 -5.036597251892089844e-01
5.263215303421020508e-01 1.975725889205932617e-01 -6.055933237075805664e-01 -2.015250623226165771e-01 3.160940408706665039e-01 -2.594434320926666260e-01 2.661027312278747559e-01 -1.963620781898498535e-01
-2.801111340522766113e-01 -7.308362722396850586e-01 -1.226861476898193359e-01 -2.173634991049766541e-02 1.657729297876358032e-01 -3.229972720146179199e-01 2.659473717212677002e-01 -4.115284979343414307e-01
4.105544686317443848e-01 1.095897927880287170e-01 -3.257709741592407227e-01 1.566729992628097534e-01 3.291366398334503174e-01 -2.696232497692108154e-01 6.937638521194458008e-01 -1.625606864690780640e-01
5.523152947425842285e-01 6.878776103258132935e-02 -2.279517650604248047e-01 -5.530717968940734863e-01 5.057224631309509277e-01 -1.445578187704086304e-01 1.521822344511747360e-02 -2.355455905199050903e-01
6.753645837306976318e-02 -3.268632590770721436e-01 -1.169313415884971619e-01 1.389122605323791504e-01 1.048872526735067368e-02 1.770115923136472702e-04 -1.631153672933578491e-01 -9.104464650154113770e-01
4.557939171791076660e-01 -3.078711926937103271e-01 -1.688773334026336670e-01 6.219563484191894531e-01 5.585747957229614258e-02 -1.774759739637374878e-01 3.995476365089416504e-01 -2.964150011539459229e-01
1.648942232131958008e-01 -5.550846830010414124e-02 -8.322736620903015137e-01 -1.509569585323333740e-01 1.597814559936523438e-01 -2.866849303245544434e-01 1.330945193767547607e-01 -3.589271306991577148e-01
2.000613696873188019e-02 1.916741728782653809e-01 -3.968894779682159424e-01 -2.350376546382904053e-01 2.784268856048583984e-01 -3.081345371901988983e-02 -1.108058169484138489e-01 -8.120023608207702637e-01
1.278327852487564087e-01 -2.445642054080963135e-01 -4.445332884788513184e-01 2.157382071018218994e-01 3.722946643829345703e-01 -5.783855319023132324e-01 -2.182715237140655518e-01 -3.986460864543914795e-01
3.022780716419219971e-01 -2.872979938983917236e-01 8.223164826631546021e-02 -6.611442565917968750e-02 3.556550443172454834e-01 -5.336028337478637695e-01 -3.615663349628448486e-01 -5.224959850311279297e-01
2.779008587822318077e-03 -2.476490586996078491e-01 -4.989947080612182617e-01 1.829525977373123169e-01 6.360555887222290039e-01 -1.134285032749176025e-01 -1.348669528961181641e-01 -4.696520268917083740e-01
3.222971558570861816e-01 -1.721121817827224731e-01 -5.095278620719909668e-01 4.752021431922912598e-01 4.362115859985351562e-01 1.565330028533935547e-01 -7.662081718444824219e-02 -4.005150198936462402e-01
-2.529212459921836853e-02 -1.786921359598636627e-02 9.082844853401184082e-02 -1.923243999481201172e-01 1.176951900124549866e-01 -7.927927970886230469e-01 1.902036219835281372e-01 -5.246452093124389648e-01
3.946503102779388428e-01 -1.351724565029144287e-01 2.612409740686416626e-02 -1.847705692052841187e-01 4.602233469486236572e-01 -1.038647294044494629e-01 -4.407280087471008301e-01 -6.118189692497253418e-01
7.928887009620666504e-02 -2.016172409057617188e-01 -3.129053115844726562e-01 -3.905306160449981689e-01 3.521203100681304932e-01 -1.238021329045295715e-01 -4.610593616962432861e-01 -5.922403335571289062e-01
2.242532819509506226e-01 -4.172204732894897461e-01 -5.078217983245849609e-01 -2.964430451393127441e-01 2.480561584234237671e-01 -1.891819536685943604e-01 5.546855330467224121e-01 -1.577287167310714722e-01
4.384345412254333496e-01 -7.695558071136474609e-01 1.628462076187133789e-01 -2.511550188064575195e-01 2.301880270242691040e-01 -9.899054467678070068e-02 7.092142105102539062e-02 -2.411349266767501831e-01
3.757543265819549561e-01 -1.251786649227142334e-01 1.682265251874923706e-01 4.824714660644531250e-01 4.504476785659790039e-01 -2.188930809497833252e-01 4.042738676071166992e-01 -4.096406698226928711e-01
6.408348083496093750e-01 -3.157649636268615723e-01 1.840838789939880371e-01 -4.465543329715728760e-01 1.226463764905929565e-01 -3.315632939338684082e-01 -4.748442396521568298e-02 -3.592970371246337891e-01
5.375050306320190430e-01 2.113067777827382088e-03 -2.354150451719760895e-02 -5.467735230922698975e-02 9.854900091886520386e-02 8.055217564105987549e-02 -1.229732707142829895e-01 -8.223242759704589844e-01
3.430075645446777344e-01 1.030886769294738770e-01 -4.751431643962860107e-01 -4.175042510032653809e-01 5.320798158645629883e-01 -2.127519994974136353e-02 3.160213232040405273e-01 -2.970126569271087646e-01
6.274107098579406738e-02 -1.548274904489517212e-01 -1.797222644090652466e-01 1.795525699853897095e-01 4.403128921985626221e-01 -4.494285583496093750e-01 4.817372933030128479e-02 -7.137020230293273926e-01
-2.790091335773468018e-01 -6.591075658798217773e-01 -4.149720966815948486e-01 -7.057771086692810059e-02 3.364304304122924805e-01 -1.971254050731658936e-01 2.285874485969543457e-01 -3.259630799293518066e-01
6.021348834037780762e-01 -5.118255615234375000e-01 7.017628848552703857e-02 1.107565462589263916e-01 1.964975297451019287e-01 -3.743536472320556641e-01 -2.955474853515625000e-01 -3.036052882671356201e-01
-6.774330139160156250e-02 -2.222162336111068726e-01 -1.362019963562488556e-02 3.810949921607971191e-01 4.307064712047576904e-01 -5.429509282112121582e-01 -2.102497071027755737e-01 -5.254552960395812988e-01
1.686705201864242554e-01 1.532867997884750366e-01 -6.867871880531311035e-01 -2.509500086307525635e-01 4.259443581104278564e-01 -7.953461259603500366e-03 -6.146404892206192017e-02 -4.776307344436645508e-01
2.366562336683273315e-01 1.583560109138488770e-01 -1.571324467658996582e-01 2.222433090209960938e-01 5.319427251815795898e-01 1.088983267545700073e-01 -8.093383908271789551e-02 -7.371990084648132324e-01
3.911639153957366943e-01 -1.530793160200119019e-01 -3.439723849296569824e-01 4.357750713825225830e-01 6.502144336700439453e-01 -5.425219610333442688e-02 2.306258529424667358e-01 -1.908665001392364502e-01
3.063629940152168274e-02 -2.288452386856079102e-01 -2.104734331369400024e-01 -3.319173157215118408e-01 -1.298382580280303955e-01 -4.099217057228088379e-01 3.155004084110260010e-01 -7.125930786132812500e-01
3.977571725845336914e-01 -4.463748037815093994e-01 -3.396089375019073486e-01 1.289983838796615601e-01 3.383958041667938232e-01 -5.221934914588928223e-01 -3.390208184719085693e-01 -9.182073175907135010e-02
1.847266256809234619e-01 -9.155303239822387695e-02 -1.118671968579292297e-01 1.116200312972068787e-01 5.325490236282348633e-02 -6.107250452041625977e-01 4.579950273036956787e-01 -5.890163183212280273e-01
7.478766441345214844e-01 3.447579219937324524e-02 -4.576662182807922363e-01 -4.777630046010017395e-02 1.624675244092941284e-01 -3.160601556301116943e-01 2.289326637983322144e-01 -2.214747518301010132e-01
4.359940886497497559e-01 -6.447750329971313477e-02 -1.410412490367889404e-01 -2.038886100053787231e-01 6.689257025718688965e-01 -1.539229005575180054e-01 -5.906198546290397644e-02 -5.192748904228210449e-01
-1.011824533343315125e-01 -7.476460933685302734e-01 -1.981472596526145935e-02 -9.631559997797012329e-02 1.231227591633796692e-01 -1.653808951377868652e-01 1.858108490705490112e-01 -5.865854024887084961e-01
8.020658791065216064e-02 2.756939828395843506e-01 -9.378482401371002197e-02 2.710704803466796875e-01 3.639686107635498047e-01 -4.615297913551330566e-01 4.745129942893981934e-01 -5.144313573837280273e-01
5.761991143226623535e-01 -6.465025544166564941e-01 -6.360541097819805145e-03 8.907079696655273438e-02 -9.277419745922088623e-02 2.240989543497562408e-02 -6.132910400629043579e-02 -4.787321984767913818e-01
1.924435347318649292e-01 4.788191989064216614e-02 -2.139069288969039917e-01 1.310585439205169678e-01 4.888007938861846924e-01 -3.568992614746093750e-01 -7.907519489526748657e-02 -7.246959805488586426e-01
4.775096476078033447e-01 -6.012697815895080566e-01 -1.967117339372634888e-01 -8.205321431159973145e-02 -1.453969925642013550e-01 -4.865595996379852295e-01 6.943637132644653320e-02 -3.198889195919036865e-01
2.428820580244064331e-01 1.416044235229492188e-01 -4.806898832321166992e-01 -1.047231554985046387e-01 8.128073811531066895e-01 -2.132102847099304199e-02 4.816453158855438232e-02 -1.244846880435943604e-01
1.512964516878128052e-01 1.350141763687133789e-01 -2.511408925056457520e-01 3.874050974845886230e-01 5.123840570449829102e-01 8.980035036802291870e-02 1.251946985721588135e-01 -6.778280735015869141e-01
