# Supplementary material for: Where is your field going? A machine learning approach to study the relative motion of the domains of physics
Source: PLoS One. 2020 Jun 18;15(6):e0233997. doi: 10.1371/journal.pone.0233997 (PMC7302634; doi:10.1371/journal.pone.0233997)
Supplement: S24 Data — (ZIP) [file pone.0233997.s024.zip › 23/Pacs4Run_23_VS_500_embeddings1988-1992ED8.txt]

4.176720604300498962e-02 4.404558241367340088e-01 5.867524743080139160e-01 -1.749256551265716553e-01 7.030909880995750427e-03 -1.026993915438652039e-01 7.541788369417190552e-02 6.427224874496459961e-01
3.777186274528503418e-01 5.145959854125976562e-01 -3.971581533551216125e-02 4.610759019851684570e-01 -1.828554570674896240e-01 -4.184336960315704346e-02 -2.285790741443634033e-01 5.393662452697753906e-01
1.777334064245223999e-01 -2.721787095069885254e-01 1.836260966956615448e-02 5.591919422149658203e-01 -2.215082943439483643e-01 1.627707183361053467e-01 -3.939102292060852051e-01 5.920906662940979004e-01
-1.246201246976852417e-01 -5.629516392946243286e-02 2.005475014448165894e-01 3.568703532218933105e-01 -3.152266144752502441e-01 -2.919489704072475433e-02 4.098102152347564697e-01 7.386206388473510742e-01
-2.674135565757751465e-01 4.516480118036270142e-02 -8.843225240707397461e-02 4.653690755367279053e-01 2.043456733226776123e-01 3.469707667827606201e-01 3.067980408668518066e-01 6.676755547523498535e-01
-4.266174137592315674e-01 5.919638276100158691e-01 1.021840199828147888e-01 9.636153280735015869e-02 -3.012438714504241943e-01 -1.624496728181838989e-01 -1.526920348405838013e-01 5.544335842132568359e-01
2.886447608470916748e-01 6.123079657554626465e-01 1.907353848218917847e-01 4.969120025634765625e-01 -2.855814993381500244e-01 2.269619852304458618e-01 -1.930477619171142578e-01 2.968596816062927246e-01
1.606957167387008667e-01 7.633525729179382324e-01 2.479811459779739380e-01 -4.878362640738487244e-02 4.828815162181854248e-01 -1.115990243852138519e-02 -3.327477723360061646e-02 3.052687048912048340e-01
-2.697860002517700195e-01 -9.003037959337234497e-02 1.522021144628524780e-01 2.919004261493682861e-01 -2.741048932075500488e-01 -2.688424587249755859e-01 -1.373547967523336411e-02 8.143343329429626465e-01
2.550197839736938477e-01 2.344014346599578857e-01 2.636079490184783936e-01 2.087923437356948853e-01 -2.810614705085754395e-01 -2.979914546012878418e-01 4.252777695655822754e-01 6.467472314834594727e-01
6.573022007942199707e-01 2.241285443305969238e-01 2.100777626037597656e-02 1.891425251960754395e-02 8.902920782566070557e-02 2.681373357772827148e-01 2.595208883285522461e-01 6.080676317214965820e-01
4.355935007333755493e-02 3.307135701179504395e-01 -2.741292119026184082e-01 4.006159901618957520e-01 -1.352327316999435425e-01 2.098097205162048340e-01 -2.966966331005096436e-01 7.090516090393066406e-01
3.314462676644325256e-02 -1.196708604693412781e-01 1.802254468202590942e-01 1.491120755672454834e-01 -2.216564863920211792e-01 -9.967524558305740356e-02 4.590685665607452393e-01 8.124369978904724121e-01
-1.480667442083358765e-01 5.496254935860633850e-02 8.835038542747497559e-02 5.972166657447814941e-01 -3.369894921779632568e-01 4.144621491432189941e-01 -4.318507015705108643e-02 5.686617493629455566e-01
-8.085482404567301273e-04 4.299419820308685303e-01 1.130931228399276733e-01 6.178430318832397461e-01 -1.536623574793338776e-03 1.137365326285362244e-01 -4.837530851364135742e-01 4.167414903640747070e-01
-2.021747268736362457e-02 1.337658762931823730e-01 -7.134919613599777222e-02 4.563475549221038818e-01 -2.095736004412174225e-02 -3.235119283199310303e-01 -3.898225724697113037e-01 7.150478363037109375e-01
-1.410394906997680664e-01 -3.958067297935485840e-02 7.493358105421066284e-02 5.243260264396667480e-01 -3.924938440322875977e-01 4.239702820777893066e-01 -5.833348259329795837e-02 6.006692051887512207e-01
5.721025466918945312e-01 3.338241577148437500e-01 4.875796660780906677e-02 -1.878847330808639526e-01 6.934452056884765625e-02 4.145379737019538879e-02 -4.022595584392547607e-01 5.960220694541931152e-01
3.598107397556304932e-02 3.209525644779205322e-01 -3.231568634510040283e-02 7.274349927902221680e-01 -2.925105392932891846e-02 1.867779344320297241e-01 2.058453299105167389e-02 5.738670229911804199e-01
6.729727983474731445e-02 5.893844366073608398e-01 2.379025518894195557e-01 6.966304779052734375e-01 7.452458143234252930e-02 4.832842573523521423e-02 5.640972778201103210e-02 3.084378838539123535e-01
4.810321331024169922e-02 3.592126369476318359e-01 -2.589164078235626221e-01 3.929850757122039795e-01 -1.561017483472824097e-01 1.370371580123901367e-01 -2.056254297494888306e-01 7.494989037513732910e-01
-1.503551751375198364e-01 3.997152149677276611e-01 -1.372637003660202026e-01 5.292119383811950684e-01 2.645957171916961670e-01 -8.111294358968734741e-02 -2.355249226093292236e-01 6.218137145042419434e-01
2.957862913608551025e-01 5.301704406738281250e-01 7.621417939662933350e-02 1.341134607791900635e-01 2.896650731563568115e-01 -4.145285487174987793e-01 -2.803680598735809326e-01 5.227702856063842773e-01
-9.040933102369308472e-02 5.768525600433349609e-01 -1.442952156066894531e-01 3.389728963375091553e-01 -3.233651518821716309e-01 1.781565994024276733e-01 -1.084300428628921509e-01 6.126024127006530762e-01
-2.871948182582855225e-01 6.919335722923278809e-01 4.533541202545166016e-02 3.754124343395233154e-01 1.432958990335464478e-01 -1.317859590053558350e-01 -2.735299468040466309e-01 4.278286695480346680e-01
4.231690168380737305e-01 3.740495741367340088e-01 3.724404275417327881e-01 9.870940446853637695e-02 -2.841957472264766693e-02 -4.924607276916503906e-02 4.987443685531616211e-01 5.296987891197204590e-01
4.758259281516075134e-02 -7.023988664150238037e-02 3.452779352664947510e-01 8.010536432266235352e-01 -7.218627631664276123e-02 -9.578983485698699951e-02 2.134407684206962585e-02 4.658933877944946289e-01
-2.977383136749267578e-01 2.543578445911407471e-01 -6.738178431987762451e-02 5.041888952255249023e-01 2.821673452854156494e-01 -2.392541617155075073e-01 -2.242380976676940918e-01 6.330592036247253418e-01
-1.940939128398895264e-01 2.083740085363388062e-01 -7.280235737562179565e-02 1.658500730991363525e-01 -2.355591505765914917e-01 -3.047556579113006592e-01 -6.169188022613525391e-02 8.566979169845581055e-01
-1.176704764366149902e-01 7.519463449716567993e-02 1.164764389395713806e-01 4.440472424030303955e-01 -4.065303206443786621e-01 -1.059146448969841003e-01 -5.252381563186645508e-01 5.633779764175415039e-01
1.496008336544036865e-01 1.816202849149703979e-01 -3.494646549224853516e-01 2.538984715938568115e-01 -1.256524920463562012e-01 3.694451451301574707e-01 -7.370153069496154785e-02 7.748119831085205078e-01
-1.731653064489364624e-01 4.927639663219451904e-01 2.023521065711975098e-01 2.673875689506530762e-01 -4.531685709953308105e-01 -2.551631331443786621e-01 -1.869273930788040161e-01 5.561861991882324219e-01
2.961169481277465820e-01 -3.840193524956703186e-02 2.984550297260284424e-01 1.688391715288162231e-01 4.132449626922607422e-01 5.663133859634399414e-01 6.100936606526374817e-02 5.459427833557128906e-01
1.353449225425720215e-01 2.962171733379364014e-01 -3.555584251880645752e-01 -2.239378094673156738e-01 1.112119033932685852e-01 3.296237289905548096e-01 -2.236843109130859375e-01 7.391296625137329102e-01
1.231480836868286133e-01 -1.658112406730651855e-01 1.721992790699005127e-01 6.664279699325561523e-01 -1.627505868673324585e-01 -9.466227889060974121e-02 -1.708856076002120972e-01 6.472339034080505371e-01
9.047085419297218323e-03 2.996416985988616943e-01 6.274431347846984863e-01 -3.448455631732940674e-01 -2.941828779876232147e-02 3.733834028244018555e-01 -3.506884276866912842e-01 3.664244115352630615e-01
2.143610864877700806e-01 -1.899962499737739563e-02 -3.200324624776840210e-02 6.384263634681701660e-01 -5.614791065454483032e-02 2.946611046791076660e-01 9.900464862585067749e-02 6.673052310943603516e-01
9.348899126052856445e-02 1.024879589676856995e-01 4.986148178577423096e-01 -4.466910362243652344e-01 -8.396372944116592407e-02 4.682273566722869873e-01 -1.146777048707008362e-01 5.414505004882812500e-01
3.733502626419067383e-01 1.989397453144192696e-03 2.221493870019912720e-01 1.330077946186065674e-01 3.189728856086730957e-01 4.713185131549835205e-01 3.438163101673126221e-01 5.928488373756408691e-01
2.278892397880554199e-01 -1.387804001569747925e-01 -6.537942588329315186e-02 5.582835078239440918e-01 -1.013717576861381531e-01 1.362780779600143433e-01 3.990074247121810913e-02 7.631590366363525391e-01
2.911005020141601562e-01 2.961975932121276855e-01 -1.334697008132934570e-01 2.669153213500976562e-01 7.928577065467834473e-02 3.368191421031951904e-01 4.268511235713958740e-01 6.607074737548828125e-01
4.267482832074165344e-02 2.605404555797576904e-01 -2.873993515968322754e-01 3.805160820484161377e-01 -1.766466647386550903e-01 2.263973206281661987e-01 -3.191193640232086182e-01 7.201455831527709961e-01
3.633714839816093445e-02 8.247003704309463501e-02 6.116864085197448730e-02 1.532019078731536865e-01 3.017916679382324219e-01 6.037668585777282715e-01 4.277163147926330566e-01 5.710622668266296387e-01
-5.658848676830530167e-03 -2.269994020462036133e-01 4.024772942066192627e-01 -2.672871053218841553e-01 -2.536139488220214844e-01 5.543871521949768066e-01 -1.099571213126182556e-01 5.755459666252136230e-01
2.722982764244079590e-01 4.524798393249511719e-01 1.018942967057228088e-01 7.160157561302185059e-01 -4.256893694400787354e-02 1.532226055860519409e-01 -3.689532168209552765e-03 4.156343638896942139e-01
7.920984923839569092e-02 1.507856845855712891e-01 -2.188291847705841064e-01 2.497010827064514160e-01 -3.444533646106719971e-01 6.846123188734054565e-02 -5.212627053260803223e-01 6.824242472648620605e-01
6.616902537643909454e-03 -1.348026394844055176e-01 1.206950917840003967e-01 1.734702289104461670e-01 -2.626132667064666748e-01 7.560785114765167236e-02 4.808567166328430176e-01 7.944933772087097168e-01
-1.451912373304367065e-01 -1.254117675125598907e-02 1.859593540430068970e-01 5.521559119224548340e-01 -1.992590725421905518e-01 3.492911159992218018e-01 3.206862211227416992e-01 6.121740937232971191e-01
-1.308346353471279144e-02 4.198332726955413818e-01 1.796678155660629272e-01 3.453516662120819092e-01 -5.826572775840759277e-01 -1.323655843734741211e-01 -1.389160752296447754e-01 5.437947511672973633e-01
2.554458975791931152e-01 6.099563837051391602e-01 1.617430895566940308e-01 -3.435019254684448242e-01 -3.024562001228332520e-01 1.651709824800491333e-01 -2.580102384090423584e-01 4.829240441322326660e-01
7.226973026990890503e-02 6.026455760002136230e-01 -2.707178890705108643e-02 4.286289513111114502e-01 2.457538694143295288e-01 -3.818587958812713623e-02 -4.228776395320892334e-01 4.543799757957458496e-01
1.229471266269683838e-01 5.847871303558349609e-01 4.089041799306869507e-02 8.991319686174392700e-02 -5.250695943832397461e-01 6.598500162363052368e-02 -3.424327969551086426e-01 4.856329560279846191e-01
1.736182272434234619e-01 -2.285331487655639648e-01 4.327192306518554688e-01 7.060878723859786987e-02 5.101356506347656250e-01 3.662672936916351318e-01 -3.307953178882598877e-01 4.707252979278564453e-01
7.077039778232574463e-02 -1.835611313581466675e-01 6.862714290618896484e-01 -1.289224028587341309e-01 -2.230685502290725708e-01 4.709123373031616211e-01 -1.319098323583602905e-01 4.298710227012634277e-01
-3.914143890142440796e-03 -8.895067870616912842e-02 5.696712732315063477e-01 1.568515747785568237e-01 6.204342246055603027e-01 2.945138812065124512e-01 -8.118370175361633301e-02 4.058041274547576904e-01
1.629519164562225342e-01 5.898942351341247559e-01 1.659338176250457764e-01 6.585045456886291504e-01 -2.997581101953983307e-02 1.430232226848602295e-01 7.525083422660827637e-02 3.705295920372009277e-01
-2.042000368237495422e-02 5.853865742683410645e-01 1.137950122356414795e-01 5.388982892036437988e-01 1.831752210855484009e-01 -8.628565073013305664e-02 -4.201377928256988525e-01 3.688238561153411865e-01
6.212534382939338684e-02 -6.702438741922378540e-02 7.360590696334838867e-01 2.813935875892639160e-01 2.972431480884552002e-01 3.773218691349029541e-01 1.814284026622772217e-01 3.271715044975280762e-01
1.589199155569076538e-01 2.459079325199127197e-01 -1.355551481246948242e-01 5.904187560081481934e-01 -1.843145489692687988e-01 3.000682592391967773e-01 7.690865459153428674e-05 6.506084799766540527e-01
-1.801521182060241699e-01 5.706054568290710449e-01 6.799627840518951416e-02 -2.567802183330059052e-02 -4.933354258537292480e-01 -4.491786658763885498e-02 2.056664042174816132e-02 6.251809597015380859e-01
1.549575030803680420e-01 4.686678349971771240e-01 2.383877336978912354e-01 7.358617186546325684e-01 -7.444049417972564697e-02 5.352413654327392578e-02 -2.105036228895187378e-01 3.244987130165100098e-01
3.225290775299072266e-01 3.329347819089889526e-02 1.213547959923744202e-01 5.938978791236877441e-01 5.887815356254577637e-02 -2.099217623472213745e-01 2.747060060501098633e-01 6.359463930130004883e-01
1.525739282369613647e-01 3.265634179115295410e-01 3.360702097415924072e-01 9.398557245731353760e-02 -6.202127784490585327e-02 -8.175022900104522705e-03 6.296519637107849121e-01 5.898523330688476562e-01
-9.114747494459152222e-02 -2.403029501438140869e-01 1.371281743049621582e-01 -1.197512969374656677e-01 4.207845330238342285e-01 3.567799925804138184e-01 1.589763313531875610e-01 7.557625770568847656e-01
2.794266939163208008e-01 -1.259906031191349030e-02 6.762927174568176270e-01 2.656376063823699951e-01 2.590908706188201904e-01 4.846650063991546631e-01 3.506708517670631409e-02 3.009468317031860352e-01
-3.328325748443603516e-01 1.848951727151870728e-01 3.112932294607162476e-02 2.139527052640914917e-01 -4.046033918857574463e-01 -2.163899391889572144e-01 -3.102612197399139404e-01 7.081671953201293945e-01
2.521082162857055664e-01 7.758502382785081863e-03 2.006949633359909058e-01 -3.840790092945098877e-01 -2.072495594620704651e-02 -2.913953363895416260e-01 -3.054634332656860352e-01 7.549419403076171875e-01
-1.862405613064765930e-02 8.646710216999053955e-02 -1.043691784143447876e-01 5.891574025154113770e-01 -1.683904677629470825e-01 4.565641880035400391e-01 -2.374705076217651367e-01 5.839338302612304688e-01
-3.421526551246643066e-01 3.703146278858184814e-01 1.536594033241271973e-01 -4.553990438580513000e-02 -5.202572941780090332e-01 -1.137554943561553955e-01 5.945293977856636047e-02 6.580052971839904785e-01
1.204633712768554688e-02 2.571200728416442871e-01 -6.483900547027587891e-02 6.031332612037658691e-01 -6.739698350429534912e-02 3.672996759414672852e-01 -4.435375928878784180e-01 4.791589677333831787e-01
1.296114772558212280e-01 5.269389972090721130e-02 1.684831827878952026e-01 -7.148607075214385986e-02 -1.427915096282958984e-01 -1.141491606831550598e-01 5.036118030548095703e-01 8.123318552970886230e-01
-4.501113295555114746e-02 3.270986974239349365e-01 8.019901514053344727e-01 -4.220286384224891663e-02 -1.706942319869995117e-01 3.860170543193817139e-01 7.312641292810440063e-02 2.500359416007995605e-01
-2.863706052303314209e-01 2.343598604202270508e-01 4.819128215312957764e-01 4.400971233844757080e-01 -4.488405287265777588e-01 -1.819394230842590332e-01 -1.762874424457550049e-01 4.141315221786499023e-01
4.051801264286041260e-01 3.402634263038635254e-01 -5.777864716947078705e-03 -3.045720160007476807e-01 2.435197234153747559e-01 2.734975889325141907e-02 -4.096933007240295410e-01 6.319445371627807617e-01
4.613394662737846375e-02 5.605522915720939636e-02 4.658833146095275879e-01 -2.911567986011505127e-01 1.989907920360565186e-01 -4.905445277690887451e-01 -2.205840200185775757e-01 6.033416986465454102e-01
-7.328665852546691895e-01 3.286337554454803467e-01 2.478398829698562622e-01 4.411293566226959229e-02 1.572100371122360229e-01 -2.111382186412811279e-01 -6.542496848851442337e-03 4.713794589042663574e-01
1.113606467843055725e-01 -1.974698454141616821e-01 6.409592628479003906e-01 5.246023461222648621e-02 -2.607608735561370850e-01 -3.752178251743316650e-01 1.709232777357101440e-01 5.449991226196289062e-01
1.378844529390335083e-01 8.659978955984115601e-02 -1.729943007230758667e-01 4.836015105247497559e-01 -1.681461334228515625e-01 4.797528386116027832e-01 -2.359655797481536865e-01 6.289477944374084473e-01
6.609469652175903320e-02 3.379178941249847412e-01 9.827102720737457275e-02 5.211309194564819336e-01 1.407664567232131958e-01 -1.201203539967536926e-01 -6.335845589637756348e-01 4.056291282176971436e-01
-5.863141734153032303e-03 2.036671191453933716e-01 5.572196245193481445e-01 -5.049074292182922363e-01 2.602758631110191345e-02 3.327482044696807861e-01 -1.562419533729553223e-01 5.071978569030761719e-01
-2.945281863212585449e-01 2.151422202587127686e-01 3.255698382854461670e-01 -7.682218402624130249e-02 -5.131916403770446777e-01 -1.679565012454986572e-01 2.166931629180908203e-01 6.453981399536132812e-01
2.395711094141006470e-01 4.546588957309722900e-01 1.200495362281799316e-01 -4.802889823913574219e-01 -1.025548651814460754e-01 4.917989298701286316e-02 -3.364589512348175049e-01 6.038714647293090820e-01
-1.030423939228057861e-01 2.936623990535736084e-01 1.868833452463150024e-01 2.345428764820098877e-01 -4.211069643497467041e-01 -1.474013328552246094e-01 -6.146051287651062012e-01 4.862214028835296631e-01
1.533480733633041382e-01 5.844783186912536621e-01 1.740038841962814331e-01 5.575967431068420410e-01 -2.930898070335388184e-01 7.138708233833312988e-02 -2.419701665639877319e-01 3.796452879905700684e-01
-4.143269956111907959e-01 5.006061866879463196e-03 3.376011177897453308e-02 -1.498413234949111938e-01 -1.442218273878097534e-01 -9.859035909175872803e-02 1.300671100616455078e-01 8.702175021171569824e-01
-3.927769958972930908e-01 4.633291810750961304e-02 -1.342909485101699829e-01 1.059926897287368774e-01 -1.930995583534240723e-01 -1.370226144790649414e-01 -3.454143106937408447e-01 7.993355989456176758e-01
-1.980564445257186890e-01 -1.353567689657211304e-01 3.779840469360351562e-02 6.330324411392211914e-01 -1.916467249393463135e-01 1.023782789707183838e-01 -1.228663772344589233e-01 6.913663744926452637e-01
-1.921831071376800537e-01 6.625454127788543701e-02 4.431801736354827881e-01 2.335065901279449463e-01 2.917247712612152100e-01 7.031823992729187012e-01 -5.233964323997497559e-02 3.541661500930786133e-01
2.389469742774963379e-01 2.986184656620025635e-01 3.332363963127136230e-01 2.520407140254974365e-01 -2.484731376171112061e-01 -1.026198789477348328e-01 5.231554508209228516e-01 5.772339105606079102e-01
-2.614836990833282471e-01 -7.657969370484352112e-03 2.694495022296905518e-01 4.586244523525238037e-01 -1.070125028491020203e-01 -4.093886613845825195e-01 -6.171772722154855728e-03 6.852294206619262695e-01
-9.863787144422531128e-02 3.557061553001403809e-01 -3.701861798763275146e-01 -8.483427017927169800e-02 -1.369271576404571533e-01 1.132680997252464294e-01 -1.455703377723693848e-01 8.165412545204162598e-01
5.063036084175109863e-01 4.281773269176483154e-01 3.293506801128387451e-01 2.610637806355953217e-02 1.710336208343505859e-01 -3.744173347949981689e-01 -3.255749046802520752e-01 4.191985428333282471e-01
3.525629043579101562e-01 2.313825339078903198e-01 6.505548357963562012e-01 1.544301658868789673e-01 -1.646297052502632141e-02 5.597417950630187988e-01 2.688732184469699860e-02 2.465491443872451782e-01
2.199367433786392212e-02 4.855329096317291260e-01 -1.014823019504547119e-01 5.757426619529724121e-01 2.496673166751861572e-01 2.935335598886013031e-02 -1.107966676354408264e-01 5.886633396148681641e-01
1.841513812541961670e-01 5.795036554336547852e-01 5.139144882559776306e-02 5.043920874595642090e-01 1.750358939170837402e-01 -1.520586758852005005e-01 -3.365640342235565186e-01 4.540667533874511719e-01
2.549782395362854004e-01 3.295904695987701416e-01 9.302804619073867798e-02 -4.043456017971038818e-01 2.671253681182861328e-01 6.698518991470336914e-02 -4.915886521339416504e-01 5.802621245384216309e-01
-5.118280649185180664e-01 2.550334036350250244e-01 3.607619702816009521e-01 6.084817647933959961e-02 -6.654155999422073364e-02 -3.149558305740356445e-01 1.962911933660507202e-01 6.300659775733947754e-01
-1.830614656209945679e-01 2.246270030736923218e-01 1.236279234290122986e-01 6.538876295089721680e-01 -1.468035131692886353e-01 2.778980433940887451e-01 -4.720464348793029785e-01 3.893224596977233887e-01
-3.378260135650634766e-02 2.860406041145324707e-01 7.659167647361755371e-01 -2.916138619184494019e-02 -1.257484555244445801e-01 -3.505075573921203613e-01 1.948214620351791382e-01 3.910716474056243896e-01
2.652692496776580811e-01 -1.080195009708404541e-01 2.263631969690322876e-01 6.691632866859436035e-01 -8.950612694025039673e-02 -1.171263232827186584e-01 1.445868313312530518e-01 6.134403347969055176e-01
1.893234401941299438e-01 -9.367632865905761719e-02 4.046621620655059814e-01 4.177698194980621338e-01 2.638779878616333008e-01 6.099120378494262695e-01 -2.278940826654434204e-01 3.514803051948547363e-01
-2.906275987625122070e-01 3.378636240959167480e-01 3.736672699451446533e-01 -3.262640535831451416e-01 -3.445559367537498474e-02 5.705487132072448730e-01 -1.825470775365829468e-01 4.418957233428955078e-01
-3.241508901119232178e-01 2.502655088901519775e-01 2.568037807941436768e-01 5.634902119636535645e-01 -3.832406699657440186e-01 3.722368776798248291e-01 3.454636409878730774e-02 4.027365446090698242e-01
-2.669022977352142334e-01 -7.565508130937814713e-03 -2.127936296164989471e-02 1.795429289340972900e-01 -8.839038014411926270e-02 -3.770920932292938232e-01 4.218333587050437927e-02 8.626859188079833984e-01
3.581860661506652832e-01 -1.471819914877414703e-02 5.359818935394287109e-01 -6.168632581830024719e-02 -1.008036360144615173e-01 5.944653749465942383e-01 -2.510409355163574219e-01 3.922147154808044434e-01
-4.125796258449554443e-02 5.365412235260009766e-01 2.290697544813156128e-01 -3.203578665852546692e-02 -3.863435387611389160e-01 -1.769129186868667603e-01 3.128685951232910156e-01 6.152037978172302246e-01
-2.150672078132629395e-01 2.656997442245483398e-01 1.041124612092971802e-01 4.324388504028320312e-01 -3.033913075923919678e-01 -2.993163168430328369e-01 -2.752980589866638184e-01 6.541264653205871582e-01
-2.950817532837390900e-02 9.401628375053405762e-02 5.702608227729797363e-01 -1.438855379819869995e-01 6.044139266014099121e-01 2.189557403326034546e-01 -3.123498260974884033e-01 3.654717206954956055e-01
1.981257349252700806e-01 1.731442511081695557e-01 5.494425892829895020e-01 2.335693091154098511e-01 -4.617489874362945557e-02 -5.029291510581970215e-01 1.430150121450424194e-01 5.466282367706298828e-01
-6.782382726669311523e-02 4.192692637443542480e-01 7.283309847116470337e-02 1.185566633939743042e-01 -5.443576574325561523e-01 -1.841494590044021606e-01 -1.548977941274642944e-01 6.678497195243835449e-01
-3.054953813552856445e-01 1.078998949378728867e-02 9.132731705904006958e-02 3.233433067798614502e-01 -2.957047224044799805e-01 -2.635311782360076904e-01 -3.699306845664978027e-01 7.070544362068176270e-01
1.857087910175323486e-01 -1.027234792709350586e-01 5.619621276855468750e-01 -1.506332010030746460e-01 -3.179791942238807678e-02 5.282717943191528320e-01 -4.184367060661315918e-01 4.016178250312805176e-01
-3.670098781585693359e-01 7.661624997854232788e-02 -1.898559778928756714e-01 2.895471453666687012e-01 1.421696096658706665e-01 -1.194775849580764771e-01 -3.831036090850830078e-01 7.471917271614074707e-01
-5.842280387878417969e-02 -3.430458307266235352e-01 1.863402128219604492e-01 -2.634103298187255859e-01 3.452085554599761963e-01 2.802478969097137451e-01 -6.382780522108078003e-02 7.569788694381713867e-01
2.376935482025146484e-01 7.721874862909317017e-02 4.099857211112976074e-01 2.501287162303924561e-01 3.108222186565399170e-01 6.504443287849426270e-01 -2.661699652671813965e-01 3.411035835742950439e-01
1.198205128312110901e-01 4.090169668197631836e-01 -2.702795565128326416e-01 -2.535976171493530273e-01 1.753149777650833130e-01 4.370740056037902832e-01 1.007970944046974182e-01 6.701165437698364258e-01
1.452800184488296509e-01 -2.634617686271667480e-01 3.136533498764038086e-01 -2.786537259817123413e-02 5.274484753608703613e-01 -3.597774729132652283e-02 1.057859212160110474e-01 7.208603620529174805e-01
3.929478526115417480e-01 -2.541742846369743347e-02 4.544801115989685059e-01 -1.456668674945831299e-01 1.074683968909084797e-03 -3.650767207145690918e-01 -4.643871784210205078e-01 5.179163217544555664e-01
-8.454377204179763794e-02 -2.064698189496994019e-01 1.194901615381240845e-01 -4.783648997545242310e-02 -3.676737546920776367e-01 2.014350295066833496e-01 2.748857736587524414e-01 8.260352611541748047e-01
1.688580214977264404e-01 -2.166802138090133667e-01 3.120330870151519775e-01 1.763232797384262085e-02 4.075829386711120605e-01 3.704257905483245850e-01 2.824237346649169922e-01 6.661524176597595215e-01
3.084969818592071533e-01 4.981958866119384766e-01 1.958591639995574951e-01 -3.208628594875335693e-01 -3.779203295707702637e-01 1.451869755983352661e-01 -3.489355742931365967e-01 4.792262911796569824e-01
-2.784848809242248535e-01 -1.684554666280746460e-01 4.780046641826629639e-02 4.401004910469055176e-01 -3.004147112369537354e-01 3.868108093738555908e-01 -1.904987543821334839e-01 6.495646834373474121e-01
-4.350289106369018555e-01 -1.200706139206886292e-01 3.002398181706666946e-03 2.072953432798385620e-01 -2.972725629806518555e-01 3.382142260670661926e-02 -9.233377128839492798e-02 8.095134496688842773e-01
2.339668422937393188e-01 5.644190907478332520e-01 -9.629933536052703857e-02 -2.794980406761169434e-01 3.578502312302589417e-02 -1.874585151672363281e-01 -2.684800326824188232e-01 6.563497185707092285e-01
2.736289501190185547e-01 -1.096778735518455505e-02 1.584796607494354248e-01 6.889275908470153809e-01 -1.329788416624069214e-01 -1.651090234518051147e-01 -1.067475453019142151e-01 6.073965430259704590e-01
5.928424000740051270e-01 -7.438566535711288452e-02 1.086358726024627686e-01 -7.187257707118988037e-02 3.320167362689971924e-01 3.723455369472503662e-01 -2.678828239440917969e-01 5.526297688484191895e-01
-3.332903683185577393e-01 -5.962591152638196945e-03 2.028900943696498871e-02 4.822942912578582764e-01 -3.390049636363983154e-01 3.391014933586120605e-01 -3.302678465843200684e-01 5.629134774208068848e-01
3.181808441877365112e-02 2.685286290943622589e-02 3.112094998359680176e-01 1.642809621989727020e-02 6.254404783248901367e-01 1.686430424451828003e-01 3.099035024642944336e-01 6.208775043487548828e-01
2.865518927574157715e-01 3.955249488353729248e-01 5.060614943504333496e-01 1.259638965129852295e-01 -2.071511000394821167e-01 6.166168451309204102e-01 -1.835630238056182861e-01 1.807189136743545532e-01
2.540066838264465332e-01 2.910934984683990479e-01 -3.174761533737182617e-01 -2.042618542909622192e-01 6.923554092645645142e-02 3.995611667633056641e-01 -2.504348196089267731e-02 7.369948625564575195e-01
1.931647807359695435e-01 2.477461695671081543e-01 7.534332871437072754e-01 4.602595791220664978e-02 -2.794416248798370361e-01 4.524814784526824951e-01 -7.005260884761810303e-02 2.092716097831726074e-01
-2.288247644901275635e-02 -2.406444028019905090e-02 5.173420310020446777e-01 -2.995650768280029297e-01 1.066773906350135803e-01 4.461951851844787598e-01 -5.044367313385009766e-01 4.202244877815246582e-01
4.593321681022644043e-01 -8.320460468530654907e-02 6.979785114526748657e-02 -3.088586265221238136e-03 3.488755822181701660e-01 2.104164361953735352e-01 2.621293067932128906e-01 7.365518808364868164e-01
2.307748347520828247e-01 4.536029100418090820e-01 -1.275499165058135986e-01 -4.311060905456542969e-01 5.208372324705123901e-02 1.726357340812683105e-01 -1.650826781988143921e-01 6.921688914299011230e-01
3.852282762527465820e-01 2.324982136487960815e-01 -1.707627475261688232e-01 -2.336929142475128174e-01 2.530732452869415283e-01 3.651252686977386475e-01 -3.302176594734191895e-01 6.382518410682678223e-01
1.744160503149032593e-01 4.389770328998565674e-01 -1.751585602760314941e-01 5.242785811424255371e-01 -3.038457408547401428e-02 2.622605562210083008e-01 -2.765828073024749756e-01 5.701999068260192871e-01
-4.386115372180938721e-01 4.876863211393356323e-02 -3.724603680893778801e-03 -1.388943344354629517e-01 -9.993749856948852539e-02 -1.887206286191940308e-01 3.290299326181411743e-02 8.597968220710754395e-01
2.591851055622100830e-01 -1.616435199975967407e-01 5.888193249702453613e-01 -4.705284163355827332e-02 -2.074538171291351318e-01 4.836829602718353271e-01 -3.610662519931793213e-01 3.878367841243743896e-01
3.649385571479797363e-01 3.171781301498413086e-01 -6.465440988540649414e-02 -1.786765307188034058e-01 -8.495213836431503296e-02 5.891208052635192871e-01 -3.439197242259979248e-01 5.074952840805053711e-01
1.384586393833160400e-01 1.740562319755554199e-01 3.887948989868164062e-01 -3.579635024070739746e-01 2.513881027698516846e-02 -3.446786999702453613e-01 -4.184275567531585693e-01 6.137731075286865234e-01
-1.192934811115264893e-01 3.193066716194152832e-01 5.992361903190612793e-01 -1.692732423543930054e-01 -6.556268036365509033e-02 5.843630433082580566e-01 -2.363901138305664062e-01 3.072724342346191406e-01
-1.003483235836029053e-01 5.320147871971130371e-01 -1.626466065645217896e-01 -2.645926773548126221e-01 8.631904423236846924e-02 -1.661511957645416260e-01 -3.654071092605590820e-01 6.647162437438964844e-01
-2.509075701236724854e-01 7.702113129198551178e-03 9.567422419786453247e-02 4.520059823989868164e-01 1.327353268861770630e-01 -4.053675830364227295e-01 -3.749511241912841797e-01 6.332401037216186523e-01
3.009808063507080078e-01 7.537136226892471313e-02 4.981100559234619141e-01 2.256804704666137695e-01 1.265849173069000244e-01 6.734332442283630371e-01 -2.103532403707504272e-01 3.014958798885345459e-01
-2.962878644466400146e-01 6.514009088277816772e-02 5.745499581098556519e-02 4.200562238693237305e-01 -1.632119268178939819e-01 -3.056824505329132080e-01 -2.908487617969512939e-01 7.235667705535888672e-01
-2.731350362300872803e-01 3.027810454368591309e-01 3.359279036521911621e-01 -4.021255075931549072e-01 -4.130671918392181396e-02 5.388609766960144043e-01 -1.518392264842987061e-01 4.939998984336853027e-01
2.227466553449630737e-01 7.860850542783737183e-02 -4.341863095760345459e-02 3.455058485269546509e-02 -1.343760341405868530e-01 9.481807798147201538e-02 4.840923845767974854e-01 8.244591355323791504e-01
8.274111896753311157e-02 7.270263433456420898e-01 4.507273808121681213e-02 2.685308158397674561e-01 -3.637191653251647949e-01 4.444317892193794250e-02 -7.378365099430084229e-02 5.007351040840148926e-01
3.416953980922698975e-02 9.457706660032272339e-02 4.463768601417541504e-01 2.498340308666229248e-01 1.009078025817871094e-01 7.327399253845214844e-01 -2.996286153793334961e-01 3.022428750991821289e-01
3.611919581890106201e-01 4.289289712905883789e-01 4.401221498847007751e-02 -3.734273016452789307e-01 3.072636723518371582e-01 1.305644363164901733e-01 -1.328969448804855347e-01 6.442481279373168945e-01
4.884676039218902588e-01 1.872542649507522583e-01 3.480960428714752197e-01 -1.399634033441543579e-01 -2.295877225697040558e-02 -1.750251054763793945e-01 4.056067466735839844e-01 6.244171857833862305e-01
-2.712694406509399414e-01 3.866998851299285889e-01 -1.650490015745162964e-01 7.843244075775146484e-02 1.513127088546752930e-01 -1.568497419357299805e-01 2.375648766756057739e-01 7.997178435325622559e-01
-8.618278056383132935e-02 -3.241971507668495178e-02 5.727162361145019531e-01 -3.204410076141357422e-01 4.354313015937805176e-01 2.170468419790267944e-01 -8.516948670148849487e-03 5.692564249038696289e-01
-1.756069809198379517e-01 3.105911612510681152e-01 -1.891425400972366333e-01 3.622918128967285156e-01 2.515090405941009521e-01 -8.045075833797454834e-02 -4.702658057212829590e-01 6.440387964248657227e-01
-1.391803622245788574e-01 1.835288405418395996e-01 3.303372859954833984e-01 7.362515479326248169e-02 -2.517429888248443604e-01 -5.120666623115539551e-01 1.494395881891250610e-01 6.960486173629760742e-01
-2.900887131690979004e-01 -1.016793474555015564e-01 -8.994348347187042236e-02 5.374899506568908691e-01 -1.127528678625822067e-02 9.452959150075912476e-02 -1.712374389171600342e-01 7.550756931304931641e-01
-6.075831651687622070e-01 1.181282699108123779e-01 2.295045405626296997e-01 4.867085516452789307e-01 1.739604622125625610e-01 -1.317537873983383179e-01 4.603799805045127869e-02 5.268681645393371582e-01
3.399651497602462769e-02 2.179648876190185547e-01 4.710359573364257812e-01 3.850661516189575195e-01 4.081089496612548828e-01 5.577384233474731445e-01 3.207371756434440613e-02 3.202046751976013184e-01
4.081556797027587891e-01 3.713583052158355713e-01 2.725678384304046631e-01 5.977478343993425369e-03 4.224958419799804688e-01 -3.097734153270721436e-01 -3.430500626564025879e-01 4.785682260990142822e-01
2.667797505855560303e-01 -1.864195466041564941e-01 4.363560080528259277e-01 -3.534350395202636719e-01 2.954950183629989624e-02 -3.138773143291473389e-01 -2.410186529159545898e-01 6.490542888641357422e-01
-2.703950405120849609e-01 1.472190618515014648e-01 2.591077983379364014e-01 5.578913688659667969e-01 -2.613050937652587891e-01 -2.867669165134429932e-01 -2.015445679426193237e-01 5.793939828872680664e-01
5.325939655303955078e-01 4.301929175853729248e-01 1.680620759725570679e-01 -2.287056446075439453e-01 -3.730576634407043457e-01 2.526879608631134033e-01 -4.736203234642744064e-03 4.976756870746612549e-01
7.275806367397308350e-02 2.206110507249832153e-01 5.233702808618545532e-02 1.029180958867073059e-01 -2.943031117320060730e-02 -4.821157455444335938e-02 5.903942584991455078e-01 7.622006535530090332e-01
-3.385259211063385010e-01 2.203841507434844971e-01 1.880473494529724121e-01 4.718455374240875244e-01 -2.465503960847854614e-01 4.047784209251403809e-01 2.855666875839233398e-01 5.221590399742126465e-01
7.084049284458160400e-02 3.108612820506095886e-02 6.659672260284423828e-01 -1.966628879308700562e-01 1.025570109486579895e-01 5.009407997131347656e-01 1.987443417310714722e-01 4.592033922672271729e-01
4.160335659980773926e-02 1.392000615596771240e-01 4.244709312915802002e-01 3.107517063617706299e-01 4.669215679168701172e-01 6.034907698631286621e-01 -1.063339188694953918e-01 3.295853734016418457e-01
-1.531613022089004517e-01 2.452260702848434448e-01 6.340724229812622070e-01 -2.552532553672790527e-01 -2.283089458942413330e-01 4.910531342029571533e-01 -8.778266608715057373e-02 3.850190043449401855e-01
1.618601083755493164e-01 -1.243323683738708496e-01 6.363061666488647461e-01 -1.335658282041549683e-01 -2.354369759559631348e-01 4.245689809322357178e-01 -4.035705327987670898e-01 3.702146112918853760e-01
2.701936960220336914e-01 4.209224134683609009e-02 3.116303384304046631e-01 -4.417354762554168701e-01 5.222908779978752136e-02 -2.346613556146621704e-01 -3.810727596282958984e-01 6.557207703590393066e-01
2.217130511999130249e-01 1.477723103016614914e-02 3.757514953613281250e-01 -2.915758788585662842e-01 -4.265277683734893799e-01 -1.279844194650650024e-01 2.462451606988906860e-01 6.822584867477416992e-01
-4.019421637058258057e-01 1.539010405540466309e-01 4.587568715214729309e-02 2.715868651866912842e-01 3.212712332606315613e-02 -2.130787521600723267e-01 1.773878931999206543e-01 8.130140304565429688e-01
6.610511988401412964e-02 -1.264991164207458496e-01 5.783143043518066406e-01 -3.387062251567840576e-01 -2.874710559844970703e-01 3.756707012653350830e-01 -1.592434346675872803e-01 5.304074883460998535e-01
-2.144384384155273438e-01 2.808987200260162354e-01 5.864951014518737793e-01 -2.375074923038482666e-01 -4.000253230333328247e-02 5.590682625770568848e-01 -1.524716168642044067e-01 3.705678880214691162e-01
-5.262220278382301331e-02 1.549910008907318115e-01 6.896805167198181152e-01 -2.235566377639770508e-01 -1.677829325199127197e-01 3.992238044738769531e-01 2.640353441238403320e-01 4.362642467021942139e-01
-1.526201367378234863e-01 2.861852049827575684e-01 5.496155023574829102e-01 -2.329490184783935547e-01 -1.142057478427886963e-01 5.852699279785156250e-01 -2.012904584407806396e-01 3.773076236248016357e-01
2.836816608905792236e-01 3.431882560253143311e-01 2.660557813942432404e-02 -3.330285549163818359e-01 2.636215090751647949e-01 3.605271875858306885e-01 -4.359162449836730957e-01 5.482987165451049805e-01
-1.449811309576034546e-01 4.270610511302947998e-01 3.820781707763671875e-01 3.792850673198699951e-01 3.931111097335815430e-01 -3.899596333503723145e-01 -5.668355152010917664e-02 4.437800049781799316e-01
-3.399650333449244499e-03 6.259484887123107910e-01 -2.159731388092041016e-01 -1.912879198789596558e-01 1.422961205244064331e-01 -4.713503178209066391e-03 1.921330578625202179e-02 7.101422548294067383e-01
-6.855443865060806274e-02 -5.707966908812522888e-02 2.982319891452789307e-01 1.586636900901794434e-01 6.246314048767089844e-01 3.924805819988250732e-01 1.159806549549102783e-01 5.659231543540954590e-01
1.696454733610153198e-01 -1.293958276510238647e-01 5.801333189010620117e-01 2.566340267658233643e-01 2.052027881145477295e-01 5.553275346755981445e-01 -2.960726618766784668e-01 3.374989926815032959e-01
-1.103262230753898621e-01 4.372372925281524658e-01 -2.281199693679809570e-01 -3.136142492294311523e-01 -1.070322692394256592e-01 -1.233908440917730331e-02 -2.714555859565734863e-01 7.489745020866394043e-01
3.027969300746917725e-01 4.408743083477020264e-01 1.189004331827163696e-01 -3.231642842292785645e-01 -3.079317510128021240e-01 1.499830931425094604e-01 -4.176549017429351807e-01 5.510162711143493652e-01
7.539596408605575562e-02 1.950610727071762085e-01 2.982123792171478271e-01 8.574390783905982971e-03 -7.691825926303863525e-02 4.310691729187965393e-02 6.388309597969055176e-01 6.718502640724182129e-01
2.835641428828239441e-02 5.273045301437377930e-01 -1.898155063390731812e-01 -2.035566717386245728e-01 4.994771257042884827e-02 -2.419552505016326904e-01 -2.686121761798858643e-01 7.144865989685058594e-01
3.747416287660598755e-02 -6.462089251726865768e-03 3.930042684078216553e-01 -2.041000407189130783e-03 5.290081501007080078e-01 4.692282080650329590e-01 -3.444228172302246094e-01 4.748111069202423096e-01
-1.651014387607574463e-01 3.121836781501770020e-01 4.027542769908905029e-01 -3.135880827903747559e-01 -1.814503222703933716e-01 5.851327180862426758e-01 -1.954811513423919678e-01 4.485722482204437256e-01
-4.535957276821136475e-01 4.328120052814483643e-01 -2.147303707897663116e-02 4.546827822923660278e-02 2.588801085948944092e-01 -2.670018374919891357e-01 1.277816891670227051e-01 6.706409454345703125e-01
-1.147756427526473999e-01 1.111595258116722107e-01 5.442012548446655273e-01 2.911403588950634003e-02 -4.804488718509674072e-01 -2.005179226398468018e-01 3.325522541999816895e-01 5.439100265502929688e-01
-2.288374602794647217e-01 3.033501207828521729e-01 5.166923403739929199e-01 -3.779310286045074463e-01 5.356375593692064285e-03 4.903450608253479004e-01 -1.324098557233810425e-01 4.333703815937042236e-01
-5.547544360160827637e-01 3.731096684932708740e-01 2.306221276521682739e-01 3.143217265605926514e-01 7.444099336862564087e-02 -3.549353480339050293e-01 -1.074227914214134216e-01 5.079289078712463379e-01
-4.482217431068420410e-01 7.336772978305816650e-02 4.815851151943206787e-02 -8.636851608753204346e-02 -4.950708746910095215e-01 3.018152415752410889e-01 5.733866617083549500e-02 6.666786670684814453e-01
4.673331975936889648e-01 4.187594354152679443e-01 1.481515765190124512e-01 1.095643267035484314e-02 5.737221986055374146e-02 8.150427788496017456e-02 4.747118949890136719e-01 5.906651616096496582e-01
-2.356875538825988770e-01 5.233372449874877930e-01 2.180537134408950806e-01 2.618237733840942383e-01 -2.809928059577941895e-01 -4.030896723270416260e-01 -8.852250874042510986e-02 5.524454712867736816e-01
1.782389581203460693e-01 1.159040778875350952e-01 6.246595978736877441e-01 -1.233512908220291138e-01 -5.295751094818115234e-01 3.249383568763732910e-01 -2.457780539989471436e-01 3.208432495594024658e-01
4.634352922439575195e-01 3.033103644847869873e-01 6.112698912620544434e-01 -1.125104203820228577e-01 -6.082470715045928955e-02 4.347418248653411865e-01 -1.927512437105178833e-01 2.776105999946594238e-01
4.530644416809082031e-01 -2.258391678333282471e-02 5.138529539108276367e-01 1.661669760942459106e-01 2.920303046703338623e-01 4.999020397663116455e-01 -1.120976209640502930e-01 3.934675753116607666e-01
7.370989769697189331e-02 3.481229245662689209e-01 -1.802785098552703857e-01 -3.288489878177642822e-01 -3.376869857311248779e-01 6.225554645061492920e-02 -9.446740150451660156e-02 7.783975601196289062e-01
5.233945846557617188e-01 1.584461182355880737e-01 9.499064832925796509e-02 -1.942293643951416016e-01 -3.648284450173377991e-02 7.080909609794616699e-02 3.977233171463012695e-01 6.997684836387634277e-01
4.233717918395996094e-01 5.056942701339721680e-01 1.142096742987632751e-01 -2.716397047042846680e-01 3.055062890052795410e-01 1.271341592073440552e-01 -3.169004023075103760e-01 5.179523229598999023e-01
-1.987210065126419067e-01 9.409982711076736450e-02 4.582222700119018555e-01 -1.611227840185165405e-01 5.407158732414245605e-01 2.302440404891967773e-01 -4.366379082202911377e-01 4.238964915275573730e-01
-9.660929441452026367e-02 6.124210357666015625e-02 4.560665488243103027e-01 4.047915041446685791e-01 2.863539159297943115e-01 6.574615836143493652e-01 -5.340418219566345215e-02 3.129806518554687500e-01
2.352851778268814087e-01 5.936208739876747131e-02 1.241564229130744934e-01 -4.436239600181579590e-03 3.019948303699493408e-01 2.546201050281524658e-01 5.187330842018127441e-01 7.075071334838867188e-01
3.784790933132171631e-01 3.227694630622863770e-01 5.467954874038696289e-01 -7.568159699440002441e-02 -1.264557093381881714e-01 5.458300709724426270e-01 -2.407949417829513550e-01 2.756029069423675537e-01
3.915752172470092773e-01 1.023897081613540649e-01 -5.554093047976493835e-02 7.466421276330947876e-02 2.392981946468353271e-01 4.871562123298645020e-01 -3.043416887521743774e-02 7.293933033943176270e-01
-4.516151249408721924e-01 -1.706601381301879883e-01 -2.303774952888488770e-01 6.943760812282562256e-02 5.323828756809234619e-02 -2.371103689074516296e-02 -2.701885998249053955e-01 7.953774929046630859e-01
1.025123521685600281e-01 4.748688340187072754e-01 3.900754749774932861e-01 6.938502192497253418e-01 -2.212726511061191559e-02 -1.076224073767662048e-01 -2.615676820278167725e-01 2.234142869710922241e-01
2.424214929342269897e-01 -1.340923160314559937e-01 -7.777936011552810669e-02 5.807912349700927734e-01 -8.105261623859405518e-02 1.375266760587692261e-01 1.695921830832958221e-02 7.443872094154357910e-01
-4.124771654605865479e-01 1.770616620779037476e-01 8.257582783699035645e-02 1.084947809576988220e-01 -3.201155066490173340e-01 -2.388123422861099243e-01 4.796914383769035339e-02 7.862032651901245117e-01
3.167659640312194824e-01 6.906682252883911133e-02 6.217090487480163574e-01 -1.127014979720115662e-01 1.553495228290557861e-01 -2.998511791229248047e-01 -5.112559199333190918e-01 3.467542529106140137e-01
4.092714190483093262e-01 1.655155569314956665e-01 2.484754621982574463e-01 -4.330442845821380615e-01 -1.942263692617416382e-01 -1.511989533901214600e-01 -2.323044538497924805e-01 6.642918586730957031e-01
1.359227299690246582e-01 -8.996129781007766724e-02 -1.115342080593109131e-01 5.895361304283142090e-01 -5.899087339639663696e-02 1.041924431920051575e-01 -1.171022653579711914e-01 7.651081085205078125e-01
-4.121305048465728760e-01 -1.972289383411407471e-01 -6.907906848937273026e-03 6.626449525356292725e-02 -4.394509494304656982e-01 1.426979750394821167e-01 -1.639563590288162231e-01 7.392218708992004395e-01
-3.227978944778442383e-01 -3.179494664072990417e-02 -3.770354017615318298e-02 1.946099698543548584e-01 -1.906354129314422607e-01 -2.069939076900482178e-01 -2.185974968597292900e-03 8.810807466506958008e-01
-1.616618335247039795e-01 -2.029152512550354004e-01 5.380888581275939941e-01 4.054567217826843262e-01 1.826094835996627808e-01 5.384938716888427734e-01 -1.845776885747909546e-01 3.483751416206359863e-01
3.250513076782226562e-01 5.047152638435363770e-01 2.795138359069824219e-01 1.881789416074752808e-01 5.072413682937622070e-01 -2.398090064525604248e-01 -2.221852540969848633e-01 4.023634791374206543e-01
-3.338878154754638672e-01 2.608507871627807617e-02 -4.294666275382041931e-02 -2.726947702467441559e-02 -3.594253659248352051e-01 4.242519736289978027e-01 1.731050759553909302e-01 7.389916181564331055e-01
1.497667729854583740e-01 4.864685237407684326e-01 3.816401362419128418e-01 6.395711898803710938e-01 -1.334205567836761475e-01 3.322609513998031616e-02 2.809524536132812500e-01 2.972850203514099121e-01
5.661928057670593262e-01 4.550857543945312500e-01 3.333277702331542969e-01 -1.408834457397460938e-01 -1.973161697387695312e-01 3.002606034278869629e-01 2.189357429742813110e-01 4.053938686847686768e-01
-2.820298373699188232e-01 -1.183171197772026062e-01 -7.025975733995437622e-02 3.689149916172027588e-01 -2.435131818056106567e-01 -1.800099760293960571e-02 -4.036036729812622070e-01 7.368222475051879883e-01
4.755782783031463623e-01 2.494788616895675659e-01 -1.061832997947931290e-02 6.731459405273199081e-03 3.042379617691040039e-01 1.751987189054489136e-01 3.698432147502899170e-01 6.718543767929077148e-01
-4.245640337467193604e-01 2.659014463424682617e-01 3.883224427700042725e-01 6.367450356483459473e-01 4.058340936899185181e-02 -1.581879109144210815e-01 1.183854416012763977e-01 3.900227248668670654e-01
-1.070552766323089600e-01 1.693158149719238281e-01 4.393784701824188232e-01 1.589822918176651001e-01 -5.213682651519775391e-01 -2.188489735126495361e-01 2.096443921327590942e-01 6.147129535675048828e-01
-3.510803729295730591e-02 -2.680784836411476135e-02 1.512936353683471680e-01 -5.527454242110252380e-02 7.432023882865905762e-01 -4.239195957779884338e-02 -9.141565114259719849e-02 6.399999856948852539e-01
7.859059423208236694e-02 1.556495726108551025e-01 2.744223177433013916e-01 5.837292075157165527e-01 -9.673427045345306396e-02 1.657698452472686768e-01 -6.859918832778930664e-01 2.147725522518157959e-01
2.179911360144615173e-02 6.167017817497253418e-01 5.018743500113487244e-02 2.360652387142181396e-01 -9.084060043096542358e-02 -1.561808586120605469e-01 -4.867828786373138428e-01 5.397740006446838379e-01
-2.808344960212707520e-01 -8.263689279556274414e-02 -7.731355726718902588e-02 -2.141749300062656403e-02 -3.631601110100746155e-02 -1.121175736188888550e-01 2.338644117116928101e-01 9.161251187324523926e-01
-2.403197735548019409e-01 -1.287556588649749756e-01 5.190816521644592285e-01 -1.583689451217651367e-01 5.444468855857849121e-01 1.725030541419982910e-01 -2.696469239890575409e-02 5.515751838684082031e-01
6.427355855703353882e-02 3.471670746803283691e-01 2.568845152854919434e-01 3.219342529773712158e-01 6.103820204734802246e-01 -2.998114824295043945e-01 -1.418548524379730225e-01 4.723736047744750977e-01
-1.578928083181381226e-01 5.983977913856506348e-01 3.950680792331695557e-02 1.503653675317764282e-01 -4.659170806407928467e-01 -9.605661034584045410e-02 -7.799787819385528564e-02 6.003584861755371094e-01
3.073401749134063721e-01 -1.647303402423858643e-01 4.691905081272125244e-01 -2.650548219680786133e-01 2.246422134339809418e-02 -3.626289367675781250e-01 -3.001146912574768066e-01 6.049290299415588379e-01
1.726568862795829773e-02 1.063502281904220581e-01 -6.980566680431365967e-02 1.258717328310012817e-01 -3.685654103755950928e-01 2.393053323030471802e-01 -7.130585312843322754e-01 5.158635377883911133e-01
7.362949848175048828e-02 5.801248550415039062e-01 -3.533943369984626770e-02 3.718152642250061035e-01 3.901875019073486328e-01 -2.032931596040725708e-01 -2.720107138156890869e-01 5.009734630584716797e-01
-4.000261127948760986e-01 2.111809253692626953e-01 2.792759537696838379e-01 -3.242268562316894531e-01 -1.015829388052225113e-02 6.008154749870300293e-01 -1.336364597082138062e-01 4.830344915390014648e-01
2.837618589401245117e-01 -9.999895840883255005e-02 2.506839632987976074e-01 -4.205265045166015625e-01 -2.592712938785552979e-01 -2.095290571451187134e-01 -2.777091264724731445e-01 6.939365863800048828e-01
3.203208446502685547e-01 2.571661770343780518e-01 3.891160488128662109e-01 3.264237642288208008e-01 5.636004209518432617e-01 -9.167069941759109497e-02 1.811611801385879517e-01 4.630636870861053467e-01
-5.147234797477722168e-01 2.166195064783096313e-01 4.231342673301696777e-01 -9.948583692312240601e-02 -4.292159378528594971e-01 -1.241591200232505798e-01 1.233357489109039307e-01 5.332373380661010742e-01
8.789682388305664062e-02 4.810659289360046387e-01 -2.515216171741485596e-01 -1.684415340423583984e-01 -7.596968114376068115e-02 -1.104957163333892822e-01 -1.778976023197174072e-01 7.871377468109130859e-01
-1.260559409856796265e-01 1.093994155526161194e-01 6.184521317481994629e-01 -1.558499485254287720e-01 -3.020530045032501221e-01 -3.362087607383728027e-01 2.158794999122619629e-01 5.607970952987670898e-01
5.074887871742248535e-01 2.309238165616989136e-01 5.730022788047790527e-01 1.129931360483169556e-01 -1.157488524913787842e-01 -1.743528991937637329e-01 -4.902023971080780029e-01 2.528535425662994385e-01
2.461006492376327515e-01 2.468571215867996216e-01 5.251080393791198730e-01 1.229480579495429993e-01 -5.987163633108139038e-02 -3.586213290691375732e-01 4.187675118446350098e-01 5.292268395423889160e-01
2.881904505193233490e-02 4.959386289119720459e-01 5.139650776982307434e-02 -2.537940442562103271e-01 -5.397595167160034180e-01 6.370478775352239609e-03 -1.838023960590362549e-01 6.008304357528686523e-01
6.206935644149780273e-01 -2.854182012379169464e-02 3.940292000770568848e-01 3.988748192787170410e-01 -9.396022558212280273e-02 -1.677910685539245605e-01 1.546165198087692261e-01 4.885450303554534912e-01
2.706533670425415039e-01 6.134231686592102051e-01 1.179233714938163757e-01 5.609991550445556641e-01 -8.608631789684295654e-02 1.100572794675827026e-01 3.808775544166564941e-02 4.481725394725799561e-01
6.657420396804809570e-01 3.008765876293182373e-01 3.752211928367614746e-01 4.556215833872556686e-03 2.550740540027618408e-01 -1.501406580209732056e-01 -2.645224034786224365e-01 4.097217917442321777e-01
-1.569149047136306763e-01 2.448811233043670654e-01 2.558071613311767578e-01 2.356055229902267456e-01 -2.412384301424026489e-01 -5.313827395439147949e-01 3.704188764095306396e-02 6.727020740509033203e-01
9.571976959705352783e-02 -3.733361372724175453e-03 7.309274673461914062e-01 -5.437875539064407349e-02 -2.374938130378723145e-01 -2.966550886631011963e-01 2.658976316452026367e-01 4.883673787117004395e-01
5.123361945152282715e-01 1.359600424766540527e-01 4.728640317916870117e-01 6.131999939680099487e-02 2.786951325833797455e-02 5.777374505996704102e-01 3.428941220045089722e-02 3.948833942413330078e-01
2.853524684906005859e-01 3.264856338500976562e-01 3.600893616676330566e-01 2.106538861989974976e-01 2.466946691274642944e-01 -5.429398417472839355e-01 -1.434089988470077515e-01 5.115990638732910156e-01
6.745798140764236450e-02 -1.121337413787841797e-01 2.159093022346496582e-01 -5.920509248971939087e-02 6.728234887123107910e-01 5.884230509400367737e-02 6.834372133016586304e-02 6.869706511497497559e-01
2.263868749141693115e-01 3.718756735324859619e-01 -7.866617292165756226e-02 1.393671035766601562e-01 5.349626541137695312e-01 -1.000367999076843262e-01 -2.937651574611663818e-01 6.343148946762084961e-01
-4.706872627139091492e-02 2.315202802419662476e-01 8.023116588592529297e-01 -5.355371162295341492e-02 -3.554041087627410889e-01 3.264535963535308838e-01 5.295969173312187195e-02 2.488413453102111816e-01
-1.070045158267021179e-01 -7.534310221672058105e-02 4.855752885341644287e-01 1.707879155874252319e-01 5.311232209205627441e-01 4.711651802062988281e-01 -6.302160024642944336e-02 4.581063091754913330e-01
-2.602285146713256836e-01 -1.740070618689060211e-02 4.890161454677581787e-01 2.635936439037322998e-01 4.880777299404144287e-01 4.728527069091796875e-01 -1.857230067253112793e-01 3.564509451389312744e-01
-5.125412940979003906e-01 2.478765100240707397e-01 5.349010229110717773e-01 -3.530915975570678711e-01 7.102589309215545654e-02 3.021571040153503418e-01 -6.183984875679016113e-02 4.060764610767364502e-01
2.997488155961036682e-02 -7.993321865797042847e-02 3.520928621292114258e-01 4.387286677956581116e-02 5.390403866767883301e-01 4.607806503772735596e-01 -3.980306088924407959e-01 4.533282518386840820e-01
-7.936255633831024170e-02 -1.081539019942283630e-01 2.013895958662033081e-01 7.048535943031311035e-01 -3.091718554496765137e-01 1.663302183151245117e-01 -3.161896765232086182e-01 4.705305397510528564e-01
-6.619141250848770142e-02 5.649597048759460449e-01 -1.633932292461395264e-01 3.065680339932441711e-02 -3.724527060985565186e-01 3.842573612928390503e-02 -3.227186799049377441e-01 6.359698772430419922e-01
3.520894944667816162e-01 3.770298361778259277e-01 6.296288967132568359e-01 1.056799367070198059e-01 2.507528066635131836e-01 -1.180667802691459656e-01 -4.650409221649169922e-01 1.822108477354049683e-01
7.142276503145694733e-03 3.578463494777679443e-01 -2.708402574062347412e-01 -3.951028585433959961e-01 8.502054214477539062e-02 3.618427515029907227e-01 1.528278272598981857e-02 7.099591493606567383e-01
9.360238164663314819e-02 6.554329395294189453e-01 -2.055155932903289795e-01 -2.121205776929855347e-01 -1.301377713680267334e-01 -3.293117135763168335e-02 -1.708125472068786621e-01 6.536185741424560547e-01
-2.129406481981277466e-01 5.264109969139099121e-01 1.178361326456069946e-01 8.201938122510910034e-02 7.492379099130630493e-02 -9.895126521587371826e-02 4.571537971496582031e-01 6.576783061027526855e-01
-2.378421425819396973e-01 -4.639315977692604065e-02 1.185836344957351685e-01 5.621312856674194336e-01 1.640589088201522827e-01 -3.387193381786346436e-01 -2.901389896869659424e-01 6.208047866821289062e-01
-9.947115182876586914e-02 -2.873009443283081055e-02 -4.724882543087005615e-02 -2.916012518107891083e-02 6.836609244346618652e-01 1.791052371263504028e-01 -1.299400627613067627e-01 6.854502558708190918e-01
-3.857948184013366699e-01 -1.566866487264633179e-01 5.581131577491760254e-01 -3.188890870660543442e-03 4.310597181320190430e-01 2.070960104465484619e-01 -3.325473964214324951e-01 4.193116426467895508e-01
-2.984552383422851562e-01 9.461183845996856689e-02 -8.446461707353591919e-02 2.390198111534118652e-01 9.391088038682937622e-02 -3.845347166061401367e-01 -1.435237471014261246e-02 8.251159191131591797e-01
-3.606208562850952148e-01 -1.237741485238075256e-01 3.991149663925170898e-01 -1.511574238538742065e-01 4.995640814304351807e-01 2.332051396369934082e-01 4.344527423381805420e-02 6.055204272270202637e-01
-2.522990405559539795e-01 1.341123878955841064e-01 2.950333058834075928e-01 6.059248447418212891e-01 -2.592344284057617188e-01 4.232135117053985596e-01 1.646367609500885010e-01 4.367517530918121338e-01
1.169506236910820007e-01 5.671711564064025879e-01 3.047138154506683350e-01 6.028283834457397461e-01 -2.435118705034255981e-01 -1.547817438840866089e-01 -1.025231629610061646e-01 3.385563194751739502e-01
-3.331825137138366699e-01 6.147165298461914062e-01 1.519580781459808350e-01 6.818166933953762054e-03 -8.650051057338714600e-02 -3.761533498764038086e-01 4.320026934146881104e-02 5.806336402893066406e-01
-2.052793204784393311e-01 -9.038901329040527344e-02 3.339966237545013428e-01 -2.894443571567535400e-01 5.530068874359130859e-01 1.984367147088050842e-02 1.053254604339599609e-01 6.611012220382690430e-01
-4.168466031551361084e-01 -3.540235012769699097e-02 3.776366710662841797e-01 5.092418789863586426e-01 3.312057629227638245e-02 -3.784134089946746826e-01 -1.802679300308227539e-01 4.962444603443145752e-01
-1.628102064132690430e-01 2.978373765945434570e-01 2.432804107666015625e-01 4.750860035419464111e-01 -2.258272022008895874e-01 -4.317066073417663574e-01 -1.360921710729598999e-01 5.865186452865600586e-01
4.329889714717864990e-01 2.585737109184265137e-01 5.482213497161865234e-01 -1.351347267627716064e-01 -1.145190894603729248e-01 7.432631403207778931e-02 -5.671712160110473633e-01 2.941597700119018555e-01
-4.583597183227539062e-01 3.247772157192230225e-01 3.056350350379943848e-01 6.007046103477478027e-01 2.367596924304962158e-01 -1.639912128448486328e-01 1.088449917733669281e-02 3.835370540618896484e-01
-3.073020875453948975e-01 2.808929793536663055e-02 -8.523187786340713501e-02 1.176352798938751221e-01 -2.204391360282897949e-01 -2.525575160980224609e-01 -3.225356042385101318e-01 8.168635368347167969e-01
-3.483973443508148193e-01 1.262233257293701172e-01 3.773616254329681396e-02 1.593006998300552368e-01 4.777061939239501953e-02 -2.268649041652679443e-01 3.099730014801025391e-01 8.282831311225891113e-01
-3.638710379600524902e-01 3.763286769390106201e-01 2.884376943111419678e-01 7.838329672813415527e-02 -2.137021869421005249e-01 -4.971553981304168701e-01 -5.720435827970504761e-02 5.835494399070739746e-01
-3.103592395782470703e-01 5.956110358238220215e-02 8.639540523290634155e-02 3.509888052940368652e-02 -2.212752550840377808e-01 -2.708511054515838623e-01 1.529854387044906616e-01 8.635426163673400879e-01
-4.067853093147277832e-01 -1.022746711969375610e-01 -9.235624223947525024e-02 4.484296441078186035e-01 1.013590693473815918e-01 -2.448468469083309174e-02 -1.494692564010620117e-01 7.623861432075500488e-01
-1.392894983291625977e-01 -3.083567023277282715e-01 6.174093484878540039e-01 1.527867019176483154e-01 -1.133261471986770630e-01 4.978993833065032959e-01 1.332459747791290283e-01 4.499724805355072021e-01
3.248874843120574951e-01 2.105296850204467773e-01 -1.562153548002243042e-01 -1.292833387851715088e-01 1.203026548027992249e-01 1.464505046606063843e-01 3.546899557113647461e-01 8.045387864112854004e-01
-8.414558321237564087e-02 1.151649802923202515e-01 3.533320501446723938e-02 -3.777314126491546631e-01 -4.589267373085021973e-01 2.605366110801696777e-01 1.680741459131240845e-01 7.273135781288146973e-01
2.560599744319915771e-01 4.015628397464752197e-01 -1.954034157097339630e-02 1.244911476969718933e-01 1.276159733533859253e-01 8.397614210844039917e-02 5.772182345390319824e-01 6.330734491348266602e-01
2.408368587493896484e-01 4.598333314061164856e-02 4.327459931373596191e-01 2.638126313686370850e-01 2.715536057949066162e-01 6.662551760673522949e-01 -1.402731239795684814e-01 3.817105889320373535e-01
8.668647706508636475e-02 6.992861032485961914e-01 7.617928087711334229e-02 4.364388883113861084e-01 -2.790546417236328125e-01 4.067974165081977844e-02 -7.541421055793762207e-02 4.711565077304840088e-01
3.046014010906219482e-01 -1.439618319272994995e-01 5.489190220832824707e-01 -2.213484346866607666e-01 3.737921118736267090e-01 -2.032391130924224854e-01 -2.547307014465332031e-01 5.387683510780334473e-01
-1.850027590990066528e-01 7.802581787109375000e-02 -7.401909679174423218e-02 2.703358232975006104e-01 3.495452702045440674e-01 -4.629484117031097412e-01 -1.341722309589385986e-01 7.256861925125122070e-01
-3.888457417488098145e-01 4.449836015701293945e-01 -1.353239547461271286e-02 4.864614009857177734e-01 2.215002477169036865e-01 -7.848055660724639893e-02 1.250677369534969330e-02 5.988177657127380371e-01
2.024954259395599365e-01 6.791467070579528809e-01 1.803791522979736328e-01 2.152789235115051270e-01 4.027044773101806641e-01 -3.107243776321411133e-01 -1.088116466999053955e-01 3.851146399974822998e-01
2.212739884853363037e-01 2.786179780960083008e-01 2.810849547386169434e-01 1.929089277982711792e-01 4.903845191001892090e-01 -5.390061736106872559e-01 -1.429720818996429443e-01 4.535873830318450928e-01
4.612079262733459473e-01 5.370774865150451660e-01 7.407542318105697632e-02 -1.418593376874923706e-01 9.714514017105102539e-02 9.978574514389038086e-02 -5.191605687141418457e-01 4.293037354946136475e-01
-2.392765693366527557e-02 -4.163379222154617310e-02 6.365678310394287109e-01 -3.264434263110160828e-02 4.363663792610168457e-01 3.822295069694519043e-01 -3.693332374095916748e-01 3.442204892635345459e-01
-3.179665803909301758e-01 -1.946906447410583496e-01 7.161738723516464233e-02 2.632480859756469727e-01 1.152997370809316635e-02 -3.275094330310821533e-01 2.296828432008624077e-03 8.241137862205505371e-01
2.422857470810413361e-02 6.690760850906372070e-01 1.760527342557907104e-01 -3.610056042671203613e-01 -3.022360503673553467e-01 -1.163544431328773499e-01 1.142656207084655762e-01 5.220047831535339355e-01
-2.784996926784515381e-01 1.338106095790863037e-01 4.555313885211944580e-01 5.106047987937927246e-01 -7.169076800346374512e-02 -4.378568232059478760e-01 -1.498607248067855835e-01 4.658218920230865479e-01
3.611144423484802246e-01 3.482895195484161377e-01 8.513709902763366699e-02 6.702692061662673950e-02 5.809045433998107910e-01 1.338291913270950317e-02 -2.866076827049255371e-01 5.628293156623840332e-01
1.722335666418075562e-01 7.676724791526794434e-01 1.866154521703720093e-01 -5.672867968678474426e-02 -2.975909411907196045e-01 -1.248668804764747620e-01 -3.232883810997009277e-01 3.664743900299072266e-01
-2.227376103401184082e-01 8.586679399013519287e-02 1.651571691036224365e-01 3.871822059154510498e-01 -3.869681954383850098e-01 -2.835116684436798096e-01 -6.004166603088378906e-02 7.294516563415527344e-01
3.570620417594909668e-01 4.392979741096496582e-01 3.155893832445144653e-02 -3.033670186996459961e-01 9.350363910198211670e-02 7.836931198835372925e-02 -5.075806975364685059e-01 5.603333115577697754e-01
-1.935921907424926758e-01 -8.308749645948410034e-02 2.079187482595443726e-01 5.110692977905273438e-01 -4.406150281429290771e-01 3.456606566905975342e-01 -1.205393821001052856e-01 5.683696269989013672e-01
-2.381339222192764282e-01 4.914383888244628906e-01 1.426612883806228638e-01 5.939737558364868164e-01 2.094775438308715820e-01 -1.332621127367019653e-01 5.724991112947463989e-02 5.135236978530883789e-01
-3.607171475887298584e-01 1.403958797454833984e-01 4.623691141605377197e-01 -4.177232682704925537e-01 1.398431062698364258e-01 3.475554287433624268e-01 -2.481814622879028320e-01 5.098522901535034180e-01
7.508238404989242554e-02 -2.862585484981536865e-01 4.212813675403594971e-01 -1.988820433616638184e-01 2.555486559867858887e-01 -3.997705578804016113e-01 -2.061525881290435791e-01 6.540383100509643555e-01
1.310982853174209595e-01 3.751178085803985596e-01 -2.871743440628051758e-01 4.039649367332458496e-01 6.814160943031311035e-02 3.533566892147064209e-01 -2.930222749710083008e-01 6.173141002655029297e-01
1.054420396685600281e-01 6.838155388832092285e-01 1.961092352867126465e-01 3.327445089817047119e-01 -1.603517234325408936e-01 -1.300504654645919800e-01 -4.749534130096435547e-01 3.223260343074798584e-01
-1.796068102121353149e-01 1.224678754806518555e-01 5.304680466651916504e-01 4.082979559898376465e-01 -1.723215281963348389e-01 -4.329544007778167725e-01 2.193048000335693359e-01 4.892857670783996582e-01
1.351087540388107300e-01 2.214701175689697266e-01 -1.630094796419143677e-01 3.791140317916870117e-01 2.644352316856384277e-01 3.505977094173431396e-01 3.503142297267913818e-01 6.684551239013671875e-01
-7.328741252422332764e-02 6.496060490608215332e-01 -7.743870466947555542e-02 -1.742785573005676270e-01 -9.543979540467262268e-03 -2.291673868894577026e-01 -3.701072037220001221e-01 5.887979865074157715e-01
3.581186234951019287e-01 5.910683274269104004e-01 3.393215835094451904e-01 5.758367776870727539e-01 -4.927260801196098328e-02 -8.401815779507160187e-03 1.180771142244338989e-01 2.433548867702484131e-01
-4.162005484104156494e-01 -3.701258450746536255e-02 3.799652159214019775e-01 -2.645472586154937744e-01 5.069845914840698242e-01 6.922506541013717651e-02 -2.807993590831756592e-01 5.199756026268005371e-01
3.226280584931373596e-02 3.640789985656738281e-01 3.809897005558013916e-01 7.584844827651977539e-01 -3.234017640352249146e-02 -8.002189546823501587e-02 2.008612155914306641e-01 3.133035302162170410e-01
5.727240443229675293e-01 -1.078222766518592834e-01 5.960342288017272949e-01 6.989599764347076416e-02 8.362444490194320679e-02 -1.873337179422378540e-01 -3.669727146625518799e-01 3.513735234737396240e-01
3.155860304832458496e-01 7.723613381385803223e-01 1.943993270397186279e-01 2.556772530078887939e-01 -2.859582006931304932e-01 7.155244052410125732e-02 -2.153072506189346313e-01 2.597161233425140381e-01
-3.471142649650573730e-01 -1.757446527481079102e-01 3.745252490043640137e-01 6.362430453300476074e-01 -5.210492759943008423e-02 -2.084500640630722046e-01 -1.821729540824890137e-01 4.734952151775360107e-01
-4.562337696552276611e-01 -1.325115282088518143e-02 3.741442561149597168e-01 -5.681892856955528259e-02 -1.842422783374786377e-01 -1.208409294486045837e-01 2.401046305894851685e-01 7.363862991333007812e-01
4.047237634658813477e-01 4.921308159828186035e-01 1.135444343090057373e-01 -3.097328245639801025e-01 -3.508746027946472168e-01 1.102776229381561279e-01 -1.616714298725128174e-01 5.690056681632995605e-01
1.254846602678298950e-01 4.493041038513183594e-01 5.848755836486816406e-01 -1.964082866907119751e-01 -2.377560138702392578e-01 5.112222433090209961e-01 -3.042644076049327850e-02 2.879619300365447998e-01
1.992305517196655273e-01 6.595652103424072266e-01 -2.441768907010555267e-02 -2.283019125461578369e-01 1.599179357290267944e-01 -1.535594463348388672e-01 -2.123342901468276978e-01 6.150794625282287598e-01
2.297265231609344482e-01 -1.642823368310928345e-01 4.278885573148727417e-02 8.902030458557419479e-06 -2.537009418010711670e-01 3.079854249954223633e-01 -4.179701805114746094e-01 7.645180821418762207e-01
-9.691503643989562988e-02 9.871258400380611420e-03 5.029938220977783203e-01 -4.848917424678802490e-01 2.501507401466369629e-01 2.257753908634185791e-01 -1.589587330818176270e-01 6.029672622680664062e-01
1.229537352919578552e-01 5.625007152557373047e-01 1.630912870168685913e-01 -1.832927460782229900e-03 -4.974315166473388672e-01 1.176831498742103577e-01 -4.924536347389221191e-01 3.715847134590148926e-01
-1.391188204288482666e-01 -1.678619980812072754e-01 3.853681981563568115e-01 6.079201698303222656e-01 -2.737702429294586182e-01 -2.662982642650604248e-01 -2.168207764625549316e-01 4.914432466030120850e-01
-2.182726860046386719e-01 4.017592594027519226e-02 7.192047834396362305e-01 -1.313021481037139893e-01 -1.492486447095870972e-01 -4.023484289646148682e-01 5.627657845616340637e-02 4.784564971923828125e-01
-1.740846931934356689e-01 1.679176241159439087e-01 2.481647282838821411e-01 6.423134803771972656e-01 -1.671956628561019897e-01 3.984276652336120605e-01 2.443524450063705444e-01 4.700411856174468994e-01
2.107208520174026489e-01 2.422222346067428589e-01 4.816648960113525391e-01 -4.725043475627899170e-02 -2.017278037965297699e-02 7.109498977661132812e-01 -1.762992739677429199e-01 3.546171486377716064e-01
-3.290708959102630615e-01 4.854857549071311951e-02 6.072546839714050293e-01 -1.678213626146316528e-01 -1.157441213726997375e-01 -3.491851985454559326e-01 1.659619510173797607e-01 5.740756988525390625e-01
-2.152946293354034424e-01 1.903111934661865234e-01 4.667535722255706787e-01 4.829737544059753418e-01 -3.072181046009063721e-01 -2.327540367841720581e-01 2.962255775928497314e-01 4.795836210250854492e-01
3.415767252445220947e-01 -9.036111086606979370e-02 2.418630421161651611e-01 -3.288962543010711670e-01 -4.178377389907836914e-01 -1.715301871299743652e-01 -2.169940322637557983e-01 6.763080358505249023e-01
1.243189349770545959e-01 -1.668303906917572021e-01 1.906754523515701294e-01 1.130324974656105042e-01 5.991590023040771484e-01 2.769436240196228027e-01 9.377154707908630371e-02 6.805119514465332031e-01
1.655166596174240112e-01 4.632285535335540771e-01 3.243709728121757507e-02 6.784816980361938477e-01 1.943374872207641602e-01 8.382905274629592896e-02 -2.554488778114318848e-01 4.319554567337036133e-01
2.624779343605041504e-01 -7.920818403363227844e-03 5.174757838249206543e-01 2.330091148614883423e-01 2.340994328260421753e-01 6.410704851150512695e-01 -1.660226285457611084e-01 3.400451540946960449e-01
2.201210558414459229e-01 2.244341522455215454e-01 -1.979172527790069580e-01 3.013862371444702148e-01 5.745642185211181641e-01 6.730695813894271851e-02 -1.301635801792144775e-01 6.477454900741577148e-01
-1.669398993253707886e-01 5.565463751554489136e-02 -2.857754193246364594e-02 3.551746606826782227e-01 -4.310378804802894592e-02 -3.598751127719879150e-01 1.857844553887844086e-02 8.428254723548889160e-01
-2.502605915069580078e-01 -1.545069664716720581e-01 1.385397166013717651e-01 -2.966858446598052979e-01 -4.535088837146759033e-01 2.486855834722518921e-01 1.396712660789489746e-01 7.205960154533386230e-01
4.527551233768463135e-01 1.078336089849472046e-01 4.321167171001434326e-01 5.598599314689636230e-01 2.288919687271118164e-01 -3.265536725521087646e-01 -6.090192124247550964e-02 3.471006453037261963e-01
3.546425700187683105e-01 1.634117811918258667e-01 6.881145238876342773e-01 -8.093186467885971069e-02 2.329781800508499146e-01 -1.725493222475051880e-01 -4.457853734493255615e-01 2.910278141498565674e-01
-3.717302903532981873e-02 5.163761377334594727e-01 3.126438260078430176e-01 2.845374345779418945e-01 2.409771382808685303e-01 -2.827405035495758057e-01 -5.907969474792480469e-01 2.573192417621612549e-01
-8.859363943338394165e-02 -4.621182009577751160e-02 6.018777489662170410e-01 1.803704351186752319e-01 6.510018557310104370e-02 6.534351110458374023e-01 1.723814159631729126e-01 3.664618432521820068e-01
1.488381028175354004e-01 -2.326079457998275757e-01 3.373082578182220459e-01 -1.664743274450302124e-01 4.939919710159301758e-01 9.444282948970794678e-02 1.169156357645988464e-01 7.180762290954589844e-01
1.937480121850967407e-01 5.645738244056701660e-01 -1.177151873707771301e-01 -2.668814063072204590e-01 -2.736142575740814209e-01 -6.768064200878143311e-02 4.225303232669830322e-02 6.909447312355041504e-01
1.381676793098449707e-01 3.046382665634155273e-01 6.417677551507949829e-02 4.693323001265525818e-02 2.372122257947921753e-01 -1.103957891464233398e-01 5.208470225334167480e-01 7.362372279167175293e-01
1.340148001909255981e-01 6.931471824645996094e-01 1.999772191047668457e-01 2.482904046773910522e-01 1.920707821846008301e-01 -1.708381772041320801e-01 -4.995174109935760498e-01 2.904365658760070801e-01
1.772287786006927490e-01 1.320344209671020508e-01 2.797817587852478027e-01 -6.043840572237968445e-02 9.747510775923728943e-03 -4.986814409494400024e-02 -8.441320061683654785e-01 3.925372362136840820e-01
4.671879410743713379e-01 5.350073575973510742e-01 1.796956509351730347e-01 -2.495621889829635620e-01 -3.060539662837982178e-01 8.369141817092895508e-02 -3.104489743709564209e-01 4.515296518802642822e-01
4.263579100370407104e-02 2.252927124500274658e-01 3.271443843841552734e-01 -2.240339070558547974e-01 -1.348907053470611572e-01 2.714105248451232910e-01 -7.565010786056518555e-01 3.550459742546081543e-01
-1.751954555511474609e-01 9.636396914720535278e-02 1.027682423591613770e-01 4.496921002864837646e-01 -2.754774093627929688e-01 -3.168647885322570801e-01 -1.250532418489456177e-01 7.451891899108886719e-01
-3.625308275222778320e-01 1.857432425022125244e-01 4.835795164108276367e-01 -3.350756466388702393e-01 -8.024702221155166626e-02 4.079968631267547607e-01 -3.366845250129699707e-01 4.490974247455596924e-01
5.615890026092529297e-01 1.406915783882141113e-01 6.979725360870361328e-01 -9.575457870960235596e-02 1.322456449270248413e-01 3.973920363932847977e-03 -2.725084125995635986e-01 2.769901752471923828e-01
2.799244225025177002e-01 2.765008509159088135e-01 1.907682120800018311e-01 -9.653158485889434814e-02 6.481118202209472656e-01 7.047525141388177872e-03 1.829591244459152222e-01 5.881379246711730957e-01
3.295097351074218750e-01 2.095303833484649658e-01 6.626040935516357422e-01 6.347126513719558716e-02 1.006307639181613922e-02 -1.591924130916595459e-01 -5.808434486389160156e-01 2.040223628282546997e-01
4.565424025058746338e-01 2.484449893236160278e-01 5.579699873924255371e-01 -1.950260996818542480e-01 -7.008541375398635864e-02 4.716866016387939453e-01 -6.504178047180175781e-02 3.858077228069305420e-01
-8.377324789762496948e-02 2.208814173936843872e-01 -1.336991786956787109e-03 5.437452197074890137e-01 -3.541842401027679443e-01 4.376782774925231934e-01 -1.117797046899795532e-01 5.648266673088073730e-01
8.949988335371017456e-02 5.206393823027610779e-02 4.416538476943969727e-01 5.524230003356933594e-01 -6.286784261465072632e-02 -4.237855970859527588e-01 1.683009266853332520e-01 5.264770388603210449e-01
4.207021370530128479e-02 1.572535783052444458e-01 6.352131366729736328e-01 -2.871356308460235596e-01 -3.800939023494720459e-01 -3.103546798229217529e-01 -1.253734678030014038e-01 4.806756973266601562e-01
5.157074332237243652e-01 4.357108101248741150e-02 2.292660474777221680e-01 1.210096180438995361e-01 1.666039526462554932e-01 5.603572726249694824e-01 2.223339676856994629e-01 5.232127904891967773e-01
2.304412275552749634e-01 2.462504655122756958e-01 2.713495492935180664e-01 4.487100616097450256e-02 -2.723590098321437836e-02 4.236293733119964600e-01 -6.667151451110839844e-01 4.311622679233551025e-01
-1.646071970462799072e-01 3.622504770755767822e-01 5.416965112090110779e-02 3.926515877246856689e-01 -3.532736897468566895e-01 4.343035519123077393e-01 1.038451939821243286e-01 6.003029346466064453e-01
-9.016109257936477661e-02 2.678113877773284912e-01 5.361402034759521484e-01 4.763400554656982422e-01 -2.745571732521057129e-01 -1.954793632030487061e-01 2.513562142848968506e-01 4.785688817501068115e-01
2.573031485080718994e-01 -2.075590938329696655e-01 1.649826020002365112e-01 8.483252674341201782e-02 5.096586346626281738e-01 1.845995634794235229e-01 1.391890347003936768e-01 7.369505167007446289e-01
4.767074584960937500e-01 4.484017789363861084e-01 2.303893119096755981e-01 5.987480282783508301e-01 -5.326453223824501038e-02 -9.458086639642715454e-02 -1.335946172475814819e-01 3.612163662910461426e-01
2.653737664222717285e-01 3.230608403682708740e-01 6.203242540359497070e-01 -9.210993349552154541e-02 -3.132193684577941895e-01 5.104845762252807617e-01 -7.270257920026779175e-02 2.606441378593444824e-01
-2.075999826192855835e-01 1.716122329235076904e-01 3.776271045207977295e-01 -3.518139719963073730e-01 -2.791335582733154297e-01 -1.723946481943130493e-01 2.538565993309020996e-01 6.992837190628051758e-01
-2.372309118509292603e-01 -1.979306899011135101e-02 8.511304110288619995e-02 3.451249003410339355e-01 5.686405673623085022e-02 -4.555422961711883545e-01 -1.355696469545364380e-01 7.667090892791748047e-01
-9.375126659870147705e-02 3.703031539916992188e-01 2.271537184715270996e-01 -1.185722425580024719e-01 -4.166176021099090576e-01 -3.088638484477996826e-01 -5.243294835090637207e-01 4.945094883441925049e-01
-1.934777051210403442e-01 1.254805922508239746e-01 -1.328605264425277710e-01 -1.522330641746520996e-01 -2.466256320476531982e-01 2.796474695205688477e-01 3.196958601474761963e-01 8.153294324874877930e-01
5.820952728390693665e-02 3.799723982810974121e-01 5.461315512657165527e-01 3.496755361557006836e-01 2.951090969145298004e-02 -3.084665536880493164e-01 4.379306733608245850e-01 3.793339133262634277e-01
-4.352827370166778564e-01 4.187402129173278809e-01 7.189886271953582764e-02 4.605976045131683350e-01 3.588050901889801025e-01 -1.273099780082702637e-01 -7.383509539067745209e-03 5.223623514175415039e-01
2.452170252799987793e-01 2.479529380798339844e-01 2.428422868251800537e-01 9.637952595949172974e-02 4.470352828502655029e-01 -4.549024403095245361e-01 -2.534384727478027344e-01 5.823388695716857910e-01
4.386934638023376465e-01 1.799871027469635010e-01 6.650508046150207520e-01 4.824791848659515381e-02 -4.852372780442237854e-02 -1.083095446228981018e-01 -5.293605327606201172e-01 1.903261840343475342e-01
-2.323208600282669067e-01 -1.408143788576126099e-01 5.817316174507141113e-01 5.940476655960083008e-01 -9.568261355161666870e-02 -2.255271971225738525e-01 3.306220471858978271e-02 4.168733358383178711e-01
-2.238936722278594971e-01 5.843725800514221191e-01 -1.986725628376007080e-02 -1.869680434465408325e-01 1.051347926259040833e-01 -6.105842813849449158e-02 -5.616091489791870117e-01 4.927902221679687500e-01
-1.481435745954513550e-01 1.332835257053375244e-01 1.725316047668457031e-01 6.866642832756042480e-02 -3.453454375267028809e-01 -1.802880614995956421e-01 3.932221531867980957e-01 7.870297431945800781e-01
4.465716481208801270e-01 5.179983377456665039e-02 3.677931427955627441e-01 1.833004057407379150e-01 3.898373544216156006e-01 -3.680894970893859863e-01 -9.653428196907043457e-02 5.764006972312927246e-01
-6.217222809791564941e-01 -1.844116747379302979e-01 3.478739559650421143e-01 1.789036393165588379e-01 -1.677174866199493408e-01 -7.015927881002426147e-02 7.398873567581176758e-02 6.228203177452087402e-01
1.733364164829254150e-01 6.571959853172302246e-01 -8.236663788557052612e-02 -1.936850696802139282e-01 1.519461274147033691e-01 -2.107133865356445312e-01 -2.484827190637588501e-01 6.037535667419433594e-01
-1.752111613750457764e-01 1.070184260606765747e-01 5.219984799623489380e-02 -3.941664844751358032e-02 -2.353650331497192383e-01 -4.329895675182342529e-01 -1.210209950804710388e-01 8.342941999435424805e-01
-1.327549070119857788e-01 8.399367332458496094e-02 7.366003394126892090e-01 -2.025952190160751343e-01 -2.715349495410919189e-01 -1.916154325008392334e-01 2.534048855304718018e-01 4.658698141574859619e-01
1.572087705135345459e-01 2.866512238979339600e-01 2.622236311435699463e-01 2.766042947769165039e-01 -5.512918233871459961e-01 -1.835302412509918213e-01 -4.936529099941253662e-01 4.081007838249206543e-01
3.269741535186767578e-01 2.378742545843124390e-01 6.388393044471740723e-01 -5.967291817069053650e-02 2.217110842466354370e-01 -3.670684993267059326e-01 -3.572003841400146484e-01 3.366602063179016113e-01
-4.700822234153747559e-01 -3.902058675885200500e-02 5.670588016510009766e-01 1.267870962619781494e-01 -5.367834866046905518e-02 -3.683196604251861572e-01 9.823761880397796631e-02 5.400722622871398926e-01
-3.525024354457855225e-01 3.404630124568939209e-01 4.588777422904968262e-01 3.174708783626556396e-01 1.498091965913772583e-01 8.701670914888381958e-02 1.949069835245609283e-02 6.465877890586853027e-01
-7.454972714185714722e-02 5.222361683845520020e-01 -2.733016312122344971e-01 -2.310354709625244141e-01 5.264821648597717285e-02 2.987307496368885040e-02 -2.569563984870910645e-01 7.238435745239257812e-01
4.896002411842346191e-01 1.258062571287155151e-01 3.345813751220703125e-01 2.585124671459197998e-01 1.666339486837387085e-01 -3.223935365676879883e-01 3.931832909584045410e-01 5.285770893096923828e-01
-1.012939512729644775e-01 -1.866531372070312500e-01 5.611456632614135742e-01 -1.121918559074401855e-01 7.718319445848464966e-02 4.780005216598510742e-01 2.898586392402648926e-01 5.558496713638305664e-01
-7.972522079944610596e-02 6.669086813926696777e-01 4.625052958726882935e-02 1.687604002654552460e-02 -4.274677038192749023e-01 -1.724599003791809082e-01 -1.075301617383956909e-01 5.678195357322692871e-01
2.981590665876865387e-02 4.378905296325683594e-01 -4.717647656798362732e-02 1.292177587747573853e-01 8.397376164793968201e-03 1.548155993223190308e-01 -4.815032184123992920e-01 7.297645211219787598e-01
1.025085449218750000e-01 3.299722075462341309e-01 4.251361489295959473e-01 -4.827755987644195557e-01 1.542781889438629150e-01 2.453500032424926758e-01 -3.935235142707824707e-01 4.774287045001983643e-01
1.086110472679138184e-01 5.105735063552856445e-01 1.564985513687133789e-01 -1.204615682363510132e-01 2.725773751735687256e-01 -4.796471893787384033e-01 -8.957628160715103149e-03 6.197382807731628418e-01
-3.945485875010490417e-02 -7.280264794826507568e-02 6.458798646926879883e-01 -3.437782451510429382e-02 5.742322281002998352e-02 -5.531550049781799316e-01 5.098937451839447021e-02 5.127598047256469727e-01
1.643951982259750366e-01 6.114525347948074341e-02 4.807848036289215088e-01 -3.096473217010498047e-01 -5.351967811584472656e-01 -1.584078371524810791e-01 1.402641087770462036e-01 5.576713085174560547e-01
-4.050683081150054932e-01 -2.473529428243637085e-01 2.974881827831268311e-01 -5.581589043140411377e-02 5.301722288131713867e-01 1.220130100846290588e-01 -1.248555704951286316e-01 6.095594763755798340e-01
2.151092886924743652e-01 2.260735332965850830e-01 6.736373901367187500e-01 -1.873597502708435059e-02 -6.320581585168838501e-02 5.824453830718994141e-01 -7.503062486648559570e-02 3.156157732009887695e-01
4.103741049766540527e-02 1.237236112356185913e-01 5.923211574554443359e-01 -2.101891487836837769e-01 -8.857425302267074585e-02 6.134354472160339355e-01 -1.080231815576553345e-01 4.383686780929565430e-01
1.591605246067047119e-01 8.177507668733596802e-02 5.579567551612854004e-01 1.899782717227935791e-01 -2.160168588161468506e-01 -4.136471450328826904e-01 1.707706227898597717e-02 6.344403028488159180e-01
-5.525937303900718689e-02 2.601018249988555908e-01 4.384159445762634277e-01 2.742046713829040527e-01 -2.056788653135299683e-01 -4.654992818832397461e-01 2.204590439796447754e-01 5.952320694923400879e-01
3.743458688259124756e-01 4.909346699714660645e-01 4.398246482014656067e-02 5.580568909645080566e-01 2.563291229307651520e-02 -1.165324226021766663e-01 -2.897627651691436768e-01 4.552880525588989258e-01
-1.338749527931213379e-01 3.244206607341766357e-01 3.821133077144622803e-01 5.436598062515258789e-01 -1.409920901060104370e-01 -1.752375364303588867e-01 -3.946957290172576904e-01 4.784144163131713867e-01
-1.097012893296778202e-03 9.500448405742645264e-02 6.531497240066528320e-01 -3.479478657245635986e-01 -3.286390602588653564e-01 -2.278272807598114014e-01 2.056437730789184570e-01 4.910217225551605225e-01
8.760032057762145996e-02 2.660271525382995605e-01 4.346768558025360107e-01 -2.464770227670669556e-01 -2.057827413082122803e-01 -5.505586862564086914e-01 -2.014136314392089844e-02 5.709584951400756836e-01
-3.398205712437629700e-02 -3.019249439239501953e-02 4.590567350387573242e-01 1.184869632124900818e-01 -1.340760141611099243e-01 -4.098747670650482178e-01 1.601883471012115479e-01 7.493514418601989746e-01
9.785526990890502930e-02 3.292537033557891846e-01 -5.065862461924552917e-02 4.983390122652053833e-02 2.974733114242553711e-01 -5.247283726930618286e-02 -7.139090895652770996e-01 5.254110693931579590e-01
5.155224204063415527e-01 1.860436201095581055e-01 6.612228155136108398e-01 -1.633733808994293213e-01 1.103891134262084961e-01 -1.681965887546539307e-01 -2.451739758253097534e-01 3.676025271415710449e-01
3.459757864475250244e-01 -1.276475936174392700e-01 4.377849102020263672e-01 -1.782967448234558105e-01 -3.344193845987319946e-02 -3.737600743770599365e-01 -3.688389062881469727e-01 6.030790805816650391e-01
-3.302214145660400391e-01 -6.733065843582153320e-02 5.257631540298461914e-01 3.587857484817504883e-01 -1.197251826524734497e-01 -4.044679403305053711e-01 1.480661183595657349e-01 5.304848551750183105e-01
1.206398904323577881e-01 -1.237467750906944275e-01 6.903455853462219238e-01 7.249843329191207886e-02 1.486291293986141682e-03 -4.022823870182037354e-01 2.604731917381286621e-01 5.085471272468566895e-01
3.100767433643341064e-01 1.912422031164169312e-01 -1.460700631141662598e-01 4.325820505619049072e-01 4.713971018791198730e-01 -4.141709581017494202e-02 -2.779593765735626221e-01 5.980160832405090332e-01
-5.751671791076660156e-01 -8.893084526062011719e-02 3.928823471069335938e-01 2.281487882137298584e-01 -7.958157360553741455e-02 -2.390846312046051025e-01 -1.125678345561027527e-01 6.153856515884399414e-01
2.430899590253829956e-01 9.934281557798385620e-02 3.910286426544189453e-01 3.356290757656097412e-01 2.147036045789718628e-01 6.906439661979675293e-01 4.924404993653297424e-02 3.741342723369598389e-01
5.159767270088195801e-01 1.786519587039947510e-01 5.789653658866882324e-01 2.076353877782821655e-01 1.034194380044937134e-01 -1.034603267908096313e-01 -5.137793421745300293e-01 1.953702867031097412e-01
4.026232752948999405e-03 -2.064304240047931671e-02 6.590836644172668457e-01 4.303840175271034241e-02 -2.867437601089477539e-01 -1.007681265473365784e-01 4.650060236454010010e-01 5.046851634979248047e-01
-4.227706044912338257e-02 3.259038329124450684e-01 2.257269620895385742e-01 7.432326674461364746e-01 1.631550192832946777e-01 1.496800184249877930e-01 2.362808957695960999e-02 4.889476895332336426e-01
4.729954004287719727e-01 2.582911849021911621e-01 5.600202083587646484e-01 9.902472048997879028e-02 -2.565902769565582275e-01 3.283187747001647949e-01 -4.087779521942138672e-01 2.130760252475738525e-01
1.922000646591186523e-01 1.282056123018264771e-01 4.107379615306854248e-01 -3.469313979148864746e-01 -3.549401462078094482e-02 -4.640143513679504395e-01 -2.000882774591445923e-01 6.332070231437683105e-01
-3.975194096565246582e-01 1.048372015357017517e-01 8.447001129388809204e-02 4.617103636264801025e-01 -1.481172740459442139e-01 -2.236757427453994751e-01 -9.701942652463912964e-02 7.275257706642150879e-01
2.235943228006362915e-01 7.993362960405647755e-04 2.164975255727767944e-01 2.357976585626602173e-01 2.892735898494720459e-01 6.164490580558776855e-01 2.774241864681243896e-01 5.539677739143371582e-01
2.585222125053405762e-01 6.479082107543945312e-01 9.573452174663543701e-02 1.769441813230514526e-01 3.870142102241516113e-01 -2.756313681602478027e-01 -9.705258905887603760e-02 4.875808656215667725e-01
-6.137645244598388672e-02 -1.646715402603149414e-01 1.994505375623703003e-01 -1.817367970943450928e-01 -2.404392957687377930e-01 -2.433347404003143311e-01 2.127849012613296509e-01 8.567422628402709961e-01
5.001769065856933594e-01 -5.601858347654342651e-02 -1.663704663515090942e-01 3.771308660507202148e-01 -1.490207016468048096e-01 1.511644273996353149e-01 -2.226611077785491943e-01 6.943646669387817383e-01
-1.401768624782562256e-01 3.874926567077636719e-01 5.199075937271118164e-01 -1.308477669954299927e-01 -2.536738216876983643e-01 5.251665115356445312e-01 -3.602828383445739746e-01 2.698532640933990479e-01
2.545976936817169189e-01 5.599097013473510742e-01 1.257859319448471069e-01 2.720374763011932373e-01 1.966856122016906738e-01 -1.131607145071029663e-01 4.838950335979461670e-01 4.961949884891510010e-01
1.273710280656814575e-01 6.444867253303527832e-01 5.846775323152542114e-02 5.004037022590637207e-01 -1.642055064439773560e-01 -1.386350989341735840e-01 -1.961791813373565674e-01 4.795015454292297363e-01
-5.200155973434448242e-01 2.940914630889892578e-01 -2.720528841018676758e-02 4.477427303791046143e-01 3.152463138103485107e-01 6.808788329362869263e-02 6.046482175588607788e-02 5.781074166297912598e-01
7.043348997831344604e-02 1.011443883180618286e-01 6.267514824867248535e-01 7.779705524444580078e-02 -1.759793907403945923e-01 -2.543237209320068359e-01 3.577065467834472656e-01 6.019433140754699707e-01
2.875103056430816650e-01 1.162009909749031067e-01 4.516606032848358154e-01 -3.482568860054016113e-01 1.741107106208801270e-01 -7.849850505590438843e-02 4.010129868984222412e-01 6.174681782722473145e-01
4.056474566459655762e-01 3.367510139942169189e-01 3.769063651561737061e-01 6.328551173210144043e-01 7.094877213239669800e-02 1.387572735548019409e-01 1.687304861843585968e-02 3.935895860195159912e-01
1.805830597877502441e-01 6.267582774162292480e-01 2.379049658775329590e-01 -3.082602620124816895e-01 -3.307281136512756348e-01 -1.894993335008621216e-01 8.349274098873138428e-02 5.202678442001342773e-01
-4.054878652095794678e-01 -1.692757476121187210e-03 6.259239912033081055e-01 3.838904201984405518e-02 4.592845141887664795e-01 1.986117660999298096e-01 -3.243567645549774170e-01 2.944927811622619629e-01
-5.746101140975952148e-01 2.003954946994781494e-01 4.819259643554687500e-01 -9.353975206613540649e-02 -3.570442646741867065e-02 -3.263947963714599609e-01 7.113956846296787262e-03 5.299091935157775879e-01
1.342692524194717407e-01 1.129086390137672424e-01 5.402340888977050781e-01 5.695436149835586548e-02 -6.975738704204559326e-02 -4.690298140048980713e-01 2.667739391326904297e-01 6.149011254310607910e-01
-3.216088414192199707e-01 -3.692562133073806763e-02 5.757266879081726074e-01 2.518985867500305176e-01 -1.073778942227363586e-01 -3.985002338886260986e-01 -1.490901410579681396e-01 5.547340512275695801e-01
1.618815064430236816e-01 -5.926048010587692261e-02 2.210412174463272095e-01 -4.007061123847961426e-01 -1.652439683675765991e-01 -2.299648672342300415e-01 2.242639958858489990e-01 7.939610481262207031e-01
4.866939783096313477e-02 1.971690654754638672e-01 -1.828027218580245972e-01 -2.075370103120803833e-01 -4.392871167510747910e-03 4.490054547786712646e-01 -2.735316008329391479e-02 8.245566487312316895e-01
4.439208209514617920e-01 -9.899834543466567993e-02 4.163309931755065918e-01 1.917457282543182373e-01 1.169936880469322205e-01 -4.577555656433105469e-01 8.241873234510421753e-02 5.941507816314697266e-01
-9.588880091905593872e-02 4.502699375152587891e-01 -2.227029800415039062e-01 3.306380808353424072e-01 6.259122490882873535e-02 -1.010562479496002197e-01 -4.533272981643676758e-01 6.399284005165100098e-01
2.409359626471996307e-02 3.415380418300628662e-01 6.561766266822814941e-01 -5.663057416677474976e-02 -2.534655034542083740e-01 5.232385396957397461e-01 -2.250645682215690613e-02 3.323652744293212891e-01
-3.702844679355621338e-01 -3.318206667900085449e-01 1.807771325111389160e-01 2.173799574375152588e-01 -1.663077473640441895e-01 -1.516004651784896851e-01 -2.483018860220909119e-02 7.884112596511840820e-01
3.902370333671569824e-01 3.684122860431671143e-01 -1.511359661817550659e-01 1.558230519294738770e-01 6.308566778898239136e-02 2.859500944614410400e-01 2.792005836963653564e-01 7.079294919967651367e-01
2.082924097776412964e-01 -2.733657062053680420e-01 2.003463506698608398e-01 6.712567806243896484e-01 -1.479025837033987045e-02 -8.473740518093109131e-02 5.353696178644895554e-04 6.194850802421569824e-01
1.260372698307037354e-01 5.016320347785949707e-01 1.390694826841354370e-01 -3.478555083274841309e-01 -4.244033098220825195e-01 -2.687851712107658386e-02 1.019422262907028198e-01 6.331692337989807129e-01
7.163877487182617188e-01 1.601712554693222046e-01 4.380870759487152100e-01 1.240643784403800964e-01 1.500557363033294678e-01 -7.235071808099746704e-02 -3.521628975868225098e-01 3.194547593593597412e-01
7.433301210403442383e-02 5.971638560295104980e-01 2.254727780818939209e-01 1.561954151839017868e-02 4.703904092311859131e-01 -2.670876085758209229e-01 -1.269056200981140137e-01 5.273330807685852051e-01
3.371645808219909668e-01 2.724997103214263916e-01 1.537294089794158936e-01 -9.646326303482055664e-02 4.813565611839294434e-01 -1.897583752870559692e-01 -4.794025719165802002e-01 5.306475162506103516e-01
-1.406680941581726074e-01 4.575297832489013672e-01 1.524865925312042236e-01 -1.399383763782680035e-03 2.561523020267486572e-01 -5.434233695268630981e-02 5.578792095184326172e-01 6.064887046813964844e-01
-1.863940656185150146e-01 6.214777231216430664e-01 1.046962961554527283e-01 2.011101990938186646e-01 -4.220413267612457275e-01 -1.915332227945327759e-01 -1.972531527280807495e-01 5.233578681945800781e-01
-1.718926876783370972e-01 2.637776546180248260e-03 2.958353161811828613e-01 1.812455654144287109e-01 7.477501630783081055e-01 -4.451509937644004822e-02 -8.162787556648254395e-02 5.313215255737304688e-01
2.560865283012390137e-01 -2.248196452856063843e-01 1.956990510225296021e-01 1.421379745006561279e-01 4.734887480735778809e-01 2.198300063610076904e-01 2.483176589012145996e-01 7.008537650108337402e-01
-1.652438640594482422e-01 -3.295721709728240967e-01 3.400699794292449951e-01 -1.346283555030822754e-01 4.374586939811706543e-01 8.921317011117935181e-02 -2.015124857425689697e-01 7.002625465393066406e-01
-2.144637256860733032e-01 8.083441853523254395e-02 2.289809286594390869e-01 2.836668193340301514e-01 -4.478999972343444824e-01 -1.996649503707885742e-01 4.245115444064140320e-02 7.564981579780578613e-01
-1.107184067368507385e-01 2.290193587541580200e-01 4.040915966033935547e-01 6.689548492431640625e-01 -1.615331918001174927e-01 -1.584463566541671753e-01 2.389711737632751465e-01 4.649685025215148926e-01
-3.261360526084899902e-01 -7.354411482810974121e-02 2.170075327157974243e-01 6.301864385604858398e-01 -1.306354254484176636e-01 -6.667685229331254959e-03 -8.281122148036956787e-02 6.480984091758728027e-01
-3.298307061195373535e-01 -3.309058547019958496e-01 1.243034377694129944e-01 2.782225012779235840e-01 -5.429027974605560303e-02 -1.391770094633102417e-01 -1.760032773017883301e-01 7.972196340560913086e-01
3.236670792102813721e-01 3.526810407638549805e-01 3.891514837741851807e-01 -7.913526147603988647e-02 2.786698639392852783e-01 2.721227109432220459e-01 -5.823262333869934082e-01 3.497754633426666260e-01
-1.713163554668426514e-01 1.337602138519287109e-01 4.986110627651214600e-01 3.954664617776870728e-02 1.527904570102691650e-01 7.157549858093261719e-01 -1.261356323957443237e-01 3.886148631572723389e-01
1.481101363897323608e-01 1.522850245237350464e-01 -1.106155440211296082e-01 -2.707866132259368896e-01 5.322413444519042969e-01 -3.065222315490245819e-02 -1.197775918990373611e-02 7.648186087608337402e-01
1.625757217407226562e-01 -1.953532397747039795e-01 4.025471806526184082e-01 -2.971051335334777832e-01 1.632028222084045410e-01 -3.190081119537353516e-01 -3.396662771701812744e-01 6.643162369728088379e-01
-1.402034610509872437e-01 4.549263417720794678e-01 1.815454363822937012e-01 5.497353672981262207e-01 1.421315521001815796e-01 -3.398591578006744385e-01 -2.873925864696502686e-01 4.689533710479736328e-01
-1.868992745876312256e-01 1.470199972391128540e-01 9.494799375534057617e-02 1.695894747972488403e-01 7.807804942131042480e-01 4.295700043439865112e-02 -8.859223872423171997e-02 5.351318120956420898e-01
2.163821458816528320e-01 5.954657196998596191e-01 -1.145983189344406128e-01 4.458051323890686035e-01 -3.363698348402976990e-02 1.005753353238105774e-01 -3.054062724113464355e-01 5.312291979789733887e-01
-1.538533866405487061e-01 -2.629652321338653564e-01 -1.344671249389648438e-01 -1.003367900848388672e-01 2.954098582267761230e-01 4.194629788398742676e-01 -2.464786320924758911e-01 7.450246810913085938e-01
4.892209768295288086e-01 -8.714492619037628174e-02 6.402668356895446777e-01 -6.896485388278961182e-02 1.539765298366546631e-01 -4.009432345628738403e-02 -4.054465591907501221e-01 3.855742812156677246e-01
-1.183304637670516968e-01 3.183812499046325684e-01 2.939302623271942139e-01 1.352923661470413208e-01 -2.121687978506088257e-01 -2.102303951978683472e-01 5.245863795280456543e-01 6.446154117584228516e-01
-4.079473614692687988e-01 -5.241058766841888428e-02 3.484830632805824280e-02 2.485275268554687500e-01 -3.371674716472625732e-01 4.344721138477325439e-01 -4.506564736366271973e-01 5.121648907661437988e-01
3.274202346801757812e-01 6.132872700691223145e-01 1.588339358568191528e-01 3.789903819561004639e-01 -7.533025741577148438e-02 -2.962720990180969238e-01 -3.066107630729675293e-02 5.034091472625732422e-01
-3.452364802360534668e-01 1.336609274148941040e-01 1.905068941414356232e-02 -4.874980449676513672e-01 -2.235536575317382812e-01 2.507475912570953369e-01 1.124251782894134521e-01 7.067101597785949707e-01
1.920383721590042114e-01 6.489046216011047363e-01 2.719891965389251709e-01 3.204647600650787354e-01 1.488769650459289551e-01 -3.802299201488494873e-01 -2.866925895214080811e-01 3.412280380725860596e-01
-3.534743189811706543e-01 -6.814774125814437866e-02 4.764509201049804688e-01 1.185379028320312500e-01 -1.074621570296585560e-03 -3.269176781177520752e-01 2.052342146635055542e-01 6.930785775184631348e-01
1.515944749116897583e-01 3.324229642748832703e-02 6.026042699813842773e-01 4.298952519893646240e-01 2.394610643386840820e-02 -3.485218584537506104e-01 -3.888172213919460773e-04 5.531103014945983887e-01
3.221454918384552002e-01 5.387007817625999451e-02 1.400938928127288818e-01 -7.136963773518800735e-03 3.689359128475189209e-01 -2.851823270320892334e-01 -3.870849013328552246e-01 7.115936875343322754e-01
3.734470009803771973e-01 5.170246958732604980e-01 -7.454352825880050659e-02 -2.062125131487846375e-02 -9.225932881236076355e-03 -1.636439859867095947e-01 -2.712807059288024902e-01 6.976984739303588867e-01
1.185011565685272217e-01 3.729356527328491211e-01 -2.163030654191970825e-01 -1.638843119144439697e-01 -2.123145163059234619e-01 2.846052348613739014e-01 -9.503249078989028931e-03 8.044025301933288574e-01
5.783009529113769531e-01 5.498786270618438721e-02 5.526238679885864258e-01 -1.070003770291805267e-02 -1.180991530418395996e-01 -1.208848953247070312e-01 2.155042141675949097e-01 5.310686826705932617e-01
3.420854210853576660e-01 3.134654834866523743e-02 3.708043694496154785e-01 -3.624080717563629150e-01 2.639575302600860596e-01 -1.509115695953369141e-01 2.250745147466659546e-01 6.856042742729187012e-01
3.339263200759887695e-01 -3.786738961935043335e-02 6.189184784889221191e-01 1.285758614540100098e-01 -1.891372501850128174e-01 -2.950041890144348145e-01 2.830149233341217041e-01 5.334508419036865234e-01
3.509675152599811554e-04 3.179605603218078613e-01 6.950550079345703125e-01 6.378712505102157593e-02 -1.499951630830764771e-01 -3.945321738719940186e-01 2.088373750448226929e-01 4.358481466770172119e-01
4.093090891838073730e-01 -2.014227360486984253e-01 2.776473164558410645e-01 1.367350518703460693e-01 2.927315235137939453e-01 5.010210275650024414e-01 8.489920198917388916e-02 5.934550762176513672e-01
2.893979549407958984e-01 2.784316539764404297e-01 3.772860765457153320e-01 6.595817208290100098e-01 -2.812899649143218994e-01 1.173899620771408081e-01 -1.414048671722412109e-01 3.852685093879699707e-01
-3.383559733629226685e-02 5.125811100006103516e-01 3.723868727684020996e-01 9.480612725019454956e-02 1.896584033966064453e-01 -1.001346781849861145e-01 4.680501520633697510e-01 5.686717033386230469e-01
2.134597450494766235e-01 -2.695032954216003418e-01 6.204268932342529297e-01 2.530935704708099365e-01 -1.505642570555210114e-02 -2.367540895938873291e-01 -1.538085341453552246e-01 5.940375924110412598e-01
4.063687324523925781e-01 4.933470487594604492e-02 8.001026511192321777e-01 -3.415368124842643738e-02 -1.199260279536247253e-01 -7.893048971891403198e-02 -3.169755637645721436e-01 2.646016180515289307e-01
-6.233045086264610291e-02 -1.816214621067047119e-01 2.749776542186737061e-01 9.776961803436279297e-02 -8.713579177856445312e-02 -5.218052268028259277e-01 -1.416448205709457397e-01 7.602764964103698730e-01
-2.722436785697937012e-01 4.094446301460266113e-01 2.046420276165008545e-01 1.039807498455047607e-01 4.142226278781890869e-01 2.664403915405273438e-01 -5.887942910194396973e-01 3.410258293151855469e-01
4.280335605144500732e-01 -1.070281863212585449e-01 2.989177107810974121e-01 -5.444508418440818787e-02 1.826640367507934570e-01 -3.987866342067718506e-01 -6.962294131517410278e-02 7.181726694107055664e-01
1.634911894798278809e-01 6.499643623828887939e-02 4.343847930431365967e-01 2.035878598690032959e-01 4.761688113212585449e-01 -2.220481634140014648e-02 -1.921327412128448486e-01 6.890305876731872559e-01
5.341554433107376099e-02 9.952993690967559814e-02 4.641371965408325195e-01 -2.609480172395706177e-02 -1.875258684158325195e-01 4.988220930099487305e-01 -6.188336610794067383e-01 3.227872252464294434e-01
8.526463061571121216e-02 4.495261311531066895e-01 4.896107017993927002e-01 -2.313930094242095947e-01 -2.799821496009826660e-01 -4.058132767677307129e-01 -1.392839401960372925e-01 4.846858680248260498e-01
-8.025746792554855347e-02 2.789344191551208496e-01 4.137696027755737305e-01 -3.318925201892852783e-01 6.347238272428512573e-02 -3.718637228012084961e-01 2.052457332611083984e-01 6.707900166511535645e-01
-1.785190999507904053e-01 5.333814024925231934e-01 3.680745959281921387e-01 -1.662705093622207642e-01 1.491881906986236572e-01 -1.644524037837982178e-01 3.136523962020874023e-01 6.105988621711730957e-01
1.240665167570114136e-01 -1.995309740304946899e-01 1.846818625926971436e-01 1.574001610279083252e-01 5.684555768966674805e-01 8.787838369607925415e-02 2.441447079181671143e-01 7.038762569427490234e-01
-2.681310288608074188e-02 3.280016183853149414e-01 2.158314436674118042e-01 -5.011182427406311035e-01 1.189769580960273743e-01 2.250093817710876465e-01 -2.951155602931976318e-01 6.649177670478820801e-01
2.767860591411590576e-01 5.435301363468170166e-02 5.056279301643371582e-01 8.077570050954818726e-02 -2.523164749145507812e-01 -4.657484218478202820e-02 3.882114589214324951e-01 6.646125912666320801e-01
2.382714152336120605e-01 1.202022191137075424e-02 9.865792095661163330e-02 -2.141024321317672729e-01 4.438836276531219482e-01 3.625868260860443115e-01 1.990015506744384766e-01 7.206979990005493164e-01
-2.747976779937744141e-01 -8.794616907835006714e-03 -7.382167037576436996e-03 2.753858268260955811e-01 3.546106815338134766e-01 1.151230409741401672e-01 -4.222769141197204590e-01 7.288329005241394043e-01
4.518348723649978638e-02 3.540514037013053894e-02 5.709252357482910156e-01 -1.854790002107620239e-01 1.682007461786270142e-01 5.538179278373718262e-01 -3.198280930519104004e-01 4.461512267589569092e-01
3.613231480121612549e-01 8.555183559656143188e-02 8.084086179733276367e-01 1.137940958142280579e-01 -5.104156583547592163e-02 3.706934750080108643e-01 2.564922161400318146e-02 2.344699651002883911e-01
4.488054215908050537e-01 3.853481411933898926e-01 2.974628806114196777e-01 3.782299160957336426e-01 4.979090988636016846e-01 7.145284861326217651e-02 1.572653502225875854e-01 3.752163052558898926e-01
-1.651134938001632690e-01 -4.020570963621139526e-02 4.387283623218536377e-01 2.985070049762725830e-01 -6.002788990736007690e-02 6.424584239721298218e-02 3.531528413295745850e-01 7.463808655738830566e-01
4.320370256900787354e-01 4.777168631553649902e-01 2.211877256631851196e-01 1.509342789649963379e-01 -3.504459979012608528e-03 -1.446502357721328735e-01 7.469753921031951904e-02 6.977891921997070312e-01
1.981805860996246338e-01 3.782403767108917236e-01 2.204909920692443848e-01 -1.421367079019546509e-01 2.960981726646423340e-01 -1.008021160960197449e-01 3.577553033828735352e-01 7.231981158256530762e-01
-3.591210246086120605e-01 4.024272859096527100e-01 3.082502782344818115e-01 6.227670907974243164e-01 -6.991869211196899414e-02 3.761971890926361084e-01 2.204377949237823486e-02 2.816529870033264160e-01
2.302806675434112549e-01 2.236008793115615845e-01 3.525632917881011963e-01 -8.222521096467971802e-02 -3.837376534938812256e-01 -8.542678505182266235e-02 3.820908367633819580e-01 6.821773052215576172e-01
