# Supplementary material for: Where is your field going? A machine learning approach to study the relative motion of the domains of physics
Source: PLoS One. 2020 Jun 18;15(6):e0233997. doi: 10.1371/journal.pone.0233997 (PMC7302634; doi:10.1371/journal.pone.0233997)
Supplement: S24 Data — (ZIP) [file pone.0233997.s024.zip › 23/Pacs4Run_23_VS_500_embeddings1989-1993ED8.txt]

-2.666067518293857574e-02 -7.881504893302917480e-01 3.965358808636665344e-02 6.767429411411285400e-02 -3.415574729442596436e-01 -5.822580680251121521e-02 4.677723944187164307e-01 -1.819150298833847046e-01
-5.008151531219482422e-01 -6.472188830375671387e-01 -2.516787126660346985e-02 9.718028455972671509e-02 1.519978344440460205e-01 5.282789468765258789e-01 1.308811008930206299e-01 3.004539385437965393e-02
-3.352675586938858032e-02 -5.927274227142333984e-01 3.111704485490918159e-03 -1.596567966043949127e-02 1.479828357696533203e-01 -1.170325279235839844e-01 5.099730491638183594e-01 5.929734706878662109e-01
-4.870184063911437988e-01 -4.212036430835723877e-01 -2.576020061969757080e-01 -5.785787105560302734e-01 1.099481582641601562e-01 2.815480828285217285e-01 2.782810628414154053e-01 1.244600042700767517e-01
-5.281239748001098633e-02 -6.602367162704467773e-01 -1.701883822679519653e-01 -2.393812835216522217e-01 1.132348179817199707e-01 2.387737035751342773e-01 2.287715375423431396e-01 5.940197110176086426e-01
-3.347088694572448730e-01 -7.206304669380187988e-01 -7.143077254295349121e-02 -1.363773345947265625e-01 4.598327875137329102e-01 -1.504921764135360718e-01 2.909112572669982910e-01 -1.619787067174911499e-01
-6.225278135389089584e-03 -4.303137063980102539e-01 -4.403470829129219055e-02 6.556949019432067871e-01 -3.666204512119293213e-01 4.024574756622314453e-01 2.218208461999893188e-01 -1.932082772254943848e-01
-1.923642009496688843e-01 -4.392343759536743164e-01 -2.988045513629913330e-01 2.553959488868713379e-01 4.378284811973571777e-01 -1.428498923778533936e-01 5.577197670936584473e-01 3.039844930171966553e-01
-1.053888499736785889e-01 -8.277800083160400391e-01 1.572632491588592529e-01 2.966701686382293701e-01 -1.022762507200241089e-01 -1.422484368085861206e-01 2.838204503059387207e-01 2.822756171226501465e-01
-6.357683539390563965e-01 -6.851110458374023438e-01 -7.946558296680450439e-02 -6.298983097076416016e-02 -2.157793492078781128e-01 2.134260088205337524e-01 3.299038484692573547e-02 -1.514568477869033813e-01
2.509063184261322021e-01 -6.652801632881164551e-01 4.185592755675315857e-02 6.215057522058486938e-02 -2.511952817440032959e-01 6.050674915313720703e-01 1.462175399065017700e-01 1.955728232860565186e-01
-1.494624745100736618e-02 -7.045597434043884277e-01 -3.686558455228805542e-02 1.762452186085283756e-03 4.367140680551528931e-02 -1.976875066757202148e-01 3.947727084159851074e-01 5.524281263351440430e-01
-3.539238870143890381e-01 -3.291963338851928711e-01 -3.019238412380218506e-01 6.968443840742111206e-02 1.863526105880737305e-01 4.328645169734954834e-01 4.194499254226684570e-01 5.218397378921508789e-01
-2.181077152490615845e-01 -2.531039118766784668e-01 -3.065800070762634277e-01 -1.223498582839965820e-01 2.968817949295043945e-01 5.491260290145874023e-01 4.233995974063873291e-01 4.587604701519012451e-01
-5.161318182945251465e-01 -5.759470462799072266e-01 -4.469451308250427246e-01 2.937212958931922913e-02 1.885706484317779541e-01 3.325057625770568848e-01 1.140988543629646301e-01 2.052629888057708740e-01
3.194195330142974854e-01 -5.471109151840209961e-01 -4.994341731071472168e-02 -4.739184305071830750e-02 6.686849147081375122e-02 6.421974301338195801e-01 2.024680823087692261e-01 -3.688064515590667725e-01
-6.593979597091674805e-01 -3.185683488845825195e-01 -1.592421680688858032e-01 1.184910908341407776e-01 3.148291409015655518e-01 2.586743533611297607e-01 5.076076388359069824e-01 2.480033785104751587e-02
-6.602734923362731934e-01 -4.871347248554229736e-01 -3.987395465373992920e-01 1.874684691429138184e-01 -6.560108810663223267e-02 3.332888484001159668e-01 1.060571521520614624e-01 -7.725216448307037354e-02
-6.364635229110717773e-01 -6.057884693145751953e-01 -2.281292080879211426e-01 -3.790790587663650513e-02 -1.093181744217872620e-01 1.316080391407012939e-01 1.881657093763351440e-01 3.313262462615966797e-01
-5.957095026969909668e-01 -5.917603969573974609e-01 2.363612875342369080e-02 3.125502467155456543e-01 -3.392710685729980469e-01 1.950874924659729004e-01 1.468880474567413330e-01 1.482008248567581177e-01
-1.461944878101348877e-01 -4.770530760288238525e-01 1.313760578632354736e-01 3.935836553573608398e-01 1.775453239679336548e-02 6.467484831809997559e-01 3.131005764007568359e-01 -2.494972646236419678e-01
-4.264594316482543945e-01 -7.046387195587158203e-01 -4.394556283950805664e-01 -1.227661781013011932e-02 1.367743462324142456e-01 2.933270931243896484e-01 -9.462634916417300701e-04 1.536093950271606445e-01
5.812139809131622314e-02 -7.873268127441406250e-01 2.021064907312393188e-01 2.812768220901489258e-01 -4.095268249511718750e-01 1.238757967948913574e-01 1.941043436527252197e-01 1.898441761732101440e-01
-5.736824870109558105e-01 -3.344009518623352051e-01 -1.595096737146377563e-01 3.215609788894653320e-01 2.139182090759277344e-01 4.619683027267456055e-01 3.928849697113037109e-01 1.291706711053848267e-01
-6.063661575317382812e-01 -3.076255917549133301e-01 -6.583166122436523438e-02 -4.318897724151611328e-01 -2.990868091583251953e-01 -1.114856228232383728e-01 4.300344586372375488e-01 2.449739873409271240e-01
-4.681963026523590088e-01 -7.351703047752380371e-01 -2.598459720611572266e-01 -2.615148574113845825e-02 3.201765716075897217e-01 2.428803741931915283e-01 1.007511392235755920e-01 2.141485922038555145e-02
-6.739413738250732422e-01 -2.173194736242294312e-01 -1.801682114601135254e-01 2.899589836597442627e-01 2.325208634138107300e-01 2.174348086118698120e-01 5.210377573966979980e-01 9.599199146032333374e-02
-2.323506176471710205e-01 -6.528064012527465820e-01 -5.440916419029235840e-01 -1.110065877437591553e-01 -2.804843336343765259e-02 2.668619751930236816e-01 -7.808286696672439575e-02 3.652395009994506836e-01
-4.353101849555969238e-01 -6.679213643074035645e-01 5.992564931511878967e-02 -1.042619794607162476e-01 4.617844223976135254e-01 2.798572182655334473e-02 3.354058861732482910e-01 -1.529690176248550415e-01
-2.917702198028564453e-01 -6.730448603630065918e-01 -3.115678131580352783e-01 1.016029044985771179e-01 4.360334575176239014e-01 -2.248186171054840088e-01 3.111932575702667236e-01 1.302822381258010864e-01
-6.220625042915344238e-01 -3.972917795181274414e-01 -2.148464508354663849e-02 2.312087267637252808e-01 1.877025961875915527e-01 3.906015455722808838e-01 3.711008727550506592e-01 -2.752466499805450439e-01
-4.683554768562316895e-01 -3.411659896373748779e-01 -2.781834900379180908e-01 -4.200426936149597168e-01 -1.946865767240524292e-01 2.139715999364852905e-01 3.483693003654479980e-01 4.531875848770141602e-01
9.548175334930419922e-02 -7.141126990318298340e-01 -5.405069589614868164e-01 2.496329396963119507e-01 -4.524045437574386597e-02 3.212909996509552002e-01 -1.409326791763305664e-01 3.640349954366683960e-02
3.340533375740051270e-01 -2.243316322565078735e-01 -2.876435816287994385e-01 -2.806580364704132080e-01 -2.966892123222351074e-01 4.734306335449218750e-01 5.824071764945983887e-01 1.587974578142166138e-01
-6.131076216697692871e-01 -6.049087643623352051e-01 -3.172743320465087891e-02 4.972712323069572449e-02 -3.686158955097198486e-01 2.806274294853210449e-01 6.608279794454574585e-02 1.889670193195343018e-01
-9.903845936059951782e-02 -2.776587009429931641e-01 -7.750962972640991211e-01 -1.704371422529220581e-01 -4.422248005867004395e-01 1.459228098392486572e-01 2.169934809207916260e-01 -1.390380412340164185e-01
-3.631578385829925537e-02 -7.411484122276306152e-01 -1.022467911243438721e-01 -1.367465257644653320e-01 -2.627211213111877441e-01 3.254708051681518555e-01 1.912380941212177277e-02 4.948805868625640869e-01
2.134536802768707275e-01 -3.872032463550567627e-01 -6.742577552795410156e-01 9.645583480596542358e-02 -4.342969357967376709e-01 7.404179871082305908e-02 2.956764698028564453e-01 -2.430295646190643311e-01
3.966570496559143066e-01 -3.682676851749420166e-01 -1.647154390811920166e-01 -5.893952772021293640e-02 -2.838781476020812988e-01 3.871857225894927979e-01 4.833789467811584473e-01 4.607409834861755371e-01
3.626356646418571472e-02 5.041997879743576050e-02 -3.014762699604034424e-01 -1.485128402709960938e-01 -3.994845747947692871e-01 1.786861121654510498e-01 7.873769998550415039e-01 2.678051292896270752e-01
-3.803690075874328613e-01 -6.282989978790283203e-01 -5.647754669189453125e-01 -4.838374629616737366e-02 2.295144647359848022e-01 2.432497441768646240e-01 3.576934570446610451e-03 1.654911041259765625e-01
-4.593454599380493164e-01 -7.281511425971984863e-01 8.388440310955047607e-02 -1.484407205134630203e-02 3.992557823657989502e-01 7.357424497604370117e-02 2.779684960842132568e-01 -9.724114090204238892e-02
-1.608599126338958740e-01 -3.818801939487457275e-01 -2.589098513126373291e-01 -8.248370140790939331e-02 6.930284947156906128e-02 1.602734178304672241e-01 5.025233030319213867e-01 6.866101026535034180e-01
-5.458459854125976562e-01 -5.546677112579345703e-01 -5.319924950599670410e-01 1.736287027597427368e-01 1.962581574916839600e-01 -1.349969804286956787e-01 1.449720561504364014e-01 -5.894627049565315247e-02
-4.370898306369781494e-01 -4.340996444225311279e-01 -3.627651929855346680e-01 -3.371198177337646484e-01 -2.211146801710128784e-01 2.119170874357223511e-01 2.275676131248474121e-01 4.792434573173522949e-01
-6.187386512756347656e-01 -6.298377513885498047e-01 9.080880135297775269e-02 3.723282739520072937e-02 -2.283816784620285034e-01 3.328714370727539062e-01 1.771680265665054321e-01 1.283902078866958618e-01
4.985938966274261475e-02 -1.236411035060882568e-01 -1.628132611513137817e-01 -4.853227734565734863e-01 -4.773131310939788818e-01 2.975430786609649658e-01 6.331169009208679199e-01 -5.462437868118286133e-02
4.857956469058990479e-01 -4.287485778331756592e-01 -1.854912638664245605e-01 -2.905989885330200195e-01 -9.876459836959838867e-02 3.479561805725097656e-01 4.174202680587768555e-01 3.952906131744384766e-01
-5.308781266212463379e-01 -2.658215463161468506e-01 -3.207395970821380615e-01 -6.101416349411010742e-01 -1.850457862019538879e-02 3.569397330284118652e-02 3.905222713947296143e-01 1.350426524877548218e-01
-5.530452132225036621e-01 -3.912557661533355713e-01 -2.100342959165573120e-01 5.026304125785827637e-01 9.704569727182388306e-02 3.945842385292053223e-01 2.747964859008789062e-01 -6.066689640283584595e-02
-4.508834183216094971e-01 -6.190333366394042969e-01 -4.241149127483367920e-01 -1.148969084024429321e-01 3.644813895225524902e-01 2.537184059619903564e-01 8.632319420576095581e-02 -1.255219578742980957e-01
-1.513812225311994553e-02 -4.706623256206512451e-01 -1.578779369592666626e-01 1.651806086301803589e-01 -2.724725520238280296e-03 -7.747825980186462402e-02 4.798080027103424072e-01 6.998654007911682129e-01
-5.179682374000549316e-01 -2.999812066555023193e-01 -1.458337157964706421e-01 2.555204629898071289e-01 8.275615423917770386e-02 6.516905426979064941e-01 3.109672367572784424e-01 -1.640497893095016479e-01
2.106341570615768433e-01 -6.595052480697631836e-01 -3.319724798202514648e-01 9.157991409301757812e-02 2.336969524621963501e-01 1.618435680866241455e-01 1.343398541212081909e-01 -5.506710410118103027e-01
4.103257954120635986e-01 -5.525509715080261230e-01 -2.086767852306365967e-01 -3.187969624996185303e-01 -4.342895150184631348e-01 -1.365106701850891113e-01 4.123882055282592773e-01 6.193572282791137695e-02
2.634826004505157471e-01 -2.491071969270706177e-01 -2.959180772304534912e-01 -5.298226475715637207e-01 -3.002338707447052002e-01 3.625981509685516357e-02 6.374050378799438477e-01 5.002805218100547791e-02
-3.154906928539276123e-01 -7.209919095039367676e-01 -2.414464354515075684e-01 8.691738545894622803e-02 3.729929327964782715e-01 1.379867345094680786e-01 4.343162849545478821e-02 -3.933637142181396484e-01
-5.288728475570678711e-01 -5.579372048377990723e-01 -4.080702662467956543e-01 -2.862884476780891418e-02 -1.021806225180625916e-01 2.695575356483459473e-01 9.897154569625854492e-02 3.856958448886871338e-01
3.252740502357482910e-01 -3.538988828659057617e-01 -6.278965473175048828e-01 2.042251527309417725e-01 -2.773593068122863770e-01 -2.868075072765350342e-01 3.941565155982971191e-01 -1.358093768358230591e-01
-8.431699872016906738e-02 -8.500554561614990234e-01 7.316427677869796753e-02 -4.250644147396087646e-02 4.660411775112152100e-01 6.504818052053451538e-02 2.042091339826583862e-01 3.110530786216259003e-03
1.795160919427871704e-01 -1.818551868200302124e-01 -7.766911387443542480e-01 -6.056924536824226379e-02 -1.752179712057113647e-01 -2.188437134027481079e-01 4.986924529075622559e-01 -2.229221723973751068e-02
-4.442201554775238037e-01 -4.568163454532623291e-01 3.630911409854888916e-01 -3.004715740680694580e-01 -1.837966889142990112e-01 1.278296411037445068e-01 4.635431468486785889e-01 3.269176781177520752e-01
6.812660396099090576e-02 -8.348501324653625488e-01 2.551067471504211426e-01 1.319798827171325684e-01 -2.193821221590042114e-01 -3.086165897548198700e-02 2.372473031282424927e-01 3.324437737464904785e-01
-3.394083380699157715e-01 -4.769156277179718018e-01 -2.157445102930068970e-01 6.460542976856231689e-02 6.346154212951660156e-01 2.350469864904880524e-02 4.506292343139648438e-01 1.667567715048789978e-02
-7.457139492034912109e-01 -5.496925711631774902e-01 -1.330231875181198120e-01 9.401111304759979248e-02 -2.321461290121078491e-01 1.940393745899200439e-01 1.405766010284423828e-01 6.253312528133392334e-02
1.942545175552368164e-01 -2.889350987970829010e-02 -5.124043226242065430e-01 -1.480711102485656738e-01 -1.821335852146148682e-01 3.226743340492248535e-01 6.981112957000732422e-01 2.286839336156845093e-01
3.455758839845657349e-02 -6.402635574340820312e-01 9.576338529586791992e-02 2.227159962058067322e-02 5.662066340446472168e-01 -1.117662116885185242e-01 4.951184093952178955e-01 -3.126879408955574036e-02
1.351483259350061417e-02 -8.574671149253845215e-01 1.338207628577947617e-03 -2.067349702119827271e-01 -1.517701745033264160e-01 -2.635069191455841064e-02 -7.482861634343862534e-03 -4.450191557407379150e-01
-5.569093823432922363e-01 -1.451331228017807007e-01 -1.619503200054168701e-01 -4.362745583057403564e-01 5.932417511940002441e-02 4.545144438743591309e-01 4.674939811229705811e-01 1.535301953554153442e-01
-3.679634928703308105e-01 -3.650877177715301514e-01 -5.688341259956359863e-01 -2.323449552059173584e-01 2.519133687019348145e-02 4.935554862022399902e-01 1.372355073690414429e-01 3.011515438556671143e-01
-4.837068319320678711e-01 -3.275008201599121094e-01 -4.878944158554077148e-01 2.561393678188323975e-01 7.098994404077529907e-02 5.433318614959716797e-01 1.882572770118713379e-01 1.394013017416000366e-01
-4.240009784698486328e-01 -3.645291924476623535e-01 -5.332460403442382812e-01 -1.805735081434249878e-01 1.001343578100204468e-01 4.193730354309082031e-01 2.127744257450103760e-01 3.731083571910858154e-01
-2.212749049067497253e-02 -5.825514197349548340e-01 4.689505100250244141e-01 -1.106783375144004822e-01 2.207720652222633362e-03 -1.980730146169662476e-01 6.218875646591186523e-01 -4.469993710517883301e-02
1.872875690460205078e-01 -7.685670256614685059e-01 -3.792444989085197449e-02 2.578704357147216797e-01 -1.373961269855499268e-01 -1.752593368291854858e-01 2.698179483413696289e-01 4.288326799869537354e-01
1.210278645157814026e-01 -6.508951187133789062e-01 1.403993070125579834e-01 1.069338172674179077e-01 4.289472997188568115e-01 -1.415572613477706909e-01 5.614074468612670898e-01 1.064359024167060852e-01
-8.058726042509078979e-02 -2.163128703832626343e-01 1.786879748106002808e-01 2.699322625994682312e-02 4.254332780838012695e-01 -4.965445771813392639e-02 8.344767093658447266e-01 1.850567907094955444e-01
-2.299926877021789551e-01 -4.970385730266571045e-01 1.815885603427886963e-01 1.364695727825164795e-01 -4.372199177742004395e-01 -2.278213798999786377e-01 3.616205155849456787e-01 -5.240461230278015137e-01
-8.710478246212005615e-02 -1.904849335551261902e-02 -7.047091126441955566e-01 2.326959520578384399e-01 -3.415140807628631592e-01 4.135171324014663696e-02 5.541060566902160645e-01 -1.261434853076934814e-01
-5.083588361740112305e-01 -6.355477571487426758e-01 -2.973513603210449219e-01 1.828144192695617676e-01 6.076632440090179443e-02 -3.908580541610717773e-01 2.381833344697952271e-01 5.115981772541999817e-02
1.315302699804306030e-01 -5.679712295532226562e-01 -4.399484694004058838e-01 3.529889136552810669e-02 3.557919263839721680e-01 -3.734147250652313232e-01 4.049105048179626465e-01 1.879596710205078125e-01
2.231959849596023560e-01 -1.815246231853961945e-02 -1.157808005809783936e-01 3.861529752612113953e-02 -2.338881939649581909e-01 4.196130856871604919e-02 9.138324260711669922e-01 -2.083349078893661499e-01
5.207241326570510864e-02 -7.087498307228088379e-01 -4.865558445453643799e-01 1.946224868297576904e-01 3.677560389041900635e-01 2.787208855152130127e-01 5.666678305715322495e-03 8.594044297933578491e-02
-6.050661802291870117e-01 -3.089088499546051025e-01 -3.692050874233245850e-01 4.121013581752777100e-01 4.364921711385250092e-03 3.388188779354095459e-01 2.601357102394104004e-01 -2.232545614242553711e-01
1.336706727743148804e-01 -6.606386899948120117e-01 -2.201599329710006714e-01 2.694523707032203674e-02 -1.485569626092910767e-01 5.104579925537109375e-01 1.441539358347654343e-02 -4.622207283973693848e-01
1.809209883213043213e-01 -6.995980739593505859e-01 -3.948548436164855957e-01 1.745978146791458130e-01 6.793726235628128052e-02 1.854913979768753052e-01 6.303981691598892212e-02 -4.984365403652191162e-01
-5.564168691635131836e-01 -3.736864030361175537e-01 -6.949707865715026855e-03 2.452572882175445557e-01 9.421963244676589966e-03 6.029453277587890625e-01 2.876253724098205566e-01 -2.102354913949966431e-01
3.164794668555259705e-02 -4.021327495574951172e-01 -6.495494842529296875e-01 3.873721137642860413e-02 -5.397452116012573242e-01 1.084836423397064209e-01 2.070316970348358154e-01 -2.606083750724792480e-01
-3.099908828735351562e-01 -4.340493977069854736e-01 -8.906004577875137329e-02 3.576319664716720581e-02 3.557895421981811523e-01 4.775042235851287842e-01 4.337450861930847168e-01 4.044314622879028320e-01
-1.897105574607849121e-01 -8.205649256706237793e-01 5.536251142621040344e-02 8.892312645912170410e-02 -2.575138211250305176e-01 -3.004092276096343994e-01 1.862719506025314331e-01 2.974131405353546143e-01
-5.804306268692016602e-01 -4.540471136569976807e-01 -3.071308135986328125e-01 -1.788708865642547607e-01 1.415855139493942261e-01 -5.654543638229370117e-02 4.060420393943786621e-01 3.774960935115814209e-01
-4.883446097373962402e-01 -4.975826442241668701e-01 -4.606543183326721191e-01 6.441098451614379883e-02 2.442695647478103638e-01 -1.397490948438644409e-01 1.666331440210342407e-01 -4.365958869457244873e-01
2.254896163940429688e-01 -9.148956090211868286e-02 -2.913563847541809082e-01 -3.906127214431762695e-01 7.517208158969879150e-02 3.845257163047790527e-01 7.280816435813903809e-01 1.403692066669464111e-01
-5.101410150527954102e-01 -4.792281091213226318e-01 -1.596708297729492188e-01 1.560873687267303467e-01 2.767679691314697266e-01 -2.780377268791198730e-01 5.024371743202209473e-01 2.321419417858123779e-01
-6.862448453903198242e-01 -4.470537900924682617e-01 -2.134511172771453857e-01 1.280270069837570190e-01 -1.809040270745754242e-02 4.578152596950531006e-01 2.256558537483215332e-01 8.009956777095794678e-02
-2.086914628744125366e-01 -5.858848690986633301e-01 4.193482995033264160e-01 1.477112472057342529e-01 -2.323852479457855225e-01 -7.602818310260772705e-02 5.964118242263793945e-01 -4.993040114641189575e-03
-3.935861214995384216e-02 -8.659734129905700684e-01 -4.682714492082595825e-02 3.437982499599456787e-01 1.524628847837448120e-01 -2.116835415363311768e-01 2.199830561876296997e-01 1.081827059388160706e-01
-9.958214126527309418e-03 -4.754552543163299561e-01 3.765148296952247620e-02 1.768619418144226074e-01 2.979965806007385254e-01 -3.053001463413238525e-01 7.133874297142028809e-01 2.240836024284362793e-01
-1.191212162375450134e-01 -5.932858586311340332e-01 2.928516268730163574e-01 1.141975745558738708e-01 -1.313032656908035278e-01 4.356902539730072021e-01 2.786172330379486084e-01 -5.003249645233154297e-01
-4.542449712753295898e-01 -4.673361778259277344e-01 1.983144581317901611e-01 -4.575779139995574951e-01 -2.205029577016830444e-01 3.845754638314247131e-02 4.128233492374420166e-01 3.256205618381500244e-01
4.964996874332427979e-02 -4.455097317695617676e-01 -2.288919128477573395e-02 -1.013722047209739685e-01 -7.531333565711975098e-01 -5.984448827803134918e-03 4.180965125560760498e-01 2.149538546800613403e-01
-2.604557573795318604e-01 -6.556323766708374023e-01 -6.766270101070404053e-02 7.670589257031679153e-03 6.036205887794494629e-01 1.116696372628211975e-01 3.249454200267791748e-01 -1.235088407993316650e-01
1.402722597122192383e-01 -5.977913141250610352e-01 -2.863043248653411865e-01 7.277623564004898071e-02 -1.755833029747009277e-01 5.110771059989929199e-01 5.017352849245071411e-02 -4.910764694213867188e-01
-2.858651578426361084e-01 -5.614152550697326660e-01 -2.778493165969848633e-01 -6.669919192790985107e-02 3.036606311798095703e-01 -4.496496915817260742e-01 4.349022507667541504e-01 1.947067379951477051e-01
4.018919467926025391e-01 -5.255964994430541992e-01 -2.344005256891250610e-01 -2.364132106304168701e-01 -5.218402147293090820e-01 -1.216933131217956543e-01 4.046126306056976318e-01 -2.363752387464046478e-02
-4.004087746143341064e-01 -2.580962777137756348e-01 -4.392425119876861572e-01 1.789003261364996433e-03 5.341396927833557129e-01 1.174137145280838013e-01 5.155169367790222168e-01 1.235840469598770142e-01
2.430754303932189941e-01 -3.799555897712707520e-01 -5.515478551387786865e-02 2.116589099168777466e-01 -6.088328361511230469e-01 -2.426078170537948608e-02 5.756348967552185059e-01 2.146741896867752075e-01
-6.131176948547363281e-01 -3.009669482707977295e-01 -5.400460958480834961e-01 3.010429441928863525e-01 2.528652735054492950e-02 2.654235363006591797e-01 2.360846549272537231e-01 1.562177985906600952e-01
1.510119885206222534e-01 -2.479082159698009491e-02 -5.828790068626403809e-01 1.795467287302017212e-01 -1.073515713214874268e-01 4.926272332668304443e-01 5.919307470321655273e-01 2.795528154820203781e-03
3.027026355266571045e-01 -8.098347485065460205e-02 -3.330245912075042725e-01 -2.009521424770355225e-01 -8.191026002168655396e-02 4.364308714866638184e-01 7.349023818969726562e-01 -1.151651442050933838e-01
2.407572865486145020e-01 -3.601561784744262695e-01 -3.149623870849609375e-01 -5.607379674911499023e-01 -3.423540592193603516e-01 6.907794624567031860e-02 4.624801278114318848e-01 -2.506574690341949463e-01
2.655324041843414307e-01 -1.747361868619918823e-01 -7.725659608840942383e-01 -4.565515369176864624e-02 -1.848230212926864624e-01 2.067983597517013550e-01 4.698117375373840332e-01 4.867359250783920288e-02
-5.513841509819030762e-01 -4.366577863693237305e-01 -1.943989656865596771e-02 7.717877626419067383e-02 4.914355576038360596e-01 1.293475031852722168e-01 4.905316233634948730e-01 -1.048662886023521423e-02
-1.456383019685745239e-01 -2.207202762365341187e-01 -4.888498187065124512e-01 1.695049554109573364e-02 -6.271855831146240234e-01 2.839019298553466797e-01 3.137742877006530762e-01 -3.440847992897033691e-01
-5.852863192558288574e-01 -6.898587942123413086e-01 -1.990339905023574829e-02 6.441400945186614990e-02 1.451431363821029663e-01 3.633583188056945801e-01 1.250086277723312378e-01 -9.092044830322265625e-02
-4.930928051471710205e-01 -4.942983090877532959e-01 -4.194551706314086914e-01 1.654095351696014404e-01 3.573164939880371094e-01 -2.121250778436660767e-01 3.675451278686523438e-01 3.826474770903587341e-02
-3.212868273258209229e-01 -5.480408072471618652e-01 -4.905479252338409424e-01 -6.911809742450714111e-02 4.984090030193328857e-01 -1.566379666328430176e-01 2.670326232910156250e-01 8.220758289098739624e-02
-1.582422703504562378e-01 -2.430260032415390015e-01 -3.959365785121917725e-01 -1.922417283058166504e-01 3.554561436176300049e-01 4.181355237960815430e-01 4.588588774204254150e-01 4.587344825267791748e-01
3.058391511440277100e-01 -3.736803531646728516e-01 -2.017072737216949463e-01 -2.967577874660491943e-01 -3.454232215881347656e-01 6.732144355773925781e-01 2.560008466243743896e-01 -1.760477083735167980e-03
-6.218832135200500488e-01 -3.475054502487182617e-01 -1.100327819585800171e-01 1.839222162961959839e-01 2.261676192283630371e-01 4.442797601222991943e-01 3.477491736412048340e-01 -2.776703238487243652e-01
2.979694604873657227e-01 -7.217768430709838867e-01 -4.925639331340789795e-01 1.255623847246170044e-01 -9.986586123704910278e-02 2.823597490787506104e-01 -1.021621748805046082e-01 1.781290322542190552e-01
2.351036071777343750e-01 -2.309186905622482300e-01 -7.617185711860656738e-01 -2.713957726955413818e-01 -1.767470985651016235e-01 1.261924114078283310e-02 4.002344310283660889e-01 -2.143496125936508179e-01
9.765503555536270142e-02 -5.883743166923522949e-01 1.603967696428298950e-01 -9.587906301021575928e-02 -4.934022948145866394e-02 1.394348591566085815e-02 3.634345829486846924e-01 -6.889452934265136719e-01
1.094079986214637756e-01 -5.946683287620544434e-01 -1.712698638439178467e-01 -4.701446890830993652e-01 1.245779916644096375e-01 5.392848048359155655e-03 3.347424268722534180e-01 5.063880085945129395e-01
-2.334097772836685181e-01 -3.385855257511138916e-01 -3.323045372962951660e-01 -2.905633300542831421e-02 4.861578345298767090e-01 -5.356169864535331726e-02 5.897291898727416992e-01 3.641569018363952637e-01
1.147574931383132935e-01 -6.269937753677368164e-01 -4.895201325416564941e-01 2.990390360355377197e-01 2.096705585718154907e-01 -4.273396357893943787e-02 1.163054108619689941e-01 -4.531448781490325928e-01
-5.512108802795410156e-01 -6.843439489603042603e-02 -8.681589365005493164e-02 -4.674755930900573730e-01 -8.403757959604263306e-02 4.043880403041839600e-01 5.298682451248168945e-01 1.185778751969337463e-01
2.633703351020812988e-01 -4.857528209686279297e-01 -1.885921508073806763e-01 3.205323815345764160e-01 3.121290802955627441e-01 5.753504037857055664e-01 2.675489783287048340e-01 -2.373546361923217773e-01
2.935605049133300781e-01 -4.740825593471527100e-01 -5.411475524306297302e-02 -2.945583760738372803e-01 -4.854779839515686035e-01 1.045451313257217407e-01 5.068455934524536133e-01 3.096188604831695557e-01
4.148812592029571533e-02 -4.726458489894866943e-01 2.929260134696960449e-01 2.368131130933761597e-01 -1.874070763587951660e-01 -3.307977914810180664e-01 6.938531398773193359e-01 -8.377253264188766479e-02
1.215033531188964844e-01 -5.330703854560852051e-01 -4.117734432220458984e-01 1.928257048130035400e-01 4.143611192703247070e-01 -2.686690092086791992e-01 4.362130761146545410e-01 2.453033626079559326e-01
2.082620263099670410e-01 5.212290212512016296e-03 -4.549902975559234619e-01 -1.376592069864273071e-01 -6.334715336561203003e-02 3.851586580276489258e-01 7.593541741371154785e-01 4.067645967006683350e-02
2.804837226867675781e-01 -7.435016036033630371e-01 -3.971817493438720703e-01 1.932110488414764404e-01 -5.174944177269935608e-02 3.685564994812011719e-01 -4.422904551029205322e-02 -1.816100180149078369e-01
1.837241947650909424e-01 -7.279262542724609375e-01 -2.404468953609466553e-01 5.836806446313858032e-02 -1.943343132734298706e-01 -6.479328125715255737e-02 1.576225757598876953e-01 5.552823543548583984e-01
3.445772528648376465e-01 -5.986512899398803711e-01 -3.064255118370056152e-01 -2.511176764965057373e-01 -1.252095252275466919e-01 5.603272318840026855e-01 5.969206988811492920e-02 -1.808845698833465576e-01
1.303262710571289062e-01 -3.434838056564331055e-01 -5.610420107841491699e-01 -4.665385484695434570e-01 -3.872664570808410645e-01 1.032751128077507019e-01 2.854501008987426758e-01 -3.008070588111877441e-01
-5.056325197219848633e-01 -3.254065513610839844e-01 -4.893119633197784424e-01 6.010967865586280823e-02 3.099517822265625000e-01 1.808044463396072388e-01 3.993243873119354248e-01 3.273937106132507324e-01
3.139872848987579346e-01 -6.983791589736938477e-01 -4.465868175029754639e-01 7.291120290756225586e-02 -5.680011957883834839e-02 4.106070101261138916e-01 -9.648416936397552490e-02 1.667003780603408813e-01
2.922288477420806885e-01 -5.557108521461486816e-01 5.903437733650207520e-02 -2.641357481479644775e-01 -4.382333457469940186e-01 3.622819781303405762e-01 3.017245829105377197e-01 3.438031673431396484e-01
1.031426116824150085e-01 -5.824635550379753113e-02 -7.529843449592590332e-01 6.139399483799934387e-02 -5.743299797177314758e-02 1.545873880386352539e-01 5.612660646438598633e-01 -2.701834142208099365e-01
-6.144793033599853516e-01 -4.909445345401763916e-01 1.003123298287391663e-01 -4.651948213577270508e-01 3.543278947472572327e-02 6.508247554302215576e-02 3.743367791175842285e-01 9.644072502851486206e-02
1.040661334991455078e-01 -1.967045105993747711e-02 -7.078201174736022949e-01 6.059851497411727905e-02 -6.890692748129367828e-03 3.366053700447082520e-01 5.277156829833984375e-01 -3.037553131580352783e-01
-6.773684620857238770e-01 -1.254537552595138550e-01 -2.094469219446182251e-01 2.020684927701950073e-01 2.245126366615295410e-01 2.415040507912635803e-02 6.224317550659179688e-01 -4.819908365607261658e-02
6.022232118993997574e-03 -4.717820882797241211e-01 3.228128701448440552e-02 5.149099230766296387e-01 -2.004977464675903320e-01 -4.785274714231491089e-02 4.548620879650115967e-01 5.116857886314392090e-01
2.436087429523468018e-01 2.920632017776370049e-03 -3.708005845546722412e-01 -4.515967145562171936e-02 3.096253145486116409e-03 2.071758955717086792e-01 8.033345937728881836e-01 -3.359102606773376465e-01
1.527176499366760254e-01 -4.236671328544616699e-01 -3.355215787887573242e-01 3.684439063072204590e-01 4.609351456165313721e-01 4.816472232341766357e-01 2.857176065444946289e-01 -1.509236246347427368e-01
4.073857367038726807e-01 -4.592219889163970947e-01 -4.813154935836791992e-01 -3.267521858215332031e-01 -2.238783426582813263e-02 4.579645395278930664e-01 1.895780116319656372e-01 -1.963362395763397217e-01
2.481796145439147949e-01 -1.843923330307006836e-01 -8.242478966712951660e-01 -6.329283118247985840e-02 -9.211929142475128174e-02 -9.309276938438415527e-03 4.575784802436828613e-01 -5.536114796996116638e-02
1.310833990573883057e-01 -7.658763527870178223e-01 2.801577150821685791e-01 2.101729065179824829e-01 -4.309861361980438232e-01 1.557205915451049805e-01 2.256102859973907471e-01 1.126578226685523987e-01
-2.026995122432708740e-01 -2.626838088035583496e-01 -4.773768782615661621e-01 8.738388121128082275e-02 -6.958397626876831055e-01 2.081458866596221924e-01 2.449790835380554199e-01 -2.585600316524505615e-01
1.306689083576202393e-01 -5.981079936027526855e-01 -2.015448063611984253e-01 4.708626568317413330e-01 3.110761642456054688e-01 1.655882596969604492e-02 3.741536736488342285e-01 3.547210693359375000e-01
-1.129938587546348572e-01 -8.029633015394210815e-02 -6.546890735626220703e-01 -1.092477589845657349e-01 -4.350409805774688721e-01 1.553014814853668213e-01 4.822131097316741943e-01 -3.071210384368896484e-01
3.520638495683670044e-02 -5.383883118629455566e-01 2.813850641250610352e-01 2.200843244791030884e-01 -1.454627513885498047e-01 4.728899896144866943e-01 3.908988535404205322e-01 -4.285995960235595703e-01
2.878839671611785889e-01 -3.842777907848358154e-01 -1.883008927106857300e-01 -1.033978909254074097e-01 -5.689546465873718262e-01 -1.306591928005218506e-01 5.342709422111511230e-01 -3.115738928318023682e-01
2.526914179325103760e-01 -9.351755678653717041e-02 -1.261415630578994751e-01 -2.478736788034439087e-01 -8.571153879165649414e-02 4.115384817123413086e-01 8.157186508178710938e-01 -8.911395817995071411e-02
-8.829399198293685913e-02 -7.000398039817810059e-01 -9.511778131127357483e-03 -6.216528359800577164e-03 -2.618777751922607422e-01 -5.190392583608627319e-02 1.391330510377883911e-01 -6.413949131965637207e-01
-4.750370383262634277e-01 -6.584201455116271973e-01 -4.144870042800903320e-01 1.988445222377777100e-01 -3.175102919340133667e-02 3.407524228096008301e-01 -2.511509880423545837e-02 1.083199083805084229e-01
-2.377961128950119019e-01 -4.796444177627563477e-01 3.897584974765777588e-02 5.163416266441345215e-02 2.069306671619415283e-01 3.136061728000640869e-01 4.853277504444122314e-01 5.766254663467407227e-01
-6.544354557991027832e-01 -4.856116771697998047e-01 -1.111861094832420349e-01 1.049124971032142639e-01 2.852493226528167725e-01 -8.255659788846969604e-02 4.676754772663116455e-01 7.498985528945922852e-02
2.261629253625869751e-01 -6.962138414382934570e-01 -1.691142320632934570e-01 2.018394917249679565e-01 -2.708913385868072510e-01 5.210052132606506348e-01 2.756577916443347931e-02 -2.218320667743682861e-01
-4.024647772312164307e-01 -1.976587325334548950e-01 -1.336313039064407349e-01 2.245244979858398438e-01 2.239277511835098267e-01 -4.384817089885473251e-03 7.154084444046020508e-01 4.107461869716644287e-01
-2.258220165967941284e-01 -6.663497090339660645e-01 2.704413607716560364e-02 -3.596902126446366310e-03 1.822943240404129028e-01 -5.071604251861572266e-01 4.623528718948364258e-01 -5.029170308262109756e-03
3.028357625007629395e-01 -3.153451383113861084e-01 -3.335998207330703735e-02 -3.229237198829650879e-01 -4.430508315563201904e-01 1.184576302766799927e-01 7.017230987548828125e-01 2.671794407069683075e-02
-3.770838081836700439e-01 -7.957066297531127930e-01 1.208315044641494751e-01 -6.676793098449707031e-02 2.701131403446197510e-01 3.045483529567718506e-01 1.483130455017089844e-01 -1.337644904851913452e-01
-6.011987328529357910e-01 -5.063678026199340820e-01 -4.562629461288452148e-01 7.215327769517898560e-02 3.139698207378387451e-01 -8.556787669658660889e-02 2.351299077272415161e-01 -8.708948642015457153e-02
2.153919190168380737e-01 -6.929361075162887573e-02 -6.319434195756912231e-02 -1.525236070156097412e-01 6.642046384513378143e-03 4.126690924167633057e-01 8.666619658470153809e-01 1.024799328297376633e-02
-8.753181248903274536e-02 -5.468236207962036133e-01 -2.272244244813919067e-01 3.360746204853057861e-01 3.359535932540893555e-01 -1.886285394430160522e-01 5.032976865768432617e-01 3.563579916954040527e-01
-6.027449369430541992e-01 -3.684699535369873047e-01 -3.993276953697204590e-01 -1.016053631901741028e-01 2.032010704278945923e-01 -3.369158878922462463e-02 4.159976840019226074e-01 3.400917351245880127e-01
5.440293997526168823e-02 -1.479844599962234497e-01 -4.773909151554107666e-01 4.476727843284606934e-01 -4.512582123279571533e-01 -1.494528502225875854e-01 5.659030675888061523e-01 -2.473072521388530731e-02
1.831678748130798340e-01 -6.361860632896423340e-01 6.412463635206222534e-02 -1.801250129938125610e-01 -1.629169136285781860e-01 -1.123826354742050171e-01 3.108559548854827881e-01 -6.239845156669616699e-01
5.061339735984802246e-01 -6.158410906791687012e-01 -3.548824191093444824e-01 2.047008723020553589e-01 1.844613403081893921e-01 1.274090558290481567e-01 2.352110743522644043e-01 -3.018955290317535400e-01
1.958457529544830322e-01 -1.794090718030929565e-01 -6.085805296897888184e-01 1.801750957965850830e-01 -4.717751145362854004e-01 3.579424694180488586e-02 5.055360794067382812e-01 2.172643542289733887e-01
-4.759805798530578613e-01 -2.166224867105484009e-01 -4.107790887355804443e-01 3.010440170764923096e-01 3.237786889076232910e-01 4.839982986450195312e-01 3.577284812927246094e-01 9.674034081399440765e-03
8.716637641191482544e-02 -7.593213319778442383e-01 1.988493092358112335e-02 -1.894655078649520874e-01 -2.213213592767715454e-01 7.802896201610565186e-02 1.099439710378646851e-01 -5.589106678962707520e-01
9.702853113412857056e-02 -7.623323202133178711e-01 -2.106448411941528320e-01 1.020901575684547424e-01 -1.903992742300033569e-01 -5.217292308807373047e-01 1.403491050004959106e-01 -1.627577692270278931e-01
2.855004966259002686e-01 -4.703157246112823486e-01 -3.738250732421875000e-01 -1.637141257524490356e-01 -1.595688611268997192e-01 5.904634594917297363e-01 1.202788725495338440e-01 -3.770529925823211670e-01
1.510371714830398560e-01 -2.297757267951965332e-01 -8.182998895645141602e-01 -1.700506210327148438e-01 -1.589806526899337769e-01 -5.324714258313179016e-02 4.159926772117614746e-01 -1.571590453386306763e-01
-4.563419520854949951e-01 -7.258617281913757324e-01 6.300978362560272217e-02 7.935487478971481323e-02 3.624832928180694580e-01 -4.139734432101249695e-02 2.787806689739227295e-01 -2.092439234256744385e-01
2.630690932273864746e-01 -1.315204948186874390e-01 -4.984663724899291992e-01 1.307577937841415405e-01 -2.123933285474777222e-01 -2.696450352668762207e-01 7.190486788749694824e-01 1.143691912293434143e-01
-6.293956935405731201e-02 -1.498297154903411865e-01 -7.340375781059265137e-01 1.222893819212913513e-01 -4.008617401123046875e-01 -2.157755754888057709e-02 4.650694429874420166e-01 -2.058600187301635742e-01
2.623476386070251465e-01 -5.430896580219268799e-02 -4.688719511032104492e-01 -2.855980396270751953e-01 -6.574684381484985352e-02 1.845474839210510254e-01 7.668158411979675293e-01 -2.074087969958782196e-02
4.236578475683927536e-03 -6.937367916107177734e-01 1.998798847198486328e-01 -4.834174364805221558e-02 1.470766961574554443e-01 -3.805098831653594971e-01 5.426826477050781250e-01 1.244931966066360474e-01
2.549282312393188477e-01 -4.589606225490570068e-01 -4.646786451339721680e-01 2.921891808509826660e-01 4.336631894111633301e-01 4.271762371063232422e-01 2.072642594575881958e-01 -9.779665619134902954e-02
-3.485898077487945557e-01 -5.218600034713745117e-01 2.667414247989654541e-01 4.127480685710906982e-01 -8.428160101175308228e-02 2.274355441331863403e-01 4.993353486061096191e-01 -2.376325428485870361e-01
-1.624539345502853394e-01 -1.256479769945144653e-01 -5.760512351989746094e-01 1.606230624020099640e-03 -5.287637114524841309e-01 1.728827655315399170e-01 4.359956681728363037e-01 -3.555449247360229492e-01
-1.391038596630096436e-01 -2.057679444551467896e-01 -6.673387885093688965e-01 1.289939582347869873e-01 -4.873547255992889404e-01 2.456220686435699463e-01 3.098700940608978271e-01 -2.871669828891754150e-01
1.675743311643600464e-01 -7.606198191642761230e-01 -4.632966518402099609e-01 2.175217121839523315e-01 3.340272903442382812e-01 1.794943399727344513e-02 3.335513547062873840e-02 -1.356749534606933594e-01
2.052125930786132812e-01 -6.471176147460937500e-01 1.324101686477661133e-01 2.683003544807434082e-01 -1.765400469303131104e-01 -3.564434126019477844e-02 3.973056375980377197e-01 5.092350840568542480e-01
-1.431191861629486084e-01 -6.430578827857971191e-01 -2.943010926246643066e-01 2.628780305385589600e-01 4.165785312652587891e-01 -1.998872458934783936e-01 3.809150457382202148e-01 2.273468524217605591e-01
2.312485277652740479e-01 -5.726209878921508789e-01 -2.920789122581481934e-01 3.800845146179199219e-01 2.400679588317871094e-01 5.534317493438720703e-01 1.366842389106750488e-01 7.907810062170028687e-02
4.147001802921295166e-01 -6.071774363517761230e-01 -1.925547271966934204e-01 -2.200314849615097046e-01 -2.757484614849090576e-01 3.543782234191894531e-01 3.022881448268890381e-01 2.843742668628692627e-01
-5.068898797035217285e-01 -4.381594955921173096e-01 -3.546891212463378906e-01 1.513439565896987915e-01 3.619098067283630371e-01 -1.756705939769744873e-01 4.878022372722625732e-01 5.079126358032226562e-02
1.403129994869232178e-01 -8.543206453323364258e-01 -5.241511762142181396e-02 1.262747645378112793e-01 -3.757711946964263916e-01 1.242136806249618530e-01 -2.281322889029979706e-02 2.731345891952514648e-01
3.805188238620758057e-01 -4.983317852020263672e-01 -2.792139947414398193e-01 6.814257800579071045e-02 2.908327877521514893e-01 3.135050237178802490e-01 3.474069237709045410e-01 -4.697937965393066406e-01
3.262650072574615479e-01 -2.648559510707855225e-01 -2.547685205936431885e-01 -3.963351547718048096e-01 -3.180203437805175781e-01 2.524679005146026611e-01 5.832736492156982422e-01 -3.103685379028320312e-01
1.767063587903976440e-01 -3.289476633071899414e-01 -7.140501141548156738e-01 5.580616369843482971e-02 -2.923718690872192383e-01 -2.303314059972763062e-01 3.804424405097961426e-01 -2.536062300205230713e-01
3.241102099418640137e-01 -7.241106629371643066e-01 1.073084655217826366e-03 3.370805084705352783e-01 -3.110959529876708984e-01 2.968323528766632080e-01 1.674773395061492920e-01 2.098888009786605835e-01
-1.841031908988952637e-01 -2.980361878871917725e-01 -6.157019138336181641e-01 -5.080524832010269165e-03 4.519912600517272949e-01 -1.931688040494918823e-01 4.507763981819152832e-01 2.309897243976593018e-01
1.619601249694824219e-01 -5.131958723068237305e-01 -1.826971471309661865e-01 1.814520359039306641e-01 -1.638666093349456787e-01 6.042423844337463379e-01 1.639158725738525391e-01 -4.746224582195281982e-01
-9.065356105566024780e-03 -3.142140805721282959e-01 1.175874285399913788e-02 4.821692407131195068e-01 3.267399072647094727e-01 9.944509714841842651e-02 6.727814078330993652e-01 3.150852024555206299e-01
-2.786473929882049561e-01 -2.326881438493728638e-01 1.402980536222457886e-01 1.939639449119567871e-01 4.417796134948730469e-01 2.625839225947856903e-02 7.661990523338317871e-01 1.672920584678649902e-01
-1.504382491111755371e-01 -2.147210836410522461e-01 -5.278570652008056641e-01 -2.773607149720191956e-02 -6.116279363632202148e-01 2.270410656929016113e-01 3.266326487064361572e-01 -3.457391262054443359e-01
1.283542811870574951e-01 -4.075806736946105957e-01 -2.929890155792236328e-01 3.151931762695312500e-01 4.559038877487182617e-01 5.511065721511840820e-01 2.857831120491027832e-01 -1.974213421344757080e-01
1.792962253093719482e-01 -5.401357412338256836e-01 9.128847741521894932e-04 -4.031890928745269775e-01 5.208163261413574219e-01 1.247274577617645264e-01 4.386143088340759277e-01 1.853504180908203125e-01
1.310317367315292358e-01 -7.170577533543109894e-03 -1.739408522844314575e-01 -1.730392575263977051e-01 -1.058025062084197998e-01 -5.889442563056945801e-02 9.528113007545471191e-01 -8.314162492752075195e-03
2.223189473152160645e-01 -8.273458480834960938e-02 -4.737820923328399658e-01 -2.062413394451141357e-01 -2.351328730583190918e-01 4.296635091304779053e-01 6.323243379592895508e-01 1.923333108425140381e-01
-6.870947480201721191e-01 -5.322797894477844238e-01 -2.658466110005974770e-03 3.524414598941802979e-01 -2.427276968955993652e-01 1.523983925580978394e-01 1.902359127998352051e-01 -4.500559717416763306e-02
-2.404885888099670410e-01 -5.981391668319702148e-01 3.117004632949829102e-01 1.969393342733383179e-01 -3.783061802387237549e-01 -2.806389033794403076e-01 4.408048093318939209e-01 1.796385198831558228e-01
-1.354667097330093384e-01 -1.594821214675903320e-01 -6.306984424591064453e-01 9.909807704389095306e-03 -4.641115367412567139e-01 1.612855941057205200e-01 4.082516729831695557e-01 -3.876253366470336914e-01
4.934528470039367676e-02 -2.657306790351867676e-01 -8.486790060997009277e-01 -2.548854611814022064e-02 9.017216414213180542e-02 -1.111230254173278809e-01 2.657726705074310303e-01 -3.390162289142608643e-01
-2.362129837274551392e-01 -5.621172189712524414e-01 -5.129021406173706055e-01 7.287685573101043701e-02 2.621437609195709229e-01 -3.699772953987121582e-01 2.798680067062377930e-01 2.755345404148101807e-01
2.902224659919738770e-01 -3.913872241973876953e-01 -1.552214324474334717e-01 -4.282943904399871826e-01 -3.046166896820068359e-01 -7.381856441497802734e-02 4.923022985458374023e-01 -4.630931019783020020e-01
-4.545888006687164307e-01 -4.058404564857482910e-01 7.845465093851089478e-02 5.713794827461242676e-01 -1.653739213943481445e-01 5.929888039827346802e-02 5.145365595817565918e-01 -2.000921405851840973e-02
3.040496408939361572e-01 -6.097293496131896973e-01 3.325587138533592224e-02 3.033515065908432007e-02 -4.264692664146423340e-01 2.054746299982070923e-01 3.068167865276336670e-01 4.642470180988311768e-01
-4.794950485229492188e-01 -3.748227655887603760e-01 -2.753968834877014160e-01 -5.019916296005249023e-01 -1.386947184801101685e-01 1.639450490474700928e-01 3.198300600051879883e-01 3.915966153144836426e-01
-7.417239248752593994e-02 -4.187605381011962891e-01 1.941253393888473511e-01 -1.028235182166099548e-01 -1.868200004100799561e-01 1.044820472598075867e-01 4.349422454833984375e-01 -7.320435047149658203e-01
1.697238981723785400e-01 -1.583015024662017822e-01 -7.087060809135437012e-01 7.743760477751493454e-03 -1.164744421839714050e-01 3.560464084148406982e-01 4.386614263057708740e-01 -3.332431614398956299e-01
2.576975226402282715e-01 -5.079783797264099121e-01 1.302783489227294922e-01 -5.675845220685005188e-02 -6.248866319656372070e-01 1.319773495197296143e-01 4.718322753906250000e-01 -1.575717478990554810e-01
-4.827627837657928467e-01 -6.906825304031372070e-01 1.856782287359237671e-01 7.498154789209365845e-02 -3.774186372756958008e-01 -1.518775336444377899e-02 1.795502007007598877e-01 2.736522555351257324e-01
-6.396538764238357544e-02 -3.677150011062622070e-01 -4.495994746685028076e-01 -4.065561294555664062e-01 4.272851645946502686e-01 -7.064370065927505493e-02 4.599312245845794678e-01 3.068662583827972412e-01
1.370564252138137817e-01 -4.471551477909088135e-01 1.955831497907638550e-01 5.109271407127380371e-02 5.261651873588562012e-01 5.144208669662475586e-03 6.808023452758789062e-01 6.040852982550859451e-03
1.451808512210845947e-01 -5.625020265579223633e-01 2.551665604114532471e-01 -5.055753514170646667e-02 -1.179818212985992432e-01 5.276986956596374512e-01 3.157600760459899902e-01 -4.502864480018615723e-01
5.557002499699592590e-02 -2.715484499931335449e-01 -5.414738878607749939e-02 -8.491732180118560791e-02 -5.945646762847900391e-01 -2.986512184143066406e-01 6.766089200973510742e-01 -1.119432449340820312e-01
1.955690085887908936e-01 -4.527895450592041016e-01 -5.862553045153617859e-02 8.699277788400650024e-02 -6.624608039855957031e-01 -2.109625786542892456e-01 5.107232928276062012e-01 -3.914059326052665710e-02
2.252491563558578491e-01 -4.618970155715942383e-01 6.310618668794631958e-02 -7.321138679981231689e-02 -6.446303725242614746e-01 1.304711680859327316e-02 5.532495379447937012e-01 6.905085593461990356e-02
-3.605197370052337646e-01 -4.978976845741271973e-01 -4.305306673049926758e-01 -5.915568768978118896e-02 5.563570857048034668e-01 1.370743010193109512e-02 3.405550420284271240e-01 8.699730038642883301e-02
-4.274629652500152588e-01 -5.346955060958862305e-01 -7.355529069900512695e-02 3.445263803005218506e-01 2.799704074859619141e-01 3.405390977859497070e-01 2.548880875110626221e-01 -3.846414685249328613e-01
3.749552369117736816e-01 -2.200055569410324097e-01 -5.827586650848388672e-01 2.531079575419425964e-02 -1.457270979881286621e-01 4.519874453544616699e-01 4.885146319866180420e-01 8.113048225641250610e-02
3.453816175460815430e-01 -6.114583611488342285e-01 -5.887535400688648224e-03 1.601791232824325562e-01 -2.649192810058593750e-01 5.148414969444274902e-01 1.721073091030120850e-01 3.409890234470367432e-01
-9.261233359575271606e-02 -4.306996762752532959e-01 -7.910511642694473267e-02 2.462363392114639282e-01 -7.287661731243133545e-02 7.642580270767211914e-01 3.378288447856903076e-01 -1.884177923202514648e-01
-5.013585090637207031e-01 -4.018315374851226807e-01 -3.870854377746582031e-01 1.388566792011260986e-01 3.567059040069580078e-01 -2.370018959045410156e-01 4.769144654273986816e-01 8.484188467264175415e-02
6.134059652686119080e-02 -6.012005209922790527e-01 -4.181557297706604004e-01 -1.310523301362991333e-01 2.329379171133041382e-01 -3.839094936847686768e-01 3.269670605659484863e-01 3.663499057292938232e-01
-5.495096445083618164e-01 -2.329943329095840454e-01 -6.248239278793334961e-01 3.168116509914398193e-01 5.286999046802520752e-02 3.130237758159637451e-01 2.154921144247055054e-01 -7.591033726930618286e-02
-2.589989006519317627e-01 -8.159393668174743652e-01 -5.215061455965042114e-02 1.466142982244491577e-01 4.332955181598663330e-01 7.228319346904754639e-02 1.523296535015106201e-01 -1.636243760585784912e-01
-5.365258455276489258e-01 -2.126046717166900635e-01 2.268890440464019775e-01 -3.845042288303375244e-01 8.842003345489501953e-02 3.557031154632568359e-01 5.695492029190063477e-01 9.427551925182342529e-02
1.102444902062416077e-01 -8.195736408233642578e-01 -1.447526961565017700e-01 -1.156124621629714966e-01 -1.453892886638641357e-01 -1.086493656039237976e-01 3.365437313914299011e-02 -4.977452158927917480e-01
1.841162592172622681e-01 -9.811966447159647942e-04 -5.124289914965629578e-02 -1.673654615879058838e-01 -6.077313795685768127e-02 2.126196473836898804e-01 9.415003061294555664e-01 1.182547956705093384e-02
-1.702729314565658569e-01 -7.393198609352111816e-01 -2.459944039583206177e-01 1.072020009160041809e-01 1.040215566754341125e-01 -5.161522030830383301e-01 2.592512071132659912e-01 8.923617750406265259e-02
-4.448496401309967041e-01 -2.495883554220199585e-01 1.800864934921264648e-02 3.741020858287811279e-01 8.332033455371856689e-02 6.359427571296691895e-01 4.335438907146453857e-01 -1.456697192043066025e-02
-4.635365679860115051e-02 -2.939816117286682129e-01 2.957401275634765625e-01 1.227906644344329834e-01 -4.803337156772613525e-01 4.672874212265014648e-01 5.815405845642089844e-01 1.470341086387634277e-01
-2.437430471181869507e-01 -5.173324942588806152e-01 4.216070175170898438e-01 -4.805594980716705322e-01 -3.034252822399139404e-01 2.533487379550933838e-01 3.179292976856231689e-01 8.327623456716537476e-02
5.644934996962547302e-02 -5.729118585586547852e-01 4.427745640277862549e-01 1.238528732210397720e-02 -1.384730190038681030e-01 -2.120286226272583008e-01 6.378911733627319336e-01 -3.669894859194755554e-02
-5.387085080146789551e-01 -3.882028758525848389e-01 -3.676677048206329346e-01 -4.653228521347045898e-01 -2.996438741683959961e-02 2.423932701349258423e-01 2.581432759761810303e-01 2.847743630409240723e-01
1.019100472331047058e-02 -8.130590319633483887e-01 -6.093550845980644226e-02 -2.607251405715942383e-01 -1.878373622894287109e-01 -1.495205461978912354e-01 -1.242957543581724167e-02 -4.575441181659698486e-01
1.131087262183427811e-02 -6.782913804054260254e-01 1.226891204714775085e-01 -2.007224112749099731e-01 -2.211370468139648438e-01 -8.896972984075546265e-02 2.863556444644927979e-01 -5.879065990447998047e-01
5.806672200560569763e-02 -7.492852807044982910e-01 -4.195499420166015625e-01 1.982992440462112427e-01 3.866924345493316650e-01 -2.956620603799819946e-02 3.517236188054084778e-02 -2.611754834651947021e-01
-1.350831091403961182e-01 -2.117827981710433960e-01 -4.316259920597076416e-01 1.223813742399215698e-01 -7.004008293151855469e-01 1.322681549936532974e-02 3.673072457313537598e-01 -3.316197097301483154e-01
-5.738875865936279297e-01 -5.660415291786193848e-01 -1.254902631044387817e-01 5.463383346796035767e-02 2.802690863609313965e-01 4.403434395790100098e-01 2.224370241165161133e-01 -9.790892153978347778e-02
1.263834685087203979e-01 -5.906566977500915527e-01 1.902208924293518066e-01 8.415509760379791260e-02 1.375932991504669189e-01 -3.717843890190124512e-01 6.359652280807495117e-01 -1.740067750215530396e-01
5.115919560194015503e-02 -6.047471761703491211e-01 1.495614349842071533e-01 4.332087039947509766e-01 4.779133200645446777e-02 1.894917711615562439e-02 5.066241025924682617e-01 4.028823673725128174e-01
-3.927144706249237061e-01 -6.492180228233337402e-01 3.969947621226310730e-02 5.680631473660469055e-02 2.810202240943908691e-01 -3.660231232643127441e-01 4.541626572608947754e-01 -1.671862974762916565e-02
-6.564338803291320801e-01 -3.397971987724304199e-01 -5.208536982536315918e-01 -2.457473129034042358e-01 -5.606610700488090515e-02 -2.227801457047462463e-02 2.370670735836029053e-01 2.492221146821975708e-01
-6.734199523925781250e-01 -1.678186506032943726e-01 -1.343537122011184692e-01 1.542760133743286133e-01 6.740824133157730103e-02 -1.473789364099502563e-01 6.613046526908874512e-01 1.135873720049858093e-01
-5.587449073791503906e-01 -4.803562462329864502e-01 9.300751984119415283e-02 1.015731543302536011e-01 3.871148824691772461e-01 -5.793569609522819519e-02 5.320332646369934082e-01 -4.266813397407531738e-02
4.083686172962188721e-01 -4.816312789916992188e-01 -2.586246132850646973e-01 4.379105269908905029e-01 -2.633070945739746094e-01 3.997570276260375977e-01 3.367212712764739990e-01 9.832133539021015167e-03
-9.300325065851211548e-02 -3.020498156547546387e-01 1.522987931966781616e-01 3.444546461105346680e-01 -6.115804985165596008e-02 6.522962450981140137e-01 5.252690911293029785e-01 -2.305084019899368286e-01
-4.373131394386291504e-01 -4.054293632507324219e-01 -1.923037320375442505e-01 2.943191826343536377e-01 3.174301385879516602e-01 -9.081277996301651001e-02 5.720980763435363770e-01 2.906453609466552734e-01
1.755800247192382812e-01 -1.116449609398841858e-01 -6.054669991135597229e-02 -3.628232479095458984e-01 -2.080482840538024902e-01 2.945696748793125153e-02 8.618903160095214844e-01 -1.854552179574966431e-01
-2.893459796905517578e-01 -4.196959435939788818e-01 -7.114546895027160645e-01 -1.289837956428527832e-01 3.427662551403045654e-01 5.538727156817913055e-03 8.297283947467803955e-02 -3.048374056816101074e-01
1.870627254247665405e-01 -1.637076213955879211e-02 -4.566834270954132080e-01 1.787851750850677490e-01 -1.770175546407699585e-01 -5.243024602532386780e-02 8.304609060287475586e-01 2.159121818840503693e-02
8.611641079187393188e-02 -6.729426383972167969e-01 -2.732029557228088379e-01 -5.473697185516357422e-01 2.098994404077529907e-01 -8.848121762275695801e-02 1.547459363937377930e-01 2.994088530540466309e-01
-4.200644195079803467e-01 -4.346537888050079346e-01 3.116203844547271729e-01 1.595186591148376465e-01 6.618641316890716553e-02 -2.356108427047729492e-01 6.399035453796386719e-01 2.066369056701660156e-01
-2.479200661182403564e-01 -7.060025334358215332e-01 -3.148189783096313477e-01 6.359278410673141479e-02 4.356596767902374268e-01 2.503301203250885010e-01 5.464780703186988831e-02 -2.854649424552917480e-01
-4.886200129985809326e-01 -3.132038712501525879e-01 -1.163579151034355164e-01 4.393235445022583008e-01 -5.188962444663047791e-02 -2.137299478054046631e-01 5.148118734359741211e-01 3.784247338771820068e-01
-2.732101976871490479e-01 -1.993132084608078003e-01 -5.389346480369567871e-01 -2.123557217419147491e-02 -6.517368555068969727e-01 -1.256697773933410645e-01 3.604513406753540039e-01 -1.557237803936004639e-01
-4.386529028415679932e-01 -4.255007803440093994e-01 -4.778934419155120850e-01 -2.210740745067596436e-01 4.464581906795501709e-01 -2.036956325173377991e-02 3.434860110282897949e-01 1.776356995105743408e-01
1.203007847070693970e-01 -1.248438283801078796e-01 -7.591767907142639160e-01 -3.073020093142986298e-02 -1.339016109704971313e-01 4.786812067031860352e-01 3.614509701728820801e-01 -1.222129166126251221e-01
3.466342389583587646e-01 -6.673789024353027344e-01 -4.512760937213897705e-01 1.269389390945434570e-01 2.809200435876846313e-02 4.601103365421295166e-01 7.225951645523309708e-03 4.630292207002639771e-02
-1.418836601078510284e-02 -6.541206836700439453e-01 -4.564408063888549805e-01 3.615971207618713379e-01 3.412874341011047363e-01 3.153638839721679688e-01 6.011503934860229492e-02 -1.152770444750785828e-01
5.106065422296524048e-02 -6.822798252105712891e-01 -2.264533042907714844e-01 2.600265145301818848e-01 3.738468587398529053e-01 4.961846470832824707e-01 5.963670089840888977e-02 -1.532153338193893433e-01
-5.424858331680297852e-01 -2.613058388233184814e-01 1.315627545118331909e-01 -5.113540291786193848e-01 -1.193022057414054871e-01 3.350245058536529541e-01 4.767238497734069824e-01 6.997639685869216919e-02
-9.043067693710327148e-02 -3.343208134174346924e-01 2.263508737087249756e-01 -3.365287184715270996e-01 -2.158528119325637817e-01 2.577039003372192383e-01 5.217735767364501953e-01 -5.747298002243041992e-01
-5.356466770172119141e-01 -4.023454710841178894e-02 -1.016149595379829407e-01 -4.172144234180450439e-01 5.915370420552790165e-04 3.595902919769287109e-01 6.135255098342895508e-01 1.461200416088104248e-01
2.849926948547363281e-01 -2.735711932182312012e-01 -2.076643854379653931e-01 -4.600218534469604492e-01 -3.216015994548797607e-01 2.126885801553726196e-01 6.138036251068115234e-01 -2.525359690189361572e-01
-1.631061881780624390e-01 -4.012098908424377441e-01 2.712779343128204346e-01 -1.729668825864791870e-01 -2.335484027862548828e-01 3.819370567798614502e-01 3.864346444606781006e-01 -5.993040204048156738e-01
3.155974447727203369e-01 -1.091760098934173584e-01 -3.136164247989654541e-01 -1.503634750843048096e-01 -1.904559135437011719e-01 3.891659379005432129e-01 7.613688707351684570e-01 -1.039620302617549896e-02
-3.019846975803375244e-01 -2.106368839740753174e-01 1.986988037824630737e-01 4.436497688293457031e-01 -2.639173567295074463e-01 4.451476335525512695e-01 6.001641750335693359e-01 -1.117798313498497009e-02
2.700478434562683105e-01 -1.001345738768577576e-02 -4.148858487606048584e-01 -1.595004200935363770e-01 -6.250076740980148315e-02 3.384513854980468750e-01 7.716932892799377441e-01 1.242462098598480225e-01
-5.830950736999511719e-01 -7.103246450424194336e-01 -1.741353124380111694e-01 1.014618352055549622e-01 -2.175665795803070068e-01 2.403385043144226074e-01 1.261652074754238129e-02 9.779697656631469727e-02
-1.050730198621749878e-01 -7.942369580268859863e-02 -7.596349120140075684e-01 1.756310015916824341e-01 -2.305855304002761841e-01 -9.529218077659606934e-02 5.052424669265747070e-01 -2.392487674951553345e-01
2.384598404169082642e-01 -2.438290566205978394e-01 -1.474917083978652954e-01 -4.016598165035247803e-01 -3.584760725498199463e-01 8.869215101003646851e-02 7.510377168655395508e-01 -1.307792123407125473e-02
8.177013695240020752e-02 -5.589244961738586426e-01 3.756728470325469971e-01 2.244732081890106201e-01 -1.899806112051010132e-01 -1.949889212846755981e-01 6.442468762397766113e-01 1.521332561969757080e-02
-6.613273173570632935e-02 -3.225919306278228760e-01 4.904620349407196045e-01 1.544808596372604370e-01 6.566979736089706421e-02 4.080411493778228760e-01 6.346229314804077148e-01 -2.314896583557128906e-01
-5.080494284629821777e-01 -3.943611979484558105e-01 -3.842895030975341797e-01 -1.462854146957397461e-01 3.429911434650421143e-01 -1.035297065973281860e-01 4.537673294544219971e-01 2.881338894367218018e-01
-5.302228927612304688e-01 -6.980113983154296875e-01 1.511258631944656372e-01 5.540951341390609741e-02 -4.204304218292236328e-01 1.390711814165115356e-01 6.495589762926101685e-02 -7.357148826122283936e-02
1.172992736101150513e-01 -2.932170927524566650e-01 -3.800233453512191772e-02 -1.054367423057556152e-01 -6.134982705116271973e-01 -1.604801267385482788e-01 6.630735993385314941e-01 -2.142503261566162109e-01
-1.140733212232589722e-01 -5.522761940956115723e-01 -9.181732684373855591e-02 4.197137951850891113e-01 4.733893573284149170e-01 -1.417055726051330566e-01 4.678051769733428955e-01 -1.853877305984497070e-01
6.954050064086914062e-02 -1.784855425357818604e-01 -2.473577260971069336e-01 -3.093158304691314697e-01 -4.191519916057586670e-01 -2.815046310424804688e-01 6.768119931221008301e-01 -3.056750297546386719e-01
2.860946953296661377e-01 -4.020963907241821289e-01 -3.221503794193267822e-01 1.595916599035263062e-01 1.765080243349075317e-01 5.608904957771301270e-01 2.798828482627868652e-01 -4.506998360157012939e-01
-1.971466839313507080e-01 -3.421378433704376221e-01 6.078490242362022400e-02 -2.926940321922302246e-01 8.037906140089035034e-02 3.556639850139617920e-01 3.612592220306396484e-01 -7.008882761001586914e-01
2.209452390670776367e-01 -5.234510302543640137e-01 1.517871469259262085e-01 3.816193640232086182e-01 -1.883459538221359253e-01 4.371650516986846924e-01 3.284664750099182129e-01 4.171712696552276611e-01
-2.459656149148941040e-01 -2.280885875225067139e-01 -1.904504559934139252e-02 1.690304093062877655e-02 1.936853379011154175e-01 5.638754963874816895e-01 5.517335534095764160e-01 4.763911664485931396e-01
1.833862215280532837e-01 -1.960619091987609863e-01 -7.257642149925231934e-01 1.646142266690731049e-02 -1.624284684658050537e-01 4.484074711799621582e-01 3.781647682189941406e-01 -1.745383888483047485e-01
-4.418841600418090820e-01 -6.229142546653747559e-01 -1.076178774237632751e-01 -1.426636055111885071e-02 4.321411848068237305e-01 -1.483840048313140869e-01 4.138750731945037842e-01 1.577172130346298218e-01
-8.621104061603546143e-02 -6.456339359283447266e-01 -4.247083514928817749e-02 6.148305162787437439e-02 2.482108920812606812e-01 -1.434307992458343506e-01 5.021207928657531738e-01 4.856276810169219971e-01
-5.597881078720092773e-01 -5.481247305870056152e-01 -1.384005397558212280e-01 3.271445035934448242e-01 1.365439593791961670e-01 2.818483114242553711e-01 1.743837743997573853e-01 -3.626648783683776855e-01
2.257587760686874390e-01 -3.531827330589294434e-01 7.384595274925231934e-02 1.003741174936294556e-01 -6.374460458755493164e-01 1.695856899023056030e-01 5.745941400527954102e-01 -2.085942924022674561e-01
-3.246764540672302246e-01 -5.743376016616821289e-01 -4.753732681274414062e-01 -1.643854193389415741e-03 5.089558362960815430e-01 2.316829711198806763e-01 1.601074337959289551e-01 1.979059353470802307e-02
-5.315388441085815430e-01 -2.242916077375411987e-01 1.830335259437561035e-01 1.860200762748718262e-01 1.648455262184143066e-01 -1.444761604070663452e-01 7.402742505073547363e-01 -5.478650331497192383e-02
2.503602206707000732e-01 -8.111928701400756836e-01 3.118457645177841187e-02 1.103212386369705200e-01 -2.423512339591979980e-01 2.926933467388153076e-01 1.246646642684936523e-01 3.258802294731140137e-01
1.969175189733505249e-01 -1.389612406492233276e-01 -2.884607613086700439e-01 -3.549474179744720459e-01 -4.036921858787536621e-01 1.350720524787902832e-01 6.865482330322265625e-01 -2.831180095672607422e-01
-5.916512012481689453e-01 -4.258101582527160645e-01 -9.142119437456130981e-02 3.831892311573028564e-01 5.200162529945373535e-02 2.197871208190917969e-01 4.960195422172546387e-01 1.280502974987030029e-01
-3.402169346809387207e-01 -5.839212536811828613e-01 1.411629468202590942e-01 7.868065685033798218e-02 4.501437023282051086e-02 -3.523049652576446533e-01 5.667883157730102539e-01 2.641524672508239746e-01
2.163239195942878723e-02 -2.327736169099807739e-01 -4.060194790363311768e-01 -2.292528599500656128e-01 5.954178795218467712e-02 3.498863875865936279e-01 3.650557696819305420e-01 -6.846227645874023438e-01
3.872388601303100586e-01 -7.099864482879638672e-01 -1.878370344638824463e-01 -4.346487522125244141e-01 2.482002973556518555e-01 -8.728809654712677002e-03 2.449855208396911621e-01 8.092657662928104401e-03
2.546084672212600708e-02 -4.284858107566833496e-01 2.001137137413024902e-01 1.658709496259689331e-01 7.118558883666992188e-02 -3.656899929046630859e-01 7.527481317520141602e-01 -2.068008482456207275e-01
-2.815669775009155273e-01 -6.889864802360534668e-01 -2.597634196281433105e-01 -6.913937628269195557e-03 3.286175727844238281e-01 1.781889647245407104e-01 5.043368786573410034e-03 -4.885965585708618164e-01
-1.396006345748901367e-01 -6.620881557464599609e-01 -2.693850100040435791e-01 2.660294622182846069e-02 2.998053431510925293e-01 -3.702266216278076172e-01 3.744801580905914307e-01 3.188862800598144531e-01
-6.540858149528503418e-01 -6.816223263740539551e-01 1.442338973283767700e-01 -5.125831440091133118e-02 -1.314558554440736771e-02 1.809288710355758667e-01 2.058066874742507935e-01 -9.416762739419937134e-02
-4.288819730281829834e-01 -1.947929710149765015e-01 1.930941641330718994e-02 4.060522317886352539e-01 1.574159711599349976e-01 4.356952309608459473e-01 4.783322513103485107e-01 -4.116462469100952148e-01
-1.633101403713226318e-01 -4.902037382125854492e-01 1.227792948484420776e-01 2.351582944393157959e-01 5.521525144577026367e-01 -5.042855441570281982e-02 5.899190306663513184e-01 -8.506453782320022583e-02
-5.551027655601501465e-01 -6.754817962646484375e-01 6.862626224756240845e-02 -7.624100148677825928e-02 1.904346346855163574e-01 3.505508601665496826e-01 1.867939978837966919e-01 -1.761240512132644653e-01
-5.704307556152343750e-01 -1.433315277099609375e-01 3.615436702966690063e-02 2.572315037250518799e-01 2.067266404628753662e-01 -1.798582263290882111e-02 7.341358065605163574e-01 6.763890385627746582e-02
-2.556678354740142822e-01 -3.841907083988189697e-01 -3.074983656406402588e-01 2.173876203596591949e-02 2.438634485006332397e-01 -4.000941812992095947e-01 5.821359753608703613e-01 3.654814958572387695e-01
-1.429024636745452881e-01 -3.594459593296051025e-01 1.141096204519271851e-01 3.268538415431976318e-02 -6.280021369457244873e-02 3.961193561553955078e-01 4.619837701320648193e-01 -6.797091960906982422e-01
-6.642565131187438965e-01 -3.485941886901855469e-01 -1.576397381722927094e-02 2.681398987770080566e-01 -2.924866974353790283e-02 -7.669797539710998535e-02 5.331047773361206055e-01 2.723219096660614014e-01
-2.394283413887023926e-01 -6.760910153388977051e-01 -9.651865810155868530e-02 -1.825167685747146606e-01 -3.737725317478179932e-01 3.239699006080627441e-01 3.198859468102455139e-02 4.441410005092620850e-01
-6.119105219841003418e-01 -1.697717308998107910e-01 4.694157093763351440e-02 1.156721189618110657e-01 2.039437741041183472e-01 -1.478256434202194214e-01 7.185309529304504395e-01 3.778110072016716003e-02
-1.710415445268154144e-02 -5.057854652404785156e-01 -6.739414297044277191e-03 1.584057211875915527e-01 -4.431093037128448486e-01 6.259532570838928223e-01 2.781156599521636963e-01 -2.307358533143997192e-01
-1.386505961418151855e-01 -5.715725421905517578e-01 1.799060404300689697e-01 -3.671721220016479492e-01 -4.725907444953918457e-01 -2.195322215557098389e-01 2.929818034172058105e-01 -3.598951101303100586e-01
6.262323260307312012e-02 -5.078403353691101074e-01 -2.097083479166030884e-01 1.455082297325134277e-01 8.888016454875469208e-03 6.065527200698852539e-01 1.522952765226364136e-01 -5.308930873870849609e-01
5.507528036832809448e-02 -5.157102942466735840e-01 1.507787406444549561e-01 -1.702516674995422363e-01 -6.402210593223571777e-01 8.946574293076992035e-03 3.389691710472106934e-01 -3.929713964462280273e-01
-3.825934827327728271e-01 -4.643067717552185059e-01 1.797383576631546021e-01 1.569605171680450439e-01 -3.707578182220458984e-01 5.292246937751770020e-01 4.037660360336303711e-01 -2.305724471807479858e-02
1.809747070074081421e-01 -4.075839519500732422e-01 -4.081618189811706543e-01 -6.005972251296043396e-02 -5.127544999122619629e-01 -1.064564511179924011e-01 3.954100906848907471e-01 -4.475722312927246094e-01
-5.018229484558105469e-01 -4.645401835441589355e-01 -1.695316433906555176e-01 3.963136672973632812e-01 5.416737124323844910e-02 -6.654854863882064819e-02 5.079076290130615234e-01 2.850223779678344727e-01
3.782614171504974365e-01 -4.436123669147491455e-01 -7.421236485242843628e-02 4.525093436241149902e-01 1.095390170812606812e-01 5.353080630302429199e-01 3.730461895465850830e-01 -1.101683378219604492e-01
8.582873642444610596e-02 -3.516900539398193359e-01 -1.409340649843215942e-01 -3.615395426750183105e-01 -4.837823808193206787e-01 -3.237407207489013672e-01 5.554938912391662598e-01 -2.663598954677581787e-01
-6.942481994628906250e-01 -3.691807687282562256e-01 -2.056644856929779053e-01 -8.720153570175170898e-02 7.977972738444805145e-03 -3.223876059055328369e-01 4.585977196693420410e-01 1.323388516902923584e-01
1.250812858343124390e-01 -7.523066401481628418e-01 -8.968553692102432251e-02 5.667685270309448242e-01 1.801329255104064941e-01 -7.864605635404586792e-02 1.657914072275161743e-01 -1.516563296318054199e-01
-2.531081736087799072e-01 -7.605668902397155762e-01 -1.608491837978363037e-01 2.684263288974761963e-01 2.537698447704315186e-01 1.586459279060363770e-01 3.213485702872276306e-02 -4.110337495803833008e-01
-2.332735061645507812e-02 -4.594516158103942871e-01 -1.120267063379287720e-01 4.149261489510536194e-02 1.756712794303894043e-01 -5.346187353134155273e-01 6.594880819320678711e-01 1.499541997909545898e-01
-1.438580900430679321e-01 -3.222121000289916992e-01 -5.109463334083557129e-01 -8.919581770896911621e-02 -6.492572426795959473e-01 -5.086551606655120850e-02 2.955799400806427002e-01 -3.081756532192230225e-01
1.681129634380340576e-01 -4.501729905605316162e-01 3.956148773431777954e-02 2.845511734485626221e-01 7.992561161518096924e-02 -4.553056061267852783e-01 6.798080801963806152e-01 -1.035251840949058533e-01
8.890926092863082886e-02 -3.446864485740661621e-01 2.692474238574504852e-02 -3.622682988643646240e-01 -2.010253071784973145e-01 3.553306162357330322e-01 4.615529179573059082e-01 -6.013492345809936523e-01
3.030993044376373291e-01 -4.166980683803558350e-01 -4.344207420945167542e-02 -1.852806806564331055e-01 -5.230219960212707520e-01 1.021879166364669800e-01 6.132126450538635254e-01 1.955845355987548828e-01
-5.608342885971069336e-01 -4.348627328872680664e-01 -2.408678382635116577e-01 4.477426409721374512e-01 7.137594744563102722e-03 1.109714955091476440e-01 3.470100164413452148e-01 3.241708874702453613e-01
-4.031227827072143555e-01 -5.326046943664550781e-01 -4.373118579387664795e-01 1.406570971012115479e-01 8.982205390930175781e-02 5.473644137382507324e-01 8.804216235876083374e-02 1.654422134160995483e-01
-2.418012358248233795e-02 -5.078383088111877441e-01 -2.993907928466796875e-01 4.201787412166595459e-01 4.023530781269073486e-01 4.533003270626068115e-01 1.932011246681213379e-01 -2.657720148563385010e-01
3.629880547523498535e-01 -2.887898087501525879e-01 -2.915526926517486572e-01 -9.637007117271423340e-02 -3.484638035297393799e-01 5.245687365531921387e-01 4.576832354068756104e-01 2.906486093997955322e-01
-2.995186746120452881e-01 -4.027881324291229248e-01 1.756542623043060303e-01 -4.334174096584320068e-02 1.461768150329589844e-01 4.146614670753479004e-01 5.185583829879760742e-01 5.030933022499084473e-01
-7.748429477214813232e-02 -3.984938859939575195e-01 1.784988343715667725e-01 -3.490155935287475586e-01 -2.049552947282791138e-01 2.859703302383422852e-01 4.638716578483581543e-01 -5.852885246276855469e-01
-1.790356785058975220e-01 -3.108496367931365967e-01 3.280105292797088623e-01 4.083222150802612305e-01 -4.063170403242111206e-02 5.661036372184753418e-01 5.167942047119140625e-01 -8.832023292779922485e-02
-3.532149493694305420e-01 -3.170411586761474609e-01 -3.843652904033660889e-01 -2.371640503406524658e-01 -1.579580903053283691e-01 5.508013367652893066e-01 2.308276295661926270e-01 4.348865151405334473e-01
1.973902136087417603e-01 -5.522122383117675781e-01 -4.408340752124786377e-01 -2.670139670372009277e-01 3.204231560230255127e-01 4.621321558952331543e-01 2.697396278381347656e-01 3.835462778806686401e-02
-1.928352564573287964e-01 -3.284345269203186035e-01 -5.972397327423095703e-01 -1.035213097929954529e-01 -6.273223757743835449e-01 -7.228685542941093445e-03 2.201202362775802612e-01 -2.132949978113174438e-01
4.660197794437408447e-01 -6.557231545448303223e-01 -1.659277528524398804e-01 8.836834132671356201e-02 2.455071061849594116e-01 2.675963044166564941e-01 2.298492789268493652e-01 -3.644164800643920898e-01
5.120164901018142700e-02 -7.705678939819335938e-01 -2.141938805580139160e-01 6.851958110928535461e-03 -9.284220635890960693e-02 -3.284849524497985840e-01 5.247071757912635803e-02 -4.882647395133972168e-01
-6.475030183792114258e-01 -5.287631750106811523e-01 4.491491988301277161e-02 2.011985927820205688e-01 -3.991315960884094238e-01 -8.753606677055358887e-02 2.308923751115798950e-01 1.958855986595153809e-01
-5.828534364700317383e-01 -2.106191813945770264e-01 -6.018820777535438538e-02 -1.310268491506576538e-01 1.202209666371345520e-01 -3.879479765892028809e-01 6.493639349937438965e-01 9.219794720411300659e-02
1.205173134803771973e-01 -6.580176949501037598e-01 3.093292936682701111e-02 -5.101545248180627823e-03 7.054354995489120483e-02 -4.241667091846466064e-01 4.287422597408294678e-01 -4.275415837764739990e-01
-3.066914975643157959e-01 -5.446702241897583008e-01 -2.058811187744140625e-01 -1.043986156582832336e-02 2.178072184324264526e-01 3.977168202400207520e-01 3.629608452320098877e-01 4.789773523807525635e-01
-4.579659700393676758e-01 -3.947031199932098389e-01 4.202733039855957031e-01 -1.625440716743469238e-01 -3.660147190093994141e-01 3.438191413879394531e-01 3.925617337226867676e-01 -1.585660278797149658e-01
1.734877973794937134e-01 -1.541795432567596436e-01 -7.205945849418640137e-01 -4.543498903512954712e-02 -2.949450314044952393e-01 2.962270379066467285e-01 4.738814830780029297e-01 -1.596964597702026367e-01
2.840542197227478027e-01 -7.116188406944274902e-01 -1.145134866237640381e-01 3.732344806194305420e-01 3.793135583400726318e-01 2.258085161447525024e-01 2.321304082870483398e-01 -1.083596721291542053e-01
-1.899498850107192993e-01 -5.686179995536804199e-01 7.131005078554153442e-02 -5.845838412642478943e-02 -5.297738909721374512e-01 5.865240693092346191e-01 1.272519025951623917e-02 8.519015461206436157e-02
-4.912965595722198486e-01 -7.006687521934509277e-01 5.048818141222000122e-02 7.972542941570281982e-02 3.061688877642154694e-02 4.078034162521362305e-01 5.681644380092620850e-02 -2.971813082695007324e-01
-5.435110330581665039e-01 -4.720543920993804932e-01 -1.321689635515213013e-01 4.623774066567420959e-02 2.344373166561126709e-01 -1.977739036083221436e-01 5.541985630989074707e-01 2.468650788068771362e-01
1.136885583400726318e-01 -6.656374931335449219e-01 2.967697381973266602e-01 1.780652850866317749e-01 -2.063879072666168213e-01 1.417640447616577148e-01 3.749506175518035889e-01 4.700438380241394043e-01
-2.781207263469696045e-01 -4.509264528751373291e-01 4.836424589157104492e-01 1.246496438980102539e-01 -1.737305074930191040e-01 -7.419943809509277344e-02 5.964890122413635254e-01 2.799639701843261719e-01
2.205683141946792603e-01 -5.408484339714050293e-01 -2.378490120172500610e-01 -6.174576282501220703e-01 2.127424031496047974e-01 -2.403647899627685547e-01 2.989094555377960205e-01 1.691896617412567139e-01
-3.222776651382446289e-01 -5.074180960655212402e-01 -5.235487222671508789e-01 1.384723335504531860e-01 3.819326758384704590e-01 -3.358023762702941895e-01 2.942244708538055420e-01 -1.350313518196344376e-02
2.486125230789184570e-01 -5.062389969825744629e-01 -1.179614216089248657e-01 -1.127489432692527771e-01 -6.281577944755554199e-01 -7.078573573380708694e-03 4.611315429210662842e-01 2.191166281700134277e-01
3.542001247406005859e-01 -4.376446008682250977e-01 8.636510372161865234e-02 2.621795237064361572e-01 -4.389644563198089600e-01 4.297804832458496094e-01 4.788755178451538086e-01 9.467127732932567596e-03
-2.484486401081085205e-01 -5.566816926002502441e-01 1.631069630384445190e-01 -3.337319195270538330e-01 3.980939984321594238e-01 2.193536758422851562e-01 2.761864960193634033e-01 -4.555480480194091797e-01
-2.663756012916564941e-01 -3.934632539749145508e-01 -2.653610110282897949e-01 -8.152584731578826904e-02 2.383454144001007080e-01 4.341441988945007324e-01 2.951388061046600342e-01 -6.039628386497497559e-01
-6.648564934730529785e-01 -3.944047391414642334e-01 -1.013515219092369080e-01 4.327520728111267090e-03 -5.409500375390052795e-02 5.765796303749084473e-01 2.189548313617706299e-01 -9.385254979133605957e-02
3.013769984245300293e-01 -6.301818490028381348e-01 -2.600269913673400879e-01 5.965159833431243896e-02 2.503417134284973145e-01 1.910362988710403442e-01 2.228194177150726318e-01 -5.404220819473266602e-01
-2.820224463939666748e-01 -6.795114874839782715e-01 -2.369673699140548706e-01 1.780462265014648438e-01 2.465237826108932495e-01 -2.136561125516891479e-01 4.004784226417541504e-01 3.225952684879302979e-01
2.129800766706466675e-01 -1.546411514282226562e-01 -6.377887129783630371e-01 -2.927855774760246277e-02 -3.365150988101959229e-01 2.654437124729156494e-01 5.503590106964111328e-01 -1.910398155450820923e-01
-3.446856439113616943e-01 -4.086542725563049316e-01 -3.815261721611022949e-01 -2.757181525230407715e-01 -3.743204772472381592e-01 6.139063835144042969e-02 2.009168118238449097e-01 -5.553004145622253418e-01
-1.881378442049026489e-01 -4.047517776489257812e-01 -1.191337183117866516e-01 7.889080792665481567e-02 2.733539342880249023e-01 5.173622965812683105e-01 4.578717052936553955e-01 4.778399765491485596e-01
-4.673900008201599121e-01 -6.156077980995178223e-01 -5.386393666267395020e-01 -8.150367438793182373e-02 2.632437646389007568e-01 -6.509825587272644043e-02 1.191949769854545593e-01 1.343731582164764404e-01
-1.016286611557006836e-01 -3.801875412464141846e-01 2.883791625499725342e-01 5.205815434455871582e-01 -1.091338619589805603e-01 5.046294331550598145e-01 4.722585976123809814e-01 -3.704409673810005188e-02
3.614465892314910889e-01 -4.836199283599853516e-01 -1.250780522823333740e-01 -1.513612717390060425e-01 -5.437889695167541504e-01 1.726262569427490234e-01 4.541521072387695312e-01 2.552506625652313232e-01
-5.508941411972045898e-01 -5.184324383735656738e-01 2.960827350616455078e-01 9.640108793973922729e-02 -1.659905314445495605e-01 -2.043386250734329224e-01 5.048444867134094238e-01 8.130440860986709595e-02
-4.485253691673278809e-01 -6.024599075317382812e-01 9.545464068651199341e-02 -3.803113400936126709e-01 2.699865102767944336e-01 1.149614229798316956e-01 2.077251970767974854e-01 -3.909732401371002197e-01
-2.464888393878936768e-01 -3.465986549854278564e-01 -1.892513185739517212e-01 1.960712820291519165e-01 -2.364436089992523193e-01 6.358333826065063477e-01 2.725991904735565186e-01 -4.586420059204101562e-01
-3.472716733813285828e-02 -1.098190918564796448e-01 -6.103491187095642090e-01 9.288030117750167847e-02 -3.820390105247497559e-01 2.719640135765075684e-01 4.752409756183624268e-01 -3.997609019279479980e-01
-8.315719664096832275e-03 -4.805925786495208740e-01 -3.508539795875549316e-01 3.871027827262878418e-01 3.725610971450805664e-01 5.604245066642761230e-01 2.002249062061309814e-01 -5.520024150609970093e-02
-4.317707419395446777e-01 -3.870286345481872559e-01 1.625533401966094971e-02 4.277340471744537354e-01 5.569402128458023071e-02 5.092962980270385742e-01 3.199349641799926758e-01 -3.401753604412078857e-01
-3.996653556823730469e-01 -5.568689107894897461e-01 -2.825100719928741455e-01 -9.214918129146099091e-03 1.518508046865463257e-01 4.318341314792633057e-01 2.059267610311508179e-01 4.453340470790863037e-01
-4.827288091182708740e-01 -7.570125460624694824e-01 7.349155843257904053e-02 -1.398477796465158463e-02 -3.453972339630126953e-01 2.471129149198532104e-01 -2.026313915848731995e-02 -8.679840713739395142e-02
-5.344845652580261230e-01 -2.188264131546020508e-01 -1.490535289049148560e-01 1.610629856586456299e-01 3.199017941951751709e-01 -2.131253331899642944e-01 6.858981847763061523e-01 -8.198452182114124298e-03
1.657368689775466919e-01 -7.225621938705444336e-01 -1.944123655557632446e-01 -3.311312496662139893e-01 2.916616201400756836e-01 -6.203866004943847656e-02 2.861635088920593262e-01 3.635745048522949219e-01
-4.964326918125152588e-01 -3.103970885276794434e-01 1.673607677221298218e-01 -1.029617413878440857e-01 1.284848451614379883e-01 -2.337106615304946899e-01 7.382474541664123535e-01 4.959144443273544312e-02
-2.167504429817199707e-01 -3.668785095214843750e-01 2.790258228778839111e-01 1.311846971511840820e-01 1.499385684728622437e-01 4.199887216091156006e-01 6.296833753585815430e-01 -3.577450811862945557e-01
-6.124761700630187988e-02 -5.370584726333618164e-01 2.651228606700897217e-01 2.481362819671630859e-01 -1.105033606290817261e-01 -3.391115665435791016e-01 5.750558376312255859e-01 -3.435961902141571045e-01
1.879060268402099609e-01 -4.856840968132019043e-01 -2.315789312124252319e-01 4.444499909877777100e-01 2.505923211574554443e-01 5.530061125755310059e-01 2.265236675739288330e-01 -2.402340024709701538e-01
6.183777004480361938e-03 -6.918072104454040527e-01 -2.257217317819595337e-01 3.237342238426208496e-01 3.918417096138000488e-01 -1.188998371362686157e-01 4.175941348075866699e-01 1.534553319215774536e-01
-4.409994781017303467e-01 -6.227155327796936035e-01 -1.477264761924743652e-01 -1.619454622268676758e-01 -5.355797335505485535e-02 -4.330942034721374512e-01 3.779786229133605957e-01 1.907576173543930054e-01
-1.302978992462158203e-01 -4.288733601570129395e-01 2.340083867311477661e-01 -1.350954081863164902e-02 -2.696436941623687744e-01 2.397764623165130615e-01 4.154177308082580566e-01 -6.643606424331665039e-01
1.373944878578186035e-01 -5.900010466575622559e-01 1.403993181884288788e-02 1.092411577701568604e-01 -9.106948971748352051e-02 -5.453540086746215820e-01 5.105006098747253418e-01 -2.336130440235137939e-01
1.515971273183822632e-01 -3.553385734558105469e-01 -1.270275712013244629e-01 -1.389346569776535034e-01 -5.515443682670593262e-01 -3.937312662601470947e-01 5.811302661895751953e-01 -1.355582028627395630e-01
8.231570012867450714e-03 -2.331599295139312744e-01 -5.167738795280456543e-01 5.926017165184020996e-01 2.255895435810089111e-01 4.482999145984649658e-01 2.712083160877227783e-01 -4.380868375301361084e-02
-1.231936831027269363e-02 -2.790546417236328125e-01 9.346170723438262939e-02 -4.341132938861846924e-01 -1.919851154088973999e-01 3.104642629623413086e-01 5.682530999183654785e-01 -5.182945728302001953e-01
5.552565678954124451e-02 -3.893958330154418945e-01 -4.834646284580230713e-01 7.917572557926177979e-02 -4.357398450374603271e-01 3.746353089809417725e-01 1.868999600410461426e-01 -4.900290668010711670e-01
3.359212577342987061e-01 -7.137562632560729980e-01 1.108674425631761551e-02 -8.742740750312805176e-02 1.738175153732299805e-01 -3.564005494117736816e-01 4.532989859580993652e-01 -8.502248674631118774e-02
-2.462952286005020142e-01 -3.546201288700103760e-01 -4.149210453033447266e-01 1.894210726022720337e-01 5.101395398378372192e-02 6.161496639251708984e-01 1.851412206888198853e-01 -4.347682893276214600e-01
-3.978725075721740723e-01 -3.215650916099548340e-01 2.156214416027069092e-02 3.366841971874237061e-01 -1.169853731989860535e-01 -1.285607833415269852e-02 7.813099026679992676e-01 1.327615696936845779e-02
-4.088609293103218079e-02 -2.345627546310424805e-01 -2.281598597764968872e-01 1.234647631645202637e-01 3.104719817638397217e-01 -3.258657455444335938e-01 7.459205389022827148e-01 3.420953154563903809e-01
-2.026780545711517334e-01 -3.976498544216156006e-01 -4.606680572032928467e-01 -2.176310122013092041e-02 8.721379190683364868e-02 1.204933971166610718e-02 1.943146884441375732e-01 -7.366123795509338379e-01
-1.849332451820373535e-01 -4.800363183021545410e-01 -4.444526135921478271e-01 6.181122064590454102e-01 -1.033355109393596649e-02 3.404504656791687012e-01 1.955487430095672607e-01 3.887644410133361816e-02
3.298506438732147217e-01 -6.806905269622802734e-01 8.014953881502151489e-02 -1.404606848955154419e-01 2.436885237693786621e-01 -2.682816088199615479e-01 4.092526435852050781e-01 -3.207162618637084961e-01
-1.390208154916763306e-01 -2.384202182292938232e-01 -2.371309883892536163e-02 -4.361513555049896240e-01 3.378409147262573242e-02 2.850662171840667725e-01 4.448596239089965820e-01 -6.728554964065551758e-01
-2.098986059427261353e-01 -7.387652993202209473e-01 -4.914833977818489075e-02 -3.931932896375656128e-02 -1.438636928796768188e-01 -5.570870041847229004e-01 2.499510049819946289e-01 -1.126441136002540588e-01
-2.722007334232330322e-01 -7.151939868927001953e-01 7.313355803489685059e-02 6.475864350795745850e-02 4.062029719352722168e-01 3.299314975738525391e-01 2.026390433311462402e-01 -2.999064624309539795e-01
-3.195888102054595947e-01 -3.895117938518524170e-01 3.350188136100769043e-01 9.278657287359237671e-02 1.111740171909332275e-01 -1.883011683821678162e-02 7.750623822212219238e-01 -1.089067235589027405e-01
-6.214809045195579529e-02 -5.345745682716369629e-01 3.993481695652008057e-01 1.208934634923934937e-01 -2.977735400199890137e-01 -2.587244510650634766e-01 6.036753058433532715e-01 -1.274456828832626343e-01
-1.536056250333786011e-01 -3.011106252670288086e-01 1.330481618642807007e-01 -1.541055142879486084e-01 4.667185246944427490e-03 4.325670599937438965e-01 4.836670160293579102e-01 -6.505517363548278809e-01
-5.988129973411560059e-01 -5.226228237152099609e-01 -2.239276915788650513e-01 4.041155576705932617e-01 4.796154424548149109e-02 1.559541970491409302e-01 3.221024870872497559e-01 1.564079374074935913e-01
-3.653784990310668945e-01 -3.195639550685882568e-01 -5.387475341558456421e-02 -1.244986895471811295e-02 -1.530017703771591187e-01 8.030989766120910645e-01 2.970166802406311035e-01 6.872741878032684326e-02
1.296293437480926514e-01 -4.531596302986145020e-01 3.567850291728973389e-01 -4.113658890128135681e-02 1.844848692417144775e-02 -3.004724979400634766e-01 7.461861371994018555e-01 -3.790688142180442810e-02
4.452696070075035095e-02 -3.560383021831512451e-01 1.057713944464921951e-02 2.941843271255493164e-01 2.233897894620895386e-01 -3.828723132610321045e-01 7.628280520439147949e-01 7.872133702039718628e-02
-7.626385241746902466e-02 -5.620108246803283691e-01 3.522913753986358643e-01 -4.494712129235267639e-02 -1.812792271375656128e-01 -3.999006450176239014e-01 5.875112414360046387e-01 -1.193574294447898865e-01
4.817776381969451904e-02 -6.235025525093078613e-01 8.561494946479797363e-02 5.507131814956665039e-01 1.998190581798553467e-02 2.459397614002227783e-01 3.891310095787048340e-01 -2.932578027248382568e-01
2.582451105117797852e-01 -4.747535102069377899e-03 -2.426410168409347534e-01 5.235586315393447876e-02 -2.611501375213265419e-03 3.811666965484619141e-01 8.470988273620605469e-01 9.380804747343063354e-02
-1.859087944030761719e-01 -7.315371632575988770e-01 1.919579356908798218e-01 3.146310569718480110e-03 9.119997918605804443e-02 -3.237403929233551025e-01 4.870296716690063477e-01 2.076301723718643188e-01
-5.580127835273742676e-01 -4.935013055801391602e-01 1.534821987152099609e-01 2.869589328765869141e-01 -1.652061790227890015e-01 4.831059873104095459e-01 2.778427302837371826e-01 3.598504513502120972e-02
-6.431243568658828735e-02 -7.759295105934143066e-01 2.053052335977554321e-01 1.104853153228759766e-01 6.287207361310720444e-03 -3.460370600223541260e-01 3.002168238162994385e-01 -3.599009513854980469e-01
-2.262476682662963867e-01 -2.495847940444946289e-01 5.856566876173019409e-02 -2.640379965305328369e-01 2.398918941617012024e-02 3.976405262947082520e-01 4.439225792884826660e-01 -6.764708161354064941e-01
2.044522762298583984e-02 -5.085062384605407715e-01 -1.074456200003623962e-01 3.293373882770538330e-01 1.270601600408554077e-01 -2.039183825254440308e-01 5.428551435470581055e-01 5.182444453239440918e-01
3.794267475605010986e-01 -2.998349666595458984e-01 -3.885586261749267578e-01 1.407119184732437134e-01 -3.743599951267242432e-01 -2.636913657188415527e-01 6.061841249465942383e-01 1.349777132272720337e-01
1.541482359170913696e-01 -2.274178266525268555e-01 -8.090821504592895508e-01 -3.565790876746177673e-02 -2.902993466705083847e-03 1.268490403890609741e-01 3.694608211517333984e-01 -3.406372666358947754e-01
2.065419554710388184e-01 -5.525030493736267090e-01 2.940527498722076416e-01 1.120756193995475769e-01 -1.033531576395034790e-01 -1.717611998319625854e-01 6.750085949897766113e-01 2.392331808805465698e-01
3.056230209767818451e-02 -7.211021184921264648e-01 -1.974981874227523804e-01 3.515988588333129883e-01 -2.671527266502380371e-01 1.686802655458450317e-01 7.777133584022521973e-02 4.588881731033325195e-01
-1.172103136777877808e-01 -6.062111854553222656e-01 5.399322509765625000e-01 -4.130291566252708435e-02 -3.681766092777252197e-01 1.403689831495285034e-01 3.707715570926666260e-01 1.811299473047256470e-01
5.861399695277214050e-02 -4.254807531833648682e-01 2.563340365886688232e-01 9.159418195486068726e-02 -9.260122478008270264e-02 -3.693407475948333740e-01 7.291750907897949219e-01 -2.544599771499633789e-01
2.264378666877746582e-01 -3.859106004238128662e-01 -5.669607594609260559e-02 -2.639046609401702881e-01 -5.778415203094482422e-01 -7.979159802198410034e-02 5.775411128997802734e-01 -2.304724007844924927e-01
8.887504041194915771e-02 -2.328346967697143555e-01 -7.275066971778869629e-01 -1.883854717016220093e-02 -4.304809868335723877e-01 3.525679409503936768e-01 3.019225001335144043e-01 -8.656305819749832153e-02
-4.796429872512817383e-01 -5.559149980545043945e-01 -3.619979321956634521e-01 3.196771442890167236e-01 -2.602673470973968506e-01 2.772710025310516357e-01 1.999661475419998169e-01 -2.075099647045135498e-01
1.353062838315963745e-01 -3.522053360939025879e-01 -1.085194572806358337e-01 -1.709493547677993774e-01 -6.318014264106750488e-01 -2.119187563657760620e-01 6.103741526603698730e-01 -2.072118455544114113e-03
1.301226913928985596e-01 -5.846731662750244141e-01 -4.912505298852920532e-02 -5.828203558921813965e-01 1.817091703414916992e-01 2.713187970221042633e-02 3.840054273605346680e-01 3.433923125267028809e-01
-5.745939016342163086e-01 -5.968262553215026855e-01 7.294978946447372437e-02 1.913581937551498413e-01 1.708741933107376099e-01 3.901309072971343994e-01 2.761156857013702393e-01 -1.185778528451919556e-01
-9.394282847642898560e-02 -3.926103115081787109e-01 -1.224194094538688660e-01 -1.177699416875839233e-01 4.201306998729705811e-01 -1.779489219188690186e-01 7.569701075553894043e-01 1.643050909042358398e-01
3.154225945472717285e-01 -6.336848139762878418e-01 1.934842020273208618e-01 1.169581860303878784e-01 -4.900152683258056641e-01 -1.015869304537773132e-01 4.442142844200134277e-01 -8.697358891367912292e-03
-1.031273826956748962e-01 -1.562680751085281372e-01 -6.973436474800109863e-01 -1.351126730442047119e-01 -2.682159543037414551e-01 1.447471827268600464e-01 4.069317877292633057e-01 -4.493511617183685303e-01
-6.797277927398681641e-01 -6.257153749465942383e-01 -3.326351940631866455e-02 -3.188627585768699646e-02 -2.764509916305541992e-01 4.634867236018180847e-02 1.955915391445159912e-01 1.658253967761993408e-01
2.559669911861419678e-01 -7.247236371040344238e-01 -2.956271469593048096e-01 8.578246086835861206e-02 1.366224288940429688e-01 -4.624809920787811279e-01 2.862151563167572021e-01 -5.389897618442773819e-03
2.722713649272918701e-01 -8.971564173698425293e-01 1.105239521712064743e-02 2.853795289993286133e-01 1.691244989633560181e-01 3.311219811439514160e-02 9.590118378400802612e-02 -2.277129516005516052e-02
-2.875427901744842529e-01 -3.860363066196441650e-01 -1.397617608308792114e-01 -3.566408455371856689e-01 8.657028526067733765e-02 6.805451512336730957e-01 2.728065252304077148e-01 2.766038775444030762e-01
-3.784650564193725586e-01 -1.771012842655181885e-01 8.678577840328216553e-02 2.497420646250247955e-02 2.988580800592899323e-02 6.956439018249511719e-01 5.066727399826049805e-01 2.751598954200744629e-01
-1.180040910840034485e-01 -7.319910526275634766e-01 1.725276410579681396e-01 -2.408547252416610718e-01 -2.504152059555053711e-01 -2.258749306201934814e-02 1.855586618185043335e-01 -5.146233439445495605e-01
8.143939822912216187e-02 -1.631477475166320801e-01 -3.744618594646453857e-01 -4.300746321678161621e-01 5.945421010255813599e-02 3.956808149814605713e-01 4.495664536952972412e-01 -5.285419225692749023e-01
-4.179091453552246094e-01 -5.953302383422851562e-01 -8.139873296022415161e-02 1.762415766716003418e-01 1.571913063526153564e-02 -4.112283587455749512e-01 4.517016410827636719e-01 2.446559220552444458e-01
-5.362253263592720032e-02 -3.628215193748474121e-01 4.164893180131912231e-02 -4.738200306892395020e-01 -1.772527545690536499e-01 2.394644170999526978e-01 4.293526113033294678e-01 -6.050947308540344238e-01
1.281190942972898483e-02 -6.492127776145935059e-01 2.521261870861053467e-01 -2.946203574538230896e-02 2.479702420532703400e-02 -3.510985672473907471e-01 5.605778694152832031e-01 2.753004729747772217e-01
-1.017437502741813660e-01 -7.429090738296508789e-01 5.574746802449226379e-02 8.952178806066513062e-02 -2.286305576562881470e-01 -2.325710803270339966e-01 1.767004728317260742e-01 -5.376133918762207031e-01
-1.072271987795829773e-01 -3.232229351997375488e-01 1.279407292604446411e-01 2.864002585411071777e-01 2.383133023977279663e-01 -3.121375143527984619e-01 7.945736646652221680e-01 -8.058343082666397095e-03
-5.785574316978454590e-01 -2.969392836093902588e-01 -2.662780880928039551e-01 2.532455921173095703e-01 -5.788509175181388855e-02 -1.337296515703201294e-01 5.259197950363159180e-01 3.797830045223236084e-01
-6.967306882143020630e-02 -4.612131416797637939e-01 2.404136508703231812e-01 3.197717368602752686e-01 4.869089275598526001e-02 -2.273719459772109985e-01 7.303107380867004395e-01 1.869568675756454468e-01
-4.113857150077819824e-01 -5.065880417823791504e-01 -3.074742555618286133e-01 -1.703001791611313820e-03 4.701102077960968018e-01 -6.028898060321807861e-02 4.373205006122589111e-01 2.523877024650573730e-01
-2.129162847995758057e-01 -2.646337747573852539e-01 -4.856989681720733643e-01 1.164362579584121704e-01 1.814613491296768188e-01 -4.741490185260772705e-01 5.985834598541259766e-01 1.383002996444702148e-01
-1.243096143007278442e-01 -4.075805246829986572e-01 5.670493002980947495e-03 2.588272094726562500e-01 2.718210816383361816e-01 -1.194943413138389587e-01 7.594803571701049805e-01 2.939823269844055176e-01
-9.495299309492111206e-02 -1.821057349443435669e-01 -3.039930462837219238e-01 -1.694200187921524048e-01 -5.758349299430847168e-01 3.703284561634063721e-01 4.713034331798553467e-01 3.819041252136230469e-01
-4.630683362483978271e-02 -6.337972879409790039e-01 2.501382827758789062e-01 2.949594892561435699e-02 -6.243597269058227539e-01 1.673647761344909668e-01 2.660512030124664307e-01 -2.099954038858413696e-01
1.213584840297698975e-01 -6.449925899505615234e-01 2.841760516166687012e-01 2.780687808990478516e-01 -2.427219003438949585e-01 1.955100446939468384e-01 3.346506059169769287e-01 4.494989514350891113e-01
3.507513925433158875e-02 -5.351278781890869141e-01 2.959297895431518555e-01 8.401517570018768311e-02 -5.304273590445518494e-02 -3.558196425437927246e-01 6.982483267784118652e-01 -2.833900414407253265e-02
-5.363063812255859375e-01 -2.545250654220581055e-01 -4.028782546520233154e-01 6.367298215627670288e-02 3.481163978576660156e-01 4.868427217006683350e-01 3.481990396976470947e-01 -4.223625734448432922e-02
-5.975799635052680969e-02 -2.113662362098693848e-01 -6.046001911163330078e-01 -5.639342218637466431e-02 -3.240439593791961670e-01 3.827605545520782471e-01 3.761035799980163574e-01 -4.359676241874694824e-01
1.995061635971069336e-01 -7.899711132049560547e-01 -1.614712923765182495e-01 5.051419734954833984e-01 7.260757684707641602e-02 -1.374153643846511841e-01 1.182945072650909424e-01 -1.294350028038024902e-01
2.842704579234123230e-02 -4.421871602535247803e-01 1.782517284154891968e-01 1.828636676073074341e-01 3.083706796169281006e-01 -2.788880467414855957e-01 7.505567669868469238e-01 4.736131429672241211e-02
-1.204648390412330627e-01 -3.454471528530120850e-01 1.627012938261032104e-01 -1.223330423235893250e-01 -2.094124406576156616e-01 5.761145353317260742e-01 4.139892458915710449e-01 -5.268481969833374023e-01
-2.805412411689758301e-01 -3.286762237548828125e-01 2.484589368104934692e-01 3.726830482482910156e-01 -7.214680314064025879e-02 3.243137001991271973e-01 6.056801676750183105e-01 -3.679825067520141602e-01
6.652645021677017212e-02 -5.815494656562805176e-01 1.597681194543838501e-01 -9.238092601299285889e-02 -6.898518651723861694e-02 -4.598493278026580811e-01 6.379789113998413086e-01 -8.779637515544891357e-03
-5.081451535224914551e-01 -7.518593072891235352e-01 -3.497741743922233582e-02 1.869124472141265869e-01 2.304457277059555054e-01 -5.426415055990219116e-02 1.289267092943191528e-01 -2.601237893104553223e-01
1.696556955575942993e-01 -8.154102563858032227e-01 -7.324905693531036377e-02 1.215842459350824356e-02 -1.395955830812454224e-01 -3.937220275402069092e-01 1.829079091548919678e-01 -3.047145307064056396e-01
1.860459297895431519e-01 -4.645124375820159912e-01 -1.442367285490036011e-01 -7.448910921812057495e-02 -5.626466274261474609e-01 2.523790001869201660e-01 3.865812718868255615e-01 4.399441778659820557e-01
-4.622209370136260986e-01 -3.661611378192901611e-01 -1.870261877775192261e-01 -6.671058535575866699e-01 8.542426675558090210e-02 -7.340990006923675537e-02 3.587725162506103516e-01 1.756841093301773071e-01
-1.948354691267013550e-01 -4.875427484512329102e-01 -1.692989915609359741e-01 -4.080475866794586182e-01 3.121198713779449463e-01 -7.434832304716110229e-02 4.736447334289550781e-01 4.493220150470733643e-01
-1.061236187815666199e-01 -6.914803385734558105e-01 3.673928081989288330e-01 2.305129468441009521e-01 -7.898776233196258545e-02 -2.568042874336242676e-01 4.986060559749603271e-01 4.102908819913864136e-02
-2.684742808341979980e-01 -8.161293864250183105e-01 2.801676392555236816e-01 1.256532073020935059e-01 -2.969085276126861572e-01 -6.370170414447784424e-02 2.019029706716537476e-01 -1.859959661960601807e-01
-2.563987672328948975e-01 -3.658805489540100098e-01 -3.738515973091125488e-01 2.389140129089355469e-01 -3.345252200961112976e-02 -5.465806722640991211e-01 4.988383948802947998e-01 2.341725975275039673e-01
3.302020132541656494e-01 -6.035326123237609863e-01 -3.209166526794433594e-01 -5.257192254066467285e-01 1.557943820953369141e-01 -2.632144391536712646e-01 2.318881005048751831e-01 4.593100398778915405e-03
-5.559675693511962891e-01 -3.232034742832183838e-01 -3.156946301460266113e-01 3.104470074176788330e-01 1.046380251646041870e-01 3.126172423362731934e-01 4.183049499988555908e-01 3.267130255699157715e-01
2.093907892704010010e-01 -6.219553947448730469e-01 1.580795943737030029e-01 3.784468472003936768e-01 -3.386177867650985718e-02 1.174129322171211243e-01 4.476530551910400391e-01 4.310338497161865234e-01
8.044680953025817871e-02 -4.697388708591461182e-01 -2.550454437732696533e-01 1.311038136482238770e-01 5.497599244117736816e-01 -5.038284882903099060e-02 5.501362085342407227e-01 2.884665429592132568e-01
-4.902412593364715576e-01 -5.212303996086120605e-01 5.543510615825653076e-02 1.136536225676536560e-01 9.740736335515975952e-02 6.506422758102416992e-01 1.978973001241683960e-01 -2.305735135450959206e-03
-6.545848250389099121e-01 -5.099898576736450195e-01 8.437308669090270996e-02 -1.007603332400321960e-01 -1.202972009778022766e-01 8.339875191450119019e-02 4.168547987937927246e-01 3.145837187767028809e-01
2.405283898115158081e-01 -4.910829067230224609e-01 -1.436514258384704590e-01 -9.304457157850265503e-02 -5.891029834747314453e-01 -1.511760652065277100e-01 5.493465065956115723e-01 -3.548097098246216774e-03
-9.154739975929260254e-02 -1.143547743558883667e-01 -7.378468513488769531e-01 1.455070227384567261e-01 -4.549464881420135498e-01 1.783551424741744995e-01 4.123679697513580322e-01 -6.416781246662139893e-02
2.531651556491851807e-01 -8.303702622652053833e-02 -6.771862506866455078e-01 1.493240892887115479e-01 -1.149453520774841309e-01 3.417403101921081543e-01 5.572929382324218750e-01 -8.694399893283843994e-02
-1.507008373737335205e-01 -2.799721360206604004e-01 -6.260324716567993164e-01 4.449433833360671997e-02 -6.109540462493896484e-01 -1.528416574001312256e-01 3.234398066997528076e-01 -6.139798834919929504e-02
-2.267600037157535553e-02 -4.945369064807891846e-01 1.333654019981622696e-02 1.633450239896774292e-01 -3.820265829563140869e-01 6.122032403945922852e-01 4.476095438003540039e-01 -8.347404003143310547e-02
-6.356344223022460938e-01 -4.707804024219512939e-01 4.945250228047370911e-02 1.486614793539047241e-01 -4.584964364767074585e-02 5.506027862429618835e-02 4.759075939655303955e-01 3.437544405460357666e-01
3.910523355007171631e-01 -4.430498778820037842e-01 -2.786922827363014221e-02 3.435133397579193115e-02 -4.559223651885986328e-01 -6.804877519607543945e-02 5.877202749252319336e-01 -3.015249371528625488e-01
-1.259711384773254395e-01 -6.993620991706848145e-01 1.758293807506561279e-01 3.934782743453979492e-01 -8.143151551485061646e-02 -6.183297187089920044e-02 5.464227199554443359e-01 -1.583666913211345673e-02
2.643709778785705566e-01 -3.107664883136749268e-01 8.356393873691558838e-02 -1.226036399602890015e-01 -3.431524634361267090e-01 1.047501936554908752e-01 7.592695355415344238e-01 -3.260383009910583496e-01
5.471006035804748535e-02 -6.694236397743225098e-01 3.663698732852935791e-01 2.455817013978958130e-01 -3.145300745964050293e-01 1.418958008289337158e-01 4.170065522193908691e-01 2.477570772171020508e-01
-5.778329372406005859e-01 -3.608106672763824463e-01 -5.241231247782707214e-02 3.653864562511444092e-01 -7.127718627452850342e-02 3.393459618091583252e-01 4.091916382312774658e-01 3.346586823463439941e-01
-2.275034189224243164e-01 -3.258565962314605713e-01 -3.075365424156188965e-01 1.443413347005844116e-01 -3.342398107051849365e-01 5.691833496093750000e-01 1.673492938280105591e-01 -5.127910971641540527e-01
2.688962817192077637e-01 -1.187775954604148865e-01 -5.928294658660888672e-01 -1.112306714057922363e-01 -1.266283988952636719e-01 -7.847937196493148804e-02 7.081572413444519043e-01 -1.615151911973953247e-01
1.679031997919082642e-01 -8.089309334754943848e-01 1.471228897571563721e-01 2.117548137903213501e-01 -1.584667116403579712e-01 1.140261664986610413e-01 2.268138825893402100e-01 4.017409682273864746e-01
-1.487403810024261475e-01 -3.486562967300415039e-01 -6.308819651603698730e-01 -8.826822042465209961e-03 -5.646659731864929199e-01 6.900157779455184937e-02 2.021957337856292725e-01 -3.061581850051879883e-01
2.767754197120666504e-01 -6.738067865371704102e-01 -2.787421941757202148e-01 3.044998645782470703e-01 -5.082881823182106018e-02 3.949255943298339844e-01 3.209552168846130371e-01 -1.933919936418533325e-01
1.912883371114730835e-01 -7.012651562690734863e-01 3.212114274501800537e-01 2.281003817915916443e-02 -5.821863934397697449e-02 -1.463589668273925781e-01 5.695905089378356934e-01 1.367301344871520996e-01
-6.157664116472005844e-03 -7.375175356864929199e-01 1.435341387987136841e-01 -2.900224924087524414e-02 -3.407476842403411865e-01 -3.186820149421691895e-01 4.631812274456024170e-01 -4.881409183144569397e-02
-4.775495827198028564e-01 -4.829488694667816162e-01 -3.211139887571334839e-02 2.345163971185684204e-01 7.715265732258558273e-03 -1.018616557121276855e-02 5.237054228782653809e-01 4.563409090042114258e-01
-5.450951457023620605e-01 -1.793129295110702515e-01 3.060365319252014160e-01 8.176448196172714233e-02 -1.745522767305374146e-01 7.354794442653656006e-02 7.245812416076660156e-01 9.735741466283798218e-02
-3.961676359176635742e-01 -2.868713438510894775e-01 -6.732475161552429199e-01 -1.903583258390426636e-01 1.085343584418296814e-01 3.200840055942535400e-01 3.114337623119354248e-01 2.450166195631027222e-01
-4.336547479033470154e-02 -7.878941297531127930e-01 9.934168308973312378e-02 5.359560251235961914e-02 -2.984474301338195801e-01 -1.678088754415512085e-01 2.588758766651153564e-01 -4.246806502342224121e-01
1.504910439252853394e-01 -5.425788164138793945e-01 -1.056263819336891174e-01 2.378104180097579956e-01 2.545298337936401367e-01 -3.317779898643493652e-01 6.343489885330200195e-01 1.949080526828765869e-01
