# Supplementary material for: Where is your field going? A machine learning approach to study the relative motion of the domains of physics
Source: PLoS One. 2020 Jun 18;15(6):e0233997. doi: 10.1371/journal.pone.0233997 (PMC7302634; doi:10.1371/journal.pone.0233997)
Supplement: S24 Data — (ZIP) [file pone.0233997.s024.zip › 23/Pacs4Run_23_VS_500_embeddings1990-1994ED8.txt]

-2.666639685630798340e-01 4.521635472774505615e-01 -2.883009016513824463e-01 -2.811135351657867432e-01 -3.877595067024230957e-01 -2.425008416175842285e-01 3.733898103237152100e-01 4.622901082038879395e-01
-1.981606483459472656e-01 -3.244040012359619141e-01 -1.357089132070541382e-01 -4.416580498218536377e-01 -4.584770500659942627e-01 -5.547880530357360840e-01 -1.311274319887161255e-01 3.268488049507141113e-01
-3.084376454353332520e-01 1.330827735364437103e-02 -7.293854951858520508e-01 3.440916538238525391e-02 -5.453234910964965820e-01 -1.786611229181289673e-01 2.029564827680587769e-01 -3.183002769947052002e-02
-1.809536516666412354e-01 -2.213444709777832031e-01 -9.792653471231460571e-02 -6.407165527343750000e-01 -5.749806761741638184e-02 -3.628072738647460938e-01 5.931589603424072266e-01 1.066899597644805908e-01
-5.571304559707641602e-01 2.873638272285461426e-01 -4.415310323238372803e-01 -7.542204111814498901e-02 -1.985035389661788940e-01 -4.878865778446197510e-01 -2.583663761615753174e-01 2.493982762098312378e-01
-1.663491725921630859e-01 5.027560144662857056e-02 -3.170718252658843994e-01 -1.186480447649955750e-01 -8.435015678405761719e-01 -2.572014331817626953e-01 -8.911272883415222168e-02 -2.638183534145355225e-01
-6.093588471412658691e-01 5.111778154969215393e-02 -2.498197183012962341e-02 2.813896536827087402e-01 -6.838445663452148438e-01 -1.914631724357604980e-01 -2.040564268827438354e-01 -1.800060831010341644e-02
-3.608780503273010254e-01 8.407667279243469238e-02 1.694904118776321411e-01 -3.845035135746002197e-01 -2.564347684383392334e-01 -5.784118175506591797e-01 4.465079009532928467e-01 -2.940065860748291016e-01
-2.110189944505691528e-01 1.018109768629074097e-01 -6.885965466499328613e-01 -1.437143683433532715e-01 -1.953201442956924438e-01 -4.031253159046173096e-01 4.994900822639465332e-01 -1.166463177651166916e-02
-4.666627943515777588e-01 -6.610594689846038818e-02 5.396223813295364380e-02 -7.689903676509857178e-02 -3.409738242626190186e-01 -7.950654625892639160e-01 -8.705816417932510376e-02 1.142768487334251404e-01
-4.322901368141174316e-01 1.944580674171447754e-01 -6.787781119346618652e-01 -4.242749884724617004e-02 -4.854092597961425781e-01 1.784733235836029053e-01 -6.207781285047531128e-02 2.035753875970840454e-01
-1.875580251216888428e-01 -3.628616631031036377e-01 -2.646084427833557129e-01 -2.212899029254913330e-01 -8.318075537681579590e-01 -1.946561038494110107e-02 1.265189051628112793e-02 1.473906040191650391e-01
-2.327945977449417114e-01 -3.237152695655822754e-01 -3.144000768661499023e-01 -2.120677679777145386e-01 -8.242112398147583008e-01 1.799382385797798634e-03 -6.407456099987030029e-02 1.173121407628059387e-01
-1.504720300436019897e-01 1.442289352416992188e-01 -7.403187155723571777e-01 -4.252947866916656494e-02 -4.751573503017425537e-01 -2.875433564186096191e-01 2.975124716758728027e-01 -9.852084517478942871e-02
-6.412199139595031738e-01 2.097995132207870483e-01 4.406434893608093262e-01 -4.016963243484497070e-01 -9.702279232442378998e-03 -3.821105659008026123e-01 1.862699836492538452e-01 9.217095375061035156e-02
-6.480216979980468750e-01 -3.966974914073944092e-01 -2.459111064672470093e-01 -3.448456823825836182e-01 -4.814006090164184570e-01 -8.464189618825912476e-02 -3.426560014486312866e-02 5.677374824881553650e-02
-4.310559630393981934e-01 6.597153842449188232e-02 -1.985443234443664551e-01 -1.545530706644058228e-01 -2.199085950851440430e-01 -4.637874364852905273e-01 6.358023881912231445e-01 -2.807647585868835449e-01
-6.965314745903015137e-01 -3.258923888206481934e-01 -2.881343662738800049e-01 3.016803972423076630e-02 -3.165509402751922607e-01 -1.494377106428146362e-01 4.931650310754776001e-02 4.469209015369415283e-01
-4.162991046905517578e-01 -2.724186480045318604e-01 -1.079700514674186707e-01 4.364285767078399658e-01 -5.527210831642150879e-01 -2.197196930646896362e-01 4.073332548141479492e-01 1.750936359167098999e-01
-6.664656400680541992e-01 -2.815058231353759766e-01 5.641919746994972229e-02 -1.658959686756134033e-01 -4.869255423545837402e-01 -3.837982118129730225e-01 -1.554836928844451904e-01 1.931338459253311157e-01
-3.342424035072326660e-01 -2.244679778814315796e-01 -2.805320173501968384e-02 -4.268735051155090332e-01 1.101459935307502747e-02 -4.329876601696014404e-01 2.887939810752868652e-01 6.195858120918273926e-01
-4.740832448005676270e-01 -3.792176544666290283e-01 -2.397757619619369507e-01 -3.503742814064025879e-02 -6.020460128784179688e-01 -4.473615884780883789e-01 9.791456162929534912e-02 -2.323775552213191986e-02
-6.130312681198120117e-01 -2.853552699089050293e-01 -2.521165907382965088e-01 -2.679168283939361572e-01 -5.040063858032226562e-01 -3.795329332351684570e-01 -4.637225344777107239e-02 -8.488164097070693970e-02
-4.497998058795928955e-01 -3.553049564361572266e-01 -9.497724473476409912e-02 -8.865108340978622437e-02 -3.425607681274414062e-01 -6.983428597450256348e-01 1.822105944156646729e-01 1.277796924114227295e-01
-5.475463271141052246e-01 -5.309938192367553711e-01 -1.885941028594970703e-01 -3.187625706195831299e-01 -3.468561768531799316e-01 -1.829769313335418701e-01 9.366376698017120361e-02 3.442362248897552490e-01
-3.601240515708923340e-01 -1.908731013536453247e-01 -3.492019772529602051e-01 -4.363914728164672852e-01 -4.664449989795684814e-01 -4.954375624656677246e-01 -2.152415961027145386e-01 1.101833134889602661e-01
-3.987238705158233643e-01 1.588149815797805786e-01 -4.834472835063934326e-01 -1.006615385413169861e-01 -3.118243515491485596e-01 -4.704241156578063965e-01 -3.093202114105224609e-01 3.971534371376037598e-01
-6.103447079658508301e-01 -2.625056803226470947e-01 -1.422552466392517090e-01 -3.187536895275115967e-01 -5.891197323799133301e-01 -6.690520793199539185e-02 6.083783879876136780e-02 -2.854648530483245850e-01
-3.790455162525177002e-01 -3.063965737819671631e-01 -4.307596012949943542e-02 1.976176500320434570e-01 -7.709478139877319336e-01 -2.125152796506881714e-01 2.760046422481536865e-01 -7.639056444168090820e-02
-6.901361942291259766e-01 -4.331597089767456055e-01 -1.492099910974502563e-01 3.423576802015304565e-02 -3.279519975185394287e-01 -9.093609452247619629e-02 9.920095652341842651e-02 4.324191212654113770e-01
-7.490589469671249390e-02 3.652412295341491699e-01 3.169384896755218506e-01 -5.308895558118820190e-02 -5.910682678222656250e-01 -3.249509930610656738e-01 5.418285131454467773e-01 -9.584665298461914062e-02
-7.263113856315612793e-01 7.541836798191070557e-02 -5.549364089965820312e-01 -1.527917087078094482e-01 -2.793830633163452148e-01 -1.364084631204605103e-01 -1.308846026659011841e-01 1.472787559032440186e-01
2.227041684091091156e-02 2.577536404132843018e-01 -6.333496421575546265e-02 -2.031707167625427246e-01 -4.964855909347534180e-01 1.528092920780181885e-01 7.795894742012023926e-01 1.008434519171714783e-01
-3.721496760845184326e-01 -5.227233842015266418e-02 1.350174844264984131e-01 3.402254581451416016e-01 -7.791537046432495117e-01 -2.315277010202407837e-01 -1.381526887416839600e-01 2.121729850769042969e-01
-4.457682371139526367e-01 -1.639925539493560791e-01 -1.337361633777618408e-01 -7.709494829177856445e-01 -3.622043728828430176e-01 6.863357126712799072e-02 5.826977267861366272e-02 -1.511639803647994995e-01
2.359744533896446228e-02 1.904874444007873535e-01 3.258960843086242676e-01 -5.766571760177612305e-01 -6.750329732894897461e-01 -5.279171094298362732e-02 6.209066137671470642e-02 2.492070347070693970e-01
-4.062737524509429932e-01 -2.711867392063140869e-01 -3.331476124003529549e-03 -3.642047941684722900e-02 -5.147385001182556152e-01 -6.903148293495178223e-01 1.300523728132247925e-01 -4.071944206953048706e-02
-2.374378032982349396e-02 2.646327912807464600e-01 3.710568845272064209e-01 -2.587462067604064941e-01 -7.140479087829589844e-01 -3.822651505470275879e-02 -6.342590320855379105e-03 4.619599282741546631e-01
-4.367124661803245544e-02 2.631778120994567871e-01 1.125438287854194641e-01 -1.083422377705574036e-01 -6.991311907768249512e-01 -2.650971114635467529e-01 4.793577790260314941e-01 -3.399725556373596191e-01
-2.148031443357467651e-01 -1.072140857577323914e-01 -1.720292717218399048e-01 -2.466281950473785400e-01 -6.703965663909912109e-01 -3.682374358177185059e-01 2.428946644067764282e-01 -4.559793174266815186e-01
-1.040178537368774414e-01 4.114523530006408691e-01 5.259148031473159790e-02 -5.336252041161060333e-03 -7.097072005271911621e-01 -2.989098429679870605e-01 2.847729325294494629e-01 -3.781080842018127441e-01
-2.919973731040954590e-01 4.211181402206420898e-02 -4.716751575469970703e-01 -2.096511870622634888e-01 -2.968838512897491455e-01 -5.547857284545898438e-01 -2.282733023166656494e-01 4.455302655696868896e-01
-3.165523707866668701e-01 -2.945924103260040283e-01 -1.118574440479278564e-01 -4.588533565402030945e-02 -4.443526268005371094e-01 -7.525093555450439453e-01 1.033711284399032593e-01 1.548775285482406616e-01
-6.800120472908020020e-01 -2.039132118225097656e-01 -2.363013327121734619e-01 -2.845634520053863525e-01 -5.488730669021606445e-01 -1.511875092983245850e-01 -1.800484657287597656e-01 -5.149324610829353333e-02
2.134607918560504913e-02 6.772382855415344238e-01 2.513852901756763458e-02 -1.692288815975189209e-01 -5.072601437568664551e-01 -4.800304770469665527e-01 1.343581676483154297e-01 -7.634184509515762329e-02
-2.158605754375457764e-01 -4.178459569811820984e-02 -4.184425771236419678e-01 -2.173438295722007751e-02 -8.699073791503906250e-01 8.382087200880050659e-02 9.392756223678588867e-02 -5.920092016458511353e-02
-5.632383227348327637e-01 -4.201858937740325928e-01 9.046808630228042603e-02 -2.423360645771026611e-01 -2.861486077308654785e-01 -3.485120236873626709e-01 -2.452648803591728210e-02 4.851306974887847900e-01
-2.545862272381782532e-02 4.890286028385162354e-01 2.114578336477279663e-01 -2.966699898242950439e-01 -3.048551380634307861e-01 -2.476348429918289185e-01 6.487017869949340820e-01 2.289144545793533325e-01
-6.187366843223571777e-01 -3.073857426643371582e-01 -1.603973805904388428e-01 -1.819661557674407959e-01 -1.314374059438705444e-01 -4.846003055572509766e-01 3.886049240827560425e-02 4.584939181804656982e-01
-5.425874590873718262e-01 -3.682466745376586914e-01 1.667402833700180054e-01 -2.763392627239227295e-01 -2.184621244668960571e-01 -4.563643634319305420e-01 7.271890342235565186e-02 4.522671699523925781e-01
-4.938344359397888184e-01 -3.224528133869171143e-01 -2.786189019680023193e-01 -4.825610220432281494e-01 -4.759786725044250488e-01 -9.725120035000145435e-04 -2.035102099180221558e-01 2.714499235153198242e-01
-5.562477707862854004e-01 -3.470478057861328125e-01 -1.315540224313735962e-01 -1.351057589054107666e-01 -6.713197827339172363e-01 -2.616251409053802490e-01 3.646193072199821472e-02 -1.189064458012580872e-01
-6.945540010929107666e-02 -3.897402808070182800e-02 -7.069340348243713379e-01 -1.381261795759201050e-01 -5.178306102752685547e-01 -1.345874965190887451e-01 4.187868237495422363e-01 -1.147948727011680603e-01
-8.333028107881546021e-02 -2.305749058723449707e-01 -2.337044328451156616e-01 3.754422068595886230e-01 -4.760181307792663574e-01 -5.528766512870788574e-01 4.107352495193481445e-01 2.082002162933349609e-01
-3.420262634754180908e-01 8.674479275941848755e-02 -2.011188715696334839e-01 -5.573249459266662598e-01 -2.904259562492370605e-01 -4.429217278957366943e-01 -3.763932883739471436e-01 3.197416961193084717e-01
-3.439051210880279541e-01 -1.133485808968544006e-01 -1.041663438081741333e-02 3.728911280632019043e-01 -7.154453396797180176e-01 -2.694945931434631348e-01 -2.166057936847209930e-02 3.804818689823150635e-01
-4.645850658416748047e-01 3.910426795482635498e-01 3.923212178051471710e-03 -7.016956210136413574e-01 -5.137380957603454590e-02 -2.282625436782836914e-01 -1.534911990165710449e-01 2.460720241069793701e-01
-1.570225656032562256e-01 7.006597518920898438e-01 1.469611823558807373e-01 -2.441946715116500854e-01 -3.731212913990020752e-01 -2.062156796455383301e-01 4.705648124217987061e-01 -3.931817132979631424e-03
-3.795957565307617188e-01 2.345112413167953491e-01 -4.640915095806121826e-01 -7.230994105339050293e-02 -2.095236927270889282e-01 -5.282554030418395996e-01 4.441174864768981934e-01 -2.451682537794113159e-01
-2.752716541290283203e-01 2.145257592201232910e-01 -5.837488174438476562e-01 -4.179386794567108154e-01 -2.128506451845169067e-01 -4.886429905891418457e-01 -1.848083734512329102e-01 2.110388278961181641e-01
-1.074564978480339050e-01 5.641251206398010254e-01 1.257641520351171494e-02 -3.610827922821044922e-01 -6.791759133338928223e-01 1.911998540163040161e-01 -1.321955621242523193e-01 1.560904383659362793e-01
-6.345677971839904785e-01 -3.177054524421691895e-01 -5.491143465042114258e-02 -2.488581091165542603e-01 -1.028251349925994873e-01 -4.665191173553466797e-01 1.590772904455661774e-02 4.505274891853332520e-01
-4.192177951335906982e-01 -3.357138931751251221e-01 -9.723188728094100952e-02 6.760824471712112427e-02 -7.247328758239746094e-01 -2.201315313577651978e-01 3.027436733245849609e-01 -1.793833822011947632e-01
-1.872724890708923340e-01 4.482075273990631104e-01 2.182111293077468872e-01 -3.847679495811462402e-01 -6.925880908966064453e-01 2.682544589042663574e-01 3.376454859972000122e-02 1.248908415436744690e-01
-4.259017407894134521e-01 -6.134135276079177856e-02 -5.495883226394653320e-01 -1.785698980093002319e-01 -3.911556005477905273e-01 -9.076664596796035767e-02 -2.508096396923065186e-01 5.067186951637268066e-01
-4.033196270465850830e-01 -3.701483607292175293e-01 -1.444180123507976532e-02 -2.412448972463607788e-01 -7.853879928588867188e-01 -1.483204811811447144e-01 4.521157126873731613e-03 -5.533512681722640991e-02
-5.080931186676025391e-01 -1.366202384233474731e-01 -2.322567850351333618e-01 3.557507693767547607e-01 -6.519424319267272949e-01 -2.715793251991271973e-01 1.344098299741744995e-01 1.606996059417724609e-01
-5.735747814178466797e-01 -3.634515106678009033e-01 1.338698863983154297e-01 -1.176348477602005005e-01 -1.616908907890319824e-01 -5.178521871566772461e-01 1.013382375240325928e-01 4.500795602798461914e-01
-6.681489944458007812e-01 3.799727559089660645e-02 -1.070446968078613281e-01 -4.894114565104246140e-03 -4.935938715934753418e-01 -2.589797973632812500e-01 -3.866817951202392578e-01 2.835882902145385742e-01
-4.647592604160308838e-01 -3.122144043445587158e-01 1.028959918767213821e-02 -9.818176180124282837e-02 -5.048446059226989746e-01 -6.074888706207275391e-01 -8.276465535163879395e-02 2.145103961229324341e-01
-1.301501393318176270e-01 2.028581202030181885e-01 -5.377772450447082520e-01 8.201175183057785034e-02 1.838979125022888184e-02 -1.950415968894958496e-01 6.486972570419311523e-01 4.321939051151275635e-01
-7.549903392791748047e-01 3.128920197486877441e-01 -6.791908293962478638e-02 -3.513479828834533691e-01 7.607271522283554077e-02 1.737710535526275635e-01 3.588774502277374268e-01 1.981240212917327881e-01
-3.982492089271545410e-01 -3.984390795230865479e-01 7.163140922784805298e-02 -3.048707842826843262e-01 -6.829265952110290527e-01 -1.156955212354660034e-01 -2.050659656524658203e-01 2.504802048206329346e-01
5.735939741134643555e-02 4.740218222141265869e-01 -5.900049954652786255e-02 9.479215741157531738e-02 -5.331457853317260742e-01 1.368689239025115967e-01 5.384108424186706543e-01 4.082681238651275635e-01
-7.391025424003601074e-01 2.737713158130645752e-01 -1.893068477511405945e-02 -8.268061280250549316e-02 1.398251354694366455e-01 -2.767101861536502838e-02 5.323319435119628906e-01 2.605536282062530518e-01
-1.622194498777389526e-01 3.967271149158477783e-01 -7.100092768669128418e-01 -7.193530909717082977e-03 -2.177774161100387573e-01 -3.125720918178558350e-01 1.229007616639137268e-01 3.897366225719451904e-01
-2.553299069404602051e-01 3.787710666656494141e-01 -6.935088038444519043e-01 -1.584599763154983521e-01 -2.370213270187377930e-01 -2.197452932596206665e-01 -1.286344528198242188e-01 4.052913784980773926e-01
-2.423100732266902924e-02 1.502314805984497070e-01 7.221694570034742355e-03 -5.048381686210632324e-01 -6.126068234443664551e-01 3.804019093513488770e-01 3.416382074356079102e-01 2.919251620769500732e-01
-2.025258541107177734e-02 -7.764976471662521362e-02 -3.539384305477142334e-01 -1.541631668806076050e-01 -8.094615340232849121e-01 -2.962111234664916992e-01 -2.235891968011856079e-01 2.270694524049758911e-01
-3.926820158958435059e-01 -2.296913862228393555e-01 -1.071832627058029175e-01 -1.425926089286804199e-01 -8.354470729827880859e-01 -1.815924793481826782e-01 -1.706542223691940308e-01 -3.392958641052246094e-02
-3.535447418689727783e-01 2.885618507862091064e-01 2.951662540435791016e-01 1.407261043787002563e-01 -4.987649619579315186e-01 3.179994970560073853e-02 6.543831229209899902e-01 8.256069570779800415e-02
-2.274106889963150024e-01 -7.664705812931060791e-02 -6.913219690322875977e-01 6.699577718973159790e-02 -1.801593750715255737e-01 -4.867128282785415649e-02 3.694808483123779297e-01 5.372639894485473633e-01
-6.561926007270812988e-01 5.210989154875278473e-03 -2.995567619800567627e-01 -5.657153129577636719e-01 -3.276339173316955566e-01 -9.193941205739974976e-02 -1.523708105087280273e-01 -1.435353010892868042e-01
-1.172705665230751038e-01 2.993229329586029053e-01 2.318929284811019897e-01 -1.441231817007064819e-01 -6.673906445503234863e-01 1.079796925187110901e-01 6.031609177589416504e-01 3.513540327548980713e-02
-3.654102981090545654e-01 2.615799903869628906e-01 -5.816255211830139160e-01 -1.240035742521286011e-01 -3.383115231990814209e-01 -1.734104305505752563e-01 4.850545823574066162e-01 -2.541305720806121826e-01
-5.705627799034118652e-01 2.709617912769317627e-01 -6.446711421012878418e-01 -1.621643900871276855e-01 -2.914554476737976074e-01 2.334345728158950806e-01 1.156839448958635330e-02 1.398850530385971069e-01
-5.192914605140686035e-01 3.671489953994750977e-01 -5.660306811332702637e-01 -1.559038013219833374e-01 -1.027956604957580566e-01 -4.859163463115692139e-01 6.119081750512123108e-02 -2.038039639592170715e-02
1.581324040889739990e-01 4.039939641952514648e-01 -1.319935470819473267e-01 -4.068512022495269775e-01 -3.632691800594329834e-01 -6.005930900573730469e-01 3.689935803413391113e-01 -1.975780833163298666e-05
-4.459070861339569092e-01 -2.228366285562515259e-01 -3.020445108413696289e-01 1.841274499893188477e-01 -7.545421719551086426e-01 9.337660856544971466e-03 -2.997193671762943268e-02 2.367648929357528687e-01
-6.378096938133239746e-01 1.804268360137939453e-01 3.115406632423400879e-01 -6.037387251853942871e-01 -4.815674200654029846e-02 -1.132745221257209778e-01 2.681556642055511475e-01 1.096793338656425476e-01
-3.776020705699920654e-01 -6.650613993406295776e-02 -3.252142667770385742e-01 1.703602969646453857e-01 -5.970227718353271484e-02 -4.038568437099456787e-01 6.271416544914245605e-01 3.977883160114288330e-01
1.312544289976358414e-02 2.653863131999969482e-01 2.906478941440582275e-01 -5.350399017333984375e-01 -5.804747343063354492e-01 -1.213090419769287109e-01 -5.839967727661132812e-02 4.511945247650146484e-01
-6.523945927619934082e-01 8.905566483736038208e-02 -4.629534482955932617e-01 2.386284917593002319e-01 -3.706224560737609863e-01 -7.434473186731338501e-02 -1.079678758978843689e-01 3.750145435333251953e-01
-4.368214607238769531e-01 2.904861569404602051e-01 -7.327950000762939453e-01 7.425445131957530975e-03 -2.259189188480377197e-01 4.888999462127685547e-02 2.096173316240310669e-01 3.006533980369567871e-01
-6.534693241119384766e-01 2.856848537921905518e-01 -2.229183018207550049e-01 1.134121194481849670e-01 -4.094475209712982178e-01 -2.485669851303100586e-01 -3.864797055721282959e-01 2.236235737800598145e-01
-7.087969183921813965e-01 -4.155317842960357666e-01 -5.515160504728555679e-03 -8.546456694602966309e-02 -4.367163479328155518e-01 -3.138736188411712646e-01 8.120843023061752319e-02 1.475571095943450928e-01
-5.601025223731994629e-01 3.479477465152740479e-01 3.670176491141319275e-02 -7.305366396903991699e-01 -1.100108176469802856e-01 -6.233454495668411255e-02 4.903262946754693985e-03 1.190572753548622131e-01
-5.513719916343688965e-01 2.436553239822387695e-01 -5.886527150869369507e-02 -1.905930489301681519e-01 -2.855480611324310303e-01 -2.926782369613647461e-01 -4.987719357013702393e-01 4.252746999263763428e-01
-7.991982698440551758e-01 -1.486093997955322266e-01 3.111696839332580566e-01 -9.722325950860977173e-02 -2.283200025558471680e-01 -2.616790533065795898e-01 -1.229698732495307922e-01 3.117545545101165771e-01
-5.454093813896179199e-01 2.045632004737854004e-01 -4.379172027111053467e-01 4.973710328340530396e-02 -3.489171266555786133e-01 -4.374097883701324463e-01 2.643749415874481201e-01 -2.889163792133331299e-01
-3.392460644245147705e-01 -1.407559514045715332e-01 -1.730800420045852661e-01 4.377810359001159668e-01 -5.775821208953857422e-01 -4.223433732986450195e-01 3.572297692298889160e-01 6.247321143746376038e-02
-6.583511829376220703e-01 3.398358076810836792e-02 -1.945677250623703003e-01 2.440172620117664337e-02 -4.006032347679138184e-01 -2.214746624231338501e-01 -3.710633218288421631e-01 4.239635467529296875e-01
-1.196693256497383118e-01 3.834120631217956543e-01 3.590126931667327881e-01 -3.175042942166328430e-02 -5.834476947784423828e-01 -7.088219374418258667e-02 5.658903121948242188e-01 2.076266258955001831e-01
-2.586487233638763428e-01 -3.115369379520416260e-02 -5.415114164352416992e-01 -4.864926040172576904e-01 -2.400057911872863770e-01 -3.101698458194732666e-01 -2.007309943437576294e-01 4.562011361122131348e-01
-5.722204446792602539e-01 -3.208456793799996376e-03 2.092616111040115356e-01 -3.277809023857116699e-01 1.230725869536399841e-01 -2.957518100738525391e-01 4.378944337368011475e-01 4.763980805873870850e-01
9.609524160623550415e-02 5.770089030265808105e-01 3.731289505958557129e-02 -2.598001658916473389e-01 -5.380648970603942871e-01 -5.168499946594238281e-01 1.678747832775115967e-01 -6.409593671560287476e-02
-5.489088892936706543e-01 1.257344186305999756e-01 2.979354858398437500e-01 -7.099023461341857910e-01 -1.646112352609634399e-01 5.419582128524780273e-02 1.819047629833221436e-01 1.644376367330551147e-01
2.922280132770538330e-01 1.270226985216140747e-01 -6.815124303102493286e-02 -2.671310305595397949e-01 -5.468736290931701660e-01 -5.873017907142639160e-01 4.106843471527099609e-01 9.903816878795623779e-02
-1.766579598188400269e-01 6.923806071281433105e-01 3.494310379028320312e-01 -2.926357090473175049e-01 -2.831423580646514893e-01 -2.776331007480621338e-01 3.129723072052001953e-01 1.626711636781692505e-01
-7.333185076713562012e-01 -2.325039952993392944e-01 -3.818454444408416748e-01 -1.029113605618476868e-01 -3.539216816425323486e-01 1.311563849449157715e-01 -4.183881729841232300e-02 3.279879987239837646e-01
-1.070471331477165222e-01 1.857904344797134399e-01 3.588483929634094238e-01 -2.923520505428314209e-01 -8.131164908409118652e-01 1.461870223283767700e-01 2.241611033678054810e-01 8.368661999702453613e-02
-6.508374214172363281e-02 2.805462339892983437e-03 2.547108232975006104e-01 -9.408453106880187988e-02 -7.853944301605224609e-01 2.191426157951354980e-01 4.659357368946075439e-01 2.001566886901855469e-01
-5.120236873626708984e-01 -1.206939443945884705e-01 -4.518839120864868164e-01 2.486717887222766876e-02 -3.323245942592620850e-01 -3.181115090847015381e-01 -1.599906980991363525e-01 5.302976965904235840e-01
-6.804145574569702148e-01 1.534400284290313721e-01 -5.860961675643920898e-01 1.082053929567337036e-01 -3.587527573108673096e-01 -5.600770935416221619e-02 -6.880238652229309082e-02 1.473121941089630127e-01
-2.359450161457061768e-01 1.410907059907913208e-01 -4.347822368144989014e-01 -4.261661767959594727e-01 -4.596773087978363037e-01 -9.577361494302749634e-02 4.043305516242980957e-01 -4.120812714099884033e-01
-4.886422455310821533e-01 1.767570525407791138e-02 -5.465667247772216797e-01 -6.306570768356323242e-02 -5.651361346244812012e-01 2.350235581398010254e-01 -1.060081198811531067e-01 2.689816057682037354e-01
-5.692092776298522949e-01 -2.345399856567382812e-01 1.225562617182731628e-01 -1.623327881097793579e-01 -6.273423433303833008e-01 -8.005804568529129028e-02 -3.226146996021270752e-01 2.749035656452178955e-01
-2.556864619255065918e-01 -1.501285433769226074e-01 -2.954002320766448975e-01 -1.551080495119094849e-01 -8.640265464782714844e-01 1.147023290395736694e-01 -1.185066252946853638e-01 1.643886417150497437e-01
-2.963702380657196045e-01 3.235943317413330078e-01 3.820322155952453613e-01 -4.807636439800262451e-01 -3.358183205127716064e-01 -2.055964916944503784e-01 4.536109268665313721e-01 -2.637473046779632568e-01
-4.621912539005279541e-01 2.582566738128662109e-01 -6.528418064117431641e-01 -2.595523595809936523e-01 -3.461692035198211670e-01 2.694996595382690430e-01 -3.239084780216217041e-02 1.805557012557983398e-01
-4.911016821861267090e-01 2.702579796314239502e-01 -5.855146050453186035e-02 -3.642333149909973145e-01 1.145902276039123535e-01 1.132665723562240601e-01 5.112041831016540527e-01 5.122455954551696777e-01
1.387818455696105957e-01 1.423714607954025269e-01 2.212990522384643555e-01 -5.025168657302856445e-01 -4.598313570022583008e-01 -1.379929929971694946e-01 1.468369364738464355e-01 6.379072666168212891e-01
-3.133698701858520508e-01 4.493886828422546387e-01 4.277057945728302002e-01 -2.768493592739105225e-01 -5.658743977546691895e-01 2.233406007289886475e-01 1.954753994941711426e-01 1.787895560264587402e-01
-1.843448728322982788e-01 2.767570018768310547e-01 3.469863831996917725e-01 -3.443522844463586807e-03 -6.044222116470336914e-01 1.310580223798751831e-01 5.660150647163391113e-01 2.571685016155242920e-01
-5.374950766563415527e-01 6.584719568490982056e-02 -4.299345239996910095e-02 -6.729838252067565918e-01 8.045870810747146606e-02 -4.429908692836761475e-01 8.387085795402526855e-02 2.055690288543701172e-01
-7.226052880287170410e-01 7.678835839033126831e-02 -3.918463885784149170e-01 9.652310982346534729e-03 -3.852836489677429199e-01 -2.229127846658229828e-02 -2.832339704036712646e-01 2.985743284225463867e-01
-3.902423977851867676e-01 4.570580422878265381e-01 -1.297412663698196411e-01 -7.078745961189270020e-01 -9.790426492691040039e-02 -1.979268044233322144e-01 -1.855765134096145630e-01 1.941408067941665649e-01
-3.560139238834381104e-02 1.549646556377410889e-01 -5.480816960334777832e-01 2.038412690162658691e-01 -7.355976700782775879e-01 -9.953550249338150024e-02 2.724947035312652588e-01 8.665498346090316772e-02
-2.260686159133911133e-01 3.458042740821838379e-01 2.120625972747802734e-01 1.843614131212234497e-01 -5.207321047782897949e-01 2.989336848258972168e-01 4.714106917381286621e-01 4.093916714191436768e-01
-7.179666757583618164e-01 9.595967084169387817e-02 -4.144130647182464600e-01 -3.777788579463958740e-02 -3.673612177371978760e-01 -7.622024044394493103e-03 -2.451972663402557373e-01 3.271332383155822754e-01
-4.370874166488647461e-01 6.449384242296218872e-02 -4.807718470692634583e-02 -6.187772154808044434e-01 -3.928560912609100342e-01 -1.326013803482055664e-01 2.134709954261779785e-01 -4.495660662651062012e-01
-4.990377426147460938e-01 1.157267987728118896e-01 -6.596115231513977051e-02 -8.024857044219970703e-01 -1.467005163431167603e-01 -1.659611016511917114e-01 1.483040302991867065e-01 -1.348197013139724731e-01
-1.548898667097091675e-01 -3.057951107621192932e-03 -6.743806600570678711e-01 -2.809437811374664307e-01 -1.692328453063964844e-01 -3.031784892082214355e-01 5.590196251869201660e-01 -9.602688997983932495e-02
-6.578645706176757812e-01 1.128721535205841064e-01 4.711120128631591797e-01 -4.134147763252258301e-01 -2.876301109790802002e-01 -1.209404319524765015e-01 1.730317771434783936e-01 -1.852513998746871948e-01
-1.137408241629600525e-01 5.236393213272094727e-01 -1.052725985646247864e-01 -2.179562449455261230e-01 -7.014076709747314453e-01 2.847103178501129150e-01 2.839178144931793213e-01 -2.521328628063201904e-02
-4.830467402935028076e-01 1.617001928389072418e-02 -1.646566390991210938e-01 -8.194141834974288940e-02 -9.820938855409622192e-02 -2.971587479114532471e-01 7.611166238784790039e-01 -2.352259606122970581e-01
-2.284542173147201538e-01 -6.301553547382354736e-02 2.889416515827178955e-01 -3.411648869514465332e-01 -5.761635899543762207e-01 3.715524375438690186e-01 4.145957529544830322e-01 3.194551467895507812e-01
-4.973646402359008789e-01 2.119081839919090271e-02 1.269566733390092850e-02 -6.807417869567871094e-01 -3.632007837295532227e-01 -7.715856283903121948e-02 1.820509135723114014e-01 -3.429254889488220215e-01
-6.036058068275451660e-01 7.004430517554283142e-03 2.226289808750152588e-01 -2.528571784496307373e-01 1.233922988176345825e-01 -3.836447000503540039e-01 5.266892910003662109e-01 2.868797779083251953e-01
7.892037741839885712e-03 -1.054792627692222595e-01 -5.355547070503234863e-01 -1.397611349821090698e-01 -7.914317250251770020e-01 -2.228894680738449097e-01 -3.207273408770561218e-02 7.339878380298614502e-02
-7.950102537870407104e-02 4.861262738704681396e-01 4.517753422260284424e-01 -4.106465876102447510e-01 -4.975703358650207520e-01 -1.750487983226776123e-01 1.524073779582977295e-01 2.884148657321929932e-01
-4.124237895011901855e-01 -1.035500019788742065e-01 -2.456054240465164185e-01 -1.106240376830101013e-01 -7.061101198196411133e-01 6.767679750919342041e-02 -3.579227328300476074e-01 3.396234810352325439e-01
-1.395230293273925781e-01 3.915835916996002197e-01 2.559647262096405029e-01 1.891679614782333374e-01 -6.103752851486206055e-01 -1.379091143608093262e-01 5.092679262161254883e-01 2.737927138805389404e-01
-8.196767568588256836e-01 -8.490813523530960083e-02 -1.268315762281417847e-01 2.625848650932312012e-01 -2.030349671840667725e-01 -4.219617322087287903e-02 1.776416972279548645e-02 4.388211369514465332e-01
-6.369189172983169556e-02 1.965272575616836548e-01 9.054670482873916626e-02 -2.637235820293426514e-01 -5.165892243385314941e-01 -5.585805773735046387e-01 4.000779390335083008e-01 -3.750099837779998779e-01
-1.971187442541122437e-01 7.943367958068847656e-02 1.943092495203018188e-01 -3.629949688911437988e-01 -6.851600408554077148e-01 4.162994325160980225e-01 2.712805867195129395e-01 2.626222968101501465e-01
-4.510191380977630615e-01 5.577718615531921387e-01 3.580575883388519287e-01 -3.672620654106140137e-01 -3.804761469364166260e-01 -9.039200097322463989e-02 5.831057950854301453e-02 -2.570071518421173096e-01
1.127358078956604004e-01 6.255813241004943848e-01 2.977585978806018829e-02 -4.368376731872558594e-01 -3.283652961254119873e-01 -1.961947232484817505e-01 3.578265011310577393e-01 3.603733777999877930e-01
5.641402676701545715e-02 2.437386512756347656e-01 1.907138973474502563e-01 -5.232715010643005371e-01 -5.107491612434387207e-01 1.296936273574829102e-01 2.608978450298309326e-01 5.305384993553161621e-01
1.826943084597587585e-02 5.762978196144104004e-01 1.638298481702804565e-01 -1.020573675632476807e-01 -4.689649939537048340e-01 -4.043489694595336914e-01 4.620698094367980957e-01 1.826374828815460205e-01
-5.402619242668151855e-01 1.503044366836547852e-02 -6.930425763130187988e-01 -3.576524853706359863e-01 -1.941585391759872437e-01 -1.138589605689048767e-01 2.161490023136138916e-01 -4.781344532966613770e-02
1.438978910446166992e-01 2.698340713977813721e-01 5.962745472788810730e-02 -3.635549545288085938e-01 -7.967149019241333008e-01 9.191148728132247925e-02 3.503264486789703369e-01 6.945832073688507080e-02
5.803971737623214722e-02 4.670108556747436523e-01 -9.322465211153030396e-02 -2.353975772857666016e-01 -5.117281675338745117e-01 -4.725919663906097412e-01 4.377298355102539062e-01 -1.939410418272018433e-01
-3.496955633163452148e-01 -2.561697661876678467e-01 -1.389806121587753296e-01 -1.701167076826095581e-01 -4.291441142559051514e-01 -6.320269703865051270e-01 -1.637195795774459839e-01 3.916735351085662842e-01
-4.868782460689544678e-01 -2.944286465644836426e-01 -1.920437216758728027e-01 -2.085742205381393433e-01 -3.126428928226232529e-03 -3.412533104419708252e-01 5.342251658439636230e-01 4.404739737510681152e-01
-4.254250824451446533e-01 4.367527067661285400e-01 -3.204157054424285889e-01 2.377835661172866821e-01 2.270132862031459808e-02 -3.446107804775238037e-01 5.269153714179992676e-01 2.685920298099517822e-01
-7.771601527929306030e-02 3.060747087001800537e-01 1.892441362142562866e-01 2.231665551662445068e-01 -6.183104515075683594e-01 -9.535058587789535522e-02 5.732215642929077148e-01 3.076999783515930176e-01
-6.868959069252014160e-01 5.924776941537857056e-02 -5.101439952850341797e-01 -1.137164831161499023e-01 -4.043950736522674561e-01 4.784471169114112854e-02 -2.223803848028182983e-01 1.902844607830047607e-01
-2.545470297336578369e-01 3.305355906486511230e-01 2.924422323703765869e-01 -3.007468283176422119e-01 -7.215203642845153809e-01 3.214643001556396484e-01 1.215791180729866028e-01 1.061534360051155090e-01
4.832610115408897400e-02 3.418529331684112549e-01 -1.630821228027343750e-01 -5.930423736572265625e-01 -5.802711248397827148e-01 2.457268685102462769e-01 2.778244912624359131e-01 1.679984778165817261e-01
-4.865480065345764160e-01 -1.281050592660903931e-01 -4.266397058963775635e-01 1.756581813097000122e-01 -3.878795802593231201e-01 -3.068751692771911621e-01 -7.961557060480117798e-02 5.319975018501281738e-01
1.237998753786087036e-01 6.768313050270080566e-02 1.930405944585800171e-01 -5.402628779411315918e-01 -4.604741930961608887e-01 -1.140585616230964661e-01 9.671440720558166504e-02 6.454024910926818848e-01
-7.108145952224731445e-01 2.341210991144180298e-01 -4.704682901501655579e-02 -3.513213694095611572e-01 1.040920019149780273e-01 1.987537741661071777e-01 3.992129862308502197e-01 3.233894109725952148e-01
-4.697238504886627197e-01 1.500201523303985596e-01 2.456216812133789062e-01 -6.970393061637878418e-01 -1.180636361241340637e-01 -1.946971565485000610e-01 3.902886509895324707e-01 -8.055052906274795532e-02
-1.400460898876190186e-01 -9.733171015977859497e-02 -4.739989340305328369e-02 4.378376305103302002e-01 -6.467592716217041016e-01 -4.340983331203460693e-01 9.341728687286376953e-02 4.018697440624237061e-01
-4.380573928356170654e-01 -2.660078406333923340e-01 -5.854781270027160645e-01 3.436558693647384644e-02 -3.960191309452056885e-01 1.208355948328971863e-01 2.077972292900085449e-01 4.228095114231109619e-01
-4.525994062423706055e-01 -1.865731030702590942e-01 -2.604394853115081787e-01 3.759679794311523438e-01 -5.390943884849548340e-01 -4.353122413158416748e-01 2.037303596735000610e-01 1.718665361404418945e-01
-7.045924067497253418e-01 -2.080114930868148804e-02 -1.914280951023101807e-01 -6.144184470176696777e-01 4.159742384217679501e-04 -1.244258731603622437e-01 -5.743268132209777832e-02 2.649180591106414795e-01
-6.243678927421569824e-01 -3.076742589473724365e-01 1.297418680042028427e-02 -3.170164823532104492e-01 -4.784584939479827881e-01 -4.148297905921936035e-01 -9.743455797433853149e-02 6.583346426486968994e-02
-6.633393168449401855e-01 -2.160521037876605988e-02 -4.546481370925903320e-01 -1.325704306364059448e-01 -4.923960864543914795e-01 7.394823431968688965e-02 -2.434332817792892456e-01 1.674878001213073730e-01
-3.806618452072143555e-01 3.978212773799896240e-01 -1.769908666610717773e-01 -3.666680157184600830e-01 9.026303142309188843e-02 1.652779579162597656e-01 5.168693065643310547e-01 4.779597520828247070e-01
-6.375659704208374023e-01 4.849266409873962402e-01 -4.971090853214263916e-01 6.141141429543495178e-02 -3.523351391777396202e-03 -2.872976362705230713e-01 2.170055173337459564e-02 1.563453227281570435e-01
-5.047332644462585449e-01 1.102405190467834473e-01 -7.638356685638427734e-01 -1.033269166946411133e-01 -3.061462342739105225e-01 3.594266623258590698e-02 1.291511654853820801e-01 1.651444286108016968e-01
-5.376732945442199707e-01 5.266001224517822266e-01 9.147080034017562866e-02 -5.765864849090576172e-01 -1.582571119070053101e-01 -2.467788159847259521e-01 -6.324908882379531860e-02 -5.324630811810493469e-02
-4.930672049522399902e-01 6.710013747215270996e-02 -4.421449601650238037e-01 -8.458186686038970947e-02 -8.617072552442550659e-02 -5.295339226722717285e-01 -1.436181366443634033e-01 4.912011027336120605e-01
-1.926774978637695312e-01 -9.410993009805679321e-02 -2.942418158054351807e-01 -3.513206541538238525e-01 -4.107814729213714600e-01 -6.942409873008728027e-01 -1.921513676643371582e-01 2.374451160430908203e-01
-3.600329458713531494e-01 -2.512858211994171143e-01 -1.211075112223625183e-01 -2.357627153396606445e-01 -4.554733037948608398e-01 -6.119561195373535156e-01 -1.965386420488357544e-01 3.411848545074462891e-01
-4.938580393791198730e-01 2.486558258533477783e-01 5.843290686607360840e-01 -5.166587829589843750e-01 -2.164046615362167358e-01 -1.540878415107727051e-01 1.001569032669067383e-01 7.274919003248214722e-02
-3.609304726123809814e-01 5.116469860076904297e-01 1.041033193469047546e-01 -3.363458216190338135e-01 -4.960250556468963623e-01 -1.772060990333557129e-01 2.947390973567962646e-01 -3.459285497665405273e-01
-6.871652007102966309e-01 -2.063838243484497070e-01 -2.192143797874450684e-01 1.248448267579078674e-01 -6.351639628410339355e-01 5.920570716261863708e-02 -7.217051833868026733e-02 9.706360846757888794e-02
-2.559842169284820557e-01 4.510217308998107910e-01 3.001426160335540771e-01 -8.398918807506561279e-02 -5.365473031997680664e-01 1.421340405941009521e-01 5.391988158226013184e-01 1.873270273208618164e-01
-1.812136471271514893e-01 4.910328984260559082e-01 -6.592313647270202637e-01 1.049508005380630493e-01 -2.308972775936126709e-01 -3.286340832710266113e-01 2.176752388477325439e-01 2.678644657135009766e-01
-4.949828386306762695e-01 2.160089612007141113e-01 -7.334647774696350098e-01 -1.925198435783386230e-01 -3.302291631698608398e-01 -3.818930685520172119e-02 -6.541100144386291504e-02 1.360495239496231079e-01
-3.951443731784820557e-02 6.219990253448486328e-01 1.686402708292007446e-01 -1.507556289434432983e-01 -3.928355872631072998e-01 -2.817744612693786621e-01 5.447480082511901855e-01 1.729797273874282837e-01
-3.191520571708679199e-01 -3.759650290012359619e-01 1.160284802317619324e-01 -1.330244243144989014e-01 -8.106337189674377441e-01 -2.099893391132354736e-01 1.092936545610427856e-01 -1.116537228226661682e-01
-6.921212673187255859e-01 2.998705208301544189e-01 1.301818042993545532e-01 -4.202633202075958252e-01 7.406118512153625488e-02 1.560364365577697754e-01 3.707983195781707764e-01 2.648648619651794434e-01
-2.927506864070892334e-01 -5.866193398833274841e-02 1.707162111997604370e-01 4.307375550270080566e-01 -6.313518881797790527e-01 -4.696727693080902100e-01 1.087980642914772034e-01 2.552297115325927734e-01
2.013311535120010376e-02 3.662588596343994141e-01 1.256671845912933350e-01 -4.927151203155517578e-01 -6.524569988250732422e-01 2.117170393466949463e-01 1.360216140747070312e-01 3.433113992214202881e-01
8.479264378547668457e-02 7.569435983896255493e-02 1.773979961872100830e-01 -5.256773829460144043e-01 -5.476357936859130859e-01 4.040641710162162781e-02 9.716016054153442383e-02 6.068741083145141602e-01
-3.379813730716705322e-01 -1.757384985685348511e-01 6.463417410850524902e-02 3.737943768501281738e-01 -7.357180118560791016e-01 -9.881611168384552002e-02 7.006549090147018433e-02 3.937387466430664062e-01
2.040205001831054688e-01 4.660929143428802490e-01 -1.972804516553878784e-01 -4.143514633178710938e-01 -3.214853405952453613e-01 -5.730409622192382812e-01 2.287870198488235474e-01 2.155322134494781494e-01
-3.578312098979949951e-01 3.675070106983184814e-01 -4.122781455516815186e-01 1.486710458993911743e-01 1.975157484412193298e-02 -3.378544747829437256e-01 6.158877015113830566e-01 2.257562130689620972e-01
-6.492140889167785645e-01 5.630794763565063477e-01 -3.460021615028381348e-01 -7.700949162244796753e-02 -5.385474860668182373e-02 -5.497710406780242920e-02 3.422315716743469238e-01 -1.130019128322601318e-01
-5.672889351844787598e-01 4.002710878849029541e-01 -2.561515569686889648e-01 -6.126216650009155273e-01 -2.054846435785293579e-01 -4.279248043894767761e-02 -1.775856912136077881e-01 -3.815395757555961609e-02
-7.501221299171447754e-01 -1.711539924144744873e-01 -2.921356558799743652e-01 -4.371438026428222656e-01 -2.931017279624938965e-01 -1.230268478393554688e-01 -1.542888283729553223e-01 8.207152783870697021e-02
-3.449854254722595215e-01 1.149942800402641296e-01 -2.578860223293304443e-01 -3.872314393520355225e-01 -3.297291100025177002e-01 -4.011951088905334473e-01 4.870120286941528320e-01 -3.800638318061828613e-01
-1.326767951250076294e-01 2.553528249263763428e-01 2.386110275983810425e-01 -6.550569832324981689e-02 -6.444418430328369141e-01 2.216319926083087921e-02 6.608351469039916992e-01 5.887384340167045593e-02
-3.108160197734832764e-01 4.207949638366699219e-01 3.835693299770355225e-01 -3.537865579128265381e-01 -5.614539980888366699e-01 2.767638564109802246e-01 1.568901687860488892e-01 1.938843876123428345e-01
-1.105723977088928223e-01 6.082803010940551758e-01 3.160213530063629150e-01 -2.584780156612396240e-01 -3.366997838020324707e-01 -1.961045861244201660e-01 5.033506751060485840e-01 2.142492830753326416e-01
-3.613103553652763367e-02 3.836764097213745117e-01 -7.741037011146545410e-02 -2.173705212771892548e-02 -6.834366917610168457e-01 3.730712234973907471e-01 4.103217422962188721e-01 2.653118073940277100e-01
-6.584458947181701660e-01 -1.022005826234817505e-01 -1.307362765073776245e-01 -6.387971639633178711e-01 -1.310522556304931641e-01 -2.715200781822204590e-01 1.500645875930786133e-01 -1.320340931415557861e-01
-6.463766098022460938e-01 -4.474098384380340576e-01 -1.042790934443473816e-01 -3.209642171859741211e-01 -3.459392189979553223e-01 4.080484807491302490e-02 -4.866758361458778381e-02 3.800288736820220947e-01
-1.605080217123031616e-01 5.325564146041870117e-01 -7.891441881656646729e-02 3.397759050130844116e-02 -4.330571293830871582e-01 2.142230570316314697e-01 6.123907566070556641e-01 2.734710872173309326e-01
-1.282868236303329468e-01 4.845460355281829834e-01 1.675061285495758057e-01 -5.178310275077819824e-01 -6.050859689712524414e-01 2.033055424690246582e-01 -1.422583777457475662e-02 2.118631899356842041e-01
1.736532896757125854e-01 4.210360050201416016e-01 -5.490157380700111389e-02 -3.244660496711730957e-01 -3.451684415340423584e-01 -6.339447498321533203e-01 3.946055173873901367e-01 8.683408796787261963e-02
-7.307962775230407715e-01 2.132064998149871826e-01 -2.108615338802337646e-01 2.735554873943328857e-01 -5.036935210227966309e-02 -3.132598102092742920e-01 4.418860673904418945e-01 -7.247363030910491943e-02
-3.922408819198608398e-01 1.470369100570678711e-01 3.543840050697326660e-01 -6.948642730712890625e-01 -7.709647715091705322e-02 -3.169037401676177979e-01 2.390326112508773804e-01 2.293349206447601318e-01
8.384156227111816406e-02 2.831107378005981445e-01 1.709202080965042114e-01 -5.009481906890869141e-01 -5.148603916168212891e-01 1.239432021975517273e-01 2.507663667201995850e-01 5.378932952880859375e-01
-4.640313386917114258e-01 -1.425518095493316650e-01 -5.988538265228271484e-01 6.475150585174560547e-02 -2.553145289421081543e-01 -2.907449146732687950e-03 1.938674449920654297e-01 5.465865135192871094e-01
-2.488861232995986938e-01 -4.075898788869380951e-03 -2.457293272018432617e-01 -3.814788162708282471e-01 -3.437869250774383545e-01 -4.018129706382751465e-01 6.016456484794616699e-01 -3.008478581905364990e-01
-5.890319347381591797e-01 4.710665345191955566e-01 1.378159523010253906e-01 -6.040360331535339355e-01 -7.898365706205368042e-02 -5.983455851674079895e-02 -7.072833925485610962e-02 1.801768690347671509e-01
-2.621124386787414551e-01 1.709071099758148193e-01 -5.195816755294799805e-01 -1.976574063301086426e-01 -2.852424979209899902e-01 -2.972694039344787598e-01 5.810192227363586426e-01 -2.928116321563720703e-01
-6.539106369018554688e-01 1.130738556385040283e-01 -2.897197604179382324e-01 -6.688987016677856445e-01 -1.263037919998168945e-01 1.915204897522926331e-02 -9.650665521621704102e-02 5.117842927575111389e-02
7.349602133035659790e-02 2.161665409803390503e-01 2.177948951721191406e-01 -5.254802703857421875e-01 -4.224366843700408936e-01 -6.859467923641204834e-02 1.497880220413208008e-01 6.470793485641479492e-01
1.492607444524765015e-01 6.138327717781066895e-01 -2.067689150571823120e-01 -3.579877912998199463e-01 -2.175003290176391602e-01 -2.880507707595825195e-01 3.972120285034179688e-01 3.767822682857513428e-01
-1.330484300851821899e-01 7.068372964859008789e-01 2.459717839956283569e-01 -1.912893205881118774e-01 -1.862836629152297974e-01 -2.170658707618713379e-01 3.093239665031433105e-01 4.561633169651031494e-01
-3.713601529598236084e-01 9.904119372367858887e-02 1.519385427236557007e-01 4.659643471240997314e-01 -3.270102739334106445e-01 -6.331197023391723633e-01 3.160425126552581787e-01 6.644784659147262573e-02
-7.614949345588684082e-01 -2.042652480304241180e-02 -4.082241952419281006e-01 -9.781958162784576416e-02 -3.636650145053863525e-01 3.167296051979064941e-01 -3.064755164086818695e-02 9.991719573736190796e-02
1.073567662388086319e-03 2.234312444925308228e-01 -7.024829983711242676e-01 1.401466876268386841e-02 -2.460805624723434448e-01 -1.588970720767974854e-01 1.820336282253265381e-01 5.809116959571838379e-01
-3.407241106033325195e-01 1.844767108559608459e-02 -5.130445957183837891e-01 1.357293426990509033e-01 -2.678037285804748535e-01 -4.139931201934814453e-01 -9.477742016315460205e-02 5.914708375930786133e-01
-4.440674483776092529e-01 -9.479594975709915161e-02 -7.155244946479797363e-01 -3.336431384086608887e-01 -1.202771812677383423e-01 -4.046617075800895691e-02 3.904165923595428467e-01 4.467163234949111938e-02
-6.909254789352416992e-01 2.358265779912471771e-02 -1.409817934036254883e-01 -6.293942928314208984e-01 5.609387159347534180e-02 -2.326789349317550659e-01 -1.681542210280895233e-02 2.201914340257644653e-01
-5.615964531898498535e-01 -1.376611646264791489e-02 4.387618973851203918e-02 -2.044165283441543579e-01 8.798321709036827087e-03 2.485703229904174805e-01 6.485705971717834473e-01 3.977440297603607178e-01
4.254297539591789246e-02 1.979656815528869629e-01 -3.719295859336853027e-01 -1.784089654684066772e-01 -4.763479828834533691e-01 -5.107250213623046875e-01 4.910953342914581299e-01 -2.447782158851623535e-01
-3.024713993072509766e-01 -4.403336346149444580e-02 -2.631214857101440430e-01 1.191844940185546875e-01 -3.900474309921264648e-01 -8.063507676124572754e-01 1.367447674274444580e-01 -4.578806087374687195e-02
-1.875133812427520752e-01 -1.267438828945159912e-01 -6.970684975385665894e-02 -5.455857515335083008e-01 -1.395134478807449341e-01 -4.454130530357360840e-01 1.294208019971847534e-01 6.415960788726806641e-01
-2.087926268577575684e-01 2.558950483798980713e-01 3.251108527183532715e-01 -3.024359643459320068e-01 -6.496173739433288574e-01 1.096932366490364075e-01 4.600161910057067871e-01 -2.193368226289749146e-01
-7.184934616088867188e-01 1.258835941553115845e-01 -5.022491216659545898e-01 -8.506966382265090942e-02 -4.346140325069427490e-01 6.719883531332015991e-02 -1.000881940126419067e-01 -7.075927406549453735e-02
-4.385667145252227783e-01 -1.480666399002075195e-01 -1.721610873937606812e-01 2.968817949295043945e-01 -7.780101895332336426e-01 -1.956397294998168945e-01 1.494849920272827148e-01 -4.513043537735939026e-02
-1.060146838426589966e-01 1.896828263998031616e-01 3.812624514102935791e-01 -1.573622375726699829e-01 -6.830165982246398926e-01 -3.921353816986083984e-02 5.608834624290466309e-01 4.201534669846296310e-03
1.480911970138549805e-01 2.199227213859558105e-01 -4.876335263252258301e-01 1.720990389585494995e-01 -5.665867924690246582e-01 -1.684050261974334717e-01 -5.858676973730325699e-03 5.593598484992980957e-01
-3.823318183422088623e-01 -3.094752430915832520e-01 -1.084319408982992172e-02 8.920612744987010956e-03 -4.165268838405609131e-01 -6.651857495307922363e-01 -1.567802508361637592e-03 3.766712546348571777e-01
-6.932404041290283203e-01 1.209648884832859039e-02 2.778874337673187256e-01 1.062399744987487793e-01 -1.181548684835433960e-01 5.635333433747291565e-02 6.284183263778686523e-01 1.368110328912734985e-01
-3.827540874481201172e-01 1.731027513742446899e-01 -4.056673049926757812e-01 1.817092150449752808e-01 -7.111232280731201172e-01 1.826463490724563599e-01 -1.485391110181808472e-01 2.546188831329345703e-01
-2.525115907192230225e-01 -3.914894536137580872e-02 4.667436182498931885e-01 -2.958294749259948730e-01 -6.004746556282043457e-01 2.883108258247375488e-01 2.532907426357269287e-01 3.485564887523651123e-01
6.797337904572486877e-03 2.640180885791778564e-01 2.042321413755416870e-01 -5.355099439620971680e-01 -5.184982419013977051e-01 1.372379362583160400e-01 1.960645616054534912e-01 5.250243544578552246e-01
-3.259413838386535645e-01 1.073888242244720459e-01 -4.830065071582794189e-01 -3.618837594985961914e-01 -2.620037198066711426e-01 -5.334286689758300781e-01 -2.683276236057281494e-01 3.046031892299652100e-01
-2.074547111988067627e-01 8.597166091203689575e-02 -7.550912499427795410e-01 -2.413114756345748901e-01 -1.467792689800262451e-01 -3.652373552322387695e-01 4.064336419105529785e-01 3.235090151429176331e-02
1.538815349340438843e-01 4.163450300693511963e-01 3.306882083415985107e-02 -3.212181329727172852e-01 -1.853783279657363892e-01 -7.264708280563354492e-01 1.570232659578323364e-01 3.345467448234558105e-01
-5.220128893852233887e-01 -8.909734338521957397e-02 2.430220395326614380e-01 -1.551568359136581421e-01 -8.159387111663818359e-02 2.709901891648769379e-02 6.963170766830444336e-01 3.797125220298767090e-01
-4.625433385372161865e-01 1.113080829381942749e-01 3.756731152534484863e-01 -3.055302500724792480e-01 3.693743795156478882e-02 -3.563190996646881104e-01 5.738610029220581055e-01 2.855537831783294678e-01
-5.729562640190124512e-01 -2.020698487758636475e-01 -1.299926191568374634e-01 -4.115771949291229248e-01 -9.378757327795028687e-02 -3.996518850326538086e-01 -8.900726586580276489e-02 5.178369283676147461e-01
-6.273176670074462891e-01 1.733001321554183960e-01 -5.850774049758911133e-01 3.230490908026695251e-02 -3.917349278926849365e-01 1.592809855937957764e-01 1.841289401054382324e-01 -1.426541507244110107e-01
-5.769999623298645020e-01 2.586463093757629395e-01 -1.090679243206977844e-01 -2.697506546974182129e-01 4.613118246197700500e-02 2.414116412401199341e-01 5.959255099296569824e-01 3.161912262439727783e-01
7.616679184138774872e-03 -2.138286083936691284e-01 -2.602626085281372070e-01 -2.083078771829605103e-01 -3.091421425342559814e-01 -2.062827944755554199e-01 8.326753377914428711e-01 1.077995076775550842e-01
-3.978565335273742676e-01 3.371591866016387939e-01 2.677613198757171631e-01 -3.934210240840911865e-01 -5.805357098579406738e-01 3.455345332622528076e-01 -1.369393318891525269e-01 1.624483913183212280e-01
-4.898754954338073730e-01 -2.047669142484664917e-01 2.795582413673400879e-01 -1.651347875595092773e-01 -5.495691895484924316e-01 -1.424041986465454102e-01 -2.973926961421966553e-01 4.493579566478729248e-01
-1.485035717487335205e-01 4.077511131763458252e-01 -1.179002923890948296e-03 8.666733652353286743e-02 -4.424936771392822266e-01 1.234451234340667725e-01 7.343282699584960938e-01 2.321548014879226685e-01
-5.225374698638916016e-01 4.979411661624908447e-01 -5.775715708732604980e-01 4.997866600751876831e-02 -3.391148447990417480e-01 -5.526501312851905823e-02 -3.803431987762451172e-02 1.530448943376541138e-01
-3.177475929260253906e-01 -2.423439919948577881e-02 -2.629821933805942535e-02 -4.203714430332183838e-01 -2.853773236274719238e-01 -5.057007074356079102e-01 4.897300302982330322e-01 -3.795215487480163574e-01
-6.187992095947265625e-01 3.898624479770660400e-01 -1.359092742204666138e-01 -5.093274712562561035e-01 6.260485947132110596e-02 1.280784904956817627e-01 4.003662765026092529e-01 8.119328320026397705e-02
-6.283742189407348633e-01 -3.215908110141754150e-01 -4.055333733558654785e-01 -1.671638041734695435e-01 -4.781019091606140137e-01 -1.042354628443717957e-01 8.921593427658081055e-02 2.488338202238082886e-01
-4.096489250659942627e-01 3.582733869552612305e-02 -5.749324560165405273e-01 3.341051936149597168e-01 -1.886994391679763794e-01 -2.826911509037017822e-01 2.249484956264495850e-01 4.718124866485595703e-01
-4.413480162620544434e-01 3.538408577442169189e-01 -3.072054982185363770e-01 -5.978349447250366211e-01 -1.277754902839660645e-01 -3.546567261219024658e-01 -2.720005810260772705e-01 1.101558431982994080e-01
-1.595540940761566162e-01 -1.174311190843582153e-01 4.588688910007476807e-01 -3.627205491065979004e-01 -6.358487010002136230e-01 1.454969495534896851e-01 3.598923683166503906e-01 2.522502541542053223e-01
-4.313243031501770020e-01 -3.939703851938247681e-02 -3.127369284629821777e-01 -5.952059626579284668e-01 -2.641446888446807861e-01 -3.137674927711486816e-01 -3.107555508613586426e-01 3.090975284576416016e-01
-4.557441771030426025e-01 -4.227715134620666504e-01 4.447414726018905640e-02 -2.563435733318328857e-01 -1.308987140655517578e-01 -4.672209322452545166e-01 1.711285263299942017e-01 5.302423238754272461e-01
-2.923953533172607422e-01 3.213699162006378174e-01 -4.538433551788330078e-01 1.286676973104476929e-01 3.662446141242980957e-02 -2.512106001377105713e-01 6.493597626686096191e-01 3.202824890613555908e-01
-5.321565270423889160e-01 1.435112357139587402e-01 -6.093263030052185059e-01 1.084919944405555725e-01 -1.825874596834182739e-01 -4.029136598110198975e-01 -1.845898106694221497e-02 3.422668278217315674e-01
-6.367526054382324219e-01 2.646562159061431885e-01 -2.251933217048645020e-01 -3.798468410968780518e-01 4.470570385456085205e-02 2.510675191879272461e-01 5.053917169570922852e-01 9.514870494604110718e-02
-5.122464895248413086e-01 -1.936505585908889771e-01 -1.705119572579860687e-02 2.379362285137176514e-01 -7.724736332893371582e-01 -2.122234702110290527e-01 -7.342442870140075684e-03 3.728678449988365173e-02
1.891390979290008545e-01 2.871488034725189209e-01 -1.523844059556722641e-02 -4.171979129314422607e-01 -5.132892727851867676e-01 -2.093917876482009888e-02 -6.696590688079595566e-03 6.659854054450988770e-01
1.900055408477783203e-01 4.332565665245056152e-01 -1.098764091730117798e-01 -2.734550237655639648e-01 -6.477146744728088379e-01 -5.033103823661804199e-01 2.621310390532016754e-02 -1.256722956895828247e-01
-4.736858606338500977e-01 -5.389035213738679886e-03 -4.058110713958740234e-02 1.991131901741027832e-01 -8.110172152519226074e-01 -9.873589128255844116e-02 -2.451867461204528809e-01 8.176606148481369019e-02
-1.450220644474029541e-01 3.259361088275909424e-01 4.119119048118591309e-01 9.065493941307067871e-02 -6.545588374137878418e-01 -8.625073730945587158e-02 4.590637683868408203e-01 2.195873111486434937e-01
-1.154297664761543274e-01 6.369189023971557617e-01 8.225810714066028595e-03 2.692795917391777039e-02 -3.475296199321746826e-01 -3.103421628475189209e-02 5.710517168045043945e-01 3.638368546962738037e-01
-3.568839728832244873e-01 -4.427528679370880127e-01 -1.765700578689575195e-01 -2.210657596588134766e-01 -2.611279785633087158e-01 -1.059425175189971924e-01 6.798589825630187988e-01 2.343859076499938965e-01
-4.608308970928192139e-01 1.685580052435398102e-02 4.028617963194847107e-02 2.133840881288051605e-02 1.785260438919067383e-01 -5.141535401344299316e-01 3.844993710517883301e-01 5.841293931007385254e-01
-8.168088197708129883e-01 -1.500765830278396606e-01 -1.400083303451538086e-01 2.905706167221069336e-01 -2.962235510349273682e-01 -5.153215024620294571e-03 9.585963934659957886e-02 3.306094706058502197e-01
-5.810815095901489258e-01 7.072716951370239258e-02 -1.668335637077689171e-03 -6.898985505104064941e-01 -3.046011924743652344e-01 -4.570705816149711609e-02 1.047547459602355957e-01 -2.748358249664306641e-01
-3.458526730537414551e-01 4.810420274734497070e-01 -5.515322089195251465e-01 2.763750776648521423e-02 6.386712938547134399e-02 -1.818157285451889038e-01 3.756941854953765869e-01 4.071249663829803467e-01
-2.131171375513076782e-01 8.248390257358551025e-02 4.738776013255119324e-02 -6.190639734268188477e-01 -3.957175314426422119e-01 -1.843564510345458984e-01 5.827412605285644531e-01 -1.792331188917160034e-01
-3.912215232849121094e-01 2.877002023160457611e-02 -1.695221364498138428e-01 -2.762154936790466309e-01 -2.388988286256790161e-01 -2.748569250106811523e-01 7.329677939414978027e-01 -2.668791413307189941e-01
-5.568119287490844727e-01 2.633209228515625000e-01 3.204265534877777100e-01 -6.139590740203857422e-01 -1.359190698713064194e-02 -2.026163488626480103e-01 6.340761482715606689e-02 3.094270825386047363e-01
-8.438506722450256348e-01 3.472725301980972290e-02 -4.839361906051635742e-01 3.281626850366592407e-02 -2.058915048837661743e-01 -7.451420277357101440e-02 5.569543689489364624e-02 1.982863992452621460e-02
-5.581856369972229004e-01 -2.505093216896057129e-01 -2.325023151934146881e-02 -2.896699011325836182e-01 3.296978399157524109e-02 -2.121576368808746338e-01 8.420914411544799805e-02 6.985956430435180664e-01
-8.654940128326416016e-02 5.851582288742065430e-01 3.416231274604797363e-01 -1.815516054630279541e-01 -3.461845517158508301e-01 -2.947871685028076172e-01 4.356668591499328613e-01 3.223084509372711182e-01
-2.557292878627777100e-01 -9.463000297546386719e-02 -4.485579580068588257e-02 -2.407922782003879547e-02 -2.975119948387145996e-01 -8.895857930183410645e-01 2.077176868915557861e-01 -5.743171088397502899e-03
-7.936933040618896484e-01 -1.581947878003120422e-02 -3.985019922256469727e-01 -8.597556501626968384e-02 -3.704670667648315430e-01 -1.494466811418533325e-01 -1.989449113607406616e-01 6.667734682559967041e-02
-4.151294529438018799e-01 -1.912003755569458008e-02 -2.246433198451995850e-01 -7.781434655189514160e-01 -1.365351825952529907e-01 -3.694895803928375244e-01 -1.007833331823348999e-01 7.751253247261047363e-02
-5.628740191459655762e-01 2.306340485811233521e-01 -7.538821548223495483e-02 -3.121612071990966797e-01 -4.955333173274993896e-01 4.962623119354248047e-02 -5.128131508827209473e-01 1.259340196847915649e-01
-5.768640637397766113e-01 -2.890478670597076416e-01 -2.620683610439300537e-01 -2.810898050665855408e-02 -1.643915176391601562e-01 -2.827186286449432373e-01 3.787069320678710938e-01 5.136497616767883301e-01
-1.606521755456924438e-01 1.646216511726379395e-01 5.663310363888740540e-02 -5.585110783576965332e-01 -6.114724278450012207e-01 4.132738113403320312e-01 7.207895815372467041e-02 2.864603698253631592e-01
-3.686591237783432007e-02 7.927933335304260254e-01 -1.981628127396106720e-02 -3.172634243965148926e-01 -2.686148583889007568e-01 6.975383497774600983e-03 2.751037776470184326e-01 3.481180965900421143e-01
2.189382165670394897e-01 3.514335155487060547e-01 -1.353610157966613770e-01 -4.920550882816314697e-01 -5.958334207534790039e-01 1.030409242957830429e-02 -9.739706665277481079e-02 4.511207342147827148e-01
-4.411328732967376709e-01 -3.083367049694061279e-01 -1.294393688440322876e-01 -2.662061154842376709e-01 -4.937134087085723877e-01 -6.079567670822143555e-01 7.979166507720947266e-02 -5.458042398095130920e-02
-2.216231673955917358e-01 3.522940874099731445e-01 2.310311943292617798e-01 5.415796115994453430e-02 -6.241663694381713867e-01 1.273087859153747559e-01 5.929791927337646484e-01 1.142282932996749878e-01
-6.106981635093688965e-01 -5.126374214887619019e-02 2.173863649368286133e-01 1.389029901474714279e-03 -1.143195703625679016e-01 1.280018985271453857e-01 7.284389734268188477e-01 1.307062506675720215e-01
-5.349277257919311523e-01 -1.431949585676193237e-01 5.500277876853942871e-02 -1.386074572801589966e-01 -2.052821516990661621e-01 -5.498881340026855469e-01 -1.716335415840148926e-01 5.451004505157470703e-01
9.789889305830001831e-02 5.195905566215515137e-01 8.757682889699935913e-02 -1.619297415018081665e-01 -4.551569819450378418e-01 -5.530703067779541016e-01 4.141702055931091309e-01 4.425928369164466858e-02
-7.363073825836181641e-01 -1.875179074704647064e-02 -2.431083023548126221e-01 -5.868212580680847168e-01 -1.289301663637161255e-01 -1.897898465394973755e-01 -3.678396716713905334e-02 6.518860347568988800e-03
-6.996328830718994141e-01 -1.503768116235733032e-01 -4.602957665920257568e-01 2.624628879129886627e-02 -4.614773094654083252e-01 5.128700658679008484e-02 -7.077328115701675415e-02 2.339639812707901001e-01
-4.620821401476860046e-02 5.600000619888305664e-01 2.866276204586029053e-01 -2.431645840406417847e-01 -3.483010232448577881e-01 -5.717538297176361084e-02 5.298527479171752930e-01 3.710171878337860107e-01
-3.319049775600433350e-01 6.087438762187957764e-02 -6.482843756675720215e-01 2.281806319952011108e-01 -4.108338057994842529e-01 -3.445951342582702637e-01 1.237743645906448364e-01 3.330826461315155029e-01
-4.883449971675872803e-01 7.411143928766250610e-02 -6.893779039382934570e-01 -2.980875670909881592e-01 -2.956916019320487976e-02 -1.652140170335769653e-01 1.064271703362464905e-01 3.904248774051666260e-01
-4.301607310771942139e-01 6.216192990541458130e-02 -6.348450779914855957e-01 -5.799003690481185913e-02 -4.842466413974761963e-01 -2.140182107686996460e-01 -2.220642268657684326e-01 2.740354537963867188e-01
-5.598173737525939941e-01 -3.138387575745582581e-02 2.386473268270492554e-01 -2.014390230178833008e-01 -1.474111974239349365e-01 1.266085058450698853e-01 7.418355345726013184e-01 3.069148631766438484e-03
-3.482993543148040771e-01 -2.544806599617004395e-01 -5.274329185485839844e-01 4.210964962840080261e-02 -4.534974694252014160e-01 3.916759416460990906e-02 1.620498299598693848e-01 5.481916666030883789e-01
-2.129397839307785034e-01 6.875209808349609375e-01 8.846966922283172607e-02 -9.878625720739364624e-02 -3.431300818920135498e-01 -6.230225414037704468e-02 5.610615611076354980e-01 1.672605723142623901e-01
-3.457090556621551514e-01 -2.420847415924072266e-01 -2.250762432813644409e-01 -3.158264160156250000e-01 -3.097761273384094238e-01 -7.071632146835327148e-01 -5.320288985967636108e-02 2.694497406482696533e-01
-6.192188262939453125e-01 -9.057620167732238770e-02 -3.340208828449249268e-01 3.552692383527755737e-02 -5.960568785667419434e-01 1.939387060701847076e-02 -2.589379251003265381e-01 2.698576450347900391e-01
1.473455727100372314e-01 3.314592838287353516e-01 -6.964510679244995117e-02 1.300188302993774414e-01 -5.644199252128601074e-01 -6.344251036643981934e-01 3.543731868267059326e-01 -4.827205091714859009e-03
-1.354424953460693359e-01 1.688148081302642822e-01 -4.018730521202087402e-01 2.728100717067718506e-01 -7.960925102233886719e-01 -2.357988953590393066e-01 -2.045602723956108093e-02 1.656703054904937744e-01
1.472319811582565308e-01 3.049775660037994385e-01 1.069541424512863159e-01 -4.931823611259460449e-01 -6.506742238998413086e-01 -1.370531320571899414e-01 -1.355971843004226685e-01 4.124272465705871582e-01
1.655613332986831665e-01 4.608371555805206299e-01 -2.291364967823028564e-01 -2.446499913930892944e-01 -5.003386735916137695e-01 -4.004088044166564941e-01 4.853256642818450928e-01 -4.067447781562805176e-02
-1.458154320716857910e-01 -3.273193165659904480e-02 -3.263469040393829346e-01 -3.764517605304718018e-01 -9.031996876001358032e-02 -5.632721185684204102e-01 6.205983757972717285e-01 -1.373777985572814941e-01
-9.300890564918518066e-01 -1.226985361427068710e-02 -1.560849398374557495e-01 2.200600355863571167e-01 -6.705534458160400391e-02 -8.288348466157913208e-02 1.453341990709304810e-01 1.717747002840042114e-01
-6.272165179252624512e-01 5.300065875053405762e-01 -2.657025158405303955e-01 -1.764951944351196289e-01 1.662357747554779053e-01 -4.057039916515350342e-01 3.071349859237670898e-02 1.754163503646850586e-01
-3.436067998409271240e-01 4.155688881874084473e-01 -3.617902100086212158e-01 3.486926555633544922e-01 -8.008144795894622803e-02 -8.638081699609756470e-02 4.183189570903778076e-01 5.175834298133850098e-01
-5.729831382632255554e-02 -2.001637369394302368e-01 -5.034981966018676758e-01 4.312416166067123413e-02 -7.714809179306030273e-01 -1.814335286617279053e-01 3.526774793863296509e-02 2.682103514671325684e-01
-4.552584588527679443e-01 5.329965949058532715e-01 -6.961454451084136963e-02 -1.619122177362442017e-01 5.943779647350311279e-02 1.607509553432464600e-01 5.517767667770385742e-01 3.791587352752685547e-01
-1.094516441226005554e-01 6.653171777725219727e-01 1.009517833590507507e-01 -9.554129093885421753e-02 -3.954888880252838135e-01 -2.760236561298370361e-01 5.347352027893066406e-01 8.666963130235671997e-02
-4.224131107330322266e-01 2.755196988582611084e-01 -7.588740587234497070e-01 -8.179388940334320068e-02 -3.914862871170043945e-01 -1.139412750490009785e-03 1.069971546530723572e-02 9.848242998123168945e-02
-5.211473107337951660e-01 6.052687019109725952e-02 -3.062098026275634766e-01 3.186180889606475830e-01 -1.226058155298233032e-01 -1.707695126533508301e-01 4.880267381668090820e-02 6.948984861373901367e-01
6.329867988824844360e-03 -3.217523097991943359e-01 -2.500548958778381348e-01 -1.603678762912750244e-01 -8.144076466560363770e-01 -1.004955843091011047e-01 -5.330513790249824524e-02 3.633037209510803223e-01
-4.054345190525054932e-01 2.246227413415908813e-01 -6.971071958541870117e-01 4.943311214447021484e-02 -1.790761649608612061e-01 1.552792489528656006e-01 3.577106595039367676e-01 3.356018662452697754e-01
-1.246508434414863586e-01 -1.330410838127136230e-01 4.469098746776580811e-01 -3.473047912120819092e-01 -6.414957046508789062e-01 1.314949542284011841e-01 3.915931582450866699e-01 2.534961998462677002e-01
-5.895583033561706543e-01 1.683949828147888184e-01 -5.655573308467864990e-02 -6.097060441970825195e-01 8.425484597682952881e-02 -4.268436431884765625e-01 2.430815249681472778e-01 2.722653746604919434e-02
-3.972661197185516357e-01 -2.513437867164611816e-01 -2.829814553260803223e-01 -2.544991075992584229e-01 -5.399680733680725098e-01 -4.470060467720031738e-01 2.514774501323699951e-01 -2.820225954055786133e-01
-5.799387097358703613e-01 -4.061438143253326416e-01 -3.757186830043792725e-01 -3.652322590351104736e-01 -3.554144799709320068e-01 -5.949871614575386047e-02 2.274928987026214600e-01 2.062682807445526123e-01
-3.202750682830810547e-01 1.424873620271682739e-01 -4.522616788744926453e-02 -6.096614599227905273e-01 -2.235186696052551270e-01 -5.347599387168884277e-01 -3.331589698791503906e-01 2.376239895820617676e-01
-5.194908976554870605e-01 4.489923641085624695e-02 -2.763603925704956055e-01 3.806500732898712158e-01 -5.177088975906372070e-01 -1.112109869718551636e-01 -1.316057294607162476e-01 4.573109447956085205e-01
-1.092773526906967163e-01 4.147931933403015137e-01 -4.122628271579742432e-01 -2.522327005863189697e-01 -5.376913547515869141e-01 -1.240383610129356384e-01 1.460019946098327637e-01 5.065659284591674805e-01
-2.439482510089874268e-01 -3.246885836124420166e-01 -7.044000085443258286e-03 -3.684263527393341064e-01 -5.682728812098503113e-02 -4.225396513938903809e-01 5.520074963569641113e-01 4.612998366355895996e-01
-4.467796683311462402e-01 8.412317186594009399e-02 -7.332215309143066406e-01 7.316570729017257690e-02 -4.009384214878082275e-01 -1.511277351528406143e-02 2.903301417827606201e-01 7.122157514095306396e-02
1.715519726276397705e-01 4.614624679088592529e-01 -1.622700244188308716e-01 -3.707676827907562256e-01 -5.688633322715759277e-01 -4.526576697826385498e-01 2.377452254295349121e-01 -9.378185868263244629e-02
-7.600567936897277832e-01 -3.032332099974155426e-02 -9.612385928630828857e-02 -5.163689851760864258e-01 5.477903783321380615e-02 -2.289930135011672974e-01 -6.040181219577789307e-02 2.939907610416412354e-01
-2.833044826984405518e-01 -3.077013194561004639e-01 -1.738651394844055176e-01 -2.601434588432312012e-01 8.014503121376037598e-02 -4.075769782066345215e-01 5.565736293792724609e-01 4.948114156723022461e-01
-2.581917345523834229e-01 -1.886019706726074219e-01 -1.908669918775558472e-01 -2.808276377618312836e-02 -3.925220668315887451e-01 -7.428630590438842773e-01 -5.286367982625961304e-02 3.896586596965789795e-01
-1.009124964475631714e-01 -5.174877643585205078e-01 -1.793256849050521851e-01 -2.626358270645141602e-01 -2.369921356439590454e-01 -1.385993361473083496e-01 6.394371390342712402e-01 3.696390390396118164e-01
-5.868701338768005371e-01 -2.756689786911010742e-01 2.746003866195678711e-01 -4.656284451484680176e-01 -1.200159862637519836e-01 -3.207048401236534119e-02 3.673130273818969727e-01 3.701668381690979004e-01
9.623418003320693970e-02 3.921324610710144043e-01 1.703195720911026001e-01 -5.626028776168823242e-01 -4.793824553489685059e-01 -1.676923930644989014e-01 -4.245995357632637024e-02 4.813619256019592285e-01
-5.471457242965698242e-01 3.600187003612518311e-01 -3.151304274797439575e-02 -4.012423753738403320e-01 -6.013856530189514160e-01 4.681157693266868591e-02 -2.120647281408309937e-01 -1.421850547194480896e-02
-1.208719760179519653e-01 8.937011659145355225e-02 1.591378003358840942e-01 -5.962641239166259766e-01 -2.675796449184417725e-01 -4.968841969966888428e-01 2.758643925189971924e-01 4.493919610977172852e-01
8.652021177113056183e-03 5.864312648773193359e-01 9.072408825159072876e-02 -5.873099565505981445e-01 -3.729357123374938965e-01 -4.664844647049903870e-02 1.586397588253021240e-01 3.693723678588867188e-01
-3.055887222290039062e-01 8.864214271306991577e-02 -7.104624509811401367e-01 -8.173514902591705322e-02 -1.310427784919738770e-01 -2.025800645351409912e-01 1.143872141838073730e-01 5.621612668037414551e-01
-2.941181361675262451e-01 1.028205752372741699e-01 -1.847048997879028320e-01 -5.826932191848754883e-01 -1.124617233872413635e-01 -5.879785418510437012e-01 -2.279452532529830933e-01 3.448906540870666504e-01
-4.939141571521759033e-01 -4.146673530340194702e-02 1.599773317575454712e-01 6.697413325309753418e-02 -2.488704919815063477e-01 2.037740796804428101e-01 7.631477713584899902e-01 1.959493607282638550e-01
-1.969376057386398315e-01 2.865172326564788818e-01 -1.871239393949508667e-01 -4.036636352539062500e-01 -4.586150124669075012e-02 1.169412881135940552e-01 7.955616116523742676e-01 1.801856905221939087e-01
1.609081774950027466e-01 2.695174515247344971e-01 -1.732192933559417725e-02 -2.677283287048339844e-01 -4.664697647094726562e-01 -6.542342305183410645e-01 4.285927414894104004e-01 -1.350226905196905136e-02
-5.506765842437744141e-01 -1.012340374290943146e-02 -2.933658361434936523e-01 3.712450861930847168e-01 -2.042090743780136108e-01 -9.810201078653335571e-02 8.907704800367355347e-02 6.430446505546569824e-01
-4.400471746921539307e-01 4.914042055606842041e-01 -5.837835669517517090e-01 8.988921344280242920e-02 -6.420572102069854736e-02 1.465440494939684868e-03 3.362415432929992676e-01 3.143474757671356201e-01
-4.807436764240264893e-01 7.221085578203201294e-02 2.738914787769317627e-01 -5.172036886215209961e-01 -2.764371633529663086e-01 3.771860897541046143e-01 3.603289723396301270e-01 2.695014178752899170e-01
-3.921216353774070740e-02 3.420341312885284424e-01 3.305691182613372803e-01 -3.711099028587341309e-01 -6.777945160865783691e-01 1.217479705810546875e-01 2.828695476055145264e-01 2.832550108432769775e-01
-3.845692873001098633e-01 5.415271520614624023e-01 -3.593153357505798340e-01 -1.583640575408935547e-01 6.102044880390167236e-02 -1.029103621840476990e-01 2.141067236661911011e-01 5.869517922401428223e-01
-5.650445818901062012e-01 -3.650895953178405762e-01 -2.501765787601470947e-01 -3.836101293563842773e-01 -4.937904775142669678e-01 -3.017286062240600586e-01 -3.115171380341053009e-02 4.300720244646072388e-02
-5.189656019210815430e-01 -3.375310003757476807e-01 1.518016755580902100e-01 1.731274873018264771e-01 -1.513082832098007202e-01 -3.656485974788665771e-01 6.373433470726013184e-01 3.051587752997875214e-02
-3.379042446613311768e-01 2.435379028320312500e-01 -3.462415337562561035e-01 1.531933695077896118e-01 3.515734151005744934e-02 -3.125728368759155273e-01 7.249071598052978516e-01 2.423438131809234619e-01
-6.544167995452880859e-01 3.693927824497222900e-01 -2.814216613769531250e-01 -4.265881776809692383e-01 9.541529230773448944e-03 2.082300037145614624e-01 3.609239161014556885e-01 -1.988090202212333679e-02
-7.240462303161621094e-02 2.015347480773925781e-01 -4.915658533573150635e-01 -2.205045819282531738e-01 -1.913576871156692505e-01 -7.384097576141357422e-01 2.814275026321411133e-01 -5.304672941565513611e-02
-5.295226573944091797e-01 2.026813328266143799e-01 -4.220847785472869873e-01 3.082077205181121826e-01 -1.044009104371070862e-01 -4.907319545745849609e-01 3.857912123203277588e-01 6.947182118892669678e-02
1.258104294538497925e-01 6.272489428520202637e-01 -4.266152903437614441e-02 -2.402777224779129028e-01 -2.223062813282012939e-01 -4.136854410171508789e-01 3.498904407024383545e-01 4.338181912899017334e-01
-1.195503026247024536e-01 6.061526536941528320e-01 4.431755840778350830e-02 -2.008936600759625435e-03 -3.543351888656616211e-01 -3.809363394975662231e-02 6.846084594726562500e-01 1.436159163713455200e-01
-6.535813212394714355e-01 2.599085271358489990e-01 -5.365919470787048340e-01 1.534769982099533081e-01 -4.281027913093566895e-01 9.152369201183319092e-02 -2.053638175129890442e-02 4.150531440973281860e-02
-5.627552866935729980e-01 -1.012717708945274353e-01 -5.123472213745117188e-01 5.741729959845542908e-02 -4.229186475276947021e-01 -2.268877923488616943e-01 -1.029452458024024963e-01 4.078214168548583984e-01
3.229621425271034241e-02 -3.791993483901023865e-02 1.825593858957290649e-01 -5.117018818855285645e-01 -4.002385437488555908e-01 -7.256421446800231934e-01 8.808450400829315186e-02 8.857794106006622314e-02
-3.408671617507934570e-01 1.264234632253646851e-01 -2.573561370372772217e-01 -3.729813098907470703e-01 -2.210001349449157715e-01 -4.993326961994171143e-01 -3.814067840576171875e-01 4.677971601486206055e-01
-2.658620774745941162e-01 -1.652991473674774170e-01 -4.072267711162567139e-01 -1.626235246658325195e-01 -8.349393010139465332e-01 -8.022878319025039673e-02 7.326783984899520874e-02 -2.801703847944736481e-02
-3.750095367431640625e-01 4.916603863239288330e-01 -9.118592739105224609e-02 -7.032333612442016602e-01 -3.944387659430503845e-02 -3.218256235122680664e-01 8.012318611145019531e-02 -5.690710991621017456e-02
-5.031693577766418457e-01 1.588277667760848999e-01 4.377471804618835449e-01 -5.931760072708129883e-01 -3.812604770064353943e-02 -2.611081600189208984e-01 8.756639808416366577e-02 3.175137042999267578e-01
-1.091270372271537781e-01 3.320304453372955322e-01 1.969692707061767578e-01 -6.716935336589813232e-02 -7.155591249465942383e-01 -1.236222684383392334e-01 5.303012728691101074e-01 -1.612810939550399780e-01
-4.703371971845626831e-02 4.112482070922851562e-01 -3.182469606399536133e-01 4.085097312927246094e-01 -6.451130509376525879e-01 3.031348437070846558e-02 4.720617458224296570e-02 3.757436871528625488e-01
-1.549960374832153320e-01 2.196139842271804810e-01 2.629879117012023926e-01 -2.180265039205551147e-01 -6.400225758552551270e-01 -2.474885880947113037e-01 4.834356606006622314e-01 -3.262792527675628662e-01
-4.814660549163818359e-01 2.281220853328704834e-01 -3.461626172065734863e-01 -6.453840136528015137e-01 2.085661888122558594e-02 -4.211355745792388916e-01 3.673984855413436890e-02 2.572538703680038452e-02
-4.126867055892944336e-01 3.466286957263946533e-01 -3.905093669891357422e-01 2.155832648277282715e-01 7.541151344776153564e-02 -3.080506324768066406e-01 4.881243109703063965e-01 4.143875837326049805e-01
-4.487762972712516785e-02 7.618178725242614746e-01 -7.229433953762054443e-02 -3.845632672309875488e-01 -1.400339752435684204e-01 -3.343249261379241943e-01 7.558306306600570679e-02 3.569434285163879395e-01
2.085483819246292114e-01 4.627628624439239502e-01 -1.583602726459503174e-01 -3.145743310451507568e-01 -4.354356527328491211e-01 -6.375897526741027832e-01 7.026398926973342896e-02 1.313814371824264526e-01
7.733438163995742798e-02 1.650625467300415039e-01 3.278010189533233643e-01 -2.974917590618133545e-01 -7.928158044815063477e-01 3.506823256611824036e-02 2.792991101741790771e-01 2.510464489459991455e-01
-4.602368772029876709e-01 5.571718215942382812e-01 9.896923601627349854e-02 -6.044393181800842285e-01 -6.389153655618429184e-03 -2.807070612907409668e-01 8.963777683675289154e-03 1.538900583982467651e-01
-4.769693613052368164e-01 -3.017158508300781250e-01 1.046784073114395142e-01 -4.146956205368041992e-01 -4.612611234188079834e-02 -4.521466195583343506e-01 1.209985986351966858e-01 5.266240239143371582e-01
-3.944016396999359131e-01 -9.014000743627548218e-02 -2.210650295019149780e-01 1.081726253032684326e-01 -5.405306816101074219e-01 -6.951200962066650391e-01 6.316402461379766464e-03 1.859798468649387360e-02
-4.289565384387969971e-01 -3.097083568572998047e-01 -4.663126468658447266e-01 4.125494137406349182e-02 -4.277799725532531738e-01 -7.947028428316116333e-02 1.519171595573425293e-01 5.371568202972412109e-01
-6.938742995262145996e-01 -6.216550245881080627e-02 3.271083235740661621e-01 -2.698189578950405121e-02 -7.135312259197235107e-02 1.600331813097000122e-01 5.150943994522094727e-01 3.330495059490203857e-01
-5.675730109214782715e-01 -3.560706079006195068e-01 -3.288438320159912109e-01 -1.299163848161697388e-01 -4.841608107089996338e-01 7.797133922576904297e-02 2.485129749402403831e-03 4.307676255702972412e-01
-6.114026308059692383e-01 5.678337812423706055e-02 -3.115893006324768066e-01 3.485404253005981445e-01 -3.015945255756378174e-01 5.847457051277160645e-02 -4.746804013848304749e-02 5.547633767127990723e-01
-6.483492255210876465e-01 -1.118126045912504196e-02 -6.643374562263488770e-01 -7.871520519256591797e-02 -1.915033310651779175e-01 -1.237053200602531433e-01 2.463214844465255737e-01 1.390219926834106445e-01
3.599453344941139221e-02 1.017907634377479553e-01 8.927742391824722290e-02 -4.161832332611083984e-01 -3.259417116641998291e-01 -5.094728469848632812e-01 6.623998284339904785e-01 5.089151114225387573e-02
-2.602459788322448730e-01 4.995988905429840088e-01 2.631185948848724365e-01 -2.317483574151992798e-01 -2.489065229892730713e-01 -4.030397832393646240e-01 -2.069233059883117676e-01 5.408525466918945312e-01
-4.614638388156890869e-01 -6.021406874060630798e-02 -4.047110378742218018e-01 2.778265476226806641e-01 -1.862640380859375000e-01 -5.315068960189819336e-01 2.630532383918762207e-01 3.950392007827758789e-01
3.396207094192504883e-02 4.536166191101074219e-01 1.375466734170913696e-01 -4.334470927715301514e-01 -2.438581585884094238e-01 -6.362726688385009766e-01 3.131670057773590088e-01 1.545956134796142578e-01
-7.316699624061584473e-01 -1.144409850239753723e-01 -2.260459214448928833e-01 -6.022517681121826172e-01 -9.715638309717178345e-02 -1.499992460012435913e-01 -2.968033077195286751e-03 7.622735947370529175e-02
-6.095224022865295410e-01 -2.925592958927154541e-01 1.197350248694419861e-01 -2.245565950870513916e-01 -9.339293837547302246e-02 1.394047141075134277e-01 6.042357683181762695e-01 2.913292348384857178e-01
-5.778977274894714355e-01 -9.998150914907455444e-02 2.047867774963378906e-01 -4.016112685203552246e-01 -1.824281960725784302e-01 1.946667730808258057e-01 -2.770241349935531616e-02 6.171436309814453125e-01
8.561360090970993042e-02 5.375999808311462402e-01 -1.844082176685333252e-01 -3.487679064273834229e-01 -1.064109653234481812e-01 -3.195590078830718994e-01 5.967515110969543457e-01 2.801031470298767090e-01
-3.031053841114044189e-01 -3.435825109481811523e-01 6.008881330490112305e-02 -2.698353230953216553e-01 -2.859547734260559082e-02 -5.150365233421325684e-01 4.466531574726104736e-01 4.980733394622802734e-01
-5.469630360603332520e-01 1.139019280672073364e-01 -1.588078737258911133e-01 2.148960903286933899e-02 -3.571790158748626709e-01 -5.832488536834716797e-01 -3.229808509349822998e-01 3.001720905303955078e-01
-6.953712701797485352e-01 -2.632103562355041504e-01 -3.225069642066955566e-01 -1.263337433338165283e-01 -4.366911649703979492e-01 1.387603580951690674e-01 1.516282558441162109e-02 3.420885205268859863e-01
-2.094026356935501099e-01 -1.515783965587615967e-01 -5.026514828205108643e-02 -3.376146554946899414e-01 -2.988176643848419189e-01 -8.096919059753417969e-01 -6.328039616346359253e-02 2.603208124637603760e-01
-4.912025034427642822e-01 3.687691688537597656e-01 -4.092622995376586914e-01 1.238940581679344177e-01 6.223272904753684998e-02 -4.466767888516187668e-03 5.407685041427612305e-01 3.788941800594329834e-01
-3.566436767578125000e-01 -4.246923327445983887e-01 -6.604745239019393921e-02 -2.755362987518310547e-01 -3.561683297157287598e-01 -6.235043406486511230e-01 2.977409064769744873e-01 8.885992318391799927e-02
-3.961748778820037842e-01 1.969108730554580688e-02 -2.783525288105010986e-01 4.471313953399658203e-01 -2.882967293262481689e-01 -9.854788333177566528e-02 1.889695525169372559e-01 6.608442068099975586e-01
-5.029462575912475586e-01 -1.015679538249969482e-01 -1.006481051445007324e-01 -4.373714327812194824e-02 4.286580160260200500e-02 -3.525097370147705078e-01 3.337256908416748047e-01 6.980061531066894531e-01
-3.272351622581481934e-01 -3.312545418739318848e-01 3.741325065493583679e-02 -1.889424622058868408e-01 -2.458299398422241211e-01 -6.814638376235961914e-01 9.432826936244964600e-02 4.608312547206878662e-01
-6.029968857765197754e-01 4.870445430278778076e-01 -3.941389322280883789e-01 -7.836881279945373535e-02 1.480022519826889038e-01 -1.233506873250007629e-01 3.813414573669433594e-01 2.348481416702270508e-01
-6.647014021873474121e-01 -3.778930008411407471e-01 1.793904602527618408e-01 -5.097310990095138550e-02 -4.051150381565093994e-01 -3.822254836559295654e-01 1.451265253126621246e-02 2.648854255676269531e-01
-5.621422529220581055e-01 4.380902741104364395e-03 -4.995565861463546753e-02 -7.091833949089050293e-01 7.196450978517532349e-02 -3.377657234668731689e-01 9.418141841888427734e-02 2.245119214057922363e-01
1.362585127353668213e-01 6.438035368919372559e-01 -1.529773771762847900e-01 -3.352670669555664062e-01 -2.550686895847320557e-01 -3.627176284790039062e-01 4.052743017673492432e-01 2.650907635688781738e-01
-8.469815254211425781e-01 -1.456978637725114822e-02 -2.856279313564300537e-01 2.035144269466400146e-01 -3.762732446193695068e-02 -5.642399936914443970e-02 1.057020723819732666e-01 3.789937496185302734e-01
-2.071523368358612061e-01 8.460225909948348999e-02 -3.170381486415863037e-01 -3.555182814598083496e-01 -2.048977017402648926e-01 -7.111385464668273926e-01 -2.188645303249359131e-01 3.569610118865966797e-01
-1.304831951856613159e-01 -3.428474962711334229e-01 -2.652047872543334961e-01 -2.540209889411926270e-01 -8.104107975959777832e-01 5.357798188924789429e-02 -9.876430779695510864e-02 2.473436892032623291e-01
-2.728124856948852539e-01 2.965587675571441650e-01 -6.356536149978637695e-01 2.715390026569366455e-01 -2.577564716339111328e-01 -3.325215280055999756e-01 2.179002314805984497e-01 3.678964376449584961e-01
-4.596499502658843994e-01 2.357659786939620972e-01 -5.947744250297546387e-01 1.329086422920227051e-01 -5.448501929640769958e-02 -2.428432926535606384e-02 3.865081071853637695e-01 4.569115638732910156e-01
9.352742135524749756e-02 6.132472753524780273e-01 -1.976987272500991821e-01 -4.736997485160827637e-01 -1.911378949880599976e-01 -4.943098723888397217e-01 1.016061380505561829e-01 2.459762692451477051e-01
-2.632843554019927979e-01 -4.234032630920410156e-01 -1.991312205791473389e-01 -2.995388507843017578e-01 -2.798960208892822266e-01 -3.510304391384124756e-01 4.417388886213302612e-02 6.469302773475646973e-01
-2.170804738998413086e-01 5.081485211849212646e-02 -1.682807356119155884e-01 3.231945037841796875e-01 -1.143039166927337646e-01 -3.668783307075500488e-01 3.216004669666290283e-01 7.526146173477172852e-01
-4.593496918678283691e-01 6.167601346969604492e-01 -3.804440200328826904e-01 7.479624450206756592e-02 5.039396136999130249e-02 -2.428922802209854126e-01 3.861701786518096924e-01 2.181948870420455933e-01
-4.455256760120391846e-01 4.777871668338775635e-01 -2.992905974388122559e-01 2.660399377346038818e-01 -2.002321183681488037e-02 -1.518747508525848389e-01 5.223060846328735352e-01 3.414727449417114258e-01
-2.925007045269012451e-01 5.821153149008750916e-02 2.335162013769149780e-01 -5.880210399627685547e-01 -4.992212727665901184e-02 -5.145874023437500000e-01 4.254562556743621826e-01 2.499020099639892578e-01
-1.577344387769699097e-01 -2.814144492149353027e-01 -2.604261338710784912e-01 -5.091441273689270020e-01 -6.878566741943359375e-01 -2.390141487121582031e-01 -1.725964993238449097e-01 9.387268871068954468e-02
-5.787298679351806641e-01 4.229939877986907959e-01 -4.270224869251251221e-01 3.140519261360168457e-01 -3.610660135746002197e-01 -2.174061238765716553e-01 -1.330489851534366608e-02 1.654088795185089111e-01
-3.133306279778480530e-02 4.632868468761444092e-01 1.474666446447372437e-01 -2.908709943294525146e-01 -4.311892390251159668e-01 -6.161977052688598633e-01 3.015093803405761719e-01 -1.466266214847564697e-01
-2.853881120681762695e-01 2.780481576919555664e-01 -5.279718637466430664e-01 1.786339581012725830e-01 -7.224220037460327148e-01 -3.347323834896087646e-02 8.604061603546142578e-02 1.270348206162452698e-02
-4.802369475364685059e-01 -1.698442101478576660e-01 7.860688865184783936e-02 -2.438505738973617554e-01 -4.159236699342727661e-02 1.091957017779350281e-01 7.405386567115783691e-01 3.359053730964660645e-01
-3.887531459331512451e-01 1.226892787963151932e-02 -1.130290105938911438e-01 1.143083274364471436e-01 -4.334285482764244080e-02 -5.531629323959350586e-01 7.174094319343566895e-01 -1.828481629490852356e-02
-4.463898837566375732e-01 5.842542648315429688e-01 -5.260786414146423340e-01 1.455444097518920898e-02 -1.472761929035186768e-01 1.148084700107574463e-01 2.884132862091064453e-01 2.536907494068145752e-01
-8.596724271774291992e-02 7.445152848958969116e-02 2.323557436466217041e-01 -5.414420962333679199e-01 -4.797600805759429932e-01 2.622945904731750488e-01 3.705813288688659668e-01 4.512418210506439209e-01
-3.831511437892913818e-01 1.348924487829208374e-01 -6.219835877418518066e-01 -3.755521029233932495e-02 -1.246544420719146729e-01 1.200146600604057312e-01 1.593517214059829712e-01 6.256117820739746094e-01
-5.491655468940734863e-01 -7.495374232530593872e-02 2.580243945121765137e-01 -2.262462489306926727e-02 -1.744821816682815552e-01 1.790843605995178223e-01 6.908582448959350586e-01 2.931048274040222168e-01
-5.591171383857727051e-01 1.587106287479400635e-01 -6.663116216659545898e-01 -2.906621396541595459e-01 -2.905648350715637207e-01 1.111370231956243515e-02 -1.077478379011154175e-01 1.938611716032028198e-01
-5.926758050918579102e-01 4.041184782981872559e-01 -5.603186488151550293e-01 4.990608245134353638e-02 -1.480457186698913574e-01 -6.556314975023269653e-02 3.759459257125854492e-01 3.774809837341308594e-02
-4.811043143272399902e-01 -5.663557648658752441e-01 3.081118874251842499e-02 -2.971353530883789062e-01 -3.493823707103729248e-01 -3.578744828701019287e-02 4.705000519752502441e-01 1.175670847296714783e-01
-1.329575330018997192e-01 2.229518443346023560e-01 -3.138622045516967773e-01 4.306440353393554688e-01 -6.800728440284729004e-01 -3.061641156673431396e-01 2.451372444629669189e-01 1.797857880592346191e-01
-6.406068205833435059e-01 -4.974853247404098511e-02 -3.199221193790435791e-02 -5.796330571174621582e-01 -4.699515402317047119e-01 1.193328872323036194e-01 -1.196700260043144226e-01 -2.709547057747840881e-02
-4.517469108104705811e-01 7.459841966629028320e-01 -2.631565630435943604e-01 -4.851950705051422119e-02 2.330366708338260651e-02 -2.207712084054946899e-01 -2.462923154234886169e-02 3.434199690818786621e-01
-6.536610126495361328e-01 -8.466930687427520752e-02 -1.193802617490291595e-02 -6.734077334403991699e-01 -1.639680862426757812e-01 -9.345395490527153015e-03 -1.381624490022659302e-01 2.566633522510528564e-01
-3.921963572502136230e-01 3.074833452701568604e-01 -6.136919856071472168e-01 9.000329673290252686e-02 -2.314571440219879150e-01 1.923588961362838745e-01 2.882276475429534912e-01 4.396225512027740479e-01
-3.172414302825927734e-01 7.278505712747573853e-02 -8.083581328392028809e-01 -1.329806745052337646e-01 -2.934654057025909424e-01 -4.697988554835319519e-02 3.640469610691070557e-01 4.554457962512969971e-02
-3.748368620872497559e-01 2.585448920726776123e-01 -5.966836214065551758e-01 1.573022603988647461e-01 -4.157328605651855469e-01 3.339287042617797852e-01 7.982862740755081177e-02 3.480829596519470215e-01
-5.143906474113464355e-01 -2.320102155208587646e-01 3.053805530071258545e-01 -2.010678797960281372e-01 -1.492585688829421997e-01 1.093661487102508545e-01 6.140716075897216797e-01 3.695468604564666748e-01
-2.534325122833251953e-01 2.449599206447601318e-01 4.049309194087982178e-01 -6.285194158554077148e-01 -2.491091638803482056e-01 -7.520117610692977905e-02 6.852217018604278564e-02 4.943227171897888184e-01
-3.036633729934692383e-01 2.357732690870761871e-02 -3.406803905963897705e-01 -3.711111545562744141e-01 -3.869580924510955811e-01 -4.650949239730834961e-01 3.718658685684204102e-01 -3.861500918865203857e-01
-6.544598937034606934e-01 -3.286594450473785400e-01 8.900117129087448120e-02 -4.724034667015075684e-01 -8.609875291585922241e-02 -6.935123354196548462e-02 1.854755282402038574e-01 4.312253296375274658e-01
-2.770181596279144287e-01 3.248474299907684326e-01 -4.223570227622985840e-01 1.801595836877822876e-01 2.892590500414371490e-02 -2.395964115858078003e-01 6.339991092681884766e-01 3.830068409442901611e-01
-5.348910689353942871e-01 -7.256494462490081787e-02 1.999916285276412964e-01 4.684898629784584045e-02 -1.804810911417007446e-01 1.757482141256332397e-01 7.379879355430603027e-01 2.415522933006286621e-01
6.682891398668289185e-02 8.940519392490386963e-02 3.744935691356658936e-01 -4.043402671813964844e-01 -7.416068315505981445e-01 -5.905630066990852356e-02 1.272254288196563721e-01 3.378599882125854492e-01
-6.735079288482666016e-01 2.019374519586563110e-01 -9.757085703313350677e-03 2.055957913398742676e-01 -1.444265097379684448e-01 -2.654202580451965332e-01 4.216957688331604004e-01 4.405783414840698242e-01
-5.336453318595886230e-01 -1.012904942035675049e-01 -1.016363129019737244e-01 -4.796879589557647705e-01 1.485519856214523315e-01 -2.089104354381561279e-01 4.449771046638488770e-01 4.481256306171417236e-01
-3.607960045337677002e-01 1.303549855947494507e-01 -5.014194846153259277e-01 2.853564918041229248e-01 -4.018941819667816162e-01 2.520889341831207275e-01 2.003473341464996338e-01 5.047547221183776855e-01
-1.811720579862594604e-01 3.272705972194671631e-01 -2.333154529333114624e-01 -1.600447446107864380e-01 -1.849649250507354736e-01 -6.114618182182312012e-01 5.695765018463134766e-01 -2.179570049047470093e-01
-2.884653024375438690e-02 2.910229861736297607e-01 3.790776431560516357e-01 -2.249368876218795776e-01 -5.914410948753356934e-01 -1.424168497323989868e-01 -4.050578549504280090e-02 5.902975797653198242e-01
4.619845002889633179e-02 2.987582683563232422e-01 -5.699523165822029114e-02 -6.079139709472656250e-01 -6.410546898841857910e-01 2.501230239868164062e-01 1.408487856388092041e-01 2.060352265834808350e-01
-5.562841296195983887e-01 3.022968471050262451e-01 -2.884140014648437500e-01 -4.071047902107238770e-01 1.033204272389411926e-01 1.687070727348327637e-01 4.858968555927276611e-01 2.738880515098571777e-01
-2.358976602554321289e-01 3.280704617500305176e-01 -5.056599378585815430e-01 2.305661588907241821e-01 -2.972558140754699707e-01 -2.256155610084533691e-01 6.082893013954162598e-01 1.363448947668075562e-01
-3.974856734275817871e-01 5.377337932586669922e-01 -2.984851300716400146e-01 3.867209553718566895e-01 -1.932517290115356445e-01 -1.420520246028900146e-01 4.677009880542755127e-01 1.947613954544067383e-01
-5.046873092651367188e-01 -2.601270675659179688e-01 -2.380987405776977539e-01 -1.906067579984664917e-01 -3.536344766616821289e-01 -1.528757810592651367e-01 -8.188191801309585571e-02 6.553394198417663574e-01
-2.186209149658679962e-02 -5.758183002471923828e-01 -9.849699586629867554e-02 -1.308817118406295776e-01 -5.998880863189697266e-01 -1.230564862489700317e-01 2.719752788543701172e-01 4.383426308631896973e-01
-1.270224340260028839e-02 5.240699648857116699e-01 -2.489781826734542847e-01 -2.905550003051757812e-01 -6.701803803443908691e-01 1.195815950632095337e-01 2.552016973495483398e-01 -2.240707278251647949e-01
-1.801847070455551147e-01 -3.609034121036529541e-01 -1.382241249084472656e-01 -1.574875973165035248e-02 -8.229004144668579102e-01 -3.167859613895416260e-01 1.827178001403808594e-01 8.380922675132751465e-02
-1.365783065557479858e-01 2.938128411769866943e-01 2.499728202819824219e-01 2.245518714189529419e-01 -6.667020320892333984e-01 8.907995186746120453e-03 5.282827019691467285e-01 2.417783588171005249e-01
-2.229164540767669678e-01 2.251503318548202515e-01 -1.785212159156799316e-01 3.292237222194671631e-01 -8.459328413009643555e-01 -1.188134998083114624e-01 9.031205624341964722e-02 1.465681642293930054e-01
-2.743191421031951904e-01 3.011158406734466553e-01 -5.285139679908752441e-01 -5.197734832763671875e-01 1.079176738858222961e-01 -4.122326970100402832e-01 3.128595352172851562e-01 7.157969474792480469e-02
-3.165706396102905273e-01 2.424883991479873657e-01 -7.109709978103637695e-01 1.017829403281211853e-01 -1.373942643404006958e-01 -3.247552812099456787e-01 4.336292147636413574e-01 1.129837036132812500e-01
-7.045062631368637085e-02 2.283346801996231079e-01 1.496213674545288086e-01 -6.362262964248657227e-01 -5.440622568130493164e-01 2.745298147201538086e-01 2.894575595855712891e-01 2.461169213056564331e-01
-3.792776763439178467e-01 1.316675096750259399e-01 -4.413715600967407227e-01 -2.290013134479522705e-01 -2.850257456302642822e-01 -5.872112512588500977e-01 -3.164310157299041748e-01 2.556879222393035889e-01
-6.399320065975189209e-02 -8.927145600318908691e-02 -3.733097612857818604e-01 2.652103006839752197e-01 -7.922452092170715332e-01 -8.328790962696075439e-02 1.105271354317665100e-01 3.625369668006896973e-01
-4.986805915832519531e-01 4.782239198684692383e-01 -4.667432904243469238e-01 2.814937829971313477e-01 -1.879599243402481079e-01 -6.566721200942993164e-02 1.571523584425449371e-02 4.308636784553527832e-01
-4.334362596273422241e-02 1.475592553615570068e-01 -2.099876850843429565e-01 -4.777570068836212158e-01 -1.324470043182373047e-01 -6.305123567581176758e-01 4.465520083904266357e-01 2.991726994514465332e-01
-1.902192234992980957e-01 4.832286015152931213e-02 -4.633517563343048096e-01 -3.303493857383728027e-01 -1.948467195034027100e-01 -5.040475726127624512e-01 5.188256502151489258e-01 -2.764902710914611816e-01
-4.386014342308044434e-01 4.015427827835083008e-01 2.385281771421432495e-01 -5.296441912651062012e-01 -1.207692176103591919e-01 -1.408159583806991577e-01 -1.864483058452606201e-01 4.896898567676544189e-01
-5.908354520797729492e-01 2.160079032182693481e-01 -6.633238792419433594e-01 1.095104217529296875e-02 -3.278963565826416016e-01 -2.284919470548629761e-01 5.836590752005577087e-02 3.169348090887069702e-02
-5.114344954490661621e-01 -1.136490330100059509e-02 -1.402303576469421387e-01 4.754248261451721191e-01 -6.346992850303649902e-01 -2.527298033237457275e-01 1.592239439487457275e-01 2.333145029842853546e-02
-2.506387531757354736e-01 -2.064889222383499146e-01 -1.394869536161422729e-01 -2.837693095207214355e-01 -3.477404713630676270e-01 -7.428807616233825684e-01 -1.002249345183372498e-01 3.342463076114654541e-01
-1.268211752176284790e-01 -3.993932902812957764e-02 1.609050035476684570e-01 -4.434377327561378479e-02 -7.349696755409240723e-01 -3.615578114986419678e-01 4.442058205604553223e-01 -2.936685979366302490e-01
-3.800967633724212646e-01 -4.313984513282775879e-01 -2.256698757410049438e-01 -8.228686451911926270e-02 -3.650084137916564941e-01 -5.517228841781616211e-01 3.553141057491302490e-01 2.187384963035583496e-01
-4.526252448558807373e-01 4.895910024642944336e-01 -4.526980519294738770e-01 1.578726321458816528e-01 -1.046677082777023315e-01 -3.072289824485778809e-01 3.561449050903320312e-01 3.055937588214874268e-01
-2.393662035465240479e-01 -4.755031466484069824e-01 -3.537447452545166016e-01 -9.445925056934356689e-02 -3.846042752265930176e-01 3.302600607275962830e-02 2.362550050020217896e-01 6.145852804183959961e-01
-6.338681578636169434e-01 -1.225408911705017090e-01 -5.488544106483459473e-01 -1.373185664415359497e-01 -4.802746772766113281e-01 -5.922526866197586060e-02 -1.230337023735046387e-01 1.174245849251747131e-01
-2.836616933345794678e-01 6.569314002990722656e-01 -2.693758308887481689e-01 -4.691732116043567657e-03 -3.600538969039916992e-01 2.525053918361663818e-01 3.100902736186981201e-01 3.547366857528686523e-01
-5.317795872688293457e-01 -6.166119873523712158e-02 5.260854959487915039e-01 2.288674190640449524e-02 -1.184513270854949951e-01 -1.843813508749008179e-01 4.525873959064483643e-01 4.280842244625091553e-01
-2.763057593256235123e-03 5.623203516006469727e-01 1.005590111017227173e-01 -4.459624588489532471e-01 -3.262980580329895020e-01 -5.617046356201171875e-01 3.259235247969627380e-02 2.274837940931320190e-01
-5.832749605178833008e-01 -3.392885923385620117e-01 -2.538968026638031006e-01 -2.245277017354965210e-01 -5.003734230995178223e-01 1.687970459461212158e-01 1.261551305651664734e-02 3.882937431335449219e-01
-1.119307577610015869e-01 2.338111251592636108e-01 -7.693240046501159668e-01 -5.750641226768493652e-02 -3.030558526515960693e-01 -1.924334019422531128e-01 3.438991010189056396e-01 3.008279800415039062e-01
1.239269375801086426e-01 5.529616475105285645e-01 -4.692563414573669434e-02 -3.530754745006561279e-01 -3.281610906124114990e-01 -4.112275242805480957e-01 5.031243562698364258e-01 1.485916823148727417e-01
-6.563071012496948242e-01 5.130406618118286133e-01 -3.530314862728118896e-01 -1.340444087982177734e-01 -4.582091793417930603e-02 1.258329451084136963e-01 3.797530829906463623e-01 -3.612942621111869812e-02
-2.713409662246704102e-01 1.231282278895378113e-01 9.427610039710998535e-02 -2.278256416320800781e-01 -6.873877048492431641e-01 -4.750660955905914307e-01 -3.564790189266204834e-01 1.586003005504608154e-01
-1.420475542545318604e-01 4.077696502208709717e-01 -3.768873512744903564e-01 -4.949961304664611816e-01 -1.486981362104415894e-01 -2.837674319744110107e-01 5.211324691772460938e-01 -2.286198437213897705e-01
-7.297312021255493164e-01 -1.507000476121902466e-01 5.272951722145080566e-02 -3.955518826842308044e-02 -3.659779131412506104e-01 -2.167736738920211792e-01 -1.570366621017456055e-01 4.846088588237762451e-01
-7.409236431121826172e-01 2.944093383848667145e-02 -1.323702186346054077e-01 3.518196940422058105e-01 -1.117299124598503113e-01 -1.559580266475677490e-01 3.148184120655059814e-01 4.158717989921569824e-01
-1.594805717468261719e-01 3.598087430000305176e-01 1.406560242176055908e-01 -5.606946945190429688e-01 -5.204896926879882812e-01 2.475136518478393555e-01 1.757895797491073608e-01 3.845341503620147705e-01
-4.990781843662261963e-01 -2.741716802120208740e-01 1.519614011049270630e-01 -1.786316633224487305e-01 -2.032875865697860718e-01 3.411527872085571289e-01 5.363963246345520020e-01 4.187090098857879639e-01
-3.562783896923065186e-01 3.130781352519989014e-01 -6.975989341735839844e-01 -1.534217502921819687e-02 -2.949013113975524902e-01 1.947618834674358368e-02 3.303049206733703613e-01 3.028543293476104736e-01
1.480399668216705322e-01 3.040843605995178223e-01 -1.266792863607406616e-01 -5.149626731872558594e-01 -6.582335233688354492e-01 1.082137674093246460e-01 -1.276614367961883545e-01 3.782903254032135010e-01
-2.305488735437393188e-01 3.570771217346191406e-01 -5.847197175025939941e-01 2.221005558967590332e-01 -2.118511050939559937e-01 -1.072662472724914551e-01 1.950766593217849731e-01 5.776466131210327148e-01
-5.366866011172533035e-03 -5.988167598843574524e-02 -2.435107901692390442e-02 -3.905823826789855957e-01 -3.795875608921051025e-01 -6.092255115509033203e-01 4.883639812469482422e-01 2.991588115692138672e-01
-2.986241281032562256e-01 4.671848118305206299e-01 -5.371586680412292480e-01 1.822595000267028809e-01 -2.458225488662719727e-01 -2.422886490821838379e-01 3.787538409233093262e-01 3.289634883403778076e-01
-5.140681862831115723e-01 2.621034383773803711e-01 -4.220554530620574951e-01 2.396998554468154907e-01 -6.598008330911397934e-03 -3.054637312889099121e-01 5.412926077842712402e-01 2.123664915561676025e-01
-2.388917207717895508e-01 -4.621849060058593750e-01 -9.668086469173431396e-02 -2.997836172580718994e-01 -3.347059190273284912e-01 -6.216996908187866211e-01 2.753712236881256104e-01 2.360727787017822266e-01
-4.049010574817657471e-01 4.678058922290802002e-01 -2.769504785537719727e-01 2.648828029632568359e-01 -1.480713784694671631e-01 -3.544433116912841797e-01 5.647653341293334961e-01 6.191482394933700562e-02
1.164650917053222656e-01 1.642313450574874878e-01 3.273867070674896240e-02 -1.042938008904457092e-01 -7.220799326896667480e-01 -4.349580705165863037e-01 4.817003011703491211e-01 -6.994178891181945801e-02
-6.648799180984497070e-01 4.213059246540069580e-01 -4.441486001014709473e-01 -1.171551421284675598e-01 -2.570205330848693848e-01 2.177782505750656128e-01 1.514299660921096802e-01 -1.817269623279571533e-01
-3.683513700962066650e-01 5.683915019035339355e-01 -3.122519254684448242e-01 2.080357074737548828e-01 -3.916354849934577942e-02 -2.360569536685943604e-01 4.545651376247406006e-01 3.695700764656066895e-01
-4.061165153980255127e-01 3.595368266105651855e-01 -1.833116114139556885e-01 2.301074862480163574e-01 -2.956619672477245331e-02 -3.002735674381256104e-01 6.016587018966674805e-01 4.076988399028778076e-01
-5.195140838623046875e-01 -2.573110163211822510e-01 -3.244151175022125244e-02 1.396824866533279419e-01 -2.005043327808380127e-01 -2.306694686412811279e-01 7.393071651458740234e-01 5.785520747303962708e-02
-4.068062007427215576e-01 1.539969234727323055e-03 -5.874053835868835449e-01 2.497449815273284912e-01 -3.464259505271911621e-01 -1.145160198211669922e-01 2.381471991539001465e-01 4.870832264423370361e-01
-1.106056571006774902e-01 2.449657022953033447e-01 2.556099593639373779e-01 -3.525368571281433105e-01 -8.004665970802307129e-01 2.422621399164199829e-01 1.758209615945816040e-01 8.825424313545227051e-02
-3.244041204452514648e-01 4.662337601184844971e-01 -4.960555136203765869e-01 -4.998522102832794189e-01 2.836634963750839233e-02 -3.980465531349182129e-01 6.732168793678283691e-02 1.329919099807739258e-01
-6.534022688865661621e-01 2.715182006359100342e-01 -3.631002902984619141e-01 1.169359534978866577e-01 -4.631966054439544678e-01 3.326765596866607666e-01 -1.259289234876632690e-01 1.128927692770957947e-01
-2.454393506050109863e-01 -1.935328692197799683e-01 -4.015390574932098389e-01 -5.382144078612327576e-02 -5.220149159431457520e-01 -9.832488745450973511e-02 -3.312732651829719543e-02 6.744696497917175293e-01
-6.248440146446228027e-01 -2.898965477943420410e-01 -1.619962304830551147e-01 -3.390538692474365234e-01 6.389520317316055298e-02 -1.174066588282585144e-01 4.664919972419738770e-01 3.858082592487335205e-01
-1.280642151832580566e-01 4.023967683315277100e-01 -5.815966129302978516e-01 -1.655045002698898315e-01 -1.032825782895088196e-01 -2.252510637044906616e-01 4.079125523567199707e-01 4.777363836765289307e-01
