# Supplementary material for: Where is your field going? A machine learning approach to study the relative motion of the domains of physics
Source: PLoS One. 2020 Jun 18;15(6):e0233997. doi: 10.1371/journal.pone.0233997 (PMC7302634; doi:10.1371/journal.pone.0233997)
Supplement: S24 Data — (ZIP) [file pone.0233997.s024.zip › 23/Pacs4Run_23_VS_500_embeddings1991-1995ED8.txt]

8.235336840152740479e-02 1.969112753868103027e-01 4.350036382675170898e-01 5.036895871162414551e-01 3.885177969932556152e-01 -3.285371959209442139e-01 8.717978745698928833e-02 4.950044155120849609e-01
4.489213526248931885e-01 2.624630630016326904e-01 4.263733327388763428e-01 1.265134215354919434e-01 -2.544325888156890869e-01 -3.809716701507568359e-01 8.223603479564189911e-03 5.673093795776367188e-01
8.297006785869598389e-02 -1.652733981609344482e-01 5.231098532676696777e-01 2.505974285304546356e-02 7.171422988176345825e-02 -8.213459253311157227e-01 -2.651211619377136230e-02 -1.052314490079879761e-01
3.144211471080780029e-01 -7.579020224511623383e-03 2.331878840923309326e-01 7.139779925346374512e-01 -1.207448542118072510e-01 2.068865001201629639e-01 1.652386598289012909e-02 5.284755825996398926e-01
9.470778703689575195e-02 5.133123993873596191e-01 3.651139438152313232e-01 -6.359008699655532837e-02 2.607924342155456543e-01 -5.128048658370971680e-01 -3.363854885101318359e-01 3.821681737899780273e-01
-3.575870096683502197e-01 5.203478410840034485e-02 3.602517545223236084e-01 1.709429770708084106e-01 -1.983929425477981567e-01 -8.084586262702941895e-01 -2.270870469510555267e-02 1.301552504301071167e-01
4.394559860229492188e-01 -3.412248790264129639e-01 1.587668210268020630e-01 4.205657541751861572e-01 -2.321291267871856689e-01 -2.995341122150421143e-01 5.501108169555664062e-01 2.052679806947708130e-01
4.874361753463745117e-01 -3.997046947479248047e-01 3.524778485298156738e-01 -2.282369136810302734e-02 1.916874051094055176e-01 -5.944145917892456055e-01 1.026385128498077393e-01 2.779805958271026611e-01
5.716700106859207153e-02 1.196562871336936951e-01 3.343131542205810547e-01 3.670898675918579102e-01 -1.689912080764770508e-01 -2.756423652172088623e-01 -3.380997180938720703e-01 7.190590500831604004e-01
5.019736886024475098e-01 1.706961244344711304e-01 3.072400093078613281e-01 -2.733422070741653442e-02 1.032200604677200317e-01 -7.151048183441162109e-01 -1.929394714534282684e-02 -3.183396458625793457e-01
-7.988813519477844238e-02 2.673160731792449951e-01 5.402294993400573730e-01 4.270778894424438477e-01 -3.705659210681915283e-01 -5.193445682525634766e-01 -1.865287721157073975e-01 -7.801006734371185303e-02
2.835558541119098663e-02 2.017349302768707275e-01 6.501939892768859863e-01 2.496895492076873779e-01 -2.707308530807495117e-01 -5.840793251991271973e-01 -2.321048825979232788e-01 -7.131294161081314087e-02
5.958504676818847656e-01 1.833968311548233032e-01 -6.591522693634033203e-02 4.343686401844024658e-01 3.883522748947143555e-02 -1.068674996495246887e-01 5.312525033950805664e-01 3.509259819984436035e-01
1.974952816963195801e-01 -3.100999891757965088e-01 3.518629074096679688e-01 -3.159899637103080750e-02 1.241158172488212585e-01 -8.321279883384704590e-01 1.791860461235046387e-01 8.844561874866485596e-03
2.230770736932754517e-01 -5.018122196197509766e-01 5.984538197517395020e-01 4.078919291496276855e-01 6.978747993707656860e-02 -2.205373644828796387e-01 5.369206890463829041e-02 3.427950441837310791e-01
2.497773766517639160e-01 3.989191725850105286e-02 2.651107311248779297e-01 4.009259343147277832e-01 -3.333123326301574707e-01 -6.430954933166503906e-01 -4.233221113681793213e-01 -3.352931514382362366e-02
3.322419822216033936e-01 4.200109541416168213e-01 4.565911293029785156e-01 2.261209189891815186e-01 -4.418006539344787598e-01 -4.743444323539733887e-01 8.797673135995864868e-02 1.602174043655395508e-01
2.443024218082427979e-01 -6.405455619096755981e-02 -1.470052003860473633e-01 3.108413815498352051e-01 -1.746225953102111816e-01 -8.333688378334045410e-01 -2.768507301807403564e-01 1.278178989887237549e-01
1.486624181270599365e-01 1.296103000640869141e-01 1.078852713108062744e-01 5.690438151359558105e-01 -3.201324343681335449e-01 -5.224040150642395020e-01 -4.971410334110260010e-01 -5.577236413955688477e-02
4.707418978214263916e-01 3.240832984447479248e-01 6.271395087242126465e-01 1.432323455810546875e-01 1.160594895482063293e-01 8.610807359218597412e-02 2.844374775886535645e-01 3.971944451332092285e-01
1.751293241977691650e-01 5.664215423166751862e-03 4.280769228935241699e-01 2.974264025688171387e-01 -4.017177522182464600e-01 -5.904255509376525879e-01 -2.215377092361450195e-01 3.721919953823089600e-01
7.634387016296386719e-01 2.666978538036346436e-01 2.184654176235198975e-01 2.211486399173736572e-01 -2.069328278303146362e-01 -4.128976166248321533e-01 -1.857859045267105103e-01 -3.972241654992103577e-02
3.546685874462127686e-01 3.274029493331909180e-01 4.705284237861633301e-01 4.421887397766113281e-01 -4.018053114414215088e-01 -2.131542861461639404e-01 -2.588252723217010498e-01 2.760739326477050781e-01
3.406528830528259277e-01 2.969915270805358887e-01 3.952610492706298828e-01 1.795411705970764160e-01 -4.178199172019958496e-01 -5.720759034156799316e-01 8.742494881153106689e-02 3.127267360687255859e-01
2.578239738941192627e-01 -1.448084712028503418e-01 1.883132606744766235e-01 4.485316276550292969e-01 -4.447416365146636963e-01 -6.820527315139770508e-01 -1.114351153373718262e-01 -2.249651402235031128e-02
3.152411580085754395e-01 4.303394854068756104e-01 1.779502481222152710e-01 -3.247275948524475098e-02 1.457569450139999390e-01 -6.376109123229980469e-01 -3.600182831287384033e-01 3.539834320545196533e-01
3.781044185161590576e-01 -7.016146183013916016e-02 3.806644976139068604e-01 3.818252682685852051e-01 -2.182789593935012817e-01 -2.560911774635314941e-01 -3.517005443572998047e-01 5.696461796760559082e-01
-5.916670337319374084e-02 -2.198460251092910767e-01 -1.894409060478210449e-01 6.298014521598815918e-01 1.524202525615692139e-01 -6.259354352951049805e-01 3.139650821685791016e-01 4.503585025668144226e-02
2.717717885971069336e-01 -3.302937448024749756e-01 -8.659826964139938354e-02 6.130428910255432129e-01 4.539520144462585449e-01 -3.995738327503204346e-01 2.541046738624572754e-01 -5.851822346448898315e-02
5.235922932624816895e-01 4.382913708686828613e-01 4.565308690071105957e-01 3.178019821643829346e-01 -3.111602663993835449e-01 -2.554281353950500488e-01 -8.702368289232254028e-02 2.338715344667434692e-01
2.486126273870468140e-01 2.151287049055099487e-01 3.609835505485534668e-01 2.667555809020996094e-01 -5.122132897377014160e-01 -5.160921216011047363e-01 3.872275948524475098e-01 1.085580438375473022e-01
7.286135107278823853e-02 4.758408069610595703e-01 1.701775789260864258e-01 1.426915824413299561e-01 -2.496100813150405884e-01 -6.282290220260620117e-01 -7.201028615236282349e-02 5.067378282546997070e-01
6.949095726013183594e-01 3.518340289592742920e-01 2.431416362524032593e-01 2.285902500152587891e-01 -3.015091419219970703e-01 -4.125657975673675537e-01 -1.442788094282150269e-01 -2.746444195508956909e-03
-2.091856114566326141e-02 -4.534324407577514648e-01 1.282960921525955200e-02 5.500295162200927734e-01 -1.049969941377639771e-01 -5.881092548370361328e-01 3.231701552867889404e-01 1.729991585016250610e-01
2.499041706323623657e-01 7.994828373193740845e-02 9.632182866334915161e-02 4.954174160957336426e-01 -2.703806459903717041e-01 -6.243324875831604004e-01 -4.615752995014190674e-01 -2.216561511158943176e-02
-8.759245276451110840e-02 4.315903782844543457e-01 2.462349534034729004e-01 5.084134340286254883e-01 1.472226232290267944e-01 -3.312047421932220459e-01 5.227085947990417480e-01 -2.869600951671600342e-01
-1.871419697999954224e-01 -3.993829488754272461e-01 1.624167710542678833e-01 6.228874921798706055e-01 -1.517106294631958008e-01 -5.719992518424987793e-01 1.645968705415725708e-01 1.175238415598869324e-01
2.671322822570800781e-01 -1.010055541992187500e-01 4.249517917633056641e-01 3.997823894023895264e-01 -3.532700836658477783e-01 -3.405215144157409668e-01 -2.596500217914581299e-01 5.194760560989379883e-01
-4.852888584136962891e-01 2.173393964767456055e-03 1.313602924346923828e-01 4.750401079654693604e-01 2.158729881048202515e-01 -5.757225751876831055e-01 2.409828007221221924e-01 2.923029959201812744e-01
-1.356340795755386353e-01 2.557099759578704834e-01 3.472155630588531494e-01 8.292505741119384766e-01 -7.432229071855545044e-02 -1.092465668916702271e-01 2.448110133409500122e-01 -1.749560385942459106e-01
3.982548415660858154e-01 3.149169385433197021e-01 3.462992012500762939e-01 -7.355162501335144043e-02 4.839215055108070374e-02 -7.790482640266418457e-01 -6.915406137704849243e-02 -5.336067080497741699e-02
5.118250474333763123e-02 -3.186984360218048096e-01 3.881684541702270508e-01 3.024348616600036621e-01 -4.019816219806671143e-01 -5.671612024307250977e-01 2.766220867633819580e-01 3.064135015010833740e-01
5.221195220947265625e-01 4.731985032558441162e-01 2.522215843200683594e-01 3.260800838470458984e-01 -1.213482618331909180e-01 -1.639734059572219849e-01 -2.596400082111358643e-01 4.738193452358245850e-01
3.041597008705139160e-01 4.099157750606536865e-01 4.587851464748382568e-01 1.094157993793487549e-01 -3.884026408195495605e-01 -5.576689839363098145e-01 1.581940054893493652e-01 1.735619306564331055e-01
4.016012251377105713e-01 3.567015826702117920e-01 2.380314096808433533e-02 -3.793889656662940979e-03 1.285827606916427612e-01 -6.399510502815246582e-01 -3.148981034755706787e-01 4.308919310569763184e-01
-6.983707845211029053e-02 5.590620264410972595e-02 5.511482357978820801e-01 2.893070280551910400e-01 -2.290189862251281738e-01 -7.138806581497192383e-01 -1.383888423442840576e-01 -1.526682525873184204e-01
1.677764058113098145e-01 5.128519982099533081e-02 3.843647539615631104e-01 4.082860052585601807e-01 -2.370541840791702271e-01 -2.896459698677062988e-01 -3.311081528663635254e-01 6.364470720291137695e-01
3.901651799678802490e-01 5.098006129264831543e-01 5.416523218154907227e-01 3.546482324600219727e-01 -1.595909595489501953e-01 -4.182825982570648193e-02 -2.027043551206588745e-01 3.168657720088958740e-01
-3.892841190099716187e-02 -7.243188470602035522e-02 -1.783443838357925415e-01 6.199887990951538086e-01 5.177028179168701172e-01 -4.327422678470611572e-01 2.679069042205810547e-01 2.235820144414901733e-01
2.178186625242233276e-01 1.429008692502975464e-01 4.869355559349060059e-01 3.727354109287261963e-01 -4.896296262741088867e-01 -5.128062367439270020e-01 -5.372367799282073975e-02 2.247281223535537720e-01
5.420470237731933594e-01 4.496693015098571777e-01 4.482477903366088867e-01 2.851926982402801514e-01 -2.358244359493255615e-01 -1.234180107712745667e-01 -5.726596340537071228e-02 3.841835558414459229e-01
4.838349819183349609e-01 -2.819991111755371094e-01 -5.818122625350952148e-02 3.611984848976135254e-01 -2.347508072853088379e-01 -6.277759671211242676e-01 -2.053280770778656006e-01 2.473064512014389038e-01
-8.291041478514671326e-03 4.331403374671936035e-01 1.987650692462921143e-01 1.798577904701232910e-01 -2.244238406419754028e-01 -4.296465516090393066e-01 5.449181199073791504e-01 4.566909968852996826e-01
1.747547537088394165e-01 -2.792962491512298584e-01 4.889028370380401611e-01 5.190703272819519043e-02 -4.957246407866477966e-02 -7.672855854034423828e-01 2.350214421749114990e-01 -5.756987631320953369e-02
1.697252690792083740e-01 6.836368441581726074e-01 2.192022800445556641e-01 1.794235110282897949e-01 -2.598365843296051025e-01 -5.678378939628601074e-01 -5.031634494662284851e-02 1.763656437397003174e-01
-3.101044595241546631e-01 -4.569914191961288452e-02 -7.558383047580718994e-02 6.197488903999328613e-01 4.327740669250488281e-01 -5.502568483352661133e-01 2.700904011726379395e-02 1.453951150178909302e-01
4.415657371282577515e-02 -3.675083518028259277e-01 7.267278432846069336e-01 1.090965792536735535e-01 2.363287806510925293e-01 -3.908511996269226074e-01 1.372712850570678711e-01 3.090199232101440430e-01
1.539264917373657227e-01 6.140590906143188477e-01 -9.906709194183349609e-02 1.335527449846267700e-01 1.926382444798946381e-02 -4.604711532592773438e-01 -7.665657997131347656e-02 5.943957567214965820e-01
2.463761717081069946e-01 5.016478300094604492e-01 -2.740594148635864258e-01 3.434522151947021484e-01 1.065525114536285400e-01 -2.865801155567169189e-01 2.580733299255371094e-01 5.783571600914001465e-01
2.668284177780151367e-01 4.022922515869140625e-01 5.581712722778320312e-02 -9.166108071804046631e-02 2.416208386421203613e-01 -6.210444569587707520e-01 -6.307068467140197754e-02 5.544289350509643555e-01
7.910946756601333618e-02 -2.351574301719665527e-01 -1.782917603850364685e-02 9.151323437690734863e-01 2.456744611263275146e-01 -1.046333089470863342e-01 -1.488671153783798218e-01 8.480592072010040283e-02
3.778622150421142578e-01 5.710218548774719238e-01 1.974729448556900024e-01 -3.126224875450134277e-02 7.811868190765380859e-02 -6.717461943626403809e-01 -1.824633330106735229e-01 -2.330317720770835876e-02
-2.189871221780776978e-01 4.260139912366867065e-02 5.748142004013061523e-01 6.805440783500671387e-01 1.884056776762008667e-01 -1.066334769129753113e-01 1.470210701227188110e-01 -2.969773709774017334e-01
6.895260214805603027e-01 3.351852595806121826e-01 3.371518850326538086e-01 2.557574212551116943e-01 -1.907433420419692993e-01 -1.894831359386444092e-01 -1.350692510604858398e-01 3.776121139526367188e-01
9.697607904672622681e-02 -1.133512705564498901e-01 -2.233330905437469482e-01 6.858813166618347168e-01 2.284801602363586426e-01 -6.230035424232482910e-01 -4.891764000058174133e-02 -1.212713122367858887e-01
4.124517142772674561e-01 6.025298237800598145e-01 2.365269958972930908e-01 2.052812874317169189e-01 -8.184275031089782715e-02 -4.574463367462158203e-01 -3.842798769474029541e-01 7.162172347307205200e-02
-1.531939059495925903e-01 2.478121817111968994e-01 3.144932091236114502e-01 6.408185362815856934e-01 3.888370692729949951e-01 -2.771032452583312988e-01 9.123941510915756226e-02 -4.114134907722473145e-01
2.786835432052612305e-01 1.581222265958786011e-01 1.266766935586929321e-01 1.771389394998550415e-01 6.547148823738098145e-01 -1.656188666820526123e-01 3.027520477771759033e-01 5.496979951858520508e-01
-9.530052542686462402e-02 2.366901487112045288e-01 6.686100959777832031e-01 1.538359373807907104e-01 -6.385020166635513306e-02 -5.404240489006042480e-01 -3.635926544666290283e-01 1.893568038940429688e-01
6.095975637435913086e-01 -3.125427961349487305e-01 1.252765804529190063e-01 1.070930808782577515e-01 5.907824039459228516e-01 -3.777761161327362061e-01 -5.810396745800971985e-02 9.181410819292068481e-02
2.440824210643768311e-01 5.339339375495910645e-03 2.966721951961517334e-01 3.245412409305572510e-01 5.833222270011901855e-01 1.282124128192663193e-02 -1.348046660423278809e-01 6.232594251632690430e-01
1.054004803299903870e-01 2.117073386907577515e-01 4.518122971057891846e-01 3.685433268547058105e-01 -5.440467000007629395e-01 -5.214105844497680664e-01 1.005951836705207825e-01 1.616690754890441895e-01
1.605877727270126343e-01 3.330422639846801758e-01 1.772992014884948730e-01 -1.541646867990493774e-01 5.122149586677551270e-01 -7.137754559516906738e-01 -1.218899562954902649e-01 1.462730765342712402e-01
-2.351388335227966309e-01 -1.307833790779113770e-01 2.568891048431396484e-01 3.114194273948669434e-01 4.078990817070007324e-01 -4.500018656253814697e-01 4.506593644618988037e-01 4.389239847660064697e-01
2.293073534965515137e-01 4.385342895984649658e-01 5.286133289337158203e-01 4.095623493194580078e-01 -4.245496392250061035e-01 -2.922511398792266846e-01 -1.318680047988891602e-01 1.577661633491516113e-01
2.994768023490905762e-01 6.938330084085464478e-02 2.550334036350250244e-01 7.165826559066772461e-01 3.045863807201385498e-01 -4.036331921815872192e-02 3.588268458843231201e-01 -3.221927285194396973e-01
2.313407957553863525e-01 -1.152393780648708344e-02 4.937126636505126953e-01 -1.492393910884857178e-01 3.664147257804870605e-01 -6.072112917900085449e-01 2.266982197761535645e-02 4.205292463302612305e-01
2.241144180297851562e-01 1.476484984159469604e-01 2.795563042163848877e-01 -1.109189987182617188e-01 6.043690443038940430e-01 -6.660382747650146484e-01 -1.446727812290191650e-01 8.785742521286010742e-02
3.593587875366210938e-01 1.582507342100143433e-01 4.945493340492248535e-01 3.315510749816894531e-01 -2.961216270923614502e-01 -2.990687489509582520e-01 -3.486917018890380859e-01 4.388585388660430908e-01
1.611788719892501831e-01 3.459291458129882812e-01 5.662112832069396973e-01 -7.871218025684356689e-02 3.281096220016479492e-01 -5.971806049346923828e-01 1.616386473178863525e-01 -1.927589774131774902e-01
5.164147615432739258e-01 4.334744513034820557e-01 2.504285573959350586e-01 3.239171802997589111e-01 -1.354101449251174927e-01 -1.918250471353530884e-01 -3.161505758762359619e-01 4.719056487083435059e-01
1.880583316087722778e-01 3.576191663742065430e-01 6.977162361145019531e-01 -5.185031518340110779e-02 4.888908565044403076e-01 -2.577232420444488525e-01 -1.384460628032684326e-01 -1.504768878221511841e-01
1.725368648767471313e-01 1.707029193639755249e-01 6.871684193611145020e-01 -5.414929986000061035e-02 5.331652164459228516e-01 -4.056436419486999512e-01 -7.417416572570800781e-02 -1.079139485955238342e-01
2.918821573257446289e-01 4.384816288948059082e-01 1.291843354701995850e-01 9.812556207180023193e-02 -2.099491059780120850e-01 -6.475505828857421875e-01 4.253397881984710693e-01 2.278315573930740356e-01
1.348476856946945190e-01 2.630551159381866455e-01 2.955393791198730469e-01 2.552448213100433350e-01 -2.579873800277709961e-01 -7.553802728652954102e-01 -2.788031697273254395e-01 -2.126889079809188843e-01
-9.297654964029788971e-03 2.458355426788330078e-01 4.321002364158630371e-01 3.892292678356170654e-01 -4.768233001232147217e-01 -5.829380154609680176e-01 -1.648091077804565430e-01 8.324255049228668213e-02
7.637133002281188965e-01 -3.321506679058074951e-01 2.123478949069976807e-01 2.814416289329528809e-01 2.643463015556335449e-01 -2.282316088676452637e-01 -1.727343350648880005e-01 1.741010993719100952e-01
2.557087242603302002e-01 -4.019587934017181396e-01 5.455541610717773438e-01 4.942828044295310974e-02 3.039663434028625488e-01 -5.508373975753784180e-01 2.533588409423828125e-01 1.138490214943885803e-01
-1.112086176872253418e-01 4.170984923839569092e-01 3.432553112506866455e-01 6.668611168861389160e-01 -2.396034449338912964e-02 -1.724570989608764648e-01 4.377555549144744873e-01 -1.708451807498931885e-01
5.299869179725646973e-01 1.061046496033668518e-01 5.462224483489990234e-01 3.075558319687843323e-02 1.035166382789611816e-01 -5.511540770530700684e-01 -2.884581387042999268e-01 -1.041929125785827637e-01
7.872541993856430054e-02 -1.878853589296340942e-01 -2.984155528247356415e-02 7.061489820480346680e-01 3.301416337490081787e-01 -5.093098878860473633e-01 1.648967266082763672e-01 -2.517607808113098145e-01
2.476966679096221924e-01 4.505551755428314209e-01 1.991941481828689575e-01 3.302095532417297363e-01 1.766236126422882080e-01 -4.992369562387466431e-02 5.901251435279846191e-01 4.527626931667327881e-01
2.641128189861774445e-02 1.815720833837985992e-02 -2.783073782920837402e-01 8.071897625923156738e-01 2.347258031368255615e-01 -4.503219425678253174e-01 1.084664240479469299e-01 -1.764902845025062561e-02
-2.957963645458221436e-01 -3.325928151607513428e-01 3.420133590698242188e-01 4.607875347137451172e-01 1.539082378149032593e-01 -3.870381712913513184e-01 2.471232116222381592e-01 4.878852665424346924e-01
5.791763663291931152e-01 2.658261954784393311e-01 2.829926609992980957e-01 3.699022829532623291e-01 -4.445838034152984619e-01 -3.561963438987731934e-01 -5.221877247095108032e-02 2.229825258255004883e-01
2.389220893383026123e-01 -4.087278842926025391e-01 5.606976151466369629e-01 1.078764498233795166e-01 1.828821450471878052e-01 -4.836657643318176270e-01 -1.756213456392288208e-01 3.893805146217346191e-01
2.469847500324249268e-01 -3.814512789249420166e-01 5.428627729415893555e-01 1.395698785781860352e-01 5.725546181201934814e-02 -5.193309783935546875e-01 4.480569660663604736e-01 -7.467078417539596558e-02
-4.578936994075775146e-01 -7.809242606163024902e-02 3.191188573837280273e-01 4.848346412181854248e-01 2.026150375604629517e-01 -4.860903024673461914e-01 3.861793279647827148e-01 1.444377005100250244e-01
2.921174764633178711e-01 3.220658004283905029e-01 3.888880014419555664e-01 1.764812916517257690e-01 1.310327798128128052e-01 -5.696147680282592773e-01 -5.102061033248901367e-01 1.631583571434020996e-01
-3.664371669292449951e-01 2.539735734462738037e-01 -1.146835386753082275e-01 5.772000551223754883e-01 4.355422854423522949e-01 -4.393121600151062012e-01 2.342311292886734009e-01 1.317289620637893677e-01
1.780659407377243042e-01 5.888565182685852051e-01 -1.132019981741905212e-01 4.344496726989746094e-01 4.794020950794219971e-02 -2.133300453424453735e-01 3.903937339782714844e-01 4.687901437282562256e-01
3.220172822475433350e-01 5.003636479377746582e-01 9.775862097740173340e-02 -8.540388941764831543e-02 1.483959406614303589e-01 -6.308779120445251465e-01 -8.659871667623519897e-02 4.489575028419494629e-01
3.465327322483062744e-01 6.019605398178100586e-01 -3.894355520606040955e-02 2.340885400772094727e-01 4.180120304226875305e-02 -4.642688632011413574e-01 -4.056589007377624512e-01 2.817665636539459229e-01
4.771492481231689453e-01 3.331216275691986084e-01 4.713312387466430664e-01 5.359695479273796082e-02 9.490763396024703979e-02 -5.544231534004211426e-01 -3.409008979797363281e-01 -6.104961410164833069e-02
1.457730978727340698e-01 -2.016211152076721191e-01 2.555380761623382568e-01 3.793891966342926025e-01 -4.525628983974456787e-01 -7.189471721649169922e-01 -2.026532776653766632e-02 8.218477666378021240e-02
5.567608475685119629e-01 5.135078430175781250e-01 3.254267871379852295e-01 4.258382916450500488e-01 -3.084476292133331299e-01 -1.250029951333999634e-01 -1.351185590028762817e-01 1.003177389502525330e-01
3.347800672054290771e-01 -4.807376116514205933e-02 -5.259896442294120789e-02 8.187572956085205078e-01 2.117767743766307831e-02 -2.829373478889465332e-01 1.339262872934341431e-01 -3.377019166946411133e-01
2.781161367893218994e-01 -1.394570916891098022e-01 -1.774735301733016968e-01 4.872141182422637939e-01 6.703116744756698608e-02 -3.906398415565490723e-01 6.497987508773803711e-01 2.345161885023117065e-01
3.207280933856964111e-01 -2.485328018665313721e-01 6.528098881244659424e-02 4.131043553352355957e-01 -1.728586852550506592e-01 -6.896086931228637695e-01 -3.746973276138305664e-01 1.208710148930549622e-01
-2.660726197063922882e-02 4.723685979843139648e-01 1.402616500854492188e-01 4.108779132366180420e-01 1.140121594071388245e-01 -9.814903885126113892e-02 4.851609766483306885e-01 5.741539001464843750e-01
2.300164550542831421e-01 -5.291951447725296021e-02 -1.783320307731628418e-01 8.383992910385131836e-01 2.866908311843872070e-01 -3.101471960544586182e-01 3.474840149283409119e-02 -1.731638461351394653e-01
3.702909350395202637e-01 -8.042384684085845947e-02 2.282507419586181641e-01 2.739168703556060791e-01 -1.779579669237136841e-01 -7.369518876075744629e-01 -3.917993903160095215e-01 -3.184178844094276428e-02
4.383398294448852539e-01 2.141768187284469604e-01 5.115331411361694336e-01 1.982111632823944092e-01 2.655338346958160400e-01 7.137915492057800293e-02 2.616123259067535400e-01 5.630173087120056152e-01
-1.083069816231727600e-01 -7.717929035425186157e-02 -1.916430443525314331e-01 6.502624154090881348e-01 4.355949461460113525e-01 -4.767123758792877197e-01 9.326733648777008057e-02 3.115257322788238525e-01
5.335431098937988281e-01 4.797125160694122314e-01 3.930937051773071289e-01 1.055624410510063171e-01 -1.714618802070617676e-01 -4.846414625644683838e-01 -3.819936886429786682e-02 -2.319607436656951904e-01
2.360699772834777832e-01 3.715499043464660645e-01 2.197741866111755371e-01 4.342674463987350464e-02 -1.232455018907785416e-02 -8.108142614364624023e-01 -4.519939050078392029e-02 -3.105164468288421631e-01
-5.743414536118507385e-02 -2.707364559173583984e-01 3.643423318862915039e-01 7.090607881546020508e-01 3.075150847434997559e-01 -3.062396645545959473e-01 -2.404141472652554512e-03 -3.154940903186798096e-01
4.876949191093444824e-01 4.695005118846893311e-01 2.633703052997589111e-01 2.427429109811782837e-01 -1.254625618457794189e-01 -4.580792486667633057e-01 -4.197098910808563232e-01 1.081720814108848572e-01
1.593848466873168945e-01 7.893101871013641357e-02 1.854582875967025757e-01 4.491679966449737549e-01 -5.780179500579833984e-01 -5.943280458450317383e-01 1.305665969848632812e-01 1.668576151132583618e-01
1.471847295761108398e-01 -1.102113053202629089e-01 -1.559156775474548340e-01 7.183001637458801270e-01 2.728109657764434814e-01 -5.126731991767883301e-01 1.858321428298950195e-01 -2.326630949974060059e-01
3.277504742145538330e-01 2.048588693141937256e-01 3.772794902324676514e-01 -2.508882619440555573e-02 1.087333709001541138e-01 -7.719630002975463867e-01 -2.019648998975753784e-01 -2.431122660636901855e-01
4.560831785202026367e-01 4.637585878372192383e-01 3.453448414802551270e-01 -1.106527983210980892e-03 5.806828290224075317e-02 -5.477799177169799805e-01 -3.675410449504852295e-01 1.383146792650222778e-01
2.081290781497955322e-01 3.346391618251800537e-01 4.547580778598785400e-01 -7.220333069562911987e-02 3.045213222503662109e-01 -6.398585438728332520e-01 2.034267783164978027e-01 -2.985734939575195312e-01
1.094541922211647034e-01 2.750351428985595703e-01 2.769489884376525879e-01 2.153753042221069336e-01 -2.802447676658630371e-01 -4.061712324619293213e-01 6.709875464439392090e-01 3.091144263744354248e-01
8.292894810438156128e-02 3.325092839077115059e-04 -1.021670401096343994e-01 8.963260650634765625e-01 2.011670321226119995e-01 -1.718863099813461304e-01 -2.983394265174865723e-01 -1.423533409833908081e-01
8.631738275289535522e-02 1.575497984886169434e-01 1.249570623040199280e-01 7.124118208885192871e-01 5.405447632074356079e-02 -3.824096918106079102e-01 2.612991929054260254e-01 -4.765986800193786621e-01
-3.951393067836761475e-02 3.970120549201965332e-01 4.865507483482360840e-01 2.572017610073089600e-01 -2.595597505569458008e-01 -6.585960388183593750e-01 -1.159838065505027771e-01 -1.528513431549072266e-01
4.446823000907897949e-01 2.600132524967193604e-01 1.829829998314380646e-02 3.360972404479980469e-01 7.044337391853332520e-01 -4.071951378136873245e-03 1.380134522914886475e-01 3.256736695766448975e-01
2.743315994739532471e-01 -3.094171881675720215e-01 7.782224416732788086e-01 1.344375032931566238e-02 2.565649151802062988e-01 -3.313972949981689453e-01 2.001495659351348877e-01 8.650147914886474609e-02
-3.173527121543884277e-02 3.828561007976531982e-01 2.866831421852111816e-01 6.679394841194152832e-01 2.601125836372375488e-01 -4.135094210505485535e-02 5.013340115547180176e-01 -5.812995880842208862e-02
5.497738122940063477e-01 4.966008365154266357e-01 1.597273200750350952e-01 2.765797078609466553e-01 3.214957565069198608e-02 -1.436904817819595337e-01 4.964305460453033447e-01 2.846113443374633789e-01
2.086082547903060913e-01 4.192413687705993652e-01 5.569418668746948242e-01 4.528600573539733887e-01 -4.111074209213256836e-01 -2.020149379968643188e-01 -2.303084284067153931e-01 -5.090682953596115112e-02
3.549327328801155090e-02 7.048326730728149414e-01 -1.993656009435653687e-01 2.477173656225204468e-01 2.902252674102783203e-01 -3.348953425884246826e-01 2.416812777519226074e-01 3.821587264537811279e-01
6.524196267127990723e-01 1.474824398756027222e-01 6.035086512565612793e-01 2.560673058032989502e-01 1.713716536760330200e-01 1.098113656044006348e-01 5.233909934759140015e-02 2.804255783557891846e-01
1.453497558832168579e-01 -2.684646844863891602e-01 1.445413827896118164e-01 2.200705409049987793e-01 -1.014383230358362198e-02 -9.067481160163879395e-01 -1.214644405990839005e-02 -1.226145401597023010e-01
-2.468435168266296387e-01 9.446892887353897095e-02 7.126767635345458984e-01 1.842255145311355591e-01 -7.781514525413513184e-02 -5.470392704010009766e-01 -2.843145132064819336e-01 4.641775786876678467e-02
1.181708462536334991e-02 -4.443346709012985229e-02 -2.231436520814895630e-01 8.193217515945434570e-01 1.318535506725311279e-01 -5.033144354820251465e-01 -7.678944617509841919e-02 -1.404557377099990845e-02
-7.882867008447647095e-02 2.767510414123535156e-01 9.693986736238002777e-03 6.611120104789733887e-01 4.324963688850402832e-01 -3.623778522014617920e-01 1.610209196805953979e-01 -3.684198558330535889e-01
-3.027874529361724854e-01 4.443733766674995422e-02 2.425307631492614746e-01 6.254820823669433594e-01 4.629811346530914307e-01 -2.711705863475799561e-01 3.726623654365539551e-01 1.718537211418151855e-01
1.084399297833442688e-01 3.057956993579864502e-01 -8.177414536476135254e-02 5.322198867797851562e-01 -3.169207572937011719e-01 -3.191867470741271973e-01 5.614446997642517090e-01 2.953739762306213379e-01
3.161306381225585938e-01 -1.348093245178461075e-02 -5.705448612570762634e-02 4.590071439743041992e-01 -1.352151930332183838e-01 -6.012316942214965820e-01 -5.367735624313354492e-01 1.343438923358917236e-01
2.790233492851257324e-01 5.146270394325256348e-01 2.838153243064880371e-01 7.590328808873891830e-03 -1.201414912939071655e-01 -7.379530668258666992e-01 -5.253387615084648132e-02 -1.221796125173568726e-01
9.018016606569290161e-02 -5.905438214540481567e-02 -2.010952681303024292e-01 8.413814306259155273e-01 1.481749415397644043e-01 -4.530965387821197510e-01 -1.010755300521850586e-01 -5.049329251050949097e-02
-2.577114403247833252e-01 -1.191374212503433228e-01 -7.103050500154495239e-02 6.391838192939758301e-01 3.536667227745056152e-01 -4.617249965667724609e-01 1.803169250488281250e-01 3.674309849739074707e-01
1.065153628587722778e-01 4.817467629909515381e-01 1.715050190687179565e-01 3.056639134883880615e-01 -8.972611278295516968e-02 -2.460110336542129517e-01 6.112630367279052734e-01 4.376247525215148926e-01
3.823926448822021484e-01 -4.569795727729797363e-01 5.653702616691589355e-01 3.548026382923126221e-01 1.796185821294784546e-01 -1.055912673473358154e-01 2.775718569755554199e-01 2.809961438179016113e-01
7.935145497322082520e-02 -1.829041093587875366e-01 5.437167286872863770e-01 6.636694669723510742e-01 1.834231913089752197e-01 -4.690651595592498779e-02 3.704144358634948730e-01 -2.260822355747222900e-01
6.639502942562103271e-02 3.050678372383117676e-01 2.013548910617828369e-01 6.881909370422363281e-01 4.049726128578186035e-01 -6.844173371791839600e-02 4.354135394096374512e-01 -1.735020726919174194e-01
3.048164397478103638e-02 -1.703796684741973877e-01 2.824650704860687256e-01 6.880159378051757812e-01 2.292132675647735596e-01 -3.032546937465667725e-01 3.862355947494506836e-01 -3.510116338729858398e-01
1.683979779481887817e-01 -1.939653456211090088e-01 1.484079360961914062e-01 8.732344508171081543e-01 1.936679482460021973e-01 -1.772801876068115234e-01 -8.641702681779861450e-02 -2.702829837799072266e-01
6.251906752586364746e-01 1.089089885354042053e-01 2.894720137119293213e-01 4.252107739448547363e-01 3.069302439689636230e-01 1.233833283185958862e-01 2.394382357597351074e-01 4.073290228843688965e-01
2.998499274253845215e-01 3.741218149662017822e-01 4.047626852989196777e-01 1.692320704460144043e-01 -1.229129061102867126e-01 -4.020606875419616699e-01 -2.954828143119812012e-01 5.599819421768188477e-01
3.071286678314208984e-01 1.750041395425796509e-01 6.820073723793029785e-01 -1.246540769934654236e-01 1.275864541530609131e-01 -4.890338182449340820e-01 3.581932783126831055e-01 1.031410396099090576e-01
4.207173585891723633e-01 6.012528538703918457e-01 2.369760125875473022e-01 5.444899946451187134e-02 -2.022107243537902832e-01 -5.466191768646240234e-01 2.283471971750259399e-01 1.026904061436653137e-01
8.247564733028411865e-02 -4.123083651065826416e-01 1.999119818210601807e-01 3.212858736515045166e-01 -3.865708783268928528e-02 -5.334916114807128906e-01 5.526039600372314453e-01 2.975426018238067627e-01
1.249095797538757324e-01 5.078989267349243164e-01 4.440523087978363037e-01 2.457762509584426880e-01 -2.712595760822296143e-01 -5.673905611038208008e-01 -2.073615193367004395e-01 -1.741697937250137329e-01
1.451938748359680176e-01 -6.695691496133804321e-02 -4.598107188940048218e-02 5.301744341850280762e-01 -1.953379511833190918e-01 -5.608129501342773438e-01 -5.015684366226196289e-01 2.949532866477966309e-01
-2.458360046148300171e-01 3.829970061779022217e-01 4.437774047255516052e-02 6.325594186782836914e-01 2.565805017948150635e-01 -3.485270440578460693e-01 4.451240599155426025e-01 -7.305618375539779663e-02
2.783809043467044830e-02 4.495564401149749756e-01 3.239185810089111328e-01 6.257196664810180664e-01 2.042417079210281372e-01 -7.027026731520891190e-03 5.026505589485168457e-01 -7.908262312412261963e-02
1.912802159786224365e-01 1.720400303602218628e-01 -9.559083729982376099e-02 5.018777251243591309e-01 -2.847471237182617188e-01 -6.876955628395080566e-01 -3.341720998287200928e-01 -8.436894416809082031e-02
3.901504278182983398e-01 -2.826203405857086182e-01 4.417885541915893555e-01 1.326561570167541504e-01 6.639574766159057617e-01 -2.457306981086730957e-01 -1.489198356866836548e-01 1.781387627124786377e-01
2.436449676752090454e-01 2.156743705272674561e-01 4.951401799917221069e-02 2.814213931560516357e-01 5.901687741279602051e-01 -6.541532278060913086e-02 -1.112462021410465240e-02 6.780634522438049316e-01
-3.126649558544158936e-01 -4.143005609512329102e-02 1.526192724704742432e-01 2.204599082469940186e-01 1.999972313642501831e-01 -5.860106945037841797e-01 4.287829101085662842e-01 5.112407207489013672e-01
4.123615622520446777e-01 2.764181494712829590e-01 5.879120826721191406e-01 6.227322667837142944e-02 7.386752218008041382e-02 -4.489395618438720703e-01 -4.422604739665985107e-01 -3.788114339113235474e-02
7.555040717124938965e-01 1.834580749273300171e-01 3.191000223159790039e-01 2.574757337570190430e-01 -4.077998921275138855e-02 -2.779779732227325439e-01 -2.601941525936126709e-01 -2.842572629451751709e-01
3.646975159645080566e-01 2.883317172527313232e-01 -3.812065115198493004e-03 7.473057508468627930e-01 2.133045345544815063e-01 -1.153803393244743347e-01 9.955837577581405640e-02 -3.957986831665039062e-01
2.958291769027709961e-01 2.924522161483764648e-01 1.155642941594123840e-01 6.927273273468017578e-01 3.574302494525909424e-01 -9.396523237228393555e-02 1.771180331707000732e-01 -4.071535170078277588e-01
-5.873495712876319885e-02 1.569371372461318970e-01 1.401545405387878418e-01 6.680257916450500488e-01 3.410042822360992432e-01 -3.558726012706756592e-01 5.670567601919174194e-02 -5.097789168357849121e-01
5.031489208340644836e-02 2.370839118957519531e-01 2.154772877693176270e-01 2.499656975269317627e-01 -2.845008671283721924e-01 -4.162198007106781006e-01 6.989485025405883789e-01 2.993959784507751465e-01
6.074006110429763794e-02 3.523024320602416992e-01 -2.931240200996398926e-01 6.112786531448364258e-01 -1.787978708744049072e-01 -4.029359221458435059e-01 4.529283940792083740e-01 1.146302521228790283e-01
4.012618362903594971e-01 3.259937763214111328e-01 6.898168325424194336e-01 6.070825085043907166e-02 7.630494982004165649e-02 -3.605441749095916748e-01 -1.689596176147460938e-01 -2.980308830738067627e-01
1.695992350578308105e-01 2.460071593523025513e-01 2.075556069612503052e-01 4.592196345329284668e-01 4.091820679605007172e-03 -9.919884800910949707e-02 6.371805071830749512e-01 4.908141195774078369e-01
3.388228416442871094e-01 2.157019227743148804e-01 6.149188280105590820e-01 -1.137798205018043518e-01 2.874630093574523926e-01 -5.857455134391784668e-01 1.955636590719223022e-02 -1.465795189142227173e-01
6.010674834251403809e-01 6.145937442779541016e-01 5.864974483847618103e-02 2.185816317796707153e-01 -3.984401747584342957e-02 -2.505153417587280273e-01 3.628834784030914307e-01 1.172380000352859497e-01
4.053272008895874023e-01 5.073768496513366699e-01 4.079605340957641602e-01 9.142304211854934692e-02 -3.095231018960475922e-02 -5.508038997650146484e-01 -2.435875236988067627e-01 -1.995266228914260864e-01
-5.063385143876075745e-02 -1.395390182733535767e-02 -1.302963793277740479e-01 7.846331000328063965e-01 4.441060423851013184e-01 -3.878527581691741943e-01 -6.117954850196838379e-02 -1.149450466036796570e-01
-3.335388898849487305e-01 -1.769115179777145386e-01 2.666642963886260986e-01 3.656077086925506592e-01 3.290621936321258545e-01 -4.861146509647369385e-01 3.002197146415710449e-01 4.668553173542022705e-01
1.872608810663223267e-01 -1.361217051744461060e-01 4.034939706325531006e-01 -1.301279943436384201e-02 5.414273738861083984e-01 -6.460413336753845215e-01 -2.454420924186706543e-01 1.125723645091056824e-01
-4.225568473339080811e-01 -1.740361750125885010e-02 4.536464214324951172e-01 3.513550162315368652e-01 3.495685756206512451e-01 -2.774216532707214355e-01 2.657783031463623047e-01 4.712729454040527344e-01
2.888266444206237793e-01 2.278876900672912598e-01 3.552188351750373840e-02 2.845463454723358154e-01 7.973927259445190430e-01 -9.738051146268844604e-02 1.696016825735569000e-02 3.698813021183013916e-01
2.701072096824645996e-01 3.688802719116210938e-01 4.395503699779510498e-01 3.288520276546478271e-01 -4.155396521091461182e-01 -3.348686993122100830e-01 -8.481012284755706787e-02 4.445427656173706055e-01
1.762731671333312988e-01 -2.854781150817871094e-01 -1.150397360324859619e-01 5.748514533042907715e-01 1.211003363132476807e-01 -5.912585258483886719e-01 3.992578387260437012e-01 1.417150795459747314e-01
2.237814813852310181e-01 2.059617787599563599e-01 5.131049156188964844e-01 -1.433707177639007568e-01 2.651234567165374756e-01 -7.372065782546997070e-01 -9.877302497625350952e-02 1.223843824118375778e-02
3.141420185565948486e-01 3.071790933609008789e-01 3.147668838500976562e-01 -8.798075467348098755e-02 3.371782302856445312e-01 -5.152401924133300781e-01 -3.547498285770416260e-01 4.417329132556915283e-01
-2.239708304405212402e-01 -2.133726030588150024e-01 1.129378750920295715e-01 4.322900474071502686e-01 2.705286443233489990e-01 -5.909847617149353027e-01 4.703955948352813721e-01 2.468982189893722534e-01
-6.372684240341186523e-02 1.014124155044555664e-01 -2.489304691553115845e-01 7.655615806579589844e-01 3.497603833675384521e-01 -2.991251945495605469e-01 1.764282435178756714e-01 3.076823055744171143e-01
5.116376653313636780e-02 1.941630244255065918e-01 3.353818058967590332e-01 7.349944710731506348e-01 2.890663146972656250e-01 -8.927083760499954224e-02 3.398301005363464355e-01 -3.161838948726654053e-01
2.440095543861389160e-01 -4.433341622352600098e-01 4.178053438663482666e-01 2.656533718109130859e-01 -2.406787872314453125e-02 -4.662511050701141357e-01 4.371795058250427246e-01 2.994760274887084961e-01
4.360783994197845459e-01 2.576579153537750244e-01 -3.923475742340087891e-01 3.502855002880096436e-01 1.531643122434616089e-01 -4.256346225738525391e-01 4.068930149078369141e-01 3.108463585376739502e-01
2.734583914279937744e-01 -7.446183264255523682e-02 2.956355214118957520e-01 -8.956312388181686401e-02 4.460245370864868164e-01 -7.280213832855224609e-01 -2.734518945217132568e-01 1.432657986879348755e-01
3.890885710716247559e-01 3.811146616935729980e-01 -2.560587227344512939e-01 1.551617085933685303e-01 1.207197830080986023e-01 -5.978080034255981445e-01 4.180835187435150146e-01 2.588032186031341553e-01
2.327572852373123169e-01 2.775159478187561035e-01 1.891582086682319641e-02 2.824997603893280029e-01 5.925081372261047363e-01 -9.657222777605056763e-02 2.660026252269744873e-01 5.979095697402954102e-01
5.232757925987243652e-01 -3.623162806034088135e-01 6.590973734855651855e-01 2.337471544742584229e-01 2.501525282859802246e-01 -1.326741129159927368e-01 -1.598882526159286499e-01 -1.092239469289779663e-02
1.124281585216522217e-01 4.245829284191131592e-01 3.038350045680999756e-01 6.735383868217468262e-01 1.335047185420989990e-01 -3.064371645450592041e-03 4.456421732902526855e-01 -2.113991677761077881e-01
1.825322061777114868e-01 3.456706106662750244e-01 1.625706702470779419e-01 9.839237481355667114e-02 -8.345620334148406982e-02 -5.138774514198303223e-01 -1.696361899375915527e-01 7.150329947471618652e-01
-2.096938155591487885e-02 2.716647684574127197e-01 6.901369988918304443e-02 7.157595157623291016e-01 3.878145217895507812e-01 -2.872508466243743896e-01 1.020468473434448242e-01 -4.066413342952728271e-01
5.595040693879127502e-02 -2.239303737878799438e-01 7.250965107232332230e-03 8.072426915168762207e-01 4.378493428230285645e-01 -1.674670130014419556e-01 -2.738420367240905762e-01 1.687288284301757812e-02
1.423715054988861084e-01 2.038162946701049805e-01 5.991876721382141113e-01 3.970310389995574951e-01 5.436660647392272949e-01 2.315865904092788696e-01 1.350689828395843506e-01 2.325537502765655518e-01
3.055090904235839844e-01 2.695656120777130127e-01 3.287291526794433594e-01 3.223481774330139160e-01 -3.812888264656066895e-01 -6.164060831069946289e-01 -1.538914740085601807e-01 -2.701982259750366211e-01
-3.592658936977386475e-01 -6.760248541831970215e-02 3.537673950195312500e-01 5.499756336212158203e-01 5.038042664527893066e-01 -1.353413760662078857e-01 4.132691770792007446e-02 4.060659706592559814e-01
3.057563304901123047e-01 -2.936631441116333008e-01 2.464783787727355957e-01 6.735165417194366455e-02 6.313297152519226074e-01 -4.913444221019744873e-01 1.366759240627288818e-01 3.103391826152801514e-01
4.670916795730590820e-01 3.409364521503448486e-01 6.328876614570617676e-01 -7.700283546000719070e-03 2.493076771497726440e-01 -3.207165896892547607e-01 -2.160461992025375366e-01 -2.308511883020401001e-01
-2.239958792924880981e-01 -3.476612865924835205e-01 1.983869224786758423e-01 4.225684106349945068e-01 3.584289550781250000e-01 -5.491313934326171875e-01 2.279464602470397949e-01 3.592489659786224365e-01
3.733400106430053711e-01 -2.842090129852294922e-01 5.437142252922058105e-01 1.778081953525543213e-01 6.262524724006652832e-01 -1.706966608762741089e-01 -1.754649728536605835e-01 2.200083807110786438e-02
3.634189367294311523e-01 5.383512377738952637e-01 3.030294179916381836e-01 -4.420448560267686844e-03 -7.783563435077667236e-02 -6.840998530387878418e-01 5.867196246981620789e-03 -1.103299334645271301e-01
2.685612440109252930e-01 2.557660639286041260e-01 3.886635899543762207e-01 5.096910595893859863e-01 5.047804713249206543e-01 3.003495037555694580e-01 1.400568988174200058e-02 3.261979520320892334e-01
4.696708545088768005e-02 3.158731758594512939e-01 2.382140159606933594e-01 6.367177367210388184e-01 4.356555044651031494e-01 -4.987358674407005310e-02 4.625035822391510010e-01 -1.722504645586013794e-01
4.093792438507080078e-01 -8.006451278924942017e-02 1.730498522520065308e-01 2.205969095230102539e-01 -1.171541959047317505e-01 -7.330948710441589355e-01 -4.219039082527160645e-01 1.350303590297698975e-01
6.761234402656555176e-01 -1.385930776596069336e-01 4.764333963394165039e-01 4.507363736629486084e-01 -6.556484103202819824e-02 -1.103940047323703766e-02 1.470823585987091064e-01 2.596982121467590332e-01
2.788510620594024658e-01 2.852787375450134277e-01 5.105931311845779419e-03 7.076985239982604980e-01 7.572873681783676147e-02 -2.567875087261199951e-01 3.397260904312133789e-01 -3.910322785377502441e-01
4.465902447700500488e-01 3.083786666393280029e-01 7.714020013809204102e-01 1.193714216351509094e-01 -1.119951009750366211e-01 -2.744106948375701904e-01 -2.008316479623317719e-02 -8.889102935791015625e-02
3.310509324073791504e-01 2.874108552932739258e-01 4.658208489418029785e-01 1.637325584888458252e-01 -1.293012797832489014e-01 -3.988297879695892334e-01 -3.086936771869659424e-01 5.412274003028869629e-01
2.811695635318756104e-01 -3.030397184193134308e-02 7.687761783599853516e-01 -1.125715300440788269e-01 3.729687035083770752e-01 -3.710578382015228271e-01 8.319064229726791382e-02 1.806267052888870239e-01
3.261739015579223633e-01 -1.873947530984878540e-01 -1.657120883464813232e-01 6.660338044166564941e-01 1.699242927134037018e-02 -4.141125380992889404e-01 4.402574300765991211e-01 -1.477421671152114868e-01
-1.398183703422546387e-01 -5.680648609995841980e-02 -1.403403878211975098e-01 7.286609411239624023e-01 4.570005238056182861e-01 -3.930441141128540039e-01 -1.814192831516265869e-01 1.741708964109420776e-01
2.937124371528625488e-01 3.577432930469512939e-01 1.870559155941009521e-01 5.024926066398620605e-01 8.086051791906356812e-02 3.895995672792196274e-03 5.709877014160156250e-01 4.070422053337097168e-01
-3.445059359073638916e-01 -3.277603685855865479e-01 2.314800620079040527e-01 4.399634599685668945e-01 1.876562386751174927e-01 -6.307967901229858398e-01 2.300069779157638550e-01 2.017798572778701782e-01
-1.308762431144714355e-01 3.025525510311126709e-01 4.307113289833068848e-01 5.541087388992309570e-01 4.192954599857330322e-01 -1.958478689193725586e-01 2.715386748313903809e-01 -3.329961001873016357e-01
2.847377061843872070e-01 2.705369293689727783e-01 3.292228579521179199e-01 -1.207134798169136047e-01 6.589487791061401367e-01 -5.244058370590209961e-01 -1.150073707103729248e-01 -1.824955828487873077e-02
1.023266389966011047e-01 4.190205037593841553e-01 1.019874401390552521e-02 5.451821684837341309e-01 -1.019644737243652344e-02 -1.714706569910049438e-01 6.501111388206481934e-01 2.539151310920715332e-01
5.574964284896850586e-01 2.855260670185089111e-01 2.989190518856048584e-01 -1.354508008807897568e-02 2.048531174659729004e-01 -5.444202423095703125e-01 -4.002970457077026367e-01 1.397877484560012817e-01
-3.227665126323699951e-01 3.431633710861206055e-01 -3.647010400891304016e-02 7.026497721672058105e-01 4.031974077224731445e-01 -2.162579894065856934e-01 1.297188252210617065e-01 2.384352833032608032e-01
2.801784276962280273e-01 -4.285276830196380615e-01 3.548890352249145508e-01 3.018951416015625000e-01 -6.158689782023429871e-02 -4.589525163173675537e-01 4.690968096256256104e-01 2.937601208686828613e-01
2.738640308380126953e-01 2.275375425815582275e-01 3.303129673004150391e-01 3.839150965213775635e-01 6.708304286003112793e-01 1.544312387704849243e-01 7.990451157093048096e-02 3.694325685501098633e-01
4.115530848503112793e-01 6.939617544412612915e-02 7.632568478584289551e-01 -9.854729473590850830e-02 2.184247523546218872e-01 -2.936872243881225586e-01 3.153713047504425049e-01 1.072856876999139786e-02
3.171127736568450928e-01 -3.922155499458312988e-01 6.881421804428100586e-01 5.892571061849594116e-02 1.698492765426635742e-01 -4.102185666561126709e-01 2.669621109962463379e-01 1.407000795006752014e-02
4.871793985366821289e-01 5.704799890518188477e-01 4.341675937175750732e-01 2.510675191879272461e-01 -3.289262652397155762e-01 -2.602348327636718750e-01 8.327406644821166992e-02 5.313380062580108643e-02
3.512330055236816406e-01 -3.426032066345214844e-01 2.336064167320728302e-02 5.057691931724548340e-01 -4.419978708028793335e-02 -3.255715668201446533e-01 -4.633258283138275146e-01 4.246045351028442383e-01
-4.377952590584754944e-02 3.915106952190399170e-01 2.490954846143722534e-01 6.771680116653442383e-01 3.367906510829925537e-01 -5.114993825554847717e-02 4.500431418418884277e-01 -7.493058592081069946e-02
5.327314734458923340e-01 3.394697308540344238e-01 4.686420559883117676e-01 3.002838194370269775e-01 -5.377595871686935425e-02 -1.411377638578414917e-02 2.661665081977844238e-01 4.660752713680267334e-01
4.667343795299530029e-01 -5.059420466423034668e-01 3.620291054248809814e-01 2.760224640369415283e-01 -8.150245063006877899e-03 -3.277503848075866699e-01 3.196595311164855957e-01 3.305438756942749023e-01
2.720553576946258545e-01 4.830809831619262695e-01 3.711312115192413330e-01 -1.212231740355491638e-01 2.194597125053405762e-01 -4.795329868793487549e-01 -1.181691363453865051e-01 4.981031417846679688e-01
6.485607624053955078e-01 5.693441629409790039e-01 -3.712496906518936157e-02 2.705467343330383301e-01 -6.646270304918289185e-02 -2.238014191389083862e-01 3.233818411827087402e-01 1.468404233455657959e-01
3.749836385250091553e-01 4.833598732948303223e-01 -3.056073486804962158e-01 4.638252556324005127e-01 1.835064738988876343e-01 -2.884157299995422363e-01 3.520885109901428223e-01 2.763991355895996094e-01
2.221462875604629517e-01 1.634971350431442261e-01 2.407265603542327881e-01 1.666877418756484985e-01 7.862010598182678223e-01 -9.406652301549911499e-02 1.059484556317329407e-01 4.472135901451110840e-01
-4.005000889301300049e-01 7.284752279520034790e-02 3.766144216060638428e-01 4.518602788448333740e-01 3.112301230430603027e-01 -2.136852592229843140e-01 2.619400918483734131e-01 5.264395475387573242e-01
4.089282751083374023e-01 3.561884462833404541e-01 5.222397446632385254e-01 7.839048653841018677e-02 -2.119043767452239990e-01 -6.093244552612304688e-01 -9.046352654695510864e-02 5.162083357572555542e-02
2.688650786876678467e-01 1.818973124027252197e-01 5.264518857002258301e-01 1.580080389976501465e-02 4.552316963672637939e-01 -5.981071591377258301e-01 -2.234326601028442383e-01 -4.830565676093101501e-02
5.865314602851867676e-01 3.231739699840545654e-01 -1.708352193236351013e-02 3.531281948089599609e-01 -2.969084680080413818e-01 -3.592942953109741211e-01 4.394317567348480225e-01 1.272816509008407593e-01
9.480877965688705444e-02 -2.700173854827880859e-01 -1.161812543869018555e-01 8.157259225845336914e-01 3.289975523948669434e-01 -3.056831359863281250e-01 -1.725397855043411255e-01 8.799674361944198608e-02
5.322293639183044434e-01 -5.530426278710365295e-02 6.144360899925231934e-01 9.454302489757537842e-03 3.427817821502685547e-01 -3.250679075717926025e-01 -3.290352225303649902e-01 -6.796727329492568970e-02
4.464073479175567627e-01 6.141861081123352051e-01 -2.234509214758872986e-02 1.992779970169067383e-01 -7.192248106002807617e-02 -4.148017466068267822e-01 4.398835301399230957e-01 1.120455414056777954e-01
6.138908793218433857e-04 -2.247356772422790527e-01 6.343822479248046875e-01 2.242507487535476685e-01 8.405755273997783661e-03 -3.222650587558746338e-01 -3.702809810638427734e-01 5.056985020637512207e-01
3.537985980510711670e-01 2.280626296997070312e-01 3.642112314701080322e-01 -5.178883299231529236e-02 2.616741508245468140e-02 -7.762462496757507324e-01 1.709125936031341553e-01 -2.345807105302810669e-01
2.870236039161682129e-01 5.297243595123291016e-01 3.968149721622467041e-01 1.239228062331676483e-02 -4.199361056089401245e-02 -5.756860375404357910e-01 1.764632016420364380e-01 -3.392296433448791504e-01
8.049249649047851562e-02 -1.413064599037170410e-01 -1.462338715791702271e-01 6.534628272056579590e-01 1.875973194837570190e-01 -5.897271633148193359e-01 3.260503709316253662e-01 -1.894089132547378540e-01
3.257920593023300171e-02 -4.826141893863677979e-01 3.069721460342407227e-01 2.608814835548400879e-01 6.770323961973190308e-02 -5.553036928176879883e-01 4.388333857059478760e-01 3.133857250213623047e-01
4.184012711048126221e-01 1.497305035591125488e-01 4.939451515674591064e-01 4.148281514644622803e-01 2.733939290046691895e-01 1.900088638067245483e-01 4.239621460437774658e-01 3.096214532852172852e-01
2.430769354104995728e-01 4.601808786392211914e-01 5.873396396636962891e-01 4.859275221824645996e-01 -2.078891545534133911e-01 9.796730242669582367e-03 -3.230403065681457520e-01 -1.961865276098251343e-02
2.010318487882614136e-01 3.692204356193542480e-01 1.542716519907116890e-03 7.852394580841064453e-01 1.718445867300033569e-01 -1.385447382926940918e-01 1.363496184349060059e-01 -3.732864856719970703e-01
-9.715232253074645996e-02 9.039752930402755737e-02 -2.101668417453765869e-01 7.368463873863220215e-01 1.722496747970581055e-01 -5.677621364593505859e-01 -5.155955627560615540e-02 -2.014816403388977051e-01
7.449407130479812622e-02 -3.271100223064422607e-01 -6.783650815486907959e-02 7.445963621139526367e-01 1.362653076648712158e-01 -5.188834667205810547e-01 1.887971907854080200e-01 -7.050780951976776123e-02
-2.437021285295486450e-01 -3.701030015945434570e-01 3.394118845462799072e-01 4.305882453918457031e-01 1.459061950445175171e-01 -4.598260223865509033e-01 3.393121957778930664e-01 3.939099609851837158e-01
-8.631832897663116455e-02 -8.461346477270126343e-02 -1.100068241357803345e-01 7.826234102249145508e-01 3.869559764862060547e-01 -2.926965355873107910e-01 -2.606223523616790771e-01 2.397053241729736328e-01
-6.828287988901138306e-02 -1.592903286218643188e-01 -1.258680075407028198e-01 7.343845367431640625e-01 3.882816731929779053e-01 -4.195080399513244629e-01 -2.409194856882095337e-01 1.732304990291595459e-01
4.866428077220916748e-01 1.123679950833320618e-01 4.403308331966400146e-01 3.377573192119598389e-01 -1.909511685371398926e-01 -1.860413700342178345e-01 -4.384725987911224365e-01 4.233780801296234131e-01
8.969835638999938965e-01 -3.570761904120445251e-02 9.907887876033782959e-02 3.312202095985412598e-01 2.285332232713699341e-01 -8.531031198799610138e-03 2.675497159361839294e-02 1.469893157482147217e-01
2.401875257492065430e-01 2.889673113822937012e-01 2.063653245568275452e-02 1.957775354385375977e-01 5.705244541168212891e-01 -1.911187916994094849e-01 2.723666429519653320e-01 6.195523738861083984e-01
2.926852703094482422e-01 2.826855480670928955e-01 -2.165625840425491333e-01 5.441964417695999146e-02 9.858361631631851196e-02 -6.770075559616088867e-01 2.326763719320297241e-01 5.122179388999938965e-01
5.963938832283020020e-01 5.555096268653869629e-01 4.458164572715759277e-01 2.215004563331604004e-01 1.356962472200393677e-01 3.854147344827651978e-02 -1.330018341541290283e-01 2.243214845657348633e-01
5.929877161979675293e-01 4.333957135677337646e-01 4.491050541400909424e-01 2.611685991287231445e-01 -1.370268762111663818e-01 -1.041896566748619080e-01 2.216569706797599792e-02 4.006324708461761475e-01
2.928467094898223877e-01 -1.684037595987319946e-02 3.716967403888702393e-01 -3.949585184454917908e-02 1.673956774175167084e-02 -7.979153394699096680e-01 2.657406330108642578e-01 -2.582086026668548584e-01
-4.881299659609794617e-02 3.317360579967498779e-01 -5.840324610471725464e-02 6.958359479904174805e-02 3.329634070396423340e-01 -8.513090610504150391e-01 -1.869640946388244629e-01 -9.363915771245956421e-02
6.742036342620849609e-02 2.949434220790863037e-01 1.721348911523818970e-01 4.509442448616027832e-01 -3.214547932147979736e-01 -5.983636975288391113e-01 -4.422661662101745605e-01 -1.360518634319305420e-01
2.224328517913818359e-01 -4.746550321578979492e-01 5.053085684776306152e-01 5.789920687675476074e-01 9.318338707089424133e-04 -1.196034923195838928e-01 2.543010711669921875e-01 2.359720170497894287e-01
3.414969444274902344e-01 -1.070146337151527405e-01 3.231947720050811768e-01 6.465042382478713989e-02 7.531285881996154785e-01 -3.826005756855010986e-01 -2.101964056491851807e-01 7.432780414819717407e-02
-2.865924537181854248e-01 -1.550917029380798340e-01 -8.548825047910213470e-03 4.851349294185638428e-01 3.653329014778137207e-01 -5.667319893836975098e-01 2.831486165523529053e-01 3.515054583549499512e-01
1.232412308454513550e-01 6.622641682624816895e-01 2.083796635270118713e-02 1.583881676197052002e-01 -1.229925900697708130e-01 -5.565897226333618164e-01 -6.139224767684936523e-02 4.381876885890960693e-01
3.131358921527862549e-01 1.077916920185089111e-01 2.501465678215026855e-01 -6.698904186487197876e-02 3.186269700527191162e-01 -7.197480797767639160e-01 -4.264602661132812500e-01 1.477746516466140747e-01
-4.116590321063995361e-02 1.886136233806610107e-01 5.306632518768310547e-01 5.957387685775756836e-01 2.893513068556785583e-02 -4.847376793622970581e-02 5.551063418388366699e-01 -1.220336109399795532e-01
2.365413457155227661e-01 1.012615859508514404e-01 1.768655888736248016e-02 2.128156870603561401e-01 6.129421591758728027e-01 -1.657015085220336914e-01 2.365681808441877365e-03 6.964412331581115723e-01
4.714435636997222900e-01 -3.674384951591491699e-01 2.795540988445281982e-01 1.968111842870712280e-01 6.387049555778503418e-01 -2.718630731105804443e-01 -1.025785878300666809e-01 1.829447448253631592e-01
3.031451404094696045e-01 9.509667754173278809e-02 2.298586517572402954e-01 4.459554553031921387e-01 -4.595292508602142334e-01 -6.250635385513305664e-01 -2.098671197891235352e-01 -3.785128146409988403e-02
1.431480646133422852e-01 2.623571157455444336e-01 3.517780601978302002e-01 2.399109303951263428e-01 -9.262205660343170166e-02 -7.184088826179504395e-01 -2.011178880929946899e-01 -4.052577316761016846e-01
4.998368024826049805e-01 5.765702128410339355e-01 3.118275701999664307e-01 1.529726833105087280e-01 -7.631044834852218628e-02 -2.258081585168838501e-01 -8.207649923861026764e-03 4.901151359081268311e-01
1.024233102798461914e-01 3.530082106590270996e-01 2.089199125766754150e-01 7.209692597389221191e-01 3.240888416767120361e-01 -1.849102601408958435e-02 4.212416112422943115e-01 -1.364935636520385742e-01
-1.777948439121246338e-01 2.228613197803497314e-01 -2.299470454454421997e-01 6.741902828216552734e-01 3.599480688571929932e-01 -4.517773389816284180e-01 2.462160438299179077e-01 1.304841935634613037e-01
4.285424947738647461e-01 -3.336376249790191650e-01 2.459562718868255615e-01 3.622387349605560303e-01 -2.190781831741333008e-01 -3.297405242919921875e-01 5.573558211326599121e-01 2.143737226724624634e-01
2.527558505535125732e-01 -4.096005111932754517e-02 1.478063017129898071e-01 4.388753175735473633e-01 -3.341799080371856689e-01 -7.038914561271667480e-01 -3.315285146236419678e-01 -5.411021038889884949e-02
1.295451372861862183e-01 1.668354570865631104e-01 6.465535163879394531e-01 3.746702969074249268e-01 5.275847315788269043e-01 2.451452314853668213e-01 1.631805300712585449e-01 1.786199957132339478e-01
5.048559904098510742e-01 3.332050144672393799e-01 3.266450762748718262e-01 2.842903435230255127e-01 5.422130227088928223e-02 -1.084871366620063782e-01 -4.556397497653961182e-01 4.735608398914337158e-01
7.637757062911987305e-01 8.860480040311813354e-02 3.139743506908416748e-01 2.142828404903411865e-01 -9.220946580171585083e-02 -3.738144636154174805e-01 -2.780745625495910645e-01 -1.968084722757339478e-01
4.429515302181243896e-01 -1.279459595680236816e-01 2.233081758022308350e-01 3.242910653352737427e-02 4.982507228851318359e-01 -3.864734470844268799e-01 1.550686508417129517e-01 5.611097812652587891e-01
7.803517580032348633e-02 5.297717452049255371e-01 1.049423068761825562e-01 5.244012475013732910e-01 4.837289750576019287e-01 -1.652145236730575562e-01 1.394896060228347778e-01 -3.827479481697082520e-01
1.847269833087921143e-01 -1.195941343903541565e-01 3.070440590381622314e-01 3.502758443355560303e-01 -6.237632408738136292e-02 -2.201140969991683960e-01 -3.121701180934906006e-01 7.647306919097900391e-01
-4.313103556632995605e-01 -1.645146906375885010e-01 3.784805238246917725e-01 4.058734178543090820e-01 2.291758954524993896e-01 -4.556095302104949951e-01 3.200970292091369629e-01 3.411184549331665039e-01
-2.839355170726776123e-01 1.460393518209457397e-01 2.903187647461891174e-02 7.207548022270202637e-01 5.087975859642028809e-01 -2.536032795906066895e-01 1.973939836025238037e-01 1.247751936316490173e-01
-4.572747945785522461e-01 -1.874097250401973724e-02 5.534072518348693848e-01 3.325758576393127441e-01 3.092836141586303711e-01 -3.005022406578063965e-01 3.157722651958465576e-01 2.966682910919189453e-01
4.093312025070190430e-01 -3.064751625061035156e-01 1.372093707323074341e-01 6.488782763481140137e-01 -1.305611580610275269e-01 -8.961528539657592773e-02 4.341698884963989258e-01 2.916692495346069336e-01
3.551555275917053223e-01 6.304543018341064453e-01 -8.149849250912666321e-03 2.429325878620147705e-01 -2.192230969667434692e-01 -3.213062584400177002e-01 2.987577617168426514e-01 4.204243719577789307e-01
6.443510651588439941e-01 7.112343609333038330e-02 4.589785933494567871e-01 4.734291508793830872e-02 -8.627294749021530151e-02 -5.444887280464172363e-01 8.514426648616790771e-02 -2.359872013330459595e-01
-3.521140217781066895e-01 1.022029947489500046e-02 1.222214102745056152e-01 6.359972953796386719e-01 4.990913569927215576e-01 -1.942961364984512329e-01 1.119830161333084106e-01 3.963547348976135254e-01
1.174017488956451416e-01 4.109520316123962402e-01 1.337581872940063477e-01 2.967589795589447021e-01 -2.233197987079620361e-01 -3.544670045375823975e-01 6.791355609893798828e-01 2.731930315494537354e-01
1.771034747362136841e-01 9.139728546142578125e-02 4.468302428722381592e-01 5.068077445030212402e-01 6.484574079513549805e-01 1.989360302686691284e-01 1.383468359708786011e-01 1.567069888114929199e-01
-3.361312747001647949e-01 1.203996315598487854e-01 1.476570069789886475e-01 7.070420980453491211e-01 5.585743784904479980e-01 -1.101491376757621765e-01 -1.393833309412002563e-01 8.510372787714004517e-02
4.631565511226654053e-01 -4.344318211078643799e-01 2.899715006351470947e-01 2.465857565402984619e-01 5.494938492774963379e-01 -2.045553773641586304e-01 -1.143005937337875366e-01 3.082469403743743896e-01
-6.273670494556427002e-02 1.330837756395339966e-01 1.167445406317710876e-01 8.123061656951904297e-01 2.358174771070480347e-01 -2.317564487457275391e-01 3.708858788013458252e-01 -2.408422827720642090e-01
3.961643278598785400e-01 -9.186148643493652344e-02 4.813772439956665039e-01 -6.262218230403959751e-04 2.931492328643798828e-01 -5.796191692352294922e-01 -4.231711328029632568e-01 4.384499415755271912e-02
4.534249603748321533e-01 4.377744495868682861e-01 -6.058430299162864685e-02 3.981466293334960938e-01 2.308882176876068115e-01 -1.260324716567993164e-01 5.398839116096496582e-01 2.826661169528961182e-01
4.480537772178649902e-01 3.800288438796997070e-01 3.451417982578277588e-01 9.373578429222106934e-02 -1.816431581974029541e-01 -6.591334939002990723e-01 -1.830525994300842285e-01 -1.611125618219375610e-01
-2.545925043523311615e-02 1.065737083554267883e-01 4.813358485698699951e-01 6.269843578338623047e-01 -1.318865716457366943e-01 -1.614542007446289062e-01 5.190510153770446777e-01 -2.243316173553466797e-01
4.122834503650665283e-01 -2.167885005474090576e-01 3.260062932968139648e-01 1.715154051780700684e-01 6.318358182907104492e-01 -2.348631620407104492e-01 -3.867892324924468994e-01 2.081933170557022095e-01
2.086510062217712402e-01 2.402312904596328735e-01 4.038075208663940430e-01 6.482430696487426758e-01 3.555844724178314209e-01 5.306286737322807312e-02 1.362027376890182495e-01 -4.094716012477874756e-01
2.100107371807098389e-01 2.333283610641956329e-02 5.046765804290771484e-01 4.789228141307830811e-01 5.714870691299438477e-01 2.021445631980895996e-01 2.502234280109405518e-01 2.030124515295028687e-01
-1.722827851772308350e-01 3.196909725666046143e-01 4.490635693073272705e-01 5.333100557327270508e-01 6.002256274223327637e-02 -2.480600476264953613e-01 5.226516723632812500e-01 -2.091353237628936768e-01
7.139506936073303223e-01 -6.210470944643020630e-02 4.402206838130950928e-01 3.948935866355895996e-01 1.138916909694671631e-01 1.378128975629806519e-01 1.759555190801620483e-02 3.231238126754760742e-01
5.013595223426818848e-01 2.412084639072418213e-01 3.552879691123962402e-01 -1.800842881202697754e-01 4.533202648162841797e-01 -5.196928977966308594e-01 -1.908301748335361481e-02 2.363330125808715820e-01
7.223592698574066162e-02 -1.278999149799346924e-01 -1.369766592979431152e-01 7.827196121215820312e-01 2.728992402553558350e-01 -4.987713992595672607e-01 -3.314939513802528381e-02 -1.505495160818099976e-01
1.030820086598396301e-01 2.094526216387748718e-02 7.870238423347473145e-01 1.963621675968170166e-01 -8.469238132238388062e-02 -4.454365074634552002e-01 -3.529690802097320557e-01 -2.823066711425781250e-02
4.536600708961486816e-01 -1.125701665878295898e-01 3.960217833518981934e-01 2.103352695703506470e-01 6.674280166625976562e-01 -1.510728448629379272e-01 -3.224769830703735352e-01 -9.039827436208724976e-02
6.081094220280647278e-02 -2.530929744243621826e-01 7.374296784400939941e-01 3.053529262542724609e-01 -3.751641511917114258e-02 -2.634964697062969208e-02 3.957861065864562988e-01 3.693979084491729736e-01
3.737373054027557373e-01 3.216936588287353516e-01 1.216088831424713135e-01 1.471862196922302246e-01 -9.965083003044128418e-02 -4.169993698596954346e-01 -1.015479564666748047e-01 7.254311442375183105e-01
4.477009475231170654e-01 3.605566620826721191e-01 3.728639483451843262e-01 4.614221155643463135e-01 2.118743062019348145e-01 1.765016168355941772e-01 2.808410823345184326e-01 4.033725261688232422e-01
-2.033947855234146118e-01 2.587729394435882568e-01 2.325078397989273071e-01 5.539602637290954590e-01 4.265622496604919434e-01 -1.719132065773010254e-01 5.598856210708618164e-01 7.585408538579940796e-02
2.127564139664173126e-02 8.346839547157287598e-01 2.340499684214591980e-02 1.975894719362258911e-01 -1.330498307943344116e-01 -4.890111982822418213e-01 2.047084644436836243e-02 7.750703394412994385e-02
4.887852966785430908e-01 4.269250035285949707e-01 4.893779754638671875e-02 1.326294243335723877e-01 -1.990285515785217285e-01 -4.704662859439849854e-01 4.886719584465026855e-01 2.430789470672607422e-01
2.428037822246551514e-01 1.527102291584014893e-01 6.052014827728271484e-01 -1.749164611101150513e-02 5.983080267906188965e-01 -3.746234774589538574e-01 -3.527797013521194458e-02 -2.271373420953750610e-01
5.573651194572448730e-01 3.704218566417694092e-01 6.796994209289550781e-01 6.672741472721099854e-02 2.554207108914852142e-02 -2.468491047620773315e-01 -1.233229488134384155e-01 -9.430047869682312012e-02
1.870260983705520630e-01 -3.227875009179115295e-02 2.116385474801063538e-02 3.326679766178131104e-01 7.801471948623657227e-01 -1.585946530103683472e-01 -2.228777483105659485e-02 4.675303995609283447e-01
-1.369058787822723389e-01 2.536760568618774414e-01 6.616805791854858398e-01 3.186787068843841553e-01 -1.230528354644775391e-01 -4.550728499889373779e-01 -3.895686864852905273e-01 -5.942271649837493896e-02
-3.889691829681396484e-02 3.662257790565490723e-01 2.673331201076507568e-01 2.780557274818420410e-01 -2.369304895401000977e-01 -3.178161382675170898e-01 6.442446112632751465e-01 3.786680102348327637e-01
4.568662345409393311e-01 3.889934346079826355e-02 3.905667066574096680e-01 4.476287066936492920e-01 -6.819450110197067261e-02 -1.650290936231613159e-02 5.466394424438476562e-01 3.648405969142913818e-01
2.793598771095275879e-01 -1.138131693005561829e-01 5.986023545265197754e-01 2.706372737884521484e-01 -2.885729372501373291e-01 -3.863019347190856934e-01 -2.468599975109100342e-01 4.289429187774658203e-01
3.820078372955322266e-01 1.487612873315811157e-01 3.837830722332000732e-01 2.667008042335510254e-01 -1.064108964055776596e-02 -4.752134680747985840e-01 -5.696026682853698730e-01 -2.512632608413696289e-01
8.653417974710464478e-02 9.966352581977844238e-02 3.857212960720062256e-01 -1.275905668735504150e-01 3.392302393913269043e-01 -8.137259483337402344e-01 9.775316715240478516e-02 -1.753166019916534424e-01
8.742852807044982910e-01 -4.776021093130111694e-02 1.809287965297698975e-01 1.531123518943786621e-01 -4.495817795395851135e-02 -3.663124740123748779e-01 -3.164995461702346802e-02 -1.998946815729141235e-01
2.327665239572525024e-01 4.783215224742889404e-01 -1.481541842222213745e-01 2.003030180931091309e-01 -1.636640913784503937e-02 -4.101997017860412598e-01 2.742759697139263153e-02 6.969026923179626465e-01
2.689062058925628662e-01 2.259360998868942261e-01 4.141376614570617676e-01 -1.059875264763832092e-01 4.949752986431121826e-02 -7.999846935272216797e-01 -2.250230908393859863e-01 2.894870005548000336e-02
7.181142568588256836e-01 1.933707594871520996e-01 -7.442412525415420532e-02 3.915516734123229980e-01 -5.038299411535263062e-02 -1.563338935375213623e-01 4.660288393497467041e-01 2.095389217138290405e-01
8.054767251014709473e-01 -4.485771059989929199e-02 2.578939795494079590e-01 1.395031213760375977e-01 2.372733950614929199e-01 -3.219680488109588623e-01 -2.763606905937194824e-01 -1.639739423990249634e-01
1.619782298803329468e-01 -5.322210118174552917e-02 5.970670580863952637e-01 -3.883085399866104126e-02 3.097890019416809082e-01 -6.825416684150695801e-01 -6.096879020333290100e-02 -2.176783829927444458e-01
3.753760457038879395e-01 1.359745562076568604e-01 6.287278234958648682e-02 2.544282376766204834e-01 7.540410161018371582e-01 -1.965422779321670532e-01 -3.087682425975799561e-01 2.633866369724273682e-01
4.489744305610656738e-01 -3.016874492168426514e-01 6.941217184066772461e-01 5.437642708420753479e-02 3.183967173099517822e-01 -2.665252387523651123e-01 -2.218495309352874756e-01 3.186589479446411133e-02
-1.534740328788757324e-01 -1.437207311391830444e-01 -7.504045963287353516e-02 7.542843818664550781e-01 3.366248011589050293e-01 -4.159870147705078125e-01 9.095292538404464722e-02 2.942454516887664795e-01
4.287102818489074707e-01 3.491916060447692871e-01 3.788449466228485107e-01 -1.491654813289642334e-01 4.072089493274688721e-01 -5.359041690826416016e-01 -2.130544632673263550e-01 1.734770834445953369e-01
4.163203537464141846e-01 -1.018259748816490173e-01 5.034502744674682617e-01 1.931256614625453949e-02 6.602112650871276855e-01 -3.111539483070373535e-01 -1.000901591032743454e-02 -1.722722649574279785e-01
6.746023893356323242e-01 1.555851697921752930e-01 3.881516754627227783e-01 1.831679493188858032e-01 4.979424923658370972e-02 -3.561083078384399414e-01 -3.961125314235687256e-01 -2.242655158042907715e-01
2.450110167264938354e-01 6.609833240509033203e-01 1.044606417417526245e-01 7.726853340864181519e-02 1.661390513181686401e-01 -2.818816304206848145e-01 -2.870157547295093536e-02 6.150650382041931152e-01
7.733809202909469604e-02 -6.070481613278388977e-02 4.644666984677314758e-02 4.245884716510772705e-01 -7.142853736877441406e-02 -3.193348944187164307e-01 4.339148998260498047e-01 7.159205079078674316e-01
5.378877520561218262e-01 2.152907401323318481e-01 4.717970788478851318e-01 -1.817348971962928772e-02 5.289274454116821289e-01 -2.792678475379943848e-01 1.580205932259559631e-02 -2.887895703315734863e-01
1.567233204841613770e-01 -8.900188654661178589e-02 4.056091308593750000e-01 2.762762606143951416e-01 -4.108299314975738525e-01 -6.910597085952758789e-01 1.296790987253189087e-01 2.520072758197784424e-01
4.013514220714569092e-01 2.901102304458618164e-01 7.746799588203430176e-01 8.299551159143447876e-02 -1.658249199390411377e-01 -3.064113557338714600e-01 1.573552638292312622e-01 3.986434265971183777e-02
5.421678721904754639e-02 -9.957975149154663086e-02 1.325221210718154907e-01 4.076097011566162109e-01 6.918677091598510742e-01 -1.113032847642898560e-01 1.656847000122070312e-01 5.337753295898437500e-01
4.782501459121704102e-01 1.692960709333419800e-01 6.937638521194458008e-01 1.467615962028503418e-01 -5.320638418197631836e-02 -3.700124025344848633e-01 -2.825168371200561523e-01 -1.421711146831512451e-01
1.036712601780891418e-01 1.472175419330596924e-01 6.875380128622055054e-02 7.900267839431762695e-01 2.334620431065559387e-02 -2.933326959609985352e-01 3.596697151660919189e-01 -3.503689765930175781e-01
3.118300437927246094e-01 6.022186875343322754e-01 2.503093779087066650e-01 7.465693354606628418e-02 2.392582595348358154e-01 -2.394450753927230835e-01 -2.897798418998718262e-01 5.227959752082824707e-01
-4.782356321811676025e-01 3.249076604843139648e-01 1.657080650329589844e-01 5.077062845230102539e-01 4.389188885688781738e-01 -2.059226036071777344e-01 6.256947666406631470e-02 3.762073814868927002e-01
2.729274705052375793e-02 2.968738973140716553e-01 3.305284678936004639e-02 5.378554463386535645e-01 2.102099955081939697e-01 -7.300324440002441406e-01 1.378327701240777969e-02 2.083612382411956787e-01
6.302776336669921875e-01 -3.247126340866088867e-01 7.594227790832519531e-02 5.149608850479125977e-01 -1.066957414150238037e-01 -7.250650972127914429e-02 -1.495423018932342529e-01 4.328461885452270508e-01
-2.761152386665344238e-01 4.120296537876129150e-01 6.375645101070404053e-02 7.972707748413085938e-01 2.263922244310379028e-01 -7.307314872741699219e-02 -1.428060084581375122e-01 1.931314915418624878e-01
2.431514710187911987e-01 2.004947140812873840e-02 5.076721310615539551e-01 4.896942079067230225e-01 7.344406843185424805e-02 1.591478846967220306e-02 3.319202661514282227e-01 5.719488263130187988e-01
2.886381447315216064e-01 3.461044728755950928e-01 -3.497770130634307861e-01 3.547480702400207520e-01 1.716556102037429810e-01 -3.522474765777587891e-01 3.357779383659362793e-01 5.314309597015380859e-01
-1.146963313221931458e-01 6.469433754682540894e-02 7.747998237609863281e-01 3.798166215419769287e-01 -1.885082572698593140e-01 -3.079079091548919678e-01 -2.904285192489624023e-01 -1.529463529586791992e-01
1.851819306612014771e-01 5.914360284805297852e-01 3.276194632053375244e-01 3.988907337188720703e-01 -5.689015984535217285e-02 -5.135492086410522461e-01 2.814009189605712891e-01 5.750793963670730591e-02
1.114641577005386353e-01 3.395295143127441406e-01 1.492409110069274902e-01 4.125722125172615051e-02 6.260222196578979492e-01 -2.887393832206726074e-01 2.583455443382263184e-01 5.534471273422241211e-01
-1.483235806226730347e-01 1.362525075674057007e-01 7.128830254077911377e-02 2.335987538099288940e-01 3.102021515369415283e-01 -8.010674715042114258e-01 -2.986118495464324951e-01 -2.695951163768768311e-01
6.095988154411315918e-01 6.957905888557434082e-01 1.733597666025161743e-01 1.668891310691833496e-01 -6.047140806913375854e-03 -8.123533427715301514e-02 2.577423751354217529e-01 1.152929440140724182e-01
4.140618443489074707e-01 2.145102769136428833e-01 2.345997244119644165e-01 1.902421712875366211e-01 -7.494211196899414062e-02 -4.185687303543090820e-01 -3.945476710796356201e-01 5.956719517707824707e-01
5.883983373641967773e-01 2.409742623567581177e-01 4.171246886253356934e-01 1.827118918299674988e-03 8.271754719316959381e-03 -5.916800498962402344e-01 -2.629299461841583252e-01 4.936169832944869995e-02
-2.278906106948852539e-01 3.046273291110992432e-01 3.313165605068206787e-01 6.321730613708496094e-01 5.942059680819511414e-02 -1.734829843044281006e-01 5.540940165519714355e-01 -7.216241210699081421e-02
2.828676998615264893e-01 -1.217073500156402588e-01 6.786969900131225586e-01 1.574355810880661011e-01 -8.987288922071456909e-02 -3.885400891304016113e-01 -3.876033127307891846e-01 3.323866426944732666e-01
5.231720209121704102e-01 7.001136988401412964e-02 5.270826816558837891e-01 -7.852145470678806305e-03 5.774658918380737305e-01 -2.485631406307220459e-01 -7.056624442338943481e-02 -2.080422639846801758e-01
4.025751054286956787e-01 1.098746061325073242e-01 3.135742247104644775e-01 -3.782092360779643059e-03 7.699281722307205200e-02 -7.730282545089721680e-01 -8.464874327182769775e-02 -3.418357074260711670e-01
3.217101991176605225e-01 -9.132275730371475220e-02 2.217830568552017212e-01 3.081990592181682587e-02 7.304176092147827148e-01 -3.447327017784118652e-01 -1.306791901588439941e-01 4.106065034866333008e-01
3.333829641342163086e-01 5.202677249908447266e-01 2.329511493444442749e-01 1.860190033912658691e-01 -2.051403224468231201e-01 -6.634753346443176270e-01 -1.541448086500167847e-01 -1.525291800498962402e-01
2.829338014125823975e-01 4.034888446331024170e-01 -2.854268848896026611e-01 3.351078331470489502e-01 1.601044535636901855e-01 -4.124923050403594971e-01 4.521044790744781494e-01 4.039772450923919678e-01
3.632885515689849854e-01 7.180911898612976074e-01 3.824665546417236328e-01 2.479478269815444946e-01 3.269769549369812012e-01 1.167536377906799316e-01 9.534560889005661011e-02 1.223586872220039368e-01
1.578349620103836060e-01 4.292100369930267334e-01 1.380235701799392700e-01 4.462344646453857422e-01 -8.422712236642837524e-02 -1.547862887382507324e-01 6.705846190452575684e-01 3.032398223876953125e-01
5.528081655502319336e-01 3.486231267452239990e-01 3.508802503347396851e-02 1.123364791274070740e-01 1.090496703982353210e-01 -4.247528016567230225e-01 4.800124466419219971e-01 3.691823780536651611e-01
-1.202311590313911438e-01 7.260056585073471069e-02 1.081174015998840332e-01 3.246454298496246338e-01 -9.762857109308242798e-02 -8.958167433738708496e-01 -2.090230584144592285e-01 -8.648665994405746460e-02
4.887428581714630127e-01 4.764652252197265625e-01 4.118470549583435059e-01 2.863828539848327637e-01 5.766391009092330933e-02 4.932831227779388428e-02 -6.407562643289566040e-02 5.221246480941772461e-01
2.793010175228118896e-01 -2.192860990762710571e-01 2.635133564472198486e-01 3.523162305355072021e-01 6.801938414573669434e-01 -1.887190639972686768e-01 -3.562498986721038818e-01 2.348320037126541138e-01
4.692282676696777344e-01 4.212135076522827148e-01 8.708039671182632446e-02 4.787892103195190430e-01 4.617937654256820679e-02 1.387619879096746445e-02 4.745097756385803223e-01 3.716146945953369141e-01
7.938091456890106201e-02 -3.319126069545745850e-01 3.230961263179779053e-01 6.347010731697082520e-01 7.235059142112731934e-02 -1.110325902700424194e-01 5.074396729469299316e-01 3.181798160076141357e-01
6.123710870742797852e-01 -5.746642500162124634e-02 7.005667686462402344e-01 2.812716960906982422e-01 3.235081210732460022e-02 -1.993851922452449799e-02 -2.100676298141479492e-01 7.886143773794174194e-02
1.323179602622985840e-01 5.185443758964538574e-01 1.652710586786270142e-01 6.790701746940612793e-01 4.416039586067199707e-01 1.576516032218933105e-01 5.902725458145141602e-02 4.243371263146400452e-02
-8.008451759815216064e-02 -2.296955883502960205e-01 6.832942962646484375e-01 7.525544613599777222e-02 1.416534632444381714e-01 -3.538015186786651611e-01 1.286083161830902100e-01 5.536159873008728027e-01
5.208345055580139160e-01 5.206510424613952637e-01 3.045509383082389832e-02 2.137961238622665405e-01 -2.630585730075836182e-01 -4.113587439060211182e-01 3.895338475704193115e-01 1.444475501775741577e-01
6.798105835914611816e-01 -1.892167627811431885e-01 3.469057381153106689e-01 1.111434027552604675e-01 6.540920585393905640e-02 -4.351566731929779053e-01 -3.495320379734039307e-01 2.313993126153945923e-01
2.269817888736724854e-01 -3.940322622656822205e-02 5.571658015251159668e-01 2.531076669692993164e-01 -1.631686538457870483e-01 -2.296991497278213501e-01 -1.107696667313575745e-01 6.933785080909729004e-01
1.670286953449249268e-01 -3.919756412506103516e-01 -4.225484281778335571e-02 6.100254654884338379e-01 -1.484372913837432861e-01 -4.441925287246704102e-01 4.424980282783508301e-01 1.714490950107574463e-01
6.765860915184020996e-01 -2.618241682648658752e-02 5.493635535240173340e-01 4.561564922332763672e-01 -4.453068971633911133e-02 2.982133626937866211e-02 4.470110312104225159e-02 1.636956185102462769e-01
-3.697178661823272705e-01 -8.456180244684219360e-02 2.909719944000244141e-01 4.944636225700378418e-01 5.558148026466369629e-01 -3.029775917530059814e-01 1.929993927478790283e-01 2.983699440956115723e-01
2.421392351388931274e-01 4.631961882114410400e-01 4.257428944110870361e-01 1.927345246076583862e-01 -3.596137166023254395e-01 -4.696913063526153564e-01 8.416467159986495972e-02 3.890997469425201416e-01
3.694899976253509521e-01 -2.678294666111469269e-02 2.457318305969238281e-01 8.037130534648895264e-02 7.645593881607055664e-01 -2.949680387973785400e-01 -2.301193177700042725e-01 2.672154307365417480e-01
8.074672222137451172e-01 1.497814506292343140e-01 2.958319187164306641e-01 1.796052604913711548e-01 2.254987508058547974e-01 -6.423146277666091919e-02 -1.929309405386447906e-02 3.878660202026367188e-01
5.692033767700195312e-01 2.874734699726104736e-01 1.727445274591445923e-01 2.080989927053451538e-01 1.513396948575973511e-01 -4.081895053386688232e-01 -4.468269944190979004e-01 -3.619996905326843262e-01
5.851282477378845215e-01 1.878304183483123779e-01 5.979149341583251953e-01 -4.952689632773399353e-02 5.161321163177490234e-02 -4.798575639724731445e-01 5.826740339398384094e-02 -1.614539176225662231e-01
5.660145282745361328e-01 4.116508066654205322e-01 5.688142180442810059e-01 3.488944843411445618e-02 3.044302016496658325e-02 -2.060345858335494995e-01 -6.020666286349296570e-02 3.720249831676483154e-01
-3.611984550952911377e-01 -6.754641234874725342e-02 2.616586983203887939e-01 5.807325839996337891e-01 1.840922534465789795e-01 -2.345003783702850342e-01 2.666804194450378418e-01 5.470455884933471680e-01
-1.657577455043792725e-01 -2.141797840595245361e-01 1.620814949274063110e-01 3.282049894332885742e-01 5.927510559558868408e-02 -7.779276371002197266e-01 -3.813986182212829590e-01 1.962465643882751465e-01
3.483451008796691895e-01 -7.799918204545974731e-02 1.052849516272544861e-01 5.211532488465309143e-02 4.443557262420654297e-01 -6.896598339080810547e-01 -4.285674393177032471e-01 4.492517560720443726e-02
4.433799088001251221e-01 6.099802255630493164e-01 9.819962829351425171e-02 3.597667217254638672e-01 -8.774022012948989868e-02 -7.286225259304046631e-02 3.777590990066528320e-01 3.695320487022399902e-01
7.152047753334045410e-01 3.245415911078453064e-02 1.220554411411285400e-01 2.847450375556945801e-01 2.249132096767425537e-01 -2.815274298191070557e-01 -4.893258512020111084e-01 -1.488898545503616333e-01
5.304629802703857422e-01 -3.677519559860229492e-01 3.192862868309020996e-01 8.642224967479705811e-02 5.315643548965454102e-01 -4.225396811962127686e-01 -5.082026869058609009e-02 1.013495847582817078e-01
3.764826804399490356e-02 1.023964136838912964e-01 4.751952290534973145e-01 6.589366793632507324e-01 2.937714159488677979e-01 -8.739739656448364258e-02 3.806919455528259277e-01 -2.987028658390045166e-01
5.093079805374145508e-01 1.824705600738525391e-01 5.838261842727661133e-01 1.989671438932418823e-01 3.092364873737096786e-03 -1.659212820231914520e-02 -1.303211599588394165e-01 5.564175844192504883e-01
2.331252992153167725e-01 6.221956107765436172e-03 1.615342497825622559e-01 1.007731556892395020e-01 -6.114878132939338684e-02 -8.650367856025695801e-01 3.630519807338714600e-01 -1.597835123538970947e-01
5.337571501731872559e-01 4.998257160186767578e-01 6.203871220350265503e-03 2.082462757825851440e-01 -3.891975805163383484e-02 -3.174884319305419922e-01 5.268843173980712891e-01 2.048216015100479126e-01
6.433680057525634766e-01 1.412810981273651123e-01 4.863750040531158447e-01 3.918792307376861572e-01 -2.808171324431896210e-02 1.264866888523101807e-01 2.094141244888305664e-01 3.396257460117340088e-01
1.934204548597335815e-01 2.844829559326171875e-01 1.204124372452497482e-02 6.906908750534057617e-01 1.265415698289871216e-01 -3.210860192775726318e-01 2.627445161342620850e-01 -4.650971889495849609e-01
2.841597050428390503e-02 -2.553433775901794434e-01 6.174990534782409668e-01 2.495830804109573364e-01 2.607018947601318359e-01 -1.109090223908424377e-01 5.004916787147521973e-01 3.995464742183685303e-01
-3.737891316413879395e-01 -3.281195461750030518e-02 1.971480548381805420e-01 4.462229907512664795e-01 5.826670527458190918e-01 -3.591006696224212646e-01 1.096646562218666077e-01 3.751565217971801758e-01
7.986716628074645996e-01 1.482370942831039429e-01 2.823630869388580322e-01 1.280401796102523804e-01 4.551009461283683777e-02 -3.962756395339965820e-01 -2.189951837062835693e-01 -1.922542005777359009e-01
4.202459752559661865e-01 3.900220394134521484e-01 3.608395159244537354e-01 7.551870495080947876e-02 5.814655683934688568e-03 -3.437945544719696045e-01 -2.506672739982604980e-01 5.952355861663818359e-01
-8.037944883108139038e-02 2.241551578044891357e-01 7.624341249465942383e-01 3.281833827495574951e-01 -2.509717643260955811e-01 -3.628962934017181396e-01 -2.441246509552001953e-01 2.481410279870033264e-03
4.269303977489471436e-01 3.495354652404785156e-01 7.298213243484497070e-01 1.653605401515960693e-01 -1.034212484955787659e-01 -3.148243427276611328e-01 -1.586773842573165894e-01 -2.415204048156738281e-02
5.480867996811866760e-02 4.047792553901672363e-01 4.850690960884094238e-01 3.772880733013153076e-01 5.893235206604003906e-01 2.095462530851364136e-01 1.415921598672866821e-01 2.103603184223175049e-01
3.404433429241180420e-01 3.843653202056884766e-01 -6.869108974933624268e-02 4.603387787938117981e-02 1.319732218980789185e-01 -5.030898451805114746e-01 -1.555788666009902954e-01 6.593959331512451172e-01
-4.705104827880859375e-01 9.029972553253173828e-02 2.291910946369171143e-01 5.768581032752990723e-01 3.345796763896942139e-01 -1.777262240648269653e-01 1.339866071939468384e-01 4.729580283164978027e-01
4.768993556499481201e-01 2.978730201721191406e-01 2.541310489177703857e-01 4.520644545555114746e-01 -3.993286490440368652e-01 -2.675722241401672363e-01 -3.125474750995635986e-01 2.935125529766082764e-01
-3.947932645678520203e-02 3.934955000877380371e-01 6.836525797843933105e-01 1.682249456644058228e-01 -2.275967746973037720e-01 -5.050332546234130859e-01 -1.530381441116333008e-01 1.328251510858535767e-01
2.109513729810714722e-01 3.881784677505493164e-01 -6.624790281057357788e-02 2.056324928998947144e-01 1.911135762929916382e-02 -5.642132163047790527e-01 -4.934111237525939941e-01 4.427041709423065186e-01
4.339222609996795654e-02 2.594661712646484375e-01 5.399288535118103027e-01 4.670790135860443115e-01 5.612738132476806641e-01 2.278960943222045898e-01 9.556054323911666870e-02 2.121594250202178955e-01
-5.172045826911926270e-01 5.904658138751983643e-02 5.144428610801696777e-01 3.811308443546295166e-01 3.230126798152923584e-01 -1.674518585205078125e-01 1.393394172191619873e-01 4.090331196784973145e-01
3.058432638645172119e-01 4.049983620643615723e-02 2.938585579395294189e-01 5.773503184318542480e-01 5.322745442390441895e-01 2.122251391410827637e-01 4.556801542639732361e-02 3.933206498622894287e-01
3.232512474060058594e-01 7.865400612354278564e-02 6.762968897819519043e-01 -7.557198405265808105e-02 4.759673476219177246e-01 -3.166168928146362305e-01 2.320778667926788330e-01 -2.134998887777328491e-01
4.744925796985626221e-01 -4.415709376335144043e-01 5.067889690399169922e-01 2.359708398580551147e-01 3.473062217235565186e-01 -1.318724751472473145e-01 1.730426251888275146e-01 3.152760267257690430e-01
2.297526001930236816e-01 -2.017270922660827637e-01 6.416814029216766357e-02 3.139811754226684570e-02 5.814713835716247559e-01 -7.094920873641967773e-01 -1.620766520500183105e-01 1.834657043218612671e-01
2.777166962623596191e-01 -2.253790795803070068e-01 3.086792528629302979e-01 2.333489209413528442e-01 6.783356666564941406e-01 -3.280976116657257080e-01 -3.905069828033447266e-01 4.538775235414505005e-02
2.887597382068634033e-01 2.896802313625812531e-02 3.734030723571777344e-01 2.373778261244297028e-02 7.860032320022583008e-01 -3.960081636905670166e-01 1.683747209608554840e-02 -2.963702194392681122e-02
4.545195698738098145e-01 2.394411563873291016e-01 7.489284873008728027e-01 2.066754102706909180e-01 -2.232303470373153687e-02 -1.816244274377822876e-01 -2.741220891475677490e-01 -1.544108986854553223e-01
-2.081259340047836304e-01 -1.183844059705734253e-01 1.654934138059616089e-01 4.738461375236511230e-01 5.573307275772094727e-01 -2.683671712875366211e-01 2.526298463344573975e-01 4.942570924758911133e-01
1.410536468029022217e-01 -1.509111225605010986e-01 3.738822937011718750e-01 2.106110155582427979e-01 7.227869629859924316e-01 -4.137997329235076904e-01 -2.718699872493743896e-01 -7.496827095746994019e-02
3.099087774753570557e-01 7.131418585777282715e-02 5.004256963729858398e-01 -3.627190366387367249e-02 6.513507962226867676e-01 -3.999057710170745850e-01 1.650263220071792603e-01 -1.889792829751968384e-01
-2.223403155803680420e-01 -1.344388723373413086e-01 1.314985472708940506e-02 3.907078504562377930e-01 2.311408668756484985e-01 -6.082434058189392090e-01 4.984291493892669678e-01 3.284019231796264648e-01
2.047653794288635254e-01 2.059638351202011108e-01 6.634536385536193848e-01 2.571445656940340996e-03 3.726280629634857178e-01 -4.387712776660919189e-01 1.483308244496583939e-02 -3.793161213397979736e-01
7.736800909042358398e-01 -1.058925837278366089e-01 9.144692867994308472e-02 4.196811318397521973e-01 2.570155858993530273e-01 -1.604417860507965088e-01 -3.269689679145812988e-01 -8.368828892707824707e-02
5.279914736747741699e-01 3.255040049552917480e-01 4.485838711261749268e-01 1.115820407867431641e-01 3.015334606170654297e-01 -3.738452196121215820e-01 -9.433893114328384399e-02 -4.025068283081054688e-01
3.633428812026977539e-01 5.891091376543045044e-02 -4.440794885158538818e-02 1.465957462787628174e-01 7.413256168365478516e-01 -4.525114893913269043e-01 -2.105654478073120117e-01 2.058660984039306641e-01
1.780143529176712036e-01 2.407711446285247803e-01 5.207848548889160156e-01 3.472665846347808838e-01 5.594347715377807617e-01 1.939533799886703491e-01 1.561409682035446167e-01 3.788984119892120361e-01
7.325112223625183105e-01 -1.566368155181407928e-02 1.382989529520273209e-02 3.511065542697906494e-01 2.845417857170104980e-01 -1.189583092927932739e-01 -4.808478653430938721e-01 1.156944185495376587e-01
3.077996969223022461e-01 2.557242810726165771e-01 1.315737608820199966e-02 2.805752754211425781e-01 -1.781647503376007080e-01 -3.670722842216491699e-01 -1.317999809980392456e-01 7.596793770790100098e-01
2.386760264635086060e-01 -4.452553689479827881e-01 4.679637849330902100e-01 2.163224965333938599e-01 5.403845310211181641e-01 -4.149333834648132324e-01 -1.142483204603195190e-01 -4.193059355020523071e-02
2.799784243106842041e-01 2.008535563945770264e-01 5.178319215774536133e-01 -3.230559080839157104e-02 3.814392387866973877e-01 -5.400838255882263184e-01 -4.569034278392791748e-02 -4.156948924064636230e-01
2.271267622709274292e-01 -1.340387314558029175e-01 5.960771441459655762e-01 1.096558198332786560e-01 3.137116432189941406e-01 -5.360811948776245117e-01 -3.936537504196166992e-01 -1.495112180709838867e-01
1.142404899001121521e-01 -2.151710093021392822e-01 6.774195432662963867e-01 9.824422001838684082e-02 -9.344191104173660278e-02 -3.507052659988403320e-01 4.856213629245758057e-01 3.233384490013122559e-01
1.098924502730369568e-01 3.402740657329559326e-01 5.850720405578613281e-01 3.733976483345031738e-01 4.536677300930023193e-01 2.080005407333374023e-01 1.077903062105178833e-01 3.601453602313995361e-01
3.740037977695465088e-01 -2.807333320379257202e-02 6.837373971939086914e-01 -1.439536511898040771e-01 3.043396770954132080e-01 -4.905629158020019531e-01 1.901789158582687378e-01 -4.087968543171882629e-02
2.808780074119567871e-01 3.585598766803741455e-01 4.916188716888427734e-01 3.730407357215881348e-01 4.996992945671081543e-01 2.485925555229187012e-01 1.492347866296768188e-01 2.791508436203002930e-01
5.354352593421936035e-01 3.714921325445175171e-02 3.866647779941558838e-01 -9.759385883808135986e-02 2.388704717159271240e-01 -6.833887100219726562e-01 5.012099072337150574e-02 -1.621833890676498413e-01
2.485109306871891022e-02 5.133916065096855164e-02 5.837376117706298828e-01 5.384918451309204102e-01 -3.424872457981109619e-02 -1.528152078390121460e-01 5.173271894454956055e-01 -2.717920541763305664e-01
-7.391855120658874512e-02 3.335816264152526855e-01 3.814878165721893311e-01 5.009818673133850098e-01 -4.205898381769657135e-03 -2.966653704643249512e-01 5.659606456756591797e-01 -2.800071239471435547e-01
5.273084044456481934e-01 1.048027798533439636e-01 6.637836098670959473e-01 2.814758419990539551e-01 -2.609007954597473145e-01 -4.626863077282905579e-02 3.440972268581390381e-01 5.011897906661033630e-02
-1.711169183254241943e-01 5.701420307159423828e-01 2.432871311902999878e-01 7.276010513305664062e-01 1.405117474496364594e-02 -7.649625837802886963e-02 2.107772231101989746e-01 -8.117343485355377197e-02
1.787368953227996826e-01 -3.772587478160858154e-01 7.421703934669494629e-01 9.683173149824142456e-02 1.389821469783782959e-01 -3.736982345581054688e-01 1.077102497220039368e-02 3.262720406055450439e-01
1.453130096197128296e-01 -3.244411051273345947e-01 7.078772783279418945e-01 2.686609029769897461e-01 1.306947693228721619e-02 -1.581265926361083984e-01 3.647792041301727295e-01 3.769808411598205566e-01
7.793241739273071289e-01 2.024459242820739746e-01 3.560943901538848877e-01 2.539581060409545898e-01 7.107364386320114136e-02 5.752469878643751144e-03 7.147077471017837524e-02 3.875292837619781494e-01
1.569237560033798218e-01 5.904486775398254395e-01 6.068863868713378906e-01 3.935844898223876953e-01 -1.296653747558593750e-01 -1.122531369328498840e-01 1.355313509702682495e-01 2.360989451408386230e-01
4.958774521946907043e-02 2.448361366987228394e-01 1.086933538317680359e-01 6.330014467239379883e-01 -3.192595764994621277e-02 -3.540983796119689941e-01 5.740208625793457031e-01 -2.630329132080078125e-01
3.905083537101745605e-01 3.587208688259124756e-01 7.826181054115295410e-01 7.636957615613937378e-02 -1.798220165073871613e-02 -2.536088526248931885e-01 -1.759288012981414795e-01 7.005229592323303223e-02
1.511071175336837769e-01 -2.838025391101837158e-01 3.905608952045440674e-01 -1.510557811707258224e-02 4.860025048255920410e-01 -6.818486452102661133e-01 -1.726649254560470581e-01 1.136998981237411499e-01
3.548947274684906006e-01 1.873320937156677246e-01 1.752151697874069214e-01 1.188484355807304382e-01 6.788339018821716309e-01 -1.910523027181625366e-01 1.618311554193496704e-01 5.202166438102722168e-01
3.730756938457489014e-01 6.458428502082824707e-01 2.619892954826354980e-01 4.765297770500183105e-01 -2.438345104455947876e-01 -1.766554452478885651e-02 2.952328324317932129e-01 3.244445472955703735e-02
1.837813667953014374e-02 4.093743860721588135e-01 1.693706214427947998e-01 7.680559158325195312e-01 1.641640998423099518e-02 -4.637596756219863892e-02 4.324041903018951416e-01 1.551934480667114258e-01
-1.638015955686569214e-01 -3.349052667617797852e-01 4.341566860675811768e-01 5.328964591026306152e-01 5.461928844451904297e-01 -2.219336330890655518e-01 1.955939531326293945e-01 5.194911733269691467e-02
1.821023225784301758e-01 1.314918696880340576e-01 1.767940670251846313e-01 8.669050931930541992e-01 2.324934154748916626e-01 -3.640811145305633545e-02 1.437884271144866943e-01 -3.011879920959472656e-01
5.560498312115669250e-02 6.519641727209091187e-02 5.417171716690063477e-01 3.274564743041992188e-01 -2.505959868431091309e-01 -4.443497955799102783e-01 -2.916894257068634033e-01 4.966332912445068359e-01
1.566082984209060669e-01 -3.850818574428558350e-01 3.601633012294769287e-01 8.616007864475250244e-02 5.095924139022827148e-01 -5.472940802574157715e-01 -3.068180382251739502e-01 1.915517896413803101e-01
3.826035261154174805e-01 -3.319688439369201660e-01 1.898530274629592896e-01 2.681775689125061035e-01 5.798184275627136230e-01 -2.688958346843719482e-01 -4.262293279170989990e-01 2.127960026264190674e-01
4.868565201759338379e-01 2.443616986274719238e-01 2.733649909496307373e-01 2.686657244339585304e-03 2.054956704378128052e-01 -4.582035243511199951e-01 -4.320621788501739502e-01 4.355063736438751221e-01
-1.866960376501083374e-01 -1.990965381264686584e-02 3.874901533126831055e-01 4.950968027114868164e-01 -1.148308217525482178e-01 -6.580512523651123047e-01 -2.907331883907318115e-01 -1.968127489089965820e-01
3.248179852962493896e-01 -7.741177827119827271e-02 2.749973535537719727e-01 -9.495013952255249023e-02 4.284768700599670410e-01 -5.049756169319152832e-01 1.891845017671585083e-01 5.740017890930175781e-01
4.889634549617767334e-01 4.848163127899169922e-01 2.768312692642211914e-01 -1.214568167924880981e-01 1.600369513034820557e-01 -5.271900296211242676e-01 -3.504739142954349518e-03 3.618386387825012207e-01
2.295987159013748169e-01 -1.011126264929771423e-01 4.204778373241424561e-01 5.280959010124206543e-01 -4.522398710250854492e-01 -4.530240893363952637e-01 -9.244588762521743774e-02 2.511489689350128174e-01
6.649944931268692017e-02 -2.616380453109741211e-01 5.137331485748291016e-01 1.912256330251693726e-01 3.295269012451171875e-01 -2.164713591337203979e-01 4.431297779083251953e-01 5.242353081703186035e-01
5.595975518226623535e-01 5.195498466491699219e-01 1.018011271953582764e-01 2.115502208471298218e-01 -1.340245604515075684e-01 -5.029560327529907227e-01 2.407806552946567535e-02 -3.004903197288513184e-01
7.967322319746017456e-02 5.726443231105804443e-02 4.981067478656768799e-01 3.497744202613830566e-01 -8.578098565340042114e-02 -5.452344417572021484e-01 -4.719361364841461182e-01 -3.042334020137786865e-01
5.588641166687011719e-01 4.684205055236816406e-01 3.497037589550018311e-01 4.201544523239135742e-01 -1.054731681942939758e-01 6.357283145189285278e-02 3.087943233549594879e-02 3.915495872497558594e-01
1.744024604558944702e-01 -2.319993972778320312e-01 3.825134336948394775e-01 3.592494428157806396e-01 5.956639051437377930e-01 -2.093481272459030151e-01 -4.916576147079467773e-01 -3.756149439141154289e-03
5.208558440208435059e-01 -2.113391607999801636e-01 5.531197786331176758e-01 -3.124177083373069763e-02 4.948145151138305664e-01 -3.383380174636840820e-01 1.246692463755607605e-01 4.765427112579345703e-02
5.406688451766967773e-01 2.887005805969238281e-01 3.456625044345855713e-01 3.511673212051391602e-01 3.288984000682830811e-01 1.529167592525482178e-01 3.151486217975616455e-01 3.881387710571289062e-01
3.999806940555572510e-01 3.364239260554313660e-02 5.795985460281372070e-01 1.266939938068389893e-02 3.771912157535552979e-01 -5.077438354492187500e-01 -4.455613717436790466e-02 -3.173743784427642822e-01
-1.390193700790405273e-01 -3.980546593666076660e-01 1.468839794397354126e-01 4.253919422626495361e-01 2.826774418354034424e-01 -6.803530454635620117e-01 -2.520454227924346924e-01 1.156694814562797546e-01
2.684201598167419434e-01 -2.575025558471679688e-01 2.241723425686359406e-02 3.837844729423522949e-01 -1.166891455650329590e-01 -7.553772926330566406e-01 -3.587612509727478027e-01 -3.048274666070938110e-02
6.953803449869155884e-02 -1.608792245388031006e-01 -1.152788028120994568e-01 7.465058565139770508e-01 2.140207588672637939e-01 -5.437094569206237793e-01 -9.256629645824432373e-02 -2.207457125186920166e-01
1.485420763492584229e-01 -8.789852261543273926e-03 2.513710856437683105e-01 8.691630512475967407e-02 7.386434078216552734e-01 -3.456399440765380859e-01 2.215291373431682587e-03 4.919859170913696289e-01
3.723601400852203369e-01 1.384097188711166382e-01 6.823877692222595215e-01 -4.420445859432220459e-02 1.139887794852256775e-01 -5.552873015403747559e-01 -1.873328238725662231e-01 1.347312033176422119e-01
3.719556927680969238e-01 -3.762283921241760254e-01 3.345295786857604980e-01 3.131664693355560303e-01 5.545911788940429688e-01 -2.687214910984039307e-01 -3.295172452926635742e-01 1.474916338920593262e-01
3.902015388011932373e-01 5.220628976821899414e-01 -9.142206609249114990e-02 4.269016087055206299e-01 1.206131801009178162e-01 -2.053986042737960815e-01 2.815694808959960938e-01 4.985707104206085205e-01
7.364689111709594727e-01 -7.968067377805709839e-02 5.086448788642883301e-01 2.899267673492431641e-01 2.129618078470230103e-01 -2.728507854044437408e-02 -2.496039718389511108e-01 9.391150437295436859e-03
1.150536239147186279e-01 1.674421876668930054e-01 3.640894591808319092e-01 7.578516006469726562e-01 2.746001482009887695e-01 7.144854962825775146e-02 3.800637722015380859e-01 -1.639111340045928955e-01
4.435569345951080322e-01 -2.853180468082427979e-01 5.193956494331359863e-01 4.881052076816558838e-01 -5.209815502166748047e-02 -2.224184125661849976e-01 1.495354920625686646e-01 3.732117414474487305e-01
-4.663549661636352539e-01 1.933656483888626099e-01 1.023237854242324829e-01 4.474386572837829590e-01 4.537874758243560791e-01 -4.547434151172637939e-01 9.255694597959518433e-02 3.364072740077972412e-01
1.976612061262130737e-01 -1.774851232767105103e-01 2.969266772270202637e-01 4.178937524557113647e-02 4.613040983676910400e-01 -7.519336342811584473e-01 -1.254631727933883667e-01 -2.134729474782943726e-01
-2.237193435430526733e-01 -6.168980523943901062e-02 4.298882484436035156e-01 5.088954567909240723e-01 1.224792748689651489e-01 -3.936304524540901184e-02 -9.911554306745529175e-02 6.899210810661315918e-01
5.707736015319824219e-01 -2.948962524533271790e-02 4.729886054992675781e-01 3.278837502002716064e-01 -1.165251508355140686e-01 -2.843009233474731445e-01 -3.545836210250854492e-01 3.492667376995086670e-01
6.965206861495971680e-01 1.234668344259262085e-01 3.780949711799621582e-01 3.692446649074554443e-01 9.895043820142745972e-02 9.262088686227798462e-02 7.060506194829940796e-02 4.438046514987945557e-01
2.327700853347778320e-01 1.379330307245254517e-01 2.485992014408111572e-02 6.210563778877258301e-01 1.839117109775543213e-01 -3.969771862030029297e-01 3.754986524581909180e-01 -4.561250209808349609e-01
-2.827049791812896729e-01 1.331695914268493652e-01 3.293054103851318359e-01 4.247993230819702148e-01 6.114717125892639160e-01 -4.751775562763214111e-01 -8.649541437625885010e-02 7.921069115400314331e-02
6.786716580390930176e-01 1.439916640520095825e-01 4.381397664546966553e-01 7.108448445796966553e-02 3.510496914386749268e-01 -3.529107272624969482e-01 -2.004321217536926270e-01 -1.835668534040451050e-01
1.107172146439552307e-01 -4.840513467788696289e-01 1.530754566192626953e-01 6.795896887779235840e-01 -2.965578138828277588e-01 -3.868737518787384033e-01 8.178569376468658447e-02 1.544510871171951294e-01
1.672148555517196655e-01 1.745200902223587036e-01 1.111022084951400757e-01 1.082504540681838989e-01 6.015511155128479004e-01 -2.343336194753646851e-01 6.185904145240783691e-02 7.049237489700317383e-01
1.243853121995925903e-01 -7.964233867824077606e-03 7.417689561843872070e-01 3.183965981006622314e-01 -1.363254636526107788e-01 -3.308126628398895264e-01 -4.520579874515533447e-01 2.211779356002807617e-02
4.142495393753051758e-01 -3.916932344436645508e-01 5.231696367263793945e-01 2.585949599742889404e-01 5.065448284149169922e-01 -1.781228482723236084e-01 -1.902525871992111206e-01 9.942072629928588867e-02
3.955752551555633545e-01 1.176396980881690979e-01 4.218018352985382080e-01 1.579516381025314331e-01 6.240643858909606934e-01 -4.416413307189941406e-01 -2.004875391721725464e-01 -4.601028189063072205e-02
5.255076289176940918e-01 -3.109033703804016113e-01 2.711337804794311523e-01 2.517081201076507568e-01 6.514726281166076660e-01 -2.498544156551361084e-01 -4.145961999893188477e-02 4.180788993835449219e-02
5.220321416854858398e-01 -9.793081134557723999e-02 4.388778209686279297e-01 1.904000490903854370e-01 3.017628788948059082e-01 -4.219497144222259521e-01 -1.965559422969818115e-01 -4.257808327674865723e-01
5.670538172125816345e-02 4.140155911445617676e-01 4.551651179790496826e-01 4.298216998577117920e-01 5.114754438400268555e-01 1.296440064907073975e-01 -7.744924724102020264e-02 3.860578238964080811e-01
4.674053490161895752e-01 5.566363036632537842e-02 3.415668606758117676e-01 8.687349967658519745e-03 5.531483888626098633e-01 -4.903129637241363525e-01 -2.425490915775299072e-01 -2.376562505960464478e-01
