# Supplementary material for: Where is your field going? A machine learning approach to study the relative motion of the domains of physics
Source: PLoS One. 2020 Jun 18;15(6):e0233997. doi: 10.1371/journal.pone.0233997 (PMC7302634; doi:10.1371/journal.pone.0233997)
Supplement: S24 Data — (ZIP) [file pone.0233997.s024.zip › 23/Pacs4Run_23_VS_500_embeddings1992-1996ED8.txt]

-3.433586359024047852e-01 2.823632657527923584e-01 4.989711642265319824e-01 -3.123143978882580996e-04 5.115659832954406738e-01 -3.541972637176513672e-01 -4.061683416366577148e-01 3.571374714374542236e-02
-2.759967446327209473e-01 4.850098192691802979e-01 -1.895129680633544922e-01 -7.965841889381408691e-02 -6.047303322702646255e-04 -4.836550652980804443e-01 -2.661811113357543945e-01 -5.844274759292602539e-01
-3.525210320949554443e-01 7.346988469362258911e-02 6.743782758712768555e-02 -4.002362489700317383e-01 6.631643176078796387e-01 -4.795443415641784668e-01 5.925748124718666077e-02 1.798143982887268066e-01
-4.161036908626556396e-01 -5.249632522463798523e-02 2.240039706230163574e-01 -5.026078596711158752e-02 -9.880068153142929077e-02 -3.695590794086456299e-01 -5.888406038284301758e-01 -5.275691747665405273e-01
-2.493044734001159668e-01 3.675736784934997559e-01 -1.884116530418395996e-01 2.459589242935180664e-01 1.631409078836441040e-01 -8.210105895996093750e-01 -2.533969655632972717e-02 7.366672903299331665e-02
1.057387143373489380e-02 -2.131219804286956787e-01 1.112851947546005249e-01 -2.753788828849792480e-01 3.368563950061798096e-01 -3.762166500091552734e-01 -7.378082871437072754e-01 -2.586060464382171631e-01
-1.166678592562675476e-01 -1.229214966297149658e-01 8.553018420934677124e-02 1.294399332255125046e-02 6.719828248023986816e-01 -6.935207247734069824e-01 -1.508479565382003784e-01 -9.224479645490646362e-02
-1.248812898993492126e-01 4.532507359981536865e-01 -1.279615312814712524e-01 -6.259971261024475098e-01 4.036193788051605225e-01 -4.514989852905273438e-01 -2.925590239465236664e-02 -5.573114752769470215e-02
-2.918320596218109131e-01 2.498113214969635010e-01 -2.226767241954803467e-01 1.060738489031791687e-01 5.385831594467163086e-01 -5.022450089454650879e-01 -9.363067895174026489e-02 4.904114007949829102e-01
-2.653370797634124756e-01 1.075784936547279358e-01 -2.640952467918395996e-01 -3.771262615919113159e-02 3.526417613029479980e-01 -4.856838583946228027e-01 -3.955640196800231934e-01 -5.745767951011657715e-01
-1.698760390281677246e-01 1.436653663404285908e-03 1.417063176631927490e-01 6.390037387609481812e-02 -1.434681117534637451e-01 -3.607892990112304688e-01 -8.911949396133422852e-01 4.467573016881942749e-02
-8.282077312469482422e-02 5.579243898391723633e-01 -4.858147203922271729e-01 -1.581388562917709351e-01 5.442090630531311035e-01 -2.388200461864471436e-01 -2.587448656558990479e-01 2.626321278512477875e-02
-8.381965011358261108e-02 5.697411298751831055e-01 -4.860201478004455566e-01 -1.800631880760192871e-01 5.044441819190979004e-01 -2.427880764007568359e-01 -2.796757221221923828e-01 9.001399576663970947e-02
-1.688931733369827271e-01 1.027656123042106628e-01 1.540054827928543091e-01 -3.521464169025421143e-01 7.107693552970886230e-01 -5.489782691001892090e-01 3.650991246104240417e-02 7.270646095275878906e-02
-3.089914619922637939e-01 -3.498054444789886475e-01 2.044423073530197144e-01 -1.558235138654708862e-01 4.686840772628784180e-01 -3.916765153408050537e-01 -4.262719750404357910e-01 -4.016216695308685303e-01
-6.172034144401550293e-01 5.357002019882202148e-01 -1.138046011328697205e-01 -2.045131325721740723e-01 3.372163474559783936e-01 2.137027382850646973e-01 -2.296644449234008789e-01 -2.553015351295471191e-01
1.457546055316925049e-01 3.273296654224395752e-01 6.472682952880859375e-01 1.225783023983240128e-02 6.187146902084350586e-01 -1.383365839719772339e-01 -2.240749001502990723e-01 1.870529539883136749e-02
1.242950707674026489e-01 3.739064335823059082e-01 5.624639391899108887e-01 -2.693903446197509766e-01 3.797940313816070557e-01 -1.483037322759628296e-01 -3.310155570507049561e-01 -4.242628514766693115e-01
-3.120100498199462891e-01 5.703112483024597168e-02 1.060025393962860107e-01 3.135224580764770508e-01 -7.741501182317733765e-02 -6.047332882881164551e-01 -4.693078696727752686e-01 -4.448807239532470703e-01
-7.342437505722045898e-01 4.285749793052673340e-01 -9.792936593294143677e-02 -2.660557925701141357e-01 4.053740501403808594e-01 -3.898056969046592712e-02 -1.025708988308906555e-01 -1.430571675300598145e-01
-3.743093013763427734e-01 4.402126669883728027e-01 1.693816296756267548e-02 -3.812509402632713318e-02 6.857528686523437500e-01 -9.878328442573547363e-02 1.639634072780609131e-01 -3.968196213245391846e-01
-2.724872827529907227e-01 3.029251694679260254e-01 -3.708466291427612305e-01 -2.177551388740539551e-01 4.967226088047027588e-01 -3.424381017684936523e-01 -3.090848624706268311e-01 -4.353295564651489258e-01
-7.791615724563598633e-01 2.218654155731201172e-01 -2.967977225780487061e-01 6.165331229567527771e-02 3.062143623828887939e-01 -2.213223874568939209e-01 -3.272585272789001465e-01 -4.408929869532585144e-02
-5.101593732833862305e-01 3.194957077503204346e-01 -1.292446553707122803e-01 -4.080835282802581787e-01 5.704656839370727539e-01 3.259203955531120300e-02 -2.195517271757125854e-01 -2.823602259159088135e-01
-4.037755727767944336e-01 3.905101418495178223e-01 -4.935421645641326904e-01 5.733865313231945038e-03 2.513534426689147949e-01 -2.790121734142303467e-01 -4.799219369888305664e-01 -2.636263072490692139e-01
4.575374349951744080e-02 2.051979303359985352e-01 4.157066643238067627e-01 -5.495207309722900391e-01 4.389719069004058838e-01 -2.004482001066207886e-01 -3.648392856121063232e-01 -3.391635119915008545e-01
-4.745478630065917969e-01 5.082665085792541504e-01 -1.284841597080230713e-01 1.857269853353500366e-01 1.099287644028663635e-01 -6.482914090156555176e-01 8.729656785726547241e-02 -1.596243232488632202e-01
-4.138644933700561523e-01 2.005665451288223267e-01 -3.509679436683654785e-01 -5.046516656875610352e-01 2.649057209491729736e-01 -2.680686712265014648e-01 -5.111083388328552246e-01 8.584752678871154785e-02
2.154426416382193565e-03 2.402503937482833862e-01 3.296602666378021240e-01 -7.003920674324035645e-01 4.244132637977600098e-01 -1.991393268108367920e-01 -3.108443319797515869e-01 -1.632263064384460449e-01
-1.519939005374908447e-01 4.593879580497741699e-01 1.617800146341323853e-01 -2.566078007221221924e-01 1.673343777656555176e-01 1.287489384412765503e-01 -6.958577632904052734e-01 3.808477818965911865e-01
-5.744987353682518005e-02 1.588712185621261597e-01 -3.671627640724182129e-01 9.696082025766372681e-02 4.672250449657440186e-01 -3.641108870506286621e-01 -4.355683028697967529e-01 -5.354007482528686523e-01
-4.839875102043151855e-01 2.990920841693878174e-01 -4.601246714591979980e-01 -2.468587011098861694e-01 2.166154682636260986e-01 -4.303195476531982422e-01 -4.123381078243255615e-01 -3.906649723649024963e-02
-4.712328612804412842e-01 2.066663354635238647e-01 -4.276210367679595947e-01 -2.448396235704421997e-01 1.828409284353256226e-01 -4.314622879028320312e-01 -5.018791556358337402e-01 -1.447383165359497070e-01
-3.988426625728607178e-01 3.898771405220031738e-01 -4.684554338455200195e-01 1.091108694672584534e-01 1.538653075695037842e-01 -4.144811928272247314e-01 -5.025363564491271973e-01 -9.773806482553482056e-02
-3.236607313156127930e-01 1.820818185806274414e-01 -3.825449049472808838e-01 3.507134020328521729e-01 1.170706748962402344e-01 -5.499874353408813477e-01 -4.924074709415435791e-01 -1.846421062946319580e-01
3.177641332149505615e-01 5.835350155830383301e-01 1.310285031795501709e-01 -4.435278773307800293e-01 2.791968584060668945e-01 -2.267194539308547974e-01 -4.622212648391723633e-01 -4.033113643527030945e-02
-6.319162249565124512e-01 3.594329357147216797e-01 -3.975036442279815674e-01 1.917374283075332642e-01 3.492797315120697021e-01 -2.180467247962951660e-01 -2.877322137355804443e-01 -1.561638414859771729e-01
-3.714528679847717285e-01 3.172963261604309082e-01 2.226377725601196289e-01 2.574456483125686646e-02 1.775137633085250854e-01 2.227938622236251831e-01 -7.346960902214050293e-01 3.003148734569549561e-01
-2.692452669143676758e-01 4.452346861362457275e-01 -3.400711715221405029e-01 -2.117388993501663208e-01 4.472863301634788513e-02 -6.808516979217529297e-01 -2.750328183174133301e-01 -1.660981327295303345e-01
-6.240977644920349121e-01 6.067190766334533691e-01 -1.286807507276535034e-01 -2.998166382312774658e-01 2.280816584825515747e-01 9.400904178619384766e-02 -1.696218103170394897e-01 -2.152085900306701660e-01
-2.350999265909194946e-01 1.468859016895294189e-01 -3.549362421035766602e-01 -1.635614186525344849e-01 4.748331904411315918e-01 -2.933114767074584961e-01 -4.282622635364532471e-01 -5.248940587043762207e-01
-1.515754759311676025e-01 4.987241327762603760e-01 -2.659592032432556152e-01 -3.966062366962432861e-01 6.442093849182128906e-01 -2.107844501733779907e-01 -1.450936347246170044e-01 1.406423598527908325e-01
-1.388905346393585205e-01 -3.419348970055580139e-02 1.552565023303031921e-02 -6.960411667823791504e-01 4.006968140602111816e-01 -3.533227443695068359e-01 -4.045485556125640869e-01 -2.139424532651901245e-01
1.827235370874404907e-01 6.439580321311950684e-01 6.113387942314147949e-01 -8.209751546382904053e-02 1.441044658422470093e-01 -1.442835330963134766e-01 -3.025162220001220703e-01 -1.958449482917785645e-01
-4.565169215202331543e-01 3.449462056159973145e-01 -4.422030150890350342e-01 -2.853405177593231201e-01 2.042146027088165283e-01 -4.243378043174743652e-01 -4.158067107200622559e-01 3.131051361560821533e-02
-4.446620941162109375e-01 4.220049083232879639e-01 -1.064490750432014465e-01 4.560402408242225647e-02 1.553988903760910034e-01 -6.851818561553955078e-01 6.281351298093795776e-02 -3.364634811878204346e-01
-2.451886087656021118e-01 3.286432027816772461e-01 -4.536258578300476074e-01 3.669128417968750000e-01 1.338175088167190552e-01 -3.669179677963256836e-01 -5.498986840248107910e-01 -1.911813765764236450e-01
-1.689827293157577515e-01 2.976869344711303711e-01 -2.840225994586944580e-01 -4.406619444489479065e-02 3.606302142143249512e-01 -4.777176976203918457e-01 -2.989308536052703857e-01 -5.937918424606323242e-01
-6.120097041130065918e-01 2.121078372001647949e-01 -1.673320978879928589e-01 -2.699259296059608459e-02 3.413184583187103271e-01 -6.154693365097045898e-01 -3.295567631721496582e-02 2.352422177791595459e-01
3.526779636740684509e-02 6.271788477897644043e-01 6.534499526023864746e-01 -2.560700178146362305e-01 1.156073585152626038e-01 -2.344341129064559937e-01 -2.001763731241226196e-01 -6.662753969430923462e-02
-4.284507036209106445e-01 3.112494349479675293e-01 1.239564642310142517e-01 -2.641857862472534180e-01 3.886460661888122559e-01 -2.602775692939758301e-01 4.265004768967628479e-02 -6.432612538337707520e-01
-2.905841171741485596e-01 -2.929608523845672607e-01 2.170928716659545898e-01 -2.427454143762588501e-01 5.859841704368591309e-01 -5.619193911552429199e-01 -2.359052896499633789e-01 -9.432857483625411987e-02
-5.212200880050659180e-01 5.207467675209045410e-01 -3.984039723873138428e-01 2.332652956247329712e-01 1.664701849222183228e-01 -3.922069370746612549e-01 -2.258381098508834839e-01 1.071102917194366455e-01
-2.872718274593353271e-01 3.477531373500823975e-01 -4.575916826725006104e-01 -3.330628871917724609e-01 3.727888166904449463e-01 -2.494361251592636108e-01 -4.561741948127746582e-01 -2.587217092514038086e-01
-1.813194006681442261e-01 2.592736780643463135e-01 -4.301268160343170166e-01 3.082776367664337158e-01 7.884738594293594360e-02 -4.466786384582519531e-01 -6.133751273155212402e-01 -1.946498900651931763e-01
-2.773465774953365326e-02 6.026998162269592285e-01 4.124941229820251465e-01 -7.955252379179000854e-02 6.292162537574768066e-01 1.959318816661834717e-01 -1.351041346788406372e-01 -8.335710316896438599e-02
2.836270490661263466e-03 7.167464494705200195e-02 -6.061227992177009583e-03 -3.918849527835845947e-01 8.045269250869750977e-01 -4.211544394493103027e-01 -9.886283427476882935e-02 8.267752081155776978e-02
-2.413087636232376099e-01 3.382652997970581055e-01 2.976478636264801025e-01 -2.123275399208068848e-02 -3.787856101989746094e-01 -6.585713624954223633e-01 -3.967911601066589355e-01 6.052790954709053040e-02
-1.279230713844299316e-01 3.303170502185821533e-01 7.236120700836181641e-01 2.989735454320907593e-02 3.543139100074768066e-01 8.223534561693668365e-03 -3.502056300640106201e-01 -3.190113604068756104e-01
-5.061250925064086914e-01 6.226866245269775391e-01 -3.096723556518554688e-01 -1.894180029630661011e-01 -6.126492843031883240e-02 -4.200951159000396729e-01 -2.065252512693405151e-01 -3.790131956338882446e-02
-4.258127212524414062e-01 1.283065527677536011e-01 2.976913452148437500e-01 -8.369313925504684448e-02 4.203371107578277588e-01 1.673320084810256958e-01 -5.191156864166259766e-01 4.821118414402008057e-01
-2.451313138008117676e-01 2.831665277481079102e-01 -2.729220502078533173e-02 -3.934303671121597290e-02 4.064027965068817139e-02 -9.248726367950439453e-01 8.305700030177831650e-04 1.982209086418151855e-02
-5.639584660530090332e-01 5.189912915229797363e-01 -2.186940312385559082e-01 1.272491663694381714e-01 2.485233992338180542e-01 -5.150988101959228516e-01 4.551280289888381958e-02 1.393464505672454834e-01
-3.901685774326324463e-01 -1.050641611218452454e-01 2.042473107576370239e-01 -2.212110348045825958e-02 3.482701182365417480e-01 -8.195028901100158691e-01 -2.280295267701148987e-02 3.356464207172393799e-02
-1.727695614099502563e-01 4.155434072017669678e-01 -1.049685105681419373e-01 -3.122959844768047333e-02 -1.889141499996185303e-01 -8.441109061241149902e-01 -1.735554933547973633e-01 -8.454304188489913940e-02
5.047258734703063965e-01 2.722734808921813965e-01 2.686838507652282715e-01 -6.647755205631256104e-02 3.518763184547424316e-01 -5.063085556030273438e-01 -4.576968550682067871e-01 -6.969117373228073120e-02
-3.457747399806976318e-01 1.877752244472503662e-01 -3.378968834877014160e-01 3.578078448772430420e-01 9.775073081254959106e-02 -4.131166934967041016e-01 -5.616966485977172852e-01 -3.274992406368255615e-01
9.570330381393432617e-02 2.390940338373184204e-01 3.165043592453002930e-01 1.425015032291412354e-01 5.542737841606140137e-01 2.956832759082317352e-02 -6.348496675491333008e-01 3.194770514965057373e-01
6.876283138990402222e-02 6.821613907814025879e-01 -3.840793669223785400e-01 -9.859274327754974365e-02 3.790603578090667725e-01 -4.422283172607421875e-01 -1.250322014093399048e-01 -1.334332078695297241e-01
-1.727448999881744385e-01 -7.350704073905944824e-02 3.948067426681518555e-01 5.331978797912597656e-01 5.532208085060119629e-01 -4.590354263782501221e-01 -8.840858936309814453e-02 7.699717534705996513e-04
-6.470531821250915527e-01 3.379172831773757935e-02 5.688035488128662109e-01 2.036947309970855713e-01 6.912136822938919067e-02 -3.322060406208038330e-01 -1.547060757875442505e-01 -2.758236825466156006e-01
-1.805222183465957642e-01 2.402870804071426392e-01 5.054107904434204102e-01 -3.719144687056541443e-02 2.902021706104278564e-01 8.802074193954467773e-02 -6.809463500976562500e-01 3.117650449275970459e-01
-1.409592330455780029e-01 -1.821784973144531250e-01 1.612533777952194214e-01 -4.843109846115112305e-01 5.814987421035766602e-01 -3.834067583084106445e-01 -3.907772600650787354e-01 2.203034907579421997e-01
-2.911205589771270752e-01 3.626580238342285156e-01 2.916203737258911133e-01 1.136089190840721130e-01 3.797323703765869141e-01 -6.711705327033996582e-01 2.836907804012298584e-01 1.031083464622497559e-01
-5.125721693038940430e-01 3.003442287445068359e-01 -2.453290373086929321e-01 2.531959414482116699e-01 3.928651511669158936e-01 -5.179591178894042969e-01 -1.066657826304435730e-01 2.979366481304168701e-01
2.228271216154098511e-01 7.267010211944580078e-01 5.238338112831115723e-01 -6.838957220315933228e-02 2.458366006612777710e-01 -1.690551936626434326e-01 -2.057733535766601562e-01 -1.087048575282096863e-01
-7.559317946434020996e-01 -3.732280060648918152e-02 5.116394758224487305e-01 5.677911639213562012e-02 3.282631048932671547e-03 -2.332938164472579956e-01 -2.852016687393188477e-01 1.624767184257507324e-01
-5.638108253479003906e-01 1.871767938137054443e-01 1.182314381003379822e-01 -1.760277897119522095e-01 3.934098184108734131e-01 -4.591497182846069336e-01 1.670680381357669830e-02 4.860543906688690186e-01
-3.164295554161071777e-01 3.924041092395782471e-01 1.070269495248794556e-01 1.002966538071632385e-01 2.283912003040313721e-01 -7.839860916137695312e-01 1.807486712932586670e-01 1.578304469585418701e-01
-3.857231736183166504e-01 1.171091571450233459e-01 7.953057438135147095e-02 2.162357419729232788e-01 5.388913154602050781e-01 -5.795904397964477539e-01 3.319961717352271080e-03 3.975931406021118164e-01
-5.253851413726806641e-01 2.191124707460403442e-01 3.808035701513290405e-02 -5.497524738311767578e-01 -1.963037848472595215e-01 -3.822957277297973633e-01 -4.321894347667694092e-01 2.845118381083011627e-02
7.126833498477935791e-02 2.910601198673248291e-01 6.511365175247192383e-01 -2.087851986289024353e-02 4.653713405132293701e-01 -3.616154938936233521e-02 -4.601897001266479492e-01 -2.369333356618881226e-01
-5.245724320411682129e-01 3.464494645595550537e-01 8.763213455677032471e-02 2.632329463958740234e-01 4.592275321483612061e-01 -3.859776854515075684e-01 8.129569888114929199e-02 4.016813337802886963e-01
-2.465938329696655273e-01 5.563099384307861328e-01 -5.597133040428161621e-01 -5.717198923230171204e-02 1.357783675193786621e-01 -1.571217775344848633e-01 -5.098712444305419922e-01 -1.003567650914192200e-01
-3.752334117889404297e-01 4.214640855789184570e-01 -2.980031967163085938e-01 -5.050306916236877441e-01 3.885126113891601562e-01 -8.359135687351226807e-02 -3.452327251434326172e-01 -2.461523115634918213e-01
-1.611703336238861084e-01 3.790250718593597412e-01 3.394674062728881836e-01 1.594362854957580566e-01 6.669131666421890259e-02 -5.203666910529136658e-02 -6.691152453422546387e-01 4.845979809761047363e-01
-5.948079228401184082e-01 -1.846792995929718018e-01 1.951494365930557251e-01 2.211878895759582520e-01 5.037708282470703125e-01 -2.494550496339797974e-01 -2.561264336109161377e-01 -3.787823319435119629e-01
-1.296608597040176392e-01 -2.271979004144668579e-01 3.174466788768768311e-01 -2.603203356266021729e-01 6.578866243362426758e-01 -5.141366720199584961e-01 -2.249365597963333130e-01 1.236217990517616272e-01
3.235614001750946045e-01 2.871016263961791992e-01 3.283233046531677246e-01 -2.076953649520874023e-01 8.913695067167282104e-02 -6.514154672622680664e-01 -3.313066363334655762e-01 -3.462594151496887207e-01
-4.614477232098579407e-02 4.975701868534088135e-01 5.552843809127807617e-01 9.414766915142536163e-03 3.624058365821838379e-01 1.451473236083984375e-01 -4.176333844661712646e-01 -3.391782641410827637e-01
-3.148490190505981445e-01 5.030224323272705078e-01 -4.175989627838134766e-01 -4.364234209060668945e-01 2.170998454093933105e-01 -1.361918896436691284e-01 -4.610154330730438232e-01 -6.905349344015121460e-02
-3.224711418151855469e-01 2.838817536830902100e-01 -4.035594165325164795e-01 8.139853179454803467e-02 4.093800783157348633e-01 -3.302397131919860840e-01 -3.596920967102050781e-01 -4.898049235343933105e-01
-4.309406876564025879e-01 1.440783888101577759e-01 -1.366362124681472778e-01 -3.639732599258422852e-01 -8.413723856210708618e-02 -6.663393974304199219e-01 -3.889468908309936523e-01 2.000466436147689819e-01
-4.422504305839538574e-01 3.028183877468109131e-01 -2.902577519416809082e-01 2.494544982910156250e-01 6.218180656433105469e-01 -4.164322316646575928e-01 -4.717687144875526428e-02 6.276390701532363892e-02
1.128412261605262756e-01 6.451433897018432617e-01 5.698642134666442871e-01 -3.935755789279937744e-02 -1.229415237903594971e-01 -1.694587171077728271e-01 -4.474139511585235596e-01 -2.743350714445114136e-02
-4.521422684192657471e-01 5.537052154541015625e-01 -2.691112160682678223e-01 -2.540940940380096436e-01 5.396415591239929199e-01 -2.425917834043502808e-01 -3.850542008876800537e-02 -2.113491855561733246e-02
3.598841130733489990e-01 3.891269266605377197e-01 1.361139416694641113e-01 -4.121514558792114258e-01 2.260523587465286255e-01 -2.601004838943481445e-01 -6.373112797737121582e-01 -7.582889497280120850e-02
-4.149614870548248291e-01 -2.371607869863510132e-01 1.016775518655776978e-01 -2.202337831258773804e-01 6.943769454956054688e-01 -3.915521800518035889e-01 -1.916798204183578491e-01 -2.012631893157958984e-01
-5.955655574798583984e-01 1.788774579763412476e-01 -3.782804310321807861e-01 -1.349219083786010742e-01 2.367126196622848511e-01 -2.563921511173248291e-01 -5.020582079887390137e-01 -2.795932590961456299e-01
-2.133437991142272949e-01 2.027567178010940552e-01 6.196769475936889648e-01 -2.890666723251342773e-01 5.146351456642150879e-01 1.184392999857664108e-02 -3.142234981060028076e-01 2.865118682384490967e-01
8.193176984786987305e-02 2.336452752351760864e-01 3.685250878334045410e-01 8.207132108509540558e-03 6.400924324989318848e-01 1.461868733167648315e-01 -6.051221489906311035e-01 -7.454661279916763306e-02
-1.995483040809631348e-01 6.045847535133361816e-01 -4.162325561046600342e-01 -4.058974087238311768e-01 2.739271521568298340e-01 -8.558953553438186646e-02 -3.961442410945892334e-01 -1.317710280418395996e-01
-4.247529208660125732e-01 1.374830007553100586e-01 2.906611561775207520e-01 -8.418343216180801392e-02 -3.150683045387268066e-01 -2.945457994937896729e-01 -7.221606373786926270e-01 -3.964419662952423096e-02
5.257084965705871582e-02 3.276590406894683838e-01 6.754534244537353516e-01 -3.772785887122154236e-02 4.860772788524627686e-01 -1.639373227953910828e-02 -4.379024505615234375e-01 -6.258275359869003296e-02
6.244456395506858826e-02 4.530481100082397461e-01 5.352912545204162598e-01 6.459655612707138062e-02 4.818012416362762451e-01 1.168135032057762146e-01 -4.864870607852935791e-01 -1.330081820487976074e-01
-4.512281417846679688e-01 2.188674733042716980e-02 8.529075980186462402e-02 -5.499413013458251953e-01 -3.317699581384658813e-02 -3.746178746223449707e-01 -5.679697394371032715e-01 1.489137560129165649e-01
-4.035854935646057129e-01 2.364948093891143799e-01 3.986907303333282471e-01 -1.931998878717422485e-01 -3.392266631126403809e-01 -4.494709968566894531e-01 -5.138493180274963379e-01 6.138823926448822021e-02
-7.238766551017761230e-02 1.175369471311569214e-01 5.293853282928466797e-01 -4.865621328353881836e-01 7.905443198978900909e-03 -3.184908628463745117e-01 -5.847601294517517090e-01 -1.432131081819534302e-01
-4.940690994262695312e-01 4.281583726406097412e-01 -2.626130282878875732e-01 2.302254289388656616e-01 4.537328481674194336e-01 -4.794518053531646729e-01 -1.117041781544685364e-01 4.879923164844512939e-02
-4.450646042823791504e-01 4.775019884109497070e-01 1.884773140773177147e-03 -1.791250519454479218e-02 1.487402478232979774e-03 -7.105802893638610840e-01 1.394976675510406494e-01 -2.218079268932342529e-01
6.913566589355468750e-02 -2.420284748077392578e-01 1.371515821665525436e-02 7.983325421810150146e-02 7.042202949523925781e-01 -5.473203063011169434e-01 -3.507519960403442383e-01 1.075554862618446350e-01
-2.688940465450286865e-01 4.686378240585327148e-01 5.349301695823669434e-01 1.521201133728027344e-01 4.024207592010498047e-01 3.090638518333435059e-01 -3.134366273880004883e-01 -2.075532972812652588e-01
-5.867838263511657715e-01 2.310109734535217285e-01 2.884023785591125488e-01 -1.771490722894668579e-01 -3.541386127471923828e-01 -1.061080321669578552e-01 -5.816865563392639160e-01 -1.128208935260772705e-01
-5.723810791969299316e-01 6.240823864936828613e-01 -5.257163569331169128e-02 2.223640680313110352e-01 -1.713505536317825317e-01 -4.258394539356231689e-01 -1.297330558300018311e-01 5.621930956840515137e-02
-3.845761418342590332e-01 1.327745616436004639e-03 5.403059348464012146e-02 4.679440557956695557e-01 1.466694623231887817e-01 -4.683200418949127197e-01 -4.960479438304901123e-01 -3.785624504089355469e-01
-5.851400494575500488e-01 4.600713849067687988e-01 -1.157913580536842346e-01 -1.964580863714218140e-01 4.181529283523559570e-01 -3.076928555965423584e-01 8.439745754003524780e-02 3.424798250198364258e-01
-3.428502678871154785e-01 2.653705179691314697e-01 -2.287396462634205818e-03 -1.643915660679340363e-02 4.331408143043518066e-01 -4.813509881496429443e-01 -4.020563140511512756e-02 6.251645088195800781e-01
-2.963650822639465332e-01 8.202357217669487000e-03 1.619284600019454956e-01 4.205541014671325684e-01 -9.842180460691452026e-02 -5.698775053024291992e-01 -5.072757601737976074e-01 -3.424000740051269531e-01
-7.796285152435302734e-01 3.426142930984497070e-01 -2.241632938385009766e-01 7.341000437736511230e-02 2.416083663702011108e-01 -2.276305109262466431e-01 -1.486398279666900635e-01 2.947415411472320557e-01
-5.942019820213317871e-01 2.220449596643447876e-02 5.011135339736938477e-01 4.115523397922515869e-01 -1.110249478369951248e-02 -2.024722248315811157e-01 -4.068188369274139404e-01 1.389999538660049438e-01
5.106777548789978027e-01 3.637098371982574463e-01 7.662206143140792847e-02 -1.132673677057027817e-02 4.429189860820770264e-01 -3.659483790397644043e-01 -4.365107417106628418e-01 -2.833498418331146240e-01
-7.373601198196411133e-02 4.984167516231536865e-01 4.849773347377777100e-01 -3.574916720390319824e-02 4.263684153556823730e-01 1.089986190199851990e-01 -3.570440411567687988e-01 -4.341792464256286621e-01
-2.679544035345315933e-03 4.702517986297607422e-01 -7.948983460664749146e-02 -8.504865691065788269e-03 1.478704363107681274e-01 1.062807440757751465e-01 -8.072905540466308594e-01 2.959495484828948975e-01
-1.580392941832542419e-02 1.411858797073364258e-01 4.662802219390869141e-01 2.138032950460910797e-02 3.328135609626770020e-01 5.603877454996109009e-02 -7.958328723907470703e-01 1.211913600564002991e-01
-5.447361469268798828e-01 1.991558521986007690e-01 9.296527504920959473e-02 -1.470895707607269287e-01 6.682075262069702148e-01 -3.282805159687995911e-02 -2.375227026641368866e-02 -4.303236007690429688e-01
-1.909530758857727051e-01 1.248948127031326294e-01 5.144857615232467651e-02 -5.298234149813652039e-02 -2.683566808700561523e-01 -6.744261384010314941e-01 -6.445618271827697754e-01 -1.257685665041208267e-02
-2.716774940490722656e-01 -8.437781780958175659e-02 4.753779172897338867e-01 2.763866484165191650e-01 6.143392920494079590e-01 -4.526302814483642578e-01 -2.083764038980007172e-02 -1.843278855085372925e-01
-2.190015166997909546e-01 4.445937275886535645e-01 -3.909077942371368408e-01 1.440462917089462280e-01 2.031604796648025513e-01 -5.462474226951599121e-01 -2.590130567550659180e-01 -4.172151684761047363e-01
-1.481421440839767456e-01 3.649687767028808594e-01 4.942204654216766357e-01 1.008661091327667236e-02 6.573531627655029297e-01 1.977514326572418213e-01 -3.330455422401428223e-01 1.354912370443344116e-01
-5.059463381767272949e-01 4.760959744453430176e-01 -2.905755639076232910e-01 3.052896261215209961e-01 2.203958779573440552e-01 -5.189909934997558594e-01 -2.802448160946369171e-02 -1.449268162250518799e-01
-2.174277603626251221e-02 5.163549184799194336e-01 4.821844696998596191e-01 3.497292101383209229e-02 4.961014091968536377e-01 8.944378048181533813e-02 -2.938857972621917725e-01 -3.983642160892486572e-01
-5.897969007492065430e-01 2.909313142299652100e-01 -1.480128914117813110e-01 1.930887065827846527e-02 5.075830221176147461e-01 -4.623753726482391357e-01 5.401554703712463379e-02 2.662118077278137207e-01
-1.730820387601852417e-01 6.932183504104614258e-01 -3.873172700405120850e-01 -2.112634479999542236e-01 4.530481696128845215e-01 -2.156026512384414673e-01 -1.375618875026702881e-01 1.555102318525314331e-01
-5.698981881141662598e-01 5.943589806556701660e-01 -1.164131611585617065e-01 -8.398187905550003052e-02 4.946431815624237061e-01 2.626891434192657471e-02 -5.417102575302124023e-02 -2.303305417299270630e-01
-3.212379217147827148e-01 2.705122828483581543e-01 2.827244400978088379e-01 -6.199108362197875977e-01 4.359850287437438965e-01 -4.041797220706939697e-01 4.791981726884841919e-02 6.055084615945816040e-02
-6.434682011604309082e-01 4.404611587524414062e-01 4.049920663237571716e-02 -2.528874576091766357e-02 4.157857894897460938e-01 -1.002170667052268982e-01 8.811730891466140747e-02 -4.460683166980743408e-01
-3.239045441150665283e-01 2.960759103298187256e-01 -4.645405411720275879e-01 3.022265434265136719e-01 9.244855493307113647e-02 -2.667227089405059814e-01 -6.472581624984741211e-01 4.068458825349807739e-02
-6.327422857284545898e-01 4.654335379600524902e-01 -2.817805409431457520e-01 -7.005836069583892822e-02 2.050762921571731567e-01 -4.440780580043792725e-01 -5.303728580474853516e-02 2.379620373249053955e-01
2.190493941307067871e-01 7.031131982803344727e-01 4.394738078117370605e-01 -2.403463572263717651e-01 1.858564764261245728e-01 -2.418949306011199951e-01 -2.421925961971282959e-01 -2.345905601978302002e-01
2.620225250720977783e-01 5.010376572608947754e-01 5.104064941406250000e-01 -1.272035390138626099e-01 1.427381634712219238e-01 -3.438240885734558105e-01 -4.961462020874023438e-01 1.373310387134552002e-01
-5.654420237988233566e-03 5.177901983261108398e-01 -2.974529266357421875e-01 -2.294587492942810059e-01 6.442173123359680176e-01 -4.179732501506805420e-01 -2.311158366501331329e-02 2.190972305834293365e-02
-2.844277322292327881e-01 3.637834787368774414e-01 3.128768205642700195e-01 -1.683943122625350952e-01 -3.547193109989166260e-01 -6.986194849014282227e-01 -1.852996051311492920e-01 1.108280643820762634e-01
-5.773519873619079590e-01 2.091406136751174927e-01 1.631844602525234222e-02 -1.450541466474533081e-01 5.553377866744995117e-01 -1.378256641328334808e-02 -1.610506176948547363e-01 -5.168080925941467285e-01
-1.850076168775558472e-01 5.602446794509887695e-01 -5.719745159149169922e-01 6.912556290626525879e-02 3.353808820247650146e-01 -8.985947817564010620e-02 -4.464929401874542236e-01 -7.341918535530567169e-03
-5.799689888954162598e-01 3.224861025810241699e-01 -2.878096103668212891e-01 -9.132689237594604492e-02 4.137902334332466125e-02 -6.059539318084716797e-01 -2.593398392200469971e-01 1.797612607479095459e-01
-6.391745060682296753e-02 1.429325640201568604e-01 4.401432573795318604e-01 -3.672984614968299866e-02 5.245789885520935059e-01 -1.144949346780776978e-01 -4.710129499435424805e-01 5.198694467544555664e-01
1.022038981318473816e-01 1.454400867223739624e-01 4.412333667278289795e-01 -1.606392264366149902e-01 5.473483204841613770e-01 -5.527938157320022583e-02 -5.844805240631103516e-01 3.219416141510009766e-01
-1.595709472894668579e-02 3.141040503978729248e-01 6.040834188461303711e-01 5.053823068737983704e-02 1.903310567140579224e-01 3.947878256440162659e-02 -6.926144361495971680e-01 1.269406825304031372e-01
-2.537594437599182129e-01 -4.423396885395050049e-01 3.014784455299377441e-01 -5.039654299616813660e-02 4.227774739265441895e-01 -2.913566529750823975e-01 -5.864807367324829102e-01 -1.972904652357101440e-01
-3.527363538742065430e-01 2.177107036113739014e-01 8.630010485649108887e-02 -4.750404655933380127e-01 -1.788551062345504761e-01 -8.815944194793701172e-02 -7.438905835151672363e-01 4.397277906537055969e-02
-3.868914842605590820e-01 1.697483807802200317e-01 -3.752187192440032959e-01 3.220645785331726074e-01 1.585901081562042236e-01 -5.670752525329589844e-01 -4.125384092330932617e-01 -2.450972199440002441e-01
-2.309018075466156006e-01 -3.668838366866111755e-02 -1.904282867908477783e-01 -3.096599318087100983e-02 3.381565809249877930e-01 -7.430136799812316895e-01 -3.094530999660491943e-01 3.820159137248992920e-01
-7.152335345745086670e-02 5.044922828674316406e-01 7.026212811470031738e-01 5.976776033639907837e-02 3.085709810256958008e-01 7.117258012294769287e-02 -3.665841519832611084e-01 -9.196636825799942017e-02
-2.902608513832092285e-01 -1.311703920364379883e-01 2.469137907028198242e-01 4.598628580570220947e-01 -1.410880684852600098e-02 -4.598345756530761719e-01 -6.293117403984069824e-01 -1.357298493385314941e-01
-1.103831902146339417e-01 4.034506082534790039e-01 -8.372495323419570923e-02 5.638541281223297119e-02 1.204111725091934204e-01 7.979062944650650024e-02 -8.264849185943603516e-01 3.330333232879638672e-01
-7.536072134971618652e-01 1.625788509845733643e-01 4.584431946277618408e-01 1.660880893468856812e-01 -1.527384370565414429e-01 -2.807897627353668213e-01 -2.494801878929138184e-01 -5.896183475852012634e-02
1.172826588153839111e-01 3.290444612503051758e-01 1.501237004995346069e-01 1.436202973127365112e-01 2.956094443798065186e-01 1.517860498279333115e-02 -8.153421282768249512e-01 2.870756983757019043e-01
-3.918277323246002197e-01 3.878606110811233521e-02 1.770311594009399414e-01 -3.999900817871093750e-01 -1.885109245777130127e-01 -4.492586553096771240e-01 -6.438493132591247559e-01 4.150938242673873901e-02
4.536010921001434326e-01 4.274451434612274170e-01 2.433224171400070190e-01 -9.822304546833038330e-02 2.129463106393814087e-01 -5.759882926940917969e-01 -3.274646103382110596e-01 -2.415397167205810547e-01
-3.035859167575836182e-01 7.160393595695495605e-01 -4.537065327167510986e-01 -4.147498682141304016e-02 3.164479434490203857e-01 -1.969471275806427002e-01 -1.948950588703155518e-01 1.031589508056640625e-01
-3.809102475643157959e-01 4.239864051342010498e-01 -3.435848355293273926e-01 3.662757575511932373e-01 5.603388547897338867e-01 -3.275361955165863037e-01 -3.982863202691078186e-02 9.403505362570285797e-03
-5.674956366419792175e-02 4.957627356052398682e-01 2.926906943321228027e-01 -1.932828575372695923e-01 -2.772783301770687103e-02 9.224160015583038330e-02 -7.573227882385253906e-01 2.125031501054763794e-01
1.849744766950607300e-01 3.477001795545220375e-03 2.592271268367767334e-01 -5.370308160781860352e-01 3.750361502170562744e-01 -4.465232491493225098e-01 -4.580107033252716064e-01 -2.456877827644348145e-01
4.964001774787902832e-01 5.188656449317932129e-01 9.966710954904556274e-02 3.879678994417190552e-02 1.300541162490844727e-01 -5.028557777404785156e-01 -4.504333138465881348e-01 -1.607641018927097321e-02
-4.037050604820251465e-01 3.729226291179656982e-01 -1.178520470857620239e-01 3.716061115264892578e-01 1.730848997831344604e-01 -7.022669315338134766e-01 5.937300994992256165e-02 -1.389547139406204224e-01
-3.275708556175231934e-01 1.888187378644943237e-01 -1.119177863001823425e-01 8.388911932706832886e-02 4.530239403247833252e-01 -5.696447491645812988e-01 -1.135546416044235229e-01 5.430113077163696289e-01
-5.349325537681579590e-01 1.218044906854629517e-01 -8.751533925533294678e-02 2.817423455417156219e-02 -1.811785846948623657e-01 -5.435971021652221680e-01 -5.071227550506591797e-01 3.241313397884368896e-01
-7.444810271263122559e-01 1.757903993129730225e-01 -2.035351842641830444e-01 3.362026214599609375e-01 4.146428704261779785e-01 -1.358485519886016846e-01 -2.284108996391296387e-01 1.335365921258926392e-01
7.647985219955444336e-02 2.596899569034576416e-01 2.908995151519775391e-01 2.902469635009765625e-01 4.943839311599731445e-01 1.268656402826309204e-01 -6.989497542381286621e-01 9.383496642112731934e-02
-2.095080167055130005e-01 3.526462614536285400e-01 3.926456570625305176e-01 -5.565095543861389160e-01 -1.221869662404060364e-01 -1.902492940425872803e-01 -5.223059058189392090e-01 2.096320241689682007e-01
3.272247314453125000e-01 4.211889207363128662e-01 3.294959962368011475e-01 -4.168723821640014648e-01 2.412623316049575806e-01 -4.747301340103149414e-01 -3.347942233085632324e-01 -1.936761587858200073e-01
-3.530502319335937500e-01 2.393557280302047729e-01 -3.362538293004035950e-02 2.129827812314033508e-02 5.274066329002380371e-01 -6.407845020294189453e-01 8.234994858503341675e-02 3.477586507797241211e-01
-2.203591614961624146e-01 1.817631572484970093e-01 4.841157197952270508e-01 -5.312500000000000000e-01 1.299447864294052124e-01 -2.622241079807281494e-01 -5.386773347854614258e-01 -1.612107902765274048e-01
2.482150122523307800e-02 2.311192154884338379e-01 2.523182630538940430e-01 2.104188501834869385e-01 4.714989066123962402e-01 1.904286146163940430e-01 -7.579048871994018555e-01 -7.094482332468032837e-02
-1.327072381973266602e-01 2.098057121038436890e-01 5.907246470451354980e-01 5.879843235015869141e-02 3.096587657928466797e-01 9.491705149412155151e-02 -6.709738373756408691e-01 1.756523996591567993e-01
-2.617019116878509521e-01 1.614729911088943481e-01 3.682678043842315674e-01 9.491187334060668945e-02 6.432198286056518555e-01 -5.407172441482543945e-01 2.338434159755706787e-01 4.416990093886852264e-03
-4.077334702014923096e-01 3.620837628841400146e-02 1.425435245037078857e-01 -6.008902788162231445e-01 -2.154443599283695221e-02 -2.640344798564910889e-01 -6.070110797882080078e-01 1.114169210195541382e-01
-3.222547769546508789e-01 -1.083456259220838547e-02 3.361187279224395752e-01 -2.682612240314483643e-01 -1.687794774770736694e-01 -3.343090116977691650e-01 -7.545641064643859863e-01 -3.845153003931045532e-02
-3.973674476146697998e-01 3.463475704193115234e-01 -1.660392731428146362e-01 -5.816240906715393066e-01 4.633590579032897949e-01 -1.063121110200881958e-01 -2.573344111442565918e-01 -2.531044185161590576e-01
-9.674093127250671387e-02 -2.183401882648468018e-01 1.442537754774093628e-01 -4.152660965919494629e-01 5.096145868301391602e-01 -5.742979049682617188e-01 -4.002323746681213379e-01 -1.551603316329419613e-03
2.313764691352844238e-01 4.747149348258972168e-01 4.312840402126312256e-01 -4.096475541591644287e-01 2.421083599328994751e-01 -5.355755090713500977e-01 -1.154419034719467163e-01 -9.224540740251541138e-02
-7.843555808067321777e-01 8.606322854757308960e-02 5.041272640228271484e-01 1.672794818878173828e-01 9.012586623430252075e-02 4.073109477758407593e-02 -2.916682958602905273e-01 2.001804858446121216e-02
-3.209939002990722656e-01 3.295634388923645020e-01 -3.731864094734191895e-01 2.576240599155426025e-01 4.558901786804199219e-01 -3.786314725875854492e-01 -2.687794268131256104e-01 3.990896046161651611e-01
-1.836423762142658234e-02 3.896754682064056396e-01 3.399888575077056885e-01 2.705057896673679352e-02 3.655603229999542236e-01 8.616728335618972778e-02 -6.373835802078247070e-01 4.291557669639587402e-01
-1.867658793926239014e-01 5.706642270088195801e-01 6.232386827468872070e-01 4.788160324096679688e-02 4.864336848258972168e-01 9.282893687486648560e-02 -5.035569891333580017e-02 3.116320632398128510e-02
5.574362352490425110e-02 7.805143594741821289e-01 5.091498494148254395e-01 -9.698925912380218506e-02 9.744060784578323364e-02 -1.537304650992155075e-02 -2.977226376533508301e-01 -1.438041031360626221e-01
-1.601567715406417847e-01 1.021797135472297668e-01 6.404533386230468750e-01 4.877866506576538086e-01 4.116910044103860855e-03 -3.644382953643798828e-01 -4.208093285560607910e-01 -7.668109983205795288e-02
3.540407419204711914e-01 6.752943396568298340e-01 2.967380583286285400e-01 -6.134232878684997559e-02 7.678522169589996338e-02 -4.425224065780639648e-01 -2.235375940799713135e-01 2.740898132324218750e-01
6.090078130364418030e-02 1.201576143503189087e-01 2.923026382923126221e-01 4.168605431914329529e-02 3.310387432575225830e-01 7.581435143947601318e-02 -8.810370564460754395e-01 -5.580348894000053406e-02
-4.466838538646697998e-01 -2.637798488140106201e-01 1.118919327855110168e-01 2.780420780181884766e-01 7.200846076011657715e-01 -2.028965353965759277e-01 -2.628186345100402832e-01 -1.109247133135795593e-01
-4.452743828296661377e-01 -5.064027756452560425e-02 2.107251882553100586e-01 1.436237543821334839e-01 2.744674682617187500e-01 -2.178952842950820923e-01 -6.094789505004882812e-01 -4.897531270980834961e-01
-1.650667637586593628e-01 1.028743311762809753e-01 4.464130401611328125e-01 -1.495386809110641479e-01 -1.543611288070678711e-01 -5.458076596260070801e-01 -5.453624129295349121e-01 3.483817875385284424e-01
-3.618763983249664307e-01 1.856409013271331787e-01 -3.853180408477783203e-01 1.167044788599014282e-01 5.053738951683044434e-01 -4.435687959194183350e-01 -3.584131300449371338e-01 3.031122088432312012e-01
3.069252967834472656e-01 2.120692133903503418e-01 3.239457905292510986e-01 -3.978830873966217041e-01 1.507907956838607788e-01 -6.241201162338256836e-01 -4.052796065807342529e-01 -1.451083570718765259e-01
-6.427224874496459961e-01 4.568445086479187012e-01 -6.019533425569534302e-02 -3.473728299140930176e-01 4.251711666584014893e-01 -1.010317653417587280e-01 -1.097173523157835007e-02 -2.506214380264282227e-01
-4.939221143722534180e-01 1.926158517599105835e-01 9.481414407491683960e-02 -2.014599740505218506e-01 -1.212289482355117798e-01 -6.644987463951110840e-01 -3.497784733772277832e-01 3.012717068195343018e-01
-3.322815597057342529e-01 1.978676915168762207e-01 5.107592344284057617e-01 4.105167388916015625e-01 -6.067850068211555481e-02 -1.441538780927658081e-01 -4.547148048877716064e-01 -4.356725513935089111e-01
-1.427505016326904297e-01 6.739243268966674805e-01 6.857751011848449707e-01 -8.745119720697402954e-02 1.154691353440284729e-01 -9.724736213684082031e-02 -6.958036869764328003e-02 -1.410017311573028564e-01
-2.011531740427017212e-01 3.155877590179443359e-01 5.297366380691528320e-01 9.856811910867691040e-02 2.441187053918838501e-01 1.931627988815307617e-01 -6.593924760818481445e-01 1.946820914745330811e-01
-7.384921312332153320e-01 1.319515854120254517e-01 5.070085525512695312e-01 1.256921142339706421e-01 -1.344866156578063965e-01 -1.553547382354736328e-01 -3.433348238468170166e-01 6.527889519929885864e-02
-2.895506322383880615e-01 2.632226347923278809e-01 -5.091032385826110840e-01 -5.335212498903274536e-02 1.935811042785644531e-01 -4.098908007144927979e-01 -5.576788187026977539e-01 -2.614426612854003906e-01
-5.069934725761413574e-01 5.479741692543029785e-01 -4.022893607616424561e-01 2.601181864738464355e-01 1.928524374961853027e-01 -3.088242709636688232e-01 -2.829003036022186279e-01 -2.422155626118183136e-02
3.779766261577606201e-01 3.288596272468566895e-01 3.974670171737670898e-01 -2.866383492946624756e-01 3.909854292869567871e-01 -4.265409111976623535e-01 -3.915261626243591309e-01 -1.440273523330688477e-01
-1.340151429176330566e-01 6.434457898139953613e-01 6.547511219978332520e-01 -1.245071664452552795e-01 2.958415746688842773e-01 -3.314980119466781616e-02 -1.048225313425064087e-01 -1.555880606174468994e-01
-2.609630580991506577e-03 1.131548807024955750e-01 6.394272446632385254e-01 -2.668004333972930908e-01 3.111032843589782715e-01 -7.225854694843292236e-02 -6.312748789787292480e-01 -8.139333873987197876e-02
-1.868371665477752686e-01 3.359632492065429688e-01 6.811753381043672562e-03 7.969821989536285400e-02 2.547832429409027100e-01 1.242182105779647827e-01 -7.477514743804931641e-01 4.542524516582489014e-01
-4.817366600036621094e-01 3.691485524177551270e-01 -1.246230825781822205e-01 4.495083689689636230e-01 4.822745919227600098e-01 -3.710308074951171875e-01 1.770571805536746979e-02 2.085769921541213989e-01
-5.772372484207153320e-01 8.342067152261734009e-02 1.279204040765762329e-01 1.890756487846374512e-01 4.433236122131347656e-01 -6.247822642326354980e-01 1.392732113599777222e-01 3.793776035308837891e-02
-2.705380320549011230e-02 -5.861823260784149170e-02 1.405392289161682129e-01 1.455574780702590942e-01 5.523677468299865723e-01 -7.864533662796020508e-01 -1.024618148803710938e-01 1.441400945186614990e-01
-1.091616302728652954e-01 -3.150653541088104248e-01 2.367742210626602173e-01 -1.875724494457244873e-01 5.037506222724914551e-01 -4.271171987056732178e-01 -5.307971239089965820e-01 -2.821930348873138428e-01
-5.053579807281494141e-01 1.916707754135131836e-01 4.719472303986549377e-02 2.332072556018829346e-01 3.871985077857971191e-01 -6.919800043106079102e-01 1.457545608282089233e-01 -3.548867627978324890e-02
-2.482143044471740723e-01 -1.359869092702865601e-01 -5.596209689974784851e-02 2.895205467939376831e-02 3.824735283851623535e-01 -7.297587394714355469e-01 -2.928425967693328857e-01 3.890199661254882812e-01
-1.376286894083023071e-01 -2.327008917927742004e-02 2.216891795396804810e-01 -3.456988930702209473e-01 -2.036430500447750092e-02 -5.445422530174255371e-01 -5.905634760856628418e-01 -4.076234400272369385e-01
1.527008786797523499e-02 1.943904459476470947e-01 6.469070911407470703e-01 -2.797606587409973145e-01 4.682730436325073242e-01 -7.786130905151367188e-02 -4.571501910686492920e-01 -1.757726073265075684e-01
-2.179742604494094849e-01 3.797447085380554199e-01 2.146243602037429810e-01 2.373625040054321289e-01 4.177829027175903320e-01 -6.255432367324829102e-01 1.983731985092163086e-01 3.172974884510040283e-01
-4.682117700576782227e-01 -2.041483968496322632e-01 4.709657728672027588e-01 -3.760230727493762970e-03 5.330256223678588867e-01 -4.224669039249420166e-01 -1.326744407415390015e-01 1.925641447305679321e-01
-1.839252412319183350e-01 5.318772792816162109e-01 6.807909011840820312e-01 -1.083727553486824036e-02 4.032684862613677979e-01 6.705178320407867432e-02 -1.108741685748100281e-01 -2.006737440824508667e-01
-5.309637784957885742e-01 3.905149102210998535e-01 -4.018938839435577393e-01 -1.437571197748184204e-01 5.239400863647460938e-01 -1.715688407421112061e-01 -2.283540666103363037e-01 1.652152836322784424e-01
-2.996747493743896484e-01 1.598212271928787231e-01 -2.237148880958557129e-01 6.076042056083679199e-01 6.448119878768920898e-02 -4.598533511161804199e-01 -4.914009869098663330e-01 -9.123031795024871826e-02
1.509837806224822998e-01 3.872074484825134277e-01 7.086472213268280029e-02 8.032785356044769287e-02 2.860818207263946533e-01 3.611901402473449707e-02 -7.878035902976989746e-01 3.346908986568450928e-01
-1.831272542476654053e-01 1.713707000017166138e-01 -8.466205745935440063e-02 5.195464491844177246e-01 7.328981757164001465e-01 -3.418419659137725830e-01 3.781779855489730835e-02 -6.763409823179244995e-02
-5.269838571548461914e-01 3.267974555492401123e-01 -4.031042754650115967e-01 -5.762846022844314575e-02 3.540426194667816162e-01 -5.079969167709350586e-01 -2.208319753408432007e-01 1.323005110025405884e-01
-4.861252009868621826e-01 1.047973111271858215e-01 1.163633093237876892e-01 9.464187175035476685e-02 6.046786308288574219e-01 -5.351999402046203613e-01 -1.166827976703643799e-03 2.795096337795257568e-01
3.916589915752410889e-01 5.564094185829162598e-01 9.684641659259796143e-02 -4.840885812882333994e-04 -9.729241020977497101e-03 -3.462882936000823975e-01 -5.864343047142028809e-01 -2.524226903915405273e-01
-3.249472379684448242e-01 4.355992674827575684e-01 -1.379571855068206787e-01 3.755302429199218750e-01 3.964419066905975342e-01 -5.981124043464660645e-01 1.294390559196472168e-01 -1.137908622622489929e-01
-9.438349306583404541e-02 2.001399248838424683e-01 3.414397835731506348e-01 -1.265151053667068481e-01 2.775698006153106689e-01 2.925422415137290955e-02 -7.313307523727416992e-01 4.535450935363769531e-01
-2.818363532423973083e-02 4.609795510768890381e-01 5.327594280242919922e-01 -2.940259641036391258e-03 3.414338827133178711e-01 1.466957181692123413e-01 -4.811064302921295166e-01 -3.651054799556732178e-01
-2.343040406703948975e-01 3.957244157791137695e-01 -1.167648881673812866e-01 -1.055806651711463928e-01 -3.179447958245873451e-03 -7.579806447029113770e-01 -5.862181633710861206e-02 -4.309771656990051270e-01
-4.310444295406341553e-01 1.408820003271102905e-01 5.722429156303405762e-01 4.911050498485565186e-01 -6.558086723089218140e-02 -2.351021766662597656e-01 -3.688831031322479248e-01 -1.733729541301727295e-01
-7.107763290405273438e-01 3.131897002458572388e-02 5.663222074508666992e-01 2.679771184921264648e-01 6.712000072002410889e-02 -1.585798114538192749e-01 -2.457514852285385132e-01 1.060050874948501587e-01
-1.839873939752578735e-01 3.205529451370239258e-01 4.749413132667541504e-01 -8.286578953266143799e-02 -2.917419373989105225e-01 -4.703179001808166504e-01 -5.002462267875671387e-01 2.727635204792022705e-01
-1.682082563638687134e-01 7.636219859123229980e-01 5.589939951896667480e-01 -7.242055982351303101e-02 1.948026567697525024e-01 3.972867876291275024e-02 -8.516255766153335571e-02 -1.552075445652008057e-01
-3.423424959182739258e-01 1.615942269563674927e-02 3.818124830722808838e-01 4.210762679576873779e-01 5.065504908561706543e-01 -5.259248614311218262e-01 6.290809065103530884e-02 -1.493540257215499878e-01
-4.495140910148620605e-01 3.620918989181518555e-01 -4.900435805320739746e-01 1.822461038827896118e-01 7.349843531847000122e-02 -3.413541316986083984e-01 -5.164657235145568848e-01 6.934515386819839478e-02
-5.319529175758361816e-01 1.160584166646003723e-01 -1.028330251574516296e-01 9.801751375198364258e-02 -2.057820558547973633e-01 -5.824362039566040039e-01 -4.892237484455108643e-01 2.499127835035324097e-01
4.658768773078918457e-01 4.022206068038940430e-01 7.312326133251190186e-02 -1.224961876869201660e-01 7.663245499134063721e-02 -4.841524064540863037e-01 -6.004527211189270020e-01 -2.339070430025458336e-03
4.388124346733093262e-01 3.218767046928405762e-01 1.830784231424331665e-01 -3.396719992160797119e-01 2.559782862663269043e-01 -5.224975347518920898e-01 -4.550046324729919434e-01 -9.688373655080795288e-02
-1.294177491217851639e-02 7.222640514373779297e-01 3.359266817569732666e-01 -4.322274774312973022e-02 -1.288982927799224854e-01 4.346029087901115417e-02 -5.486425757408142090e-01 -2.096189707517623901e-01
-5.084509253501892090e-01 5.736571922898292542e-02 1.127049624919891357e-01 -9.971696883440017700e-03 4.921727478504180908e-01 3.288087900727987289e-03 -2.009115070104598999e-01 -6.654131412506103516e-01
-1.275209933519363403e-01 1.540184319019317627e-01 2.768237292766571045e-01 -7.164064049720764160e-02 -2.795399129390716553e-01 -2.960190474987030029e-01 -8.130397200584411621e-01 -2.268251478672027588e-01
3.495385050773620605e-01 6.191674470901489258e-01 3.848474621772766113e-01 -2.319306731224060059e-01 2.579478919506072998e-01 -3.353060185909271240e-01 -2.606797218322753906e-01 -2.136211991310119629e-01
-3.005726635456085205e-01 2.287204265594482422e-01 9.437985718250274658e-02 2.286549955606460571e-01 -1.369713544845581055e-01 -5.538591146469116211e-01 -6.228624582290649414e-01 -2.875302135944366455e-01
-1.299707591533660889e-01 -3.151105940341949463e-01 1.324280798435211182e-01 -2.425284683704376221e-01 6.264892816543579102e-01 -5.519367456436157227e-01 -3.271909654140472412e-01 5.726084858179092407e-02
-5.835860967636108398e-01 1.244516074657440186e-01 -2.146074771881103516e-01 -2.489832043647766113e-01 4.138212800025939941e-01 -4.186864495277404785e-01 -1.830814033746719360e-01 3.947464525699615479e-01
-2.917605936527252197e-01 -1.614948213100433350e-01 3.752981424331665039e-01 3.190318048000335693e-01 1.703592836856842041e-01 -7.746647596359252930e-01 -1.291555911302566528e-01 1.887457072734832764e-02
2.426693290472030640e-01 3.094574064016342163e-02 2.417792677879333496e-01 -4.087188541889190674e-01 4.641671180725097656e-01 -5.457351803779602051e-01 -3.179573118686676025e-01 -3.166559934616088867e-01
-2.757410984486341476e-03 4.565538465976715088e-01 -1.718741282820701599e-02 3.222122415900230408e-02 1.399137228727340698e-01 1.317814141511917114e-01 -8.317192792892456055e-01 2.480284124612808228e-01
-5.505185127258300781e-01 4.543174803256988525e-01 -3.500645756721496582e-01 2.057347744703292847e-01 3.141847252845764160e-01 -3.135006427764892578e-01 -1.436093449592590332e-01 3.286865651607513428e-01
-2.185762971639633179e-01 -1.716617941856384277e-01 7.898069173097610474e-02 5.513096451759338379e-01 2.578767538070678711e-01 -3.050260245800018311e-01 -5.963702201843261719e-01 -3.120542168617248535e-01
-1.029650494456291199e-01 1.759559498168528080e-03 -1.186462119221687317e-01 -1.066150143742561340e-01 6.420410275459289551e-01 -4.723859727382659912e-01 -1.601854711771011353e-01 -5.503877401351928711e-01
-2.706947922706604004e-01 6.185814738273620605e-01 -4.367782473564147949e-01 2.277093529701232910e-01 4.881345480680465698e-02 -7.427613437175750732e-02 -5.371320843696594238e-01 -7.102025300264358521e-02
1.682699471712112427e-01 2.833992838859558105e-01 5.850670933723449707e-01 -3.052373416721820831e-02 4.358562827110290527e-01 -6.478895992040634155e-02 -5.651582479476928711e-01 -1.859101951122283936e-01
-1.209261789917945862e-01 -2.769017517566680908e-01 1.868486851453781128e-01 -4.268155097961425781e-01 3.779843747615814209e-01 -4.721948504447937012e-01 -5.565066933631896973e-01 -1.268009692430496216e-01
-6.842806935310363770e-01 2.374912053346633911e-01 -1.508997231721878052e-01 -1.301575005054473877e-01 2.889654636383056641e-01 -2.894503474235534668e-01 -1.660288721323013306e-01 4.907117486000061035e-01
-1.870666593313217163e-01 -1.547364741563796997e-01 4.280690550804138184e-01 4.228790402412414551e-01 5.550123453140258789e-01 -4.058338105678558350e-01 -1.914754807949066162e-01 -2.637992501258850098e-01
-2.099723368883132935e-01 6.766192913055419922e-01 2.715438604354858398e-01 -2.263099253177642822e-01 1.699740588665008545e-01 -4.819473922252655029e-01 3.160283267498016357e-01 1.100337281823158264e-01
-1.449173688888549805e-01 1.916012167930603027e-02 6.565815806388854980e-01 4.880017936229705811e-01 1.361068189144134521e-01 -2.238777130842208862e-01 -4.888076186180114746e-01 4.251462593674659729e-02
-4.395303428173065186e-01 1.626587659120559692e-01 -3.629989326000213623e-01 -3.051065206527709961e-01 2.019843459129333496e-01 -5.628246068954467773e-01 -3.972595930099487305e-01 2.002811878919601440e-01
-1.576627641916275024e-01 2.688514590263366699e-01 2.977021336555480957e-01 -1.616973578929901123e-01 -2.888122498989105225e-01 -1.247312426567077637e-01 -8.298900127410888672e-01 2.002616785466670990e-02
-3.134045004844665527e-01 1.833214312791824341e-01 -2.789224386215209961e-01 3.278705179691314697e-01 -3.679607762023806572e-04 -4.720727205276489258e-01 -5.858989357948303223e-01 -3.416776061058044434e-01
-4.390912652015686035e-01 1.901521086692810059e-01 1.305850148200988770e-01 -5.641881823539733887e-01 -1.637489497661590576e-01 -2.103782296180725098e-01 -5.963321924209594727e-01 9.484512358903884888e-02
9.677956998348236084e-02 6.515408158302307129e-01 4.022138714790344238e-01 -1.338328719139099121e-01 1.146716773509979248e-01 3.296833857893943787e-02 -4.983627796173095703e-01 -3.519074618816375732e-01
-1.753307878971099854e-01 2.021804004907608032e-01 1.392889618873596191e-01 -9.334973990917205811e-02 -1.069581210613250732e-01 -8.608829379081726074e-01 -2.227199375629425049e-01 3.132139444351196289e-01
-2.635750174522399902e-01 -1.056979745626449585e-01 5.592111349105834961e-01 3.244863450527191162e-01 5.490281581878662109e-01 -4.355143904685974121e-01 -6.849717348814010620e-02 -7.450556755065917969e-02
-2.825149595737457275e-01 3.449335098266601562e-01 -5.092381313443183899e-02 4.482502341270446777e-01 9.268552809953689575e-02 -4.308272302150726318e-01 -2.448054701089859009e-01 -5.861333012580871582e-01
2.035807818174362183e-02 -4.855446517467498779e-02 2.987592518329620361e-01 -4.778872430324554443e-02 4.096710085868835449e-01 -4.024907946586608887e-01 -5.335862040519714355e-01 -5.395771861076354980e-01
-4.888464510440826416e-01 2.347329817712306976e-02 5.940423011779785156e-01 1.367597132921218872e-01 -1.199132353067398071e-01 -4.654535949230194092e-01 -3.155770003795623779e-01 2.413992434740066528e-01
-5.097552537918090820e-01 6.340711116790771484e-01 -2.219778597354888916e-01 -3.280394673347473145e-01 3.948622643947601318e-01 -2.311251126229763031e-02 -8.971792459487915039e-02 -1.293037384748458862e-01
-3.386979103088378906e-01 2.202980667352676392e-01 4.815204441547393799e-01 2.680257260799407959e-01 4.982054233551025391e-01 -4.772169589996337891e-01 2.336931973695755005e-01 4.995571821928024292e-02
4.629117622971534729e-02 2.089458256959915161e-01 2.294431179761886597e-01 2.209651172161102295e-01 3.465439081192016602e-01 1.368241608142852783e-01 -8.447882533073425293e-01 -1.575785875320434570e-02
2.907349467277526855e-01 8.211218714714050293e-01 3.013070523738861084e-01 -2.147912532091140747e-01 2.862858586013317108e-02 -2.634695768356323242e-01 -1.759527921676635742e-01 5.581780523061752319e-02
6.474012881517410278e-02 4.250325858592987061e-01 6.908795982599258423e-02 7.461264729499816895e-02 2.954593002796173096e-01 1.169381439685821533e-01 -7.882358431816101074e-01 2.872793376445770264e-01
6.336896680295467377e-03 -3.441024720668792725e-01 2.292367517948150635e-01 -2.222128659486770630e-01 3.093082904815673828e-01 -5.726053714752197266e-01 -5.619513988494873047e-01 -2.007177472114562988e-01
-1.341792941093444824e-01 2.140548452734947205e-02 6.492599844932556152e-01 4.424844384193420410e-01 7.067693769931793213e-02 -3.438158631324768066e-01 -4.900462627410888672e-01 -2.927096188068389893e-02
-2.719491533935070038e-02 3.789935261011123657e-02 3.936850726604461670e-01 3.592968583106994629e-01 -1.296305805444717407e-01 -5.140032768249511719e-01 -5.673350095748901367e-01 -3.329708278179168701e-01
8.252361789345741272e-03 3.478145301342010498e-01 4.168226420879364014e-01 -1.445944458246231079e-01 2.641168832778930664e-01 1.220736056566238403e-01 -7.652920484542846680e-01 1.182219982147216797e-01
-2.927075624465942383e-01 3.672861754894256592e-01 -1.181164160370826721e-01 2.664821445941925049e-01 7.877611368894577026e-02 -8.245164155960083008e-01 -2.024501562118530273e-02 -8.953227847814559937e-02
-4.869115650653839111e-01 6.095157861709594727e-01 -1.077425554394721985e-01 -2.631889283657073975e-01 3.015597462654113770e-01 -3.554433882236480713e-01 -2.855021506547927856e-02 3.040352165699005127e-01
2.207294553518295288e-01 6.562882065773010254e-01 4.712819755077362061e-01 -2.217945456504821777e-02 8.353053033351898193e-02 -3.409566730260848999e-02 -5.374658107757568359e-01 -3.092592209577560425e-02
-2.173707634210586548e-01 2.949569523334503174e-01 -3.620759844779968262e-01 2.679625749588012695e-01 3.754126727581024170e-01 -2.360145896673202515e-01 -3.914726674556732178e-01 -5.594273209571838379e-01
-7.988552749156951904e-02 -2.120061665773391724e-01 2.406488806009292603e-01 -4.347935914993286133e-01 2.979887127876281738e-01 -3.567414879798889160e-01 -6.189101934432983398e-01 -3.203166425228118896e-01
-3.761469721794128418e-01 4.690052568912506104e-01 -1.096104979515075684e-01 -9.414247423410415649e-02 -2.483722716569900513e-01 -7.082563638687133789e-01 -2.196155637502670288e-01 -7.825187593698501587e-02
-3.821177482604980469e-01 -2.627823874354362488e-02 -6.193235516548156738e-02 -3.108223080635070801e-01 -5.702155828475952148e-02 -5.790709257125854492e-01 -6.424418091773986816e-01 3.928210958838462830e-02
-5.937583446502685547e-01 -1.812079735100269318e-02 5.713115334510803223e-01 2.121995538473129272e-01 2.585862204432487488e-02 -4.172191023826599121e-01 -2.493313550949096680e-01 1.969529390335083008e-01
-6.078456044197082520e-01 6.472497433423995972e-02 -2.427377039566636086e-03 -2.819092273712158203e-01 4.847353100776672363e-01 -4.042196571826934814e-01 -7.156047224998474121e-02 3.786463141441345215e-01
-4.168107509613037109e-01 2.247353196144104004e-01 -1.694844812154769897e-01 3.294858634471893311e-01 -9.271463006734848022e-02 -6.087449789047241211e-01 -4.261416196823120117e-01 -2.787722051143646240e-01
-8.658462017774581909e-02 1.045189350843429565e-01 -7.317959517240524292e-02 -6.946286186575889587e-03 4.033653140068054199e-01 -5.201566219329833984e-01 -2.155095040798187256e-01 -7.046023011207580566e-01
-2.192820310592651367e-01 3.414842486381530762e-01 3.163375705480575562e-02 1.914654113352298737e-02 2.434550970792770386e-01 1.637491770088672638e-02 -6.159291267395019531e-01 6.285138130187988281e-01
-4.508040249347686768e-01 2.105376571416854858e-01 2.724509313702583313e-02 -1.591456979513168335e-01 -2.276329398155212402e-01 -5.957235693931579590e-01 -4.708472192287445068e-01 3.130169510841369629e-01
-2.617603838443756104e-01 -1.322503089904785156e-01 9.362221509218215942e-02 3.624847531318664551e-01 1.615013182163238525e-01 -4.495225548744201660e-01 -5.560843348503112793e-01 -4.862592816352844238e-01
-1.091462001204490662e-01 -2.574326992034912109e-01 3.976519703865051270e-01 -2.983132898807525635e-01 2.500680685043334961e-01 -4.013891220092773438e-01 -6.460331082344055176e-01 -1.835524141788482666e-01
-3.913598656654357910e-01 -5.518141388893127441e-02 4.543310701847076416e-01 3.129535913467407227e-01 6.313347816467285156e-01 -3.610808551311492920e-01 1.921430788934230804e-02 -1.005164384841918945e-01
-2.652240693569183350e-01 2.566398382186889648e-01 -4.541354477405548096e-01 3.824608325958251953e-01 3.962659239768981934e-01 -3.433944880962371826e-01 -3.848066031932830811e-01 2.970762550830841064e-01
-1.019932851195335388e-01 -1.261270046234130859e-01 6.519883275032043457e-01 3.340266346931457520e-01 1.429505497217178345e-01 -3.294019997119903564e-01 -5.512048602104187012e-01 6.526412069797515869e-02
-6.288352608680725098e-01 4.820859134197235107e-01 -2.814751565456390381e-01 -2.934992611408233643e-01 3.599447011947631836e-01 -6.010438082739710808e-04 -2.579408884048461914e-01 -1.034192591905593872e-01
-7.173904180526733398e-01 3.325962722301483154e-01 -2.385255843400955200e-01 2.218569070100784302e-02 4.144653677940368652e-01 -3.373816907405853271e-01 -5.989509820938110352e-02 1.677752733230590820e-01
-4.107233881950378418e-01 2.246538549661636353e-01 -4.269529134035110474e-02 -1.952578425407409668e-01 -3.209820985794067383e-01 -7.042110562324523926e-01 -3.759542405605316162e-01 -2.457818761467933655e-02
1.684210151433944702e-01 7.756549119949340820e-01 4.430944025516510010e-01 -9.272561222314834595e-02 8.070025593042373657e-02 -6.875894963741302490e-02 -3.386363387107849121e-01 1.978595852851867676e-01
-5.776740312576293945e-01 3.975892961025238037e-01 -2.619722187519073486e-01 3.900949656963348389e-02 2.323106080293655396e-01 -5.035484433174133301e-01 -6.464573740959167480e-02 3.554660677909851074e-01
-2.029392421245574951e-01 4.569051861763000488e-01 7.026031613349914551e-02 -6.184931471943855286e-02 1.745692342519760132e-01 1.064810827374458313e-01 -6.384339332580566406e-01 5.402600765228271484e-01
-6.535364389419555664e-01 -6.201863288879394531e-02 -1.872141212224960327e-01 -9.470419585704803467e-02 4.621723592281341553e-01 -4.060465991497039795e-01 -2.526363134384155273e-01 2.876172065734863281e-01
-4.831359982490539551e-01 1.207172945141792297e-01 2.046636044979095459e-01 2.421744614839553833e-01 -2.432172000408172607e-01 -2.649917602539062500e-01 -7.087363600730895996e-01 -1.406735181808471680e-01
-6.279732584953308105e-01 1.498465389013290405e-01 -3.128520548343658447e-01 2.320297360420227051e-01 5.836092233657836914e-01 -1.132473200559616089e-01 -2.761205136775970459e-01 -4.259201511740684509e-02
-2.916450798511505127e-01 1.214858293533325195e-01 4.098317921161651611e-01 5.264195203781127930e-01 5.423882007598876953e-01 -3.240593969821929932e-01 1.147388368844985962e-01 -2.067372500896453857e-01
-1.139726340770721436e-01 4.939334392547607422e-01 1.788081377744674683e-01 1.832611113786697388e-01 3.392265737056732178e-01 1.381115987896919250e-02 -4.179590046405792236e-01 6.225174665451049805e-01
-3.683898746967315674e-01 8.465793728828430176e-02 1.462008804082870483e-01 4.709281027317047119e-01 5.496454238891601562e-01 -3.690752089023590088e-01 -6.166580319404602051e-02 4.145415127277374268e-01
-6.657454371452331543e-01 4.379446506500244141e-01 1.041985023766756058e-02 -2.188647687435150146e-01 3.747081756591796875e-01 -1.522431671619415283e-01 7.932473719120025635e-02 -3.835366666316986084e-01
-1.319499313831329346e-01 1.655861884355545044e-01 3.757153153419494629e-01 1.002987474203109741e-01 2.260406315326690674e-01 7.709459215402603149e-02 -8.310320973396301270e-01 2.372683882713317871e-01
-4.988357722759246826e-01 1.130023002624511719e-01 2.748058177530765533e-03 3.160268664360046387e-01 2.388864159584045410e-01 -7.614942789077758789e-01 -5.861312150955200195e-03 3.921926021575927734e-02
-5.471356213092803955e-02 9.028902649879455566e-02 1.160707399249076843e-01 1.635190248489379883e-01 6.018458008766174316e-01 1.699386984109878540e-01 -7.027482390403747559e-01 2.523705363273620605e-01
-4.163742959499359131e-01 1.855423152446746826e-01 1.869561374187469482e-01 -3.001061975955963135e-01 -2.210562974214553833e-01 -1.420841962099075317e-01 -7.687079906463623047e-01 8.499766886234283447e-02
-6.026858687400817871e-01 4.497124552726745605e-01 -1.682643592357635498e-02 -4.107866585254669189e-01 4.235857725143432617e-01 -5.370336771011352539e-02 -6.140938773751258850e-02 -2.818147838115692139e-01
-5.901030898094177246e-01 2.804660499095916748e-01 6.940273046493530273e-01 2.445336282253265381e-01 1.122072339057922363e-01 -5.483466759324073792e-02 -1.164032667875289917e-01 -4.999222233891487122e-02
2.084645908325910568e-03 7.271527051925659180e-01 -3.631647527217864990e-01 8.951516821980476379e-03 5.326361060142517090e-01 -1.977556049823760986e-01 -5.877052247524261475e-02 -1.140772253274917603e-01
-2.196327596902847290e-01 4.783464968204498291e-01 -3.438102602958679199e-01 1.657061725854873657e-01 1.924911886453628540e-01 -5.641134381294250488e-01 -1.666467785835266113e-01 -4.407203197479248047e-01
-5.737200379371643066e-02 6.186729669570922852e-01 -3.683137893676757812e-01 -5.522700399160385132e-02 6.534712910652160645e-01 -2.007954865694046021e-01 -8.777125924825668335e-02 1.413490530103445053e-02
-4.780809581279754639e-01 5.284408107399940491e-02 1.804164648056030273e-01 3.985215425491333008e-01 6.064576506614685059e-01 -3.262288868427276611e-01 -1.039561349898576736e-02 3.208620548248291016e-01
-1.423997879028320312e-01 2.948293983936309814e-01 -2.259552776813507080e-01 -2.193818613886833191e-02 2.574599161744117737e-02 -7.714563608169555664e-01 -2.602799832820892334e-01 -4.215536713600158691e-01
-3.805472254753112793e-01 2.127675414085388184e-01 1.180235296487808228e-01 -3.322182968258857727e-02 4.985769987106323242e-01 -5.794373154640197754e-01 1.057140380144119263e-01 4.465182423591613770e-01
1.911746561527252197e-01 4.296546578407287598e-01 3.144431114196777344e-01 -7.062957435846328735e-02 1.095213964581489563e-01 -1.627529114484786987e-01 -7.103666663169860840e-01 3.631555736064910889e-01
-2.834509611129760742e-01 1.888090819120407104e-01 3.734173253178596497e-02 -4.976960718631744385e-01 -1.585803478956222534e-01 -3.257638514041900635e-01 -6.978212594985961914e-01 1.291770637035369873e-01
-2.962640821933746338e-01 -5.477889627218246460e-02 3.309634923934936523e-01 2.722491919994354248e-01 9.060324728488922119e-02 -3.406632542610168457e-01 -4.831998944282531738e-01 -6.064882278442382812e-01
-4.249939620494842529e-01 -3.785431385040283203e-02 3.879675269126892090e-01 2.628405988216400146e-01 6.733712553977966309e-01 -2.707662582397460938e-01 2.453240752220153809e-02 2.664545178413391113e-01
-3.589268326759338379e-01 6.602019071578979492e-02 3.789045214653015137e-01 6.269093751907348633e-01 3.530890345573425293e-01 -4.420222043991088867e-01 -9.601628780364990234e-02 3.089200332760810852e-02
-5.719720125198364258e-01 1.225596144795417786e-01 2.885813415050506592e-01 1.267365217208862305e-01 5.465619564056396484e-01 -2.653373777866363525e-01 4.067892581224441528e-02 4.332401752471923828e-01
-2.023396193981170654e-01 2.876599133014678955e-01 -4.490456357598304749e-02 2.180910855531692505e-01 7.875986695289611816e-01 -4.146101474761962891e-01 1.456501632928848267e-01 -1.153392344713211060e-01
-2.906863205134868622e-02 3.877316117286682129e-01 6.258255839347839355e-01 -1.358364988118410110e-02 4.848861992359161377e-01 6.831896305084228516e-02 -3.795124590396881104e-01 -2.704904973506927490e-01
-7.896475791931152344e-01 -1.343420892953872681e-01 -1.399393230676651001e-01 1.030155792832374573e-01 4.316944181919097900e-01 -1.759764403104782104e-01 -3.298475444316864014e-01 4.567877203226089478e-02
-5.580752491950988770e-01 6.259713172912597656e-01 -1.135469228029251099e-01 -2.159345746040344238e-01 -2.604604959487915039e-01 -3.531336486339569092e-01 -1.943370401859283447e-01 8.295328170061111450e-02
-3.040060698986053467e-01 3.676483035087585449e-01 1.152245141565799713e-02 2.830221652984619141e-01 -2.467594742774963379e-01 -7.640861272811889648e-01 -2.142391502857208252e-01 -3.955245763063430786e-02
-2.322310656309127808e-01 1.286842823028564453e-01 3.307549059391021729e-01 4.582007601857185364e-02 -3.097501695156097412e-01 -4.286421239376068115e-01 -7.163503170013427734e-01 1.586626172065734863e-01
-3.564344644546508789e-01 3.376427665352821350e-02 2.092603966593742371e-02 -1.961001940071582794e-02 -1.315725445747375488e-01 -6.167041659355163574e-01 -5.891063213348388672e-01 3.554019927978515625e-01
3.029484748840332031e-01 7.583320140838623047e-01 1.867702007293701172e-01 -8.109304308891296387e-02 -7.600471377372741699e-02 -2.186266779899597168e-01 -4.798834025859832764e-01 8.850608021020889282e-02
-4.334098696708679199e-01 1.569951474666595459e-01 -1.707215160131454468e-01 2.982066869735717773e-01 -1.521275490522384644e-01 -5.224340558052062988e-01 -5.356486439704895020e-01 2.939996719360351562e-01
-1.142387986183166504e-01 3.506389558315277100e-01 1.799098104238510132e-01 -3.325573503971099854e-01 -1.828758418560028076e-01 -2.519505023956298828e-01 -6.580576300621032715e-01 -4.371238350868225098e-01
-5.355558991432189941e-01 8.128908276557922363e-02 -1.432093326002359390e-02 5.460480451583862305e-01 5.829207897186279297e-01 -2.123907655477523804e-01 -9.616440534591674805e-02 -1.185083612799644470e-01
-5.413885712623596191e-01 2.115952409803867340e-02 -9.434314817190170288e-02 -2.082250118255615234e-01 -3.594769164919853210e-02 -6.170882582664489746e-01 -4.752704501152038574e-01 2.149885445833206177e-01
-2.374428957700729370e-01 -1.219025179743766785e-01 3.749856725335121155e-02 2.863503992557525635e-01 8.494132161140441895e-01 -3.298834264278411865e-01 -1.002663969993591309e-01 -7.055924087762832642e-02
-4.667457044124603271e-01 1.223575510084629059e-02 -7.513173669576644897e-02 -5.633035302162170410e-01 2.611550688743591309e-01 -4.130559861660003662e-01 -3.908446133136749268e-01 -2.597428262233734131e-01
3.030586289241909981e-03 4.985141456127166748e-01 -6.650545448064804077e-02 -6.194185093045234680e-02 -3.155768215656280518e-01 -7.476795315742492676e-01 -2.653963267803192139e-01 -1.190216094255447388e-01
-2.872597873210906982e-01 1.255084872245788574e-01 8.364196419715881348e-01 -4.509844258427619934e-02 6.699552386999130249e-02 -3.605542778968811035e-01 -2.338212430477142334e-01 -1.045839637517929077e-01
-2.773004472255706787e-01 8.020563721656799316e-01 2.870354354381561279e-01 -8.727646619081497192e-02 -1.907425224781036377e-01 1.349111273884773254e-02 -3.844817578792572021e-01 7.356916368007659912e-02
-4.151941090822219849e-02 2.420337498188018799e-01 2.399374693632125854e-01 4.496427625417709351e-02 4.211481511592864990e-01 2.824069559574127197e-02 -6.826895475387573242e-01 4.856705665588378906e-01
-5.228396058082580566e-01 4.445037245750427246e-01 -2.194425612688064575e-01 3.101596236228942871e-01 6.163209080696105957e-01 -6.482865661382675171e-02 2.542542107403278351e-02 -7.393523701466619968e-04
-3.619710803031921387e-01 -2.708806842565536499e-02 2.244939953088760376e-01 1.613133996725082397e-01 5.649505853652954102e-01 -4.699338674545288086e-01 -1.009139865636825562e-01 4.915618002414703369e-01
3.168558776378631592e-01 5.482895374298095703e-01 3.897249996662139893e-01 -2.763657569885253906e-01 1.482103615999221802e-01 -4.488454461097717285e-01 -2.889094650745391846e-01 2.526267766952514648e-01
-3.250234127044677734e-01 -6.963516026735305786e-02 1.557934433221817017e-01 -6.604992598295211792e-02 -1.356828212738037109e-01 -6.160643100738525391e-01 -6.739713549613952637e-01 9.324255585670471191e-02
-3.684321045875549316e-01 1.267084032297134399e-01 6.145386695861816406e-01 1.780560165643692017e-01 4.357691109180450439e-01 -3.780314326286315918e-01 1.563894152641296387e-01 -2.856237888336181641e-01
-4.159134924411773682e-01 -5.987205728888511658e-02 4.834960401058197021e-01 2.644172310829162598e-01 3.293045759201049805e-01 -6.411172151565551758e-01 -1.254617236554622650e-02 -1.079569198191165924e-02
-3.502418100833892822e-01 3.186930418014526367e-01 -1.169803142547607422e-01 3.172454237937927246e-01 3.581044077873229980e-01 -7.234753966331481934e-01 8.331101387739181519e-02 5.329230427742004395e-02
-2.500633895397186279e-01 4.003568589687347412e-01 4.175297915935516357e-03 4.488699436187744141e-01 -1.328745037317276001e-01 -6.949226260185241699e-01 -8.678799867630004883e-02 -2.599532902240753174e-01
-3.177599906921386719e-01 1.173089370131492615e-01 5.751918554306030273e-01 3.847854137420654297e-01 4.730020165443420410e-01 -4.043857455253601074e-01 2.086885273456573486e-02 -1.366287916898727417e-01
-5.366657972335815430e-01 2.605526447296142578e-01 -2.951373457908630371e-01 4.312147498130798340e-01 5.704251527786254883e-01 -1.602789163589477539e-01 -1.405661106109619141e-01 1.472748816013336182e-02
-1.239978298544883728e-01 1.379817575216293335e-01 4.247933924198150635e-01 -3.916485980153083801e-02 -2.254666090011596680e-01 -6.112284660339355469e-01 -5.252175331115722656e-01 2.886407971382141113e-01
-1.501255631446838379e-01 7.197140902280807495e-02 -3.665003776550292969e-01 -5.270752310752868652e-02 6.026926040649414062e-01 -3.236705958843231201e-01 -4.454633295536041260e-01 -4.107837975025177002e-01
-1.450990736484527588e-01 4.452909231185913086e-01 -3.908264040946960449e-01 -2.684420347213745117e-01 6.532225608825683594e-01 -1.795722693204879761e-01 -3.109470903873443604e-01 -1.489470060914754868e-02
-1.127101480960845947e-01 2.297211438417434692e-01 3.216330707073211670e-01 6.350580602884292603e-02 -1.356132179498672485e-01 -3.902906477451324463e-01 -6.784095168113708496e-01 -4.428167641162872314e-01
8.250668644905090332e-02 2.654807865619659424e-01 3.186075091361999512e-01 5.823974963277578354e-03 3.127398788928985596e-01 9.503154456615447998e-02 -8.417626023292541504e-01 7.593775540590286255e-02
-4.171858727931976318e-01 2.498600482940673828e-01 -3.952796757221221924e-01 -1.304671913385391235e-01 2.796738743782043457e-01 -5.204908251762390137e-01 -4.867423772811889648e-01 -6.490015983581542969e-02
7.489234954118728638e-02 6.726955175399780273e-01 5.223485231399536133e-01 -3.488370776176452637e-01 2.313399910926818848e-01 -1.728416234254837036e-01 -2.067950367927551270e-01 -1.455328911542892456e-01
-3.080342113971710205e-01 -4.913140460848808289e-02 1.172342225909233093e-01 -1.306042075157165527e-01 -1.342840194702148438e-01 -7.978533506393432617e-01 -4.438759088516235352e-01 1.423781961202621460e-01
-3.556195199489593506e-01 2.207098752260208130e-01 8.327288180589675903e-02 -7.692347466945648193e-02 7.202209830284118652e-01 -4.061821103096008301e-01 7.123668491840362549e-02 3.509893417358398438e-01
-2.574074566364288330e-01 -1.019946485757827759e-01 3.093564510345458984e-01 3.238083422183990479e-01 7.227669358253479004e-01 -3.974882662296295166e-01 -7.807034254074096680e-02 -1.905290484428405762e-01
-4.505964815616607666e-01 4.067951738834381104e-01 -1.615764051675796509e-01 -4.905944690108299255e-03 5.680823922157287598e-01 -4.849275052547454834e-01 1.496023982763290405e-01 1.584180146455764771e-01
-1.156069785356521606e-01 -2.710995972156524658e-01 1.888646036386489868e-01 -2.298114895820617676e-01 6.330237388610839844e-01 -5.389083027839660645e-01 -3.599074184894561768e-01 -6.310635060071945190e-02
-6.864981651306152344e-01 4.942899942398071289e-01 1.651322096586227417e-01 2.788276672363281250e-01 -2.841746211051940918e-01 -1.211712732911109924e-01 -2.895552814006805420e-01 -1.020736806094646454e-02
-2.475824356079101562e-01 1.750980615615844727e-01 2.291807383298873901e-01 7.548545300960540771e-02 -3.484288454055786133e-01 -3.936731219291687012e-01 -7.399712204933166504e-01 -1.608821749687194824e-01
-1.281946599483489990e-01 2.305733561515808105e-01 -4.513557553291320801e-01 -8.822335302829742432e-02 3.938656449317932129e-01 -4.514032602310180664e-01 -4.557867348194122314e-01 -3.902049362659454346e-01
-3.344583511352539062e-01 4.709423333406448364e-02 -2.274101227521896362e-01 -5.238193273544311523e-02 3.465465903282165527e-01 -3.606068491935729980e-01 -4.557710587978363037e-01 -6.112293601036071777e-01
-1.888201683759689331e-01 2.670624665915966034e-02 -3.456728458404541016e-01 5.724979192018508911e-02 6.961820721626281738e-01 -3.543191850185394287e-01 -2.849054336547851562e-01 -3.866311609745025635e-01
-4.057078361511230469e-01 1.797290295362472534e-01 -1.004609763622283936e-01 3.336328268051147461e-01 -1.485414206981658936e-01 -4.963763058185577393e-01 -4.921947419643402100e-01 -4.135040938854217529e-01
3.222489058971405029e-01 6.612706780433654785e-01 3.023046553134918213e-01 -3.162452578544616699e-01 4.432283714413642883e-02 -4.201804101467132568e-01 -2.473224997520446777e-01 1.667120009660720825e-01
-3.239822983741760254e-01 5.875954031944274902e-01 3.674026131629943848e-01 -4.043474495410919189e-01 1.677608042955398560e-01 -3.340301215648651123e-01 2.380852699279785156e-01 2.342671155929565430e-01
3.278766274452209473e-01 7.580253481864929199e-01 9.275824576616287231e-02 1.286958456039428711e-01 -7.698191702365875244e-02 -2.960043549537658691e-01 -4.276638925075531006e-01 -1.276190727949142456e-01
1.647390425205230713e-01 4.231872409582138062e-02 3.507965207099914551e-01 -1.363649964332580566e-01 1.588561832904815674e-01 -3.455319106578826904e-01 -6.587010025978088379e-01 -5.009010434150695801e-01
-2.805417776107788086e-01 3.125744163990020752e-01 -2.177493125200271606e-01 1.428987830877304077e-01 2.158477604389190674e-01 -5.941279530525207520e-01 -1.709442138671875000e-01 -5.718029737472534180e-01
-3.743268549442291260e-01 4.203732311725616455e-01 6.983610242605209351e-02 -2.587541639804840088e-01 -4.326216131448745728e-02 -4.072360992431640625e-01 -5.674323439598083496e-01 3.487730920314788818e-01
-6.303502321243286133e-01 -1.904386654496192932e-02 5.496976375579833984e-01 -3.433322533965110779e-02 -5.240174010396003723e-03 -4.425793886184692383e-01 -1.807766109704971313e-01 2.652651965618133545e-01
-5.412056446075439453e-01 3.821276426315307617e-01 -2.961072027683258057e-01 1.929818093776702881e-01 5.314024686813354492e-01 -3.890083134174346924e-01 -3.072229400277137756e-02 -3.864571452140808105e-02
-2.347309291362762451e-01 2.882878482341766357e-01 5.522176027297973633e-01 2.331025898456573486e-01 -1.072677746415138245e-01 1.842266879975795746e-02 -7.001554965972900391e-01 2.113924734294414520e-02
-3.348653912544250488e-01 4.669951498508453369e-01 4.633946716785430908e-01 -4.036565721035003662e-01 -1.191085278987884521e-01 -5.260913968086242676e-01 2.743875840678811073e-03 -3.377877175807952881e-02
-2.270701676607131958e-01 -3.143227845430374146e-02 -1.934928260743618011e-02 3.140004724264144897e-02 4.824079573154449463e-01 -6.449550986289978027e-01 -1.747325211763381958e-01 5.165993571281433105e-01
-3.702023327350616455e-01 2.521505355834960938e-01 -1.531327068805694580e-01 3.704778254032135010e-01 6.121584177017211914e-01 -5.098811388015747070e-01 2.702693268656730652e-02 -5.674442276358604431e-02
-3.071639835834503174e-01 4.146878123283386230e-01 3.240832090377807617e-01 -4.932474195957183838e-01 4.286215603351593018e-01 -3.823180794715881348e-01 1.490398645401000977e-01 -1.823869943618774414e-01
-8.193017542362213135e-02 -2.940047979354858398e-01 3.108622133731842041e-01 -3.312475681304931641e-01 2.865615487098693848e-01 -6.087858676910400391e-01 -4.238032996654510498e-01 -2.610394954681396484e-01
-5.376589894294738770e-01 1.267185956239700317e-01 -1.599239408969879150e-01 -2.306212931871414185e-01 -1.203418597579002380e-01 -5.641303062438964844e-01 -5.025331974029541016e-01 1.756086498498916626e-01
2.664182782173156738e-01 -1.538312286138534546e-01 1.921875178813934326e-01 -1.082429587841033936e-01 3.624857664108276367e-01 -4.900288879871368408e-01 -6.655619144439697266e-01 -2.054452002048492432e-01
-2.196918278932571411e-01 9.629564732313156128e-02 6.360398530960083008e-01 1.203892156481742859e-01 4.648233652114868164e-01 -5.193141102790832520e-01 1.514702141284942627e-01 1.213727369904518127e-01
-4.008383452892303467e-01 4.460276663303375244e-02 3.450100719928741455e-01 2.786946892738342285e-01 5.163965821266174316e-01 -3.223795294761657715e-01 -5.623434856534004211e-02 5.166045427322387695e-01
-1.893056631088256836e-01 2.843948602676391602e-01 -3.345084786415100098e-01 4.455453455448150635e-01 1.855259984731674194e-01 -5.763567686080932617e-01 -4.540514349937438965e-01 -1.033418998122215271e-02
-5.722637772560119629e-01 1.886392980813980103e-01 -1.412667334079742432e-01 5.479334667325019836e-02 6.305117607116699219e-01 -3.425909578800201416e-01 1.204903423786163330e-02 3.145028650760650635e-01
-4.448619857430458069e-02 -6.701933220028877258e-03 -8.493106067180633545e-02 -4.653401672840118408e-03 4.469695389270782471e-01 -3.673968911170959473e-01 -4.270238876342773438e-01 -6.882075071334838867e-01
-3.022732734680175781e-01 4.842475056648254395e-01 -4.900621175765991211e-01 -1.883535236120223999e-01 1.810188591480255127e-01 -4.142445027828216553e-01 -4.158816337585449219e-01 -1.455115973949432373e-01
-3.193117380142211914e-01 2.173286229372024536e-01 7.904917001724243164e-02 1.458103358745574951e-01 6.416049599647521973e-01 -3.571911454200744629e-01 -2.647117152810096741e-02 5.323116779327392578e-01
-3.797386586666107178e-01 1.698206365108489990e-01 -5.709316115826368332e-03 -6.088877841830253601e-02 -3.182286620140075684e-01 -6.077564954757690430e-01 -5.921764373779296875e-01 -4.369318485260009766e-02
-5.038595944643020630e-02 2.189426720142364502e-01 -5.310950055718421936e-02 5.574883222579956055e-01 1.008085459470748901e-01 -6.992101073265075684e-01 -2.945610284805297852e-01 -2.238035202026367188e-01
-2.330380678176879883e-01 2.610077261924743652e-01 1.499151736497879028e-01 -6.647435426712036133e-01 3.884131014347076416e-01 -4.459403753280639648e-01 -1.291253715753555298e-01 2.163533419370651245e-01
4.471970498561859131e-01 5.384053587913513184e-01 -2.629474736750125885e-02 9.042249061167240143e-03 2.161729149520397186e-02 -3.515237569808959961e-01 -6.199015974998474121e-01 -3.235775232315063477e-02
-4.356332719326019287e-01 5.830020084977149963e-02 2.502324879169464111e-01 4.387384280562400818e-02 8.028056621551513672e-01 -2.871043682098388672e-01 8.073583245277404785e-02 9.401701390743255615e-02
-4.141745865345001221e-01 2.368801534175872803e-01 1.531354486942291260e-01 2.283951640129089355e-01 6.943417191505432129e-01 -3.650602698326110840e-01 2.468888610601425171e-01 -1.428246945142745972e-01
-2.768565118312835693e-01 1.791615337133407593e-01 2.253717929124832153e-01 6.561188697814941406e-01 4.506746530532836914e-01 -1.828455179929733276e-01 -1.296377032995223999e-01 -3.957539498805999756e-01
-8.213859051465988159e-02 1.979411989450454712e-01 -2.381473779678344727e-01 3.847355842590332031e-01 1.698214560747146606e-01 -4.390010833740234375e-01 -4.658907055854797363e-01 -5.574241876602172852e-01
-5.347091555595397949e-01 7.306273281574249268e-02 -2.460891306400299072e-01 7.745467871427536011e-02 4.787618815898895264e-01 -4.673586189746856689e-01 -2.219158411026000977e-01 3.811894059181213379e-01
2.235141992568969727e-01 -5.407575890421867371e-02 4.312081634998321533e-02 -3.105401620268821716e-02 5.276732444763183594e-01 -7.224265933036804199e-01 -2.130321115255355835e-01 -3.139609098434448242e-01
-3.387121856212615967e-01 2.752504646778106689e-01 -4.622460305690765381e-01 -1.401131004095077515e-01 2.081353366374969482e-01 -6.051864027976989746e-01 -3.997076451778411865e-01 -8.289129287004470825e-02
-1.746487021446228027e-01 1.456259936094284058e-01 6.562004089355468750e-01 4.894426465034484863e-01 6.218963768333196640e-03 -2.442155480384826660e-01 -4.644106030464172363e-01 -5.273310840129852295e-02
-1.611469686031341553e-01 -2.988003790378570557e-01 3.179039955139160156e-01 1.947372108697891235e-01 5.158024430274963379e-01 -3.209108710289001465e-01 -4.107815921306610107e-01 -4.560558497905731201e-01
-6.890599727630615234e-01 2.825928106904029846e-02 -2.142803370952606201e-01 3.427894711494445801e-01 4.689425826072692871e-01 -2.266836911439895630e-01 -2.821400761604309082e-01 1.004066914319992065e-01
-4.495754539966583252e-01 -7.271277904510498047e-02 -8.463015407323837280e-02 3.022457063198089600e-01 6.080749034881591797e-01 -4.714594483375549316e-01 -1.661251634359359741e-01 -2.728614211082458496e-01
9.567379206418991089e-02 2.218443602323532104e-01 4.752331674098968506e-01 -4.858596622943878174e-01 4.370003640651702881e-01 -2.260130494832992554e-01 -3.935048878192901611e-01 -2.877988219261169434e-01
-8.051492273807525635e-02 4.608928561210632324e-01 2.225603908300399780e-01 4.005398228764533997e-02 -1.289919298142194748e-02 -7.709427177906036377e-02 -6.670342683792114258e-01 5.281222462654113770e-01
-4.452657997608184814e-01 3.800969123840332031e-01 -4.186709225177764893e-01 -1.055040955543518066e-02 2.234784811735153198e-01 -1.590345799922943115e-01 -5.061181187629699707e-01 -3.879148066043853760e-01
-4.648034274578094482e-01 -9.640608727931976318e-02 4.848205745220184326e-01 5.207178741693496704e-02 4.282967746257781982e-01 -4.346954524517059326e-01 -1.127912625670433044e-01 3.895907700061798096e-01
-2.588054537773132324e-01 2.454562336206436157e-01 2.351569384336471558e-01 1.134620141237974167e-02 3.805359303951263428e-01 -2.530805021524429321e-02 -4.302147924900054932e-01 6.977182626724243164e-01
1.146904230117797852e-01 5.313382744789123535e-01 -4.973376095294952393e-01 -5.039317160844802856e-02 4.594067037105560303e-01 -2.767096161842346191e-01 -4.035479128360748291e-01 6.456016749143600464e-02
-5.057173371315002441e-01 2.760879695415496826e-01 -4.576256964355707169e-03 5.843051671981811523e-01 5.377687811851501465e-01 -5.705955997109413147e-02 -2.354247309267520905e-02 -1.832663118839263916e-01
-2.195739001035690308e-01 1.168265342712402344e-01 3.546597659587860107e-01 -1.952383518218994141e-01 -2.499552369117736816e-01 -7.404447197914123535e-01 -3.796292543411254883e-01 1.392225921154022217e-01
-3.027173280715942383e-01 3.151200711727142334e-01 -2.313310652971267700e-01 2.489936947822570801e-01 1.100344881415367126e-01 -6.636572480201721191e-01 -1.810856461524963379e-01 -4.562993049621582031e-01
-1.600618809461593628e-01 1.706203520298004150e-01 6.794425845146179199e-01 4.470539391040802002e-01 -1.042918711900711060e-01 -3.221225738525390625e-01 -4.099676012992858887e-01 3.250055015087127686e-02
-2.101253122091293335e-01 5.012696385383605957e-01 -4.546619206666946411e-02 4.773178696632385254e-02 -1.160899251699447632e-01 -7.524086236953735352e-01 -4.620428010821342468e-02 -3.442388176918029785e-01
3.015300035476684570e-01 4.269802272319793701e-01 2.696665227413177490e-01 -1.905908137559890747e-01 2.083619125187397003e-02 -3.194323182106018066e-01 -6.415024995803833008e-01 -3.220652639865875244e-01
-2.885321378707885742e-01 3.927093148231506348e-01 8.618225902318954468e-02 1.478990614414215088e-01 5.891619920730590820e-01 -3.189088404178619385e-01 1.582836508750915527e-01 5.092725753784179688e-01
-2.799929082393646240e-01 3.208214044570922852e-01 -3.212037384510040283e-01 2.804877758026123047e-01 6.399469971656799316e-01 -3.806395828723907471e-01 -2.034479230642318726e-01 2.025402039289474487e-01
-3.704764842987060547e-01 8.304791152477264404e-02 5.100854039192199707e-01 3.651905357837677002e-01 5.805098414421081543e-01 -3.384025394916534424e-01 1.038767918944358826e-01 8.500842959620058537e-04
-6.112903952598571777e-01 3.642084300518035889e-01 -1.678325384855270386e-01 4.316110014915466309e-01 5.228032469749450684e-01 -7.334660738706588745e-02 -1.800734736025333405e-02 1.390374451875686646e-02
-2.665452063083648682e-01 2.747106850147247314e-01 -1.654175966978073120e-01 1.893671005964279175e-01 3.841859400272369385e-01 -6.907342076301574707e-01 -5.576910451054573059e-02 -4.030409157276153564e-01
-1.907421499490737915e-01 6.194019913673400879e-01 -8.062166161835193634e-03 5.845253914594650269e-02 5.952293053269386292e-02 1.902558952569961548e-01 -6.748631596565246582e-01 2.851251959800720215e-01
-2.441903799772262573e-01 7.058883905410766602e-01 -3.974364995956420898e-01 -2.872860431671142578e-01 2.241116166114807129e-01 -3.149125576019287109e-01 -1.885004490613937378e-01 1.291320770978927612e-01
-5.096564888954162598e-01 1.415112614631652832e-01 2.604419291019439697e-01 4.445563256740570068e-01 5.268889069557189941e-01 -1.545441299676895142e-01 -1.611911058425903320e-01 -3.567718863487243652e-01
-3.102933168411254883e-01 4.820409119129180908e-01 1.752536445856094360e-01 -5.859164595603942871e-01 2.048558741807937622e-01 -4.614159464836120605e-01 6.502516567707061768e-02 1.955602914094924927e-01
-2.222295701503753662e-01 1.967762857675552368e-01 9.493549168109893799e-02 2.684258818626403809e-01 7.792834639549255371e-01 -4.538897275924682617e-01 1.199519038200378418e-01 5.604374781250953674e-02
-2.934574484825134277e-01 2.259393632411956787e-01 -2.064919322729110718e-01 1.083057373762130737e-01 1.564938127994537354e-01 -8.624463081359863281e-01 -1.991420686244964600e-01 2.244300022721290588e-02
-2.563260793685913086e-01 -8.071370422840118408e-02 1.510431766510009766e-01 1.258925944566726685e-01 6.497558951377868652e-01 -6.788592338562011719e-01 1.355558168143033981e-02 7.682984322309494019e-02
8.901293575763702393e-02 7.307541966438293457e-01 2.805823981761932373e-01 1.159854233264923096e-03 -6.043978407979011536e-02 9.459017217159271240e-02 -6.010758280754089355e-01 -7.385614514350891113e-02
-2.727706730365753174e-01 4.889596402645111084e-01 3.183726221323013306e-02 -6.224718093872070312e-01 3.499841690063476562e-01 -4.097751975059509277e-01 4.163320362567901611e-02 -7.675857096910476685e-02
-9.449361264705657959e-02 -3.181428462266921997e-02 3.079215884208679199e-01 2.127409428358078003e-01 6.419307589530944824e-01 -6.612978577613830566e-01 -1.116371061652898788e-02 2.167145907878875732e-02
-1.510785967111587524e-01 4.691717624664306641e-01 6.848470866680145264e-02 -6.272874027490615845e-02 1.949216872453689575e-01 1.057061739265918732e-02 -5.706965923309326172e-01 6.201832890510559082e-01
-9.739003330469131470e-02 -2.645403146743774414e-01 1.007868126034736633e-01 -3.943764567375183105e-01 4.118254780769348145e-01 -5.737436413764953613e-01 -4.296812415122985840e-01 -2.672731280326843262e-01
-1.028025001287460327e-01 1.764053106307983398e-01 6.044204235076904297e-01 3.895588964223861694e-02 3.192262649536132812e-01 1.837049378082156181e-03 -6.309717893600463867e-01 3.023857772350311279e-01
-3.839110732078552246e-01 -1.606563776731491089e-01 4.115892350673675537e-01 1.444637477397918701e-01 6.634960770606994629e-01 -4.415863156318664551e-01 1.084919460117816925e-02 3.439483791589736938e-02
4.078880846500396729e-01 2.845508754253387451e-01 2.213145345449447632e-01 -3.238736391067504883e-01 4.374056458473205566e-01 -3.115217983722686768e-01 -5.231025218963623047e-01 -1.917764246463775635e-01
-3.628050982952117920e-01 8.828926086425781250e-02 5.341748595237731934e-01 2.038454860448837280e-01 1.946793496608734131e-01 -6.640765666961669922e-01 -2.171462588012218475e-02 2.330510020256042480e-01
-3.699507415294647217e-01 6.678828597068786621e-01 -2.048664167523384094e-02 -3.233218789100646973e-01 5.210612416267395020e-01 -1.600608974695205688e-01 8.625970035791397095e-02 8.687375485897064209e-02
6.056358292698860168e-02 2.136836946010589600e-01 6.621828675270080566e-01 -2.970527410507202148e-01 4.216333627700805664e-01 -3.323733508586883545e-01 -2.193215489387512207e-01 2.959663867950439453e-01
-2.379303872585296631e-01 -7.525077462196350098e-02 5.235932469367980957e-01 5.084591731429100037e-02 7.213367223739624023e-01 -3.702287077903747559e-01 -5.855112150311470032e-02 1.292167045176029205e-02
-1.227310150861740112e-01 2.771139442920684814e-01 -5.005924701690673828e-01 3.519511818885803223e-01 5.004969835281372070e-01 -4.049274325370788574e-01 -3.442924022674560547e-01 -2.611235156655311584e-02
-3.705485463142395020e-01 1.737610697746276855e-01 -2.846797741949558258e-02 1.815080344676971436e-01 6.395584344863891602e-01 -5.269255042076110840e-01 8.248976431787014008e-03 3.346517682075500488e-01
-4.184851348400115967e-01 4.022942185401916504e-01 1.449671834707260132e-01 4.474326968193054199e-02 -3.112210035324096680e-01 -6.451735496520996094e-01 -3.493779897689819336e-01 6.956717371940612793e-02
-7.408577799797058105e-01 -2.051613852381706238e-02 4.176604151725769043e-01 3.024347126483917236e-01 5.765208229422569275e-02 -2.447116076946258545e-01 -3.032004535198211670e-01 1.722314506769180298e-01
-2.934190928936004639e-01 9.603232890367507935e-02 5.925867557525634766e-01 3.833527863025665283e-01 -5.314791575074195862e-02 -2.072957009077072144e-01 -4.958914518356323242e-01 -3.389104604721069336e-01
-6.830366849899291992e-01 5.960883498191833496e-01 -2.701059281826019287e-01 -1.219286769628524780e-01 1.719727367162704468e-01 -2.158373147249221802e-01 -7.314580678939819336e-02 9.383537620306015015e-02
2.391038239002227783e-01 7.156153321266174316e-01 2.427174746990203857e-01 -2.761388719081878662e-01 -1.807197928428649902e-02 -2.837502360343933105e-01 -4.308609962463378906e-01 1.705216765403747559e-01
-3.644485473632812500e-01 9.811485651880502701e-04 -1.907876729965209961e-01 1.281424015760421753e-01 1.680828481912612915e-01 -4.160199463367462158e-01 -7.316220998764038086e-01 -2.788558304309844971e-01
-4.780874848365783691e-01 3.302226960659027100e-01 -3.438205271959304810e-02 2.652207612991333008e-01 5.452136993408203125e-01 -2.402471303939819336e-01 -1.174672096967697144e-01 4.712598621845245361e-01
-3.105699419975280762e-01 1.504898965358734131e-01 3.063229620456695557e-01 6.966885644942522049e-03 -3.109743893146514893e-01 -6.526004076004028320e-01 -4.898568093776702881e-01 1.564118117094039917e-01
-2.688173055648803711e-01 3.607850372791290283e-01 5.265292525291442871e-01 -3.177514672279357910e-01 4.234223663806915283e-01 -3.328091204166412354e-01 1.712937653064727783e-01 -3.162001073360443115e-01
-2.620123326778411865e-01 2.153222113847732544e-01 4.429052770137786865e-01 5.314064621925354004e-01 -1.606152206659317017e-01 -2.952939271926879883e-01 -4.835321009159088135e-01 -2.441905736923217773e-01
-2.717910110950469971e-01 4.075384736061096191e-01 3.061438538134098053e-02 2.645085155963897705e-01 -2.232835441827774048e-02 -7.909744977951049805e-01 4.457481205463409424e-02 -2.470108717679977417e-01
5.930983647704124451e-02 -2.940952777862548828e-01 2.679349184036254883e-01 -3.457078039646148682e-01 3.714251220226287842e-01 -5.263237357139587402e-01 -5.468385219573974609e-01 -6.842308491468429565e-02
-8.976461738348007202e-02 4.154450297355651855e-01 9.790554642677307129e-02 -1.293457150459289551e-01 5.255465507507324219e-01 2.198436409235000610e-01 -5.830008387565612793e-01 3.586245775222778320e-01
-3.752730190753936768e-01 4.516065716743469238e-01 4.137393534183502197e-01 -6.775051355361938477e-02 -1.861379444599151611e-01 -1.100532039999961853e-01 -6.555311083793640137e-01 5.450865626335144043e-02
-6.483290791511535645e-01 3.911215364933013916e-01 -3.511012718081474304e-02 -3.622405230998992920e-02 7.234304398298263550e-02 -4.591083526611328125e-01 -4.962879791855812073e-02 -4.535103440284729004e-01
6.656241021119058132e-04 5.913669466972351074e-01 -1.671303510665893555e-01 -8.503992855548858643e-02 5.503308773040771484e-01 -2.016022056341171265e-01 -2.365349978208541870e-02 -5.206280350685119629e-01
2.069048881530761719e-01 5.483237504959106445e-01 5.304611325263977051e-01 -3.286394774913787842e-01 -1.578756049275398254e-02 -4.462158381938934326e-01 -2.589759826660156250e-01 -2.668343298137187958e-02
-2.041794508695602417e-01 3.856219947338104248e-01 -2.067985236644744873e-01 -1.331587582826614380e-01 -1.787498891353607178e-01 -3.628059625625610352e-01 -7.356787919998168945e-01 2.104914039373397827e-01
-3.451874256134033203e-01 2.673133742064237595e-03 2.769059836864471436e-01 -2.603472955524921417e-02 3.768979310989379883e-01 -4.744354784488677979e-01 -5.425112843513488770e-01 -3.768607974052429199e-01
-8.351106047630310059e-01 2.799361944198608398e-01 -1.798773407936096191e-01 6.321366131305694580e-02 1.428715437650680542e-01 -1.531713604927062988e-01 -2.513968050479888916e-01 2.842536866664886475e-01
-2.094184458255767822e-01 -1.420640051364898682e-01 2.422122359275817871e-01 2.100934535264968872e-01 3.403598666191101074e-01 -8.363357782363891602e-01 -1.309212297201156616e-01 -2.670003846287727356e-02
-6.813549995422363281e-02 2.093411237001419067e-01 1.822064667940139771e-01 -1.309620589017868042e-01 1.030583977699279785e-01 -4.129217565059661865e-02 -8.533492684364318848e-01 4.008149504661560059e-01
-3.812635540962219238e-01 3.842867314815521240e-01 1.392021924257278442e-01 -2.228274792432785034e-01 6.449241638183593750e-01 -1.968295574188232422e-01 2.205001264810562134e-01 -3.669373691082000732e-01
-1.720095276832580566e-01 3.272666335105895996e-01 3.626531660556793213e-01 1.453012377023696899e-01 5.353593826293945312e-01 2.775843739509582520e-01 -5.768356919288635254e-01 1.194877251982688904e-01
-4.598198831081390381e-01 5.176499485969543457e-01 -2.326991409063339233e-01 -4.346594214439392090e-01 2.568401396274566650e-01 -8.691025525331497192e-02 -3.674700558185577393e-01 -2.626250982284545898e-01
-4.634659588336944580e-01 3.092132806777954102e-01 -4.051826000213623047e-01 2.290285676717758179e-01 3.850544691085815430e-01 -1.705450266599655151e-01 -5.421018004417419434e-01 4.162343218922615051e-02
-2.941827774047851562e-01 1.384381353855133057e-01 1.140824928879737854e-01 4.981584548950195312e-01 -1.202004924416542053e-01 -5.035461783409118652e-01 -4.614055454730987549e-01 -3.901445567607879639e-01
-4.192045629024505615e-01 6.963996291160583496e-01 -7.477209717035293579e-02 -6.998080015182495117e-02 -3.059234619140625000e-01 -2.448558360338211060e-01 -4.164871573448181152e-01 -4.244697093963623047e-02
-2.778179943561553955e-01 -3.308963030576705933e-02 4.303651750087738037e-01 4.870083928108215332e-01 5.558285117149353027e-01 -3.947471380233764648e-01 -6.551237404346466064e-02 -1.739781051874160767e-01
-2.512041851878166199e-02 3.712905347347259521e-01 5.135851502418518066e-01 -8.253221400082111359e-03 6.020605564117431641e-01 1.164988428354263306e-01 -3.382696807384490967e-01 -3.274129033088684082e-01
-3.005804419517517090e-01 4.548436403274536133e-01 2.051593922078609467e-02 1.722148656845092773e-01 2.449088543653488159e-01 -7.399740219116210938e-01 1.932656317949295044e-01 1.667223870754241943e-01
-2.339978069067001343e-01 2.025210410356521606e-01 1.589335650205612183e-01 7.124820351600646973e-02 -3.313114643096923828e-01 -5.595211982727050781e-01 -6.702346801757812500e-01 4.299208894371986389e-02
-5.222578048706054688e-01 1.684590056538581848e-02 -2.235052138566970825e-01 1.522479802370071411e-01 5.855013132095336914e-01 -5.339473485946655273e-01 -1.596474647521972656e-01 2.073670364916324615e-02
-2.288248986005783081e-01 -7.015892118215560913e-02 5.193239450454711914e-01 2.296612113714218140e-01 5.900957584381103516e-01 -4.537375271320343018e-01 -3.548223525285720825e-02 -2.548050284385681152e-01
-3.252519294619560242e-02 5.472659468650817871e-01 2.010333389043807983e-01 -2.534870244562625885e-02 3.105734288692474365e-01 1.516139060258865356e-01 -6.484372019767761230e-01 3.441971242427825928e-01
-4.200011491775512695e-01 3.317719101905822754e-01 4.592974483966827393e-02 8.506831526756286621e-02 -2.676389813423156738e-01 -4.644519984722137451e-01 -5.289535522460937500e-01 -3.701919913291931152e-01
-4.002164602279663086e-01 -2.470850246027112007e-03 5.024637579917907715e-01 3.892185389995574951e-01 5.522416234016418457e-01 -3.342042267322540283e-01 5.816249176859855652e-02 -1.257525533437728882e-01
-4.509506002068519592e-02 2.805771827697753906e-01 -1.685116291046142578e-01 -6.984863430261611938e-02 2.044719457626342773e-02 -7.006228566169738770e-01 -3.435222208499908447e-01 -5.259943604469299316e-01
-6.734951138496398926e-01 2.267629057168960571e-01 6.069340109825134277e-01 1.686735451221466064e-01 -1.376729737967252731e-02 -1.234724298119544983e-01 -2.099934816360473633e-01 1.965476274490356445e-01
-6.066604256629943848e-01 -1.539444923400878906e-01 5.414471626281738281e-01 4.757740721106529236e-02 2.931466698646545410e-01 -4.398606419563293457e-01 -1.828179806470870972e-01 -8.260069880634546280e-04
-5.577403306961059570e-01 4.440223276615142822e-01 -1.590103060007095337e-01 -1.650904417037963867e-01 5.199578031897544861e-02 -5.538176298141479492e-01 -7.382515072822570801e-02 3.526515364646911621e-01
-4.103491902351379395e-01 2.317328453063964844e-01 3.073722720146179199e-01 4.872183501720428467e-01 4.995396137237548828e-01 -4.167131781578063965e-01 1.521621481515467167e-03 1.512025147676467896e-01
-5.294650197029113770e-01 -1.300436258316040039e-01 9.131436236202716827e-03 3.800191879272460938e-01 5.972185134887695312e-01 -4.581573233008384705e-02 -3.392247259616851807e-01 -2.905422747135162354e-01
-3.756955265998840332e-01 2.206945270299911499e-01 -1.393280327320098877e-01 3.301452100276947021e-01 1.602952033281326294e-01 -7.963576316833496094e-01 -1.095770522952079773e-01 -9.925468266010284424e-02
2.198859155178070068e-01 6.678124070167541504e-01 3.474914133548736572e-01 -2.703500092029571533e-01 1.503221690654754639e-01 -4.454958811402320862e-02 -5.248672962188720703e-01 1.084908246994018555e-01
-2.221194505691528320e-01 -9.456106275320053101e-02 1.835046857595443726e-01 1.124553531408309937e-01 8.882538080215454102e-01 -2.348422557115554810e-01 -1.947481334209442139e-01 -1.154492050409317017e-01
8.495636284351348877e-03 1.707708239555358887e-01 1.980609297752380371e-01 -4.403230547904968262e-01 5.834850072860717773e-01 1.779298111796379089e-02 -4.365905821323394775e-01 -4.541693925857543945e-01
2.175451666116714478e-01 2.762176096439361572e-01 8.042318373918533325e-02 2.647687196731567383e-01 1.424387246370315552e-01 -5.160238742828369141e-01 -6.397650837898254395e-01 -3.223952353000640869e-01
-2.274412959814071655e-01 1.995113193988800049e-01 -4.046604931354522705e-01 2.366233021020889282e-01 5.391067862510681152e-01 -3.086282014846801758e-01 -4.334722459316253662e-01 -3.390273749828338623e-01
-4.139050245285034180e-01 2.253159880638122559e-01 -4.331011474132537842e-01 1.413675844669342041e-01 6.087096333503723145e-01 -2.071043103933334351e-01 -3.863121271133422852e-01 8.773396909236907959e-02
-4.377301931381225586e-01 1.208284869790077209e-01 2.676554322242736816e-01 -1.025015041232109070e-01 7.725125551223754883e-01 -2.691345512866973877e-01 3.380658105015754700e-02 2.032122761011123657e-01
1.708495765924453735e-01 4.346728622913360596e-01 1.238267943263053894e-01 -2.416987419128417969e-01 4.190118908882141113e-01 1.689895391464233398e-01 -7.027848362922668457e-01 -1.004183515906333923e-01
-7.632369548082351685e-02 4.004516899585723877e-01 1.075087487697601318e-01 1.760566830635070801e-01 1.571615040302276611e-01 4.533387720584869385e-02 -7.489614486694335938e-01 4.511772394180297852e-01
