# Supplementary material for: Where is your field going? A machine learning approach to study the relative motion of the domains of physics
Source: PLoS One. 2020 Jun 18;15(6):e0233997. doi: 10.1371/journal.pone.0233997 (PMC7302634; doi:10.1371/journal.pone.0233997)
Supplement: S24 Data — (ZIP) [file pone.0233997.s024.zip › 23/Pacs4Run_23_VS_500_embeddings1993-1997ED8.txt]

6.848771572113037109e-01 2.806962430477142334e-01 -1.929153650999069214e-01 4.873221814632415771e-01 -3.203833401203155518e-01 1.924788355827331543e-01 -1.931518614292144775e-01 2.126818895339965820e-02
2.309398949146270752e-01 1.308672875165939331e-01 -2.622110247611999512e-01 1.418760865926742554e-01 -6.387848258018493652e-01 -2.754732966423034668e-01 -1.028944030404090881e-01 5.883351564407348633e-01
5.234063863754272461e-01 5.039349794387817383e-01 4.837076365947723389e-02 -5.156651511788368225e-02 -5.692086815834045410e-01 2.782591879367828369e-01 1.391504555940628052e-01 -2.151905000209808350e-01
4.506049156188964844e-01 1.932535916566848755e-01 -5.059919357299804688e-01 6.748149991035461426e-01 -1.926065981388092041e-02 -1.643206179141998291e-01 9.869022294878959656e-03 1.439973413944244385e-01
5.003899335861206055e-01 -6.771125644445419312e-02 3.329568505287170410e-01 5.902213454246520996e-01 -4.026092588901519775e-01 -1.514209955930709839e-01 2.606747150421142578e-01 1.811896115541458130e-01
4.026706218719482422e-01 1.736018657684326172e-01 -6.413484215736389160e-01 -1.423197984695434570e-01 -5.053346753120422363e-01 2.092820107936859131e-01 2.254700064659118652e-01 1.616701185703277588e-01
4.570628404617309570e-01 4.124152660369873047e-01 1.294126547873020172e-02 2.928692400455474854e-01 -5.068808794021606445e-01 4.374115467071533203e-01 2.907639145851135254e-01 4.761074110865592957e-02
5.189806222915649414e-01 2.978436946868896484e-01 4.946753010153770447e-02 -4.339269548654556274e-02 -6.749091744422912598e-01 -2.490396797657012939e-01 4.374811425805091858e-02 -3.437750339508056641e-01
2.420906424522399902e-01 1.704639941453933716e-01 1.390688717365264893e-01 -3.121096789836883545e-01 -7.080483436584472656e-01 -3.803178668022155762e-02 -4.577822983264923096e-01 2.885101437568664551e-01
3.070759773254394531e-01 4.402562677860260010e-01 -1.079666167497634888e-01 3.701293766498565674e-01 -6.288265585899353027e-01 -1.436194777488708496e-01 4.750370606780052185e-02 3.806834518909454346e-01
6.054642200469970703e-01 4.480301737785339355e-01 -3.097387254238128662e-01 -4.077958762645721436e-01 -1.896925121545791626e-01 2.645915746688842773e-01 -1.999170631170272827e-01 -1.564859151840209961e-01
5.740441679954528809e-01 -2.515349686145782471e-01 -1.125746071338653564e-01 4.675501286983489990e-01 -4.455628991127014160e-02 -3.570824861526489258e-01 -7.811193913221359253e-02 4.902374148368835449e-01
4.249993562698364258e-01 5.558044910430908203e-01 -1.737961769104003906e-01 -9.631419181823730469e-02 -5.025783777236938477e-01 -2.161181867122650146e-01 -4.106059670448303223e-01 -5.555195733904838562e-02
5.150598287582397461e-01 3.288659453392028809e-01 1.972130239009857178e-01 6.186043024063110352e-01 -2.281301170587539673e-01 1.354641318321228027e-01 2.849154174327850342e-01 2.311396002769470215e-01
2.850664258003234863e-01 4.965125620365142822e-01 -2.530380487442016602e-01 -9.003967791795730591e-02 -6.708729267120361328e-01 -1.099696904420852661e-01 -3.344869911670684814e-01 -1.613429039716720581e-01
5.452732443809509277e-01 3.818550407886505127e-01 9.397768974304199219e-02 8.110313862562179565e-02 -5.310023427009582520e-01 3.766132295131683350e-01 2.689061164855957031e-01 -2.129385620355606079e-01
4.641176760196685791e-01 1.022418439388275146e-01 2.358771115541458130e-01 -3.715652823448181152e-01 -6.978520154953002930e-01 -7.675275206565856934e-02 -1.690438985824584961e-01 2.428549677133560181e-01
5.134607553482055664e-01 -5.620884150266647339e-02 2.666800320148468018e-01 6.512650102376937866e-02 -3.008078634738922119e-01 1.550232470035552979e-01 -6.105676293373107910e-01 -4.129510521888732910e-01
3.347823023796081543e-01 -1.210322827100753784e-01 2.193595916032791138e-01 5.266750454902648926e-01 -5.047391057014465332e-01 -1.464340090751647949e-01 -5.030882954597473145e-01 -1.358837783336639404e-01
6.212945580482482910e-01 3.975310027599334717e-01 -1.543442457914352417e-01 3.357104063034057617e-01 1.212154328823089600e-01 -5.329021811485290527e-02 -3.464429825544357300e-02 5.483661293983459473e-01
5.141439437866210938e-01 3.849918544292449951e-01 -3.338453769683837891e-01 6.270811706781387329e-02 -1.533565074205398560e-01 -1.108392104506492615e-01 -7.551024854183197021e-02 6.561608910560607910e-01
3.572257161140441895e-01 4.644273519515991211e-01 8.563947677612304688e-02 6.620430946350097656e-02 -7.133798003196716309e-01 -2.427100241184234619e-01 -1.123305931687355042e-01 2.540532648563385010e-01
4.894009232521057129e-01 4.404676556587219238e-01 4.591980576515197754e-01 -8.894590288400650024e-02 -4.576227068901062012e-01 1.836294531822204590e-01 -1.923592835664749146e-01 2.599233984947204590e-01
4.857481420040130615e-01 4.090633988380432129e-01 4.350509047508239746e-01 -2.693138085305690765e-02 -5.006473660469055176e-01 -2.344275265932083130e-01 -3.083527982234954834e-01 7.769207656383514404e-02
4.784855246543884277e-01 3.926369547843933105e-02 4.246796071529388428e-01 5.559529662132263184e-01 -4.150464832782745361e-01 -5.708889663219451904e-02 -2.260942906141281128e-01 -2.311540246009826660e-01
8.113743662834167480e-01 -4.679935276508331299e-01 -1.935712844133377075e-01 6.844250601716339588e-04 2.144211158156394958e-02 8.351087570190429688e-02 -1.933979839086532593e-01 -2.008652389049530029e-01
5.448352098464965820e-01 4.815749228000640869e-01 -1.410132180899381638e-02 -2.721617817878723145e-01 -1.655221730470657349e-01 -2.031638100743293762e-02 -2.122756242752075195e-01 5.692961215972900391e-01
3.663372993469238281e-01 3.692033886909484863e-01 -2.417180687189102173e-01 -5.383641645312309265e-02 -3.878966867923736572e-01 -2.939982712268829346e-01 -3.591728508472442627e-01 5.497779250144958496e-01
2.876537144184112549e-01 -4.319170489907264709e-02 -7.407330721616744995e-02 6.605829596519470215e-01 -2.998108267784118652e-01 5.433877706527709961e-01 -2.684018015861511230e-01 -1.278153061866760254e-01
3.671533465385437012e-01 1.298808902502059937e-01 -4.473287463188171387e-01 -3.076948821544647217e-01 -6.217967271804809570e-01 1.648186445236206055e-01 1.643802374601364136e-01 3.357572853565216064e-01
3.385169506072998047e-01 2.557650022208690643e-02 4.749973416328430176e-01 5.293747782707214355e-01 -5.423986315727233887e-01 5.094829201698303223e-02 -2.649426460266113281e-01 -1.091118305921554565e-01
6.216419935226440430e-01 3.300722837448120117e-01 4.798378422856330872e-02 4.158080369234085083e-02 -4.130603671073913574e-01 -5.658754706382751465e-01 -9.177970141172409058e-02 3.639489412307739258e-02
4.577014744281768799e-01 5.760681629180908203e-01 -4.667215347290039062e-01 1.188015863299369812e-01 -1.904822289943695068e-01 -2.345173358917236328e-01 -2.199655175209045410e-01 2.950343191623687744e-01
5.889050960540771484e-01 -4.662662744522094727e-01 -2.929557561874389648e-01 -1.463341861963272095e-01 -4.417747557163238525e-01 1.138532757759094238e-01 -1.709951013326644897e-01 -3.019651174545288086e-01
2.429759204387664795e-01 4.273813068866729736e-01 -6.821295619010925293e-02 3.049677908420562744e-01 -5.857475399971008301e-01 -1.264757364988327026e-01 -6.504809856414794922e-02 5.452724695205688477e-01
5.018027424812316895e-01 4.737257361412048340e-01 -6.624913960695266724e-02 -2.206236273050308228e-01 -2.105039209127426147e-01 -1.116467714309692383e-01 -2.761112153530120850e-01 5.811197161674499512e-01
5.458241105079650879e-01 3.597153723239898682e-01 -1.156797036528587341e-01 -1.359569001942873001e-02 -5.118593573570251465e-01 -4.657059013843536377e-01 -2.989665232598781586e-02 2.816708981990814209e-01
5.260573029518127441e-01 1.732057183980941772e-01 -2.480313032865524292e-01 -1.669479906558990479e-01 -5.954666137695312500e-01 -3.578776717185974121e-01 1.467500030994415283e-01 3.157211840152740479e-01
3.954040408134460449e-01 4.855464398860931396e-01 -6.348027288913726807e-02 -6.724549084901809692e-02 -6.182048916816711426e-01 -6.488569080829620361e-02 -3.335085213184356689e-01 -3.189562857151031494e-01
3.192975819110870361e-01 2.740106880664825439e-01 -3.340358436107635498e-01 -3.722408711910247803e-01 -4.811019301414489746e-01 -5.851056892424821854e-03 -3.578664362430572510e-01 4.618032574653625488e-01
5.698149800300598145e-01 2.749112248420715332e-01 3.480634987354278564e-01 4.370108842849731445e-01 -3.805086612701416016e-01 -2.997099161148071289e-01 1.845372319221496582e-01 -1.376266628503799438e-01
5.494139194488525391e-01 3.824941217899322510e-01 -2.102800309658050537e-01 -1.298182606697082520e-01 -4.914368987083435059e-01 -4.365774989128112793e-01 -1.396984159946441650e-01 1.978545188903808594e-01
3.603643476963043213e-01 7.629197090864181519e-02 -2.059845477342605591e-01 -2.367590367794036865e-01 -6.706696748733520508e-01 1.088237836956977844e-01 2.549850940704345703e-01 4.890550673007965088e-01
2.738299667835235596e-01 3.968126773834228516e-01 9.035808593034744263e-02 3.429805934429168701e-01 -6.625880599021911621e-01 -2.036107629537582397e-01 -5.959399789571762085e-02 3.971460163593292236e-01
4.174930155277252197e-01 4.427796304225921631e-01 -4.636652767658233643e-01 7.301331311464309692e-02 -2.441873848438262939e-01 -2.035216391086578369e-01 -2.150065898895263672e-01 5.119110345840454102e-01
5.592311024665832520e-01 4.312439560890197754e-01 -2.462027221918106079e-01 -6.889703869819641113e-02 -3.591268658638000488e-01 -4.469129443168640137e-01 -1.873665153980255127e-01 2.685462832450866699e-01
4.330546557903289795e-01 4.294393956661224365e-01 -1.462583802640438080e-02 8.316365629434585571e-02 -6.069593429565429688e-01 -4.133537411689758301e-01 -1.609130650758743286e-01 2.361386269330978394e-01
4.193538129329681396e-01 1.754369735717773438e-01 4.443633258342742920e-01 3.079058788716793060e-02 -6.616538166999816895e-01 3.093496663495898247e-03 7.912755012512207031e-02 3.884596526622772217e-01
2.605288922786712646e-01 3.472492992877960205e-01 -8.838871866464614868e-02 2.710534334182739258e-01 -6.914662122726440430e-01 -8.339296281337738037e-02 1.088021881878376007e-02 4.950373768806457520e-01
4.980593621730804443e-01 4.021396636962890625e-01 1.549550592899322510e-01 4.434997737407684326e-01 -3.620482087135314941e-01 3.926832675933837891e-01 2.804388701915740967e-01 -7.478158921003341675e-02
3.787672221660614014e-01 -2.075136303901672363e-01 -2.864274755120277405e-02 4.772523641586303711e-01 -1.872336715459823608e-01 2.056393623352050781e-01 -7.015568017959594727e-01 -1.239253282546997070e-01
2.370754331350326538e-01 -1.383604258298873901e-01 -8.039091527462005615e-02 3.231954574584960938e-01 -4.429147541522979736e-01 1.707997769117355347e-01 -7.533217668533325195e-01 -1.445474177598953247e-01
4.444084763526916504e-01 3.319760262966156006e-01 9.294594824314117432e-02 2.586203627288341522e-02 -5.770339369773864746e-01 -4.962914884090423584e-01 -3.203183710575103760e-01 3.328476101160049438e-02
4.470549225807189941e-01 3.589945733547210693e-01 -3.347186446189880371e-01 1.506288498640060425e-01 -1.822018027305603027e-01 -2.928856611251831055e-01 -1.992709636688232422e-01 6.146956682205200195e-01
5.496706366539001465e-01 -2.892160117626190186e-01 3.150119483470916748e-01 1.226122304797172546e-01 -4.437409043312072754e-01 -7.155697792768478394e-02 -5.091743469238281250e-01 -1.966340392827987671e-01
2.740187644958496094e-01 -2.016867846250534058e-01 -9.127110242843627930e-03 3.587753176689147949e-01 -4.438183307647705078e-01 -7.797144819051027298e-03 -7.421717047691345215e-01 -8.705604076385498047e-02
5.491528511047363281e-01 -4.087680578231811523e-01 -1.392373144626617432e-01 -1.653312891721725464e-01 -3.774239718914031982e-01 4.864675402641296387e-01 -1.275588721036911011e-01 -2.987434566020965576e-01
3.016904294490814209e-01 -2.709568440914154053e-01 3.139593601226806641e-01 1.472122967243194580e-01 -4.012006223201751709e-01 4.837493896484375000e-01 -5.621818900108337402e-01 6.557010114192962646e-02
4.988869130611419678e-01 5.174027681350708008e-01 1.159236505627632141e-01 1.481949985027313232e-01 -4.830081462860107422e-01 2.138931751251220703e-01 3.486261144280433655e-02 -4.095651507377624512e-01
7.193241119384765625e-01 -3.654776215553283691e-01 -3.030139505863189697e-01 1.140041276812553406e-01 -5.782134458422660828e-02 -1.092635244131088257e-01 2.326714545488357544e-01 4.180510044097900391e-01
8.027519583702087402e-01 -5.017020106315612793e-01 1.391532719135284424e-01 4.230241104960441589e-02 -2.036029100418090820e-01 1.536065042018890381e-01 -4.267548676580190659e-03 -1.329061836004257202e-01
4.883059263229370117e-01 5.059776306152343750e-01 -3.272648453712463379e-01 -3.600918650627136230e-01 -3.385112583637237549e-01 2.521378397941589355e-01 -1.942349672317504883e-01 2.299671173095703125e-01
2.019368708133697510e-01 3.852887451648712158e-01 -4.483734369277954102e-01 5.464433133602142334e-02 -7.592815756797790527e-01 -1.000764667987823486e-01 -1.369290947914123535e-01 -3.841916099190711975e-02
6.155650615692138672e-01 6.429855246096849442e-03 -3.415788114070892334e-01 -1.548580974340438843e-01 -3.949398398399353027e-01 1.266451328992843628e-01 4.674516916275024414e-01 2.997559309005737305e-01
6.667476892471313477e-01 2.144100517034530640e-01 1.963459849357604980e-01 2.915191352367401123e-01 -3.760114014148712158e-01 4.462683107703924179e-03 2.945999205112457275e-01 -3.971739709377288818e-01
5.237393975257873535e-01 1.475295275449752808e-01 -4.200495481491088867e-01 -3.768832385540008545e-01 -4.040891528129577637e-01 -3.251818418502807617e-01 -1.657703071832656860e-01 2.982255816459655762e-01
6.345053911209106445e-01 3.268508613109588623e-01 -3.140640854835510254e-01 -4.410522580146789551e-01 -4.037659764289855957e-01 9.034146368503570557e-02 6.893911957740783691e-02 1.465155929327011108e-01
5.510346293449401855e-01 3.189161419868469238e-01 -3.396845757961273193e-01 -5.226377248764038086e-01 -3.738458454608917236e-01 1.527597308158874512e-01 -2.634107135236263275e-02 2.057367712259292603e-01
5.539659261703491211e-01 2.937921285629272461e-01 -1.088687032461166382e-01 1.869216412305831909e-01 -4.431151449680328369e-01 3.761740922927856445e-01 4.607724547386169434e-01 9.922935813665390015e-02
3.271835744380950928e-01 -3.371595442295074463e-01 2.200571894645690918e-01 6.878901273012161255e-02 -6.458876729011535645e-01 1.228174567222595215e-01 -5.356246232986450195e-01 -8.347884565591812134e-02
5.205724835395812988e-01 9.010370075702667236e-02 -9.530156850814819336e-02 1.854002773761749268e-01 -4.272390902042388916e-02 7.617989182472229004e-01 9.437675774097442627e-02 2.938710749149322510e-01
4.401573538780212402e-01 3.598633706569671631e-01 -2.254041731357574463e-01 1.360728293657302856e-01 -1.706896126270294189e-01 -1.043606624007225037e-01 -1.350285112857818604e-01 7.410656213760375977e-01
1.602925211191177368e-01 6.683547794818878174e-02 -2.898145616054534912e-01 6.522055864334106445e-01 -5.702171921730041504e-01 2.195495516061782837e-01 -2.244309335947036743e-01 -1.917175203561782837e-01
5.954516530036926270e-01 1.815664470195770264e-01 -1.606797426939010620e-01 3.719340860843658447e-01 3.584680855274200439e-01 3.831732273101806641e-01 -3.352645635604858398e-01 2.461593747138977051e-01
6.948136091232299805e-01 -3.862436413764953613e-01 -3.635007441043853760e-01 2.931509912014007568e-02 -2.607897520065307617e-01 -8.793928474187850952e-02 -1.561999022960662842e-01 -3.673078417778015137e-01
8.131380677223205566e-01 4.455485343933105469e-01 -1.165711283683776855e-01 -2.321305274963378906e-01 -4.978821054100990295e-02 2.161086350679397583e-01 7.401383668184280396e-02 -1.347585022449493408e-01
5.388033390045166016e-01 5.108900666236877441e-01 -3.872113525867462158e-01 -6.764435768127441406e-02 -1.306125819683074951e-01 5.051025748252868652e-01 -1.024036854505538940e-01 -1.072334796190261841e-01
5.109809637069702148e-01 4.049583673477172852e-01 2.322379499673843384e-01 3.018506467342376709e-01 -3.452799916267395020e-01 4.890364408493041992e-01 1.482888311147689819e-01 -2.224729955196380615e-01
5.415845513343811035e-01 -1.599026769399642944e-01 -2.557283639907836914e-01 -1.199323609471321106e-01 -4.112623333930969238e-01 -2.234016954898834229e-01 2.945384085178375244e-01 5.436347126960754395e-01
6.247829198837280273e-01 -5.450215935707092285e-01 1.858359016478061676e-02 -6.485366076231002808e-02 -3.353695273399353027e-01 2.772206366062164307e-01 -2.594328522682189941e-01 -2.267529517412185669e-01
6.363681554794311523e-01 5.572001338005065918e-01 -3.838587999343872070e-01 -1.411401778459548950e-01 2.044156193733215332e-02 3.177470266819000244e-01 -5.542278289794921875e-02 1.133262813091278076e-01
6.170123219490051270e-01 2.114480435848236084e-01 -2.665632069110870361e-01 -2.305580824613571167e-01 -3.061695694923400879e-01 5.087633728981018066e-01 3.014470338821411133e-01 8.319903165102005005e-02
7.906745076179504395e-01 1.786980032920837402e-01 1.956108212471008301e-01 1.785937994718551636e-01 3.313804268836975098e-01 1.353994309902191162e-01 -3.511996567249298096e-01 1.457891464233398438e-01
3.386698067188262939e-01 4.249071478843688965e-01 -3.350673913955688477e-01 -5.591797456145286560e-02 -4.914911985397338867e-01 -3.768551647663116455e-01 -4.007636308670043945e-01 2.125208377838134766e-01
4.603506624698638916e-01 4.241643846035003662e-01 1.593097746372222900e-01 3.302913606166839600e-01 -4.793331399559974670e-02 4.369711279869079590e-01 -1.803973503410816193e-02 5.292664766311645508e-01
8.004896044731140137e-01 4.430320858955383301e-02 -1.732410192489624023e-01 1.963547617197036743e-01 -8.052670955657958984e-02 -5.197032690048217773e-01 5.163483694195747375e-02 -9.717854857444763184e-02
2.957614064216613770e-01 1.273511946201324463e-01 1.156071051955223083e-01 -3.509780168533325195e-01 -7.169851660728454590e-01 -1.964593231678009033e-01 -4.095892012119293213e-01 1.983157396316528320e-01
3.043106794357299805e-01 5.721537470817565918e-01 -2.755439281463623047e-01 -1.867972612380981445e-01 -4.194246232509613037e-01 4.346125721931457520e-01 -2.188891172409057617e-01 2.376970797777175903e-01
6.255432367324829102e-01 -3.230820000171661377e-01 3.654764592647552490e-01 2.607925236225128174e-01 -2.190731465816497803e-01 4.612094759941101074e-01 -1.509944200515747070e-01 -1.386411935091018677e-01
6.344882845878601074e-01 8.846738189458847046e-02 -3.432519435882568359e-01 -3.523733317852020264e-01 -3.418321907520294189e-01 3.638325333595275879e-01 3.116220831871032715e-01 3.574214503169059753e-02
1.126613318920135498e-01 1.916254609823226929e-01 -2.488411813974380493e-01 7.083758115768432617e-01 -4.498696029186248779e-01 3.233258128166198730e-01 -2.780672907829284668e-01 -5.123745277523994446e-02
4.968208372592926025e-01 5.175824761390686035e-01 3.138341009616851807e-02 -3.202359378337860107e-01 -5.740689635276794434e-01 -6.954459846019744873e-02 -2.148668915033340454e-01 -3.438183665275573730e-02
2.802428901195526123e-01 6.574016064405441284e-02 -2.232787609100341797e-01 6.880510449409484863e-01 -5.003530979156494141e-01 1.063149888068437576e-02 -2.266263365745544434e-01 -3.033953607082366943e-01
4.214179515838623047e-01 4.509443640708923340e-01 3.548301458358764648e-01 2.661284208297729492e-01 -4.851690828800201416e-01 3.679217100143432617e-01 1.871551722288131714e-01 1.286264657974243164e-01
2.257596105337142944e-01 4.640580713748931885e-01 -1.562859714031219482e-01 1.511827558279037476e-01 -5.311740636825561523e-01 -1.461403071880340576e-01 -2.773621380329132080e-01 5.531441569328308105e-01
6.538646817207336426e-01 -3.941298127174377441e-01 3.640303909778594971e-01 1.608525775372982025e-02 -4.295665323734283447e-01 -9.322651475667953491e-02 -2.668188214302062988e-01 -1.411908417940139771e-01
4.231574833393096924e-01 -3.566172719001770020e-01 3.043445348739624023e-01 2.146877497434616089e-01 -3.778843283653259277e-01 -5.330882221460342407e-02 -6.266156435012817383e-01 1.294601261615753174e-01
5.083187818527221680e-01 -4.756914377212524414e-01 2.479595094919204712e-01 3.800361976027488708e-02 -4.469670355319976807e-01 5.108867213129997253e-02 -4.976752102375030518e-01 4.828517511487007141e-02
4.235798418521881104e-01 4.604393839836120605e-01 -2.267187386751174927e-01 4.902226030826568604e-01 -2.890713214874267578e-01 4.337265193462371826e-01 2.051459103822708130e-01 -5.559039860963821411e-02
4.605347514152526855e-01 4.623634815216064453e-01 -3.146947547793388367e-02 -5.746082961559295654e-02 -3.601377606391906738e-01 -3.118982911109924316e-01 -2.905918359756469727e-01 5.083428621292114258e-01
4.170638620853424072e-01 2.608766853809356689e-01 -5.040707066655158997e-02 -3.941442444920539856e-02 -5.671522021293640137e-01 -5.529307723045349121e-01 -3.278779089450836182e-01 1.378719359636306763e-01
3.227922320365905762e-01 -2.646328806877136230e-01 -3.628800809383392334e-01 3.605036735534667969e-01 -1.317333430051803589e-01 -7.070800662040710449e-02 -7.309679388999938965e-01 -8.638481050729751587e-02
7.735630869865417480e-01 5.583606660366058350e-02 -2.812007069587707520e-01 -1.401195079088211060e-01 -2.569929361343383789e-01 -4.011750519275665283e-01 2.592634558677673340e-01 7.463781535625457764e-02
3.590668439865112305e-01 3.110902905464172363e-01 -3.798874840140342712e-02 -3.175368532538414001e-02 -6.848599314689636230e-01 -4.262739419937133789e-01 -3.469353020191192627e-01 -2.712569013237953186e-02
5.406390428543090820e-01 1.653351783752441406e-01 1.657873392105102539e-01 2.610101699829101562e-01 -4.338599368929862976e-02 7.141004800796508789e-01 9.436931461095809937e-02 2.530507445335388184e-01
7.711147665977478027e-01 -3.709245026111602783e-01 -2.197552621364593506e-01 2.090544998645782471e-01 -1.013786904513835907e-02 -2.641588449478149414e-01 1.001784875988960266e-01 3.096491992473602295e-01
3.924947679042816162e-01 -4.791481792926788330e-01 2.644331753253936768e-01 5.888011679053306580e-02 -2.966784238815307617e-01 3.088676631450653076e-01 -5.339280366897583008e-01 2.729038298130035400e-01
2.409168779850006104e-01 3.049887120723724365e-01 -3.265186548233032227e-01 1.676703244447708130e-01 -6.687394380569458008e-01 -1.510055810213088989e-01 -2.869374677538871765e-02 4.933303594589233398e-01
2.560927271842956543e-01 -2.962446808815002441e-01 -1.309946477413177490e-01 5.998899936676025391e-01 -5.825183987617492676e-01 3.199226558208465576e-01 -9.614115953445434570e-02 -1.367731392383575439e-01
7.891446948051452637e-01 -7.126577943563461304e-02 -1.756317317485809326e-01 2.466252893209457397e-01 2.299952805042266846e-01 -3.429969251155853271e-01 -2.096612602472305298e-01 2.569020092487335205e-01
5.116212964057922363e-01 -1.047311127185821533e-01 2.170984894037246704e-01 5.978201031684875488e-01 -2.061330676078796387e-01 -4.013884365558624268e-01 -3.422334194183349609e-01 -4.502253606915473938e-02
4.031449854373931885e-01 4.275041520595550537e-01 -1.709690690040588379e-01 -2.734939157962799072e-01 -4.881270229816436768e-01 3.803651034832000732e-01 -1.609421670436859131e-01 3.766125142574310303e-01
6.315800547599792480e-01 4.662779569625854492e-01 -1.621249020099639893e-01 -4.641975462436676025e-01 -3.595805168151855469e-01 1.794842886738479137e-03 -1.029302030801773071e-01 -4.507540911436080933e-02
4.861668944358825684e-01 4.353821575641632080e-01 -2.220123559236526489e-01 4.342619776725769043e-01 4.059406369924545288e-02 2.094404213130474091e-02 -1.493583023548126221e-01 5.584056377410888672e-01
6.895993351936340332e-01 4.001350700855255127e-01 -3.765194118022918701e-01 -2.645010054111480713e-01 -9.522197395563125610e-02 1.929726898670196533e-01 -6.033848598599433899e-02 -3.204222023487091064e-01
4.304448664188385010e-01 2.325684726238250732e-01 2.521030902862548828e-01 -3.427458703517913818e-01 -5.842956900596618652e-01 -5.158061161637306213e-02 -4.048105776309967041e-01 2.677029967308044434e-01
2.940823733806610107e-01 2.705701589584350586e-01 2.552386224269866943e-01 2.284272573888301849e-02 -8.089709281921386719e-01 9.574179351329803467e-02 -1.169713661074638367e-01 3.120194971561431885e-01
5.874233841896057129e-01 4.668053686618804932e-01 -1.838884651660919189e-01 -4.908919632434844971e-01 -1.064345836639404297e-01 3.800864890217781067e-02 -3.021845519542694092e-01 2.411397695541381836e-01
6.233612298965454102e-01 2.270013988018035889e-01 -1.591909676790237427e-01 3.830158114433288574e-01 2.108833789825439453e-01 -1.178776193410158157e-02 -1.001167297363281250e-01 5.772471427917480469e-01
4.525233507156372070e-01 -3.971216827630996704e-02 -2.919647097587585449e-01 -3.719237148761749268e-01 -5.574888586997985840e-01 7.991230487823486328e-02 2.568564116954803467e-01 4.323424696922302246e-01
6.977881193161010742e-01 2.221997827291488647e-01 -3.623807430267333984e-01 -3.757770955562591553e-01 -2.319498062133789062e-01 -2.831040024757385254e-01 6.451665610074996948e-02 2.303904145956039429e-01
3.036426305770874023e-01 -2.937547862529754639e-01 3.070020377635955811e-01 2.098439633846282959e-01 -5.194270610809326172e-01 2.439923398196697235e-02 -5.837212204933166504e-01 2.685038149356842041e-01
5.093646049499511719e-01 -5.753343105316162109e-01 -4.448385238647460938e-01 2.124779224395751953e-01 -3.357890546321868896e-01 2.056430131196975708e-01 -4.401991516351699829e-02 -9.761634469032287598e-02
2.957586050033569336e-01 2.178660184144973755e-01 2.139600813388824463e-01 -2.635247111320495605e-01 -7.462695240974426270e-01 1.796335726976394653e-01 -1.900477856397628784e-01 3.528918325901031494e-01
7.479772567749023438e-01 -1.130267381668090820e-01 -3.506514430046081543e-01 3.043368160724639893e-01 2.153868973255157471e-01 -3.200833797454833984e-01 -2.458371222019195557e-01 5.382037162780761719e-02
6.775617003440856934e-01 -3.428629040718078613e-01 4.465979337692260742e-01 -6.676166318356990814e-03 -3.037458360195159912e-01 2.337166070938110352e-01 -2.711122334003448486e-01 -5.894052237272262573e-02
3.767446279525756836e-01 4.281974136829376221e-01 -2.193060070276260376e-01 -2.041461616754531860e-01 -6.184195280075073242e-01 -1.857706755399703979e-01 -3.927782475948333740e-01 -1.170957610011100769e-01
6.259567141532897949e-01 5.099534988403320312e-02 2.347988076508045197e-02 1.154136806726455688e-01 3.611758351325988770e-01 2.136242091655731201e-01 -4.408399462699890137e-01 4.704072475433349609e-01
5.962384939193725586e-01 -2.499779164791107178e-01 3.481469154357910156e-01 1.728236377239227295e-01 -2.597849071025848389e-01 7.970955222845077515e-02 -5.870993733406066895e-01 -1.113951206207275391e-01
8.030459880828857422e-01 1.056856848299503326e-02 -1.369761526584625244e-01 5.624783691018819809e-03 -2.805969677865505219e-02 -5.741781592369079590e-01 -5.533169209957122803e-02 5.178597941994667053e-02
5.768398046493530273e-01 3.185905516147613525e-01 -2.471722215414047241e-01 -5.550804734230041504e-01 -4.167490005493164062e-01 -2.730934880673885345e-02 -1.045720800757408142e-01 1.057669520378112793e-01
6.258035302162170410e-01 -5.678287744522094727e-01 5.320958048105239868e-02 9.170074760913848877e-02 -4.363786280155181885e-01 6.454972177743911743e-02 -1.944722831249237061e-01 -2.056395262479782104e-01
8.004640936851501465e-01 -3.453461080789566040e-02 -1.935067474842071533e-01 -1.361037325114011765e-02 1.277099698781967163e-01 -2.227100729942321777e-01 1.751759797334671021e-01 4.731156826019287109e-01
3.340933620929718018e-01 -1.187726482748985291e-01 -3.245819509029388428e-01 -3.522258996963500977e-01 -4.926400780677795410e-01 2.589143812656402588e-02 -1.273338049650192261e-01 6.207090020179748535e-01
3.063755631446838379e-01 2.983652055263519287e-01 4.115330278873443604e-01 -1.706403098069131374e-03 -7.313359379768371582e-01 2.017263919115066528e-01 -1.398951262235641479e-01 2.294198721647262573e-01
2.247405797243118286e-01 -7.323941588401794434e-02 6.163116544485092163e-02 5.282397866249084473e-01 -6.963681578636169434e-01 2.010116428136825562e-01 -2.693429291248321533e-01 -2.518174648284912109e-01
4.013812243938446045e-01 -2.106676101684570312e-01 3.368119597434997559e-01 2.284594774246215820e-01 -3.977321684360504150e-01 -1.134697422385215759e-01 -6.360818743705749512e-01 2.306725829839706421e-01
2.241551280021667480e-01 5.016186237335205078e-01 -3.217242956161499023e-01 3.216642141342163086e-02 -7.138482928276062012e-01 7.569567114114761353e-02 -1.737831979990005493e-01 -2.192766815423965454e-01
6.386302113533020020e-01 -3.314726650714874268e-01 2.235561609268188477e-01 1.441704630851745605e-01 -4.317689836025238037e-01 1.594357937574386597e-01 -1.011756137013435364e-01 -4.352402091026306152e-01
6.516144275665283203e-01 3.996928334236145020e-01 -2.802151739597320557e-01 -1.346182227134704590e-01 -3.766003549098968506e-01 -3.945299983024597168e-01 3.331604599952697754e-02 1.428641676902770996e-01
3.329626321792602539e-01 3.458811938762664795e-01 -4.284610152244567871e-01 -3.043490946292877197e-01 -5.464196801185607910e-01 1.361091434955596924e-01 -6.137313321232795715e-02 4.152445793151855469e-01
5.435798168182373047e-01 3.981193602085113525e-01 -1.593973189592361450e-01 -4.650699496269226074e-01 -4.454188048839569092e-01 3.176143765449523926e-01 -5.395057052373886108e-02 -4.622463881969451904e-02
7.471262216567993164e-01 1.707632392644882202e-01 4.847775399684906006e-01 -7.276830077171325684e-02 -3.037269711494445801e-01 -2.634156309068202972e-02 2.760938405990600586e-01 -5.626638978719711304e-02
7.143932580947875977e-01 -3.939248621463775635e-01 8.558023720979690552e-02 1.852057278156280518e-01 -2.600252032279968262e-01 3.519463241100311279e-01 4.623623564839363098e-02 -3.149975538253784180e-01
1.424879282712936401e-01 9.049463272094726562e-02 -3.571585714817047119e-01 6.503551006317138672e-01 -5.208077430725097656e-01 6.876549869775772095e-02 -3.261205554008483887e-01 -1.966207772493362427e-01
8.664212822914123535e-01 1.220541968941688538e-01 2.872639000415802002e-01 2.397501915693283081e-01 4.837221652269363403e-02 -1.662292927503585815e-01 2.382119596004486084e-01 8.774586766958236694e-02
6.552202701568603516e-01 -4.632040858268737793e-01 -2.954762279987335205e-01 -6.324119120836257935e-02 -1.003225371241569519e-01 -1.121412739157676697e-01 1.757629662752151489e-01 4.596627652645111084e-01
4.603154957294464111e-01 -2.130205929279327393e-01 -2.969776690006256104e-01 5.797051787376403809e-01 -2.133035957813262939e-01 3.425956666469573975e-01 -2.634608745574951172e-01 -2.935916483402252197e-01
2.437705844640731812e-01 4.784516096115112305e-01 -2.519125342369079590e-01 -1.468790322542190552e-01 -4.329865872859954834e-01 -1.689195930957794189e-01 -5.748574733734130859e-01 2.831150591373443604e-01
3.558746874332427979e-01 1.360199749469757080e-01 -9.326601773500442505e-02 5.487019419670104980e-01 -3.867561221122741699e-01 1.494805365800857544e-01 -3.884789943695068359e-01 -4.714221060276031494e-01
1.864084899425506592e-01 -1.110023260116577148e-01 -5.128515511751174927e-02 5.656986832618713379e-01 -4.199843406677246094e-01 8.330224454402923584e-02 -6.685132980346679688e-01 -7.011125329881906509e-03
3.040006756782531738e-01 1.862126290798187256e-01 -4.211472868919372559e-01 -1.949701756238937378e-01 -5.838664174079895020e-01 3.463911712169647217e-01 1.504579335451126099e-01 4.171396493911743164e-01
1.244930922985076904e-01 -1.732370443642139435e-02 -5.683408379554748535e-01 5.916811227798461914e-01 -4.350856542587280273e-01 2.041110098361968994e-01 -2.602666616439819336e-01 -1.113734170794487000e-01
5.387986302375793457e-01 -8.350989781320095062e-03 3.912710547447204590e-01 4.540412127971649170e-01 -5.257323980331420898e-01 -1.485671401023864746e-01 -2.203797250986099243e-01 -5.784681066870689392e-02
4.539799988269805908e-01 -3.799647092819213867e-01 2.301713228225708008e-01 1.498919874429702759e-01 -2.248491942882537842e-01 1.693728566169738770e-01 -6.941748857498168945e-01 1.138391867280006409e-01
5.615317225456237793e-01 -2.074311226606369019e-01 -2.199442237615585327e-01 2.985441386699676514e-01 -1.472211033105850220e-01 -6.177693605422973633e-01 -3.175466358661651611e-01 1.258898060768842697e-03
5.670607686042785645e-01 -6.708415150642395020e-01 -1.838904768228530884e-01 1.981166601181030273e-01 -3.664789199829101562e-01 1.379711925983428955e-01 -4.094317927956581116e-02 -1.813079230487346649e-02
4.532983303070068359e-01 2.345528900623321533e-01 2.453932315111160278e-01 6.277686357498168945e-01 -2.349020838737487793e-01 2.673792243003845215e-01 1.354377120733261108e-01 3.744066357612609863e-01
5.575577616691589355e-01 4.353652894496917725e-01 -2.802793979644775391e-01 -2.570226788520812988e-01 -3.693835437297821045e-01 4.293811023235321045e-01 6.361822783946990967e-02 -1.735216081142425537e-01
6.070338487625122070e-01 -6.236441135406494141e-01 -3.013558685779571533e-02 3.958583250641822815e-02 -2.105812430381774902e-01 9.813205897808074951e-02 -4.295868575572967529e-01 -3.979353606700897217e-02
1.989332437515258789e-01 5.328574180603027344e-01 -3.671409189701080322e-01 -1.970209330320358276e-01 -4.497528374195098877e-01 4.134113490581512451e-01 -2.891959846019744873e-01 2.146114110946655273e-01
5.822943449020385742e-01 -5.529790520668029785e-01 -4.982791543006896973e-01 1.254493892192840576e-01 -2.758765518665313721e-01 1.009902730584144592e-01 -1.087000779807567596e-02 -6.857728213071823120e-02
4.736936986446380615e-01 6.633119657635688782e-03 -2.644943594932556152e-01 4.564383029937744141e-01 1.342792063951492310e-01 1.693641245365142822e-01 -1.183061525225639343e-01 6.607310771942138672e-01
2.761096358299255371e-01 1.808827742934226990e-02 -4.454343318939208984e-01 3.356530666351318359e-01 -1.966274827718734741e-01 2.717615365982055664e-01 -5.697018504142761230e-01 -4.186699986457824707e-01
1.992397904396057129e-01 4.923767149448394775e-01 2.621036954224109650e-02 2.715449929237365723e-01 -2.883713841438293457e-01 6.748131513595581055e-01 -1.168483942747116089e-01 3.020942211151123047e-01
7.030902504920959473e-01 1.577976793050765991e-01 -2.013521194458007812e-01 1.696593910455703735e-01 4.415989816188812256e-01 1.559214293956756592e-01 -3.956171274185180664e-01 1.886874586343765259e-01
3.094974756240844727e-01 8.687160909175872803e-03 -5.693804845213890076e-02 7.134472727775573730e-01 -5.545261502265930176e-01 -5.179114639759063721e-02 -9.554439783096313477e-02 -2.694005668163299561e-01
3.864888846874237061e-01 4.336314499378204346e-01 -3.337315917015075684e-01 -3.558607697486877441e-01 -5.101578235626220703e-01 -1.289527565240859985e-01 -3.816275894641876221e-01 4.524564743041992188e-02
6.031880974769592285e-01 6.867660284042358398e-01 -2.923779785633087158e-01 -1.935065165162086487e-02 -3.630953654646873474e-02 -7.553239911794662476e-02 -2.274052053689956665e-01 1.411404460668563843e-01
5.235174298286437988e-01 4.834979176521301270e-01 -4.768529832363128662e-01 -1.628421396017074585e-01 -2.249712198972702026e-01 3.707136213779449463e-01 -4.028169065713882446e-02 -2.204306125640869141e-01
6.412206888198852539e-01 4.446848630905151367e-01 -5.325779914855957031e-01 1.081732586026191711e-01 -1.375815421342849731e-01 8.146961033344268799e-02 1.837317943572998047e-01 -1.908592581748962402e-01
3.741146326065063477e-01 -1.834443360567092896e-01 2.164492011070251465e-01 3.553841710090637207e-01 -2.303661704063415527e-01 2.618741989135742188e-01 -7.223662137985229492e-01 9.888690710067749023e-02
5.328541994094848633e-01 -5.634370446205139160e-01 -3.347006440162658691e-01 2.767204344272613525e-01 -1.873843967914581299e-01 -1.163868699222803116e-02 -3.729511499404907227e-01 -1.888529062271118164e-01
4.466412067413330078e-01 4.337108135223388672e-01 -3.642426431179046631e-02 -3.745094835758209229e-01 -8.726637065410614014e-02 2.615068554878234863e-01 -4.269603788852691650e-01 4.610057175159454346e-01
7.951660156250000000e-01 1.138585880398750305e-01 -3.826948404312133789e-01 -1.854565888643264771e-01 1.667109876871109009e-01 -1.593900173902511597e-01 5.253007262945175171e-02 3.434245884418487549e-01
4.750624299049377441e-01 1.561761349439620972e-01 2.408370189368724823e-02 -1.244129985570907593e-01 -3.742820620536804199e-01 7.379065752029418945e-01 1.213300079107284546e-01 1.858816444873809814e-01
3.249701559543609619e-01 5.313368439674377441e-01 -2.411713451147079468e-01 6.142528653144836426e-01 -1.566596180200576782e-01 6.836849451065063477e-02 -1.656425595283508301e-01 3.463399112224578857e-01
7.404546737670898438e-01 -5.480483770370483398e-01 -6.597813218832015991e-02 2.242885157465934753e-02 -1.902882456779479980e-01 1.908514648675918579e-01 -1.488915234804153442e-01 -2.274007797241210938e-01
3.655522763729095459e-01 2.983756661415100098e-01 -2.105447649955749512e-01 -4.548212513327598572e-02 -1.617342978715896606e-01 -2.410603016614913940e-01 -4.509424865245819092e-01 6.658292412757873535e-01
6.930495500564575195e-01 -6.144312024116516113e-01 5.982877314090728760e-02 4.442331194877624512e-02 -3.173183500766754150e-01 -1.539239287376403809e-01 -1.086835265159606934e-01 -2.020166441798210144e-02
7.930057048797607422e-01 -2.005368024110794067e-01 -2.520208358764648438e-01 1.612427532672882080e-01 -1.181835401803255081e-02 -4.723669290542602539e-01 7.072743028402328491e-02 1.146325618028640747e-01
6.656057238578796387e-01 -6.468334197998046875e-01 1.033087447285652161e-01 -3.776850178837776184e-02 -2.864695489406585693e-01 1.082416027784347534e-01 -1.424926519393920898e-01 1.113164797425270081e-01
4.880816042423248291e-01 2.568466067314147949e-01 6.978102773427963257e-02 6.078756451606750488e-01 -4.315343797206878662e-01 1.524802744388580322e-01 3.338348269462585449e-01 -2.250019460916519165e-02
7.060873508453369141e-01 -5.510017871856689453e-01 1.318359673023223877e-01 -3.018617443740367889e-02 -2.903296947479248047e-01 5.497033894062042236e-02 -2.839919626712799072e-01 -1.076164990663528442e-01
4.603922963142395020e-01 -1.659307330846786499e-01 3.654372394084930420e-01 1.078579425811767578e-01 -1.487144529819488525e-01 3.919006586074829102e-01 -6.589951515197753906e-01 7.315377891063690186e-02
7.536231279373168945e-01 -1.490775048732757568e-01 -2.161176055669784546e-01 4.843521416187286377e-01 8.127489686012268066e-02 -3.405467271804809570e-01 1.527710817754268646e-02 7.558675110340118408e-02
6.401622295379638672e-01 -6.468173265457153320e-01 1.255943775177001953e-01 2.031138725578784943e-02 -3.162963688373565674e-01 4.240222275257110596e-02 -1.097443848848342896e-01 2.043238282203674316e-01
5.944724082946777344e-01 -4.217742383480072021e-01 -3.658418729901313782e-02 3.222723007202148438e-01 -2.790574133396148682e-01 -4.670923948287963867e-01 -2.394725382328033447e-01 1.005775108933448792e-01
5.243899226188659668e-01 6.695016026496887207e-01 -3.648662865161895752e-01 -1.768543124198913574e-01 -4.281220957636833191e-02 1.114905402064323425e-01 -3.022339344024658203e-01 8.227839320898056030e-02
7.685188055038452148e-01 -4.319302737712860107e-01 -1.154921017587184906e-02 3.488868102431297302e-02 -8.093202859163284302e-02 -1.587713509798049927e-01 1.588856279850006104e-01 4.055385887622833252e-01
4.228388369083404541e-01 -1.594569981098175049e-01 1.212646514177322388e-01 3.637317717075347900e-01 -1.063036397099494934e-01 2.034060209989547729e-01 -7.709438800811767578e-01 4.178307205438613892e-02
4.344292283058166504e-01 4.309339225292205811e-01 -5.034886598587036133e-01 1.968717426061630249e-01 6.267908960580825806e-02 6.894772499799728394e-02 -1.813246011734008789e-01 5.401358008384704590e-01
4.790209829807281494e-01 2.410381734371185303e-01 -2.016317248344421387e-01 -3.040875196456909180e-01 -5.406174063682556152e-01 3.839150369167327881e-01 2.697715759277343750e-01 2.586125433444976807e-01
5.557751059532165527e-01 1.254819035530090332e-01 9.584574028849601746e-03 8.430317044258117676e-02 -1.533034723252058029e-02 7.017905712127685547e-01 1.403135210275650024e-01 3.946349322795867920e-01
7.537882924079895020e-01 2.988766133785247803e-02 -8.840645104646682739e-02 1.481807678937911987e-01 -8.560557663440704346e-02 -5.916552543640136719e-01 -1.161038428544998169e-01 -1.739892810583114624e-01
6.886699795722961426e-01 2.027714252471923828e-01 8.025772124528884888e-02 1.008264496922492981e-01 3.487854897975921631e-01 2.540377974510192871e-01 -5.125506520271301270e-01 1.382587701082229614e-01
8.517616987228393555e-01 -1.839265674352645874e-01 -8.373458683490753174e-02 -1.047724112868309021e-01 -1.143718361854553223e-01 -2.189964652061462402e-01 2.355425655841827393e-01 3.258278369903564453e-01
4.889087080955505371e-01 4.395831823348999023e-01 -3.286411166191101074e-01 3.275071978569030762e-01 -2.739831209182739258e-01 4.135881960391998291e-01 3.216933012008666992e-01 -5.348146706819534302e-02
5.205111503601074219e-01 3.538668751716613770e-01 1.929428130388259888e-01 6.836606264114379883e-01 -2.252357304096221924e-01 1.314907371997833252e-01 1.636236011981964111e-01 6.658776104450225830e-02
5.257195234298706055e-01 -2.620313167572021484e-01 4.324142038822174072e-01 3.453221917152404785e-01 -4.249394834041595459e-01 -3.803367167711257935e-02 -3.895742893218994141e-01 -1.222324073314666748e-01
2.582303583621978760e-01 -8.024116605520248413e-02 -5.433086752891540527e-01 5.496475696563720703e-01 -3.838996887207031250e-01 3.583607077598571777e-01 -7.540478557348251343e-02 -2.193043828010559082e-01
3.557168543338775635e-01 -1.298515498638153076e-01 -1.060273572802543640e-01 4.402656853199005127e-01 1.098890677094459534e-01 3.444540500640869141e-01 -4.617649316787719727e-01 5.545964837074279785e-01
3.486463129520416260e-01 2.336180806159973145e-01 2.693825066089630127e-01 7.382600903511047363e-01 -4.290599822998046875e-01 -1.340942233800888062e-01 -5.088042095303535461e-02 -4.013593867421150208e-02
6.285942792892456055e-01 -5.430791974067687988e-01 -4.192341566085815430e-01 6.404010206460952759e-02 -2.962671816349029541e-01 1.510841250419616699e-01 5.689517781138420105e-02 -1.274291425943374634e-01
5.574042797088623047e-01 5.058865547180175781e-01 -4.963757991790771484e-01 2.936213016510009766e-01 -4.951721429824829102e-02 2.402942180633544922e-01 1.309561431407928467e-01 -1.530821025371551514e-01
2.319563478231430054e-01 -2.512882649898529053e-01 -7.864864170551300049e-02 3.971705138683319092e-01 -3.083063960075378418e-01 -1.695598824881017208e-03 -7.543119192123413086e-01 2.346876561641693115e-01
5.502493381500244141e-01 4.541196227073669434e-01 -2.121531814336776733e-01 -2.956492602825164795e-01 -5.208948850631713867e-01 -8.818338066339492798e-02 6.654142634943127632e-04 2.819139361381530762e-01
2.249049991369247437e-01 -3.750514239072799683e-02 -3.156846761703491211e-01 6.492361426353454590e-01 -5.272332429885864258e-01 3.041455745697021484e-01 -1.019426882266998291e-01 -2.144177258014678955e-01
6.833249926567077637e-01 -4.885809421539306641e-01 4.170912876725196838e-02 -2.488915026187896729e-01 -1.569204926490783691e-01 7.930130511522293091e-02 -4.415698349475860596e-01 -6.908355653285980225e-02
5.866981744766235352e-01 -3.934444785118103027e-01 3.440364599227905273e-01 3.920276463031768799e-01 -3.536209762096405029e-01 -1.858507543802261353e-01 -2.561804652214050293e-01 -6.101682037115097046e-02
7.118548154830932617e-01 3.731887787580490112e-02 -1.134780123829841614e-01 8.958651870489120483e-02 4.040032625198364258e-01 -1.059387437999248505e-02 -5.213324427604675293e-01 1.893374919891357422e-01
3.667366802692413330e-01 1.106721386313438416e-01 3.784238919615745544e-02 4.497951269149780273e-01 1.229125857353210449e-01 5.929778516292572021e-02 -5.407775640487670898e-01 5.817593932151794434e-01
5.624358654022216797e-01 2.245625108480453491e-01 5.749958381056785583e-02 7.280911803245544434e-01 -1.839890480041503906e-01 2.336219511926174164e-02 2.388229370117187500e-01 9.154348820447921753e-02
6.877283453941345215e-01 1.910306215286254883e-01 1.426890939474105835e-01 1.994872391223907471e-01 3.296289145946502686e-01 3.410863578319549561e-01 -4.302715063095092773e-01 1.423134207725524902e-01
8.004187941551208496e-01 -4.778666887432336807e-03 -1.677208691835403442e-01 8.380086719989776611e-02 6.456777453422546387e-02 -5.288180708885192871e-01 -1.514025777578353882e-01 -1.319609284400939941e-01
5.562397837638854980e-01 5.645594596862792969e-01 -4.166836142539978027e-01 -2.072497606277465820e-01 -1.002362519502639771e-01 2.583919465541839600e-01 -1.216116547584533691e-01 2.523669898509979248e-01
6.631475687026977539e-01 3.669987916946411133e-01 3.238332271575927734e-01 1.520855575799942017e-01 3.430631756782531738e-02 5.327631831169128418e-01 -7.590099424123764038e-02 -8.230862766504287720e-02
4.009580314159393311e-01 -6.610234081745147705e-02 6.008969247341156006e-02 4.080597162246704102e-01 -1.899827867746353149e-01 6.489267349243164062e-01 2.122645080089569092e-01 4.030931591987609863e-01
4.528152346611022949e-01 3.965561091899871826e-01 -3.795735836029052734e-01 -1.254034042358398438e-01 -1.861251294612884521e-01 -2.000608295202255249e-01 -3.092914521694183350e-01 5.545912384986877441e-01
4.095649123191833496e-01 -4.281799197196960449e-01 1.571198850870132446e-01 1.840540617704391479e-01 -4.564505219459533691e-01 -2.865374274551868439e-02 -6.152913570404052734e-01 5.103483423590660095e-02
6.261654496192932129e-01 1.018069311976432800e-01 -1.231087818741798401e-01 2.550419270992279053e-01 -6.300710886716842651e-02 5.197541713714599609e-01 3.352481722831726074e-01 3.617240190505981445e-01
5.545378923416137695e-01 4.885368645191192627e-01 -3.332417225465178490e-03 -1.488292068243026733e-01 -2.826405465602874756e-01 5.853695869445800781e-01 -8.847338706254959106e-02 -3.588153421878814697e-02
2.618230879306793213e-01 2.812623977661132812e-01 1.265992075204849243e-01 4.543073475360870361e-01 -6.773683428764343262e-01 -4.907613247632980347e-02 1.412194073200225830e-01 3.856662809848785400e-01
1.409027874469757080e-01 -9.276428073644638062e-02 -1.383649110794067383e-01 5.122622251510620117e-01 -6.088224649429321289e-01 1.203457415103912354e-01 -5.364590883255004883e-01 -1.305668503046035767e-01
1.073585301637649536e-01 4.001699388027191162e-01 -2.850406467914581299e-01 4.550969973206520081e-02 -4.121181368827819824e-01 6.813366413116455078e-01 -1.756286919116973877e-01 2.830412685871124268e-01
3.446462154388427734e-01 -1.528308987617492676e-01 3.559811115264892578e-01 2.136267125606536865e-01 -2.865594923496246338e-01 2.641503810882568359e-01 -7.163318991661071777e-01 1.431063711643218994e-01
6.839505434036254883e-01 2.646615207195281982e-01 -3.962471187114715576e-01 -1.931260973215103149e-01 -1.050561815500259399e-01 4.294011890888214111e-01 2.422082126140594482e-01 1.173430904746055603e-01
5.416563153266906738e-01 -6.410866975784301758e-01 -2.625518143177032471e-01 2.512871623039245605e-01 -3.438642024993896484e-01 2.080751061439514160e-01 -4.364784061908721924e-02 -9.725800715386867523e-03
1.541756093502044678e-01 -1.079088002443313599e-01 -6.238237619400024414e-01 6.216953396797180176e-01 -2.807324826717376709e-01 2.028433233499526978e-01 -2.619049847126007080e-01 1.934109814465045929e-02
4.513566493988037109e-01 6.680910587310791016e-01 -4.690527021884918213e-01 -6.968887895345687866e-02 -3.449659794569015503e-02 8.272623270750045776e-02 -3.155279159545898438e-01 1.321858167648315430e-01
4.566563963890075684e-01 2.631314694881439209e-01 -1.619185656309127808e-01 3.636190593242645264e-01 9.999735653400421143e-02 2.616921067237854004e-01 -6.493268907070159912e-02 6.936079263687133789e-01
4.834660291671752930e-01 1.464408934116363525e-01 -6.538033485412597656e-02 -3.043086528778076172e-01 -4.865447580814361572e-01 5.849143862724304199e-01 2.264349907636642456e-01 1.334694623947143555e-01
2.328624278306961060e-01 -1.310227066278457642e-01 -3.136509358882904053e-01 4.535149931907653809e-01 -3.290729820728302002e-01 3.138472735881805420e-01 -6.380165815353393555e-01 -1.034454032778739929e-01
6.192461848258972168e-01 -6.184515357017517090e-01 -1.879300624132156372e-01 4.322995617985725403e-02 -2.829111814498901367e-01 2.725285291671752930e-01 -1.304953843355178833e-01 -1.597682833671569824e-01
3.846894502639770508e-01 3.410376012325286865e-01 -4.301251769065856934e-01 -2.258451730012893677e-01 -4.516524374485015869e-01 3.764101862907409668e-01 1.038945391774177551e-01 3.784510791301727295e-01
7.574365735054016113e-01 1.373348850756883621e-02 -3.410119116306304932e-01 -1.637264937162399292e-01 1.713075339794158936e-01 -1.356541216373443604e-01 4.856035858392715454e-02 4.825964272022247314e-01
4.660807847976684570e-01 1.345803290605545044e-01 -7.555558532476425171e-02 3.940617740154266357e-01 2.735125124454498291e-01 2.440242022275924683e-01 -5.295302271842956543e-01 4.346313476562500000e-01
2.886295020580291748e-01 -2.083460390567779541e-01 1.346120536327362061e-01 3.223161101341247559e-01 -2.252480685710906982e-01 2.974196374416351318e-01 -7.450248003005981445e-01 2.387886047363281250e-01
8.011656999588012695e-01 -4.202077686786651611e-01 6.143626570701599121e-02 5.851059406995773315e-02 8.783084899187088013e-02 -8.121477812528610229e-02 1.822855137288570404e-02 3.996481597423553467e-01
2.888314127922058105e-01 -2.440098226070404053e-01 1.489188671112060547e-01 2.413446605205535889e-01 6.853230297565460205e-03 3.980951607227325439e-01 -4.082638323307037354e-01 6.718671321868896484e-01
5.295473933219909668e-01 5.897792577743530273e-01 2.864329889416694641e-02 -3.016521930694580078e-01 -3.851101100444793701e-01 -1.196172237396240234e-01 -3.361723423004150391e-01 6.554257869720458984e-02
4.718624353408813477e-01 5.277121067047119141e-01 -2.623088955879211426e-01 -2.769827656447887421e-02 -3.671388328075408936e-02 6.254451870918273926e-01 -1.760720312595367432e-01 7.590568810701370239e-02
4.656196236610412598e-01 5.419240593910217285e-01 -4.173432663083076477e-02 4.686675071716308594e-01 -3.185254931449890137e-01 2.991206049919128418e-01 2.499158382415771484e-01 -1.213932260870933533e-01
5.112881064414978027e-01 -6.196060180664062500e-01 -4.357958137989044189e-01 1.978691965341567993e-01 -3.079122304916381836e-01 1.321857422590255737e-01 -1.089086607098579407e-01 -3.819157183170318604e-02
7.367253303527832031e-01 4.776137769222259521e-01 4.750571772456169128e-02 -3.654697239398956299e-01 -2.850869297981262207e-01 1.298390608280897141e-02 -5.036020651459693909e-02 -9.652329236268997192e-02
3.720014095306396484e-01 3.598241508007049561e-01 8.348540961742401123e-02 7.342041134834289551e-01 -3.873604536056518555e-01 1.192908585071563721e-01 5.690479651093482971e-02 -1.363797634840011597e-01
2.359321862459182739e-01 1.965627968311309814e-01 -1.397661268711090088e-01 1.520212888717651367e-01 -3.357648551464080811e-01 8.200525492429733276e-02 -1.470609605312347412e-01 8.496847748756408691e-01
4.023363590240478516e-01 4.352862536907196045e-01 -1.810409724712371826e-01 1.234845370054244995e-01 -4.870335161685943604e-01 -3.241092860698699951e-01 -1.538079977035522461e-01 4.844809472560882568e-01
2.353204637765884399e-01 4.652619957923889160e-01 9.789657592773437500e-02 3.969215750694274902e-01 -6.614263057708740234e-01 1.223429143428802490e-01 1.333629339933395386e-01 3.013086915016174316e-01
5.152836441993713379e-01 4.287520349025726318e-01 -2.821289598941802979e-01 1.933749467134475708e-01 -2.074029855430126190e-02 -1.791954785585403442e-01 -1.938525587320327759e-01 6.029461026191711426e-01
1.957789659500122070e-01 2.237772643566131592e-01 3.570753037929534912e-01 2.197466194629669189e-01 -6.296067237854003906e-01 2.995425164699554443e-01 -4.869651794433593750e-02 4.972940087318420410e-01
7.034133076667785645e-01 3.951950669288635254e-01 -1.416285634040832520e-01 -5.083242654800415039e-01 1.387293916195631027e-03 5.851338058710098267e-02 -2.581192553043365479e-01 2.295808494091033936e-02
5.752303004264831543e-01 2.367232143878936768e-01 -2.667364478111267090e-01 5.496886968612670898e-01 -2.628717198967933655e-02 -1.862482726573944092e-01 -5.492038559168577194e-03 4.520581364631652832e-01
3.337663114070892334e-01 2.869876325130462646e-01 4.167413711547851562e-02 -3.818489611148834229e-01 -6.918016672134399414e-01 -7.825536280870437622e-02 -4.139749109745025635e-01 5.103190988302230835e-02
4.289898574352264404e-01 4.892456158995628357e-02 -2.282113879919052124e-01 -5.069371312856674194e-02 -6.581513881683349609e-01 -1.603086590766906738e-01 2.892943918704986572e-01 4.651564657688140869e-01
6.762233376502990723e-01 -2.835753262042999268e-01 -1.849612593650817871e-01 4.841969013214111328e-01 1.263854503631591797e-01 -1.975398808717727661e-01 -1.323910951614379883e-01 3.480329215526580811e-01
2.478498071432113647e-01 3.512282967567443848e-01 -3.324492871761322021e-01 -1.124862954020500183e-01 -2.655322253704071045e-01 -1.949625015258789062e-01 -6.441479325294494629e-01 4.105962216854095459e-01
2.770211100578308105e-01 -4.248190820217132568e-01 -4.569148644804954529e-03 3.870684206485748291e-01 -4.567425847053527832e-01 8.702091872692108154e-03 -5.798361897468566895e-01 2.191929966211318970e-01
6.186560988426208496e-01 1.327843666076660156e-01 7.823681831359863281e-02 -6.885381788015365601e-02 -1.120620127767324448e-02 7.380198836326599121e-01 1.053676754236221313e-01 1.813008189201354980e-01
3.213075697422027588e-01 3.903773725032806396e-01 -2.731831073760986328e-01 -1.348393857479095459e-01 -5.027517080307006836e-01 5.678846836090087891e-01 1.638023741543292999e-02 2.757460176944732666e-01
4.196826219558715820e-01 5.037931799888610840e-01 -1.313816308975219727e-01 2.657001018524169922e-01 -5.362486243247985840e-01 -2.951544821262359619e-01 -2.050560526549816132e-02 3.272645175457000732e-01
5.930579304695129395e-01 1.088461354374885559e-01 1.379306614398956299e-01 2.726260423660278320e-01 9.834177792072296143e-03 7.058627009391784668e-01 1.322449594736099243e-01 1.650981009006500244e-01
4.947970807552337646e-01 -6.525950878858566284e-02 -3.913759589195251465e-01 -1.755002737045288086e-01 -5.334964394569396973e-01 -2.656492888927459717e-01 2.035805433988571167e-01 4.126844108104705811e-01
2.947586774826049805e-01 -4.880748391151428223e-01 -2.612214982509613037e-01 4.657159149646759033e-01 -2.098289579153060913e-01 2.875164151191711426e-01 -4.831652343273162842e-01 1.721327304840087891e-01
6.068514585494995117e-01 2.257581353187561035e-01 2.104957103729248047e-01 5.990854501724243164e-01 -2.716403305530548096e-01 -8.273731917142868042e-02 3.095898926258087158e-01 3.275811672210693359e-02
3.085671663284301758e-01 -4.989857971668243408e-01 -2.505157589912414551e-01 3.732907176017761230e-01 -3.120414614677429199e-01 1.862760484218597412e-01 -5.671113133430480957e-01 -3.416082588955760002e-03
5.470216870307922363e-01 -6.426608562469482422e-01 -3.079839348793029785e-01 1.872688680887222290e-01 -3.246631920337677002e-01 1.884114891290664673e-01 -9.922990947961807251e-02 -8.413694053888320923e-02
7.313364148139953613e-01 -1.767393946647644043e-01 -1.413639634847640991e-01 -1.428662985563278198e-01 -3.039753735065460205e-01 -6.044851616024971008e-02 4.782969951629638672e-01 2.620927393436431885e-01
8.020030260086059570e-01 7.491077482700347900e-02 1.909310966730117798e-01 -4.265157282352447510e-01 -2.365572750568389893e-01 7.581002265214920044e-02 2.665985822677612305e-01 -5.279555451124906540e-03
1.961188167333602905e-01 3.145285546779632568e-01 -9.147232025861740112e-02 4.787628650665283203e-01 -6.647611856460571289e-01 6.081955507397651672e-03 1.478307992219924927e-01 4.015344679355621338e-01
1.103531569242477417e-01 3.956791460514068604e-01 -1.830024421215057373e-01 2.274470627307891846e-01 -4.911261498928070068e-01 -8.070638403296470642e-03 -2.964737713336944580e-01 6.456556320190429688e-01
2.011452466249465942e-01 4.722798168659210205e-01 1.277643535286188126e-02 7.552720904350280762e-01 -1.804533749818801880e-01 1.203918233513832092e-01 -3.258599638938903809e-01 1.124760508537292480e-01
5.365223884582519531e-01 5.965489521622657776e-02 -2.605480849742889404e-01 4.436986744403839111e-01 1.510316133499145508e-01 -2.661234140396118164e-01 -3.604926168918609619e-01 4.693016111850738525e-01
6.833118200302124023e-01 -2.085427790880203247e-01 -3.387734889984130859e-01 3.121832907199859619e-01 6.428972631692886353e-02 -4.551605582237243652e-01 -2.567546367645263672e-01 1.190987601876258850e-02
4.301642775535583496e-01 4.667913019657135010e-01 -2.709492444992065430e-01 -5.152725800871849060e-02 -1.084842439740896225e-02 6.846150755882263184e-01 -2.089340835809707642e-01 9.234341979026794434e-02
3.539576530456542969e-01 -1.296024173498153687e-01 3.816159814596176147e-02 4.268477261066436768e-01 8.944271504878997803e-02 4.142464697360992432e-01 -4.175301492214202881e-01 5.659775137901306152e-01
3.325050771236419678e-01 2.758326232433319092e-01 -2.926772832870483398e-01 6.748673915863037109e-01 -7.005725055932998657e-02 1.162636578083038330e-01 3.249678760766983032e-02 5.027617812156677246e-01
2.390919178724288940e-01 -3.367564349900931120e-04 -4.535180330276489258e-02 6.288447976112365723e-01 -6.014411449432373047e-01 1.587449610233306885e-01 -2.862229049205780029e-01 -2.765454351902008057e-01
5.906510353088378906e-01 -6.434051394462585449e-01 6.430068518966436386e-03 -3.125411644577980042e-02 -4.524947404861450195e-01 -3.446330502629280090e-02 -1.596579700708389282e-01 6.865133345127105713e-02
5.575836896896362305e-01 1.575861722230911255e-01 2.359035611152648926e-01 6.517173647880554199e-01 -3.323094248771667480e-01 -2.232323139905929565e-01 1.535514742136001587e-01 6.410393398255109787e-03
7.102515697479248047e-01 3.491220176219940186e-01 6.151802092790603638e-02 -4.583171010017395020e-01 -3.568560481071472168e-01 -4.817559942603111267e-02 -9.046467393636703491e-02 -1.482110768556594849e-01
7.018653154373168945e-01 -4.118938744068145752e-01 -4.437830448150634766e-01 3.993426263332366943e-02 -1.308575570583343506e-01 1.809192746877670288e-01 -3.184074908494949341e-02 -2.971888780593872070e-01
6.175530552864074707e-01 -6.192737817764282227e-01 -7.598789036273956299e-02 2.542197406291961670e-01 -2.817448377609252930e-01 5.865497142076492310e-02 -2.545154988765716553e-01 -1.308725029230117798e-01
8.198438286781311035e-01 -7.169631868600845337e-02 -3.744438290596008301e-01 -3.294798731803894043e-02 1.591196805238723755e-01 -2.175647914409637451e-01 8.142882585525512695e-02 3.195900321006774902e-01
5.328732728958129883e-01 1.594608575105667114e-01 2.078344300389289856e-02 3.373285755515098572e-02 5.935131013393402100e-02 6.913375854492187500e-01 4.098360612988471985e-02 4.537604451179504395e-01
7.698222398757934570e-01 3.920654058456420898e-01 1.396872401237487793e-01 -3.295167088508605957e-01 -2.616364061832427979e-01 1.198428496718406677e-01 4.005332291126251221e-02 -2.028414756059646606e-01
8.190370202064514160e-01 -1.291319280862808228e-01 2.042216807603836060e-01 1.129442378878593445e-01 3.207853734493255615e-01 1.198902428150177002e-01 -1.722482591867446899e-01 3.333076536655426025e-01
7.722486257553100586e-01 1.361238509416580200e-01 9.511817246675491333e-02 2.212681323289871216e-01 3.835538029670715332e-01 2.969967722892761230e-01 -2.472806721925735474e-01 1.750061959028244019e-01
4.761046469211578369e-01 -3.055107295513153076e-01 3.019393086433410645e-01 2.219170629978179932e-01 -5.234073996543884277e-01 -2.278295904397964478e-01 -4.388656616210937500e-01 -1.452873051166534424e-01
6.933984160423278809e-01 -3.891232013702392578e-01 -4.613040089607238770e-01 9.186623990535736084e-02 -1.741095036268234253e-01 1.457070708274841309e-01 4.428317770361900330e-02 -3.050169050693511963e-01
4.039920568466186523e-01 -3.025638163089752197e-01 1.656881272792816162e-01 4.180726706981658936e-01 -6.410440546460449696e-04 3.675528168678283691e-01 -2.542417347431182861e-01 5.858957767486572266e-01
5.960921049118041992e-01 5.260438919067382812e-01 -1.514652669429779053e-01 -4.147933721542358398e-01 -3.440354764461517334e-01 4.390291869640350342e-02 -1.743040680885314941e-01 1.492883712053298950e-01
3.787346184253692627e-01 -4.626398682594299316e-01 -2.041453272104263306e-01 3.778770267963409424e-01 -8.742486685514450073e-02 4.379649460315704346e-01 -5.083860754966735840e-01 1.204966567456722260e-02
1.795209497213363647e-01 5.381179451942443848e-01 -3.202847540378570557e-01 -6.131758540868759155e-02 -6.644130945205688477e-01 8.831355720758438110e-02 -3.332614898681640625e-01 -1.074801310896873474e-01
7.032752037048339844e-01 6.273843646049499512e-01 -4.907759651541709900e-02 -2.426409125328063965e-01 -1.679695397615432739e-01 1.093803718686103821e-01 -8.482740819454193115e-02 5.600116401910781860e-02
7.757008671760559082e-01 -2.851805686950683594e-01 -2.103018611669540405e-01 -5.740221962332725525e-02 -1.218499541282653809e-01 2.284800559282302856e-01 -5.297530815005302429e-02 -4.467453062534332275e-01
4.781874418258666992e-01 4.337968528270721436e-01 -4.779849350452423096e-01 1.129858791828155518e-01 -1.402365695685148239e-02 5.833870172500610352e-01 -4.355828277766704559e-03 -3.695585206151008606e-02
6.643598675727844238e-01 5.408566817641258240e-02 3.032671511173248291e-01 8.819293975830078125e-02 3.887862339615821838e-02 5.645644664764404297e-01 1.533004343509674072e-01 3.349717557430267334e-01
6.650891304016113281e-01 -5.400002375245094299e-02 -5.696867108345031738e-01 -1.739078946411609650e-02 -1.576615720987319946e-01 -3.549248874187469482e-01 2.234128415584564209e-01 1.707425713539123535e-01
4.757602512836456299e-01 1.564791500568389893e-01 -5.440902709960937500e-01 2.139867842197418213e-01 -2.153185456991195679e-01 -2.037813663482666016e-01 1.153569743037223816e-01 5.533043742179870605e-01
5.449199676513671875e-01 -4.535433053970336914e-01 -2.887803912162780762e-01 4.196658134460449219e-01 -9.085690230131149292e-02 -3.981746435165405273e-01 -2.197719365358352661e-01 1.508295983076095581e-01
1.709058582782745361e-01 4.797333776950836182e-01 -3.846818208694458008e-01 -2.154964487999677658e-03 -6.722997426986694336e-01 -2.821091748774051666e-02 -3.662590682506561279e-01 -7.572168856859207153e-02
4.981979429721832275e-01 3.935941755771636963e-01 3.185616806149482727e-02 -3.935196436941623688e-03 -8.767002262175083160e-03 7.519342303276062012e-01 -1.696704924106597900e-01 3.977601230144500732e-02
4.763093590736389160e-01 2.694249451160430908e-01 -5.354626178741455078e-01 -5.529772490262985229e-03 -2.873790562152862549e-01 4.911334812641143799e-01 2.411820292472839355e-01 1.783849895000457764e-01
3.388143181800842285e-01 9.699927270412445068e-02 -6.091246604919433594e-01 -8.143426477909088135e-02 -5.473528504371643066e-01 1.119839251041412354e-01 2.415900528430938721e-01 3.572540283203125000e-01
5.182670354843139648e-01 -5.796180665493011475e-02 8.088826201856136322e-03 6.592090725898742676e-01 9.345256537199020386e-02 -4.309718683362007141e-02 -2.156166881322860718e-01 4.861444830894470215e-01
5.575779080390930176e-01 3.815478831529617310e-02 -1.720315031707286835e-02 3.167626559734344482e-01 3.181259632110595703e-01 5.536729097366333008e-01 -4.223745465278625488e-01 2.930006757378578186e-02
5.013871788978576660e-01 -8.332269638776779175e-02 2.889022529125213623e-01 5.809743404388427734e-01 -4.358224272727966309e-01 -1.679629087448120117e-01 2.867203950881958008e-01 1.425172239542007446e-01
3.763458430767059326e-01 5.504291653633117676e-01 1.257667690515518188e-01 -1.977167129516601562e-01 -2.333949804306030273e-01 2.452992349863052368e-01 -4.179065823554992676e-01 4.595557153224945068e-01
7.260000109672546387e-01 3.609300255775451660e-01 2.430548667907714844e-01 2.019947767257690430e-01 -2.597689926624298096e-01 -2.877877354621887207e-01 2.982758581638336182e-01 5.920911952853202820e-02
4.830218255519866943e-01 -5.087231397628784180e-01 -3.696655333042144775e-01 4.193278253078460693e-01 -2.759768664836883545e-01 4.208846390247344971e-02 -2.350927144289016724e-01 -2.493975460529327393e-01
3.820569813251495361e-01 2.267589867115020752e-01 -1.443886756896972656e-01 5.025013685226440430e-01 -4.705809354782104492e-01 3.936030864715576172e-01 3.890726268291473389e-01 3.885773941874504089e-02
6.590909957885742188e-01 -5.587946176528930664e-01 -1.114506348967552185e-01 5.552363023161888123e-02 -3.167061805725097656e-01 3.426368832588195801e-01 2.966211922466754913e-02 -1.387836039066314697e-01
3.684804439544677734e-01 -9.242177940905094147e-03 -2.945473790168762207e-01 4.648635685443878174e-01 -1.307099610567092896e-01 4.025881588459014893e-01 -4.877871870994567871e-01 -3.797128498554229736e-01
4.781658351421356201e-01 2.392887920141220093e-01 1.943669915199279785e-01 -3.264556229114532471e-01 -5.661441087722778320e-01 -2.738186419010162354e-01 -3.916242718696594238e-01 1.445026248693466187e-01
3.494881689548492432e-01 4.182449877262115479e-01 1.457886099815368652e-01 6.009555459022521973e-01 4.607742652297019958e-03 4.427666217088699341e-02 -2.974995076656341553e-01 4.796245992183685303e-01
4.557406008243560791e-01 2.909307181835174561e-01 -1.384919881820678711e-01 -1.159551516175270081e-01 -6.101716160774230957e-01 -4.341499209403991699e-01 -1.856873035430908203e-01 2.824165225028991699e-01
5.774340033531188965e-01 -6.378255486488342285e-01 -1.925033181905746460e-01 -1.062455996870994568e-01 -4.199955463409423828e-01 9.563616663217544556e-02 -1.547870039939880371e-01 -4.360364377498626709e-02
6.912260055541992188e-01 3.343341648578643799e-01 -1.609436869621276855e-01 -2.976635694503784180e-01 -3.185502886772155762e-01 3.075387477874755859e-01 1.274781227111816406e-01 -2.891637384891510010e-01
5.729425549507141113e-01 1.538181751966476440e-01 -1.505158245563507080e-01 6.589648127555847168e-01 -2.218398153781890869e-01 -3.394418628886342049e-03 3.722833096981048584e-01 -5.803459510207176208e-02
6.088305115699768066e-01 -5.994623899459838867e-01 4.459495656192302704e-03 -1.726509071886539459e-02 -4.183762371540069580e-01 2.750946283340454102e-01 1.333343684673309326e-01 3.403705731034278870e-02
3.938824832439422607e-01 1.810874491930007935e-01 -3.213574588298797607e-01 1.340609788894653320e-01 -5.503141880035400391e-01 -1.584694534540176392e-01 2.202752530574798584e-01 5.606614947319030762e-01
4.549854695796966553e-01 -1.339686065912246704e-01 -2.918033003807067871e-01 -3.872157335281372070e-01 -3.738000988960266113e-01 -4.274062514305114746e-01 -3.091372251510620117e-01 3.492660820484161377e-01
8.523865342140197754e-01 1.494918316602706909e-01 -6.536515802145004272e-02 -7.073351740837097168e-02 -7.954527437686920166e-02 -3.487456142902374268e-01 2.012996226549148560e-01 2.708156108856201172e-01
7.882071137428283691e-01 -2.659878507256507874e-02 -6.647285819053649902e-02 5.834668129682540894e-02 -6.086691096425056458e-02 -4.677768349647521973e-01 9.795422106981277466e-02 3.715966343879699707e-01
7.090286016464233398e-01 1.214872226119041443e-01 -3.767051994800567627e-01 -1.088286042213439941e-01 1.389839053153991699e-01 -1.115076541900634766e-01 5.819769948720932007e-02 5.418776273727416992e-01
4.329674541950225830e-01 2.257368713617324829e-01 1.153655499219894409e-01 2.031957507133483887e-01 -2.268914878368377686e-01 7.560867667198181152e-01 6.560628861188888550e-02 2.820161283016204834e-01
6.330052614212036133e-01 5.026770830154418945e-01 5.010880995541810989e-03 -1.712811142206192017e-01 4.451570287346839905e-02 5.235624313354492188e-01 -1.946579813957214355e-01 -5.715526267886161804e-02
2.407598048448562622e-01 -2.629493176937103271e-01 -5.223609805107116699e-01 4.504034519195556641e-01 -2.001335918903350830e-01 3.370422124862670898e-01 -4.879658818244934082e-01 -7.352876663208007812e-02
5.601685047149658203e-01 4.193640351295471191e-01 1.431991606950759888e-01 -3.033442497253417969e-01 -5.439951643347740173e-02 1.294959485530853271e-01 -1.929517835378646851e-01 5.838341116905212402e-01
4.457856118679046631e-01 1.230012550950050354e-01 -2.353736907243728638e-01 2.471257597208023071e-01 8.452559262514114380e-02 7.935643196105957031e-01 -7.950600981712341309e-02 1.626773029565811157e-01
5.563226938247680664e-01 1.076434701681137085e-01 8.999526500701904297e-03 -7.159671746194362640e-03 1.773808598518371582e-01 6.545901298522949219e-01 -1.600290387868881226e-01 4.395727217197418213e-01
7.984387278556823730e-01 -1.321072131395339966e-01 -3.460005521774291992e-01 -2.116698771715164185e-01 5.697904154658317566e-02 -3.209795951843261719e-01 3.749700635671615601e-02 2.698929309844970703e-01
3.282270729541778564e-01 -2.254900634288787842e-01 -1.701465249061584473e-01 6.182017922401428223e-01 -3.415411412715911865e-01 -4.857781827449798584e-01 -2.222917824983596802e-01 1.680880486965179443e-01
2.851046323776245117e-01 5.063489079475402832e-01 2.300063073635101318e-01 2.554619312286376953e-01 -5.733515024185180664e-01 -5.992649123072624207e-02 -1.477127522230148315e-01 4.359129071235656738e-01
5.398851633071899414e-01 2.397062778472900391e-01 2.057465165853500366e-01 5.491549372673034668e-01 2.033677548170089722e-01 2.248000204563140869e-01 -4.216215312480926514e-01 -1.936595886945724487e-01
6.733490824699401855e-01 1.104211956262588501e-01 6.048424541950225830e-02 9.736363589763641357e-02 -3.558845492079854012e-03 6.030371785163879395e-01 2.519072592258453369e-01 3.068324327468872070e-01
4.640339612960815430e-01 1.771011352539062500e-01 3.645756542682647705e-01 -2.201791554689407349e-01 -7.064453959465026855e-01 -1.172424852848052979e-01 -1.446717530488967896e-01 1.953780949115753174e-01
2.975832819938659668e-01 3.500098288059234619e-01 -2.137983590364456177e-02 -6.243566051125526428e-02 -1.832400560379028320e-01 5.805394053459167480e-01 -1.437651813030242920e-01 6.271447539329528809e-01
2.589041292667388916e-01 6.270138621330261230e-01 -5.054398626089096069e-02 3.142535984516143799e-01 -5.333407521247863770e-01 1.569405011832714081e-02 -8.960738778114318848e-02 3.818169236183166504e-01
4.781745672225952148e-01 -5.646089836955070496e-02 -6.236121058464050293e-01 8.038791827857494354e-03 -2.032771259546279907e-01 9.553842246532440186e-02 2.477832138538360596e-01 5.170675516128540039e-01
1.856210678815841675e-01 4.420438408851623535e-01 -4.110209271311759949e-02 3.259825110435485840e-01 -3.947754204273223877e-01 6.908698081970214844e-01 -1.700658537447452545e-02 1.695595681667327881e-01
7.061345577239990234e-01 1.978856772184371948e-01 5.881893038749694824e-01 -2.945138514041900635e-02 -2.622600197792053223e-01 5.499661341309547424e-02 1.998291164636611938e-01 -6.037060916423797607e-02
4.075478911399841309e-01 6.080490946769714355e-01 -2.146466523408889771e-01 1.459342092275619507e-01 -4.895032048225402832e-01 -7.820013165473937988e-02 -2.548440694808959961e-01 -2.934908270835876465e-01
1.096070855855941772e-01 -1.523150652647018433e-01 -6.658387184143066406e-01 4.089669287204742432e-01 -2.992369234561920166e-01 2.330302447080612183e-01 -4.579716026782989502e-01 2.464590035378932953e-02
2.934031188488006592e-01 -1.419936656020581722e-03 -4.198240339756011963e-01 5.623524188995361328e-01 -1.574959754943847656e-01 3.295994997024536133e-01 -4.533427059650421143e-01 -2.871579229831695557e-01
2.621149420738220215e-01 4.648557305335998535e-01 -8.326994627714157104e-02 -3.592965304851531982e-01 -4.564290642738342285e-01 4.273032546043395996e-01 -3.507088720798492432e-01 2.554701268672943115e-01
2.692982852458953857e-01 1.138525083661079407e-01 -8.604380488395690918e-01 2.079882919788360596e-01 -2.464561760425567627e-01 1.175000146031379700e-02 7.582446187734603882e-02 2.535254657268524170e-01
5.154892206192016602e-01 4.658147096633911133e-01 -4.543175995349884033e-01 -5.958120524883270264e-02 -4.648581147193908691e-02 4.415243268013000488e-01 -1.620543748140335083e-01 -2.897699773311614990e-01
6.128244996070861816e-01 -5.626962184906005859e-01 2.652916125953197479e-02 5.580464377999305725e-02 -4.604326486587524414e-01 -8.774701505899429321e-02 -2.249037176370620728e-01 -1.836338788270950317e-01
3.153840303421020508e-01 -3.470039069652557373e-01 -2.895356416702270508e-01 1.499080210924148560e-01 -5.235646367073059082e-01 -3.178766667842864990e-01 1.863087266683578491e-01 5.137523412704467773e-01
6.362287402153015137e-01 7.176122069358825684e-02 7.025256007909774780e-02 3.711095079779624939e-02 -5.071691423654556274e-02 7.501025795936584473e-01 1.357784420251846313e-01 9.435950778424739838e-03
5.296856760978698730e-01 3.691890835762023926e-01 -3.215398788452148438e-01 3.920484706759452820e-02 9.431213256902992725e-04 6.416929960250854492e-01 -1.682477444410324097e-01 -1.952671259641647339e-01
4.417858719825744629e-01 4.770362675189971924e-01 -1.014650091528892517e-01 -3.030694723129272461e-01 -1.806331872940063477e-01 3.103541433811187744e-01 -2.330367714166641235e-01 5.402419567108154297e-01
8.006767630577087402e-01 -1.315298080444335938e-01 -1.628256887197494507e-01 4.973703995347023010e-02 -6.613226234912872314e-02 -5.520644783973693848e-01 2.419595606625080109e-03 -5.895932391285896301e-02
4.085177481174468994e-01 -5.337733030319213867e-01 -3.443014919757843018e-01 2.041516639292240143e-02 -3.273280262947082520e-01 1.229055374860763550e-01 -5.326520204544067383e-01 1.525499373674392700e-01
6.760445833206176758e-01 -4.921633899211883545e-01 -7.559736818075180054e-02 1.012921780347824097e-01 -1.352073103189468384e-01 -2.014854699373245239e-01 1.409816741943359375e-01 4.538838863372802734e-01
7.968603372573852539e-01 -1.566812098026275635e-01 -2.298674136400222778e-01 2.533298730850219727e-01 5.360491946339607239e-02 -2.036141753196716309e-01 2.469256669282913208e-01 3.437225222587585449e-01
7.375500202178955078e-01 -3.459776937961578369e-01 -1.595360636711120605e-01 2.180697768926620483e-01 1.203174293041229248e-01 -1.463119983673095703e-01 -3.129804879426956177e-02 4.758678376674652100e-01
4.659625291824340820e-01 3.754394948482513428e-01 -4.187580347061157227e-01 2.891776263713836670e-01 9.052309207618236542e-03 -7.767849415540695190e-02 -1.531094014644622803e-01 5.944609045982360840e-01
8.015488386154174805e-01 1.008719354867935181e-01 3.691208362579345703e-01 -3.895775973796844482e-01 -1.333733946084976196e-01 3.612752258777618408e-02 9.944477677345275879e-02 -1.741850972175598145e-01
2.472183555364608765e-01 3.961078524589538574e-01 -1.147801056504249573e-01 -3.139735385775566101e-02 -5.360590815544128418e-01 6.850280165672302246e-01 -4.771406576037406921e-02 9.445581585168838501e-02
4.377467036247253418e-01 1.476270109415054321e-01 -5.159397721290588379e-01 -4.616972804069519043e-02 7.077063620090484619e-02 -8.388953655958175659e-02 -5.741847157478332520e-01 4.201482534408569336e-01
5.660593509674072266e-01 -1.292898952960968018e-01 -2.300392240285873413e-01 6.796455979347229004e-01 -2.923448011279106140e-02 -2.252573370933532715e-01 -3.233419731259346008e-02 3.088423907756805420e-01
2.143052518367767334e-01 -5.288417935371398926e-01 -4.043619930744171143e-01 2.778412699699401855e-01 -3.498875200748443604e-01 2.194245457649230957e-01 -5.008626580238342285e-01 1.107413247227668762e-01
3.653020262718200684e-01 3.964595496654510498e-01 -5.652741193771362305e-01 -1.199382394552230835e-01 -4.680218994617462158e-01 3.284514248371124268e-01 1.092958226799964905e-01 1.912690997123718262e-01
7.476760745048522949e-01 -8.679739385843276978e-02 -2.801905572414398193e-01 2.044449299573898315e-01 -2.249912917613983154e-02 -8.289354294538497925e-02 4.183503985404968262e-01 3.615903854370117188e-01
6.360809803009033203e-01 4.442491531372070312e-01 -5.222697257995605469e-01 4.201336577534675598e-02 -7.090777903795242310e-02 2.130536735057830811e-01 1.427820622920989990e-01 -2.295786440372467041e-01
5.925393700599670410e-01 5.857010483741760254e-01 -3.376492559909820557e-01 7.573416829109191895e-02 2.071847580373287201e-02 -2.974161803722381592e-01 -2.811470925807952881e-01 1.348313540220260620e-01
6.490768790245056152e-01 -5.959035754203796387e-01 -6.207786127924919128e-02 1.927744597196578979e-01 1.117831319570541382e-01 1.212493553757667542e-01 -3.000828623771667480e-01 2.556089460849761963e-01
3.686084449291229248e-01 5.475375652313232422e-01 -1.915627121925354004e-01 -2.197472006082534790e-01 -4.704438149929046631e-01 3.452104330062866211e-01 -1.502162814140319824e-01 3.410173058509826660e-01
7.322567701339721680e-01 -1.270648688077926636e-01 -2.790317833423614502e-01 3.459729850292205811e-01 2.258849143981933594e-01 -1.039239764213562012e-01 -2.221976965665817261e-02 4.333366751670837402e-01
4.618581831455230713e-01 5.832527279853820801e-01 -4.037314057350158691e-01 3.620554506778717041e-02 -2.534922398626804352e-02 6.893951445817947388e-02 -1.924050450325012207e-01 4.896716475486755371e-01
6.340103149414062500e-01 6.301219463348388672e-01 -1.142428293824195862e-01 -9.237121045589447021e-02 -2.904243767261505127e-01 2.409312129020690918e-01 -1.059774681925773621e-02 -1.920599490404129028e-01
4.246316254138946533e-01 -3.632512092590332031e-01 -1.102304831147193909e-01 2.167518064379692078e-02 -3.284732103347778320e-01 -1.294894665479660034e-01 3.932498220819979906e-04 7.419255375862121582e-01
4.061339497566223145e-01 -1.238613277673721313e-01 -2.466899110004305840e-03 8.719632029533386230e-01 -2.102315425872802734e-01 4.502137005329132080e-02 -6.200465187430381775e-02 9.653407335281372070e-02
2.141147255897521973e-01 2.179242372512817383e-01 -2.662236690521240234e-01 2.460685744881629944e-02 -6.893897056579589844e-01 1.609919071197509766e-01 1.002773344516754150e-01 5.691671371459960938e-01
2.879826426506042480e-01 -5.543271824717521667e-02 -1.709850430488586426e-01 8.138794898986816406e-01 -2.514822483062744141e-01 2.787993848323822021e-01 1.545619815587997437e-01 2.397827953100204468e-01
6.007223129272460938e-01 2.309643775224685669e-01 -3.931338489055633545e-01 -5.067750215530395508e-01 -3.775765299797058105e-01 1.125724054872989655e-02 2.272668853402137756e-02 1.766513586044311523e-01
4.142245054244995117e-01 -2.477133274078369141e-01 4.801051318645477295e-01 9.678135067224502563e-02 -4.159719347953796387e-01 8.199353516101837158e-02 -5.768392086029052734e-01 1.212000623345375061e-01
8.127071261405944824e-01 2.485500127077102661e-01 3.280413746833801270e-01 -1.060205996036529541e-01 -2.439899742603302002e-01 -2.230175435543060303e-01 1.718486696481704712e-01 -1.416996568441390991e-01
4.360422790050506592e-01 2.576419711112976074e-01 7.418974488973617554e-02 -1.246443390846252441e-01 -1.246874630451202393e-01 4.482349753379821777e-01 -9.355846792459487915e-02 7.051472067832946777e-01
2.018655687570571899e-01 7.072364091873168945e-01 -1.305235642939805984e-02 3.016522824764251709e-01 -5.022488236427307129e-01 1.148168519139289856e-01 -1.681946963071823120e-01 2.723529338836669922e-01
2.342698723077774048e-01 2.355137318372726440e-01 -2.437490224838256836e-01 1.328267753124237061e-01 -6.954762935638427734e-01 1.360948570072650909e-02 8.660862594842910767e-02 5.667633414268493652e-01
8.781856298446655273e-01 7.621406763792037964e-02 3.706871271133422852e-01 5.351558327674865723e-02 4.164138063788414001e-02 -1.724442541599273682e-01 1.984517276287078857e-01 1.088782697916030884e-01
3.520286679267883301e-01 1.989112794399261475e-01 -4.920166730880737305e-01 4.364530742168426514e-01 -9.317957609891891479e-02 1.659616082906723022e-01 9.175729751586914062e-02 5.994108915328979492e-01
8.909114003181457520e-01 2.628451585769653320e-02 1.151927039027214050e-01 2.229203842580318451e-02 3.705487847328186035e-01 1.907941997051239014e-01 -7.146058231592178345e-02 1.140364706516265869e-01
8.452817201614379883e-01 6.335598882287740707e-03 -4.436868727207183838e-01 -4.786537587642669678e-02 1.195926684886217117e-03 -2.688228189945220947e-01 -6.232105195522308350e-02 -1.007893756031990051e-01
1.523927897214889526e-01 -1.010747477412223816e-01 -6.838122606277465820e-01 5.010772347450256348e-01 -3.767276108264923096e-01 2.872259914875030518e-01 -1.513442844152450562e-01 -2.355743385851383209e-02
3.746813833713531494e-01 4.014320671558380127e-02 -5.906036496162414551e-01 -8.133649080991744995e-02 -4.524814188480377197e-01 2.719170451164245605e-01 2.461997270584106445e-01 4.040811359882354736e-01
3.639700412750244141e-01 2.249777615070343018e-01 3.026846051216125488e-01 5.429471135139465332e-01 -2.674523591995239258e-01 3.164649009704589844e-01 1.396083086729049683e-01 4.892135262489318848e-01
2.887373566627502441e-01 -4.277896368876099586e-04 -1.776533424854278564e-01 4.723777249455451965e-02 -7.447791844606399536e-02 6.111455559730529785e-01 -7.691785693168640137e-02 7.056034803390502930e-01
7.271871566772460938e-01 -2.834214270114898682e-01 -2.175236344337463379e-01 5.512401089072227478e-02 -1.792767941951751709e-01 3.400503695011138916e-01 1.238170117139816284e-01 -4.212017357349395752e-01
5.138512253761291504e-01 -5.743297338485717773e-01 -5.552070736885070801e-01 1.672731828875839710e-03 -2.148339748382568359e-01 7.286084815859794617e-03 -2.148466706275939941e-01 -7.401701062917709351e-02
4.044671058654785156e-01 2.473470717668533325e-01 1.215142309665679932e-01 -2.971366941928863525e-01 -4.448581933975219727e-01 6.411896944046020508e-01 8.168519707396626472e-04 2.512888014316558838e-01
3.162843286991119385e-01 -5.067071691155433655e-02 -2.177116088569164276e-02 4.234800934791564941e-01 8.015834540128707886e-02 2.873263061046600342e-01 -5.842378735542297363e-01 5.359773039817810059e-01
5.082006454467773438e-01 3.646151423454284668e-01 -5.875600576400756836e-01 1.226142719388008118e-01 -4.260987043380737305e-01 -6.011666730046272278e-02 2.211139947175979614e-01 1.202555075287818909e-01
4.310709238052368164e-01 2.936034500598907471e-01 3.164726197719573975e-01 -6.298879534006118774e-02 -3.039619326591491699e-01 7.093989849090576172e-01 -1.601421684026718140e-01 -5.066762119531631470e-02
4.523788392543792725e-01 4.623970985412597656e-01 -2.671758234500885010e-01 -3.651895523071289062e-01 -5.590443015098571777e-01 2.490050196647644043e-01 -1.721858605742454529e-02 -4.433467611670494080e-02
8.206634521484375000e-01 1.760434955358505249e-01 4.298404455184936523e-01 -2.192845046520233154e-01 -1.498804241418838501e-01 -1.079650893807411194e-01 1.689701676368713379e-01 -4.734444664791226387e-04
3.925885260105133057e-01 4.326396882534027100e-01 -2.556622959673404694e-02 -3.199756741523742676e-01 -3.116622865200042725e-01 2.372023016214370728e-01 -2.631339132785797119e-01 5.770798921585083008e-01
2.495237737894058228e-01 4.087422490119934082e-01 -1.944155097007751465e-01 4.699589014053344727e-01 -2.869852781295776367e-01 -5.696112290024757385e-02 -1.049154773354530334e-01 6.445127129554748535e-01
6.254364848136901855e-01 2.208811789751052856e-01 -4.594533443450927734e-01 -5.768260359764099121e-02 -2.771639227867126465e-01 -4.728491306304931641e-01 5.737108737230300903e-02 2.047398239374160767e-01
4.655046761035919189e-01 1.993613392114639282e-01 1.386351287364959717e-01 2.168050408363342285e-01 -2.224934697151184082e-01 7.881930470466613770e-01 7.923766225576400757e-02 1.748959347605705261e-02
3.859126567840576172e-01 4.106360077857971191e-01 -1.085404604673385620e-01 1.493631582707166672e-02 -3.085089027881622314e-01 -3.148427307605743408e-01 -3.414463996887207031e-01 5.996299982070922852e-01
3.018403351306915283e-01 2.728854119777679443e-01 -5.525511503219604492e-01 9.395240992307662964e-02 -3.871752321720123291e-01 2.464883774518966675e-01 1.585191190242767334e-01 5.333823561668395996e-01
4.878547191619873047e-01 2.869507968425750732e-01 9.241456538438796997e-02 6.377440094947814941e-01 -3.673911392688751221e-01 1.086412444710731506e-01 3.426212668418884277e-01 -1.519061625003814697e-02
7.180153727531433105e-01 4.478532969951629639e-01 -1.699719130992889404e-01 -2.820836901664733887e-01 -5.971124768257141113e-02 3.767632544040679932e-01 -8.790020644664764404e-02 -1.489200145006179810e-01
6.568466424942016602e-01 2.635136246681213379e-02 -6.113772988319396973e-01 1.382215321063995361e-01 5.778238549828529358e-02 -2.382177412509918213e-01 1.252717226743698120e-01 3.149465322494506836e-01
3.435400128364562988e-01 6.946721076965332031e-01 -3.781814575195312500e-01 5.095704644918441772e-02 -2.203230261802673340e-01 3.968515247106552124e-02 -2.937850654125213623e-01 3.425875604152679443e-01
4.206981658935546875e-01 1.686351746320724487e-01 -8.368860930204391479e-02 -1.079005151987075806e-01 -4.843034744262695312e-01 7.087908387184143066e-01 1.689910441637039185e-01 -1.021601781249046326e-01
7.564508318901062012e-01 3.583258986473083496e-01 1.512244045734405518e-01 8.185218321159482002e-04 1.250647008419036865e-01 5.009011626243591309e-01 -2.044010162353515625e-02 -9.774597734212875366e-02
3.114894330501556396e-01 5.646366477012634277e-01 -4.001715779304504395e-01 1.385920345783233643e-01 -4.985776841640472412e-01 -2.123872935771942139e-01 -3.317721784114837646e-01 -3.246718645095825195e-02
7.947242259979248047e-01 8.044225722551345825e-02 -2.216522097587585449e-01 -6.494744122028350830e-02 -6.441546976566314697e-02 -4.285979866981506348e-01 4.413188248872756958e-02 3.446757495403289795e-01
5.078926086425781250e-01 5.042902827262878418e-01 4.571653436869382858e-03 -3.939579427242279053e-01 -3.278403580188751221e-01 4.435678124427795410e-01 -1.535649448633193970e-01 6.854732334613800049e-02
4.552662968635559082e-01 2.419242709875106812e-01 -7.363395416177809238e-04 1.855492033064365387e-02 -1.222066283226013184e-01 4.917010068893432617e-01 -1.285463124513626099e-01 6.786988377571105957e-01
2.460031658411026001e-01 3.050304055213928223e-01 -4.288752377033233643e-01 1.607660055160522461e-01 -5.863883495330810547e-01 1.577474642544984818e-03 1.070457547903060913e-01 5.304211974143981934e-01
1.209913641214370728e-01 3.830353617668151855e-01 -3.299586176872253418e-01 2.116405963897705078e-01 -8.094438910484313965e-01 -9.378905594348907471e-02 -1.400486379861831665e-01 -3.702876344323158264e-02
4.154498279094696045e-01 3.640787005424499512e-01 -3.803908824920654297e-01 -1.192229539155960083e-01 -4.955995380878448486e-01 -3.902397751808166504e-01 -3.562746644020080566e-01 -1.053534969687461853e-01
4.800134301185607910e-01 3.444261252880096436e-01 -2.733737528324127197e-01 3.009783327579498291e-01 -1.620738953351974487e-01 6.111321449279785156e-01 2.580006420612335205e-01 1.390032768249511719e-01
4.631883203983306885e-01 5.846635624766349792e-02 4.376427829265594482e-02 5.985937267541885376e-02 -1.046537160873413086e-01 8.405794501304626465e-01 4.787863790988922119e-02 2.381624728441238403e-01
3.828603923320770264e-01 6.374345421791076660e-01 -8.934918791055679321e-03 3.237459361553192139e-01 -2.912448346614837646e-01 3.004021346569061279e-01 -1.888886839151382446e-02 4.083895981311798096e-01
6.653096675872802734e-01 -3.518144488334655762e-01 -4.285064935684204102e-01 1.013220995664596558e-01 -1.677199602127075195e-01 2.499459534883499146e-01 -1.343158632516860962e-02 -3.859048485755920410e-01
2.323638498783111572e-01 2.086031734943389893e-01 -1.654579490423202515e-01 6.155619025230407715e-01 -5.365213155746459961e-01 3.761617541313171387e-01 2.552716434001922607e-01 4.101869091391563416e-02
7.393422722816467285e-01 1.115105301141738892e-01 6.170883178710937500e-01 1.505362708121538162e-02 -7.257530838251113892e-02 1.884871572256088257e-01 1.379960626363754272e-01 8.731056004762649536e-03
2.575780749320983887e-01 -1.179940253496170044e-01 -4.944026470184326172e-01 3.914034068584442139e-01 -1.105744689702987671e-01 4.576003849506378174e-01 -5.042129158973693848e-01 -2.150463014841079712e-01
2.977831065654754639e-01 2.072992920875549316e-01 -6.579635292291641235e-02 -2.896957397460937500e-01 -4.623243510723114014e-01 7.411029338836669922e-01 -8.070349693298339844e-02 1.030002310872077942e-01
6.111841201782226562e-01 7.022662758827209473e-01 -7.836387306451797485e-02 -1.269242316484451294e-01 -9.391058981418609619e-02 2.467167824506759644e-01 -1.966830193996429443e-01 5.150607600808143616e-02
3.703223764896392822e-01 -8.806084841489791870e-02 -9.125228039920330048e-03 4.490383565425872803e-01 1.139630526304244995e-01 2.130458801984786987e-01 -5.883947610855102539e-01 4.988022148609161377e-01
6.703462004661560059e-01 -5.254020690917968750e-01 1.703603565692901611e-01 1.685589998960494995e-01 -3.936680555343627930e-01 -2.228005789220333099e-02 -1.535759866237640381e-01 -1.951855123043060303e-01
7.823864817619323730e-01 -3.892597556114196777e-01 -1.620855480432510376e-01 1.292759478092193604e-01 2.923661470413208008e-02 -8.504103869199752808e-02 1.359710693359375000e-01 4.083986580371856689e-01
2.922774255275726318e-01 -1.743530333042144775e-01 -3.087701797485351562e-01 8.109834790229797363e-01 -2.803560495376586914e-01 5.807657167315483093e-02 -2.178791165351867676e-01 -4.120803251862525940e-02
6.733018755912780762e-01 -3.232121467590332031e-01 -4.465708732604980469e-01 6.156602501869201660e-02 -1.880781948566436768e-01 3.663856536149978638e-02 1.951409270986914635e-03 -4.497363269329071045e-01
4.285671114921569824e-01 3.009875416755676270e-01 -6.247829794883728027e-01 -1.294416338205337524e-01 -3.719033300876617432e-01 3.032577037811279297e-01 2.286639511585235596e-01 1.899035871028900146e-01
3.765958249568939209e-01 4.707491695880889893e-01 -2.783949486911296844e-02 -3.944993019104003906e-01 -3.003346920013427734e-01 3.579369485378265381e-01 -3.494767248630523682e-01 3.737811744213104248e-01
3.858251869678497314e-01 4.946214556694030762e-01 -3.655242919921875000e-01 -6.749731302261352539e-02 -2.379395812749862671e-01 6.007429361343383789e-01 -2.059129774570465088e-01 -9.174553304910659790e-02
3.356894254684448242e-01 -2.545478045940399170e-01 5.970923695713281631e-03 1.212650388479232788e-01 -6.985771656036376953e-01 3.242006599903106689e-01 -2.031564116477966309e-01 -4.163994491100311279e-01
5.262026190757751465e-01 3.292124569416046143e-01 1.609310954809188843e-01 -3.154444694519042969e-01 -6.528966426849365234e-01 7.562340050935745239e-02 -1.121347695589065552e-01 -2.115629613399505615e-01
3.396366238594055176e-01 -1.192391067743301392e-01 -3.898830413818359375e-01 -8.144502341747283936e-02 -5.578441619873046875e-01 -6.680638529360294342e-03 2.334207445383071899e-01 5.882746577262878418e-01
5.633658766746520996e-01 1.178726851940155029e-01 3.202187120914459229e-01 2.309916019439697266e-01 -3.037291169166564941e-01 6.245374083518981934e-01 1.683639436960220337e-01 4.672430828213691711e-02
6.377969384193420410e-01 -5.908868908882141113e-01 -1.385350823402404785e-01 3.931470215320587158e-02 -3.953002691268920898e-01 1.378255784511566162e-01 -1.394874900579452515e-01 -1.691602915525436401e-01
5.629127621650695801e-01 -4.906784594058990479e-01 -4.417458474636077881e-01 2.199545688927173615e-02 -3.727864623069763184e-01 1.470274180173873901e-01 -8.557976037263870239e-02 -2.807668447494506836e-01
2.960590422153472900e-01 1.154350582510232925e-02 1.366200596094131470e-01 5.085690021514892578e-01 -4.000394642353057861e-01 4.668208211660385132e-02 -6.764718890190124512e-01 -1.228134557604789734e-01
8.072234988212585449e-01 -2.744823992252349854e-01 -1.884763874113559723e-02 1.342616975307464600e-01 -9.961799532175064087e-02 -2.037837058305740356e-01 3.306575119495391846e-01 3.064021766185760498e-01
6.001251935958862305e-01 3.716022670269012451e-01 -4.294207096099853516e-01 -5.491773784160614014e-02 -4.011793434619903564e-01 -2.924875915050506592e-01 9.863772988319396973e-02 2.410809248685836792e-01
5.143695473670959473e-01 5.296159163117408752e-02 3.689238801598548889e-02 4.230636358261108398e-01 -1.340889930725097656e-01 4.727646410465240479e-01 -3.046680986881256104e-01 -4.668687283992767334e-01
4.436090290546417236e-01 8.018886297941207886e-02 -6.213565543293952942e-02 2.535803020000457764e-01 -1.779667288064956665e-01 6.689101457595825195e-01 2.185290902853012085e-01 4.491647779941558838e-01
6.658590435981750488e-01 -3.313887119293212891e-01 -4.014566540718078613e-01 2.572402656078338623e-01 1.384646445512771606e-01 -1.544575840234756470e-01 -1.527805719524621964e-02 4.197739958763122559e-01
7.154936790466308594e-01 1.425799727439880371e-01 2.573275566101074219e-01 -7.162702269852161407e-03 -5.122094973921775818e-02 5.988514423370361328e-01 1.169799193739891052e-01 1.629107743501663208e-01
3.446969091892242432e-01 -4.073958843946456909e-03 3.230884373188018799e-01 5.187502503395080566e-01 -5.620298385620117188e-01 -1.501968204975128174e-01 -3.679699897766113281e-01 -1.839594393968582153e-01
2.828448414802551270e-01 -5.097588300704956055e-01 -2.691497802734375000e-01 3.411129713058471680e-01 -5.725160837173461914e-01 1.660421043634414673e-01 -3.069095015525817871e-01 -1.476715058088302612e-01
6.439859867095947266e-01 2.709535509347915649e-02 1.911454647779464722e-01 1.343811452388763428e-01 -4.439224675297737122e-02 5.682816505432128906e-01 2.701226472854614258e-01 3.634172081947326660e-01
3.928991258144378662e-01 4.929104149341583252e-01 -2.602179944515228271e-01 1.019196063280105591e-01 -6.043307185173034668e-01 -1.662225276231765747e-01 -1.771837174892425537e-01 -3.167476952075958252e-01
4.969165325164794922e-01 -5.356314182281494141e-01 -3.211471438407897949e-01 7.184686511754989624e-02 -3.623005449771881104e-01 3.345699012279510498e-01 -2.323987632989883423e-01 -2.463080435991287231e-01
3.718595504760742188e-01 6.781227886676788330e-02 -9.163080155849456787e-02 6.537470817565917969e-01 1.360837370157241821e-01 8.772022277116775513e-02 -4.461550414562225342e-01 4.428009986877441406e-01
4.882539510726928711e-01 4.947957694530487061e-01 -1.311494708061218262e-01 3.963201940059661865e-01 4.081045463681221008e-02 -2.303322851657867432e-01 -3.000531494617462158e-01 4.447078704833984375e-01
7.276068925857543945e-01 3.808389902114868164e-01 -3.680362105369567871e-01 -2.612156271934509277e-01 9.367968142032623291e-02 2.725367248058319092e-01 -6.006782874464988708e-02 1.876308023929595947e-01
7.489225268363952637e-01 4.526071846485137939e-01 3.214107155799865723e-01 1.928126960992813110e-01 8.027935028076171875e-02 2.866555452346801758e-01 3.725681081414222717e-02 -6.144767254590988159e-02
4.269505739212036133e-01 2.127412110567092896e-01 -3.248823285102844238e-01 4.318855106830596924e-01 3.142381459474563599e-02 -3.994285687804222107e-02 -1.355827748775482178e-01 6.778017878532409668e-01
5.042379498481750488e-01 5.635399743914604187e-02 -9.636266529560089111e-02 -1.988861858844757080e-01 -1.124999150633811951e-01 6.976237297058105469e-01 -1.769688129425048828e-01 4.038238525390625000e-01
2.695302069187164307e-01 2.562936246395111084e-01 -4.853525459766387939e-01 6.265920400619506836e-01 -1.974799185991287231e-01 1.963451355695724487e-01 4.657531529664993286e-02 3.921267986297607422e-01
4.130667746067047119e-01 2.734274566173553467e-01 3.544436693191528320e-01 -1.000748202204704285e-01 -7.490102648735046387e-01 2.143207490444183350e-01 1.021186038851737976e-01 -3.987704589962959290e-02
4.824249744415283203e-01 1.814004927873611450e-01 3.944484516978263855e-03 7.475118041038513184e-01 -1.406239122152328491e-01 3.533057868480682373e-01 1.501901149749755859e-01 -9.172454476356506348e-02
3.501431643962860107e-01 1.418907791376113892e-01 -3.982459902763366699e-01 -4.231448173522949219e-01 -3.946725726127624512e-01 2.328970581293106079e-01 -1.392980664968490601e-01 5.387060046195983887e-01
4.567149877548217773e-01 -6.520860791206359863e-01 -2.991899251937866211e-01 1.810074001550674438e-01 -4.234381616115570068e-01 1.795215904712677002e-01 -1.277142763137817383e-01 -1.267995685338973999e-01
4.615740776062011719e-01 1.947206556797027588e-01 1.593666672706604004e-01 5.659929513931274414e-01 -2.125222235918045044e-01 4.558640122413635254e-01 2.530822455883026123e-01 2.936991751194000244e-01
5.203476548194885254e-01 -3.219152614474296570e-02 4.776932299137115479e-02 8.029077947139739990e-02 -3.804869949817657471e-02 7.779909968376159668e-01 5.484352260828018188e-02 3.312829136848449707e-01
6.816635131835937500e-01 2.082488834857940674e-01 1.702313683927059174e-02 1.277910023927688599e-01 3.749731779098510742e-01 9.819707274436950684e-02 -5.377615094184875488e-01 1.895044147968292236e-01
3.676560223102569580e-01 1.482971478253602982e-02 -1.866725683212280273e-01 5.123088955879211426e-01 1.322557479143142700e-01 1.352468878030776978e-01 -4.394055008888244629e-01 5.817572474479675293e-01
5.188379883766174316e-01 7.225324958562850952e-02 -4.381798803806304932e-01 -1.763116419315338135e-01 -1.544339358806610107e-01 -4.220163226127624512e-01 -4.813329279422760010e-01 2.624312639236450195e-01
4.597834646701812744e-01 4.305269420146942139e-01 -1.627561748027801514e-01 -1.977618038654327393e-01 -2.161202877759933472e-01 5.324329063296318054e-02 -1.618694067001342773e-01 6.796336770057678223e-01
8.642807006835937500e-01 7.812077552080154419e-02 7.697792351245880127e-02 2.269458621740341187e-01 1.216298341751098633e-01 1.637898832559585571e-01 -2.847296595573425293e-01 -2.584452927112579346e-01
6.576185822486877441e-01 2.818318903446197510e-01 -4.926764592528343201e-02 1.104068979620933533e-01 3.763741850852966309e-01 1.927804648876190186e-01 -4.625667929649353027e-01 2.840805947780609131e-01
6.441807150840759277e-01 -4.493194222450256348e-01 -3.270977437496185303e-01 4.194197654724121094e-01 -6.660798937082290649e-02 -2.451284080743789673e-01 -1.350668817758560181e-01 1.321742981672286987e-01
2.907114028930664062e-01 4.258053302764892578e-01 -4.984983801841735840e-01 -1.472185701131820679e-01 -5.546581745147705078e-01 3.777805343270301819e-02 -1.899102181196212769e-01 3.447668850421905518e-01
3.934689462184906006e-01 8.343925327062606812e-02 -1.927613765001296997e-01 -4.076393842697143555e-01 -7.218248248100280762e-01 7.062583416700363159e-02 1.165608093142509460e-01 3.086872100830078125e-01
6.900793910026550293e-01 3.493269681930541992e-01 2.678890526294708252e-01 1.195994913578033447e-01 -3.440217077732086182e-01 3.454023003578186035e-01 2.330793142318725586e-01 -1.539904773235321045e-01
7.555763125419616699e-01 4.900689423084259033e-01 3.707848861813545227e-02 -3.888987600803375244e-01 -6.930189579725265503e-02 -4.087421298027038574e-02 -9.647358953952789307e-02 1.433147490024566650e-01
3.494043350219726562e-01 -7.933601737022399902e-02 -3.969621360301971436e-01 2.295770943164825439e-01 9.477323293685913086e-02 4.011430740356445312e-01 -6.829923987388610840e-01 1.579926759004592896e-01
8.839603066444396973e-01 -2.894009463489055634e-02 -5.288946256041526794e-02 1.455570310354232788e-01 1.075452119112014771e-01 -3.312036693096160889e-01 8.368521183729171753e-02 2.559833228588104248e-01
3.515741825103759766e-01 2.034513205289840698e-01 1.531786322593688965e-01 8.542788214981555939e-03 -7.072570919990539551e-01 -1.346907913684844971e-01 -6.382250040769577026e-02 5.376234054565429688e-01
4.965181946754455566e-01 3.137353956699371338e-01 -1.834865659475326538e-01 6.414679884910583496e-01 1.055199429392814636e-01 2.512998878955841064e-01 -6.555103696882724762e-03 3.681877851486206055e-01
4.577295482158660889e-01 3.016021549701690674e-01 -2.706841826438903809e-01 3.146678805351257324e-01 1.716361194849014282e-02 3.905860185623168945e-01 -6.024900078773498535e-02 6.088939309120178223e-01
5.414132475852966309e-01 5.576915144920349121e-01 4.101047515869140625e-01 6.280414015054702759e-02 -1.875406056642532349e-01 3.846907913684844971e-01 -8.245807886123657227e-02 1.837497949600219727e-01
5.299996733665466309e-01 1.225285697728395462e-02 -4.787667989730834961e-01 5.414035916328430176e-01 2.382285445928573608e-01 -9.819013997912406921e-03 -2.065135687589645386e-01 3.116369843482971191e-01
7.771362066268920898e-01 2.880165912210941315e-02 1.252467632293701172e-01 1.679016947746276855e-01 3.596945703029632568e-01 2.350048273801803589e-01 -3.980292379856109619e-01 9.119988977909088135e-02
2.936509549617767334e-01 -3.068308234214782715e-01 -1.409520506858825684e-01 4.156132638454437256e-01 -2.067020535469055176e-01 5.200415253639221191e-01 -5.580894351005554199e-01 4.888148233294487000e-02
1.784099638462066650e-01 -1.995967924594879150e-01 -1.271526068449020386e-01 7.386960387229919434e-01 -5.420888066291809082e-01 2.001235634088516235e-01 -1.804367303848266602e-01 4.919450730085372925e-03
4.490698575973510742e-01 1.688062548637390137e-01 -2.669500112533569336e-01 3.434000313282012939e-01 -4.341055452823638916e-01 4.413836300373077393e-01 4.416868984699249268e-01 4.796396940946578979e-02
7.295485138893127441e-01 3.207527995109558105e-01 2.077607810497283936e-01 -1.925997436046600342e-01 -8.855884522199630737e-02 5.213764905929565430e-01 5.651485919952392578e-02 -4.180208221077919006e-02
4.680026173591613770e-01 1.493217945098876953e-01 2.146232128143310547e-01 5.508059263229370117e-01 -1.713223755359649658e-01 4.505995810031890869e-01 1.902713775634765625e-01 3.750090897083282471e-01
6.658705472946166992e-01 -4.395895600318908691e-01 1.198904886841773987e-01 3.838016465306282043e-02 -5.135856866836547852e-01 1.501856893301010132e-01 9.154597646556794643e-04 -2.473939806222915649e-01
5.158644318580627441e-01 2.734496295452117920e-01 8.823753148317337036e-02 3.599322736263275146e-01 -1.465758681297302246e-01 6.660849452018737793e-01 1.671266108751296997e-01 1.693730652332305908e-01
8.101369440555572510e-02 3.461089134216308594e-01 -3.928963541984558105e-01 4.039671123027801514e-01 -5.327794551849365234e-01 -7.196455448865890503e-02 -1.901665925979614258e-01 4.805124998092651367e-01
6.340007185935974121e-01 2.750429809093475342e-01 -1.202757433056831360e-01 3.985243439674377441e-01 -9.946036152541637421e-04 -1.740200072526931763e-01 6.990845501422882080e-02 5.602995157241821289e-01
3.624750375747680664e-01 -2.798380851745605469e-01 4.323005080223083496e-01 1.188536360859870911e-01 -4.667745232582092285e-01 -2.577058039605617523e-02 -5.557141304016113281e-01 2.488613128662109375e-01
2.756429910659790039e-01 6.203958392143249512e-01 1.292776167392730713e-01 1.498009860515594482e-01 -3.178689181804656982e-01 -2.622843720018863678e-02 -4.336375594139099121e-01 4.584833085536956787e-01
4.873198866844177246e-01 5.982588529586791992e-01 -3.295111358165740967e-01 -8.889518678188323975e-02 -3.230170607566833496e-01 3.104261457920074463e-01 2.422974258661270142e-02 2.946761846542358398e-01
2.736535370349884033e-01 4.648783504962921143e-01 -1.119257286190986633e-01 1.649300754070281982e-01 -5.734965577721595764e-02 4.290355145931243896e-01 -3.151169419288635254e-01 6.185576915740966797e-01
2.249707281589508057e-01 4.248277246952056885e-01 -5.048943161964416504e-01 4.858497381210327148e-01 -4.741174578666687012e-01 1.533551514148712158e-01 1.601745933294296265e-01 6.308881938457489014e-02
