# Supplementary material for: Where is your field going? A machine learning approach to study the relative motion of the domains of physics
Source: PLoS One. 2020 Jun 18;15(6):e0233997. doi: 10.1371/journal.pone.0233997 (PMC7302634; doi:10.1371/journal.pone.0233997)
Supplement: S24 Data — (ZIP) [file pone.0233997.s024.zip › 23/Pacs4Run_23_VS_500_embeddings1994-1998ED8.txt]

7.759255170822143555e-01 -4.064826965332031250e-01 4.029045104980468750e-01 1.252882331609725952e-01 -1.319213509559631348e-01 2.803427353501319885e-02 -1.219687983393669128e-02 1.906418502330780029e-01
1.187653765082359314e-01 -3.247463405132293701e-01 6.967297792434692383e-01 3.525522537529468536e-03 1.068475469946861267e-01 5.416986346244812012e-01 -2.782800793647766113e-01 1.126771122217178345e-01
2.818993926048278809e-01 -4.967756569385528564e-01 2.649705410003662109e-01 -3.394739627838134766e-01 -3.185456991195678711e-01 -1.008549109101295471e-01 -5.664792060852050781e-01 2.361207604408264160e-01
8.422641754150390625e-01 2.862460166215896606e-02 2.721146941184997559e-01 9.577443823218345642e-03 3.380606770515441895e-01 1.356697231531143188e-01 2.530873380601406097e-02 2.868828773498535156e-01
5.469754338264465332e-01 9.486861526966094971e-02 7.578232884407043457e-01 -3.866764530539512634e-02 -6.487060338258743286e-02 -8.312144130468368530e-02 -2.044902443885803223e-01 2.511830925941467285e-01
3.135439455509185791e-01 -3.916076123714447021e-01 -5.055651068687438965e-02 -3.659179061651229858e-02 -7.111624628305435181e-02 6.295453906059265137e-01 -5.754441618919372559e-01 -1.091695651412010193e-01
2.738043963909149170e-01 -3.715173304080963135e-01 3.268640041351318359e-01 3.567002713680267334e-02 -1.455965638160705566e-01 -1.844259500503540039e-01 -7.089174985885620117e-01 3.480207324028015137e-01
5.809170007705688477e-01 1.678586900234222412e-01 6.560272574424743652e-01 1.575130671262741089e-01 3.571012988686561584e-02 3.374972939491271973e-01 1.262550801038742065e-01 2.192187309265136719e-01
4.794062674045562744e-01 -2.838175296783447266e-01 5.589881539344787598e-01 -7.509264349937438965e-02 3.023053109645843506e-01 3.410379290580749512e-01 -3.738797008991241455e-01 -1.550137251615524292e-01
1.416321098804473877e-01 -4.724722802639007568e-01 5.448104143142700195e-01 -4.312567114830017090e-01 -3.261725306510925293e-01 1.466634869575500488e-01 -3.820928931236267090e-01 -3.958215471357107162e-03
-5.149060487747192383e-02 -7.022510766983032227e-01 6.035057306289672852e-01 -2.414460480213165283e-01 -9.756404906511306763e-02 1.825487017631530762e-01 -7.770570926368236542e-03 1.969104707241058350e-01
7.669397592544555664e-01 2.454613335430622101e-02 3.719663918018341064e-01 7.209250330924987793e-02 1.187676191329956055e-01 -1.557328552007675171e-01 -4.593078196048736572e-01 1.353608220815658569e-01
1.789070069789886475e-01 -6.777824759483337402e-01 -1.870774477720260620e-02 -3.072838783264160156e-01 -2.483542114496231079e-01 2.273134291172027588e-01 -1.570647060871124268e-01 5.251755714416503906e-01
2.327078580856323242e-01 -3.937685191631317139e-01 2.984620332717895508e-01 -1.678133159875869751e-01 -3.777890205383300781e-01 -1.679456084966659546e-01 -6.446207761764526367e-01 2.951039969921112061e-01
2.648914158344268799e-01 -8.186986446380615234e-01 3.791192471981048584e-01 -3.003424592316150665e-02 2.014282643795013428e-01 -7.974868267774581909e-02 1.211260035634040833e-01 -2.309260517358779907e-01
4.311163723468780518e-01 -7.639384865760803223e-01 1.849315613508224487e-01 -2.406843453645706177e-01 2.306727916002273560e-01 1.179265007376670837e-01 -9.373911470174789429e-02 -2.500087916851043701e-01
1.049984991550445557e-01 -7.540867328643798828e-01 4.596912562847137451e-01 -2.833354771137237549e-01 9.316805005073547363e-02 1.756793856620788574e-01 -1.644338518381118774e-01 2.493023723363876343e-01
1.597545444965362549e-01 -2.668189406394958496e-01 5.046212673187255859e-01 7.545919716358184814e-02 -7.941567301750183105e-01 2.887096628546714783e-02 -2.238049730658531189e-02 -1.045476719737052917e-01
3.120336830615997314e-01 -2.678076922893524170e-01 6.975063681602478027e-01 2.227863110601902008e-02 -4.887511134147644043e-01 -2.198401242494583130e-01 2.176687717437744141e-01 9.651664644479751587e-02
4.735575020313262939e-01 -1.038723364472389221e-01 3.121569752693176270e-01 1.904042363166809082e-01 2.505247592926025391e-01 3.655938804149627686e-01 -1.595835834741592407e-01 6.398199796676635742e-01
3.426374793052673340e-01 -3.968923091888427734e-01 2.775610983371734619e-01 1.534079313278198242e-01 3.635159134864807129e-01 6.550496816635131836e-01 -1.763532161712646484e-01 1.793533116579055786e-01
5.799311995506286621e-01 -4.146050512790679932e-01 -4.639289155602455139e-02 -4.735192283987998962e-02 -4.471839964389801025e-01 1.864261627197265625e-01 3.164191544055938721e-01 -3.905619978904724121e-01
2.149130553007125854e-01 -4.869527220726013184e-01 7.099444270133972168e-01 -1.946544349193572998e-01 1.131907775998115540e-01 2.225705981254577637e-01 -3.162284493446350098e-01 -1.114795953035354614e-01
3.965870141983032227e-01 -2.562683224678039551e-01 6.913482546806335449e-01 -9.195628762245178223e-02 -3.895768821239471436e-01 -3.500476479530334473e-01 3.411733359098434448e-02 1.231239587068557739e-01
2.875381708145141602e-01 -6.310690641403198242e-01 2.860716283321380615e-01 -5.082765966653823853e-02 -1.021492183208465576e-01 4.397896677255630493e-02 -3.557277023792266846e-01 -5.438220500946044922e-01
4.098043143749237061e-01 -3.306626975536346436e-01 6.509671211242675781e-01 2.137984149158000946e-02 -2.467906177043914795e-01 -4.725309312343597412e-01 -3.787232190370559692e-02 1.134985685348510742e-01
4.023768603801727295e-01 -3.596505820751190186e-01 5.626766085624694824e-01 -5.416495203971862793e-01 -1.160543505102396011e-02 3.113292753696441650e-01 3.157316893339157104e-02 2.641249820590019226e-02
8.519337773323059082e-01 -8.384215086698532104e-02 -4.929620027542114258e-02 1.479763090610504150e-01 -3.657776415348052979e-01 1.919214874505996704e-01 1.672345995903015137e-01 -2.103747427463531494e-01
5.203273296356201172e-01 -4.777157008647918701e-01 1.126100644469261169e-01 2.585413679480552673e-02 -3.133886158466339111e-01 -4.793653488159179688e-01 1.900520473718643188e-01 3.515316247940063477e-01
4.550759494304656982e-01 -5.569762587547302246e-01 4.910806119441986084e-01 -3.450464606285095215e-01 4.183436185121536255e-02 -1.313733756542205811e-01 -5.652099475264549255e-02 -3.166421949863433838e-01
4.871987700462341309e-01 -6.358777284622192383e-01 1.396145820617675781e-01 -2.301903218030929565e-01 3.983691930770874023e-01 3.172317147254943848e-01 -1.159127894788980484e-02 1.623234152793884277e-01
2.767340540885925293e-01 -5.242575407028198242e-01 4.292738735675811768e-01 -1.512519717216491699e-01 2.966323792934417725e-01 4.913823008537292480e-01 4.252524673938751221e-02 3.319086134433746338e-01
1.484454423189163208e-01 -7.254559397697448730e-01 4.402913451194763184e-01 -3.660750389099121094e-01 -7.797552645206451416e-02 -7.199660688638687134e-02 -2.472975254058837891e-01 2.266948521137237549e-01
1.898327320814132690e-01 -5.848811864852905273e-01 4.416272938251495361e-01 2.942508319392800331e-03 2.970156967639923096e-01 5.583121776580810547e-01 1.499717533588409424e-01 6.642138212919235229e-02
2.761637046933174133e-02 -5.807394981384277344e-01 6.632152199745178223e-02 6.838130205869674683e-02 -1.707863211631774902e-01 5.974248051643371582e-01 -5.146536827087402344e-01 4.417729377746582031e-02
5.905654430389404297e-01 2.867368981242179871e-02 6.414411664009094238e-01 -4.098078012466430664e-01 -1.039215549826622009e-01 -4.913803189992904663e-02 -2.365264743566513062e-01 4.315196722745895386e-02
2.537615001201629639e-01 -4.987539350986480713e-01 4.335681796073913574e-01 -3.678802549839019775e-01 7.809439301490783691e-02 5.973726511001586914e-01 1.326279249042272568e-03 2.404072321951389313e-02
1.240373775362968445e-01 -4.256054759025573730e-01 5.307155251502990723e-01 4.904882609844207764e-01 -3.695864081382751465e-01 -1.312741786241531372e-01 1.833329200744628906e-01 3.062662184238433838e-01
1.643312871456146240e-01 -3.962278664112091064e-01 5.179369449615478516e-01 -2.211793363094329834e-01 -8.928461372852325439e-02 6.363517045974731445e-01 -2.120636701583862305e-01 -2.023200243711471558e-01
3.000466823577880859e-01 -7.029448151588439941e-01 1.974215358495712280e-01 -1.758812963962554932e-01 3.006127178668975830e-01 4.748992919921875000e-01 1.322033256292343140e-01 1.120542734861373901e-01
4.028160274028778076e-01 -1.227567568421363831e-01 6.357495188713073730e-01 3.903034031391143799e-01 -5.062546133995056152e-01 -1.566410064697265625e-02 2.397481910884380341e-02 -9.508910775184631348e-02
1.268464028835296631e-01 -7.485263943672180176e-01 8.673176169395446777e-02 -1.482204254716634750e-02 5.001683905720710754e-02 6.425670981407165527e-01 2.194257080554962158e-02 7.660439005121588707e-04
2.492588907480239868e-01 -4.051051139831542969e-01 6.588783860206604004e-01 1.903064399957656860e-01 3.318853974342346191e-01 3.438484072685241699e-01 -2.553173303604125977e-01 -9.927699714899063110e-02
-9.634468704462051392e-03 -5.143883228302001953e-01 2.566559612751007080e-01 1.966750323772430420e-01 -1.179715096950531006e-01 6.136275529861450195e-01 -4.771431982517242432e-01 -1.124122291803359985e-01
3.183322846889495850e-01 -4.819245934486389160e-01 6.491980552673339844e-01 -4.369069635868072510e-01 1.762107945978641510e-02 2.015616297721862793e-01 -2.450708998367190361e-03 -1.145595163106918335e-01
4.313353002071380615e-01 -3.839044272899627686e-01 5.018807053565979004e-01 -3.983908295631408691e-01 1.694052815437316895e-01 4.534898102283477783e-01 -1.405411511659622192e-01 -4.318249970674514771e-02
2.741769552230834961e-01 -4.992171823978424072e-01 6.499869227409362793e-01 -2.985609471797943115e-01 1.599938273429870605e-01 3.442395031452178955e-01 -1.255818754434585571e-01 -6.417104601860046387e-02
3.231790661811828613e-01 -3.546246290206909180e-01 7.168573141098022461e-01 1.154404366388916969e-03 2.650017142295837402e-01 2.445864826440811157e-01 -3.124259412288665771e-01 -1.680845618247985840e-01
5.575615540146827698e-02 -6.863586306571960449e-01 4.547989964485168457e-01 -9.478675574064254761e-02 1.356464475393295288e-01 3.540141582489013672e-01 -3.747459650039672852e-01 1.606736630201339722e-01
2.796296775341033936e-01 -4.253829121589660645e-01 3.065007925033569336e-01 9.984359890222549438e-02 3.250821828842163086e-01 7.042383551597595215e-01 -1.468916051089763641e-02 1.873479634523391724e-01
3.570237755775451660e-01 -5.453385114669799805e-01 4.972263276576995850e-01 9.557665884494781494e-02 1.676324903964996338e-01 -1.263993233442306519e-01 -2.793286740779876709e-01 -4.434739649295806885e-01
6.059221029281616211e-01 -2.984369397163391113e-01 3.913253173232078552e-02 2.306111007928848267e-01 -5.723297595977783203e-01 -5.014967545866966248e-02 -1.048276796936988831e-01 -3.847287595272064209e-01
2.927448153495788574e-01 -7.572457194328308105e-01 -1.181090325117111206e-01 -1.668028235435485840e-01 4.929924011230468750e-02 4.491153359413146973e-01 -2.261658012866973877e-01 2.093335390090942383e-01
3.031997680664062500e-01 1.507626473903656006e-01 3.181529641151428223e-01 6.960135698318481445e-02 -4.705424308776855469e-01 6.874159574508666992e-01 -7.118377089500427246e-02 2.832966744899749756e-01
2.072896808385848999e-01 -4.246540069580078125e-01 6.285510659217834473e-01 1.443533301353454590e-01 2.345427423715591431e-01 3.648720979690551758e-01 -3.688937723636627197e-01 -1.912097185850143433e-01
6.022555232048034668e-01 -1.413748413324356079e-01 -1.180979162454605103e-01 1.081406399607658386e-01 -5.762432217597961426e-01 2.833673954010009766e-01 -2.434757202863693237e-01 -3.464480042457580566e-01
5.480788946151733398e-01 -1.971816569566726685e-01 2.339474409818649292e-01 -1.370246112346649170e-01 -1.233898848295211792e-01 -1.560176461935043335e-01 -7.206900715827941895e-01 1.681103110313415527e-01
5.631054639816284180e-01 -1.974131613969802856e-01 2.931016385555267334e-01 -4.236162602901458740e-01 -3.655305206775665283e-01 -1.910064965486526489e-01 -4.456108212471008301e-01 9.957993030548095703e-02
1.443686336278915405e-01 -5.364184379577636719e-01 3.564397692680358887e-01 2.568756937980651855e-01 -6.075102090835571289e-01 -1.573812663555145264e-01 2.674876749515533447e-01 1.816352903842926025e-01
1.504741311073303223e-01 -5.527657270431518555e-01 3.935836553573608398e-01 3.862090408802032471e-01 -5.430553555488586426e-01 -1.643336564302444458e-01 -1.560232695192098618e-02 -2.135042697191238403e-01
3.163513541221618652e-01 -3.087682127952575684e-01 5.232270359992980957e-01 4.406642541289329529e-02 3.322411179542541504e-01 5.860174298286437988e-01 -1.204310078173875809e-02 2.737335562705993652e-01
4.418137669563293457e-01 -2.384860515594482422e-01 3.213412687182426453e-02 -4.515972360968589783e-02 -2.147679924964904785e-01 3.093827366828918457e-01 -7.677460908889770508e-01 1.165161505341529846e-01
1.522637531161308289e-02 -7.342907786369323730e-01 3.668435290455818176e-02 -1.846755445003509521e-01 -2.239931672811508179e-01 5.582054257392883301e-01 -1.755461096763610840e-01 1.804214417934417725e-01
2.003901302814483643e-01 -4.661711156368255615e-01 3.264343738555908203e-01 -3.471787273883819580e-01 -3.649564683437347412e-01 -1.795062273740768433e-01 -4.934248626232147217e-01 3.264230489730834961e-01
2.778861522674560547e-01 -3.641469776630401611e-01 -2.193351648747920990e-02 4.250352680683135986e-01 -9.528995305299758911e-02 -2.583886682987213135e-02 -5.242890715599060059e-01 5.695728063583374023e-01
2.461404055356979370e-01 -2.285074442625045776e-01 1.085497513413429260e-01 -5.620916187763214111e-02 -2.510343194007873535e-01 6.739529371261596680e-01 -5.852199196815490723e-01 1.119990348815917969e-01
1.812086552381515503e-01 -3.796458542346954346e-01 6.285848021507263184e-01 3.286763131618499756e-01 -4.322952628135681152e-01 -8.529540896415710449e-02 3.383117020130157471e-01 1.061894670128822327e-01
3.872818313539028168e-03 -5.988079309463500977e-01 3.750219643115997314e-01 -2.338142991065979004e-01 -1.303760856389999390e-01 6.428706645965576172e-01 1.257127076387405396e-01 4.382174927741289139e-03
5.111158490180969238e-01 -3.553874790668487549e-01 1.655137836933135986e-01 -2.567298114299774170e-01 -3.792406916618347168e-01 -2.097038030624389648e-01 2.767705917358398438e-01 5.047316551208496094e-01
8.133425712585449219e-01 -3.359532654285430908e-01 -2.354295998811721802e-01 1.206758171319961548e-01 -2.861544191837310791e-01 4.914215579628944397e-02 2.576825022697448730e-01 -7.014203816652297974e-02
3.004843890666961670e-01 -3.483715057373046875e-01 4.648488163948059082e-01 9.888596087694168091e-02 3.877002298831939697e-01 5.213277339935302734e-01 -4.034827649593353271e-02 3.725070357322692871e-01
2.776458263397216797e-01 -1.853168755769729614e-01 1.973748505115509033e-01 7.372769713401794434e-01 -9.845226258039474487e-02 2.473567724227905273e-01 -1.799020916223526001e-01 4.503257870674133301e-01
6.381034255027770996e-01 -2.226991951465606689e-02 2.916386723518371582e-01 -4.656012058258056641e-01 -2.020874619483947754e-01 4.151939749717712402e-01 2.239185422658920288e-01 1.646980643272399902e-01
2.575038671493530273e-01 -3.254489898681640625e-01 6.948352456092834473e-01 3.606451451778411865e-01 -3.723721504211425781e-01 -5.522942543029785156e-02 1.363179087638854980e-02 -2.702158093452453613e-01
5.034322738647460938e-01 -2.742848396301269531e-01 2.347109317779541016e-01 -1.343008726835250854e-01 -2.787610888481140137e-01 -2.074721902608871460e-01 -6.168815493583679199e-01 3.112919330596923828e-01
3.972100317478179932e-01 -3.101615011692047119e-01 2.334110885858535767e-01 -3.814296051859855652e-02 -3.678478300571441650e-01 -1.623313128948211670e-01 2.215371429920196533e-01 6.923484802246093750e-01
4.347536861896514893e-01 -5.724802017211914062e-01 -2.896293103694915771e-01 -1.677676439285278320e-01 -1.448206454515457153e-01 1.483300477266311646e-01 -3.923042118549346924e-01 4.175488650798797607e-01
4.880200624465942383e-01 -4.981214702129364014e-01 -2.863741517066955566e-01 -3.755832910537719727e-01 -3.436037600040435791e-01 1.680884659290313721e-01 -2.690940499305725098e-01 2.681594789028167725e-01
2.587532997131347656e-01 -4.643658399581909180e-01 3.798132836818695068e-01 -4.361789226531982422e-01 -8.189542591571807861e-02 5.980730652809143066e-01 -1.721309684216976166e-02 1.349313557147979736e-01
4.904477298259735107e-01 -5.485790371894836426e-01 -3.340577185153961182e-01 -2.087147086858749390e-01 4.533581063151359558e-02 2.527754902839660645e-01 -2.491537928581237793e-01 4.187329113483428955e-01
5.149090290069580078e-01 7.505866885185241699e-02 9.059692919254302979e-02 5.826976299285888672e-01 -2.753674685955047607e-01 3.494385480880737305e-01 -2.270123064517974854e-01 3.633476197719573975e-01
5.424269437789916992e-01 -1.759530901908874512e-01 4.214426577091217041e-01 1.251033544540405273e-01 -5.773821473121643066e-01 1.569258421659469604e-02 1.265582442283630371e-01 -3.632017076015472412e-01
5.214883685111999512e-01 -3.652171790599822998e-01 6.477044522762298584e-02 3.031897842884063721e-01 3.245402872562408447e-01 -6.875563412904739380e-02 -3.657795488834381104e-01 5.046768784523010254e-01
2.884696722030639648e-01 -4.782326221466064453e-01 -2.265579551458358765e-01 1.177775859832763672e-02 -2.957929372787475586e-01 3.707821965217590332e-01 -5.427953600883483887e-01 3.420702219009399414e-01
6.008381247520446777e-01 -1.412449628114700317e-01 5.974290147423744202e-02 3.468844592571258545e-01 -6.381590366363525391e-01 1.888000220060348511e-01 5.225083976984024048e-02 -2.225374132394790649e-01
5.708515644073486328e-01 -2.647631466388702393e-01 1.451671868562698364e-01 -1.322865933179855347e-01 6.359600462019443512e-03 -1.606331616640090942e-01 -6.330903172492980957e-01 3.725708127021789551e-01
2.700592875480651855e-01 -6.513865590095520020e-01 -3.444680571556091309e-02 -4.212096333503723145e-01 -2.405003756284713745e-01 4.772092700004577637e-01 -1.869373619556427002e-01 6.037154048681259155e-02
5.019752979278564453e-01 -2.061135768890380859e-01 2.135934680700302124e-01 2.755675613880157471e-01 -6.604977250099182129e-01 -2.146125733852386475e-01 -2.850720882415771484e-01 -1.428167819976806641e-01
2.147868722677230835e-01 -8.627113699913024902e-01 -7.905961573123931885e-02 -6.551694124937057495e-02 8.939850330352783203e-02 2.522764801979064941e-01 -3.031311631202697754e-01 1.884910762310028076e-01
2.984094619750976562e-01 -5.155135989189147949e-01 4.769824147224426270e-01 -3.950651288032531738e-01 9.212692081928253174e-02 5.017365813255310059e-01 3.577112406492233276e-02 1.011511683464050293e-02
1.632684469223022461e-01 -6.270768046379089355e-01 5.310758948326110840e-01 -1.446352452039718628e-01 2.453372627496719360e-01 4.467740356922149658e-01 8.038352429866790771e-02 1.043948903679847717e-01
1.941292285919189453e-01 -1.108592376112937927e-01 3.719607293605804443e-01 9.307033568620681763e-02 -2.009756565093994141e-01 8.300924301147460938e-01 -2.295131385326385498e-01 -1.445212215185165405e-01
8.365876227617263794e-02 -8.092042803764343262e-01 3.020521700382232666e-01 -4.059749543666839600e-01 -2.201838493347167969e-01 1.383570432662963867e-01 -8.927465230226516724e-02 -8.089977502822875977e-02
3.122722208499908447e-01 -4.342052638530731201e-01 3.867387771606445312e-01 5.187603831291198730e-01 -3.970377445220947266e-01 -7.330270856618881226e-02 7.145588845014572144e-02 -3.565874695777893066e-01
4.756941199302673340e-01 -3.730753958225250244e-01 2.230079770088195801e-01 6.938776373863220215e-02 1.160208974033594131e-02 -1.475020647048950195e-01 -7.462586760520935059e-01 3.448328748345375061e-02
3.728410601615905762e-01 -3.713697791099548340e-01 4.869118630886077881e-01 3.426293134689331055e-01 -4.450484514236450195e-01 -5.102864932268857956e-03 1.381976604461669922e-01 -3.891055583953857422e-01
4.258075952529907227e-01 -7.255873680114746094e-01 2.727639973163604736e-01 -3.494490087032318115e-01 1.911946535110473633e-01 1.792210042476654053e-01 -2.652774937450885773e-02 -1.622245311737060547e-01
5.066452026367187500e-01 -3.029955029487609863e-01 -7.137941569089889526e-02 3.861270546913146973e-01 -1.280401349067687988e-01 -1.288295090198516846e-01 -4.926353693008422852e-01 4.707805216312408447e-01
1.551464051008224487e-01 -4.392702877521514893e-01 5.029686093330383301e-01 9.640627354383468628e-02 2.081640362739562988e-01 5.798608064651489258e-01 -3.735798001289367676e-01 -3.958315029740333557e-02
2.286025434732437134e-01 -4.463235437870025635e-01 -1.208701506257057190e-01 -1.179006546735763550e-01 -4.103795886039733887e-01 5.334732532501220703e-01 -4.982528090476989746e-01 1.369864195585250854e-01
2.808272540569305420e-01 -2.784065008163452148e-01 2.747884988784790039e-01 3.229466080665588379e-01 -5.412158370018005371e-01 1.221164464950561523e-01 5.383403897285461426e-01 2.572648227214813232e-01
3.111736476421356201e-01 -3.495159447193145752e-01 6.014509797096252441e-01 3.380955159664154053e-01 -4.652494192123413086e-01 -7.136800140142440796e-02 2.637245655059814453e-01 -1.177150011062622070e-01
5.130220055580139160e-01 2.161938250064849854e-01 4.740062952041625977e-01 -2.226104140281677246e-01 -3.119974136352539062e-01 2.974985837936401367e-01 -2.087399512529373169e-01 4.317536056041717529e-01
2.555222809314727783e-01 -5.592972040176391602e-01 5.828385949134826660e-01 -1.839077286422252655e-02 3.656573891639709473e-01 3.404138684272766113e-01 -1.764209419488906860e-01 -3.383643180131912231e-02
2.074315547943115234e-01 -6.057778596878051758e-01 6.131294369697570801e-01 -3.944200575351715088e-01 3.387870639562606812e-02 2.290670126676559448e-01 -6.889700144529342651e-02 -1.200794149190187454e-02
4.099667966365814209e-01 -5.421122312545776367e-01 4.479962885379791260e-01 -1.995319724082946777e-01 3.921495079994201660e-01 3.671950995922088623e-01 9.415112435817718506e-02 -7.085284218192100525e-03
2.748756706714630127e-01 -3.990296125411987305e-01 5.453047156333923340e-01 8.189400285482406616e-02 -2.863419055938720703e-01 -3.730642795562744141e-01 3.269068524241447449e-02 4.887917637825012207e-01
3.471991121768951416e-01 -9.415998309850692749e-02 2.968696653842926025e-01 -3.516267240047454834e-01 -3.191053569316864014e-01 7.156370282173156738e-01 -7.101629395037889481e-03 2.116567939519882202e-01
4.259916543960571289e-01 -2.319509536027908325e-01 4.289558231830596924e-01 -7.016081828624010086e-03 -4.194497466087341309e-01 -2.121750712394714355e-01 3.187534958124160767e-02 5.989200472831726074e-01
4.878695905208587646e-01 -2.526852488517761230e-01 3.337356448173522949e-01 2.251051515340805054e-01 4.035944044589996338e-01 2.634859085083007812e-01 -1.600752770900726318e-01 5.273939371109008789e-01
4.433611333370208740e-01 4.212707281112670898e-02 7.302148938179016113e-01 1.604038849472999573e-02 -3.995736241340637207e-01 6.142708938568830490e-03 2.938217222690582275e-01 1.488535404205322266e-01
1.633905470371246338e-01 -8.196519017219543457e-01 8.390516787767410278e-02 -4.129710197448730469e-01 -2.500478327274322510e-01 2.464237362146377563e-01 -2.530669234693050385e-02 2.370708098169416189e-04
4.216109812259674072e-01 -5.141630768775939941e-01 -2.124639153480529785e-01 -3.634527623653411865e-01 -2.744097113609313965e-01 2.785778939723968506e-01 -2.314110696315765381e-01 4.173539876937866211e-01
6.038283109664916992e-01 1.556445211172103882e-01 3.578076958656311035e-01 1.746243983507156372e-01 -1.330496221780776978e-01 4.686327576637268066e-01 2.953524887561798096e-01 3.579021692276000977e-01
2.910435497760772705e-01 -7.789942622184753418e-01 2.923475205898284912e-01 -1.378882080316543579e-01 -3.948621451854705811e-02 1.035144105553627014e-01 -4.929828271269798279e-02 -4.350595474243164062e-01
3.998477160930633545e-01 -5.882138609886169434e-01 4.125778973102569580e-01 3.082979097962379456e-02 2.343385219573974609e-01 -3.504690947011113167e-03 -3.015700876712799072e-01 -4.208133816719055176e-01
7.291264533996582031e-01 -4.196727573871612549e-01 -8.333356678485870361e-02 3.181950449943542480e-01 -6.453293561935424805e-02 3.450511395931243896e-02 2.521924972534179688e-01 -3.392649888992309570e-01
5.705223679542541504e-01 1.940968483686447144e-01 3.626594245433807373e-01 7.998518645763397217e-02 -3.162067532539367676e-01 6.241505742073059082e-01 9.214018471539020538e-03 9.630987048149108887e-02
5.770498514175415039e-01 -1.758429557085037231e-01 1.705876439809799194e-01 7.575067877769470215e-02 -5.363696217536926270e-01 -2.052590847015380859e-01 3.208345770835876465e-01 4.104824960231781006e-01
2.807297706604003906e-01 -4.590668678283691406e-01 8.611040562391281128e-02 -3.535889983177185059e-01 -1.464286893606185913e-01 7.393220663070678711e-01 -9.361611306667327881e-02 3.472341969609260559e-02
1.877621710300445557e-01 -8.135923743247985840e-01 -3.249458223581314087e-02 3.581339120864868164e-02 -5.211046710610389709e-02 4.336903989315032959e-01 -3.256050348281860352e-01 -6.043919548392295837e-02
2.633927166461944580e-01 -5.114730596542358398e-01 6.499693393707275391e-01 -3.803831636905670166e-01 7.528604567050933838e-02 2.991032004356384277e-01 8.202131837606430054e-02 3.158624051138758659e-03
5.042053461074829102e-01 3.034373931586742401e-02 3.277620971202850342e-01 4.002177417278289795e-01 2.149800658226013184e-01 4.130438268184661865e-01 -1.337675899267196655e-01 4.924822449684143066e-01
5.012280941009521484e-01 -6.099042948335409164e-03 8.384623378515243530e-02 6.789263486862182617e-01 -3.791959583759307861e-02 4.762267172336578369e-01 -1.407219320535659790e-01 1.809130758047103882e-01
4.595015197992324829e-02 -8.039003014564514160e-01 4.200092256069183350e-01 -3.160490095615386963e-01 -7.263058423995971680e-02 2.211538553237915039e-01 1.224578358232975006e-03 1.454386115074157715e-01
3.283452689647674561e-01 -4.626181125640869141e-01 6.041426658630371094e-01 3.582763671875000000e-01 -2.754541933536529541e-01 -1.578814834356307983e-01 1.776623874902725220e-01 -2.290370017290115356e-01
4.132913053035736084e-01 -3.663770556449890137e-01 3.821139335632324219e-01 1.739487946033477783e-01 -5.757555365562438965e-01 -1.413612365722656250e-01 -1.481366455554962158e-01 -3.811392784118652344e-01
4.572470486164093018e-01 1.426113098859786987e-01 2.643461525440216064e-01 -5.592832714319229126e-02 -1.570277810096740723e-01 7.053817510604858398e-01 -4.384795203804969788e-02 4.164567589759826660e-01
3.806823492050170898e-01 -3.493691980838775635e-01 5.962329506874084473e-01 3.976429104804992676e-01 -3.916984796524047852e-01 -1.305959075689315796e-01 1.684717237949371338e-01 -1.433278322219848633e-01
3.725753128528594971e-01 -6.720865964889526367e-01 -1.299825906753540039e-01 -3.648783862590789795e-01 8.875694125890731812e-02 4.738625884056091309e-01 8.405579626560211182e-02 1.413044035434722900e-01
7.217146754264831543e-01 -1.433909237384796143e-01 2.363295704126358032e-01 1.004579141736030579e-01 -5.140349864959716797e-01 2.043555676937103271e-02 1.685611456632614136e-01 -3.155330121517181396e-01
1.889888495206832886e-01 -3.755293488502502441e-01 3.713638782501220703e-01 -4.463075101375579834e-02 -6.535692214965820312e-01 -2.060092389583587646e-01 5.368975456804037094e-03 4.623163938522338867e-01
6.908209323883056641e-01 1.125942617654800415e-01 2.319872081279754639e-01 1.971330046653747559e-01 -6.601355224847793579e-02 4.578301310539245605e-01 3.629873096942901611e-01 2.677380144596099854e-01
-4.941464588046073914e-02 -4.309348165988922119e-01 2.463105171918869019e-01 6.241939216852188110e-02 -2.637549638748168945e-01 7.610377073287963867e-01 -3.138423264026641846e-01 6.798551417887210846e-03
-1.951439119875431061e-02 -7.693191766738891602e-01 4.193755090236663818e-01 -1.439075022935867310e-01 -5.041214078664779663e-02 6.232382357120513916e-02 -3.890529274940490723e-01 2.310717999935150146e-01
6.048375368118286133e-01 -2.500016093254089355e-01 1.960047483444213867e-01 -7.220324873924255371e-02 -6.632469892501831055e-01 -1.683356314897537231e-01 -3.973618522286415100e-02 -2.413031309843063354e-01
4.804269373416900635e-01 -2.669213414192199707e-01 6.715567111968994141e-01 -6.536211818456649780e-02 -4.426913261413574219e-01 -2.056339979171752930e-01 6.529293954372406006e-02 1.257558260113000870e-02
2.844332158565521240e-01 -7.862479090690612793e-01 1.939169913530349731e-01 5.200921371579170227e-02 1.435354948043823242e-01 -9.382342919707298279e-03 -2.714774608612060547e-01 -4.076919853687286377e-01
4.302890896797180176e-01 -2.065112143754959106e-01 6.466328501701354980e-01 9.226334095001220703e-02 1.946289837360382080e-01 1.365194469690322876e-01 -4.730130136013031006e-01 -2.555358707904815674e-01
3.124366402626037598e-01 -3.371346592903137207e-01 2.793658375740051270e-01 -2.261101640760898590e-02 -5.129145383834838867e-01 -1.235773786902427673e-01 1.916416883468627930e-01 6.285599470138549805e-01
6.938967704772949219e-01 -1.272096037864685059e-01 3.315874636173248291e-01 -4.703260660171508789e-01 -2.133777588605880737e-01 -1.387841105461120605e-01 -3.211281597614288330e-01 5.704057216644287109e-02
4.049974083900451660e-01 -6.560680270195007324e-01 3.516790866851806641e-01 -6.552582234144210815e-02 1.344530135393142700e-01 -1.627310514450073242e-01 -3.379573822021484375e-01 -3.446820676326751709e-01
9.906101226806640625e-02 -5.482703447341918945e-01 1.630868576467037201e-02 2.152502536773681641e-01 -4.593466222286224365e-02 5.791776776313781738e-01 -5.511555075645446777e-01 4.072968289256095886e-02
4.083646535873413086e-01 -1.154538542032241821e-01 4.912520945072174072e-01 7.154914736747741699e-02 -3.899701833724975586e-01 -2.639345824718475342e-01 2.077979501336812973e-03 5.930584073066711426e-01
9.928307682275772095e-02 -5.371102094650268555e-01 5.384067818522453308e-02 2.112537175416946411e-01 -1.355035901069641113e-01 7.604007124900817871e-01 3.811807930469512939e-02 -2.368648797273635864e-01
1.291663199663162231e-01 -6.907555460929870605e-01 -5.632394459098577499e-03 -3.817528784275054932e-01 -2.359427809715270996e-01 5.441253781318664551e-01 -3.053718060255050659e-02 8.793060481548309326e-02
4.511574804782867432e-01 -3.247279822826385498e-01 -1.953372359275817871e-01 3.511920869350433350e-01 4.825275763869285583e-02 1.355195194482803345e-01 -5.675041079521179199e-01 4.321591556072235107e-01
1.175468042492866516e-01 -5.848845839500427246e-01 4.282954335212707520e-01 4.385190904140472412e-01 -4.585019946098327637e-01 -2.147599160671234131e-01 9.559075534343719482e-02 -5.360478907823562622e-02
4.861897975206375122e-02 -6.917228698730468750e-01 1.091361269354820251e-01 5.113494768738746643e-02 8.066235482692718506e-02 5.981578826904296875e-01 -3.686069250106811523e-01 6.678348034620285034e-02
3.286079168319702148e-01 -3.341357111930847168e-01 4.283489659428596497e-02 1.042947825044393539e-02 -4.790852367877960205e-01 8.913275785744190216e-03 2.901712357997894287e-01 6.816343069076538086e-01
2.612209320068359375e-01 -4.170918762683868408e-01 3.964393436908721924e-01 5.493597388267517090e-01 -4.952097237110137939e-01 -4.606371372938156128e-02 1.096743196249008179e-01 -1.986319273710250854e-01
4.839049577713012695e-01 -1.708313673734664917e-01 3.957985341548919678e-02 3.186719119548797607e-01 -6.501141786575317383e-01 -9.640081971883773804e-02 1.552449464797973633e-01 4.212979674339294434e-01
1.850576847791671753e-01 -7.549817562103271484e-01 -9.528388082981109619e-02 -3.364575803279876709e-01 -2.489811927080154419e-01 3.185847699642181396e-01 -3.206607103347778320e-01 8.463079482316970825e-02
6.871758699417114258e-01 -3.633745014667510986e-01 -4.337134584784507751e-02 4.225921630859375000e-01 -3.069033622741699219e-01 4.331003874540328979e-03 1.655944436788558960e-01 -3.060277700424194336e-01
2.678734064102172852e-01 -2.458719909191131592e-01 4.052685201168060303e-01 8.003084659576416016e-01 1.364096999168395996e-01 2.065665125846862793e-01 4.074129089713096619e-02 1.083143427968025208e-02
7.629780769348144531e-01 -2.289644032716751099e-01 2.372979372739791870e-02 1.630076915025711060e-01 -4.177995324134826660e-01 -1.703873276710510254e-01 -2.518531084060668945e-01 -2.669960260391235352e-01
5.130824446678161621e-01 -3.768569827079772949e-01 3.498348891735076904e-01 3.182413876056671143e-01 4.620220363140106201e-01 -7.381612900644540787e-03 2.277861535549163818e-02 3.962641656398773193e-01
5.358167886734008789e-01 -5.654572844505310059e-01 -1.085034906864166260e-01 1.644231379032135010e-01 1.939920932054519653e-01 -1.372091174125671387e-01 -5.118517279624938965e-01 1.894703507423400879e-01
2.434074878692626953e-01 -6.342402100563049316e-01 -1.162695214152336121e-01 -1.945624500513076782e-01 -3.884800970554351807e-01 1.351217180490493774e-01 -4.630570411682128906e-01 3.217490315437316895e-01
1.379419565200805664e-01 -3.940601944923400879e-01 7.577256858348846436e-02 3.056497871875762939e-01 -6.914426684379577637e-01 -3.410449251532554626e-02 8.805770426988601685e-02 4.894028306007385254e-01
5.230427980422973633e-01 -2.772446870803833008e-01 2.655985057353973389e-01 7.423824071884155273e-01 1.564922928810119629e-01 -2.930738031864166260e-02 2.568527497351169586e-02 -4.334654286503791809e-02
5.072963237762451172e-01 -2.049943357706069946e-01 2.341548539698123932e-02 1.458281278610229492e-01 -3.777862191200256348e-01 -2.487117424607276917e-03 2.071640193462371826e-01 7.022593617439270020e-01
3.714520037174224854e-01 1.130600795149803162e-01 2.253813445568084717e-01 3.649115562438964844e-02 -4.796300530433654785e-01 7.410693764686584473e-01 -9.664245694875717163e-02 -9.243417531251907349e-02
5.842727422714233398e-01 -8.878941088914871216e-02 5.027960538864135742e-01 -1.566712111234664917e-01 -9.718316048383712769e-02 2.599044144153594971e-01 5.439686775207519531e-01 2.225449308753013611e-02
2.998216748237609863e-01 -2.908989414572715759e-02 9.864860773086547852e-02 6.036652922630310059e-01 -1.927124857902526855e-01 5.626966953277587891e-01 -2.845643647015094757e-02 4.249023795127868652e-01
1.333025544881820679e-01 -5.756725072860717773e-01 -3.909482154995203018e-03 5.686322227120399475e-03 -2.136114090681076050e-01 4.882600903511047363e-01 -6.028099656105041504e-01 5.810604989528656006e-02
6.571436766535043716e-03 -7.089771628379821777e-01 4.407003521919250488e-01 -2.744014188647270203e-02 1.858733445405960083e-01 2.995474934577941895e-01 3.617531955242156982e-01 2.172455191612243652e-01
3.167929053306579590e-01 -3.135283589363098145e-01 4.921210110187530518e-01 3.474004566669464111e-01 -6.307759284973144531e-01 -6.966438889503479004e-02 2.683544345200061798e-02 -1.871378868818283081e-01
1.355429589748382568e-01 -8.520352244377136230e-01 -1.894450373947620392e-02 4.302534833550453186e-02 1.997236758470535278e-01 2.338912785053253174e-01 -3.537974953651428223e-01 1.835394054651260376e-01
7.986845374107360840e-01 -3.896698951721191406e-01 -1.037595719099044800e-01 2.038355767726898193e-01 3.405106067657470703e-02 7.123077660799026489e-02 2.513831257820129395e-01 -2.975206077098846436e-01
3.195159435272216797e-01 -3.767966330051422119e-01 1.745553016662597656e-01 1.834553927183151245e-01 3.529996871948242188e-01 4.202915430068969727e-01 9.363869205117225647e-03 6.248735785484313965e-01
2.819453179836273193e-01 -5.420259833335876465e-01 -1.048478186130523682e-01 1.550439000129699707e-01 -3.906710743904113770e-01 -4.653705656528472900e-02 -6.321963071823120117e-01 1.929273307323455811e-01
5.064389109611511230e-01 -2.074944078922271729e-01 1.867421716451644897e-01 3.339089155197143555e-01 -6.179483532905578613e-01 1.572144478559494019e-01 3.158012032508850098e-01 -2.186114192008972168e-01
7.080314159393310547e-01 -1.057799682021141052e-01 3.907349407672882080e-01 1.998220086097717285e-01 2.634948790073394775e-01 -2.820821404457092285e-01 -3.317714035511016846e-01 1.892810612916946411e-01
4.089852571487426758e-01 -1.898629963397979736e-01 6.176840662956237793e-01 2.776674926280975342e-01 -5.456166267395019531e-01 -1.295984685420989990e-01 -2.480664476752281189e-02 -1.514644771814346313e-01
5.244747996330261230e-01 -8.865622431039810181e-02 3.240164816379547119e-01 4.608979821205139160e-01 3.076478838920593262e-01 2.040063142776489258e-01 5.303211510181427002e-02 5.104650259017944336e-01
4.532277882099151611e-01 -5.612058043479919434e-01 -3.910467494279146194e-03 -3.570623099803924561e-01 1.641147434711456299e-01 3.136536180973052979e-01 -1.250982433557510376e-01 4.595237970352172852e-01
1.103367283940315247e-01 -5.998443365097045898e-01 3.734760582447052002e-01 4.172165095806121826e-01 -5.131835341453552246e-01 -1.239122301340103149e-01 1.813829094171524048e-01 5.336123704910278320e-02
3.722290396690368652e-01 -5.848571658134460449e-01 -1.672367155551910400e-01 -2.622527182102203369e-01 -1.229967996478080750e-01 2.610196173191070557e-01 -4.138003587722778320e-01 4.100645184516906738e-01
5.027990341186523438e-01 -2.982317507266998291e-01 -5.450240522623062134e-02 -2.919646501541137695e-01 -5.685997009277343750e-02 2.283139824867248535e-01 -4.514542222023010254e-01 5.575534105300903320e-01
7.237384319305419922e-01 -3.448397293686866760e-02 2.821884453296661377e-01 2.587598562240600586e-01 -3.822876811027526855e-01 1.305329501628875732e-01 1.593685299158096313e-01 -3.739594519138336182e-01
6.538289785385131836e-01 -3.241480886936187744e-01 -6.468559056520462036e-02 2.036748528480529785e-01 -5.397849082946777344e-01 5.285198614001274109e-02 1.533563248813152313e-02 -3.568919301033020020e-01
5.212565660476684570e-01 -2.394659221172332764e-01 9.736595302820205688e-02 1.046628411859273911e-02 -4.663496613502502441e-01 -2.009212374687194824e-01 8.150696754455566406e-02 6.299709677696228027e-01
4.738156497478485107e-01 -2.764368057250976562e-01 2.346168458461761475e-02 -1.162124052643775940e-01 -1.343375351279973984e-02 1.453649997711181641e-01 -6.249759793281555176e-01 5.226080417633056641e-01
5.775413513183593750e-01 -9.111890196800231934e-02 -1.002198532223701477e-01 -1.968796551227569580e-01 -7.839237153530120850e-02 7.115731835365295410e-01 6.910816580057144165e-02 3.034470677375793457e-01
7.106845974922180176e-01 -1.497684568166732788e-01 4.275866448879241943e-01 -1.006196960806846619e-01 -1.431461721658706665e-01 -2.312336266040802002e-01 -3.894469738006591797e-01 2.321925163269042969e-01
-4.111313447356224060e-02 -8.120233416557312012e-01 3.811527788639068604e-01 -2.228177189826965332e-01 -6.291102617979049683e-02 3.381895720958709717e-01 9.084848314523696899e-02 1.319820582866668701e-01
4.557435214519500732e-01 2.171971946954727173e-01 4.462642967700958252e-01 8.209458738565444946e-02 -4.033639729022979736e-01 5.944882035255432129e-01 -1.379640996456146240e-01 -6.386771053075790405e-02
1.878041923046112061e-01 -5.222861766815185547e-01 4.908327162265777588e-01 2.192178964614868164e-01 -3.571325540542602539e-01 -2.185690402984619141e-01 3.784636855125427246e-01 2.905559837818145752e-01
6.669753789901733398e-01 -1.281186491250991821e-01 4.056731462478637695e-01 -1.876415871083736420e-02 5.571734532713890076e-02 -2.493622899055480957e-01 -3.220402002334594727e-01 4.525602459907531738e-01
5.848395228385925293e-01 -2.842400372028350830e-01 -2.459550276398658752e-02 -3.612348735332489014e-01 -7.385411765426397324e-03 3.650393486022949219e-01 -4.253486096858978271e-01 3.631044924259185791e-01
6.473782062530517578e-01 -3.321290314197540283e-01 1.799130439758300781e-02 1.915252357721328735e-01 -3.003178536891937256e-01 8.756473660469055176e-02 5.581926107406616211e-01 -1.553993523120880127e-01
4.465065598487854004e-01 -7.362902164459228516e-01 -2.248817682266235352e-01 -1.908323615789413452e-01 2.555062472820281982e-01 2.838716506958007812e-01 6.695474684238433838e-02 1.455001533031463623e-01
4.208426475524902344e-01 -4.445928707718849182e-02 5.651580095291137695e-01 -1.198888942599296570e-01 -4.824098944664001465e-01 2.972266077995300293e-01 4.040882289409637451e-01 -5.279879271984100342e-02
1.352701783180236816e-01 -5.063911080360412598e-01 3.381723165512084961e-01 5.078926086425781250e-01 -5.458285808563232422e-01 -1.388751715421676636e-01 -1.308931857347488403e-01 -1.364062279462814331e-01
6.402505040168762207e-01 9.791743941605091095e-03 4.345950782299041748e-01 -8.042111992835998535e-02 1.275498121976852417e-01 -9.277188777923583984e-02 -2.949810326099395752e-01 5.317458510398864746e-01
7.616763710975646973e-01 2.307807058095932007e-01 3.634376227855682373e-01 7.013382017612457275e-02 -1.225082054734230042e-01 2.750364840030670166e-01 1.956688463687896729e-01 3.172447979450225830e-01
5.707921385765075684e-01 -1.723909825086593628e-01 1.825068295001983643e-01 4.663503468036651611e-01 -4.366248846054077148e-01 1.736337393522262573e-01 5.581076443195343018e-02 -4.120453894138336182e-01
4.228516221046447754e-01 -6.121246814727783203e-01 -8.309222757816314697e-02 -3.116742670536041260e-01 1.791783422231674194e-01 2.865105867385864258e-01 -9.716571867465972900e-02 4.677824378013610840e-01
6.066093444824218750e-01 -1.253596097230911255e-01 2.953970730304718018e-01 3.897295892238616943e-01 -3.534686863422393799e-01 2.221264839172363281e-01 3.228766098618507385e-02 -4.492646455764770508e-01
5.711086392402648926e-01 -1.101973876357078552e-01 3.478983938694000244e-01 2.491162419319152832e-01 -5.403680205345153809e-01 1.718263030052185059e-01 1.303324252367019653e-01 -3.742870688438415527e-01
2.169105261564254761e-01 -7.416625618934631348e-01 -1.434776335954666138e-01 1.212956756353378296e-01 -1.780319586396217346e-02 2.609679102897644043e-01 -5.320203900337219238e-01 1.269690096378326416e-01
5.251715779304504395e-01 2.163247764110565186e-02 2.962467074394226074e-01 -1.610238552093505859e-01 -3.444406688213348389e-01 6.971050500869750977e-01 -2.777563966810703278e-02 6.833623349666595459e-02
4.811199605464935303e-01 5.963120236992835999e-02 6.300023943185806274e-02 6.619544625282287598e-01 -3.198969066143035889e-01 3.599750697612762451e-01 -1.944674998521804810e-01 2.303938567638397217e-01
3.715778589248657227e-01 4.579452797770500183e-02 1.982504725456237793e-01 7.119024395942687988e-01 -2.383891791105270386e-01 3.424199819564819336e-01 -2.486126422882080078e-01 2.789898216724395752e-01
4.237265586853027344e-01 -1.945892721414566040e-01 2.032049149274826050e-01 3.435231745243072510e-01 -5.403168201446533203e-01 3.710457086563110352e-01 1.661994159221649170e-01 -4.074935019016265869e-01
5.982304215431213379e-01 -2.077126875519752502e-02 2.821353375911712646e-01 -2.941816449165344238e-01 -1.681690812110900879e-01 4.360127747058868408e-01 4.714071154594421387e-01 1.869044303894042969e-01
6.348658800125122070e-01 1.343728899955749512e-01 3.743837177753448486e-01 -1.741682738065719604e-01 -1.844045817852020264e-01 5.371379256248474121e-01 2.287718951702117920e-01 1.831190437078475952e-01
2.828496098518371582e-01 -6.390167474746704102e-01 2.497121691703796387e-01 -4.378572702407836914e-01 -3.819252550601959229e-02 4.555760920047760010e-01 -2.177085727453231812e-01 3.425337374210357666e-02
6.179198622703552246e-01 -4.567591845989227295e-02 3.900831639766693115e-01 -4.189652800559997559e-01 -1.749712973833084106e-01 3.337998092174530029e-01 3.730663955211639404e-01 8.471187949180603027e-02
8.089708089828491211e-01 -3.510823547840118408e-01 -9.313983470201492310e-02 1.828796714544296265e-01 -1.157929599285125732e-01 5.590691417455673218e-02 1.633237004280090332e-01 -3.701070845127105713e-01
4.987991750240325928e-01 -1.800331026315689087e-01 3.923798799514770508e-01 6.584044098854064941e-01 2.671656310558319092e-01 2.230314612388610840e-01 5.662901327013969421e-02 8.367722481489181519e-02
4.515606760978698730e-01 -8.087638765573501587e-02 4.161727800965309143e-02 2.860400378704071045e-01 -9.672354161739349365e-02 2.332058250904083252e-01 -6.943516135215759277e-01 4.001707434654235840e-01
5.275899767875671387e-01 6.378310732543468475e-03 6.515743732452392578e-01 9.205315262079238892e-02 -5.070865750312805176e-01 2.334964834153652191e-02 1.136908903717994690e-01 -1.340802460908889771e-01
3.165957331657409668e-01 -5.875421166419982910e-01 1.520587503910064697e-02 -2.589944005012512207e-01 1.546519249677658081e-01 3.725292682647705078e-01 9.062954923138022423e-04 5.696980357170104980e-01
3.734396100044250488e-01 5.497803539037704468e-02 2.015231847763061523e-01 6.203636527061462402e-01 -2.197719961404800415e-01 5.041453242301940918e-01 9.200522303581237793e-02 3.480380475521087646e-01
2.775219380855560303e-01 -5.210549235343933105e-01 2.746779024600982666e-01 -5.527887493371963501e-03 3.083907365798950195e-01 6.066814661026000977e-01 8.782014995813369751e-02 3.242304623126983643e-01
1.871502846479415894e-01 -4.310698509216308594e-01 4.473217427730560303e-01 1.046415939927101135e-01 -4.184221029281616211e-01 -1.031420007348060608e-01 3.670166730880737305e-01 4.976851344108581543e-01
3.263559341430664062e-01 -6.768798828125000000e-01 -3.006375133991241455e-01 8.768756687641143799e-02 -2.565414272248744965e-02 -3.456910327076911926e-02 -2.928546071052551270e-01 4.996365010738372803e-01
1.765573024749755859e-01 -4.737133085727691650e-01 5.352865457534790039e-01 4.199503064155578613e-01 -2.560505270957946777e-01 -1.102973707020282745e-02 4.572729468345642090e-01 8.216669410467147827e-02
2.959282994270324707e-01 -4.465971589088439941e-01 6.202203631401062012e-01 -1.941588819026947021e-01 1.711657196283340454e-01 4.544175863265991211e-01 -2.301412820816040039e-01 4.299217835068702698e-02
5.120739936828613281e-01 -2.660377137362957001e-02 4.107617437839508057e-01 -4.134269654750823975e-01 -1.808367669582366943e-01 5.351730585098266602e-01 2.673073112964630127e-01 8.282567560672760010e-02
4.209290742874145508e-01 -6.208674907684326172e-01 -1.610965877771377563e-01 -1.089419350028038025e-01 -2.028537839651107788e-01 1.179898083209991455e-01 -4.920089542865753174e-01 3.199652135372161865e-01
4.308930337429046631e-01 -2.471745312213897705e-01 1.470368355512619019e-01 4.582960903644561768e-01 2.075609937310218811e-02 -1.828666925430297852e-01 -5.299307107925415039e-01 4.548440873622894287e-01
5.119715332984924316e-01 -1.791594773530960083e-01 3.911272808909416199e-02 1.745603978633880615e-01 -4.769371151924133301e-01 -8.371190726757049561e-02 -6.259438991546630859e-01 2.179531753063201904e-01
1.463273018598556519e-01 -5.128116607666015625e-01 5.308464765548706055e-01 3.884068727493286133e-01 -4.964168071746826172e-01 -1.113429665565490723e-01 1.407729554921388626e-02 -1.546921879053115845e-01
1.251770108938217163e-01 -7.786480188369750977e-01 -8.336550742387771606e-02 3.025706410408020020e-01 1.235153898596763611e-01 3.973230347037315369e-02 -4.440255761146545410e-01 2.560191154479980469e-01
1.759061515331268311e-01 -6.002501249313354492e-01 1.274009793996810913e-01 3.717764317989349365e-01 -4.275946915149688721e-01 -2.058699131011962891e-01 1.994940042495727539e-01 4.350757002830505371e-01
2.928773164749145508e-01 -6.843351125717163086e-01 -1.212986037135124207e-01 -1.682214140892028809e-01 7.293033599853515625e-02 3.610409796237945557e-01 -2.387217581272125244e-01 4.585181474685668945e-01
4.076374769210815430e-01 -6.861268728971481323e-02 7.972528934478759766e-01 -1.198519319295883179e-01 -1.413569450378417969e-01 -1.744546294212341309e-01 4.390884423628449440e-04 3.587911725044250488e-01
4.988815486431121826e-01 -2.399269044399261475e-01 2.035048156976699829e-01 2.597864270210266113e-01 4.012530446052551270e-01 -8.913851343095302582e-03 -2.494997531175613403e-02 6.503407359123229980e-01
3.345940113067626953e-01 -1.333752125501632690e-01 3.376228213310241699e-01 7.763882875442504883e-01 1.207192316651344299e-01 2.232483029365539551e-01 -2.659813873469829559e-02 2.972703278064727783e-01
3.872381150722503662e-01 -3.015320897102355957e-01 5.950956940650939941e-01 3.638375699520111084e-01 -3.933459520339965820e-01 -4.828036949038505554e-02 2.697089910507202148e-01 -2.069137394428253174e-01
3.889754116535186768e-01 -3.735499680042266846e-01 -2.481493353843688965e-01 -1.411983966827392578e-01 -3.598600625991821289e-01 3.862102925777435303e-01 -4.514561295509338379e-01 3.810158967971801758e-01
4.348217248916625977e-01 -2.916893661022186279e-01 3.304714262485504150e-01 7.331947088241577148e-01 2.148610800504684448e-01 2.251978218555450439e-02 -1.451346129179000854e-01 -1.064200028777122498e-01
9.336826205253601074e-02 -4.242928028106689453e-01 4.045931100845336914e-01 4.006597697734832764e-01 3.035070002079010010e-01 4.491838514804840088e-01 -1.306242197751998901e-01 4.196291863918304443e-01
6.964605450630187988e-01 5.242655053734779358e-02 2.024587988853454590e-01 -8.111512288451194763e-03 -9.735872596502304077e-02 4.174186587333679199e-01 4.890300333499908447e-01 2.197072803974151611e-01
4.473905265331268311e-01 -2.952450513839721680e-01 1.337659824639558792e-02 1.570006012916564941e-01 -2.579723894596099854e-01 4.196001216769218445e-02 4.637657105922698975e-01 6.359676718711853027e-01
5.338416099548339844e-01 -5.680919811129570007e-02 -4.444192349910736084e-02 -6.840176880359649658e-02 -7.351703196763992310e-02 7.824234366416931152e-01 1.000351831316947937e-01 2.784487307071685791e-01
6.591879129409790039e-01 -4.193474650382995605e-01 -1.190802156925201416e-01 4.410329163074493408e-01 -2.707360684871673584e-01 -8.994051255285739899e-03 1.428157687187194824e-01 -2.952183485031127930e-01
4.309239387512207031e-01 2.223265022039413452e-01 4.308357238769531250e-01 1.830202043056488037e-01 -4.782711863517761230e-01 5.566841959953308105e-01 -4.768486693501472473e-02 6.960684061050415039e-02
7.758530229330062866e-02 -6.632540822029113770e-01 -4.564436525106430054e-02 7.523213326930999756e-02 -2.811582013964653015e-02 5.128833651542663574e-01 -4.753971099853515625e-01 2.376742511987686157e-01
6.617398262023925781e-01 -4.336223900318145752e-01 -1.071073934435844421e-01 3.715021610260009766e-01 -2.623068690299987793e-01 4.517120867967605591e-02 2.539318203926086426e-01 -2.987628281116485596e-01
1.347816288471221924e-01 -5.292091369628906250e-01 3.351936638355255127e-01 1.512526571750640869e-01 2.822491824626922607e-01 5.930262804031372070e-01 3.333756029605865479e-01 1.550975888967514038e-01
9.224373102188110352e-02 -7.078768014907836914e-01 3.696095347404479980e-01 4.581919908523559570e-01 -2.654857337474822998e-01 -2.385965287685394287e-01 1.090833321213722229e-01 -6.738305091857910156e-02
6.527345180511474609e-01 -2.061703950166702271e-01 -7.979412376880645752e-02 3.435488939285278320e-01 -5.417416095733642578e-01 1.829348355531692505e-01 6.033008173108100891e-02 -2.764953970909118652e-01
1.557268053293228149e-01 -3.166504502296447754e-01 6.182145476341247559e-01 2.439352720975875854e-01 1.918705999851226807e-01 3.189163804054260254e-01 -5.272077918052673340e-01 -1.315987706184387207e-01
5.197036266326904297e-01 -3.164450228214263916e-01 2.276427596807479858e-01 -1.372961550951004028e-01 5.448310822248458862e-02 -1.208598688244819641e-01 -5.711253881454467773e-01 4.640471935272216797e-01
4.654638469219207764e-01 -8.318243920803070068e-02 4.155914783477783203e-01 7.413005828857421875e-01 1.172775626182556152e-01 1.109311059117317200e-01 -1.068860143423080444e-01 -1.292163282632827759e-01
3.870311379432678223e-01 -6.425388455390930176e-01 -3.599906265735626221e-01 1.097709760069847107e-01 -1.146719679236412048e-01 -1.068322081118822098e-02 -3.056801855564117432e-01 4.347454905509948730e-01
7.197732329368591309e-01 -4.548927545547485352e-01 -8.521310985088348389e-02 2.970371544361114502e-01 -3.478053584694862366e-02 5.794121697545051575e-02 2.631224691867828369e-01 -3.251252174377441406e-01
4.247800707817077637e-01 -2.136229574680328369e-01 4.408155381679534912e-01 2.099502272903919220e-02 3.748946487903594971e-01 5.150113105773925781e-01 -3.156929463148117065e-02 4.151972830295562744e-01
4.158828258514404297e-01 -3.163779973983764648e-01 1.439011394977569580e-01 4.413681924343109131e-01 -5.115331411361694336e-01 -9.200037457048892975e-03 4.741662144660949707e-01 1.576347649097442627e-01
1.899908781051635742e-01 -5.777426958084106445e-01 -1.933511495590209961e-01 6.586728245019912720e-02 -3.409114181995391846e-01 3.277100920677185059e-01 -6.029767990112304688e-01 3.461436554789543152e-02
1.479782611131668091e-01 -4.104838073253631592e-01 3.130030632019042969e-01 -8.968234807252883911e-02 -1.706937402486801147e-01 7.663364410400390625e-01 -1.428792774677276611e-01 -2.583974599838256836e-01
5.061602592468261719e-01 -1.778907179832458496e-01 3.392780125141143799e-01 -1.701170802116394043e-01 -2.436757087707519531e-01 -3.125504851341247559e-01 -3.573148250579833984e-01 5.323229432106018066e-01
4.815770387649536133e-01 -4.992522895336151123e-01 -2.961749136447906494e-01 -3.981301188468933105e-02 -6.127551570534706116e-02 1.137027814984321594e-01 -4.147657752037048340e-01 4.907266497611999512e-01
3.322636783123016357e-01 -7.567942142486572266e-01 1.755831390619277954e-01 -4.636683166027069092e-01 6.580637395381927490e-02 1.889021247625350952e-01 2.485169284045696259e-02 1.743945032358169556e-01
5.583206415176391602e-01 1.391981635242700577e-02 9.960394352674484253e-02 -1.648903191089630127e-01 -1.716558635234832764e-01 6.995860934257507324e-01 1.491500884294509888e-01 3.314249813556671143e-01
3.917548954486846924e-01 -3.862657546997070312e-01 -3.131352365016937256e-01 2.895815670490264893e-01 -3.524448275566101074e-01 5.970637500286102295e-02 -4.639784097671508789e-01 4.151597023010253906e-01
3.088715076446533203e-01 -3.548117578029632568e-01 5.625252723693847656e-01 5.913175642490386963e-02 1.995549350976943970e-01 4.185030981898307800e-02 -6.392508745193481445e-01 -9.252320975065231323e-02
4.898784458637237549e-01 -4.915210604667663574e-01 3.059390187263488770e-01 2.371040135622024536e-01 3.746274709701538086e-01 -1.575759053230285645e-01 -3.362875580787658691e-01 -3.005725145339965820e-01
3.584234416484832764e-01 -5.670450329780578613e-01 1.042124927043914795e-01 -5.856549739837646484e-01 -2.719585001468658447e-01 2.223501354455947876e-01 -1.847378462553024292e-01 1.964987218379974365e-01
3.810678720474243164e-01 -3.888828456401824951e-01 4.253998100757598877e-01 4.383341372013092041e-01 -3.847202062606811523e-01 -1.420893222093582153e-01 3.981071710586547852e-01 6.137839332222938538e-02
9.636539220809936523e-02 -2.523141503334045410e-01 4.981741607189178467e-01 9.374466538429260254e-02 -7.682374864816665649e-02 6.825640797615051270e-01 -3.999521136283874512e-01 -1.957766860723495483e-01
4.864914417266845703e-01 -2.825090587139129639e-01 -2.855941653251647949e-02 4.294906258583068848e-01 -1.902997940778732300e-01 -1.726156771183013916e-01 -6.079227924346923828e-01 2.503125965595245361e-01
5.578594803810119629e-01 -2.020734101533889771e-01 3.606963753700256348e-01 3.502475097775459290e-02 -8.372309803962707520e-02 -1.585303843021392822e-01 -5.141234397888183594e-01 4.692187905311584473e-01
2.835817337036132812e-01 -6.388168931007385254e-01 -1.566722244024276733e-01 -4.504083096981048584e-01 -2.175722718238830566e-01 3.564105331897735596e-01 2.526534199714660645e-01 2.141976058483123779e-01
5.616771578788757324e-01 -1.749980896711349487e-01 3.290963470935821533e-01 1.335812658071517944e-01 7.351166009902954102e-02 3.594749271869659424e-01 1.843053251504898071e-01 5.992924571037292480e-01
1.460871845483779907e-01 -8.745078444480895996e-01 3.083860874176025391e-01 -2.925867736339569092e-01 -1.423433050513267517e-02 1.207722276449203491e-01 -3.603026270866394043e-02 -1.307625472545623779e-01
5.855045914649963379e-01 -1.803250908851623535e-01 3.199477493762969971e-01 1.628898829221725464e-01 4.381594061851501465e-01 6.176292523741722107e-02 -1.935249194502830505e-02 5.473526716232299805e-01
6.495596170425415039e-01 -1.586866378784179688e-02 2.805670797824859619e-01 2.773353755474090576e-01 1.522333472967147827e-01 3.440673053264617920e-01 2.765305042266845703e-01 4.518421888351440430e-01
1.117293760180473328e-01 -6.506398320198059082e-01 2.887666821479797363e-01 1.691226847469806671e-02 2.513592541217803955e-01 4.657808542251586914e-01 3.272506594657897949e-01 3.054271340370178223e-01
1.659590750932693481e-01 -5.407417416572570801e-01 5.670405626296997070e-01 -2.222951501607894897e-01 8.824511617422103882e-02 5.214800238609313965e-01 -5.720881372690200806e-02 -1.615678071975708008e-01
6.442393064498901367e-01 1.977592706680297852e-01 5.280033946037292480e-01 1.735531836748123169e-01 -5.437081307172775269e-02 2.785014510154724121e-01 2.413916587829589844e-01 3.132882416248321533e-01
3.261636197566986084e-01 2.093254961073398590e-02 2.199724614620208740e-01 -1.446295082569122314e-01 -4.976649880409240723e-01 6.811502575874328613e-01 -3.294754922389984131e-01 6.068994849920272827e-02
8.898627758026123047e-01 -3.074204325675964355e-01 -1.128087639808654785e-01 6.145543232560157776e-02 -2.570596709847450256e-02 2.403485588729381561e-03 1.345182210206985474e-01 -2.799511551856994629e-01
4.602924287319183350e-01 -3.472772836685180664e-01 4.094624519348144531e-01 2.558432817459106445e-01 2.853580415248870850e-01 -3.449002802371978760e-01 6.397978868335485458e-03 4.837227463722229004e-01
1.709592044353485107e-01 -3.037378191947937012e-01 1.144878566265106201e-01 -4.070792496204376221e-01 -6.885995864868164062e-01 3.542510271072387695e-01 -3.008582293987274170e-01 9.755184501409530640e-02
7.604075670242309570e-01 -1.088413149118423462e-01 2.610937356948852539e-01 1.929808259010314941e-01 -4.192591309547424316e-01 -1.542107202112674713e-02 2.904085516929626465e-01 -2.101647108793258667e-01
2.624112665653228760e-01 -5.634387731552124023e-01 -3.449636697769165039e-02 5.286844372749328613e-01 -4.735659658908843994e-01 -9.938921034336090088e-02 2.845698595046997070e-01 1.336302757263183594e-01
5.270360782742500305e-02 -8.309678435325622559e-01 2.974357903003692627e-01 -1.379216462373733521e-01 1.480615288019180298e-01 1.133490279316902161e-01 -2.621820867061614990e-01 3.093780279159545898e-01
4.265145957469940186e-01 -3.383877575397491455e-01 4.586679115891456604e-02 6.268457174301147461e-01 -3.756444752216339111e-01 -7.207288593053817749e-02 3.539146482944488525e-01 1.923040747642517090e-01
6.486638188362121582e-01 -2.759731709957122803e-01 -4.480150341987609863e-02 3.261896371841430664e-01 -1.464839745312929153e-02 -1.608316153287887573e-01 -4.439303278923034668e-01 4.141398072242736816e-01
3.793448209762573242e-01 2.227127254009246826e-01 4.250004589557647705e-01 4.634930491447448730e-01 -2.993161380290985107e-01 4.357078969478607178e-01 -3.382512032985687256e-01 1.311485469341278076e-01
6.297135353088378906e-01 -3.394615948200225830e-01 -1.814811229705810547e-01 3.873525857925415039e-01 -5.155206918716430664e-01 3.632177785038948059e-02 1.389122754335403442e-02 -1.948727965354919434e-01
4.240332543849945068e-01 -4.064875245094299316e-01 -2.131306231021881104e-01 3.849826157093048096e-01 4.924451187252998352e-02 3.933952748775482178e-02 -3.981669843196868896e-01 5.466423034667968750e-01
3.719147145748138428e-01 -4.989447593688964844e-01 -3.323773667216300964e-02 -5.110863447189331055e-01 -4.787989556789398193e-01 4.799485951662063599e-02 -2.169772088527679443e-01 2.679338753223419189e-01
7.946576476097106934e-01 -3.829732537269592285e-01 -2.485361248254776001e-01 6.639524549245834351e-02 -2.150699794292449951e-01 1.068125814199447632e-01 1.474600732326507568e-01 -2.761590480804443359e-01
1.750718951225280762e-01 -5.351095199584960938e-01 5.547881722450256348e-01 2.069272249937057495e-01 4.399113655090332031e-01 3.354295790195465088e-01 -1.536190807819366455e-01 5.258484929800033569e-02
6.599832773208618164e-01 -1.451409608125686646e-01 2.602825760841369629e-01 4.048419296741485596e-01 -3.429827392101287842e-01 1.240666806697845459e-01 8.966796100139617920e-02 -4.130882918834686279e-01
2.571807801723480225e-01 -5.084394216537475586e-01 -4.877734184265136719e-02 -2.781364023685455322e-01 -1.968674063682556152e-01 7.368693351745605469e-01 -1.098832637071609497e-01 -4.243617504835128784e-02
5.169847011566162109e-01 -4.887588620185852051e-01 -3.732841908931732178e-01 1.425946056842803955e-01 -2.424954921007156372e-01 -7.889257371425628662e-02 -4.393041133880615234e-01 2.759551107883453369e-01
-3.564077243208885193e-02 -8.474720716476440430e-01 3.736405670642852783e-01 5.979302898049354553e-02 1.563141942024230957e-01 1.232755109667778015e-01 -2.496036887168884277e-01 1.881629675626754761e-01
5.002233982086181641e-01 -1.569057255983352661e-01 4.940168857574462891e-01 4.982413649559020996e-01 4.002330303192138672e-01 5.474532768130302429e-02 -8.510315418243408203e-02 2.498677968978881836e-01
7.912207245826721191e-01 -5.908614490181207657e-03 2.665588259696960449e-01 -1.872328519821166992e-01 7.826416194438934326e-02 -1.598775386810302734e-01 -2.732968628406524658e-01 4.018054902553558350e-01
2.440858483314514160e-01 -4.500102400779724121e-01 5.497365593910217285e-01 -2.397236973047256470e-02 2.627813816070556641e-01 6.021192669868469238e-01 3.353267163038253784e-02 -4.901052266359329224e-02
3.359479904174804688e-01 8.827896416187286377e-02 2.494639307260513306e-01 5.944066643714904785e-01 -2.630125880241394043e-01 3.485606610774993896e-01 -4.915735125541687012e-01 1.774244606494903564e-01
8.137847781181335449e-01 -2.467901259660720825e-01 -1.546296328306198120e-01 -1.271525025367736816e-02 -2.185818701982498169e-01 1.695759892463684082e-01 -9.872353076934814453e-02 -4.080400168895721436e-01
1.683097779750823975e-01 -6.323503255844116211e-01 2.467732429504394531e-01 -4.660661220550537109e-01 -3.607855141162872314e-01 3.216169178485870361e-01 -1.603748202323913574e-01 1.853818148374557495e-01
7.218831777572631836e-01 -6.373610347509384155e-02 4.687370061874389648e-01 -2.340673208236694336e-01 4.796820878982543945e-02 -1.627880185842514038e-01 -2.650511264801025391e-01 3.182258903980255127e-01
7.448313236236572266e-01 -8.715782314538955688e-02 5.198492407798767090e-01 -9.502629935741424561e-02 1.368886381387710571e-01 -2.441775947809219360e-01 -2.179914116859436035e-01 1.802092045545578003e-01
1.467552185058593750e-01 -8.335108160972595215e-01 1.086827591061592102e-01 -4.055878221988677979e-01 -1.133680790662765503e-01 2.610764205455780029e-01 -2.625670842826366425e-02 1.603323370218276978e-01
2.810368537902832031e-01 -4.524910151958465576e-01 8.422093093395233154e-02 3.387145996093750000e-01 -1.469528228044509888e-01 -1.597760021686553955e-01 -6.777625679969787598e-01 2.965869307518005371e-01
6.773922443389892578e-01 2.092090398073196411e-01 6.448973417282104492e-01 2.797015756368637085e-02 -8.122456073760986328e-02 -7.921688258647918701e-03 -2.720899879932403564e-01 1.756341196596622467e-03
5.976573824882507324e-01 -1.410918235778808594e-01 2.142184376716613770e-01 -3.258538842201232910e-01 -6.886348873376846313e-02 6.000383496284484863e-01 -4.182515293359756470e-02 3.229410052299499512e-01
3.340595960617065430e-01 -4.225591719150543213e-01 -8.794143050909042358e-02 4.970225691795349121e-02 -7.614614814519882202e-02 4.730724692344665527e-01 -6.199921965599060059e-01 2.926738560199737549e-01
4.824320375919342041e-01 -2.598307467997074127e-02 1.537067145109176636e-01 -2.737106084823608398e-01 -1.437488943338394165e-01 7.847454547882080078e-01 -3.840470314025878906e-02 1.734271794557571411e-01
5.017634630203247070e-01 -1.001792028546333313e-01 6.655818819999694824e-01 1.115389838814735413e-01 -4.550757706165313721e-01 -7.501105964183807373e-02 2.123297750949859619e-01 -1.579648405313491821e-01
1.862258613109588623e-01 -3.699476420879364014e-01 2.611660398542881012e-02 2.134562432765960693e-01 -4.274824857711791992e-01 2.346544712781906128e-01 5.227274298667907715e-01 5.207351446151733398e-01
2.628349661827087402e-01 -3.537075817584991455e-01 -1.410647183656692505e-01 5.404391288757324219e-01 -2.695046067237854004e-01 1.139899156987667084e-02 -3.406516909599304199e-01 5.522942543029785156e-01
3.384220600128173828e-01 -4.270230829715728760e-01 -9.498919546604156494e-02 -3.428221642971038818e-01 -4.551969766616821289e-01 2.986761331558227539e-01 -4.426665306091308594e-01 2.901833653450012207e-01
6.775786280632019043e-01 1.885107718408107758e-02 2.989168763160705566e-01 -5.616890788078308105e-01 -1.253750175237655640e-01 2.104919999837875366e-01 -2.749399840831756592e-01 -8.251884952187538147e-03
4.027884006500244141e-01 -1.722792088985443115e-01 -1.352037489414215088e-01 6.417956948280334473e-01 -3.879965841770172119e-01 1.487983912229537964e-01 -1.396614015102386475e-01 4.309433698654174805e-01
3.988530039787292480e-01 -2.013949453830718994e-01 2.488489300012588501e-01 -3.863531947135925293e-01 -2.755855768918991089e-02 7.541513442993164062e-01 -3.516414389014244080e-02 1.357256472110748291e-01
2.442484200000762939e-01 -4.375130534172058105e-01 2.609201148152351379e-02 3.194607198238372803e-01 -5.943999290466308594e-01 -1.868766844272613525e-01 7.099355012178421021e-02 5.029065012931823730e-01
4.758745729923248291e-01 -3.470258712768554688e-01 -2.211244702339172363e-01 1.934293657541275024e-01 -4.168635308742523193e-01 -1.087370291352272034e-01 -5.115416646003723145e-01 3.457336425781250000e-01
5.687681436538696289e-01 -5.206564664840698242e-01 3.432762622833251953e-02 -5.448110103607177734e-01 3.886115550994873047e-02 1.085809245705604553e-01 -1.333098113536834717e-01 2.763165831565856934e-01
4.684670567512512207e-01 -6.894729286432266235e-02 -2.044042572379112244e-02 -3.120917268097400665e-02 -9.931576438248157501e-03 7.581951022148132324e-01 5.864519253373146057e-02 4.427136778831481934e-01
3.284944295883178711e-01 -2.539251744747161865e-01 4.223028421401977539e-01 9.208445250988006592e-02 2.378883510828018188e-01 7.321836948394775391e-01 -2.359821461141109467e-02 2.180676907300949097e-01
5.450395941734313965e-01 -1.447569727897644043e-01 -2.179190330207347870e-02 2.799432873725891113e-01 -6.609551310539245605e-01 5.600000917911529541e-02 3.226070404052734375e-01 2.430245280265808105e-01
4.468708038330078125e-01 -5.737390518188476562e-01 -3.974087536334991455e-01 3.560905158519744873e-02 -2.427115887403488159e-01 -5.847682803869247437e-02 -3.553057014942169189e-01 3.512229621410369873e-01
4.039842188358306885e-01 -3.898313343524932861e-01 -3.942030295729637146e-02 5.637965202331542969e-01 -4.194666445255279541e-01 8.625022321939468384e-02 4.200823903083801270e-01 7.448026537895202637e-02
6.569375991821289062e-01 1.345631014555692673e-02 4.595029652118682861e-01 -8.563479036092758179e-02 1.666954904794692993e-01 -6.797760725021362305e-02 -1.652094870805740356e-01 5.385842919349670410e-01
4.626504480838775635e-01 -2.760459184646606445e-01 -3.202414214611053467e-01 5.509750843048095703e-01 -1.087163090705871582e-01 3.332611918449401855e-01 -2.775493860244750977e-01 3.220393359661102295e-01
4.367720186710357666e-01 8.119226247072219849e-02 3.488768041133880615e-01 6.226396560668945312e-01 -3.650856316089630127e-01 6.422884017229080200e-02 -1.707029938697814941e-01 3.559360206127166748e-01
4.644818007946014404e-01 -5.461261868476867676e-01 -3.287585973739624023e-01 -1.812449246644973755e-01 -2.506666779518127441e-01 1.197435706853866577e-02 -2.635153234004974365e-01 4.611436724662780762e-01
6.914395093917846680e-01 -1.167967766523361206e-01 -1.323625259101390839e-02 3.988343477249145508e-01 -4.848215281963348389e-01 2.152133584022521973e-01 7.756777107715606689e-02 -2.482746541500091553e-01
2.479817867279052734e-01 -2.364922016859054565e-01 4.213905036449432373e-01 3.964875650126487017e-04 5.202155932784080505e-02 7.607706189155578613e-01 -3.514319360256195068e-01 4.867700394243001938e-03
3.085263073444366455e-01 -8.583261966705322266e-01 1.876395791769027710e-01 -1.975337862968444824e-01 2.556336224079132080e-01 9.423953294754028320e-02 -1.051546707749366760e-01 9.258739650249481201e-02
4.584775120019912720e-02 -4.091818928718566895e-01 2.998912036418914795e-01 -7.968434691429138184e-02 -2.772203683853149414e-01 7.111589908599853516e-01 3.432557582855224609e-01 -1.837423592805862427e-01
3.560574352741241455e-01 -6.606219410896301270e-01 -3.387856185436248779e-01 -1.123286709189414978e-01 -1.837462186813354492e-01 -8.452801033854484558e-03 -2.753359973430633545e-01 4.469501972198486328e-01
5.961991548538208008e-01 -2.397604286670684814e-01 -5.878253281116485596e-02 4.731238782405853271e-01 -4.774061441421508789e-01 8.359210938215255737e-02 -1.248516961932182312e-01 -3.305567204952239990e-01
3.241654038429260254e-01 -7.009407281875610352e-01 4.033452570438385010e-01 -3.735839724540710449e-01 1.060840412974357605e-01 1.430075168609619141e-01 2.099792361259460449e-01 -1.598450243473052979e-01
2.137953490018844604e-01 -4.996223151683807373e-01 2.883615205064415932e-03 3.117728829383850098e-01 -5.354235768318176270e-01 -1.958130896091461182e-01 7.162525504827499390e-02 5.265996456146240234e-01
5.461966991424560547e-01 -3.376489281654357910e-01 2.667262852191925049e-01 -4.707069694995880127e-01 -3.605861663818359375e-01 -3.165688812732696533e-01 -2.518204152584075928e-01 3.609297052025794983e-02
2.473220974206924438e-01 -4.647785425186157227e-01 -5.076885223388671875e-03 3.876921534538269043e-01 -4.396834671497344971e-01 1.477657444775104523e-02 4.593679010868072510e-01 4.097840189933776855e-01
3.854292929172515869e-01 -4.826244115829467773e-01 5.620514750480651855e-01 1.267891377210617065e-01 4.519825577735900879e-01 1.534943878650665283e-01 -2.086964994668960571e-01 -1.230347678065299988e-01
4.374365806579589844e-01 -7.188209891319274902e-01 -2.855621837079524994e-02 -2.242898344993591309e-01 2.925950288772583008e-01 2.797546386718750000e-01 1.277398616075515747e-01 2.462362051010131836e-01
5.386554598808288574e-01 -1.199040710926055908e-01 -1.718772202730178833e-01 3.143557310104370117e-01 -2.280461192131042480e-01 2.017614990472793579e-01 -5.591553449630737305e-01 4.021745920181274414e-01
6.908106207847595215e-01 1.457147952169179916e-02 4.993811249732971191e-01 2.789142169058322906e-02 -4.035994410514831543e-02 8.349733799695968628e-02 4.343484342098236084e-01 2.741343080997467041e-01
3.426423370838165283e-01 -1.115478128194808960e-01 1.473813503980636597e-01 9.092213958501815796e-02 -7.756566256284713745e-02 8.380114436149597168e-01 -2.591616511344909668e-01 2.544031441211700439e-01
2.297303080558776855e-01 -6.882962584495544434e-01 4.675742387771606445e-01 -2.530455291271209717e-01 6.453854590654373169e-02 -9.428633749485015869e-02 -3.454053997993469238e-01 2.417733520269393921e-01
6.806563735008239746e-01 -1.410093754529953003e-01 3.075151443481445312e-01 1.737948209047317505e-01 -3.617797493934631348e-01 6.986149400472640991e-02 2.122767567634582520e-01 -4.595938622951507568e-01
1.857319474220275879e-01 -3.267864882946014404e-01 -3.669934347271919250e-02 1.502953320741653442e-01 -1.711701601743698120e-01 7.874651551246643066e-01 -4.200839996337890625e-01 9.438005089759826660e-02
1.367104202508926392e-01 -3.592732548713684082e-01 1.151848956942558289e-01 5.492763221263885498e-02 -1.427903175354003906e-01 7.706815004348754883e-01 -4.662175774574279785e-01 6.519525498151779175e-02
2.367216199636459351e-01 -4.708662033081054688e-01 6.793273091316223145e-01 1.847581751644611359e-02 3.061884343624114990e-01 2.260426729917526245e-01 -3.399621844291687012e-01 -6.163849320728331804e-05
2.928446531295776367e-01 -1.625242531299591064e-01 2.274271845817565918e-01 3.619901239871978760e-01 -1.104457378387451172e-01 7.723965048789978027e-01 -8.835414797067642212e-02 -2.974337637424468994e-01
4.174502789974212646e-01 -3.262875974178314209e-01 1.320703476667404175e-01 -1.997833251953125000e-01 2.522129006683826447e-02 5.333724021911621094e-01 -5.222520828247070312e-01 3.225622177124023438e-01
1.466960757970809937e-01 -4.948927760124206543e-01 2.773165404796600342e-01 2.020204514265060425e-01 5.727131292223930359e-02 5.929176807403564453e-01 -5.016092061996459961e-01 -9.696085751056671143e-02
8.053798228502273560e-02 -8.609760403633117676e-01 -6.118481513112783432e-03 6.021222844719886780e-02 1.528688520193099976e-01 2.745861113071441650e-01 3.038652706891298294e-03 3.870340585708618164e-01
3.388121724128723145e-01 -6.605669260025024414e-01 -8.496742695569992065e-02 3.255064189434051514e-01 3.181364834308624268e-01 -6.263484712690114975e-03 -1.008143946528434753e-01 4.735717177391052246e-01
2.784063518047332764e-01 -3.401969075202941895e-01 1.018490046262741089e-01 2.441494017839431763e-01 2.217914015054702759e-01 6.264928579330444336e-01 -3.208014369010925293e-01 4.383783340454101562e-01
1.324149370193481445e-01 -9.724430441856384277e-01 -6.656561046838760376e-02 -2.569395862519741058e-02 6.678056716918945312e-02 4.081901535391807556e-02 -8.552351593971252441e-02 1.352388262748718262e-01
4.800866544246673584e-01 -2.750475108623504639e-01 1.054980754852294922e-01 -2.856370210647583008e-01 -7.486981749534606934e-01 -7.417885959148406982e-02 1.771900504827499390e-01 -6.082348525524139404e-02
1.969596296548843384e-01 -3.940041959285736084e-01 2.058329433202743530e-01 1.708675920963287354e-01 1.256159543991088867e-01 6.840860843658447266e-01 -4.336790144443511963e-01 2.501480579376220703e-01
4.300199747085571289e-01 2.131401598453521729e-01 4.166218042373657227e-01 7.676671445369720459e-02 -4.438642561435699463e-01 6.267399191856384277e-01 1.364527270197868347e-03 1.915764436125755310e-02
3.542972505092620850e-01 -1.936613917350769043e-01 3.159891068935394287e-01 3.193956017494201660e-01 3.631471991539001465e-01 6.145777106285095215e-01 -1.172396391630172729e-01 3.343346416950225830e-01
6.737692952156066895e-01 -1.389141753315925598e-02 2.006388753652572632e-01 6.026712656021118164e-01 -9.049395471811294556e-02 2.566685378551483154e-01 1.902936995029449463e-01 -1.791478991508483887e-01
3.695737719535827637e-01 -4.859795570373535156e-01 -6.778471916913986206e-02 5.390783548355102539e-01 2.102508246898651123e-01 2.577496767044067383e-01 -2.380505502223968506e-01 4.058702588081359863e-01
3.189838230609893799e-01 -5.435721874237060547e-01 1.143376305699348450e-01 3.788399100303649902e-01 2.381893396377563477e-01 4.865881502628326416e-01 3.425007462501525879e-01 1.880879700183868408e-01
4.331779479980468750e-01 -2.809126377105712891e-01 3.226977884769439697e-01 7.707235813140869141e-01 1.716283410787582397e-01 2.325826697051525116e-02 7.241481542587280273e-02 -7.419044151902198792e-03
4.041194617748260498e-01 -4.243985414505004883e-01 2.482190281152725220e-01 4.196547567844390869e-01 -4.386253654956817627e-01 3.214663863182067871e-01 3.003634214401245117e-01 -1.813822835683822632e-01
8.318584561347961426e-01 1.836230605840682983e-02 2.200232595205307007e-01 1.120538115501403809e-01 5.151597037911415100e-02 9.581504762172698975e-02 1.914790272712707520e-01 4.452071487903594971e-01
4.803758263587951660e-01 -4.905125796794891357e-01 5.272290110588073730e-02 1.412433236837387085e-01 1.294406205415725708e-01 -2.869647741317749023e-01 -6.043176054954528809e-01 2.039696127176284790e-01
6.856597065925598145e-01 -3.471783995628356934e-01 -1.012465283274650574e-01 3.457770049571990967e-01 -8.514495193958282471e-02 2.971007823944091797e-01 2.413377314805984497e-01 -3.546307086944580078e-01
2.441482543945312500e-01 -5.427120327949523926e-01 1.654004156589508057e-01 -9.044679254293441772e-02 1.988091915845870972e-01 4.871192276477813721e-01 -1.292170733213424683e-01 5.628587603569030762e-01
5.342602729797363281e-01 -3.674016296863555908e-01 -1.705688387155532837e-01 -3.518560528755187988e-01 -1.774246245622634888e-01 2.256940305233001709e-01 -4.245754480361938477e-01 4.049739837646484375e-01
6.262776255607604980e-01 1.448696255683898926e-01 3.195439875125885010e-01 -1.124766319990158081e-01 -1.086392104625701904e-01 5.777317285537719727e-01 7.416126877069473267e-02 3.477835655212402344e-01
6.676606535911560059e-01 6.692436337471008301e-02 3.937212228775024414e-01 1.570017337799072266e-01 -7.170698046684265137e-02 2.855941355228424072e-01 5.202111005783081055e-01 1.129554882645606995e-01
6.445072889328002930e-01 -2.368642203509807587e-02 1.803653240203857422e-01 1.734115928411483765e-01 -1.297089755535125732e-01 -1.406053453683853149e-01 -4.279977455735206604e-02 6.949965357780456543e-01
4.348973035812377930e-01 -2.010791003704071045e-01 1.103802919387817383e-01 -5.604856014251708984e-01 -5.838676691055297852e-01 1.779331266880035400e-01 -2.658904492855072021e-01 -2.905545197427272797e-02
3.942494988441467285e-01 -6.416429281234741211e-01 -3.914805129170417786e-02 3.921824693679809570e-01 3.368718028068542480e-01 2.342275977134704590e-01 -8.143349736928939819e-02 3.202269077301025391e-01
5.325422286987304688e-01 7.818762958049774170e-02 5.671702027320861816e-01 4.745266735553741455e-01 2.069472968578338623e-01 1.561728864908218384e-01 7.712994515895843506e-02 3.004357218742370605e-01
3.975148499011993408e-01 -3.354242444038391113e-01 5.982072558254003525e-03 1.626362800598144531e-01 -3.800262212753295898e-01 -1.462145596742630005e-01 -7.023444175720214844e-01 2.095233500003814697e-01
5.405256748199462891e-01 -1.806434392929077148e-01 3.994037806987762451e-01 2.992610633373260498e-01 3.178162872791290283e-01 -2.495271414518356323e-01 -4.754004776477813721e-01 1.919451206922531128e-01
3.853934407234191895e-01 -2.525052726268768311e-01 2.260429114103317261e-01 2.385438531637191772e-01 2.475892603397369385e-01 4.399934411048889160e-01 -3.015744388103485107e-01 5.778172612190246582e-01
5.734662059694528580e-03 -6.737350225448608398e-01 5.808890461921691895e-01 -1.559707522392272949e-01 -8.945525437593460083e-02 -5.002712085843086243e-02 -3.432452380657196045e-01 2.365736663341522217e-01
5.104209184646606445e-01 -4.014148414134979248e-01 -1.278462260961532593e-01 7.660192996263504028e-02 3.870338574051856995e-02 4.431567154824733734e-03 -5.832862854003906250e-01 4.630156755447387695e-01
3.758619129657745361e-01 -6.807579398155212402e-01 1.164421439170837402e-01 -2.925675511360168457e-01 1.135422885417938232e-01 3.500083088874816895e-01 2.357594221830368042e-01 3.242864906787872314e-01
1.589528173208236694e-01 -5.637372732162475586e-01 -5.774457752704620361e-02 -4.154879599809646606e-02 -9.618741273880004883e-02 7.972324490547180176e-01 -1.195456087589263916e-02 8.306021988391876221e-02
6.698245406150817871e-01 5.289753526449203491e-02 4.521651566028594971e-01 -2.246053665876388550e-01 3.896315023303031921e-02 4.943877458572387695e-01 1.232556775212287903e-01 1.802961230278015137e-01
3.365733027458190918e-01 -5.530810952186584473e-01 4.643660783767700195e-01 -9.071559458971023560e-02 3.579464554786682129e-01 1.269393265247344971e-01 -4.522114098072052002e-01 9.066557139158248901e-02
6.051205396652221680e-01 1.314295828342437744e-01 3.224620223045349121e-01 9.530599415302276611e-02 -5.826869234442710876e-02 4.686721563339233398e-01 2.147709429264068604e-01 4.840609431266784668e-01
2.844590246677398682e-01 -6.161679625511169434e-01 5.520050600171089172e-02 2.695749998092651367e-01 -1.944562196731567383e-01 -4.310142621397972107e-02 -6.386286616325378418e-01 1.272194683551788330e-01
6.163748502731323242e-01 1.591392904520034790e-01 2.827856838703155518e-01 -1.915826052427291870e-01 -1.534534394741058350e-01 5.558612942695617676e-01 -2.208632975816726685e-01 3.110865354537963867e-01
4.195413291454315186e-01 -7.336200475692749023e-01 3.396692574024200439e-01 -2.229467481374740601e-01 1.434793919324874878e-01 -8.948462456464767456e-02 9.329835325479507446e-02 -2.888042032718658447e-01
2.140751779079437256e-01 -5.769165754318237305e-01 -7.290700823068618774e-02 -1.094542164355516434e-02 -5.486351903527975082e-03 5.283122062683105469e-01 -5.489321351051330566e-01 1.882381737232208252e-01
6.909395456314086914e-01 -2.742821164429187775e-02 2.050070315599441528e-01 -4.508368074893951416e-01 -1.645305156707763672e-01 3.670403957366943359e-01 3.249621391296386719e-01 9.580905735492706299e-02
4.303196966648101807e-01 -2.265431582927703857e-01 2.609274089336395264e-01 -5.686145424842834473e-01 -5.425977110862731934e-01 1.111304685473442078e-01 -2.554245591163635254e-01 9.671676903963088989e-03
2.998482584953308105e-01 -2.573216259479522705e-01 -1.829027384519577026e-02 6.442366540431976318e-02 -4.479314982891082764e-01 1.739256531000137329e-01 4.406889677047729492e-01 6.436553597450256348e-01
1.090617403388023376e-01 -8.096554279327392578e-01 5.300741642713546753e-02 6.026196293532848358e-03 1.767167896032333374e-01 3.738481104373931885e-01 -3.111574053764343262e-01 2.488117367029190063e-01
7.511828541755676270e-01 2.748444117605686188e-02 4.140890836715698242e-01 2.458968013525009155e-01 -9.132505953311920166e-02 -3.124901950359344482e-01 2.798876352608203888e-02 3.102581501007080078e-01
4.017996191978454590e-01 -5.472517609596252441e-01 -2.101759016513824463e-01 -3.966089785099029541e-01 -2.027171254158020020e-01 1.290388405323028564e-01 -1.667626947164535522e-01 5.020408630371093750e-01
-2.387970499694347382e-02 -6.753607392311096191e-01 4.882014989852905273e-01 1.992021799087524414e-01 1.642684489488601685e-01 5.874966830015182495e-02 -4.800219535827636719e-01 6.662276387214660645e-02
8.577717542648315430e-01 -2.520737648010253906e-01 -1.628984361886978149e-01 -1.471735350787639618e-02 -1.749407052993774414e-01 -4.426285997033119202e-02 -2.101578563451766968e-01 -3.117756545543670654e-01
6.349930167198181152e-01 -3.467160463333129883e-01 1.160396859049797058e-01 -3.768146634101867676e-01 -6.792829185724258423e-02 3.333463370800018311e-01 1.399721503257751465e-01 4.310348331928253174e-01
5.805032253265380859e-01 -7.271602749824523926e-02 3.899049758911132812e-01 -6.345522403717041016e-01 -2.531775832176208496e-01 8.929184079170227051e-02 -1.759521365165710449e-01 3.855730872601270676e-03
6.748191714286804199e-01 1.888172179460525513e-01 3.417274057865142822e-01 -3.533030450344085693e-01 -3.652886152267456055e-01 2.251352965831756592e-01 -2.852005958557128906e-01 4.365452006459236145e-02
2.993216216564178467e-01 -5.889384150505065918e-01 1.763540506362915039e-01 -1.110611390322446823e-02 2.811915278434753418e-01 6.221701502799987793e-01 -1.704389005899429321e-01 1.926660388708114624e-01
4.781133234500885010e-01 -1.822318732738494873e-01 -1.197393536567687988e-01 1.340953260660171509e-01 -5.605206489562988281e-01 1.000466346740722656e-01 -4.558117687702178955e-01 4.170408546924591064e-01
1.622110158205032349e-01 -3.938301205635070801e-01 4.409513771533966064e-01 1.461183130741119385e-01 1.249043643474578857e-01 5.622216463088989258e-01 -4.996613860130310059e-01 -1.464272886514663696e-01
3.630915582180023193e-01 1.356958746910095215e-01 2.370051592588424683e-01 3.803281784057617188e-01 -3.981807529926300049e-01 3.721430897712707520e-01 -5.501943826675415039e-01 2.217608094215393066e-01
2.127195596694946289e-01 -7.089216709136962891e-01 -8.263462036848068237e-02 9.418850392103195190e-02 -2.546368837356567383e-01 5.425798892974853516e-02 -6.070683598518371582e-01 1.283390820026397705e-02
4.248130321502685547e-01 -6.055892705917358398e-01 -7.743114978075027466e-02 -2.735730111598968506e-01 -7.955344766378402710e-02 8.559476584196090698e-02 -4.576202929019927979e-01 3.858577311038970947e-01
4.654892981052398682e-01 -4.418752789497375488e-01 1.640618741512298584e-01 -3.903933167457580566e-01 1.916910260915756226e-01 3.817394375801086426e-01 1.806212402880191803e-02 4.753377437591552734e-01
2.886581607162952423e-02 -7.025261521339416504e-01 4.907476603984832764e-01 -3.287380635738372803e-01 -8.647286891937255859e-02 3.776254653930664062e-01 -6.304805632680654526e-03 8.126219362020492554e-02
7.271372675895690918e-01 -2.895333170890808105e-01 -2.280802428722381592e-01 4.046070575714111328e-01 -3.038500845432281494e-01 1.505119055509567261e-01 2.004315704107284546e-01 -1.286968439817428589e-01
6.502431035041809082e-01 -9.106827527284622192e-02 5.029184222221374512e-01 -2.637952268123626709e-01 -4.017433151602745056e-02 -1.731064915657043457e-01 -3.308744132518768311e-01 3.245275616645812988e-01
5.903351902961730957e-01 4.971253499388694763e-02 1.543224155902862549e-01 -1.043783202767372131e-01 3.662918135523796082e-02 6.390929818153381348e-01 6.617906689643859863e-02 4.473941028118133545e-01
6.485670208930969238e-01 2.389331459999084473e-01 3.153857588768005371e-01 6.372230499982833862e-02 -2.196121960878372192e-01 5.856458544731140137e-01 2.879871753975749016e-04 1.659287065267562866e-01
1.208654344081878662e-01 -9.088938683271408081e-02 4.811764359474182129e-01 8.259305357933044434e-02 -2.542265355587005615e-01 8.000035881996154785e-01 -5.343593191355466843e-03 -1.846970766782760620e-01
4.790509045124053955e-01 -5.346567630767822266e-01 -1.102726235985755920e-01 3.779713511466979980e-01 2.719458639621734619e-01 3.039272688329219818e-02 -1.039089560508728027e-01 4.939174354076385498e-01
2.680975198745727539e-01 -5.483210682868957520e-01 4.994678795337677002e-01 -4.958680365234613419e-03 3.995842039585113525e-01 4.569015204906463623e-01 -6.138277426362037659e-02 7.603158056735992432e-02
-9.876128286123275757e-02 -6.588153839111328125e-01 1.695859581232070923e-01 5.815496202558279037e-03 -3.584002554416656494e-01 6.230082511901855469e-01 -4.164483770728111267e-02 -9.534589946269989014e-02
6.674312949180603027e-01 1.283768266439437866e-01 2.860408127307891846e-01 1.646894514560699463e-01 -3.395249368622899055e-03 5.932984948158264160e-01 1.659043133258819580e-01 2.226524800062179565e-01
1.716512739658355713e-01 -3.388071060180664062e-01 5.919616818428039551e-01 2.430821508169174194e-01 3.433606922626495361e-01 4.856542646884918213e-01 -1.634350866079330444e-01 2.564573884010314941e-01
5.776042938232421875e-01 2.147481739521026611e-01 4.573996663093566895e-01 2.597184777259826660e-01 -1.117484271526336670e-01 5.503753423690795898e-01 1.293728351593017578e-01 1.070060059428215027e-01
4.095874726772308350e-01 -2.456346601247787476e-01 -5.869068205356597900e-03 4.331113398075103760e-01 -7.019611597061157227e-01 -4.459940269589424133e-02 1.802162677049636841e-01 2.388839572668075562e-01
5.929784178733825684e-01 -3.171049058437347412e-01 -1.397777646780014038e-01 4.539274573326110840e-01 -5.258821249008178711e-01 6.636027991771697998e-02 2.025660425424575806e-01 -1.562961563467979431e-02
6.850671023130416870e-02 -7.216790914535522461e-01 4.913635551929473877e-02 1.075529083609580994e-01 -1.229061633348464966e-01 -2.085014013573527336e-03 -5.983032584190368652e-01 2.956810295581817627e-01
2.514083981513977051e-01 -6.007075905799865723e-01 1.974486112594604492e-01 -1.509739458560943604e-02 3.579734265804290771e-01 3.901288211345672607e-01 -1.949160397052764893e-01 4.673250913619995117e-01
6.357545256614685059e-01 -2.225367277860641479e-01 1.645369380712509155e-01 -4.515249133110046387e-01 -4.232950806617736816e-01 -2.827277183532714844e-01 -1.765606254339218140e-01 1.583009660243988037e-01
4.952921569347381592e-01 -3.534871637821197510e-01 -1.827840879559516907e-02 3.464167714118957520e-01 -1.105053070932626724e-02 -5.007160827517509460e-02 -3.821228742599487305e-01 6.006217598915100098e-01
8.799090050160884857e-03 -7.148383855819702148e-01 5.394668579101562500e-01 -2.597830630838871002e-02 1.937454938888549805e-01 1.745150834321975708e-01 -1.230873391032218933e-01 3.377661705017089844e-01
2.065601497888565063e-01 -5.001004934310913086e-01 -8.649533241987228394e-02 -2.646293491125106812e-02 -8.600923418998718262e-02 6.023321151733398438e-01 -4.879429638385772705e-01 3.012652695178985596e-01
5.006356239318847656e-01 3.047663532197475433e-02 1.927626132965087891e-01 -2.360681891441345215e-01 -2.950668632984161377e-01 7.259710431098937988e-01 1.038593649864196777e-01 1.751126348972320557e-01
8.157196044921875000e-01 -3.461315333843231201e-01 -2.666903734207153320e-01 -2.172841690480709076e-02 -2.100744843482971191e-01 7.724758237600326538e-02 -2.219240181148052216e-02 -3.043148517608642578e-01
2.279933393001556396e-01 -8.225134611129760742e-01 -2.304322123527526855e-01 7.752363104373216629e-03 -2.923152148723602295e-01 1.561790425330400467e-02 -3.069359660148620605e-01 1.960357278585433960e-01
3.188450634479522705e-01 -5.565836429595947266e-01 -3.531042113900184631e-02 -5.097490549087524414e-02 -3.354643583297729492e-01 -7.517447322607040405e-02 -6.537400484085083008e-01 1.978475004434585571e-01
2.512960731983184814e-01 -5.810846686363220215e-01 -1.017770692706108093e-01 2.911820709705352783e-01 -5.309640765190124512e-01 -9.256216883659362793e-02 2.535297870635986328e-01 3.863646686077117920e-01
3.738847672939300537e-01 -2.353014647960662842e-01 3.374941945075988770e-01 8.120812773704528809e-01 3.269065171480178833e-02 1.216577440500259399e-01 7.985389232635498047e-02 9.601521492004394531e-02
6.567003726959228516e-01 7.561071310192346573e-03 4.094251096248626709e-01 1.312832385301589966e-01 -5.216835141181945801e-01 7.225416600704193115e-02 8.134381473064422607e-02 -3.159621059894561768e-01
9.675359725952148438e-02 -3.988113999366760254e-01 4.213218688964843750e-01 1.765463203191757202e-01 1.547397226095199585e-01 6.962487101554870605e-01 -3.306235373020172119e-01 6.992171704769134521e-02
3.619845211505889893e-01 -4.977730214595794678e-01 -3.294976651668548584e-01 4.016585350036621094e-01 -2.184127569198608398e-01 -4.031344130635261536e-02 -4.422361552715301514e-01 3.261732161045074463e-01
4.137987196445465088e-01 -6.054300665855407715e-01 -2.261589467525482178e-02 -3.583788573741912842e-01 1.159298643469810486e-01 2.287488281726837158e-01 -2.440645098686218262e-01 4.560097455978393555e-01
5.171097517013549805e-01 -5.506767034530639648e-01 6.640922278165817261e-02 -4.385629668831825256e-02 3.682726621627807617e-01 2.084490656852722168e-02 -4.002939462661743164e-01 3.559838831424713135e-01
6.114444732666015625e-01 -2.523523867130279541e-01 -1.930982023477554321e-01 3.904813826084136963e-01 -5.685849785804748535e-01 1.177433282136917114e-01 1.843321770429611206e-01 -3.950579091906547546e-02
6.689902544021606445e-01 -4.756989330053329468e-02 1.706715822219848633e-01 -4.278968572616577148e-01 -1.644964069128036499e-01 5.471952557563781738e-01 8.973059803247451782e-02 5.857963487505912781e-02
5.991016626358032227e-01 -7.887751609086990356e-02 4.029771983623504639e-01 3.459342420101165771e-01 1.321975439786911011e-01 -2.627499997615814209e-01 -4.786826670169830322e-01 1.927267014980316162e-01
3.916518986225128174e-01 3.236420080065727234e-02 1.118557229638099670e-01 6.450443267822265625e-01 -2.511256635189056396e-01 4.773861765861511230e-01 -1.102810651063919067e-01 3.374077379703521729e-01
4.724777340888977051e-01 -6.026643514633178711e-01 -2.960451841354370117e-01 -2.612925171852111816e-01 -1.641102582216262817e-01 2.237099707126617432e-01 -1.302485764026641846e-01 4.045997262001037598e-01
2.120248228311538696e-01 -7.896540164947509766e-01 -2.726787626743316650e-01 -2.473087422549724579e-02 -1.392972469329833984e-01 9.597125649452209473e-02 -1.034576147794723511e-01 4.660568237304687500e-01
2.460310608148574829e-01 -8.906275629997253418e-01 1.849339753389358521e-01 -1.795986443758010864e-01 -1.729465425014495850e-01 -1.281532794237136841e-01 -6.462071090936660767e-02 1.711301654577255249e-01
1.831993013620376587e-01 -2.759310603141784668e-01 1.835396140813827515e-01 1.654884591698646545e-02 -2.281993627548217773e-01 7.698399424552917480e-01 -4.003044664859771729e-01 -2.266438156366348267e-01
6.528897881507873535e-01 6.162700057029724121e-02 1.304131895303726196e-01 1.119890213012695312e-01 -3.142789900302886963e-01 1.053085103631019592e-01 -6.064450144767761230e-01 2.505022287368774414e-01
4.913283288478851318e-01 -2.467062026262283325e-01 3.391739130020141602e-01 2.706692516803741455e-01 4.990702569484710693e-01 2.769494056701660156e-01 2.604817599058151245e-02 4.277630448341369629e-01
4.468663036823272705e-01 -7.624537944793701172e-01 -1.868735998868942261e-01 2.886075079441070557e-01 1.511136163026094437e-02 1.229968853294849396e-02 -1.405601054430007935e-01 2.839401364326477051e-01
6.398443579673767090e-01 -3.899218142032623291e-01 3.486666828393936157e-02 2.066336423158645630e-01 -4.169371128082275391e-01 1.189735531806945801e-02 -7.370892446488142014e-03 -4.696963727474212646e-01
2.740313410758972168e-01 -1.313387602567672729e-01 1.652732044458389282e-01 1.728596985340118408e-01 -8.282760381698608398e-01 -8.091919124126434326e-02 -1.469560861587524414e-01 3.691559433937072754e-01
2.446067035198211670e-01 -6.905365586280822754e-01 2.558629512786865234e-01 -1.852193325757980347e-01 -1.710068881511688232e-01 -2.090670168399810791e-01 -4.829363822937011719e-01 -2.395302951335906982e-01
3.488005697727203369e-01 -8.559556603431701660e-01 -2.521105110645294189e-01 -1.025549098849296570e-01 1.190083026885986328e-01 2.122010737657546997e-01 -2.920159325003623962e-02 1.074979528784751892e-01
2.498778402805328369e-01 -7.418600320816040039e-01 -5.507281422615051270e-02 -4.208755493164062500e-01 -1.863598823547363281e-01 2.995719313621520996e-01 -2.195263355970382690e-01 1.853929609060287476e-01
1.975501179695129395e-01 -6.684303283691406250e-01 4.991592466831207275e-02 -3.446227312088012695e-01 -2.041625976562500000e-01 4.063743650913238525e-01 -3.960421979427337646e-01 1.710166484117507935e-01
3.077288269996643066e-01 -4.041717350482940674e-01 2.978028655052185059e-01 5.025929808616638184e-01 2.737806141376495361e-01 1.365443915128707886e-01 -1.667282879352569580e-01 5.284538269042968750e-01
4.707745015621185303e-01 -2.489908337593078613e-01 -1.021510176360607147e-02 1.690346300601959229e-01 -4.193849563598632812e-01 -9.107825160026550293e-02 -4.658040404319763184e-01 5.352994203567504883e-01
7.237774729728698730e-01 7.157369516789913177e-03 1.976298093795776367e-01 3.556207194924354553e-02 -2.521346509456634521e-01 -2.766102850437164307e-01 -3.646818101406097412e-01 4.033544659614562988e-01
5.006453990936279297e-01 -3.186498582363128662e-01 -9.599672257900238037e-02 3.499046266078948975e-01 -8.729694038629531860e-02 -4.037403687834739685e-02 -5.237622261047363281e-01 4.822761416435241699e-01
5.192502737045288086e-01 -1.296070218086242676e-01 1.810965538024902344e-01 5.070067569613456726e-02 -4.284787923097610474e-02 1.360695213079452515e-01 -6.844002604484558105e-01 4.352701902389526367e-01
8.373551964759826660e-01 -2.898896634578704834e-01 -2.208409011363983154e-01 1.957793086767196655e-01 -1.123882383108139038e-01 1.969065219163894653e-01 7.659841328859329224e-02 -2.653854191303253174e-01
7.109031677246093750e-01 -3.128220140933990479e-01 3.001094162464141846e-01 2.145306468009948730e-01 3.625698089599609375e-01 2.855012714862823486e-01 -2.283546887338161469e-02 2.172112762928009033e-01
4.640432894229888916e-01 -2.062402069568634033e-01 -1.406238675117492676e-01 2.738624811172485352e-01 -4.659194946289062500e-01 1.751730740070343018e-01 -4.941471219062805176e-01 3.942146003246307373e-01
3.506569862365722656e-01 -4.451018869876861572e-01 8.927886188030242920e-02 -1.499845683574676514e-01 -4.126965105533599854e-01 -5.194065719842910767e-02 -5.533053278923034668e-01 4.114546477794647217e-01
2.288461476564407349e-01 -6.190835833549499512e-01 3.852974176406860352e-01 -2.685343325138092041e-01 4.460878670215606689e-02 5.743485689163208008e-01 8.506654202938079834e-02 -6.853838264942169189e-02
5.762566924095153809e-01 -2.078203111886978149e-01 1.525725722312927246e-01 4.301953911781311035e-01 2.498435229063034058e-01 -6.413231045007705688e-02 -1.453833580017089844e-01 5.733422636985778809e-01
3.420142829418182373e-01 -3.406473398208618164e-01 -7.008705288171768188e-02 5.054224729537963867e-01 -2.132892757654190063e-01 -1.180811449885368347e-01 -5.332652330398559570e-01 4.035027325153350830e-01
5.874064564704895020e-01 -4.618838131427764893e-01 -7.999775558710098267e-02 -8.822378516197204590e-02 -1.323457062244415283e-01 -7.750711403787136078e-03 -6.320781111717224121e-01 1.016658768057823181e-01
4.304772317409515381e-01 -9.228050708770751953e-02 -7.884874008595943451e-03 7.294150590896606445e-01 -1.959058791399002075e-01 3.162023425102233887e-01 -1.486502140760421753e-01 3.370536267757415771e-01
5.402711033821105957e-01 -5.656302571296691895e-01 2.963159382343292236e-01 4.008418917655944824e-01 3.397771716117858887e-01 -6.711658090353012085e-02 -1.262429803609848022e-01 -6.165881827473640442e-02
6.188713759183883667e-02 -4.306180477142333984e-01 5.957185626029968262e-01 3.658401370048522949e-01 1.466613113880157471e-01 4.337680041790008545e-01 -2.860856056213378906e-01 -1.746687442064285278e-01
1.195166558027267456e-01 -3.990020453929901123e-01 1.548106670379638672e-01 7.657867074012756348e-01 -3.062146902084350586e-01 2.154149860143661499e-01 9.505799412727355957e-02 2.586705982685089111e-01
3.506012856960296631e-01 -3.205462992191314697e-01 3.479083478450775146e-01 9.750082343816757202e-02 -2.505467534065246582e-01 -1.756069660186767578e-01 -4.488024115562438965e-01 5.905479788780212402e-01
5.516053438186645508e-01 -1.992944777011871338e-01 9.967740625143051147e-02 -3.655621781945228577e-02 8.739173412322998047e-02 1.082599684596061707e-01 -6.567979454994201660e-01 4.404544532299041748e-01
8.165606856346130371e-01 9.198135882616043091e-02 1.804387420415878296e-01 -2.335697263479232788e-01 1.615054905414581299e-02 4.132504165172576904e-01 6.162210553884506226e-02 2.506414949893951416e-01
2.310267835855484009e-01 -6.573769450187683105e-01 6.387983262538909912e-02 2.478306926786899567e-02 2.245214730501174927e-01 5.538622140884399414e-01 -2.653840482234954834e-01 2.866803407669067383e-01
3.685676753520965576e-01 -3.215757012367248535e-01 4.917976260185241699e-01 2.783322036266326904e-01 4.203374981880187988e-01 3.222402334213256836e-01 6.343115866184234619e-02 3.960646688938140869e-01
3.580505251884460449e-01 -6.926402449607849121e-01 -7.428131997585296631e-02 -1.172176152467727661e-01 -6.053391471505165100e-02 2.622772194445133209e-02 -3.509290814399719238e-01 4.952656030654907227e-01
3.228809833526611328e-01 1.789895445108413696e-02 1.628857105970382690e-01 6.244081854820251465e-01 -3.547531962394714355e-01 4.428988099098205566e-01 -2.825832366943359375e-01 2.777548432350158691e-01
3.672541379928588867e-01 -1.782204769551753998e-02 1.984726786613464355e-01 6.220598816871643066e-01 -1.813587099313735962e-01 4.695835411548614502e-01 -2.589349448680877686e-01 3.435255885124206543e-01
6.418113708496093750e-01 8.907578885555267334e-03 3.186585903167724609e-01 6.036743521690368652e-01 2.675569951534271240e-01 9.269084036350250244e-02 -1.684496104717254639e-01 1.161000952124595642e-01
9.262632131576538086e-01 4.958567023277282715e-02 -9.727833420038223267e-02 4.885667189955711365e-02 -6.488616019487380981e-02 2.082820236682891846e-01 2.272034436464309692e-01 1.688628792762756348e-01
2.710610628128051758e-01 -7.064998745918273926e-01 -2.963452339172363281e-01 1.154076308012008667e-01 -1.405443102121353149e-01 9.834012947976589203e-03 -2.912786304950714111e-01 4.706928133964538574e-01
5.535274744033813477e-01 6.095459684729576111e-02 4.994921088218688965e-01 7.670324761420488358e-03 -4.315346777439117432e-01 -1.629268974065780640e-01 8.068014681339263916e-02 4.701747298240661621e-01
4.222247302532196045e-01 -4.238995909690856934e-01 1.147940233349800110e-01 3.867942094802856445e-01 -5.902006626129150391e-01 -2.415875643491744995e-01 1.553443819284439087e-01 2.200342118740081787e-01
4.381009042263031006e-01 -2.722750306129455566e-01 1.967951506376266479e-01 -2.400665879249572754e-01 2.707908488810062408e-02 6.449038386344909668e-01 4.070213735103607178e-01 2.351021915674209595e-01
5.021981596946716309e-01 8.715619891881942749e-02 1.737997680902481079e-01 2.414881736040115356e-01 -6.043126583099365234e-01 2.035514414310455322e-01 -4.172044992446899414e-01 2.664420306682586670e-01
3.115618526935577393e-01 -5.147808790206909180e-01 2.900663018226623535e-01 -5.045243501663208008e-01 -5.091387033462524414e-02 5.205634832382202148e-01 -8.624611049890518188e-02 1.350179165601730347e-01
3.031514286994934082e-01 -6.862808465957641602e-01 4.939654469490051270e-02 -3.952527642250061035e-01 -2.951039187610149384e-02 4.058986902236938477e-01 6.702315807342529297e-02 3.291449546813964844e-01
4.556013941764831543e-01 -3.537922501564025879e-01 -1.278145983815193176e-02 2.111160606145858765e-01 -3.759135007858276367e-01 6.782866269350051880e-02 3.797842562198638916e-01 5.765217542648315430e-01
6.644052863121032715e-01 -3.487832844257354736e-01 -1.947026401758193970e-01 -3.656488358974456787e-01 -2.599625885486602783e-01 4.837436974048614502e-02 -3.308808803558349609e-01 2.930953502655029297e-01
4.143660962581634521e-01 -1.441567838191986084e-01 3.672737479209899902e-01 -1.144454702734947205e-01 -9.064847230911254883e-02 -1.081853359937667847e-01 -6.076207756996154785e-01 5.200073122978210449e-01
2.668033838272094727e-01 -7.621244788169860840e-01 -1.920444518327713013e-01 1.542534381151199341e-01 -6.951071321964263916e-02 1.111579835414886475e-01 -2.930950522422790527e-01 4.292020797729492188e-01
3.728922903537750244e-01 -1.801775246858596802e-01 1.169914901256561279e-01 7.568861246109008789e-01 -1.620038300752639771e-01 8.419702202081680298e-02 -1.828594505786895752e-01 4.185113608837127686e-01
6.164913773536682129e-01 -1.393965035676956177e-01 3.747133910655975342e-01 5.801163315773010254e-01 3.348274230957031250e-01 1.026534065604209900e-01 -7.960047223605215549e-04 -3.023258410394191742e-02
3.532972633838653564e-01 -3.843083679676055908e-01 5.891288816928863525e-02 2.279811352491378784e-01 -7.401564121246337891e-01 3.819502890110015869e-02 4.638862237334251404e-02 3.472749292850494385e-01
5.682916641235351562e-01 1.918538659811019897e-01 4.100506603717803955e-01 -6.977653503417968750e-02 -3.775954842567443848e-01 5.528483390808105469e-01 -8.415913581848144531e-02 1.091976314783096313e-01
5.265055298805236816e-01 -8.760129660367965698e-02 3.568944036960601807e-01 3.597436249256134033e-01 1.659002713859081268e-02 -2.158401906490325928e-01 -5.321831107139587402e-01 3.581168353557586670e-01
6.398758888244628906e-01 2.455738931894302368e-01 2.352591454982757568e-01 2.826767275109887123e-03 -4.042852520942687988e-01 5.153791904449462891e-01 1.102930232882499695e-01 1.834953576326370239e-01
6.264133453369140625e-01 -2.522376775741577148e-01 1.332370340824127197e-01 1.067667230963706970e-01 -6.017089486122131348e-01 5.786248296499252319e-02 -1.172267645597457886e-01 -3.683578372001647949e-01
2.906809747219085693e-01 -5.354499220848083496e-01 6.332774758338928223e-01 2.832670211791992188e-01 3.476209342479705811e-01 1.292186230421066284e-01 -6.550359725952148438e-02 -7.542397826910018921e-02
