# Supplementary material for: Where is your field going? A machine learning approach to study the relative motion of the domains of physics
Source: PLoS One. 2020 Jun 18;15(6):e0233997. doi: 10.1371/journal.pone.0233997 (PMC7302634; doi:10.1371/journal.pone.0233997)
Supplement: S24 Data — (ZIP) [file pone.0233997.s024.zip › 23/Pacs4Run_23_VS_500_embeddings1995-1999ED8.txt]

1.548977196216583252e-01 4.188523888587951660e-01 1.438659429550170898e-01 -4.571157693862915039e-01 2.819322748109698296e-03 4.475317299365997314e-01 3.683670461177825928e-01 -4.846959412097930908e-01
5.194627642631530762e-01 1.141800582408905029e-01 6.199263334274291992e-01 1.771694123744964600e-01 -2.306987643241882324e-01 1.812319010496139526e-01 4.484593570232391357e-01 -1.193362101912498474e-01
2.950621768832206726e-02 1.388168334960937500e-01 5.773775577545166016e-01 1.119076460599899292e-01 -3.551914691925048828e-01 7.818351686000823975e-02 3.437432944774627686e-01 -6.193044185638427734e-01
-2.545327693223953247e-02 2.581737935543060303e-01 4.853197634220123291e-01 -1.684459894895553589e-01 3.148976266384124756e-01 3.971810638904571533e-01 4.910207390785217285e-01 4.132486283779144287e-01
-2.368274331092834473e-02 -1.038619726896286011e-01 2.191192060708999634e-01 1.969600915908813477e-01 1.065078005194664001e-01 3.692425191402435303e-01 7.546462416648864746e-01 -4.297329783439636230e-01
7.253468036651611328e-01 -5.104842130094766617e-03 8.394549041986465454e-02 -2.429068833589553833e-01 -5.558305233716964722e-02 5.533865690231323242e-01 2.979372441768646240e-01 9.850112348794937134e-02
2.050113631412386894e-03 7.726649194955825806e-02 3.786702752113342285e-01 -7.826151698827743530e-02 5.700599774718284607e-02 8.327119946479797363e-01 3.780850470066070557e-01 7.001776993274688721e-02
4.193384945392608643e-02 3.074623644351959229e-02 4.842267185449600220e-02 5.664744228124618530e-02 -3.200153708457946777e-01 1.988998502492904663e-01 7.810788154602050781e-01 -4.895788729190826416e-01
6.287218332290649414e-01 3.786118328571319580e-02 1.552010625600814819e-01 -2.379421144723892212e-01 5.542954802513122559e-01 -4.886860493570566177e-03 4.632753729820251465e-01 -2.608075924217700958e-02
-1.247474253177642822e-01 1.586199924349784851e-02 5.942491888999938965e-01 7.419552654027938843e-02 4.976331815123558044e-02 6.749832034111022949e-01 3.091408610343933105e-01 -2.681469619274139404e-01
8.337769657373428345e-02 1.785989291965961456e-02 6.126655340194702148e-01 -1.817239820957183838e-01 4.900429546833038330e-01 5.117112025618553162e-02 5.626236796379089355e-01 1.582421809434890747e-01
5.654528737068176270e-01 6.751856207847595215e-02 4.178369939327239990e-01 2.820028960704803467e-01 2.279337048530578613e-01 3.304266929626464844e-01 2.990448772907257080e-01 -4.135548174381256104e-01
3.289893865585327148e-01 6.534788012504577637e-02 2.948004007339477539e-01 -5.912190079689025879e-01 7.148989289999008179e-02 1.719681620597839355e-01 5.016393661499023438e-01 4.058605134487152100e-01
2.133018523454666138e-01 4.046604037284851074e-01 7.641256451606750488e-01 -2.261804193258285522e-01 2.787975966930389404e-01 -2.466103434562683105e-01 1.060977876186370850e-01 -7.684422284364700317e-02
-4.293016344308853149e-02 3.322320282459259033e-01 4.039922654628753662e-01 -3.205608576536178589e-02 3.921685218811035156e-01 5.578189492225646973e-01 4.230195581912994385e-01 2.822014391422271729e-01
4.720849692821502686e-01 -5.277312919497489929e-02 3.935235440731048584e-01 -2.663134336471557617e-01 4.606105983257293701e-01 1.325907707214355469e-01 5.418715476989746094e-01 1.587444096803665161e-01
4.681516587734222412e-01 5.428575277328491211e-01 6.502887606620788574e-01 -2.611732855439186096e-02 1.483644545078277588e-01 -3.541883081197738647e-02 1.641910821199417114e-01 1.111618950963020325e-01
1.542464047670364380e-01 2.663863599300384521e-01 -9.755761921405792236e-02 -1.088588759303092957e-01 6.380451321601867676e-01 4.041517674922943115e-01 3.295414149761199951e-01 -4.525935351848602295e-01
-5.441496148705482483e-02 2.942371666431427002e-01 1.650628894567489624e-01 -1.775989532470703125e-01 5.857582092285156250e-01 6.169271469116210938e-02 4.490672647953033447e-01 -5.505416989326477051e-01
-9.640873968601226807e-02 -1.255691349506378174e-01 6.235049962997436523e-01 -3.134378492832183838e-01 -3.684110045433044434e-01 2.814142219722270966e-02 4.884818494319915771e-01 -3.358611762523651123e-01
6.309804916381835938e-01 -2.671161592006683350e-01 3.424324393272399902e-01 -2.998433709144592285e-01 -1.321924924850463867e-01 8.980999886989593506e-02 3.691435754299163818e-01 -4.019188582897186279e-01
9.000004827976226807e-02 6.962854266166687012e-01 -2.752352356910705566e-01 -3.085012137889862061e-01 -1.742268204689025879e-01 2.757422924041748047e-01 3.400906026363372803e-01 -3.377998769283294678e-01
-2.373738139867782593e-01 3.127625882625579834e-01 3.113743364810943604e-01 2.263231389224529266e-02 5.453109741210937500e-01 1.560533046722412109e-01 5.270440578460693359e-01 -3.858431875705718994e-01
5.168040990829467773e-01 7.990626245737075806e-02 6.163049936294555664e-01 9.897329658269882202e-02 3.855504691600799561e-01 1.555814743041992188e-01 3.486536145210266113e-01 -2.061232924461364746e-01
4.449760615825653076e-01 2.337329685688018799e-01 4.082205295562744141e-01 2.271718084812164307e-01 2.201831936836242676e-01 -3.046119026839733124e-02 6.920592784881591797e-01 -2.756348997354507446e-02
-2.512548565864562988e-01 4.241870045661926270e-01 4.165496528148651123e-01 -3.979373723268508911e-02 5.342205762863159180e-01 1.877643764019012451e-01 4.040785729885101318e-01 -3.129098415374755859e-01
4.095050692558288574e-01 1.579285711050033569e-01 3.667979538440704346e-01 -2.357624024152755737e-01 5.368256568908691406e-01 1.616383045911788940e-01 4.799173474311828613e-01 2.694623470306396484e-01
2.959842979907989502e-01 5.225877165794372559e-01 6.523543596267700195e-01 -9.143424779176712036e-02 4.035811424255371094e-01 1.785965710878372192e-01 -1.019825860857963562e-01 1.392744854092597961e-02
3.502153456211090088e-01 5.617510080337524414e-01 -4.000544846057891846e-01 -2.512553930282592773e-01 1.775800883769989014e-01 2.133372724056243896e-01 5.005615353584289551e-01 -1.048941463232040405e-01
5.265712141990661621e-01 -2.369136512279510498e-01 4.913910627365112305e-01 -3.306463360786437988e-01 9.261601604521274567e-03 -4.536471143364906311e-02 5.085421800613403320e-01 -2.346142828464508057e-01
7.202209234237670898e-01 1.465559899806976318e-01 3.021001517772674561e-01 -9.797125309705734253e-02 5.417979136109352112e-02 -1.196530759334564209e-01 5.845253467559814453e-01 -4.255135077983140945e-03
-4.004981815814971924e-01 3.867003917694091797e-01 3.710627555847167969e-01 -5.201278924942016602e-01 3.821846544742584229e-01 -8.007518202066421509e-02 3.508041799068450928e-01 -7.938811182975769043e-02
4.633284211158752441e-01 1.731772571802139282e-01 7.451255321502685547e-01 -3.251827061176300049e-01 -1.134217903017997742e-01 -1.340318620204925537e-01 2.508672177791595459e-01 2.484375983476638794e-02
6.233143433928489685e-02 2.121790498495101929e-01 -7.970947027206420898e-02 -4.927634596824645996e-01 4.934362471103668213e-01 1.703687161207199097e-01 2.815387248992919922e-01 -5.917404294013977051e-01
2.574974894523620605e-01 5.159423947334289551e-01 6.247034072875976562e-01 7.576907426118850708e-02 4.373373687267303467e-01 -7.909324020147323608e-02 2.712665796279907227e-01 -1.995079219341278076e-02
-5.521653965115547180e-02 3.042397797107696533e-01 4.921465218067169189e-01 3.898846507072448730e-01 1.427683383226394653e-01 1.674974262714385986e-01 6.744682788848876953e-01 -8.261575549840927124e-02
1.016104593873023987e-01 4.652100205421447754e-01 2.376270666718482971e-02 8.947476744651794434e-02 4.180195629596710205e-01 2.725361287593841553e-01 3.708395063877105713e-01 -6.149359941482543945e-01
7.366956472396850586e-01 1.910291314125061035e-01 2.400658428668975830e-01 -2.258320301771163940e-01 -1.477244794368743896e-01 4.861180186271667480e-01 1.444154381752014160e-01 1.821171194314956665e-01
5.234812498092651367e-01 2.803460955619812012e-01 4.416948258876800537e-01 6.940691173076629639e-02 3.814797997474670410e-01 -1.187234446406364441e-01 5.359551906585693359e-01 -2.432471700012683868e-02
6.082774400711059570e-01 -1.496536880731582642e-01 4.989917278289794922e-01 -2.862218022346496582e-01 2.739707529544830322e-01 2.788162827491760254e-01 3.483166098594665527e-01 5.063385143876075745e-02
5.193015933036804199e-01 5.333402007818222046e-02 6.965222358703613281e-01 -3.876841962337493896e-01 -3.730857372283935547e-02 -1.250098496675491333e-01 2.676793634891510010e-01 -5.803171172738075256e-02
7.418370246887207031e-01 2.212310582399368286e-02 4.556042253971099854e-01 -2.495192140340805054e-01 -5.461714789271354675e-02 -8.767192065715789795e-02 2.922326326370239258e-01 -2.885895669460296631e-01
7.513117194175720215e-01 2.334282398223876953e-01 3.691739439964294434e-01 -1.601811684668064117e-02 -1.271044015884399414e-01 4.651170074939727783e-01 1.023641228675842285e-01 3.909308090806007385e-02
7.609574198722839355e-01 2.702898085117340088e-01 3.719223141670227051e-01 -3.937447369098663330e-01 -1.547993421554565430e-01 -5.443448200821876526e-03 1.742366254329681396e-01 1.323914062231779099e-02
8.518028259277343750e-01 1.734644323587417603e-01 1.860693246126174927e-01 5.232471972703933716e-02 1.267762631177902222e-01 1.016379967331886292e-01 4.146654307842254639e-01 -9.291074424982070923e-02
5.164569616317749023e-01 1.031130105257034302e-01 5.961851477622985840e-01 2.196303941309452057e-02 2.496948689222335815e-01 -4.868040233850479126e-02 5.439146757125854492e-01 -7.848689705133438110e-02
7.177918553352355957e-01 1.876005083322525024e-01 1.598460674285888672e-01 -8.197898417711257935e-02 6.175737828016281128e-02 -2.239897102117538452e-02 6.393663883209228516e-01 6.484052538871765137e-02
5.795172601938247681e-02 8.812744021415710449e-01 -6.417537480592727661e-02 -5.050307884812355042e-02 1.415754556655883789e-01 3.281128108501434326e-01 2.913340926170349121e-01 -2.740179933607578278e-02
3.242012858390808105e-01 5.173253417015075684e-01 1.913143694400787354e-01 2.030711621046066284e-01 -5.359995365142822266e-01 6.835266947746276855e-02 3.953987360000610352e-01 -3.179955184459686279e-01
4.688275456428527832e-01 8.835932612419128418e-02 4.882014393806457520e-01 -4.735349118709564209e-01 -4.761629924178123474e-02 3.225797712802886963e-01 3.270496726036071777e-01 3.106947541236877441e-01
1.552523020654916763e-02 3.165599107742309570e-01 1.380899250507354736e-01 8.659595251083374023e-02 2.377651929855346680e-01 4.824357926845550537e-01 7.308451533317565918e-01 2.226427793502807617e-01
5.378390550613403320e-01 -5.513656511902809143e-02 6.661373972892761230e-01 -1.555097941309213638e-02 1.387581527233123779e-01 1.975255012512207031e-01 2.152694612741470337e-01 -3.988697230815887451e-01
1.714357733726501465e-01 2.864277064800262451e-01 8.226029276847839355e-01 -5.128602031618356705e-03 3.638239502906799316e-01 2.219167798757553101e-01 -1.196872536092996597e-02 -1.735192835330963135e-01
6.357522606849670410e-01 -8.521496504545211792e-02 4.539516568183898926e-01 -2.834663987159729004e-01 -1.842518150806427002e-01 -8.202844113111495972e-02 2.911511063575744629e-01 -4.203400909900665283e-01
3.108247816562652588e-01 5.159224867820739746e-01 -3.346050083637237549e-01 -1.837947219610214233e-01 2.196975499391555786e-01 5.998279452323913574e-01 2.885246574878692627e-01 -1.280332822352647781e-02
5.212693214416503906e-01 5.031756311655044556e-02 6.109281182289123535e-01 1.984350383281707764e-01 1.727939993143081665e-01 2.574677169322967529e-01 3.237078189849853516e-01 -3.349665999412536621e-01
-1.227944418787956238e-01 2.432133555412292480e-01 1.349100768566131592e-01 -4.649483561515808105e-01 3.804175555706024170e-01 2.376243621110916138e-01 1.299085617065429688e-01 -6.879914402961730957e-01
-1.351298242807388306e-01 1.356258392333984375e-01 3.799355328083038330e-01 -1.413744315505027771e-02 1.809704303741455078e-01 7.814057469367980957e-01 4.177169501781463623e-01 3.101726807653903961e-02
1.763238012790679932e-01 2.855796813964843750e-01 1.180901378393173218e-01 1.066472679376602173e-01 -1.300547420978546143e-01 -5.600837990641593933e-02 9.137846231460571289e-01 -8.355642110109329224e-02
5.557993054389953613e-01 -1.636912487447261810e-02 6.338410377502441406e-01 4.983328655362129211e-02 1.243037283420562744e-01 3.576788604259490967e-01 1.691590398550033569e-01 -3.384985327720642090e-01
5.816026926040649414e-01 -2.129185199737548828e-01 4.113204777240753174e-01 -2.175734043121337891e-01 -1.353086680173873901e-01 2.707477658987045288e-03 4.716723263263702393e-01 -3.988619744777679443e-01
6.957004070281982422e-01 1.988707035779953003e-01 2.818257212638854980e-01 -4.871513843536376953e-01 1.172204222530126572e-02 1.062263548374176025e-01 2.580748796463012695e-01 2.858062684535980225e-01
2.578852176666259766e-01 1.766359806060791016e-01 3.165943920612335205e-01 -3.746565058827400208e-02 -1.479991227388381958e-01 7.358171939849853516e-01 4.204854667186737061e-01 2.460090667009353638e-01
6.519528627395629883e-01 1.832089722156524658e-01 4.700300395488739014e-01 9.560123831033706665e-02 9.947892278432846069e-02 -8.256559818983078003e-02 5.080183744430541992e-01 -1.911239922046661377e-01
1.524512469768524170e-01 5.974529385566711426e-01 1.538836210966110229e-01 -2.700408697128295898e-01 5.099143981933593750e-01 3.118465244770050049e-01 -1.470126211643218994e-01 -3.799112439155578613e-01
-4.303759336471557617e-01 1.832794398069381714e-01 3.846314847469329834e-01 -5.289216041564941406e-01 1.947583854198455811e-01 1.672222465276718140e-02 5.118758678436279297e-01 -2.307773977518081665e-01
1.372166424989700317e-01 1.607335209846496582e-01 2.117152512073516846e-01 -1.303270310163497925e-01 4.927234649658203125e-01 5.564275979995727539e-01 4.942877292633056641e-01 3.111582994461059570e-01
-1.921922266483306885e-01 3.019965291023254395e-01 3.878089785575866699e-01 -1.039636582136154175e-01 1.658463925123214722e-01 6.722260117530822754e-01 4.207410812377929688e-01 2.328948825597763062e-01
4.913230985403060913e-02 6.321107745170593262e-01 -3.157840073108673096e-01 -3.096554875373840332e-01 -1.468512713909149170e-01 1.371691972017288208e-01 5.946437716484069824e-01 -9.183652698993682861e-02
5.683236718177795410e-01 1.577837020158767700e-01 1.726088076829910278e-01 -9.423652291297912598e-02 -2.892261147499084473e-01 5.631927847862243652e-01 4.263051152229309082e-01 1.756821721792221069e-01
7.835386991500854492e-01 8.970042318105697632e-02 1.449844986200332642e-01 -3.884807527065277100e-01 1.590149700641632080e-01 -1.479559838771820068e-01 3.985871672630310059e-01 -5.886896979063749313e-03
-7.310223579406738281e-02 1.605281531810760498e-01 5.082392096519470215e-01 -4.525994360446929932e-01 -3.416166007518768311e-01 6.173825860023498535e-01 8.682273328304290771e-02 1.822422817349433899e-02
-3.028632104396820068e-01 1.732673048973083496e-01 4.885993897914886475e-01 -1.368389278650283813e-02 -2.053043395280838013e-01 -2.819158509373664856e-02 7.692365646362304688e-01 -6.830818206071853638e-02
7.288652658462524414e-02 5.840153992176055908e-02 3.831608593463897705e-01 -6.080437302589416504e-01 -1.601111590862274170e-01 3.811048865318298340e-01 4.093915820121765137e-01 3.691470921039581299e-01
4.422553181648254395e-01 -2.579132914543151855e-01 4.783774614334106445e-01 -2.567141354084014893e-01 -2.189342081546783447e-01 4.549960047006607056e-02 5.392513871192932129e-01 -3.199208974838256836e-01
1.734117418527603149e-01 4.907669425010681152e-01 1.410399973392486572e-01 -2.694849483668804169e-02 4.506365358829498291e-01 2.457294762134552002e-01 2.147018462419509888e-01 -6.315889358520507812e-01
-2.177160084247589111e-01 3.025269210338592529e-01 5.380305051803588867e-01 -5.246155858039855957e-01 -3.692805171012878418e-01 7.906732708215713501e-02 2.324770949780941010e-02 -3.914319276809692383e-01
1.236809566617012024e-01 2.786319851875305176e-01 8.275552839040756226e-02 -3.482054471969604492e-01 5.789804458618164062e-01 1.352810021489858627e-02 2.618313729763031006e-01 -6.123844981193542480e-01
7.347795367240905762e-02 2.065874785184860229e-01 3.655071258544921875e-01 -4.882677197456359863e-01 -1.511004567146301270e-01 1.871475279331207275e-01 5.601543188095092773e-01 4.563915431499481201e-01
7.831152528524398804e-02 -1.181786581873893738e-01 -5.189600959420204163e-02 -1.835806816816329956e-01 1.131347790360450745e-01 8.684727549552917480e-01 4.184631705284118652e-01 -3.674348071217536926e-02
-2.778080105781555176e-01 -7.264825701713562012e-02 2.995194792747497559e-01 -6.303387284278869629e-01 3.139472007751464844e-01 9.980279952287673950e-02 4.955423772335052490e-01 -2.764428555965423584e-01
7.529086619615554810e-02 1.885869726538658142e-02 5.562958717346191406e-01 -5.410063862800598145e-01 -3.262051045894622803e-01 2.314908057451248169e-01 3.754779100418090820e-01 3.013986051082611084e-01
2.524557113647460938e-01 7.179133296012878418e-01 -4.261153563857078552e-02 4.523371905088424683e-02 4.052077829837799072e-01 1.436555236577987671e-01 3.334780931472778320e-01 -3.478027284145355225e-01
6.963306665420532227e-01 -1.579472981393337250e-02 5.341761112213134766e-01 2.645449526607990265e-02 -5.638640001416206360e-02 2.822731435298919678e-01 2.852204740047454834e-01 -2.542082369327545166e-01
-1.213103830814361572e-01 6.272445917129516602e-01 1.505738683044910431e-02 1.413990184664726257e-02 1.737055480480194092e-01 6.002727746963500977e-01 2.394919395446777344e-01 -3.788982927799224854e-01
-7.962583750486373901e-02 3.604342043399810791e-01 -9.274346381425857544e-02 -6.061801910400390625e-01 2.048543244600296021e-01 1.004620939493179321e-01 2.180078178644180298e-01 -6.229813694953918457e-01
-2.470023781061172485e-01 3.579582273960113525e-01 2.244992256164550781e-01 -5.359311103820800781e-01 -5.131416320800781250e-01 1.576019674539566040e-01 3.126663863658905029e-01 -2.955006957054138184e-01
2.734765410423278809e-01 2.145856171846389771e-01 3.549862504005432129e-01 -3.559606373310089111e-01 -3.659921288490295410e-01 5.550473332405090332e-01 2.653642296791076660e-01 3.376307189464569092e-01
3.563756644725799561e-01 4.176568239927291870e-02 5.902324914932250977e-01 2.594934999942779541e-01 2.241594195365905762e-01 4.686959683895111084e-01 2.147101759910583496e-01 -3.735197782516479492e-01
-1.596403717994689941e-01 6.791694462299346924e-02 2.602418363094329834e-01 -3.210407495498657227e-01 6.081415414810180664e-01 3.664403781294822693e-02 5.390535593032836914e-01 -3.706098496913909912e-01
1.736592799425125122e-01 7.002361416816711426e-01 1.505908817052841187e-01 -1.319825649261474609e-01 2.338578253984451294e-01 2.135277688503265381e-01 -1.027795076370239258e-01 -5.732081532478332520e-01
4.435864388942718506e-01 2.175544351339340210e-01 4.405933320522308350e-01 -3.503169715404510498e-01 4.855992496013641357e-01 1.188802346587181091e-02 3.863541483879089355e-01 2.320329844951629639e-01
4.897310137748718262e-01 1.514472160488367081e-02 4.680355191230773926e-01 -5.945885181427001953e-01 6.181710585951805115e-02 3.667297363281250000e-01 1.307279169559478760e-01 1.787164956331253052e-01
2.551428675651550293e-01 6.418759226799011230e-01 -3.606994450092315674e-01 -1.367775648832321167e-01 8.288589864969253540e-02 3.653026223182678223e-01 3.265522420406341553e-01 -3.565570414066314697e-01
1.767114847898483276e-01 6.618911027908325195e-01 -8.527095615863800049e-02 -1.324775665998458862e-01 3.463210165500640869e-01 1.936023086309432983e-01 1.995240151882171631e-01 -5.555375814437866211e-01
-7.566791493445634842e-03 2.008515000343322754e-01 6.175317168235778809e-01 4.677417874336242676e-02 1.238518506288528442e-01 7.204678058624267578e-01 1.997844427824020386e-01 4.172880202531814575e-02
6.225592494010925293e-01 -2.195311151444911957e-02 5.545361042022705078e-01 -1.817394793033599854e-01 1.261462718248367310e-01 -8.280768990516662598e-02 4.534343183040618896e-01 -2.074263691902160645e-01
1.869763284921646118e-01 5.276443362236022949e-01 6.015865877270698547e-02 -1.541008651256561279e-01 4.651278853416442871e-01 5.329460278153419495e-02 2.219272404909133911e-01 -6.251633167266845703e-01
3.579449057579040527e-01 3.217117786407470703e-01 3.388270139694213867e-01 -2.309512645006179810e-01 -4.099649190902709961e-01 4.557198882102966309e-01 3.376603424549102783e-01 3.323676288127899170e-01
-2.315442115068435669e-01 2.746222913265228271e-01 5.272089838981628418e-01 -3.506862819194793701e-01 -1.558418571949005127e-01 6.664860248565673828e-01 3.825360909104347229e-02 -9.281231090426445007e-03
5.432808399200439453e-01 3.374688625335693359e-01 3.346635997295379639e-01 -3.937608599662780762e-01 -3.311686217784881592e-02 -5.199361592531204224e-02 4.380219578742980957e-01 3.581203222274780273e-01
6.076951026916503906e-01 -4.716685041785240173e-02 6.682807803153991699e-01 -7.687143981456756592e-02 1.112694740295410156e-01 1.066960021853446960e-01 3.328768610954284668e-01 -2.034740149974822998e-01
1.305433213710784912e-01 -2.463594079017639160e-01 6.096635460853576660e-01 -3.316080272197723389e-01 -2.536451518535614014e-01 2.173170894384384155e-01 3.604229986667633057e-01 -4.462562203407287598e-01
-1.213741451501846313e-01 -9.504584968090057373e-02 7.767797112464904785e-01 -3.536573350429534912e-01 -2.043613344430923462e-01 3.704041242599487305e-01 1.512097567319869995e-01 -2.143528163433074951e-01
4.302288889884948730e-01 3.119127154350280762e-01 1.357654482126235962e-01 7.937830686569213867e-02 -3.601817488670349121e-01 7.341286540031433105e-02 7.460137605667114258e-01 3.497826680541038513e-02
7.161655426025390625e-01 2.477642595767974854e-01 -5.347385536879301071e-03 6.156782433390617371e-02 -3.685861825942993164e-01 2.412379384040832520e-01 3.896383345127105713e-01 -2.757370173931121826e-01
4.348402023315429688e-01 1.608363240957260132e-01 5.441811084747314453e-01 -4.746319353580474854e-02 4.146526157855987549e-01 -1.367409825325012207e-01 5.437063574790954590e-01 -2.021263912320137024e-02
3.424500823020935059e-01 2.326468974351882935e-01 4.777354300022125244e-01 -4.446137249469757080e-01 2.225480526685714722e-01 1.250993553549051285e-02 4.485158920288085938e-01 3.896668851375579834e-01
-3.699051961302757263e-02 1.592258214950561523e-01 -5.548501759767532349e-02 -2.144390949979424477e-03 2.983377277851104736e-01 7.733640074729919434e-02 7.413409948348999023e-01 -5.706335902214050293e-01
4.186858534812927246e-01 4.703825116157531738e-01 6.595572233200073242e-01 1.002133935689926147e-01 2.164298295974731445e-01 1.664822846651077271e-01 -9.870674461126327515e-02 -2.721811830997467041e-01
4.955660998821258545e-01 4.981054067611694336e-01 6.048150062561035156e-01 -3.227289021015167236e-02 1.518849879503250122e-01 -1.420050412416458130e-01 2.795189321041107178e-01 1.345259100198745728e-01
4.971248507499694824e-01 5.102427005767822266e-01 5.829576849937438965e-01 -2.046166360378265381e-01 3.274609148502349854e-01 -1.609328575432300568e-02 -4.533147439360618591e-02 -3.559756278991699219e-02
-3.026562631130218506e-01 -9.812390431761741638e-03 2.082495093345642090e-01 -3.439474701881408691e-01 3.979987502098083496e-01 2.596772909164428711e-01 6.328679323196411133e-01 -3.468109071254730225e-01
1.478861123323440552e-01 1.406063139438629150e-01 1.708274036645889282e-01 -5.594809651374816895e-01 -8.847510814666748047e-02 2.032857388257980347e-01 5.951223373413085938e-01 4.613406062126159668e-01
5.285599827766418457e-01 2.985054999589920044e-02 6.849007010459899902e-01 -1.200207546353340149e-01 1.418859362602233887e-01 -1.256120949983596802e-01 4.033531546592712402e-01 -1.939987242221832275e-01
1.315897852182388306e-01 7.805089354515075684e-01 -1.845007687807083130e-01 -5.227000117301940918e-01 3.674855083227157593e-02 1.396157443523406982e-01 2.113305181264877319e-01 2.702816389501094818e-02
1.196206212043762207e-01 1.265876293182373047e-01 1.584606766700744629e-01 -5.831694230437278748e-02 -5.473533272743225098e-01 7.806683331727981567e-02 7.635645866394042969e-01 -2.289870679378509521e-01
9.181912988424301147e-02 5.216858983039855957e-01 2.552790343761444092e-01 -7.626438140869140625e-02 3.579073846340179443e-01 1.335416287183761597e-01 1.769587099552154541e-01 -6.864284873008728027e-01
6.204630732536315918e-01 3.290328085422515869e-01 4.761006832122802734e-01 -3.599920570850372314e-01 -7.378928130492568016e-04 2.767931520938873291e-01 1.701113581657409668e-01 2.119999676942825317e-01
1.002426296472549438e-01 6.896868348121643066e-01 1.001109927892684937e-01 -3.679952770471572876e-02 4.769974648952484131e-01 4.197819232940673828e-01 1.139397323131561279e-01 -2.935669124126434326e-01
2.514439821243286133e-01 4.994668066501617432e-01 1.312304288148880005e-01 1.139973327517509460e-01 -5.074282288551330566e-01 4.036334902048110962e-02 4.489782750606536865e-01 -4.431682229042053223e-01
6.884410977363586426e-02 2.622511982917785645e-01 2.736104428768157959e-01 -6.145931407809257507e-02 5.717641711235046387e-01 1.946990787982940674e-01 5.388545393943786621e-01 -4.389290809631347656e-01
6.235333681106567383e-01 1.351544857025146484e-01 2.345843017101287842e-01 -3.766264617443084717e-01 4.849246442317962646e-01 -4.931907728314399719e-02 3.805942833423614502e-01 1.167299151420593262e-01
7.530088424682617188e-01 -3.378227353096008301e-02 3.152765706181526184e-02 -2.839952111244201660e-01 -1.187840327620506287e-01 1.403174102306365967e-01 5.609239935874938965e-01 4.189287871122360229e-02
-1.551844030618667603e-01 1.525044292211532593e-01 6.284236162900924683e-02 -5.511804223060607910e-01 -5.503346920013427734e-01 2.546437680721282959e-01 2.674512863159179688e-01 -4.535078704357147217e-01
1.027332469820976257e-01 5.845096111297607422e-01 2.567986845970153809e-01 -1.924398988485336304e-01 3.947180211544036865e-01 1.575784012675285339e-02 1.298001706600189209e-01 -6.098499894142150879e-01
1.581777632236480713e-02 -7.806906849145889282e-02 4.374973475933074951e-01 -2.461692690849304199e-01 -4.965722262859344482e-01 1.988216489553451538e-01 4.352454841136932373e-01 -5.158478617668151855e-01
-2.344457358121871948e-01 3.719873428344726562e-01 -2.249196171760559082e-02 -5.227981805801391602e-01 4.155886173248291016e-01 -2.999013988301157951e-03 5.901888608932495117e-01 -1.085863560438156128e-01
6.729959249496459961e-01 9.452804177999496460e-02 3.539463877677917480e-01 -2.865075170993804932e-01 -2.632402479648590088e-01 4.996815919876098633e-01 9.445597976446151733e-02 5.364018678665161133e-02
6.982185691595077515e-02 7.330453395843505859e-01 -1.575145721435546875e-01 -7.997116073966026306e-03 1.417193412780761719e-01 2.171957194805145264e-01 5.246129035949707031e-01 -3.006953895092010498e-01
1.063525024801492691e-02 2.047358900308609009e-01 1.346854269504547119e-01 -2.221319228410720825e-01 -4.146241843700408936e-01 -1.922603696584701538e-01 6.719189286231994629e-01 -4.797238111495971680e-01
3.302035927772521973e-01 2.565179467201232910e-01 4.862414598464965820e-01 -4.973760247230529785e-01 -1.874150335788726807e-01 -2.864896953105926514e-01 4.015969038009643555e-01 2.507382631301879883e-01
4.510777294635772705e-01 -9.120126068592071533e-02 3.783778846263885498e-01 -2.956001162528991699e-01 5.264785289764404297e-01 3.094231188297271729e-01 4.121751487255096436e-01 1.218663379549980164e-01
-3.101818263530731201e-01 1.747458130121231079e-01 2.770356237888336182e-01 -4.184432923793792725e-01 5.530159473419189453e-01 3.622640967369079590e-01 3.366959095001220703e-01 -2.664236128330230713e-01
-2.450121343135833740e-01 5.066198706626892090e-01 5.703150033950805664e-01 1.184070557355880737e-01 -3.198479861021041870e-02 1.049940660595893860e-01 5.429850816726684570e-01 1.927338987588882446e-01
-2.952585695311427116e-03 8.358338475227355957e-02 4.015654921531677246e-01 -3.998053669929504395e-01 -3.759921193122863770e-01 7.252681255340576172e-01 1.092122960835695267e-02 -6.635285913944244385e-02
-3.147295415401458740e-01 1.655541546642780304e-02 1.792348325252532959e-01 -5.766384601593017578e-01 3.448519408702850342e-01 2.604096233844757080e-01 4.738065004348754883e-01 -3.532784879207611084e-01
5.412766933441162109e-01 4.750682413578033447e-02 4.212305545806884766e-01 -4.070077538490295410e-01 -6.067149341106414795e-02 5.510635972023010254e-01 1.826590895652770996e-01 1.447605639696121216e-01
7.586913704872131348e-01 3.132684230804443359e-01 2.736311554908752441e-01 -7.283582538366317749e-02 -2.375051677227020264e-01 3.462089896202087402e-01 2.335242331027984619e-01 1.235650032758712769e-01
2.818203568458557129e-01 -3.394581675529479980e-01 4.575839638710021973e-01 -5.137863159179687500e-01 -2.836815118789672852e-01 1.617948263883590698e-01 3.773297071456909180e-01 -2.880200147628784180e-01
5.609143376350402832e-01 2.563746869564056396e-01 3.585738539695739746e-01 -2.018410945311188698e-03 2.430773824453353882e-01 -2.194053381681442261e-01 6.188932657241821289e-01 -2.852582931518554688e-02
-3.094146549701690674e-01 -6.681786384433507919e-03 2.056813985109329224e-01 -2.789658010005950928e-01 3.934966325759887695e-01 2.801776528358459473e-01 6.594710350036621094e-01 -3.403673768043518066e-01
-8.809167891740798950e-02 7.384610772132873535e-01 -5.941426381468772888e-02 -3.763523325324058533e-02 3.615149855613708496e-01 3.413839340209960938e-01 4.397999346256256104e-01 -3.617496415972709656e-02
1.520763784646987915e-01 -2.443588972091674805e-01 5.707562565803527832e-01 -3.318164646625518799e-01 -2.852657809853553772e-02 3.298378884792327881e-01 2.077241837978363037e-01 -5.731845498085021973e-01
5.281893014907836914e-01 2.520553469657897949e-01 3.783645033836364746e-01 -2.947929799556732178e-01 -1.515495330095291138e-01 5.578399896621704102e-01 9.046774357557296753e-02 2.916922569274902344e-01
5.764298141002655029e-02 2.952618896961212158e-01 1.098258048295974731e-01 -2.793450355529785156e-01 -3.808316290378570557e-01 -2.722185850143432617e-01 6.027075648307800293e-01 -4.868366122245788574e-01
-1.111601963639259338e-01 1.991861909627914429e-01 -1.313000172376632690e-01 -7.518981695175170898e-01 3.556359112262725830e-01 3.675178885459899902e-01 2.167941629886627197e-01 -2.383937984704971313e-01
-2.043701112270355225e-01 1.043541729450225830e-01 -4.739881306886672974e-02 -6.564534902572631836e-01 2.848671078681945801e-01 1.022417768836021423e-01 6.471461653709411621e-01 -6.135632470250129700e-02
2.465865910053253174e-01 4.602679312229156494e-01 7.026131153106689453e-01 -2.985637076199054718e-02 3.712014555931091309e-01 3.043299317359924316e-01 -4.798931628465652466e-02 9.035781025886535645e-03
1.969558559358119965e-02 3.795590698719024658e-01 2.260192185640335083e-01 -3.510379791259765625e-01 3.761933743953704834e-01 3.154762685298919678e-01 -2.248455025255680084e-02 -6.630855202674865723e-01
1.161804869771003723e-01 9.347178936004638672e-01 -8.564288914203643799e-02 -2.142710834741592407e-01 -3.105650283396244049e-02 3.037323243916034698e-02 2.241049110889434814e-01 -8.630214631557464600e-02
2.035075575113296509e-01 5.388233661651611328e-01 2.512307465076446533e-02 -2.158935070037841797e-01 2.468307316303253174e-01 2.837128639221191406e-01 7.810379844158887863e-03 -6.924835443496704102e-01
2.627888917922973633e-01 2.165456712245941162e-01 1.935876607894897461e-01 -4.988084733486175537e-01 -1.750344410538673401e-02 5.304942131042480469e-01 3.347999751567840576e-01 4.515995979309082031e-01
6.733657121658325195e-01 2.520414292812347412e-01 2.320532202720642090e-01 -3.975757062435150146e-01 1.722236722707748413e-02 -2.577066048979759216e-02 4.185876250267028809e-01 3.081595599651336670e-01
-3.195204138755798340e-01 4.286694824695587158e-01 -5.116437003016471863e-02 -6.574003100395202637e-01 1.102645918726921082e-01 1.325694918632507324e-01 4.284764826297760010e-01 -2.569652199745178223e-01
-2.117921411991119385e-01 1.586842723190784454e-02 -3.824192658066749573e-02 -7.613094449043273926e-01 1.009452268481254578e-01 1.591853648424148560e-01 4.970892965793609619e-01 -3.020098805427551270e-01
3.971724808216094971e-01 4.622913300991058350e-01 7.209986448287963867e-01 -1.346742808818817139e-01 1.568701714277267456e-01 1.943644583225250244e-01 -1.644146889448165894e-01 3.385847806930541992e-02
6.253637373447418213e-02 -1.107747703790664673e-01 1.823866516351699829e-01 -3.760038018226623535e-01 -1.224183440208435059e-01 5.021289587020874023e-01 6.777778267860412598e-01 2.875274419784545898e-01
7.448933720588684082e-01 -9.415924549102783203e-03 4.151068329811096191e-01 -3.473644852638244629e-01 -1.844501942396163940e-01 2.984903156757354736e-01 1.650254279375076294e-01 4.144610464572906494e-02
5.439115688204765320e-03 3.743583261966705322e-01 4.592182636260986328e-01 -3.928814232349395752e-01 -6.893523782491683960e-02 6.642087101936340332e-01 -1.217359211295843124e-03 2.205950915813446045e-01
1.406335383653640747e-01 5.345888137817382812e-01 -8.932470344007015228e-03 -4.712801054120063782e-02 4.294608533382415771e-01 3.538787961006164551e-01 2.366239279508590698e-01 -5.713829398155212402e-01
3.846178650856018066e-01 3.383335471153259277e-01 4.710184335708618164e-01 -4.650053083896636963e-01 6.546421349048614502e-02 2.009804844856262207e-01 2.114120423793792725e-01 4.584073126316070557e-01
2.595902681350708008e-01 1.746970117092132568e-01 7.265391200780868530e-02 -4.085252881050109863e-01 -3.510302305221557617e-01 2.481075823307037354e-01 -1.415711827576160431e-02 -7.382022142410278320e-01
-8.474983274936676025e-02 6.979742646217346191e-01 -1.700131893157958984e-01 -1.025871858000755310e-01 4.720316827297210693e-02 5.400757789611816406e-01 4.114188849925994873e-01 -5.518348142504692078e-02
7.064312696456909180e-01 4.587298631668090820e-01 2.753224372863769531e-01 -2.336101382970809937e-01 -3.781781196594238281e-01 -3.093380853533744812e-02 3.347759693861007690e-02 -1.226755976676940918e-01
1.347458958625793457e-01 7.791004776954650879e-01 -1.835496425628662109e-01 -4.943219125270843506e-01 -1.242143213748931885e-01 3.642293810844421387e-02 2.748169302940368652e-01 6.723951548337936401e-02
1.731867641210556030e-01 2.409070879220962524e-01 -9.191030263900756836e-02 -4.616362601518630981e-02 2.133072167634963989e-02 -2.793682217597961426e-01 8.031910657882690430e-01 -4.216324985027313232e-01
1.209808066487312317e-01 1.191843599081039429e-01 -1.148653104901313782e-01 -4.281836748123168945e-01 -2.636175155639648438e-01 5.114824771881103516e-01 2.781278640031814575e-02 -6.653883457183837891e-01
2.024773210287094116e-01 2.688390612602233887e-01 2.256392836570739746e-01 -1.748966723680496216e-01 -5.914509892463684082e-01 -3.444771096110343933e-02 6.739590764045715332e-01 -2.208597259595990181e-03
2.276075333356857300e-01 6.625075936317443848e-01 -2.669788599014282227e-01 -2.376890778541564941e-01 1.417569369077682495e-01 2.123221307992935181e-01 2.488781660795211792e-01 -5.043696165084838867e-01
5.402708649635314941e-01 -4.275680333375930786e-02 4.672824740409851074e-01 -6.184462904930114746e-01 2.660306729376316071e-02 3.017911612987518311e-01 1.725634373724460602e-02 1.156161054968833923e-01
-3.143937587738037109e-01 1.785810291767120361e-01 6.086646392941474915e-02 -6.025401949882507324e-01 2.835930287837982178e-01 1.071816831827163696e-01 6.374000310897827148e-01 -6.568221747875213623e-02
-2.562093921005725861e-02 3.385845422744750977e-01 2.373285889625549316e-01 -5.124014019966125488e-01 -6.426595449447631836e-01 -2.540870569646358490e-02 2.472878098487854004e-01 -3.016884922981262207e-01
6.831574440002441406e-01 1.684011071920394897e-01 4.003161489963531494e-01 -9.237714856863021851e-02 9.329148381948471069e-02 -1.368619501590728760e-01 5.524863600730895996e-01 -5.894766002893447876e-02
2.157271057367324829e-01 8.072664141654968262e-01 -8.861826360225677490e-02 6.725227087736129761e-02 -1.581974700093269348e-02 7.614132761955261230e-02 4.017539918422698975e-01 -3.492168784141540527e-01
4.140336215496063232e-01 5.215878486633300781e-01 3.557219356298446655e-02 1.149627417325973511e-01 -5.696151256561279297e-01 9.461791813373565674e-02 3.477188348770141602e-01 -2.961724996566772461e-01
6.012230515480041504e-01 -6.374268233776092529e-02 4.253676533699035645e-01 -4.102631211280822754e-01 2.352091223001480103e-01 -2.219576984643936157e-01 4.023255109786987305e-01 -1.369665116071701050e-01
-1.454598605632781982e-01 -4.024111200124025345e-03 3.056425154209136963e-01 2.249154746532440186e-01 -6.773941963911056519e-02 5.526129603385925293e-01 6.449313163757324219e-01 -3.300223350524902344e-01
1.548174489289522171e-02 4.863980412483215332e-01 1.171401515603065491e-01 5.581796169281005859e-02 4.892139434814453125e-01 2.635626792907714844e-01 3.702749609947204590e-01 -5.481247305870056152e-01
6.242849230766296387e-01 1.811127923429012299e-02 5.058453679084777832e-01 1.767026819288730621e-02 1.442345678806304932e-01 8.800545334815979004e-02 5.584056973457336426e-01 -1.156852021813392639e-01
2.628527581691741943e-01 1.987235061824321747e-02 1.673603951930999756e-01 -5.930089354515075684e-01 -1.639951765537261963e-02 3.762507438659667969e-01 4.912593662738800049e-01 4.094817638397216797e-01
6.906558573246002197e-02 -1.090769544243812561e-01 6.600358486175537109e-01 -5.211119055747985840e-01 7.834611088037490845e-02 5.158106088638305664e-01 5.071961134672164917e-02 -3.682609274983406067e-02
1.974946260452270508e-01 -5.881194397807121277e-02 6.145524978637695312e-01 -4.576159715652465820e-01 -1.409204602241516113e-01 -8.397040888667106628e-03 5.648983716964721680e-01 1.772297918796539307e-01
1.911808848381042480e-01 3.052501082420349121e-01 3.986714780330657959e-02 -6.787930428981781006e-02 -1.596172302961349487e-01 -3.784144222736358643e-01 7.811225056648254395e-01 -2.919719815254211426e-01
-4.430932924151420593e-02 4.046516027301549911e-03 3.122211098670959473e-01 6.602982524782419205e-03 2.431428879499435425e-01 6.706448197364807129e-01 6.008901596069335938e-01 -1.747655868530273438e-01
9.394305944442749023e-02 7.867629528045654297e-01 -2.556597888469696045e-01 -1.963970065116882324e-01 8.102729916572570801e-03 3.364664018154144287e-01 3.461154401302337646e-01 -1.875471025705337524e-01
-2.134268432855606079e-01 2.742815949022769928e-02 5.565218329429626465e-01 -4.489568248391151428e-02 8.616742491722106934e-02 5.635706186294555664e-01 4.748787581920623779e-01 -3.023541867733001709e-01
3.443227708339691162e-01 4.091355502605438232e-01 -3.092244453728199005e-02 2.249819785356521606e-01 -3.960382640361785889e-01 3.165240585803985596e-01 4.943223595619201660e-01 -4.013580381870269775e-01
5.825119018554687500e-01 -1.355196684598922729e-01 4.522766172885894775e-01 -3.770781457424163818e-01 -1.640535742044448853e-01 -1.168585494160652161e-01 4.614002406597137451e-01 -2.052132934331893921e-01
2.196663292124867439e-03 -1.457657516002655029e-01 2.854126989841461182e-01 -3.919935822486877441e-01 -5.168693065643310547e-01 3.058048784732818604e-01 4.015912115573883057e-01 -4.708313643932342529e-01
-1.303220093250274658e-01 2.271870672702789307e-01 2.804091572761535645e-01 -4.659902155399322510e-01 4.768962264060974121e-01 8.135862648487091064e-02 2.247130125761032104e-01 -5.925207138061523438e-01
9.150473028421401978e-02 -1.189874205738306046e-02 3.519800603389739990e-01 -7.607040405273437500e-01 -9.604005515575408936e-02 4.813871383666992188e-01 1.154972016811370850e-01 1.860858649015426636e-01
1.218935009092092514e-02 6.330819725990295410e-01 -2.918815016746520996e-01 -4.319626986980438232e-01 1.518847700208425522e-02 2.405451796948909760e-02 3.922738730907440186e-01 -4.154321253299713135e-01
3.302738368511199951e-01 1.462582200765609741e-01 6.091212034225463867e-01 -6.483136415481567383e-01 -1.477163136005401611e-01 -1.329246014356613159e-01 1.417221277952194214e-01 1.364354044198989868e-01
2.703022360801696777e-01 -1.824824213981628418e-01 5.073584318161010742e-01 -5.740042924880981445e-01 -1.504753977060317993e-01 2.749249688349664211e-04 5.091638565063476562e-01 1.576466262340545654e-01
-1.920721232891082764e-01 3.627897202968597412e-01 1.981492638587951660e-01 -5.482398867607116699e-01 -5.055417418479919434e-01 2.602387070655822754e-01 1.169854551553726196e-01 -3.932932317256927490e-01
3.250287771224975586e-01 3.949049413204193115e-01 -1.231520026922225952e-01 1.196194887161254883e-01 4.259115830063819885e-02 -6.098132580518722534e-02 6.406543850898742676e-01 -5.412582755088806152e-01
2.023681849241256714e-01 -5.843518301844596863e-02 7.862698286771774292e-02 -3.895007073879241943e-01 -1.582383364439010620e-01 4.158634543418884277e-01 7.211517095565795898e-01 2.823081314563751221e-01
4.677151739597320557e-01 5.171509385108947754e-01 -3.231929838657379150e-01 -6.649710237979888916e-02 1.734141558408737183e-01 2.877071797847747803e-01 2.613240778446197510e-01 -4.730578064918518066e-01
3.289584815502166748e-01 8.426201939582824707e-01 2.152320957975462079e-04 1.043610796332359314e-01 -1.195279788225889206e-02 1.116468310356140137e-01 1.693351119756698608e-01 -3.600058555603027344e-01
3.093490004539489746e-01 4.014095962047576904e-01 8.667529374361038208e-02 4.225436598062515259e-02 -4.541849195957183838e-01 1.080461964011192322e-01 7.088558077812194824e-01 -1.159347966313362122e-01
6.680162549018859863e-01 7.063186494633555412e-04 5.979978665709495544e-02 -4.716392457485198975e-01 3.755156099796295166e-01 -1.192288473248481750e-01 4.131011962890625000e-01 4.306195303797721863e-02
5.501019209623336792e-02 4.217268526554107666e-01 -7.080235332250595093e-02 1.547323316335678101e-01 3.119193017482757568e-01 2.867123782634735107e-01 5.391656756401062012e-01 -5.656572580337524414e-01
-1.697903722524642944e-01 2.796375155448913574e-01 1.098033338785171509e-01 -4.186999425292015076e-02 -3.053014576435089111e-01 -2.368670329451560974e-02 7.546141147613525391e-01 -4.647059440612792969e-01
2.112036384642124176e-02 1.342005580663681030e-01 3.078434169292449951e-01 -1.713499724864959717e-01 -4.819642603397369385e-01 7.396527528762817383e-01 2.743629813194274902e-01 -5.258201062679290771e-02
1.060835551470518112e-02 3.068824410438537598e-01 1.661295294761657715e-01 -3.823353350162506104e-01 3.109758198261260986e-01 2.900854349136352539e-01 2.867486514151096344e-02 -7.417906522750854492e-01
2.664164006710052490e-01 -1.054585129022598267e-01 5.519587397575378418e-01 -5.805576443672180176e-01 -1.186009198427200317e-01 3.643211722373962402e-02 4.608644843101501465e-01 2.200130075216293335e-01
3.285860121250152588e-01 8.228396177291870117e-01 -7.059761881828308105e-02 -4.102903418242931366e-03 -2.294095978140830994e-02 1.561256796121597290e-01 1.159876361489295959e-01 -4.142589867115020752e-01
1.067340224981307983e-01 4.540574252605438232e-01 1.934352219104766846e-01 -1.758632808923721313e-01 3.665549457073211670e-01 5.249624252319335938e-01 -1.412314921617507935e-01 -5.331044793128967285e-01
-2.602961659431457520e-01 3.603706359863281250e-01 1.518835425376892090e-01 -5.868525505065917969e-01 -5.050962567329406738e-01 1.899023056030273438e-01 2.836526632308959961e-01 -2.515360116958618164e-01
1.342963576316833496e-01 -1.348914951086044312e-01 3.515920042991638184e-01 -3.255809545516967773e-01 -1.979687362909317017e-01 6.590082049369812012e-01 4.847826063632965088e-01 1.601605564355850220e-01
-1.463193893432617188e-01 7.850369811058044434e-02 2.765944004058837891e-01 -5.005843639373779297e-01 5.444862842559814453e-01 1.707910299301147461e-01 3.124733567237854004e-01 -4.712367653846740723e-01
-8.220759779214859009e-02 -7.908218353986740112e-02 3.703766167163848877e-01 1.835103482007980347e-01 -5.660831928253173828e-02 4.138580560684204102e-01 6.257807016372680664e-01 -5.000485777854919434e-01
7.205622643232345581e-02 3.328093886375427246e-01 -7.386513054370880127e-03 -1.414935141801834106e-01 -2.369158267974853516e-01 -2.657441496849060059e-01 7.725821137428283691e-01 -3.746182024478912354e-01
-3.349366039037704468e-02 -7.008799910545349121e-02 4.972373247146606445e-01 -6.981613487005233765e-02 6.087709590792655945e-02 7.086470127105712891e-01 2.711897194385528564e-01 -4.030091464519500732e-01
2.231874912977218628e-01 6.774930953979492188e-01 -1.581522375345230103e-01 1.137179061770439148e-01 1.817009411752223969e-02 2.475876808166503906e-01 3.900476098060607910e-01 -4.893663823604583740e-01
6.845082640647888184e-01 2.459026128053665161e-01 4.228017628192901611e-01 -1.494797766208648682e-01 1.399765955284237862e-03 1.116697043180465698e-01 4.601966142654418945e-01 2.135926038026809692e-01
-9.436886757612228394e-02 3.197086155414581299e-01 1.112830117344856262e-01 -7.470737695693969727e-01 4.880254566669464111e-01 1.419323533773422241e-01 8.750753104686737061e-02 -2.289250642061233521e-01
1.749397963285446167e-01 9.746475517749786377e-02 2.148501425981521606e-01 -3.129873573780059814e-01 -2.786600589752197266e-01 9.391421824693679810e-02 1.007157340645790100e-01 -8.480330109596252441e-01
1.168169155716896057e-01 2.350211441516876221e-01 -4.005543142557144165e-02 -5.105832219123840332e-02 -3.297006944194436073e-03 -2.150471210479736328e-01 9.259130954742431641e-01 -1.527621448040008545e-01
1.418347507715225220e-01 7.954956889152526855e-01 -1.921073794364929199e-01 -4.170556366443634033e-01 -9.824050217866897583e-02 1.493820548057556152e-01 3.227215707302093506e-01 1.065223477780818939e-02
1.061495020985603333e-01 1.940874457359313965e-01 4.335134625434875488e-01 -5.693375468254089355e-01 -1.171272918581962585e-01 3.648598194122314453e-01 3.991830646991729736e-01 3.644100129604339600e-01
4.778737723827362061e-01 -9.534334391355514526e-02 5.892270803451538086e-01 1.016576662659645081e-01 -2.567781880497932434e-02 4.937900006771087646e-01 2.342076450586318970e-01 -3.250882327556610107e-01
1.823817491531372070e-01 2.601716518402099609e-01 6.675896048545837402e-02 3.136823326349258423e-02 -3.418291509151458740e-01 -1.103014945983886719e-01 8.182538151741027832e-01 -3.083082735538482666e-01
-8.865727484226226807e-02 3.049129843711853027e-01 1.013411581516265869e-01 -5.244775414466857910e-01 -5.996722579002380371e-01 -2.592187933623790741e-02 3.650910258293151855e-01 -3.467723727226257324e-01
1.348531544208526611e-01 3.459204137325286865e-01 -2.937521599233150482e-02 -4.491110742092132568e-01 4.023027122020721436e-01 -2.298239432275295258e-02 2.002256512641906738e-01 -6.761094927787780762e-01
-2.347359061241149902e-01 9.247832745313644409e-02 3.856201171875000000e-01 -2.973150312900543213e-01 -2.311556786298751831e-01 7.416366934776306152e-01 1.288965344429016113e-01 -2.813813686370849609e-01
3.087871968746185303e-01 -1.120049506425857544e-01 6.132169961929321289e-01 -5.468958616256713867e-01 -1.580817699432373047e-01 1.824426203966140747e-01 3.310690820217132568e-01 2.215701043605804443e-01
-4.316544532775878906e-02 -5.486061424016952515e-02 -9.130544960498809814e-02 -7.664749026298522949e-01 1.128800138831138611e-01 -4.012995213270187378e-02 4.833388328552246094e-01 -3.890215158462524414e-01
1.880718320608139038e-01 6.014541983604431152e-01 6.183724850416183472e-02 -1.642500758171081543e-01 4.120902419090270996e-01 -4.057457298040390015e-02 2.004042565822601318e-01 -6.003776192665100098e-01
7.319628000259399414e-01 2.346190661191940308e-01 3.932661116123199463e-01 -2.680989913642406464e-02 2.971293330192565918e-01 -1.089103147387504578e-01 3.556866645812988281e-01 -1.647631525993347168e-01
6.084769964218139648e-02 1.243648752570152283e-01 2.574928700923919678e-01 -5.599702000617980957e-01 -4.768047928810119629e-01 1.275339722633361816e-01 3.480171412229537964e-02 -5.967770218849182129e-01
2.917540026828646660e-03 -2.898913621902465820e-01 5.659710168838500977e-01 -3.795672059059143066e-01 -2.127431035041809082e-01 3.315681815147399902e-01 2.481068372726440430e-01 -4.845678210258483887e-01
1.586560904979705811e-01 1.622356921434402466e-01 3.605594635009765625e-01 -4.615876674652099609e-01 -4.245838522911071777e-01 4.820744395256042480e-01 3.045117557048797607e-01 3.163019120693206787e-01
2.042275518178939819e-01 1.487654447555541992e-01 1.007745414972305298e-01 -1.449358612298965454e-01 -4.442989826202392578e-01 9.828555397689342499e-03 8.385318517684936523e-01 -6.606163084506988525e-02
-3.002708852291107178e-01 4.375748932361602783e-01 3.276259601116180420e-01 -2.641893327236175537e-01 -2.203182131052017212e-01 5.908271670341491699e-01 3.529364466667175293e-01 1.380210518836975098e-01
2.670483291149139404e-01 5.356859788298606873e-02 7.663478255271911621e-01 -1.667110621929168701e-01 -3.767036497592926025e-01 1.692183911800384521e-01 8.493571728467941284e-02 -3.646637499332427979e-01
-1.884970813989639282e-02 -1.914209872484207153e-01 1.230641454458236694e-01 -2.152631580829620361e-01 1.015121266245841980e-01 7.509617209434509277e-01 5.542308688163757324e-01 -1.417729705572128296e-01
6.568956375122070312e-02 7.945907860994338989e-02 1.868026256561279297e-01 -7.943135499954223633e-01 -1.758750826120376587e-01 4.706954956054687500e-01 1.366230398416519165e-01 2.288878560066223145e-01
8.101500570774078369e-02 4.779571592807769775e-01 -1.073519736528396606e-01 -5.977892875671386719e-01 3.405452668666839600e-01 -6.576493382453918457e-02 2.255163490772247314e-01 -4.743030071258544922e-01
5.697437375783920288e-02 -3.358552232384681702e-02 1.320558488368988037e-01 -6.702545881271362305e-01 -1.805460005998611450e-01 5.572013854980468750e-01 3.759375214576721191e-01 2.110606878995895386e-01
1.540494561195373535e-01 4.611405432224273682e-01 2.624669969081878662e-01 -1.017401069402694702e-01 4.374595582485198975e-01 3.281413316726684570e-01 -4.316716268658638000e-02 -6.192471385002136230e-01
4.016985595226287842e-01 -2.551237642765045166e-01 4.550102055072784424e-01 -2.808533608913421631e-01 -1.838910281658172607e-01 3.609563410282135010e-02 4.996975660324096680e-01 -4.503562748432159424e-01
3.498955070972442627e-01 -4.061129689216613770e-02 3.941678702831268311e-01 -5.908644795417785645e-01 6.627735495567321777e-02 5.986576080322265625e-01 -7.629206776618957520e-02 5.320286005735397339e-02
1.080358847975730896e-01 7.880907654762268066e-01 -1.726564913988113403e-01 -5.234355330467224121e-01 -8.966491557657718658e-03 7.418625801801681519e-02 2.405012249946594238e-01 -4.607177805155515671e-03
7.816088795661926270e-01 1.891543120145797729e-01 9.131354093551635742e-02 -3.019644618034362793e-01 -1.555574983358383179e-01 1.159934401512145996e-01 4.310695230960845947e-01 1.741084009408950806e-01
9.211596101522445679e-02 8.098076581954956055e-01 -2.059152573347091675e-01 -4.509391188621520996e-01 4.476850852370262146e-02 1.490442305803298950e-01 2.462026178836822510e-01 -7.172764092683792114e-02
1.071653738617897034e-01 8.750978708267211914e-01 -1.213273704051971436e-01 -3.748190999031066895e-01 -1.381966564804315567e-02 8.646846562623977661e-02 2.438413351774215698e-01 -1.957761496305465698e-02
-2.060457020998001099e-01 -8.274696022272109985e-02 4.298211932182312012e-01 2.173877321183681488e-02 3.497693240642547607e-01 1.267363280057907104e-01 6.661604046821594238e-01 -4.281460046768188477e-01
2.174542695283889771e-01 2.490386217832565308e-01 1.709527224302291870e-01 -1.485217362642288208e-01 -6.604163050651550293e-01 1.919792266562581062e-03 6.320782303810119629e-01 -6.110478565096855164e-02
2.792477011680603027e-01 8.886754512786865234e-02 1.370595246553421021e-01 -4.248638749122619629e-01 -2.062909752130508423e-01 4.299667179584503174e-01 -1.070779338479042053e-01 -6.898808479309082031e-01
5.870771408081054688e-01 9.057520888745784760e-03 3.735621273517608643e-01 -4.462580978870391846e-01 -1.301087737083435059e-01 4.875729084014892578e-01 1.258341372013092041e-01 2.146473973989486694e-01
8.119733929634094238e-01 1.399022042751312256e-01 4.845407605171203613e-02 -5.676355585455894470e-02 -1.134705021977424622e-01 1.829130500555038452e-01 5.187690258026123047e-01 1.013311650604009628e-02
-3.197863698005676270e-02 -1.222547963261604309e-01 4.842164814472198486e-01 -1.904172748327255249e-01 1.134027987718582153e-01 6.958697438240051270e-01 4.635562896728515625e-01 3.643522039055824280e-02
6.774924695491790771e-02 -2.909242808818817139e-01 5.421388149261474609e-01 -1.609265804290771484e-01 -1.491042375564575195e-01 2.986324131488800049e-01 4.132992923259735107e-01 -5.556361675262451172e-01
3.816569223999977112e-02 3.284027576446533203e-01 2.569207251071929932e-01 -3.939553499221801758e-01 3.429584801197052002e-01 2.707257270812988281e-01 -6.924559921026229858e-02 -6.883153915405273438e-01
-1.699628084897994995e-01 3.439563512802124023e-01 4.331530332565307617e-01 -5.047435164451599121e-01 -2.502853870391845703e-01 5.552743077278137207e-01 3.768716007471084595e-02 1.950036287307739258e-01
3.101348280906677246e-01 -6.670269183814525604e-03 6.956697702407836914e-01 1.778425574302673340e-01 2.151467651128768921e-01 4.918912351131439209e-01 2.325549274682998657e-01 -2.141514420509338379e-01
1.035661101341247559e-01 -6.163724884390830994e-02 5.682886391878128052e-02 -3.397765457630157471e-01 -3.752562105655670166e-01 2.682564780116081238e-02 6.628717184066772461e-01 -5.346602201461791992e-01
-2.931925654411315918e-01 3.071054518222808838e-01 4.589449465274810791e-01 -4.121417999267578125e-01 -1.432907730340957642e-01 6.432648897171020508e-01 6.920415163040161133e-02 1.104314066469669342e-02
1.486371159553527832e-01 2.404430359601974487e-01 5.580031871795654297e-01 -2.882556319236755371e-01 1.305316537618637085e-01 5.046917591243982315e-03 5.924533605575561523e-01 3.969516456127166748e-01
2.152704596519470215e-01 7.415537238121032715e-01 -2.828496694564819336e-01 -2.148008942604064941e-01 2.388572506606578827e-02 3.778062462806701660e-01 2.833136618137359619e-01 -2.324621379375457764e-01
2.333930581808090210e-01 8.724923729896545410e-01 -1.654742062091827393e-01 -2.028698176145553589e-01 -1.541818585246801376e-02 2.942102253437042236e-01 1.440417170524597168e-01 -9.056162834167480469e-02
2.281616181135177612e-01 1.735317111015319824e-01 -5.215148255228996277e-02 -2.999226748943328857e-01 -2.564278841018676758e-01 3.904128372669219971e-01 2.216024324297904968e-02 -7.787727713584899902e-01
-3.662888109683990479e-01 7.331544999033212662e-03 3.857667744159698486e-01 -2.149443030357360840e-01 2.974655330181121826e-01 4.501471519470214844e-01 6.143164038658142090e-01 -4.752773791551589966e-02
-7.711255922913551331e-03 4.830121994018554688e-01 -9.164243936538696289e-02 -6.577304601669311523e-01 2.468262761831283569e-01 1.411355733871459961e-01 3.974149376153945923e-02 -4.931637048721313477e-01
1.860643923282623291e-01 3.685969114303588867e-01 -7.281808555126190186e-02 8.639396727085113525e-02 -4.400612115859985352e-01 3.273670077323913574e-01 5.808010697364807129e-01 -4.226073622703552246e-01
1.702639460563659668e-01 4.730838239192962646e-01 2.882775366306304932e-01 -5.257371664047241211e-01 -4.855724051594734192e-02 -2.668771743774414062e-01 3.833933174610137939e-01 4.088115394115447998e-01
-3.485498726367950439e-01 3.339614868164062500e-01 7.501742839813232422e-01 -2.282781749963760376e-01 -6.584171205759048462e-02 3.793842494487762451e-01 5.789372697472572327e-02 -2.216025069355964661e-02
2.952831089496612549e-01 4.519652128219604492e-01 3.633693456649780273e-01 -3.055241107940673828e-01 -1.722349971532821655e-01 5.712010860443115234e-01 -2.654030546545982361e-02 3.556867539882659912e-01
6.370790600776672363e-01 -1.024744659662246704e-01 6.769955158233642578e-02 -9.943705797195434570e-02 -1.170344278216362000e-01 6.608881056308746338e-02 7.416917681694030762e-01 -3.141586855053901672e-02
4.533104598522186279e-02 5.052930116653442383e-01 3.130340203642845154e-02 -4.296657741069793701e-01 4.419535696506500244e-01 -6.385848671197891235e-02 2.204115092754364014e-01 -5.559222698211669922e-01
6.342923641204833984e-02 7.209259867668151855e-01 -2.592226266860961914e-01 -4.177179634571075439e-01 -1.718221157789230347e-01 3.075857460498809814e-01 3.277214467525482178e-01 5.499482154846191406e-02
4.639849066734313965e-01 3.349126577377319336e-01 5.748720169067382812e-01 -2.905990779399871826e-01 4.159074425697326660e-01 -9.458550810813903809e-02 2.386001646518707275e-01 1.370056569576263428e-01
2.046623528003692627e-01 1.259117573499679565e-01 6.415969133377075195e-01 -3.831979632377624512e-01 2.438824176788330078e-01 -1.656810045242309570e-01 4.910296499729156494e-01 2.360788583755493164e-01
1.078384295105934143e-01 6.379307508468627930e-01 -9.169647842645645142e-02 -6.318848729133605957e-01 2.290032505989074707e-01 -1.422561407089233398e-01 8.111689984798431396e-02 -3.073584735393524170e-01
2.402748167514801025e-01 2.932313680648803711e-01 6.860489845275878906e-01 4.859216511249542236e-02 7.184281200170516968e-02 4.064492881298065186e-01 -2.713568210601806641e-01 -3.731783926486968994e-01
1.010636612772941589e-01 5.909147262573242188e-01 4.421171844005584717e-01 -3.431045264005661011e-02 -1.782184988260269165e-01 1.754980385303497314e-01 4.280673861503601074e-01 4.451493024826049805e-01
-6.067443266510963440e-02 1.163326650857925415e-01 5.821657776832580566e-01 -4.853099584579467773e-01 -3.251809477806091309e-01 5.434071421623229980e-01 -4.324619099497795105e-02 -7.374547421932220459e-02
-9.162703901529312134e-02 5.265538394451141357e-02 2.660635113716125488e-01 2.513200342655181885e-01 8.330196142196655273e-03 6.262164711952209473e-01 5.832780599594116211e-01 -3.499293327331542969e-01
2.263511866331100464e-01 6.165815591812133789e-01 -3.146571815013885498e-01 -2.830255329608917236e-01 -1.446225643157958984e-01 4.702973663806915283e-01 3.697522878646850586e-01 1.032841950654983521e-01
6.222798824310302734e-01 -1.698311604559421539e-02 4.860506057739257812e-01 -3.978336751461029053e-01 -1.085071265697479248e-01 -2.362519055604934692e-01 3.401919305324554443e-01 -1.861266344785690308e-01
-9.381183236837387085e-02 3.618998527526855469e-01 6.091195344924926758e-02 -3.144164383411407471e-01 -6.583096385002136230e-01 3.118311464786529541e-01 3.618187904357910156e-01 -3.100593686103820801e-01
2.466789213940501213e-03 7.043579816818237305e-01 -2.324935346841812134e-01 -1.915961205959320068e-01 9.576729685068130493e-02 8.501330763101577759e-02 4.329865276813507080e-01 -4.574227929115295410e-01
7.573890686035156250e-01 2.427020072937011719e-01 2.420446723699569702e-01 1.979020088911056519e-01 -1.615548580884933472e-01 3.646922707557678223e-01 3.026101589202880859e-01 -1.379616707563400269e-01
6.431968212127685547e-01 -1.888385564088821411e-01 2.119737863540649414e-01 -2.368597388267517090e-01 -2.576392590999603271e-01 5.322453975677490234e-01 2.892834842205047607e-01 -1.274931281805038452e-01
3.617529571056365967e-01 3.613338470458984375e-01 -1.673770137131214142e-02 8.504597097635269165e-02 -3.733100593090057373e-01 4.949268400669097900e-01 5.795791149139404297e-01 1.040905565023422241e-01
1.062933634966611862e-02 -6.289104372262954712e-02 3.091717064380645752e-01 -2.394351959228515625e-01 -1.790394932031631470e-01 1.402546614408493042e-01 7.003670334815979004e-01 -5.484294891357421875e-01
4.197739660739898682e-01 -2.099962979555130005e-01 5.482966303825378418e-01 -4.481968879699707031e-01 4.382098615169525146e-01 1.791525334119796753e-01 2.152460366487503052e-01 -8.790630847215652466e-02
8.946554362773895264e-02 -4.351536277681589127e-03 -1.769796311855316162e-01 -7.595492005348205566e-01 2.238564193248748779e-01 1.837529055774211884e-02 3.633471131324768066e-01 -4.486308693885803223e-01
-1.165809947997331619e-02 -9.904923290014266968e-02 4.783126413822174072e-01 -3.303430974483489990e-01 -2.529798150062561035e-01 1.225765123963356018e-01 2.006703019142150879e-01 -7.299668788909912109e-01
3.655846714973449707e-01 3.018348813056945801e-01 5.703126192092895508e-01 -4.570122659206390381e-01 1.302464157342910767e-01 -8.269583433866500854e-02 3.208261132240295410e-01 3.382231295108795166e-01
-1.219885349273681641e-01 3.593544661998748779e-01 2.979925870895385742e-01 -4.025899469852447510e-01 7.646150141954421997e-02 2.527622878551483154e-01 5.423268675804138184e-01 4.911734163761138916e-01
4.580386281013488770e-01 -9.135207533836364746e-02 4.490724205970764160e-01 -3.891337513923645020e-01 4.172973632812500000e-01 1.591151952743530273e-01 4.546074867248535156e-01 1.504715979099273682e-01
-9.194374084472656250e-02 2.487725615501403809e-01 2.791459262371063232e-01 -6.597213149070739746e-01 -1.490342170000076294e-01 5.778629779815673828e-01 9.786348044872283936e-02 2.253658026456832886e-01
-2.381069511175155640e-01 3.914360404014587402e-01 3.270123302936553955e-01 -4.431117475032806396e-01 -9.406355768442153931e-02 6.505258679389953613e-01 1.171067431569099426e-01 2.026131004095077515e-01
-6.096416711807250977e-02 1.251364648342132568e-01 9.943731129169464111e-02 -7.470364570617675781e-01 -1.190822273492813110e-01 5.176143050193786621e-01 2.533529102802276611e-01 2.576435208320617676e-01
-4.602328687906265259e-02 -2.943384945392608643e-01 4.174747467041015625e-01 -4.053667485713958740e-01 1.922351121902465820e-01 1.973277181386947632e-01 2.727682888507843018e-01 -6.498801112174987793e-01
1.581346690654754639e-01 7.183113098144531250e-01 -2.471861839294433594e-01 -3.075004816055297852e-01 -2.996467053890228271e-01 2.603981494903564453e-01 3.803134262561798096e-01 -3.363137692213058472e-02
-1.559786498546600342e-01 3.849355280399322510e-01 2.285965383052825928e-01 -4.207288622856140137e-01 -6.159657835960388184e-01 3.183268904685974121e-01 2.155499905347824097e-01 -2.664929926395416260e-01
1.334340078756213188e-03 2.222162187099456787e-01 5.117768049240112305e-01 -2.115558534860610962e-01 -3.758618980646133423e-02 8.006092905998229980e-01 3.381345793604850769e-02 -2.038462460041046143e-02
-2.876716852188110352e-01 2.994220256805419922e-01 2.092000097036361694e-02 -7.347004413604736328e-01 2.612368166446685791e-01 3.445494174957275391e-01 1.896905004978179932e-01 -2.538259625434875488e-01
-1.929415762424468994e-01 2.597806155681610107e-01 3.118876516819000244e-01 -7.087997794151306152e-01 -1.917289793491363525e-01 4.784053862094879150e-01 -1.519232690334320068e-01 -8.309046924114227295e-02
2.497448623180389404e-01 1.637856960296630859e-01 2.612331509590148926e-01 -2.198222465813159943e-02 -4.752519428730010986e-01 8.706907927989959717e-02 7.799317240715026855e-01 -1.835122145712375641e-02
3.025724589824676514e-01 2.321375310420989990e-01 2.368295937776565552e-01 1.089011728763580322e-01 -4.928760230541229248e-01 7.118196040391921997e-02 7.327238321304321289e-01 -4.166900739073753357e-02
-1.661646179854869843e-02 2.952343225479125977e-01 -1.381825506687164307e-01 -8.249818682670593262e-01 2.958946526050567627e-01 1.485764887183904648e-02 1.913692355155944824e-01 -2.974468767642974854e-01
2.216385155916213989e-01 8.321431279182434082e-01 -9.906315803527832031e-02 -4.953099787235260010e-02 5.866682529449462891e-02 4.284032806754112244e-02 3.508149385452270508e-01 -3.432188332080841064e-01
-2.594890892505645752e-01 5.390335917472839355e-01 6.372265815734863281e-01 -3.340225666761398315e-02 1.787918508052825928e-01 2.387047931551933289e-02 3.703803420066833496e-01 2.553760409355163574e-01
2.685768604278564453e-01 -5.422102287411689758e-02 4.726884067058563232e-01 -2.778092324733734131e-01 5.870292186737060547e-01 1.268308162689208984e-01 5.121787786483764648e-01 3.602289408445358276e-02
-2.458264082670211792e-01 1.345307976007461548e-01 6.133641600608825684e-01 1.341203004121780396e-01 1.458030790090560913e-01 3.585045039653778076e-01 5.299661159515380859e-01 -3.108356893062591553e-01
-7.813488692045211792e-02 4.623709022998809814e-01 2.917218580842018127e-02 -7.092623710632324219e-01 1.231522336602210999e-01 -7.281287759542465210e-02 5.751760303974151611e-02 -5.024216771125793457e-01
-1.086152791976928711e-01 1.790486276149749756e-01 1.345643252134323120e-01 -5.378070846199989319e-02 -2.774555981159210205e-01 -7.668976671993732452e-03 7.094643712043762207e-01 -5.956209897994995117e-01
6.569990515708923340e-02 2.920735776424407959e-01 2.635776698589324951e-01 -3.210231065750122070e-01 -2.125447429716587067e-02 3.333559334278106689e-01 5.988413095474243164e-01 5.173572301864624023e-01
-1.396519839763641357e-01 3.538210988044738770e-01 6.225662231445312500e-01 1.876477152109146118e-01 -1.235082894563674927e-01 -3.100264817476272583e-02 6.343497633934020996e-01 1.178663745522499084e-01
-2.488444447517395020e-01 5.289310216903686523e-01 -2.130807340145111084e-01 -4.943744540214538574e-01 8.377264440059661865e-02 5.002650246024131775e-02 5.329190492630004883e-01 -2.738169431686401367e-01
-3.211238980293273926e-01 4.824342429637908936e-01 3.709989488124847412e-01 -6.743903160095214844e-01 -2.331385016441345215e-01 5.016360804438591003e-02 8.208883926272392273e-03 -1.214774772524833679e-01
7.244446873664855957e-02 2.288955897092819214e-01 5.903440117835998535e-01 -3.197544217109680176e-01 1.033891886472702026e-01 3.262497019022703171e-03 5.897406339645385742e-01 3.648502528667449951e-01
5.317968130111694336e-01 -3.132393956184387207e-02 7.185871601104736328e-01 -1.308528427034616470e-02 -1.224455982446670532e-02 9.841877222061157227e-02 2.125143557786941528e-01 -3.803603351116180420e-01
7.945790141820907593e-02 1.521199792623519897e-01 -6.850437074899673462e-02 -1.710754036903381348e-01 8.056830614805221558e-02 -1.764453798532485962e-01 7.123824357986450195e-01 -6.256782412528991699e-01
3.462266921997070312e-01 -3.839772194623947144e-03 1.584223955869674683e-01 -4.213177263736724854e-01 -2.747050821781158447e-01 6.631231307983398438e-01 3.648930490016937256e-01 1.707743853330612183e-01
6.855596899986267090e-01 1.675413697957992554e-01 1.840289086103439331e-01 -2.541170716285705566e-01 -4.459985494613647461e-01 3.842279314994812012e-01 2.326917797327041626e-01 5.295633152127265930e-02
2.718308269977569580e-01 4.676886498928070068e-01 5.725730657577514648e-01 -1.725169569253921509e-01 -4.811496287584304810e-02 -8.789619803428649902e-02 4.637983441352844238e-01 3.530204594135284424e-01
1.257688403129577637e-01 2.053547464311122894e-02 1.245046034455299377e-01 -7.653074264526367188e-01 -7.561029633507132530e-04 3.490220904350280762e-01 3.607278764247894287e-01 3.614168465137481689e-01
2.295567095279693604e-01 9.878071397542953491e-02 2.536734640598297119e-01 -2.511525750160217285e-01 -6.696943640708923340e-01 4.648165032267570496e-02 5.957506895065307617e-01 -6.744251400232315063e-02
7.842335850000381470e-02 4.885851144790649414e-01 -9.593203663825988770e-02 -9.377771615982055664e-02 4.657971262931823730e-01 1.401410251855850220e-01 4.990750253200531006e-01 -5.014527440071105957e-01
-1.167971044778823853e-01 2.093134075403213501e-01 3.571164011955261230e-01 -6.472348570823669434e-01 -1.599152088165283203e-01 2.049969434738159180e-01 4.256652593612670898e-01 3.838147521018981934e-01
3.410704731941223145e-01 7.600901126861572266e-01 -2.890825867652893066e-01 -1.309740394353866577e-01 -3.316508140414953232e-03 2.527448832988739014e-01 3.234861195087432861e-01 -1.915119290351867676e-01
-2.114994227886199951e-01 6.878780126571655273e-01 -4.637256637215614319e-02 -2.057314068078994751e-01 4.531018137931823730e-01 1.294888406991958618e-01 4.608117640018463135e-01 -5.656702443957328796e-02
5.235494375228881836e-01 7.617917656898498535e-02 7.045305371284484863e-01 -1.387580782175064087e-01 -3.320588469505310059e-01 1.071740537881851196e-01 2.805084288120269775e-01 -6.357209384441375732e-02
7.775458097457885742e-01 2.510342001914978027e-01 1.252913773059844971e-01 -4.231793582439422607e-01 -2.822479307651519775e-01 1.039721444249153137e-02 2.365775853395462036e-01 4.341324791312217712e-02
6.943985223770141602e-01 1.371519118547439575e-01 3.428745567798614502e-01 -4.823835939168930054e-02 -1.819862723350524902e-01 5.600618124008178711e-01 1.558767557144165039e-01 -8.957871049642562866e-02
3.117541410028934479e-02 1.582173407077789307e-01 3.546510934829711914e-01 3.504256904125213623e-01 2.708983235061168671e-02 4.241306781768798828e-01 4.895915985107421875e-01 -5.523577332496643066e-01
-3.563468754291534424e-01 4.668036699295043945e-01 3.015153706073760986e-01 -3.971207141876220703e-01 -1.880668401718139648e-01 1.830416172742843628e-01 1.538223624229431152e-01 -5.603214502334594727e-01
6.466875672340393066e-01 3.977417349815368652e-01 -4.847350716590881348e-02 -8.723869174718856812e-02 -4.774682521820068359e-01 1.486396491527557373e-01 1.960904151201248169e-01 -3.537164926528930664e-01
4.539297223091125488e-01 -1.973513662815093994e-01 6.568589061498641968e-02 -2.447303086519241333e-01 -1.629071831703186035e-01 4.650495350360870361e-01 6.656329631805419922e-01 7.011144608259201050e-02
-7.233291119337081909e-02 3.265165984630584717e-01 3.221827149391174316e-01 -1.521863043308258057e-01 -4.028683900833129883e-01 7.359857559204101562e-01 2.356235086917877197e-01 4.118596762418746948e-02
5.479562878608703613e-01 -2.016584873199462891e-01 2.407320141792297363e-01 -3.136061728000640869e-01 -3.053111732006072998e-01 3.680172190070152283e-02 4.670685529708862305e-01 -4.359527230262756348e-01
-5.108637362718582153e-02 3.357736170291900635e-01 4.398736357688903809e-01 -4.290251135826110840e-01 -5.270312428474426270e-01 4.559171795845031738e-01 5.667969956994056702e-02 -1.351292729377746582e-01
-3.099489808082580566e-01 2.785397469997406006e-01 6.789271533489227295e-02 -7.715724110603332520e-01 2.337380945682525635e-01 3.339771330356597900e-01 1.723790168762207031e-01 -1.747146993875503540e-01
2.152682840824127197e-01 7.626141905784606934e-01 -1.470214128494262695e-01 1.246307604014873505e-02 1.328115612268447876e-01 3.574891388416290283e-02 4.402607679367065430e-01 -3.708938956260681152e-01
6.404089331626892090e-01 -2.587091550230979919e-02 3.834967315196990967e-01 -4.438963830471038818e-01 -2.212734967470169067e-01 -1.930190324783325195e-01 1.784825623035430908e-01 -3.563973009586334229e-01
7.177041172981262207e-01 -2.781094750389456749e-03 2.473482787609100342e-01 9.674591571092605591e-02 -1.841777265071868896e-01 3.954884707927703857e-01 4.306701421737670898e-01 -1.963229328393936157e-01
1.214474290609359741e-01 -3.701567649841308594e-02 7.316244840621948242e-01 -5.803909897804260254e-01 -1.046810969710350037e-01 2.440116554498672485e-01 -9.580772370100021362e-02 -1.790906190872192383e-01
5.224345326423645020e-01 2.710811495780944824e-01 3.193320930004119873e-01 -8.879400789737701416e-02 -6.158284544944763184e-01 2.038388401269912720e-01 2.953852415084838867e-01 -1.888711750507354736e-01
4.048862159252166748e-01 1.443897932767868042e-01 8.113414645195007324e-01 4.587297886610031128e-02 1.797818690538406372e-01 1.156340986490249634e-01 1.105081662535667419e-01 -3.113432824611663818e-01
3.089915513992309570e-01 1.465748101472854614e-01 7.999433875083923340e-01 -3.971538841724395752e-01 1.368302851915359497e-01 -7.243475317955017090e-02 2.211532592773437500e-01 1.118987202644348145e-01
7.987416386604309082e-01 3.660357594490051270e-01 7.280178368091583252e-02 -2.054189890623092651e-01 -1.534366309642791748e-01 2.751324474811553955e-01 2.492383569478988647e-01 1.384637951850891113e-01
4.026625454425811768e-01 1.871231794357299805e-01 6.932971477508544922e-01 -5.274627208709716797e-01 -1.126552075147628784e-01 2.078812383115291595e-02 1.149510145187377930e-01 1.327884942293167114e-01
2.654126584529876709e-01 9.032126069068908691e-01 -9.155204147100448608e-02 -1.107122600078582764e-01 7.008844614028930664e-02 2.173045873641967773e-01 1.890304088592529297e-01 -7.251079380512237549e-02
-2.186836302280426025e-01 1.281932648271322250e-02 5.283713936805725098e-01 8.649331331253051758e-02 3.939481452107429504e-03 4.234043657779693604e-01 6.673033237457275391e-01 -2.019286900758743286e-01
-8.509415201842784882e-03 1.837402284145355225e-01 3.689488470554351807e-01 -5.484805703163146973e-01 9.248416870832443237e-02 7.180823683738708496e-01 -4.737895727157592773e-02 5.265519022941589355e-02
-1.468937695026397705e-01 4.224021732807159424e-01 3.245402872562408447e-01 -1.573490947484970093e-01 6.537584960460662842e-02 7.832597494125366211e-01 1.565140336751937866e-01 1.662740111351013184e-01
5.490647554397583008e-01 1.060235034674406052e-02 4.116196557879447937e-02 -7.113294005393981934e-01 -2.169861644506454468e-01 -9.888368099927902222e-02 1.729850918054580688e-01 -3.224078714847564697e-01
1.651719212532043457e-01 -1.186619326472282410e-01 6.659798026084899902e-01 -2.393298745155334473e-01 4.455536901950836182e-01 1.753836274147033691e-01 4.774360656738281250e-01 2.463420666754245758e-02
2.088756412267684937e-01 2.398656010627746582e-01 5.942385792732238770e-01 -2.793201506137847900e-01 -3.638718426227569580e-01 3.892394304275512695e-01 -2.638083994388580322e-01 -3.379219472408294678e-01
4.745627641677856445e-01 -1.703287661075592041e-01 3.328927755355834961e-01 -2.902812063694000244e-01 -4.586199223995208740e-01 3.518924415111541748e-01 3.768371343612670898e-01 -2.730032205581665039e-01
2.910866141319274902e-01 -2.611019015312194824e-01 6.252846717834472656e-01 -4.138427972793579102e-01 -2.086338847875595093e-01 3.530304878950119019e-02 2.572394907474517822e-01 -4.170143306255340576e-01
2.461895495653152466e-01 5.681117773056030273e-01 -1.313215792179107666e-01 -2.242598384618759155e-01 -2.942762374877929688e-01 5.721724405884742737e-02 1.892814040184020996e-01 -6.506936550140380859e-01
4.782685264945030212e-02 4.186104983091354370e-02 4.713469147682189941e-01 -5.030711889266967773e-01 -8.397557586431503296e-02 7.123126983642578125e-01 6.837902963161468506e-02 -3.993343934416770935e-02
6.821097731590270996e-01 4.494169652462005615e-01 7.092276960611343384e-02 -1.340079605579376221e-01 -9.210924804210662842e-02 -4.017380475997924805e-01 2.742677032947540283e-01 -2.542875409126281738e-01
4.676556289196014404e-01 4.870134294033050537e-01 5.176753997802734375e-01 -7.353492826223373413e-02 2.735542356967926025e-01 -3.008994758129119873e-01 3.243628144264221191e-01 1.172003336250782013e-02
3.516511023044586182e-01 4.326443970203399658e-01 -2.437041103839874268e-01 -2.886410951614379883e-01 2.773507833480834961e-01 3.684163093566894531e-01 3.374414741992950439e-01 -4.689712822437286377e-01
-2.630066275596618652e-01 -1.254445910453796387e-01 6.273427279666066170e-04 -4.971395134925842285e-01 -3.027315996587276459e-02 4.107016921043395996e-01 5.665019154548645020e-01 -4.212197959423065186e-01
-1.549203991889953613e-01 8.049745857715606689e-02 2.622642517089843750e-01 -1.545203626155853271e-01 -2.125890552997589111e-01 9.203923493623733521e-02 6.520227789878845215e-01 -6.309212446212768555e-01
-1.792197115719318390e-02 6.383750438690185547e-01 3.856551349163055420e-01 -7.271951436996459961e-02 -1.328227221965789795e-01 2.830487489700317383e-02 4.577780067920684814e-01 4.584039449691772461e-01
1.614048331975936890e-01 1.878379732370376587e-01 7.731894254684448242e-01 -3.822435736656188965e-01 -2.274461388587951660e-01 2.411218881607055664e-01 -1.923460066318511963e-01 -2.187800705432891846e-01
4.407317638397216797e-01 1.861579120159149170e-01 6.093211770057678223e-01 -4.970909655094146729e-01 -1.847228109836578369e-01 -1.353575289249420166e-01 2.846253514289855957e-01 1.388278603553771973e-01
6.445994973182678223e-02 -1.030656322836875916e-01 4.240390360355377197e-01 -3.588967621326446533e-01 3.221397995948791504e-01 7.509756088256835938e-01 9.717081673443317413e-03 -9.366807341575622559e-02
1.878081113100051880e-01 6.769298315048217773e-01 -3.348602354526519775e-01 -3.389737904071807861e-01 3.608110174536705017e-02 1.902905106544494629e-01 4.885780811309814453e-01 -5.690998211503028870e-02
6.004580110311508179e-02 3.702573776245117188e-01 6.863965988159179688e-01 -3.390574455261230469e-01 5.463717132806777954e-02 5.063846111297607422e-01 -2.696110308170318604e-02 1.143082976341247559e-01
2.722431719303131104e-01 4.043806791305541992e-01 -2.944884262979030609e-02 9.886193275451660156e-02 -5.114749073982238770e-01 1.840388625860214233e-01 5.266846418380737305e-01 -4.229012429714202881e-01
-5.429264158010482788e-02 1.476714462041854858e-01 4.937289655208587646e-01 -2.485371381044387817e-01 2.382401227951049805e-01 7.801873683929443359e-01 5.290802195668220520e-02 3.816161304712295532e-02
1.653289496898651123e-01 6.853635907173156738e-01 -1.730120182037353516e-01 -2.317441254854202271e-01 -1.866439878940582275e-01 6.051362156867980957e-01 1.284349709749221802e-01 4.222672060132026672e-02
3.712386786937713623e-01 6.037650108337402344e-01 -4.115279018878936768e-01 -4.161951243877410889e-01 -7.434302568435668945e-02 1.366571635007858276e-01 3.352734744548797607e-01 -1.358885765075683594e-01
5.512976050376892090e-01 3.459968045353889465e-02 6.529656052589416504e-01 8.671093732118606567e-02 1.717698723077774048e-01 2.621238529682159424e-01 3.101680278778076172e-01 -2.580169737339019775e-01
3.714142739772796631e-01 1.034131720662117004e-01 6.015470027923583984e-01 -6.653574109077453613e-01 2.809661440551280975e-02 7.443273067474365234e-02 -2.801205404102802277e-02 1.992073506116867065e-01
1.439718604087829590e-01 9.313519299030303955e-02 5.322058126330375671e-02 -5.002932548522949219e-01 -1.931580007076263428e-01 2.748899161815643311e-01 2.034260891377925873e-02 -7.772926688194274902e-01
4.829056560993194580e-01 -2.387704253196716309e-01 4.228416681289672852e-01 -4.380772411823272705e-01 -2.506633102893829346e-01 1.901176720857620239e-01 4.896812438964843750e-01 -1.787363365292549133e-02
-5.304198339581489563e-02 4.129588305950164795e-01 -2.513463199138641357e-01 -5.633184313774108887e-01 4.306896626949310303e-01 2.601782083511352539e-01 3.676640391349792480e-01 -2.403863519430160522e-01
-6.029919162392616272e-02 2.115675657987594604e-01 4.202418327331542969e-01 -7.067985367029905319e-03 4.102747440338134766e-01 6.361847519874572754e-01 4.138945639133453369e-01 1.748857051134109497e-01
8.565573394298553467e-02 3.800863623619079590e-01 1.364508420228958130e-01 1.419100463390350342e-01 -4.988944530487060547e-01 1.497779339551925659e-01 6.228025555610656738e-01 -3.875925540924072266e-01
3.647961318492889404e-01 2.982688844203948975e-01 4.681928455829620361e-01 -3.913460075855255127e-01 -3.391083329916000366e-02 -2.642233371734619141e-01 5.655472278594970703e-01 1.216367781162261963e-01
-1.414806395769119263e-01 -1.425964850932359695e-02 2.301886528730392456e-01 9.521777927875518799e-02 2.831019759178161621e-01 5.180596113204956055e-01 7.487332224845886230e-01 -9.269670397043228149e-02
1.575022786855697632e-01 4.740762114524841309e-01 -1.851085759699344635e-02 -3.418363630771636963e-01 3.331773877143859863e-01 3.035512268543243408e-01 5.535212755203247070e-01 -3.517297506332397461e-01
-7.199099659919738770e-02 1.793395429849624634e-01 2.121467143297195435e-01 -7.028847187757492065e-02 -4.370988905429840088e-01 2.269149199128150940e-02 7.015801668167114258e-01 -4.784591197967529297e-01
1.011303514242172241e-01 7.668570876121520996e-01 -2.136650532484054565e-01 -4.717850387096405029e-01 1.655269414186477661e-01 -2.310936106368899345e-03 2.981572151184082031e-01 -1.310230046510696411e-01
1.497534960508346558e-01 -1.098489239811897278e-01 2.140807062387466431e-01 -4.573052823543548584e-01 -1.052963659167289734e-01 4.383511543273925781e-01 6.510349512100219727e-01 2.888993620872497559e-01
1.493970304727554321e-01 1.168379858136177063e-01 3.582424223423004150e-01 3.452259302139282227e-02 -5.269074440002441406e-01 4.531500115990638733e-02 6.916711926460266113e-01 -2.764163613319396973e-01
-1.151060685515403748e-01 3.229911625385284424e-01 5.759706497192382812e-01 -7.045748177915811539e-03 -7.051972299814224243e-02 -1.080955043435096741e-01 6.821038722991943359e-01 2.621301412582397461e-01
-5.434582754969596863e-02 8.224350400269031525e-03 2.238828241825103760e-01 -1.673729568719863892e-01 -6.942423433065414429e-02 8.573033213615417480e-01 4.230653643608093262e-01 8.288181386888027191e-03
-3.290089070796966553e-01 5.116628855466842651e-02 3.576360344886779785e-01 -1.746231019496917725e-01 6.000075861811637878e-02 2.275976538658142090e-01 5.185835361480712891e-01 -6.375020742416381836e-01
4.043691158294677734e-01 -3.292195796966552734e-01 5.474787950515747070e-01 -4.405283331871032715e-01 -9.461867064237594604e-02 1.749837994575500488e-01 4.342226386070251465e-01 -7.861630618572235107e-02
6.249392032623291016e-01 1.141873598098754883e-01 3.300331830978393555e-01 -2.911823987960815430e-01 4.276873171329498291e-01 -6.580390781164169312e-02 4.530417621135711670e-01 1.010430827736854553e-01
2.540334761142730713e-01 -2.928540706634521484e-01 3.263757228851318359e-01 -3.783670961856842041e-01 -3.632289767265319824e-01 4.393565952777862549e-01 4.385121762752532959e-01 -2.876775860786437988e-01
7.592178136110305786e-02 -1.585249751806259155e-01 4.396256804466247559e-01 -1.017277166247367859e-01 -6.933150440454483032e-02 6.979841589927673340e-01 8.454038947820663452e-02 -5.160916447639465332e-01
4.951412230730056763e-02 1.522074490785598755e-01 5.957228317856788635e-02 -1.020335182547569275e-01 -4.802752435207366943e-01 1.012749522924423218e-01 7.064136266708374023e-01 -4.695537090301513672e-01
1.127244830131530762e-01 7.634906768798828125e-01 -2.578011751174926758e-01 -4.853793084621429443e-01 4.277225211262702942e-02 1.092776060104370117e-01 2.669441401958465576e-01 -1.314931064844131470e-01
-8.224207162857055664e-02 -3.201600909233093262e-02 -1.526759266853332520e-01 -8.048138618469238281e-01 5.269812792539596558e-02 -1.598071656189858913e-03 5.309721827507019043e-01 -1.909574121236801147e-01
9.291619062423706055e-02 1.259144693613052368e-01 2.361833602190017700e-01 -3.730010241270065308e-03 -5.606500506401062012e-01 2.023261636495590210e-01 7.114266753196716309e-01 -2.415027618408203125e-01
-8.059846609830856323e-02 1.544717699289321899e-01 5.145162940025329590e-01 -5.710191726684570312e-01 -5.848739296197891235e-02 1.228687465190887451e-01 4.248792529106140137e-01 4.240430593490600586e-01
3.501234948635101318e-01 -2.850575447082519531e-01 5.894828438758850098e-01 -2.778657376766204834e-01 4.311394095420837402e-01 3.226624727249145508e-01 1.531658917665481567e-01 -2.408413439989089966e-01
3.118375875055789948e-02 4.248494654893875122e-02 7.518879771232604980e-01 -5.243149399757385254e-01 -1.804286986589431763e-01 2.169084995985031128e-01 -3.656034171581268311e-02 -2.757546007633209229e-01
4.839747771620750427e-02 -7.579724490642547607e-02 2.126226127147674561e-01 -4.690213203430175781e-01 -1.807133853435516357e-01 7.824307084083557129e-01 2.735386192798614502e-01 8.393239229917526245e-02
7.153515219688415527e-01 8.525026589632034302e-02 4.312489926815032959e-01 1.119500249624252319e-01 4.374848306179046631e-02 4.366378188133239746e-01 1.849217861890792847e-01 -2.360797971487045288e-01
-2.125359922647476196e-01 5.998635888099670410e-01 5.964714288711547852e-01 -5.648802965879440308e-02 -1.268348842859268188e-01 4.597225040197372437e-02 3.868626356124877930e-01 2.610744237899780273e-01
5.926802754402160645e-01 -1.346583068370819092e-01 3.025387525558471680e-01 -3.954013288021087646e-01 -1.398334950208663940e-01 5.277472138404846191e-01 2.565260231494903564e-01 1.372928619384765625e-01
-2.999201416969299316e-01 4.270999431610107422e-01 2.714943289756774902e-01 -3.482937812805175781e-01 -1.415583044290542603e-01 4.647437632083892822e-01 4.746485352516174316e-01 2.670190930366516113e-01
3.979077339172363281e-01 -1.081396415829658508e-01 7.091596722602844238e-01 -1.554555743932723999e-01 2.903242707252502441e-01 3.630450069904327393e-01 2.870262563228607178e-01 -6.653980910778045654e-02
1.060700565576553345e-01 5.608883127570152283e-02 3.402019739151000977e-01 -3.860985636711120605e-01 1.052886471152305603e-01 2.820371687412261963e-01 6.735367178916931152e-01 4.201325476169586182e-01
2.139714062213897705e-01 5.028701573610305786e-02 9.444741159677505493e-02 4.544253274798393250e-02 -4.760209321975708008e-01 3.942611217498779297e-01 7.472698092460632324e-01 -1.588044501841068268e-02
7.454504966735839844e-01 -6.050037220120429993e-03 4.807833731174468994e-01 -1.618811190128326416e-01 -7.362040132284164429e-02 2.521842159330844879e-02 2.302450984716415405e-01 -3.575472831726074219e-01
-1.931003928184509277e-01 4.781742990016937256e-01 1.925851851701736450e-01 -3.154768943786621094e-01 -5.965000391006469727e-01 3.659544587135314941e-01 3.247138857841491699e-01 -4.767173901200294495e-02
2.671866416931152344e-01 2.938132733106613159e-02 -4.014865681529045105e-02 -3.553180396556854248e-01 -5.770567059516906738e-02 6.877348423004150391e-01 4.930781126022338867e-01 2.836372256278991699e-01
5.564891695976257324e-01 -1.366250067949295044e-01 2.791973948478698730e-01 -4.139400720596313477e-01 -1.701485663652420044e-01 4.946016669273376465e-01 3.452606499195098877e-01 1.719581782817840576e-01
-1.574108004570007324e-01 2.329025417566299438e-01 6.606360673904418945e-01 -3.473716378211975098e-01 -2.196260243654251099e-01 5.421221256256103516e-01 2.993879280984401703e-02 -1.443706452846527100e-01
1.113174557685852051e-01 1.747273355722427368e-01 4.909162223339080811e-02 -2.013790458440780640e-01 -1.524108052253723145e-01 4.457249492406845093e-02 9.427756667137145996e-01 8.582114242017269135e-03
4.831041395664215088e-02 6.252657771110534668e-01 -2.593745291233062744e-01 -3.674810826778411865e-01 -2.300968170166015625e-01 5.218002796173095703e-01 2.787223160266876221e-01 -3.853881359100341797e-02
4.427296221256256104e-01 7.298001088201999664e-03 5.127487182617187500e-01 -5.452092289924621582e-01 5.301553383469581604e-02 4.400341808795928955e-01 9.262513369321823120e-02 1.968573331832885742e-01
-1.270936876535415649e-01 3.135628700256347656e-01 1.200305018573999405e-02 -8.419162631034851074e-01 3.220966160297393799e-01 1.791274994611740112e-01 5.629420280456542969e-02 -1.937950700521469116e-01
4.430613219738006592e-01 -2.173399627208709717e-01 5.084485411643981934e-01 -4.374493956565856934e-01 3.447569608688354492e-01 6.831578165292739868e-02 4.278007447719573975e-01 -6.331628188490867615e-03
4.578760564327239990e-01 -3.208308517932891846e-01 4.909389317035675049e-01 -1.253207474946975708e-01 -1.015521287918090820e-01 2.938076853752136230e-01 4.596107900142669678e-01 -3.504468202590942383e-01
1.902149915695190430e-01 3.832561969757080078e-01 2.417332082986831665e-01 -4.156052172183990479e-01 2.566020786762237549e-01 6.560002565383911133e-01 -1.837172545492649078e-02 2.987502515316009521e-01
5.983703732490539551e-01 -1.295923441648483276e-02 6.341406106948852539e-01 -1.588241606950759888e-01 3.567859157919883728e-02 -8.217023313045501709e-02 3.086654245853424072e-01 -3.333559632301330566e-01
3.433355391025543213e-01 3.527482151985168457e-01 2.884943783283233643e-01 -6.105575561523437500e-01 9.598387777805328369e-02 4.152287244796752930e-01 6.769057363271713257e-02 3.398087620735168457e-01
-1.385175585746765137e-01 5.271407365798950195e-01 4.534416198730468750e-01 1.950571984052658081e-01 -3.112222850322723389e-01 1.147198155522346497e-01 5.888963341712951660e-01 4.960018023848533630e-02
-4.562112390995025635e-01 5.106338262557983398e-01 5.882101058959960938e-01 -2.167454212903976440e-01 5.824306607246398926e-02 -6.603901088237762451e-02 3.315665721893310547e-01 1.430559009313583374e-01
6.976136565208435059e-01 4.126942157745361328e-01 4.617070406675338745e-02 4.708252474665641785e-02 -4.150067567825317383e-01 4.324870184063911438e-02 2.630349695682525635e-01 -3.088392317295074463e-01
7.631682604551315308e-02 6.353393197059631348e-01 -1.722637861967086792e-01 1.258386224508285522e-01 2.803464978933334351e-02 3.410569727420806885e-01 4.843035638332366943e-01 -4.397201836109161377e-01
-1.679804176092147827e-01 2.863389253616333008e-01 2.841012179851531982e-01 -6.493744850158691406e-01 -4.630847573280334473e-01 -1.150707975029945374e-01 2.707153856754302979e-01 -2.939663231372833252e-01
-1.138849332928657532e-01 -5.203554406762123108e-02 3.630689680576324463e-01 -4.601579532027244568e-02 -9.950950043275952339e-04 7.591601610183715820e-01 2.388706654310226440e-01 -4.658344388008117676e-01
6.998605132102966309e-01 7.297395169734954834e-02 1.937590092420578003e-01 -2.436184138059616089e-01 -2.906330823898315430e-01 5.248144268989562988e-01 2.080571800470352173e-01 6.922526657581329346e-02
2.145637273788452148e-01 4.048140645027160645e-01 5.714214444160461426e-01 -4.082587361335754395e-01 2.341407118365168571e-03 4.681326448917388916e-01 -1.469503194093704224e-01 2.369436621665954590e-01
4.905733168125152588e-01 -1.363831460475921631e-01 3.690828084945678711e-01 -4.042967855930328369e-01 6.086696870625019073e-03 -2.146979048848152161e-02 6.601853370666503906e-01 -6.867897510528564453e-02
2.383489012718200684e-01 2.570440173149108887e-01 1.403464227914810181e-01 1.271929144859313965e-01 -2.535509765148162842e-01 -2.884818613529205322e-02 8.767420053482055664e-01 -8.628984540700912476e-02
4.864163100719451904e-01 4.797697812318801880e-02 2.211694121360778809e-01 -3.010662794113159180e-01 -3.433626517653465271e-02 6.262028589844703674e-03 7.370589971542358398e-01 2.776086926460266113e-01
-1.704557836055755615e-01 -1.184236183762550354e-01 3.148242831230163574e-01 -9.226387739181518555e-02 1.238901615142822266e-01 7.730732560157775879e-01 4.804827570915222168e-01 -7.374977320432662964e-02
-4.355642944574356079e-02 2.827687859535217285e-01 3.152644634246826172e-01 -4.911503195762634277e-01 -1.702832728624343872e-01 7.355678677558898926e-01 -5.518300924450159073e-03 8.624237030744552612e-02
6.143885105848312378e-02 3.401331901550292969e-01 1.051795631647109985e-01 3.517794236540794373e-02 -1.932476311922073364e-01 -2.082187384366989136e-01 8.742635846138000488e-01 -1.523089259862899780e-01
2.915533781051635742e-01 8.518588542938232422e-01 -8.831881731748580933e-02 -2.322494089603424072e-01 2.243882268667221069e-01 1.725386381149291992e-01 1.963573098182678223e-01 -9.443052858114242554e-02
-6.762085855007171631e-02 -1.084899529814720154e-01 1.967360526323318481e-01 -2.826241254806518555e-01 -2.923406660556793213e-01 1.735214293003082275e-01 5.007439255714416504e-01 -7.062283754348754883e-01
2.834641374647617340e-02 -2.301969826221466064e-01 5.108888149261474609e-01 -4.780654013156890869e-01 -1.788438409566879272e-01 2.394708395004272461e-01 2.674892246723175049e-01 -5.438473820686340332e-01
-3.543524444103240967e-01 5.455229878425598145e-01 4.872379899024963379e-01 -1.483086347579956055e-01 -1.312463879585266113e-01 2.945815920829772949e-01 4.441858232021331787e-01 1.270345598459243774e-01
2.753724344074726105e-02 9.294559806585311890e-02 8.594280481338500977e-01 -3.509180545806884766e-01 8.086803555488586426e-02 2.299506068229675293e-01 2.616304457187652588e-01 3.122810646891593933e-02
2.162507027387619019e-01 -2.304352521896362305e-01 -1.102110091596841812e-02 -1.600603014230728149e-01 -8.254287391901016235e-02 7.592363357543945312e-01 5.305093526840209961e-01 -9.849324822425842285e-02
1.536915004253387451e-01 2.222392708063125610e-01 4.286583364009857178e-01 -5.359417796134948730e-01 3.177602291107177734e-01 1.989078223705291748e-01 4.694845676422119141e-01 3.083107769489288330e-01
1.721424758434295654e-01 2.035260051488876343e-01 3.650755882263183594e-01 -6.475114226341247559e-01 -1.858601868152618408e-01 5.134807154536247253e-02 4.613267183303833008e-01 3.555135428905487061e-01
3.066895902156829834e-01 4.610443115234375000e-01 7.184503674507141113e-01 -2.601064369082450867e-02 3.079737126827239990e-01 1.275907456874847412e-01 -1.091362014412879944e-01 -2.312880903482437134e-01
1.600629985332489014e-01 9.483190625905990601e-02 3.607893586158752441e-01 -7.257539629936218262e-01 -5.934746563434600830e-02 2.695743143558502197e-01 3.257553875446319580e-01 3.552321791648864746e-01
2.437863647937774658e-01 -2.266669422388076782e-01 5.106107592582702637e-01 -3.045799732208251953e-01 -3.228957355022430420e-01 1.491070538759231567e-01 3.554477095603942871e-01 -5.318460464477539062e-01
1.622468084096908569e-01 2.417929917573928833e-01 5.046980828046798706e-02 -5.144588947296142578e-01 -1.237248852849006653e-01 1.186915338039398193e-01 1.318372040987014771e-02 -7.864017486572265625e-01
-4.334647953510284424e-01 3.346011638641357422e-01 9.732239693403244019e-02 -5.449230670928955078e-01 2.374572157859802246e-01 3.686117231845855713e-01 4.335034787654876709e-01 -1.164117380976676941e-01
7.992626428604125977e-01 2.425884082913398743e-02 -8.510649204254150391e-02 -1.315839290618896484e-01 -1.959208995103836060e-01 4.194703996181488037e-01 3.242795765399932861e-01 -1.285920292139053345e-01
1.513922065496444702e-01 1.771354377269744873e-01 6.232749223709106445e-01 -5.231461524963378906e-01 5.013992637395858765e-02 -8.701615966856479645e-03 4.386593699455261230e-01 2.975535690784454346e-01
1.938638985157012939e-01 2.188730984926223755e-02 1.516285836696624756e-01 2.806868217885494232e-02 -1.826071441173553467e-01 8.851873874664306641e-01 3.412253260612487793e-01 -6.943933665752410889e-02
1.952251344919204712e-01 4.074570834636688232e-01 2.935756146907806396e-01 -5.637117028236389160e-01 -2.029622197151184082e-01 5.411568880081176758e-01 1.913719922304153442e-01 -1.457408815622329712e-01
-6.244874000549316406e-02 3.352829515933990479e-01 4.953920841217041016e-01 -3.014926016330718994e-01 -1.751099675893783569e-01 6.919844150543212891e-01 -1.648276001214981079e-01 -1.034428924322128296e-01
-1.132130920886993408e-01 -5.104647204279899597e-02 3.060759007930755615e-01 -9.441201388835906982e-02 1.598053425550460815e-01 8.461898565292358398e-01 3.746812939643859863e-01 -4.438942763954401016e-03
-6.008133664727210999e-02 3.323740363121032715e-01 1.894217878580093384e-01 -7.463998794555664062e-01 -1.421282738447189331e-01 1.525733470916748047e-01 -1.115335747599601746e-01 -4.868319332599639893e-01
-4.650264605879783630e-02 -3.266998007893562317e-02 2.854182124137878418e-01 -7.589225471019744873e-02 -1.550165377557277679e-02 8.543374538421630859e-01 4.115792512893676758e-01 -1.000830084085464478e-01
6.049487590789794922e-01 1.329600065946578979e-01 4.569827616214752197e-01 -5.214059352874755859e-01 -2.024145275354385376e-01 2.922402322292327881e-01 -5.560564342886209488e-03 9.619959443807601929e-02
2.026035338640213013e-01 2.943838834762573242e-01 6.184618473052978516e-01 -8.320985734462738037e-02 4.434334933757781982e-01 4.812854826450347900e-01 7.479684054851531982e-02 2.213763296604156494e-01
-1.809486746788024902e-01 4.828799664974212646e-01 2.234503924846649170e-01 -3.461978435516357422e-01 -2.073884159326553345e-01 6.925098896026611328e-01 2.038438916206359863e-01 1.301477104425430298e-02
-2.840025424957275391e-01 2.537043094635009766e-01 2.910461425781250000e-01 -7.135142683982849121e-01 -3.352493047714233398e-01 9.970381110906600952e-02 1.600764691829681396e-01 -3.364653289318084717e-01
-1.391944885253906250e-01 4.279341399669647217e-01 4.432557523250579834e-01 -4.000194370746612549e-01 -9.013303369283676147e-02 6.379521489143371582e-01 -1.599867343902587891e-01 -1.742107607424259186e-02
6.949833631515502930e-01 -2.259811013936996460e-02 4.775702655315399170e-01 -4.917756468057632446e-02 -2.284415215253829956e-01 3.580448627471923828e-01 3.133882582187652588e-01 -8.603388816118240356e-02
2.155728638172149658e-01 2.624121904373168945e-01 3.759628534317016602e-01 -4.378448724746704102e-01 8.622048422694206238e-03 6.515113115310668945e-01 4.898354038596153259e-02 3.530881702899932861e-01
-8.196891844272613525e-02 2.896827459335327148e-01 2.869928479194641113e-01 2.414617389440536499e-01 -2.813351452350616455e-01 1.938363760709762573e-01 6.939275264739990234e-01 -4.128422439098358154e-01
7.977340370416641235e-03 -1.117723956704139709e-01 1.096519678831100464e-01 -3.938707113265991211e-01 7.769501209259033203e-02 4.074635803699493408e-01 7.464975714683532715e-01 3.016023635864257812e-01
6.743397712707519531e-01 1.002206951379776001e-01 1.292193830013275146e-01 -2.886771261692047119e-01 3.667970597743988037e-01 -1.735681891441345215e-01 5.108700990676879883e-01 -9.764941781759262085e-02
9.673453122377395630e-02 1.962752342224121094e-01 4.660764336585998535e-01 -6.610826253890991211e-01 5.000191158615052700e-04 2.148905992507934570e-01 3.101851046085357666e-01 3.942942321300506592e-01
-1.818597614765167236e-01 -1.648941040039062500e-01 5.463353991508483887e-01 -4.373894333839416504e-01 -1.598104685544967651e-01 3.761657476425170898e-01 2.411344647407531738e-01 -4.740879237651824951e-01
2.342410981655120850e-01 3.019324131309986115e-02 6.504811644554138184e-01 -3.387998938560485840e-01 1.221414133906364441e-01 2.590255439281463623e-01 -7.186160236597061157e-02 -5.649173259735107422e-01
-1.644932106137275696e-02 3.879941105842590332e-01 -9.570876508951187134e-02 -7.086066603660583496e-01 2.654457986354827881e-01 1.718099862337112427e-01 4.082695841789245605e-01 -2.669125199317932129e-01
5.747100114822387695e-01 -8.625693619251251221e-02 5.746474862098693848e-01 9.476843290030956268e-03 -1.281916499137878418e-01 4.240109920501708984e-01 2.701067328453063965e-01 -2.505644261837005615e-01
-1.965577453374862671e-01 5.206665396690368652e-01 4.407717585563659668e-01 -2.048201709985733032e-01 -4.015137851238250732e-01 4.814063608646392822e-01 2.376051992177963257e-01 6.796272099018096924e-02
-5.789042264223098755e-02 5.711231008172035217e-02 2.692914903163909912e-01 8.132333308458328247e-02 -8.066423237323760986e-02 8.463240265846252441e-01 2.040367573499679565e-01 -3.871090412139892578e-01
9.385179728269577026e-02 2.069032490253448486e-01 1.434295177459716797e-01 -5.945369228720664978e-02 -5.321502685546875000e-01 6.788981705904006958e-02 7.773736119270324707e-01 -1.793700158596038818e-01
1.206568628549575806e-01 -3.477890044450759888e-02 3.116121292114257812e-01 -7.171527743339538574e-01 -2.075074166059494019e-01 4.420811533927917480e-01 3.250463306903839111e-01 1.693282425403594971e-01
5.716491937637329102e-01 3.872876167297363281e-01 5.488016605377197266e-01 -2.024460583925247192e-01 -3.544953069649636745e-04 -9.908741712570190430e-02 4.138036966323852539e-01 -2.416480565443634987e-03
1.245258972048759460e-01 5.576845631003379822e-02 4.069235324859619141e-01 -4.145994186401367188e-01 2.452954202890396118e-01 5.990149378776550293e-01 3.863886892795562744e-01 2.749883830547332764e-01
3.393960893154144287e-01 3.722369670867919922e-02 5.691103339195251465e-01 -6.881279349327087402e-01 -1.053076013922691345e-01 9.699955582618713379e-02 1.544369012117385864e-01 2.041290700435638428e-01
-1.739754690788686275e-03 1.133922785520553589e-01 -6.336195021867752075e-02 -8.695327639579772949e-01 1.545187979936599731e-01 3.731238096952438354e-02 3.259358406066894531e-01 -3.090869188308715820e-01
3.842241466045379639e-01 2.138899415731430054e-01 3.322584331035614014e-01 -4.184477925300598145e-01 1.491110213100910187e-02 7.021118998527526855e-01 -1.655933856964111328e-01 2.289247699081897736e-02
3.950961306691169739e-02 4.292022883892059326e-01 8.923338353633880615e-02 5.492830649018287659e-02 -4.329194128513336182e-01 3.973943740129470825e-02 6.845586299896240234e-01 -3.816093206405639648e-01
2.265720367431640625e-01 2.506862580776214600e-01 3.662272393703460693e-01 -7.793138027191162109e-01 -3.940967842936515808e-02 3.253414928913116455e-01 4.952640086412429810e-02 1.857851147651672363e-01
7.944567501544952393e-02 -2.183835953474044800e-01 6.352329850196838379e-01 -3.378470242023468018e-01 -9.123893827199935913e-02 2.482328414916992188e-01 3.671408593654632568e-01 -4.728626012802124023e-01
8.303231745958328247e-02 2.539383471012115479e-01 5.922954678535461426e-01 -2.893713712692260742e-01 9.128183871507644653e-02 6.778201460838317871e-01 1.275879889726638794e-01 1.001011282205581665e-01
-7.874057441949844360e-02 6.091251373291015625e-01 2.565458416938781738e-01 -5.591832995414733887e-01 -3.966798484325408936e-01 -1.175079941749572754e-01 1.122323051095008850e-01 -2.459787577390670776e-01
-2.765790522098541260e-01 9.345526248216629028e-02 -7.992257922887802124e-02 -1.159617006778717041e-01 2.663219273090362549e-01 3.216049373149871826e-01 7.497354149818420410e-01 -3.980890214443206787e-01
-8.810716867446899414e-02 2.473207749426364899e-02 5.956307053565979004e-01 -1.572224795818328857e-01 -6.747444719076156616e-02 6.835495233535766602e-01 3.715695738792419434e-01 -4.768684506416320801e-02
2.042019963264465332e-01 2.630390524864196777e-01 5.205048918724060059e-01 -4.511561393737792969e-01 -9.266589581966400146e-02 -2.098872065544128418e-01 4.913102984428405762e-01 3.473032414913177490e-01
-2.085939198732376099e-01 3.571237027645111084e-01 3.471775949001312256e-01 -3.846982121467590332e-01 -1.370584964752197266e-01 3.003196120262145996e-01 5.208318829536437988e-01 4.244803786277770996e-01
1.543354392051696777e-01 3.115279600024223328e-02 5.639127492904663086e-01 8.472140878438949585e-02 7.168300449848175049e-02 8.249341696500778198e-02 3.196720182895660400e-01 -7.320525646209716797e-01
2.399661988019943237e-01 -3.796359896659851074e-01 4.257851243019104004e-01 -3.381566703319549561e-01 -5.160342901945114136e-02 1.790166944265365601e-01 5.128216147422790527e-01 -4.527182579040527344e-01
-1.794161796569824219e-01 4.377813041210174561e-01 6.102731451392173767e-03 -5.702649950981140137e-01 2.819460928440093994e-01 1.594681292772293091e-01 2.665319144725799561e-01 -5.243616104125976562e-01
-2.831263542175292969e-01 4.479963481426239014e-01 1.921869069337844849e-01 -6.990066766738891602e-01 1.027704402804374695e-02 4.069240093231201172e-01 -5.281069874763488770e-02 -1.584644019603729248e-01
-3.645071387290954590e-01 1.156188827008008957e-02 2.459364384412765503e-01 -2.102223038673400879e-01 -1.523566059768199921e-02 5.808091163635253906e-01 6.009898185729980469e-01 -2.521164417266845703e-01
2.511039376258850098e-02 6.236941814422607422e-01 -2.546831667423248291e-01 -4.466030001640319824e-01 2.180615067481994629e-01 -2.704389393329620361e-02 4.460376501083374023e-01 -3.143654167652130127e-01
1.337459832429885864e-01 3.680433034896850586e-01 -9.517765790224075317e-02 -3.040190935134887695e-01 -3.633626997470855713e-01 6.266838312149047852e-02 6.335183382034301758e-01 -4.559215903282165527e-01
-2.011675536632537842e-01 -1.074783783406019211e-02 -9.377619624137878418e-02 -4.692101478576660156e-01 -1.499763107858598232e-03 5.968791246414184570e-01 5.413502454757690430e-01 -2.848452925682067871e-01
