# Supplementary material for: Where is your field going? A machine learning approach to study the relative motion of the domains of physics
Source: PLoS One. 2020 Jun 18;15(6):e0233997. doi: 10.1371/journal.pone.0233997 (PMC7302634; doi:10.1371/journal.pone.0233997)
Supplement: S24 Data — (ZIP) [file pone.0233997.s024.zip › 23/Pacs4Run_23_VS_500_embeddings1996-2000ED8.txt]

1.632147431373596191e-01 -2.319415509700775146e-01 9.550004452466964722e-02 3.504219651222229004e-02 -3.075714111328125000e-01 6.416358351707458496e-01 -1.056092418730258942e-02 -6.346710920333862305e-01
4.765745997428894043e-01 -5.581932663917541504e-01 -4.209611564874649048e-02 -3.259319067001342773e-01 -3.666343539953231812e-02 3.689349889755249023e-01 -1.135697215795516968e-01 -4.504865109920501709e-01
6.432561278343200684e-01 -5.195754170417785645e-01 1.912685632705688477e-01 2.131830900907516479e-01 -3.248284161090850830e-01 1.107981801033020020e-01 -9.713484346866607666e-02 -3.271197080612182617e-01
5.202278494834899902e-01 -4.547833651304244995e-02 4.080340266227722168e-01 1.330463308840990067e-02 -1.945088058710098267e-01 2.164071500301361084e-01 4.554253816604614258e-01 -5.182161927223205566e-01
7.299181818962097168e-02 -5.308803170919418335e-02 -5.205278992652893066e-01 -2.662471123039722443e-02 -3.066440485417842865e-02 5.166933536529541016e-01 3.070401251316070557e-01 -5.983390808105468750e-01
9.068953245878219604e-02 -3.977270722389221191e-01 -2.036762535572052002e-01 -1.649146378040313721e-01 1.557694189250469208e-02 8.611344695091247559e-01 -1.350069344043731689e-01 -6.989610195159912109e-02
4.876296520233154297e-01 -1.952408254146575928e-01 1.061997860670089722e-01 3.480391502380371094e-01 7.282601296901702881e-02 5.516816377639770508e-01 2.782959938049316406e-01 -4.523095190525054932e-01
-1.510896068066358566e-02 -1.225002808496356010e-03 2.104943692684173584e-01 -5.692838430404663086e-01 -4.866265878081321716e-02 6.904551386833190918e-01 1.278748363256454468e-01 -3.686865568161010742e-01
2.276434749364852905e-01 -2.349576056003570557e-01 -2.531609833240509033e-01 2.875360548496246338e-01 1.358157247304916382e-01 6.523438096046447754e-01 1.948993951082229614e-01 -5.140250921249389648e-01
5.683511495590209961e-01 -1.667109727859497070e-01 3.275654911994934082e-01 -5.103817954659461975e-02 -5.488172769546508789e-01 3.571366667747497559e-01 3.110748231410980225e-01 -1.173286736011505127e-01
2.373626083135604858e-01 3.988526165485382080e-01 -4.369568079710006714e-02 -2.946614325046539307e-01 -1.295444220304489136e-01 4.996396303176879883e-01 2.399059385061264038e-01 -6.098069548606872559e-01
1.911165267229080200e-01 -5.014315843582153320e-01 3.566355407238006592e-01 -3.121391832828521729e-01 1.660420745611190796e-01 4.561134576797485352e-01 1.268472820520401001e-01 -4.855114221572875977e-01
5.969274044036865234e-02 1.356744766235351562e-01 2.602741681039333344e-02 -3.650268614292144775e-01 -8.231443166732788086e-02 2.581683695316314697e-01 -3.323052823543548584e-01 -8.125599622726440430e-01
9.894170612096786499e-02 8.296593092381954193e-03 -4.663666188716888428e-01 6.502704322338104248e-02 -4.218779504299163818e-02 5.082643628120422363e-01 3.427371084690093994e-01 -6.251672506332397461e-01
-1.449141558259725571e-02 1.913289427757263184e-01 -4.456926286220550537e-01 -2.176695466041564941e-01 -3.243854343891143799e-01 7.103140354156494141e-01 -2.231159955263137817e-01 -2.400177121162414551e-01
1.596128493547439575e-01 5.822800099849700928e-02 -8.470608294010162354e-02 -5.109623074531555176e-01 -7.792683690786361694e-02 7.268774509429931641e-01 1.030531823635101318e-01 -3.972809612751007080e-01
-3.057321608066558838e-01 -1.756260730326175690e-02 1.180146485567092896e-01 4.479272663593292236e-01 -4.098018407821655273e-01 3.463428616523742676e-01 4.167013466358184814e-01 -4.797103404998779297e-01
-8.616889268159866333e-02 -2.800519168376922607e-01 1.795551627874374390e-01 2.653422057628631592e-01 -4.321936368942260742e-01 3.959528356790542603e-02 3.296773433685302734e-01 -7.172538042068481445e-01
-1.368006169795989990e-01 -2.592003345489501953e-01 -2.155474722385406494e-01 -4.377012252807617188e-01 -5.681130290031433105e-02 2.502639889717102051e-01 -2.047047168016433716e-01 -7.538528442382812500e-01
6.979249119758605957e-01 3.739320486783981323e-02 1.622174382209777832e-01 9.907010942697525024e-02 -3.161229193210601807e-01 4.223608374595642090e-01 -3.304313421249389648e-01 -2.964220643043518066e-01
3.685315325856208801e-02 -5.627620592713356018e-02 2.989121153950691223e-02 4.180356860160827637e-02 -3.149620294570922852e-01 1.063015684485435486e-02 5.044671893119812012e-01 -7.993950843811035156e-01
3.178884088993072510e-01 -2.870001792907714844e-01 4.161513447761535645e-01 -2.801024913787841797e-01 -1.633540540933609009e-01 4.644741415977478027e-01 -5.276374816894531250e-01 -2.100392580032348633e-01
2.628538012504577637e-01 -1.982710212469100952e-01 3.178808987140655518e-01 -4.596341550350189209e-01 6.943405419588088989e-02 4.354604780673980713e-01 3.662019968032836914e-02 -6.192712187767028809e-01
-3.360950946807861328e-01 2.095762640237808228e-01 4.315650761127471924e-01 -2.274376153945922852e-01 -6.685485839843750000e-01 3.290678262710571289e-01 3.581548482179641724e-02 -2.204906493425369263e-01
3.080139458179473877e-01 -2.382076531648635864e-01 -5.700470134615898132e-02 -6.164590120315551758e-01 -2.408694326877593994e-01 2.464816868305206299e-01 1.915383189916610718e-01 -5.564665198326110840e-01
-7.521505653858184814e-02 1.156931519508361816e-01 -4.725056514143943787e-02 -4.588684141635894775e-01 -5.041198804974555969e-02 6.633467674255371094e-01 2.337763458490371704e-01 -5.205222964286804199e-01
1.251179724931716919e-01 -2.874093353748321533e-01 -6.020631408318877220e-04 -6.824148893356323242e-01 -3.150654435157775879e-01 4.767407476902008057e-01 -1.849919557571411133e-01 -2.743736207485198975e-01
-1.504591316916048527e-03 -3.059079945087432861e-01 -2.135114967823028564e-01 6.349551677703857422e-02 -2.471570223569869995e-01 3.862930834293365479e-02 4.234551489353179932e-01 -7.841594815254211426e-01
4.338722229003906250e-01 -2.751237712800502777e-02 2.036659270524978638e-01 -4.137099981307983398e-01 -1.915754526853561401e-01 5.788860321044921875e-01 -3.877415657043457031e-01 -2.760585844516754150e-01
1.512507945299148560e-01 -3.045034408569335938e-01 -1.026437282562255859e-01 -6.925227642059326172e-01 -3.530930578708648682e-01 4.348503947257995605e-01 -1.214148327708244324e-01 -2.564494311809539795e-01
-1.706425398588180542e-01 3.815215826034545898e-01 2.165453583002090454e-01 3.098851442337036133e-01 -2.682698965072631836e-01 1.400239318609237671e-01 -6.400910206139087677e-03 -7.686255574226379395e-01
-5.219243764877319336e-01 -2.555728554725646973e-01 2.464871704578399658e-01 -2.948007881641387939e-01 -6.031469702720642090e-01 3.403699994087219238e-01 1.653522439301013947e-02 -1.862867474555969238e-01
-1.803904920816421509e-01 -2.133023738861083984e-01 3.559604883193969727e-01 5.496966838836669922e-01 -2.800143957138061523e-01 1.457411348819732666e-01 -2.845548151526600122e-04 -6.272466778755187988e-01
4.755282998085021973e-01 -2.109783589839935303e-01 -2.056050747632980347e-01 -1.237086057662963867e-01 -3.540260791778564453e-01 1.920893043279647827e-01 5.455590486526489258e-01 -4.603436291217803955e-01
3.176665306091308594e-01 -5.078600347042083740e-02 -1.915761381387710571e-01 -3.493537306785583496e-01 -2.358205020427703857e-01 3.149204850196838379e-01 -5.424875020980834961e-01 -5.372899770736694336e-01
-3.357509970664978027e-01 -2.406718395650386810e-02 1.884024590253829956e-02 -1.896582394838333130e-01 1.653824299573898315e-01 3.367478549480438232e-01 -1.489154398441314697e-01 -8.291204571723937988e-01
1.398509144783020020e-01 -1.195918768644332886e-01 6.113292649388313293e-03 -3.983882367610931396e-01 1.246218532323837280e-01 7.728574275970458984e-01 -1.392155736684799194e-01 -4.185316562652587891e-01
-2.509143650531768799e-01 -3.144574165344238281e-01 -1.481096893548965454e-01 2.545042335987091064e-01 -5.650189518928527832e-01 1.830818951129913330e-01 4.235060513019561768e-01 -4.683235287666320801e-01
1.291788369417190552e-01 -7.054202258586883545e-02 5.117942392826080322e-02 -6.793240308761596680e-01 -2.571131587028503418e-01 3.225697278976440430e-01 9.178967028856277466e-02 -5.793552398681640625e-01
1.582725197076797485e-01 2.514227293431758881e-02 7.920652627944946289e-02 -4.659277200698852539e-01 -1.869798600673675537e-01 4.128941595554351807e-01 -5.787477493286132812e-01 -4.588717222213745117e-01
-5.096521973609924316e-02 -6.854884028434753418e-01 -1.990604102611541748e-01 -2.073908597230911255e-01 2.494455128908157349e-02 5.369277000427246094e-01 -2.740362286567687988e-01 -2.843637466430664062e-01
1.949823275208473206e-02 -6.471886485815048218e-02 -5.123661458492279053e-02 -3.966019451618194580e-01 -6.979377567768096924e-02 8.795268833637237549e-02 4.292986541986465454e-02 -9.061253666877746582e-01
-2.174122817814350128e-02 -3.616716861724853516e-01 -1.916343420743942261e-01 -4.234516918659210205e-01 -2.293013930320739746e-01 4.065589010715484619e-01 -5.702199339866638184e-01 -3.311582803726196289e-01
3.113363683223724365e-01 -2.041829079389572144e-01 5.160935223102569580e-02 -5.858619809150695801e-01 -1.482912749052047729e-01 4.174699485301971436e-01 -1.087820250540971756e-02 -5.648817420005798340e-01
-1.886636167764663696e-01 -5.454928874969482422e-01 -1.970055252313613892e-01 -2.065111696720123291e-01 7.104714214801788330e-02 7.244923114776611328e-01 -1.746843159198760986e-01 -1.579059809446334839e-01
1.997238695621490479e-01 -2.500458955764770508e-01 1.993998885154724121e-01 -5.129044055938720703e-01 -2.173045873641967773e-01 4.525828659534454346e-01 -4.622513055801391602e-01 -3.592036664485931396e-01
-3.327792286872863770e-01 8.300201594829559326e-02 3.538617193698883057e-01 -3.648643195629119873e-02 -4.322481155395507812e-01 5.131407976150512695e-01 5.269805192947387695e-01 -1.672088503837585449e-01
-4.698307067155838013e-02 -4.751308858394622803e-01 1.162034720182418823e-01 -6.713943481445312500e-01 -1.351403445005416870e-01 4.598822891712188721e-01 -1.936467550694942474e-02 -2.786397337913513184e-01
6.727105379104614258e-01 1.647482067346572876e-01 -1.073073074221611023e-01 5.116157233715057373e-02 -5.811536908149719238e-01 1.810328811407089233e-01 1.251014322042465210e-01 -3.464438617229461670e-01
2.248709797859191895e-01 -7.536324262619018555e-01 -2.155413618311285973e-03 4.166991915553808212e-03 -5.895495414733886719e-01 1.793932914733886719e-01 -3.356382995843887329e-02 2.392060495913028717e-02
7.603590935468673706e-02 -2.647585049271583557e-02 -3.669817447662353516e-01 -1.666658073663711548e-01 -1.690148413181304932e-01 7.417209744453430176e-01 -4.019299149513244629e-01 -3.013318479061126709e-01
3.082951009273529053e-01 -4.665714502334594727e-01 2.646485567092895508e-01 -2.159654796123504639e-01 2.051213681697845459e-01 4.655022919178009033e-01 -4.995568469166755676e-02 -5.561676621437072754e-01
2.264645695686340332e-01 1.427024882286787033e-02 -2.485892623662948608e-01 -6.053238362073898315e-02 -2.792559862136840820e-01 4.703489243984222412e-01 5.952578783035278320e-01 -4.790672957897186279e-01
3.552587330341339111e-01 -2.949022948741912842e-01 -8.887138962745666504e-02 -4.382641911506652832e-01 -7.163921594619750977e-01 1.747073680162429810e-01 1.370299160480499268e-01 -1.559896618127822876e-01
-3.336793780326843262e-01 -1.859042346477508545e-01 4.135647416114807129e-01 2.255119532346725464e-01 -1.823257952928543091e-01 1.268875449895858765e-01 1.258832812309265137e-01 -7.530051469802856445e-01
1.771138757467269897e-01 -1.556582283228635788e-02 -1.325386613607406616e-01 2.992757856845855713e-01 1.216460689902305603e-01 7.094627618789672852e-01 3.662395477294921875e-01 -4.571533501148223877e-01
7.036314159631729126e-02 -8.959302306175231934e-02 1.672869324684143066e-01 -1.608925908803939819e-01 1.975585073232650757e-01 2.187279760837554932e-01 -9.812466055154800415e-02 -9.146863818168640137e-01
3.086393177509307861e-01 -4.713768661022186279e-01 3.470650911331176758e-01 -1.457405835390090942e-01 1.907495260238647461e-01 3.950662314891815186e-01 1.161592081189155579e-01 -5.787016153335571289e-01
3.590237796306610107e-01 -3.000992536544799805e-01 2.632226645946502686e-01 -3.037633299827575684e-01 -2.290417850017547607e-01 4.457755088806152344e-01 -5.613105893135070801e-01 -2.307343035936355591e-01
4.782833755016326904e-01 -2.627583742141723633e-01 3.216395676136016846e-01 -3.600732684135437012e-01 -2.172277867794036865e-01 5.124686956405639648e-01 -3.296539783477783203e-01 -2.249764055013656616e-01
-7.023006081581115723e-01 -1.886765100061893463e-02 9.976542741060256958e-02 -1.940973252058029175e-01 -3.213008642196655273e-01 5.574880838394165039e-01 1.248812004923820496e-01 -1.707872748374938965e-01
-1.637453138828277588e-01 -1.635390967130661011e-01 -2.503915429115295410e-01 -4.462372064590454102e-01 -1.472312062978744507e-01 7.273630499839782715e-01 -3.169347047805786133e-01 -1.828585267066955566e-01
3.632859587669372559e-01 -3.200134336948394775e-01 2.839260399341583252e-01 -2.824110984802246094e-01 1.338641792535781860e-01 4.793466031551361084e-01 -1.878771632909774780e-01 -5.676742196083068848e-01
2.883560359477996826e-01 -3.427086472511291504e-01 -4.119577109813690186e-01 1.495463997125625610e-01 -6.313986331224441528e-02 7.243049740791320801e-01 1.494087725877761841e-01 -2.374890446662902832e-01
1.323240250349044800e-01 3.573614358901977539e-01 1.914135068655014038e-01 1.713187992572784424e-01 -4.162612259387969971e-01 3.655171766877174377e-02 -9.834714978933334351e-02 -7.775040268898010254e-01
-5.837831497192382812e-01 -3.961880803108215332e-01 1.210726611316204071e-02 3.334730565547943115e-01 -2.362592816352844238e-01 2.588215470314025879e-01 1.041667312383651733e-01 -5.071720480918884277e-01
3.301017880439758301e-01 -4.333481788635253906e-01 3.166208565235137939e-01 -3.470947444438934326e-01 9.912007302045822144e-02 4.043605625629425049e-01 5.230970308184623718e-02 -5.535792708396911621e-01
1.759427934885025024e-01 1.120632067322731018e-01 -3.688335418701171875e-01 2.739923000335693359e-01 -1.320801526308059692e-01 5.810140371322631836e-01 4.130904078483581543e-01 -4.687322676181793213e-01
2.661799490451812744e-01 -3.404974937438964844e-01 9.329605102539062500e-02 -6.223995685577392578e-01 -2.013898789882659912e-01 3.615216016769409180e-01 -7.848007231950759888e-02 -4.896014630794525146e-01
-9.532023221254348755e-02 1.051837857812643051e-02 -3.205186724662780762e-01 -5.609590187668800354e-02 1.134250964969396591e-02 6.248687505722045898e-01 4.684913456439971924e-01 -5.242619514465332031e-01
3.164778053760528564e-01 -5.741987228393554688e-01 1.405109316110610962e-01 -3.316718041896820068e-01 4.901020973920822144e-02 5.007294416427612305e-01 -1.724848598241806030e-01 -3.968693017959594727e-01
-4.270989447832107544e-02 -5.415209382772445679e-02 9.149701893329620361e-02 -6.900003552436828613e-01 -2.490720450878143311e-01 5.918681025505065918e-01 -2.210887819528579712e-01 -2.225901633501052856e-01
1.999812275171279907e-01 -2.404231429100036621e-01 -3.110953867435455322e-01 5.819609761238098145e-01 -1.542356908321380615e-01 5.527788996696472168e-01 -2.790770232677459717e-01 -2.439434230327606201e-01
-2.307260632514953613e-01 -1.684411615133285522e-01 6.735510826110839844e-01 -2.659109830856323242e-01 -4.834803044795989990e-01 3.662276268005371094e-01 9.320720285177230835e-02 -1.320979744195938110e-01
4.971105754375457764e-01 -8.241146057844161987e-02 3.743237257003784180e-01 -2.745609283447265625e-01 -2.177454829216003418e-01 5.041625499725341797e-01 -4.046569764614105225e-01 -2.554354369640350342e-01
9.814458340406417847e-02 3.385976552963256836e-01 3.545912802219390869e-01 4.720148742198944092e-01 -3.067988753318786621e-01 5.402316451072692871e-01 -3.531924486160278320e-01 -1.283187419176101685e-01
1.329640150070190430e-01 -5.763145685195922852e-01 -3.874655961990356445e-01 -1.209796816110610962e-01 -1.646897643804550171e-01 6.753563880920410156e-01 -7.459455169737339020e-03 -4.617168754339218140e-02
-2.290364652872085571e-01 -3.227905631065368652e-01 2.907953858375549316e-01 4.698030054569244385e-01 -3.918085098266601562e-01 1.011933609843254089e-01 1.127912253141403198e-01 -6.013283133506774902e-01
1.159875541925430298e-01 1.914572566747665405e-01 -5.253422260284423828e-01 -6.568925082683563232e-02 -4.750290215015411377e-01 6.216226220130920410e-01 -1.454238146543502808e-01 -1.907256096601486206e-01
-2.263511717319488525e-01 -3.458361029624938965e-01 3.460980951786041260e-01 2.272978872060775757e-01 -5.689311027526855469e-01 -9.632617980241775513e-02 -2.054633349180221558e-01 -5.315428376197814941e-01
8.262995630502700806e-02 -7.696712017059326172e-02 1.608928479254245758e-02 3.347611129283905029e-01 -2.085042297840118408e-01 3.164381533861160278e-02 1.573424935340881348e-01 -8.976037502288818359e-01
2.145930752158164978e-02 1.396870166063308716e-01 -4.497771859169006348e-01 9.468241780996322632e-02 -2.851250767707824707e-01 8.008205294609069824e-01 -1.928482651710510254e-01 -9.467065334320068359e-02
3.788630664348602295e-01 3.347380831837654114e-02 -4.652802348136901855e-01 1.146144121885299683e-01 -2.967637479305267334e-01 5.952661633491516113e-01 -3.591057062149047852e-01 -2.331365048885345459e-01
1.932468563318252563e-01 1.567904502153396606e-01 -5.696947127580642700e-02 2.704918682575225830e-01 -4.470420181751251221e-01 -4.047469049692153931e-02 -1.704001724720001221e-01 -7.944432497024536133e-01
8.414353430271148682e-02 1.093828603625297546e-01 6.699661165475845337e-02 3.467476665973663330e-01 1.584080792963504791e-02 8.454646468162536621e-01 3.450904786586761475e-01 -1.486062407493591309e-01
-1.946226358413696289e-01 -4.829974174499511719e-01 2.213490456342697144e-01 2.734853327274322510e-01 -4.072877466678619385e-01 2.793567776679992676e-01 4.793379008769989014e-01 -3.624327480792999268e-01
-4.125120937824249268e-01 -2.266161888837814331e-01 2.974135335534811020e-03 -6.735812127590179443e-02 -3.045166432857513428e-01 3.230582475662231445e-01 5.755590200424194336e-01 -4.955481588840484619e-01
-2.241932004690170288e-01 -1.450096517801284790e-01 1.638092547655105591e-01 1.688635945320129395e-01 -6.793671846389770508e-01 3.427555859088897705e-01 4.967503547668457031e-01 -2.181264162063598633e-01
1.594428867101669312e-01 -3.078954517841339111e-01 -5.350687503814697266e-01 1.347773224115371704e-01 -1.627360880374908447e-01 6.939318180084228516e-01 -1.884070634841918945e-01 -1.783071309328079224e-01
-1.674506813287734985e-01 -9.408371150493621826e-02 -2.764046192169189453e-01 -1.688822656869888306e-01 -6.026677787303924561e-02 6.180291771888732910e-01 -5.843654870986938477e-01 -3.620948493480682373e-01
-3.866797983646392822e-01 -6.213165521621704102e-01 2.473424971103668213e-01 1.582806855440139771e-01 -3.454413712024688721e-01 3.018367886543273926e-01 3.318062424659729004e-01 -2.401725500822067261e-01
8.946272730827331543e-02 1.460932493209838867e-01 1.180655136704444885e-01 4.635318219661712646e-01 -6.481102108955383301e-01 5.461320877075195312e-01 -1.473980993032455444e-01 4.264668002724647522e-02
-3.162019327282905579e-02 2.524150013923645020e-01 -5.152103677392005920e-02 -5.204758644104003906e-01 -8.846860378980636597e-02 6.266139745712280273e-01 -2.407621825113892555e-03 -5.111356377601623535e-01
-3.519281446933746338e-01 -3.809408843517303467e-01 2.906695306301116943e-01 2.099458575248718262e-01 -5.449152588844299316e-01 2.509484291076660156e-01 3.746757209300994873e-01 -3.196481168270111084e-01
3.405628204345703125e-01 -1.687818318605422974e-01 2.736716568470001221e-01 -5.376675724983215332e-01 -1.336865872144699097e-01 5.098260641098022461e-01 -2.710637450218200684e-01 -3.745355606079101562e-01
2.836389839649200439e-01 -3.091095685958862305e-01 1.589446812868118286e-01 -4.514385759830474854e-01 2.920398488640785217e-02 5.267400145530700684e-01 -2.392181456089019775e-01 -5.093200206756591797e-01
-5.900112390518188477e-01 -1.003634557127952576e-01 1.247779652476310730e-01 -8.068326860666275024e-03 -6.376237869262695312e-01 3.878046870231628418e-01 1.712660938501358032e-01 -1.997262388467788696e-01
2.395535558462142944e-01 -7.332115620374679565e-02 -1.024086624383926392e-01 3.038586080074310303e-01 1.625269651412963867e-01 6.303030252456665039e-01 2.019968032836914062e-01 -6.082112789154052734e-01
1.912344098091125488e-01 2.777317166328430176e-02 -1.667906045913696289e-01 6.690529584884643555e-01 -1.104530468583106995e-01 5.479324460029602051e-01 -1.778356879949569702e-01 -3.783541619777679443e-01
5.820690989494323730e-01 -1.090138703584671021e-01 3.203718364238739014e-01 1.421252936124801636e-01 -1.301614940166473389e-01 4.602026641368865967e-01 -3.911568522453308105e-01 -3.804492950439453125e-01
-1.000378467142581940e-02 -3.479597568511962891e-01 -2.491820901632308960e-01 -5.189304053783416748e-02 2.156550437211990356e-02 7.869626283645629883e-01 -3.537972867488861084e-01 -2.628527879714965820e-01
-2.878966927528381348e-01 -3.658248186111450195e-01 2.122700512409210205e-01 3.299412727355957031e-01 -5.712860822677612305e-01 1.090459674596786499e-01 2.732377946376800537e-01 -4.652418494224548340e-01
1.260238438844680786e-01 -3.710258901119232178e-01 -6.283929347991943359e-01 2.873221784830093384e-02 -2.746151089668273926e-01 5.608800053596496582e-01 -1.508990675210952759e-01 -1.948954910039901733e-01
2.105240225791931152e-01 -3.666369616985321045e-02 6.419145315885543823e-02 -6.489237546920776367e-01 -1.864180564880371094e-01 4.625234901905059814e-01 6.042144447565078735e-02 -5.261012315750122070e-01
3.045231103897094727e-01 -2.820149958133697510e-01 -1.221733838319778442e-01 -3.575536012649536133e-01 -5.858171582221984863e-01 5.600071549415588379e-01 1.378683149814605713e-01 9.573279321193695068e-02
-1.110263317823410034e-01 -2.836750149726867676e-01 2.047295421361923218e-01 -2.002938538789749146e-01 2.442483156919479370e-01 3.069086670875549316e-01 -1.758969277143478394e-01 -8.002375364303588867e-01
-2.905363440513610840e-01 -3.840025886893272400e-02 5.584180355072021484e-02 -3.983115255832672119e-01 3.028735984116792679e-03 3.057354986667633057e-01 -3.181860446929931641e-01 -7.467381358146667480e-01
5.415202379226684570e-01 -1.541553884744644165e-01 4.513789117336273193e-01 6.875328719615936279e-02 -2.299479693174362183e-01 4.526750743389129639e-01 3.930144309997558594e-01 -2.495413273572921753e-01
-6.527076661586761475e-02 3.942492604255676270e-02 3.556586429476737976e-02 -6.187778711318969727e-01 -1.252873241901397705e-01 6.872821450233459473e-01 -4.845301620662212372e-03 -3.492236733436584473e-01
-1.334714703261852264e-02 2.261994630098342896e-01 -2.986559271812438965e-01 -4.541915953159332275e-01 -2.838176488876342773e-01 6.794096231460571289e-01 -1.388686448335647583e-01 -3.028794229030609131e-01
1.351026725023984909e-02 -5.341971516609191895e-01 -2.437004595994949341e-01 -7.147559523582458496e-02 6.084752455353736877e-02 7.019430994987487793e-01 -3.365142047405242920e-01 -2.007085978984832764e-01
5.792812258005142212e-02 2.189157009124755859e-01 -4.711428880691528320e-01 -6.620108336210250854e-02 -4.818673133850097656e-01 6.893908977508544922e-01 -1.127044856548309326e-01 -4.694518074393272400e-02
4.994014278054237366e-02 -4.408305287361145020e-01 6.071648746728897095e-02 -7.629952579736709595e-02 -2.964288592338562012e-01 8.001243323087692261e-02 4.460848867893218994e-01 -7.073913812637329102e-01
3.060795962810516357e-01 -9.495487809181213379e-02 1.424538344144821167e-01 -5.386342406272888184e-01 -9.050187468528747559e-02 4.390746355056762695e-01 -2.456276118755340576e-01 -5.705863833427429199e-01
2.131719142198562622e-01 -2.410859316587448120e-01 -1.017226651310920715e-01 5.909336805343627930e-01 -5.885014776140451431e-03 6.757271289825439453e-01 -2.121521532535552979e-01 -1.877098381519317627e-01
-2.948787212371826172e-01 -5.600879192352294922e-01 9.585583955049514771e-02 2.453171014785766602e-01 -5.015560984611511230e-01 8.830418437719345093e-02 1.403998583555221558e-01 -5.009102821350097656e-01
2.724210619926452637e-01 -1.642907112836837769e-01 3.444570600986480713e-01 5.852585658431053162e-02 -5.766230225563049316e-01 -7.296101003885269165e-02 3.861572742462158203e-01 -5.383163094520568848e-01
3.477645665407180786e-02 -1.452698651701211929e-02 1.247579380869865417e-01 3.151146471500396729e-01 -3.953489065170288086e-01 -3.713075444102287292e-02 -1.355903297662734985e-01 -8.412215113639831543e-01
-7.308557629585266113e-02 -1.090151630342006683e-02 -4.023420512676239014e-01 -4.891925752162933350e-01 -3.385256230831146240e-01 5.161966681480407715e-01 -3.496886491775512695e-01 -3.000172078609466553e-01
4.521473646163940430e-01 5.347911268472671509e-02 2.872661054134368896e-01 -5.280112102627754211e-02 -2.083475291728973389e-01 6.414833068847656250e-01 -4.958078563213348389e-01 -8.159621059894561768e-02
-3.356746435165405273e-01 -1.458636075258255005e-01 3.492139577865600586e-01 -4.476220607757568359e-01 -5.949782729148864746e-01 1.169057786464691162e-01 5.601296201348304749e-02 -4.158449172973632812e-01
1.002831608057022095e-01 -2.324205935001373291e-01 3.280881643295288086e-01 4.380927085876464844e-01 -5.156073570251464844e-01 4.820258021354675293e-01 -3.387010097503662109e-01 1.530975252389907837e-01
5.546744465827941895e-01 -7.935853302478790283e-02 6.854231655597686768e-02 -7.636865973472595215e-02 -7.221039533615112305e-01 3.844459354877471924e-01 -4.465100914239883423e-02 6.543473154306411743e-02
-4.830390587449073792e-02 -1.263395100831985474e-01 -1.872632950544357300e-01 -5.491577386856079102e-01 -1.274423748254776001e-01 2.838315665721893311e-01 -2.192096412181854248e-01 -7.072541713714599609e-01
1.161217689514160156e-01 -6.473057270050048828e-01 9.778123348951339722e-02 -2.977043092250823975e-01 -3.215560317039489746e-01 5.819861292839050293e-01 -1.237573474645614624e-02 1.645074486732482910e-01
-2.577773928642272949e-01 -5.519242882728576660e-01 2.301359474658966064e-01 2.030027955770492554e-01 -4.493436813354492188e-01 1.286634057760238647e-01 2.670934796333312988e-01 -4.949291050434112549e-01
6.104787588119506836e-01 -4.453401267528533936e-02 4.367541670799255371e-01 1.918291598558425903e-01 -2.857082188129425049e-01 4.001420438289642334e-01 -3.174329400062561035e-01 -2.351027727127075195e-01
-1.922426521778106689e-01 1.386996209621429443e-01 -1.377972364425659180e-01 2.309503108263015747e-01 -7.145645022392272949e-01 -5.461779981851577759e-02 -1.895930059254169464e-02 -5.979415774345397949e-01
-4.423041045665740967e-01 -3.141554594039916992e-01 -6.078585516661405563e-03 8.460747078061103821e-03 -3.947242200374603271e-01 3.536038696765899658e-01 4.949081540107727051e-01 -4.240138828754425049e-01
-1.312503367662429810e-01 -2.187976688146591187e-01 -3.403158783912658691e-01 -2.302929908037185669e-01 -9.958600997924804688e-02 6.869260072708129883e-01 -3.866104185581207275e-01 -3.671498298645019531e-01
9.936790168285369873e-02 -2.711628079414367676e-01 -8.020621538162231445e-02 -4.209689199924468994e-01 -3.156259059906005859e-01 7.556979656219482422e-01 -2.139864563941955566e-01 1.282943338155746460e-01
2.498481869697570801e-01 1.137373875826597214e-02 -5.906893871724605560e-03 4.248721003532409668e-01 -4.211586415767669678e-01 1.506798714399337769e-02 -7.394587621092796326e-03 -7.610775232315063477e-01
6.341381371021270752e-02 8.564167469739913940e-02 -3.529905974864959717e-01 -3.842079341411590576e-01 -4.677521884441375732e-01 3.538767397403717041e-01 -5.146806240081787109e-01 -3.278861641883850098e-01
-3.384517729282379150e-01 -1.011436432600021362e-01 1.395260244607925415e-01 -1.245682686567306519e-01 -7.718988060951232910e-01 2.308372259140014648e-01 3.351663947105407715e-01 -2.806872427463531494e-01
2.306027561426162720e-01 -5.648598670959472656e-01 1.116638034582138062e-01 8.767724782228469849e-02 -7.371334433555603027e-01 2.377457022666931152e-01 4.667991772294044495e-02 7.437722384929656982e-02
2.279103361070156097e-02 5.354540795087814331e-02 9.374586492776870728e-02 -2.886181175708770752e-01 1.410990059375762939e-01 8.370364308357238770e-01 2.375083118677139282e-01 -3.571771085262298584e-01
5.278680324554443359e-01 -1.763176470994949341e-01 -4.552517533302307129e-01 -6.269683688879013062e-02 -3.902700543403625488e-01 7.699783891439437866e-02 2.496513575315475464e-01 -5.084460377693176270e-01
7.591187953948974609e-02 1.868113875389099121e-01 -5.617154762148857117e-02 4.645051658153533936e-01 -5.826181769371032715e-01 7.029873877763748169e-02 -3.294792473316192627e-01 -5.361681580543518066e-01
5.069468617439270020e-01 -8.668993413448333740e-02 2.707728743553161621e-02 4.373879730701446533e-01 -2.874163538217544556e-02 3.532940745353698730e-01 -3.344731628894805908e-01 -5.531124472618103027e-01
-4.147630929946899414e-01 -1.645618230104446411e-01 -1.660322844982147217e-01 2.918291091918945312e-01 -4.122988283634185791e-01 5.671189632266759872e-03 -3.255184888839721680e-01 -6.420087218284606934e-01
-1.312998123466968536e-02 -3.721899390220642090e-01 -3.932437598705291748e-01 -3.388030827045440674e-02 5.781408026814460754e-02 7.527228593826293945e-01 -2.546423971652984619e-01 -2.659642696380615234e-01
4.515101313591003418e-01 -2.743501067161560059e-01 3.987728953361511230e-01 2.718178033828735352e-01 -1.155354361981153488e-02 2.783814966678619385e-01 -3.892906904220581055e-01 -5.087131857872009277e-01
-1.116703450679779053e-01 -4.763252660632133484e-02 -2.219370603561401367e-01 2.220473289489746094e-01 -2.899792194366455078e-01 6.372537463903427124e-02 1.407138407230377197e-01 -8.824683427810668945e-01
2.677521109580993652e-01 -8.446311950683593750e-02 -8.322919905185699463e-02 3.852573335170745850e-01 -4.164720773696899414e-01 2.156001748517155647e-03 6.782084703445434570e-02 -7.666624188423156738e-01
3.749149739742279053e-01 -1.448501050472259521e-01 2.890815436840057373e-01 1.649092882871627808e-02 -8.392516374588012695e-01 1.816096007823944092e-01 -1.272021234035491943e-01 -3.333828598260879517e-02
3.592532575130462646e-01 -2.807347774505615234e-01 5.339914560317993164e-02 -5.289808511734008789e-01 -1.174049675464630127e-01 4.869898259639739990e-01 -1.987273544073104858e-01 -4.679930508136749268e-01
-3.616802096366882324e-01 6.626942008733749390e-02 -2.232621237635612488e-02 -2.265822887420654297e-01 -5.754064321517944336e-01 2.034777551889419556e-01 4.544762372970581055e-01 -4.836457967758178711e-01
1.272469758987426758e-01 2.403688430786132812e-02 -2.890348136425018311e-01 9.013883769512176514e-02 -3.094269037246704102e-01 8.533953428268432617e-01 2.541012465953826904e-01 5.448307842016220093e-02
-1.089969798922538757e-01 -6.230221390724182129e-01 -2.310323417186737061e-01 -3.401511013507843018e-01 -8.204185962677001953e-02 6.254813671112060547e-01 -1.285322159528732300e-01 -1.280858069658279419e-01
5.004953220486640930e-02 1.522117555141448975e-01 -4.042732715606689453e-02 1.751386374235153198e-01 -5.761953592300415039e-01 -7.833766192197799683e-02 -4.008748829364776611e-01 -6.657176613807678223e-01
-1.715634316205978394e-01 -2.984091872349381447e-03 -5.633598566055297852e-01 8.109498769044876099e-02 -2.191649228334426880e-01 7.234482169151306152e-01 -6.594006717205047607e-02 -2.661722004413604736e-01
2.045062631368637085e-01 -1.768820881843566895e-01 1.067068874835968018e-01 -7.119463682174682617e-01 -3.175341784954071045e-01 3.917632699012756348e-01 3.285929560661315918e-02 -3.914712667465209961e-01
-1.432685405015945435e-01 -1.063457727432250977e-01 3.811075538396835327e-02 -1.204946413636207581e-01 2.525831758975982666e-01 3.266366720199584961e-01 -2.656415291130542755e-02 -8.837409019470214844e-01
4.434874951839447021e-01 -4.220668226480484009e-02 3.297732174396514893e-01 1.559037268161773682e-01 -1.049547642469406128e-01 5.955078601837158203e-01 5.159453153610229492e-01 -1.914058327674865723e-01
-6.155405566096305847e-02 1.541050076484680176e-01 -7.861679792404174805e-02 4.843764305114746094e-01 -7.136074304580688477e-01 2.802882529795169830e-02 -1.938609927892684937e-01 -4.290202856063842773e-01
2.632026970386505127e-01 -2.381477504968643188e-01 3.747852742671966553e-01 -8.740801364183425903e-02 -8.137538433074951172e-01 5.066071823239326477e-02 -2.358911335468292236e-01 -7.415875792503356934e-02
-4.066949784755706787e-01 -5.049500465393066406e-01 2.616560161113739014e-01 3.334321677684783936e-01 -1.613533198833465576e-01 2.341484874486923218e-01 1.374084651470184326e-01 -5.479436516761779785e-01
-3.573996126651763916e-01 -2.528054825961589813e-02 4.112999141216278076e-01 -1.385149210691452026e-01 -6.600001454353332520e-01 3.751618862152099609e-01 2.860566079616546631e-01 -1.584214568138122559e-01
7.536007463932037354e-02 -4.315638244152069092e-01 -1.053758710622787476e-01 -2.482565045356750488e-01 6.211380008608102798e-03 7.239232063293457031e-01 -4.053864479064941406e-01 -2.165563255548477173e-01
3.365791589021682739e-02 2.726226449012756348e-01 -1.380995362997055054e-01 3.569135069847106934e-01 -5.660671591758728027e-01 8.097532391548156738e-02 -2.427829056978225708e-01 -6.262210607528686523e-01
-5.295029282569885254e-01 -4.601249396800994873e-01 2.448746860027313232e-01 2.833343148231506348e-01 -3.800696432590484619e-01 2.820185124874114990e-01 1.662063151597976685e-01 -3.406725227832794189e-01
9.626719169318675995e-03 -2.298080921173095703e-01 -4.737372100353240967e-01 4.885497391223907471e-01 -8.441899716854095459e-02 5.281014442443847656e-01 -1.691736876964569092e-01 -4.115218818187713623e-01
3.288191258907318115e-01 -1.617247462272644043e-01 1.670892834663391113e-01 -4.226023852825164795e-01 -3.057645559310913086e-01 4.352852106094360352e-01 -5.617089271545410156e-01 -2.464335262775421143e-01
-1.330912560224533081e-01 -1.228108704090118408e-01 -1.716504544019699097e-01 -9.564157575368881226e-02 1.128014922142028809e-01 7.071107625961303711e-01 -4.989374577999114990e-01 -4.085640311241149902e-01
-4.079752862453460693e-01 -3.225408792495727539e-01 1.916902810335159302e-01 2.370548248291015625e-01 -4.284796118736267090e-01 3.277342915534973145e-01 4.150608479976654053e-01 -4.162971675395965576e-01
3.234664201736450195e-01 2.365583330392837524e-01 -1.288885027170181274e-01 -1.963606029748916626e-01 -2.461734563112258911e-01 6.787772774696350098e-01 -4.676134884357452393e-01 -2.103269398212432861e-01
-1.960239410400390625e-01 -1.815401911735534668e-01 -5.146529898047447205e-02 -2.300776690244674683e-01 1.758199781179428101e-01 3.338510990142822266e-01 -3.346832990646362305e-01 -7.865438461303710938e-01
-1.432233750820159912e-01 -9.358642250299453735e-02 -2.568925023078918457e-01 -5.243931412696838379e-01 -3.507679998874664307e-01 6.153607964515686035e-01 -3.265029191970825195e-01 -1.464091241359710693e-01
4.328131675720214844e-01 1.540884673595428467e-01 -3.358395993709564209e-01 -1.690744906663894653e-01 -2.725129127502441406e-01 5.880747437477111816e-01 -3.374626040458679199e-01 -3.370147645473480225e-01
1.908205151557922363e-01 -3.450644910335540771e-01 1.597259044647216797e-01 -3.544648587703704834e-01 -7.675946354866027832e-01 -1.200836449861526489e-01 7.518272846937179565e-02 -2.899760901927947998e-01
-1.245607584714889526e-01 1.627651751041412354e-01 -3.126940429210662842e-01 2.925395071506500244e-01 -1.476236581802368164e-01 7.326856255531311035e-01 -4.159739315509796143e-01 -2.073165178298950195e-01
1.609830707311630249e-01 1.251627802848815918e-01 2.436573803424835205e-01 -5.237904191017150879e-01 -1.358858793973922729e-01 5.991204380989074707e-01 -3.227379918098449707e-01 -3.783163428306579590e-01
-2.611758932471275330e-02 -9.282383322715759277e-02 7.569230198860168457e-01 3.120964765548706055e-01 -1.497480571269989014e-01 5.148517489433288574e-01 -1.547710895538330078e-01 -9.441529959440231323e-02
-2.527777552604675293e-01 1.405822038650512695e-01 3.935280144214630127e-01 -9.485378116369247437e-02 -2.451170682907104492e-01 5.715789794921875000e-01 5.323832035064697266e-01 -2.868131101131439209e-01
-2.873913347721099854e-01 -1.503814011812210083e-01 4.152069091796875000e-01 -4.713404476642608643e-01 -6.133319139480590820e-01 1.164334341883659363e-01 1.162090222351253033e-03 -3.324136734008789062e-01
4.856370985507965088e-01 -2.416728734970092773e-01 -1.869765520095825195e-01 -1.427336484193801880e-01 -7.067340612411499023e-01 3.660902678966522217e-01 -1.205490678548812866e-01 4.889447614550590515e-02
-1.200652495026588440e-01 -1.652172207832336426e-01 6.960396766662597656e-01 3.453332185745239258e-01 -8.884917944669723511e-02 5.827940702438354492e-01 5.890700966119766235e-02 -5.956694856286048889e-02
2.305869013071060181e-01 -5.035093426704406738e-01 8.302624523639678955e-02 5.495120957493782043e-02 -5.718709826469421387e-01 4.802601337432861328e-01 3.153418302536010742e-01 1.620753407478332520e-01
1.332855224609375000e-01 4.376935213804244995e-02 2.689322531223297119e-01 3.158081173896789551e-01 -6.300646662712097168e-01 5.165539383888244629e-01 -3.367647826671600342e-01 1.761814951896667480e-01
-1.282407194375991821e-01 -8.404984325170516968e-02 2.494516670703887939e-01 -2.362372539937496185e-02 -7.932217717170715332e-01 3.128468692302703857e-01 4.263941943645477295e-01 -6.942564994096755981e-02
-1.280868947505950928e-01 -1.273414958268404007e-02 -5.529289245605468750e-01 -2.003108114004135132e-01 -1.454613655805587769e-01 5.892366766929626465e-01 -3.020829260349273682e-01 -4.218576848506927490e-01
-5.111737251281738281e-01 -1.056504920125007629e-01 2.215733826160430908e-01 1.470718830823898315e-01 -7.089816331863403320e-01 2.649862766265869141e-01 1.373433768749237061e-01 -2.551048398017883301e-01
7.140403985977172852e-02 -6.412394642829895020e-01 1.618700288236141205e-02 -2.282415702939033508e-02 -6.164355278015136719e-01 3.890692889690399170e-01 6.930627860128879547e-03 2.269689142704010010e-01
2.780159413814544678e-01 1.124038919806480408e-01 -2.226676233112812042e-02 1.980113387107849121e-01 -2.393207103013992310e-01 4.795841872692108154e-01 4.665457904338836670e-01 -6.045062541961669922e-01
4.178357422351837158e-01 -4.952025413513183594e-01 2.314769178628921509e-01 -9.040803462266921997e-02 1.857705116271972656e-01 5.377140641212463379e-01 -7.374104112386703491e-02 -4.351410269737243652e-01
-1.800739318132400513e-01 -4.336549639701843262e-01 -5.938562750816345215e-02 -3.841677010059356689e-01 -2.486809343099594116e-01 4.679692387580871582e-01 -5.735910534858703613e-01 -1.362397670745849609e-01
4.374068975448608398e-02 1.197730004787445068e-01 -4.145968258380889893e-01 -4.738229885697364807e-02 -2.337346374988555908e-01 8.493712544441223145e-01 -1.464066207408905029e-01 -1.100336909294128418e-01
5.154679417610168457e-01 -7.950220257043838501e-02 8.969864249229431152e-02 3.215562403202056885e-01 -9.666448086500167847e-02 4.025253057479858398e-01 3.171029984951019287e-01 -5.870287418365478516e-01
5.225028842687606812e-02 1.221253648400306702e-01 -2.687225341796875000e-01 -2.468123435974121094e-01 -2.710100710391998291e-01 4.423248767852783203e-01 -6.298230886459350586e-01 -4.283133447170257568e-01
4.652111977338790894e-02 -6.017688512802124023e-01 9.512119740247726440e-02 -1.708610653877258301e-01 -7.274925112724304199e-01 3.685200586915016174e-02 1.789041012525558472e-01 -1.867041885852813721e-01
2.134788222610950470e-02 1.435040384531021118e-01 3.798705637454986572e-01 5.150091052055358887e-01 -4.626343846321105957e-01 5.715798139572143555e-01 -1.596260517835617065e-01 5.657092481851577759e-02
-1.076990589499473572e-01 -4.028291404247283936e-01 6.684736162424087524e-02 1.851368397474288940e-01 -4.503566026687622070e-01 1.807064712047576904e-01 5.527465939521789551e-01 -4.963675439357757568e-01
5.755455493927001953e-01 -8.349673449993133545e-02 4.156498014926910400e-01 2.872892022132873535e-01 -2.736671864986419678e-01 4.838790595531463623e-01 -2.831853628158569336e-01 -1.313358098268508911e-01
3.052741289138793945e-01 -3.484696745872497559e-01 -1.925693005323410034e-01 5.019583106040954590e-01 -5.248965322971343994e-02 6.882804036140441895e-01 -3.151081502437591553e-02 -1.373078674077987671e-01
2.587251067161560059e-01 -1.814411580562591553e-01 6.770285964012145996e-02 -3.345110714435577393e-01 -8.676095008850097656e-01 -1.936668157577514648e-02 -3.395615518093109131e-02 -1.714197844266891479e-01
-3.881508409976959229e-01 8.997035026550292969e-02 4.539560675621032715e-01 -1.572200953960418701e-01 -5.309948325157165527e-01 4.322881996631622314e-01 3.319909572601318359e-01 -1.772102117538452148e-01
3.164458870887756348e-01 -4.952607452869415283e-01 -2.417822778224945068e-01 -2.136301398277282715e-01 -6.034305691719055176e-01 4.233983159065246582e-01 8.155865222215652466e-02 2.087526954710483551e-02
-8.743777126073837280e-02 -9.334493428468704224e-02 9.280488640069961548e-02 2.727189660072326660e-01 -3.486778438091278076e-01 -1.414028927683830261e-02 1.094219926744699478e-02 -8.824720978736877441e-01
-2.558304741978645325e-02 -3.612131178379058838e-01 -1.471675485372543335e-01 -5.006203055381774902e-01 -3.491767346858978271e-01 6.430988907814025879e-01 -2.471659332513809204e-01 3.972750346292741597e-05
3.593343198299407959e-01 2.098521590232849121e-01 -2.029087990522384644e-01 -1.931283473968505859e-01 -2.232020646333694458e-01 6.312055587768554688e-01 -4.353089630603790283e-01 -3.326213061809539795e-01
-2.406457960605621338e-01 -2.173335403203964233e-01 3.224383294582366943e-01 2.375913858413696289e-01 -3.195021748542785645e-01 4.531510174274444580e-03 -2.029342949390411377e-02 -7.949374318122863770e-01
-3.661436736583709717e-01 -1.069260686635971069e-01 5.584236979484558105e-01 -2.049924992024898529e-02 -6.360784173011779785e-01 6.386044621467590332e-02 -4.127985984086990356e-02 -3.631394803524017334e-01
-6.438263058662414551e-01 -3.155203759670257568e-01 1.239654421806335449e-01 1.559696048498153687e-01 -5.548379421234130859e-01 3.416837155818939209e-01 6.462538242340087891e-02 -1.321789473295211792e-01
6.428726017475128174e-02 -1.304471194744110107e-01 1.448154598474502563e-01 5.701732039451599121e-01 -6.338099241256713867e-01 4.345581531524658203e-01 -1.742282807826995850e-01 1.089517921209335327e-01
-6.079203486442565918e-01 -4.349771738052368164e-01 8.225728571414947510e-02 2.284085154533386230e-01 -1.428992897272109985e-01 3.423601388931274414e-01 1.400202810764312744e-01 -4.743992388248443604e-01
5.207146406173706055e-01 -1.395723223686218262e-01 1.747468858957290649e-01 2.024589031934738159e-01 -7.398513555526733398e-01 1.462970376014709473e-01 2.193039506673812866e-01 -1.448190659284591675e-01
-2.367856651544570923e-01 -2.239148467779159546e-01 2.153190374374389648e-01 5.154582858085632324e-02 -7.421592473983764648e-01 3.993021249771118164e-01 3.644324243068695068e-01 4.149437323212623596e-02
-8.534141629934310913e-02 -3.161098659038543701e-01 2.630957365036010742e-01 1.548505276441574097e-01 -5.718134045600891113e-01 2.591025233268737793e-01 5.639492273330688477e-01 -2.957192957401275635e-01
7.264450192451477051e-02 2.012702822685241699e-01 -1.111244484782218933e-01 3.109619021415710449e-01 1.077425107359886169e-01 6.878876090049743652e-01 -3.267559707164764404e-01 -5.035871863365173340e-01
-4.900859892368316650e-01 -9.435712546110153198e-02 3.540972247719764709e-02 2.822654545307159424e-01 -2.780182361602783203e-01 7.245391607284545898e-02 -2.612967789173126221e-01 -7.205311059951782227e-01
-3.580359816551208496e-01 -1.403657793998718262e-01 2.541704773902893066e-01 1.505430191755294800e-01 -6.843540072441101074e-01 4.470449686050415039e-01 3.089729845523834229e-01 3.446633741259574890e-02
2.334462478756904602e-02 -2.615219950675964355e-01 1.654209196567535400e-01 -7.083005905151367188e-01 -1.633889526128768921e-01 3.896833658218383789e-01 -1.557617336511611938e-01 -4.463146626949310303e-01
2.550241947174072266e-01 5.042844265699386597e-02 -2.309422940015792847e-01 -3.374017402529716492e-02 -3.878777027130126953e-01 8.410261869430541992e-01 9.240544587373733521e-02 1.078616902232170105e-01
-4.078946262598037720e-02 2.055957615375518799e-01 1.580388993024826050e-01 -5.801146030426025391e-01 -1.912345290184020996e-01 7.232558727264404297e-01 -7.057927548885345459e-02 -1.729344129562377930e-01
2.624906599521636963e-01 -2.804316878318786621e-01 3.068015873432159424e-01 -2.042260915040969849e-01 -8.214088678359985352e-01 -1.042576692998409271e-02 -1.334163993597030640e-01 -1.549191325902938843e-01
-7.900849916040897369e-03 -9.852860122919082642e-02 -3.425248861312866211e-01 -4.643620252609252930e-01 -2.264858931303024292e-01 6.772887110710144043e-01 -2.123167961835861206e-01 -3.196562826633453369e-01
1.178643032908439636e-01 -4.101595878601074219e-01 7.275916337966918945e-01 1.759807020425796509e-01 -1.686435788869857788e-01 1.805411130189895630e-01 -3.295898437500000000e-01 -2.964001595973968506e-01
-3.419902622699737549e-01 -3.838307559490203857e-01 4.287603497505187988e-01 3.029516637325286865e-01 -1.189503297209739685e-01 1.928314864635467529e-01 1.809449642896652222e-01 -6.132106781005859375e-01
2.680918872356414795e-01 1.487445645034313202e-02 -4.207416251301765442e-02 -4.175164401531219482e-01 -8.367027044296264648e-01 1.257193237543106079e-01 1.111113950610160828e-01 -1.535998731851577759e-01
1.220789626240730286e-01 -1.666131545789539814e-03 3.598554134368896484e-01 2.832359969615936279e-01 -6.883950233459472656e-01 4.707222282886505127e-01 -2.423374205827713013e-01 1.455364227294921875e-01
1.426814645528793335e-01 8.644601702690124512e-02 -4.666753709316253662e-01 8.898600935935974121e-02 -2.526402771472930908e-01 7.154388427734375000e-01 -2.205481976270675659e-01 -3.494905531406402588e-01
2.659126520156860352e-01 -1.654055714607238770e-01 -1.432987600564956665e-01 2.335408478975296021e-01 -4.812570661306381226e-02 8.193874955177307129e-01 2.725231647491455078e-01 -2.808465957641601562e-01
-3.362907767295837402e-01 -2.902098894119262695e-01 4.564419388771057129e-02 -4.572260752320289612e-02 -7.818295955657958984e-01 2.184563577175140381e-01 3.314311206340789795e-01 -1.722941845655441284e-01
-2.303480505943298340e-01 -1.309663057327270508e-01 4.720796644687652588e-01 -4.379959106445312500e-01 -6.070209741592407227e-01 1.962716430425643921e-01 1.097088158130645752e-01 -3.099273741245269775e-01
7.160869240760803223e-02 5.979423224925994873e-02 2.910920381546020508e-01 2.376966029405593872e-01 -5.322677493095397949e-01 -8.439598977565765381e-02 -4.854896962642669678e-01 -5.691494345664978027e-01
-1.250523030757904053e-01 -2.393931848928332329e-03 -3.610158264636993408e-01 3.342725634574890137e-01 -2.320129275321960449e-01 8.129084110260009766e-01 -1.539377719163894653e-01 -6.276036798954010010e-02
-2.785403132438659668e-01 -4.254192709922790527e-01 1.449444144964218140e-01 2.089467942714691162e-01 -6.489785313606262207e-01 9.784913063049316406e-02 2.720035612583160400e-01 -4.147683084011077881e-01
-3.801651895046234131e-01 -1.238240003585815430e-01 3.471799194812774658e-01 3.094510436058044434e-01 -6.530343890190124512e-01 5.363712087273597717e-02 -2.098724246025085449e-01 -3.879058659076690674e-01
3.341048061847686768e-01 -1.052598208189010620e-01 -2.469466924667358398e-01 2.613718211650848389e-01 -5.088252201676368713e-02 8.481230139732360840e-01 1.125991865992546082e-01 -1.158280521631240845e-01
3.212640583515167236e-01 -3.156157732009887695e-01 5.042907223105430603e-02 -5.273029804229736328e-01 -3.883014023303985596e-01 5.865345597267150879e-01 -1.471387594938278198e-01 -1.158448029309511185e-02
-1.785146594047546387e-01 -8.835000917315483093e-03 -4.072107970714569092e-01 3.744049370288848877e-01 -2.768161594867706299e-01 6.756196022033691406e-01 -3.398886024951934814e-01 -1.159376129508018494e-01
4.654509127140045166e-01 -5.305639505386352539e-01 -4.290058836340904236e-02 1.360141783952713013e-01 -2.070095539093017578e-01 7.635215669870376587e-02 -5.300174355506896973e-01 -3.897640407085418701e-01
2.203031480312347412e-01 -2.053153961896896362e-01 -5.836023092269897461e-01 1.355010867118835449e-01 -2.493188977241516113e-01 6.466388106346130371e-01 -2.209038883447647095e-01 -1.458072215318679810e-01
3.885320723056793213e-01 -3.727648556232452393e-01 1.243502721190452576e-01 -2.730354070663452148e-01 -7.705256342887878418e-01 1.603812277317047119e-01 -2.531018294394016266e-02 -2.321058651432394981e-03
9.404859691858291626e-02 -3.241889178752899170e-02 -3.206669092178344727e-01 2.251925766468048096e-01 2.906340733170509338e-02 6.371139883995056152e-01 4.131335020065307617e-01 -5.090448856353759766e-01
5.880503654479980469e-01 5.283717438578605652e-02 3.307049572467803955e-01 2.886885106563568115e-01 -7.976676523685455322e-02 4.520650207996368408e-01 -3.083119392395019531e-01 -3.910455107688903809e-01
-2.906874120235443115e-01 -3.822670280933380127e-01 3.778116703033447266e-01 3.578087985515594482e-01 -4.104807674884796143e-01 5.438922718167304993e-02 -2.956966497004032135e-02 -5.712066292762756348e-01
4.073450565338134766e-01 -8.127105981111526489e-02 -1.244780495762825012e-01 -2.454526126384735107e-01 -7.449497580528259277e-01 4.326404333114624023e-01 1.395907904952764511e-02 9.695594012737274170e-02
1.229134723544120789e-01 5.759509745985269547e-03 6.708389520645141602e-01 2.801274955272674561e-01 -2.681068480014801025e-01 4.847079813480377197e-01 -3.802531361579895020e-01 -7.033739984035491943e-02
-3.093137443065643311e-01 -1.294247359037399292e-01 4.394325315952301025e-01 -4.296751618385314941e-01 -5.753474235534667969e-01 7.161389291286468506e-02 2.743911370635032654e-02 -4.158681929111480713e-01
-4.583767056465148926e-01 1.476065069437026978e-01 2.527534663677215576e-01 -1.608417183160781860e-01 -5.701268315315246582e-01 4.947972297668457031e-01 2.927786111831665039e-01 -1.508664935827255249e-01
3.057871162891387939e-01 -1.354873180389404297e-01 7.806158065795898438e-02 6.866371631622314453e-01 -3.010581061244010925e-02 5.264481306076049805e-01 -9.072577953338623047e-02 -3.525451719760894775e-01
2.044954150915145874e-01 1.011678427457809448e-01 -2.955606877803802490e-01 5.097270607948303223e-01 -5.169294476509094238e-01 5.092922449111938477e-01 2.090599834918975830e-01 -1.745510399341583252e-01
5.629840493202209473e-01 -1.199350953102111816e-01 4.102261364459991455e-01 -1.863292157649993896e-01 -2.662082910537719727e-01 3.521588444709777832e-01 -4.151026010513305664e-01 -3.137954473495483398e-01
3.014008402824401855e-01 9.485265240073204041e-03 -3.179444074630737305e-01 -1.859021633863449097e-01 -1.595851778984069824e-01 6.650301218032836914e-01 -4.615043699741363525e-01 -3.044673502445220947e-01
3.707187175750732422e-01 1.849351078271865845e-02 3.113025128841400146e-01 3.352187275886535645e-01 1.052449345588684082e-01 5.283667445182800293e-01 1.579216271638870239e-01 -5.811691880226135254e-01
6.222895383834838867e-01 -1.475519984960556030e-01 4.400884211063385010e-01 1.924727708101272583e-01 -1.428375393152236938e-01 4.939556121826171875e-01 -1.752892136573791504e-01 -2.552244961261749268e-01
-4.337165057659149170e-01 -5.662535130977630615e-02 3.766615688800811768e-01 -2.968500256538391113e-01 -6.440033912658691406e-01 1.455053687095642090e-01 6.198197230696678162e-02 -3.727408945560455322e-01
4.629758000373840332e-01 -1.906072944402694702e-01 4.349591732025146484e-01 -4.100866615772247314e-02 -6.753798127174377441e-01 1.900308132171630859e-01 -2.188306152820587158e-01 -1.353324502706527710e-01
-1.399057060480117798e-01 2.045104093849658966e-02 -1.519689708948135376e-01 4.746193885803222656e-01 9.085205942392349243e-02 7.329432368278503418e-01 -2.125386297702789307e-01 -3.755228817462921143e-01
3.543530702590942383e-01 -3.491635024547576904e-01 1.807671785354614258e-01 -5.910127982497215271e-02 2.906070649623870850e-01 4.750150144100189209e-01 8.266952633857727051e-02 -6.319991350173950195e-01
8.646591566503047943e-03 -3.062808811664581299e-01 -4.165317416191101074e-01 -1.135306879878044128e-01 -6.124873459339141846e-02 7.430617809295654297e-01 -3.616026043891906738e-01 -1.818809956312179565e-01
-3.593031466007232666e-01 -5.244465470314025879e-01 9.328056126832962036e-02 3.782722949981689453e-01 -2.361956834793090820e-01 3.001159429550170898e-01 2.927991747856140137e-01 -4.609518051147460938e-01
-4.549289643764495850e-01 -9.883819520473480225e-02 4.025969505310058594e-01 2.637591063976287842e-01 -6.273252367973327637e-01 1.255712211132049561e-01 -2.276813238859176636e-01 -3.007882237434387207e-01
8.114168792963027954e-02 -4.680377542972564697e-01 -8.509736508131027222e-03 -4.602746665477752686e-01 -3.254821002483367920e-01 6.527526974678039551e-01 -1.648218184709548950e-01 5.692573264241218567e-02
2.641983628273010254e-01 -5.601749420166015625e-01 7.033994048833847046e-02 -7.988929748535156250e-02 5.941797047853469849e-02 7.103650569915771484e-01 -2.720041275024414062e-01 -1.514531672000885010e-01
-2.180754989385604858e-01 -1.666836291551589966e-01 6.408365964889526367e-01 -3.820003271102905273e-01 -4.385406374931335449e-01 1.933395564556121826e-01 1.341090649366378784e-01 -3.469588756561279297e-01
4.086606204509735107e-01 -3.002963662147521973e-01 -1.550517678260803223e-01 -1.159117668867111206e-01 -7.577443718910217285e-01 2.859678864479064941e-01 -2.048313170671463013e-01 8.620855212211608887e-02
-5.029233694076538086e-01 -3.950398042798042297e-02 4.740774035453796387e-01 3.038913309574127197e-01 -2.844162881374359131e-01 2.016047388315200806e-01 -1.750259846448898315e-01 -5.255827307701110840e-01
4.869718253612518311e-01 -2.663473598659038544e-02 2.430699318647384644e-01 8.090749382972717285e-02 -3.487180471420288086e-01 8.335253223776817322e-03 3.085508048534393311e-01 -6.925624012947082520e-01
-3.452942967414855957e-01 -1.903533004224300385e-02 3.819855153560638428e-01 -3.003312349319458008e-01 -6.781675219535827637e-01 1.959308534860610962e-01 1.837048232555389404e-01 -3.350375294685363770e-01
4.604183733463287354e-01 -1.774501800537109375e-01 -3.004641234874725342e-01 4.975735843181610107e-01 -1.412963271141052246e-01 3.446198701858520508e-01 -1.083695515990257263e-01 -5.178771615028381348e-01
1.538529694080352783e-01 1.384320110082626343e-01 -5.225269198417663574e-01 -3.584004938602447510e-01 -3.179155886173248291e-01 4.469872117042541504e-01 -6.698105949908494949e-03 -5.047453045845031738e-01
-3.488507270812988281e-01 -2.296616882085800171e-01 3.595920503139495850e-01 3.508866131305694580e-01 -5.037815570831298828e-01 8.975818008184432983e-02 9.850516915321350098e-03 -5.578364729881286621e-01
2.304657548666000366e-01 -1.242476329207420349e-01 -3.204066455364227295e-01 6.467338800430297852e-01 -2.193546444177627563e-01 4.195646941661834717e-01 -4.896933212876319885e-03 -4.316804409027099609e-01
-6.023626327514648438e-01 -2.627280540764331818e-02 1.812707036733627319e-01 -1.747273951768875122e-01 -5.976903438568115234e-01 4.190599322319030762e-01 1.170717403292655945e-01 -1.628793030977249146e-01
-1.718989461660385132e-01 2.464043945074081421e-01 -4.032408595085144043e-01 -3.973672091960906982e-01 -5.717766880989074707e-01 3.158474266529083252e-01 -2.602190077304840088e-01 -3.079442381858825684e-01
3.565683960914611816e-01 1.529768556356430054e-01 -1.167148053646087646e-01 3.080832958221435547e-01 -1.731510013341903687e-01 2.748436033725738525e-01 3.500025272369384766e-01 -7.161685824394226074e-01
-8.760899305343627930e-02 -1.759988963603973389e-01 -7.928494364023208618e-02 4.063621163368225098e-01 3.126976788043975830e-01 6.930072307586669922e-01 8.172450959682464600e-02 -4.530068635940551758e-01
3.261697888374328613e-01 -1.766314357519149780e-02 -1.777431517839431763e-01 2.988084554672241211e-01 4.490040987730026245e-02 6.760226488113403320e-01 2.995305061340332031e-01 -4.729490578174591064e-01
1.959238052368164062e-01 -1.357535719871520996e-01 -4.903578162193298340e-01 4.980565011501312256e-01 -3.226700127124786377e-01 4.675382971763610840e-01 -2.033715695142745972e-01 -3.010081946849822998e-01
2.033346891403198242e-01 1.861693710088729858e-01 2.133981138467788696e-01 -3.329978883266448975e-01 -1.919769123196601868e-02 7.268972396850585938e-01 2.893187403678894043e-01 -3.938477933406829834e-01
1.718460172414779663e-01 1.867105960845947266e-01 -2.146782875061035156e-01 -5.240391492843627930e-01 -2.129099965095520020e-01 4.309630990028381348e-01 -1.704226732254028320e-01 -5.956513881683349609e-01
-9.904006123542785645e-02 -3.159497678279876709e-01 6.932066679000854492e-01 2.983305752277374268e-01 -1.641451418399810791e-01 5.387105941772460938e-01 5.944249406456947327e-02 -1.199550274759531021e-02
-1.623436659574508667e-01 -3.085196614265441895e-01 5.865478515625000000e-01 3.328721821308135986e-01 4.441080987453460693e-02 6.338348984718322754e-01 -1.053602620959281921e-01 -9.379813820123672485e-02
3.771207630634307861e-01 -3.453865945339202881e-01 -1.878299564123153687e-01 -2.481352835893630981e-01 -2.134484052658081055e-01 2.749832570552825928e-01 -5.494999885559082031e-01 -4.674509763717651367e-01
-1.741216778755187988e-01 -8.503335714340209961e-02 -2.009688168764114380e-01 2.306412160396575928e-01 1.392988115549087524e-01 6.076313257217407227e-01 -5.165674090385437012e-01 -4.619581997394561768e-01
-1.000238358974456787e-01 1.672081351280212402e-01 -4.230733588337898254e-02 -5.007280707359313965e-01 4.729894921183586121e-03 5.077162384986877441e-01 -8.818657696247100830e-02 -6.662906408309936523e-01
-3.405201733112335205e-01 -5.631232857704162598e-01 3.372696042060852051e-01 3.152045905590057373e-01 -3.037724271416664124e-02 1.928369849920272827e-01 6.345801800489425659e-02 -5.582989454269409180e-01
4.416260421276092529e-01 -2.290144115686416626e-01 2.521640956401824951e-01 2.127482891082763672e-01 -6.079821661114692688e-02 5.346712470054626465e-01 5.366537570953369141e-01 -2.571053802967071533e-01
3.474510014057159424e-01 -9.286203980445861816e-02 4.627242088317871094e-01 3.305509984493255615e-01 -2.157950028777122498e-02 1.022418588399887085e-01 -1.096701174974441528e-01 -7.241064310073852539e-01
2.851020693778991699e-01 -4.208416938781738281e-01 9.845612198114395142e-02 7.920067012310028076e-02 -6.830983757972717285e-01 3.922653794288635254e-01 3.131569921970367432e-01 8.414228260517120361e-02
-1.282523572444915771e-01 -3.283935189247131348e-01 -5.510693043470382690e-02 -4.484415352344512939e-01 -3.326970338821411133e-01 4.975753724575042725e-01 -5.537223219871520996e-01 -8.182694017887115479e-02
2.173921316862106323e-01 -2.983265817165374756e-01 -6.986154913902282715e-01 -1.332843750715255737e-01 -4.103857278823852539e-01 1.479326933622360229e-01 4.460613429546356201e-02 -4.069683551788330078e-01
8.300217241048812866e-02 1.623911708593368530e-01 2.005830109119415283e-01 -3.116863071918487549e-01 1.263232976198196411e-01 8.002751469612121582e-01 -1.438791602849960327e-01 -3.902036547660827637e-01
3.019750118255615234e-01 -1.231349259614944458e-01 -2.071272581815719604e-01 5.872079133987426758e-01 -1.455504894256591797e-01 4.954135119915008545e-01 -3.327876925468444824e-01 -3.585624396800994873e-01
3.707555830478668213e-01 -1.490837931632995605e-01 6.696177721023559570e-01 3.142925500869750977e-01 -8.403598517179489136e-02 3.229024708271026611e-01 -2.338150143623352051e-01 -3.565798699855804443e-01
-3.948632180690765381e-01 -1.599477529525756836e-01 6.597640514373779297e-01 -2.812013030052185059e-01 -2.354068458080291748e-01 3.842196762561798096e-01 1.466971784830093384e-01 -2.820918858051300049e-01
3.327303007245063782e-02 -1.993705928325653076e-01 2.684220969676971436e-01 2.054873853921890259e-01 3.785506188869476318e-01 3.227922618389129639e-01 -6.130329892039299011e-02 -7.704644203186035156e-01
7.278440147638320923e-02 -4.900530874729156494e-01 -2.105019986629486084e-01 -8.589375764131546021e-02 -3.981801867485046387e-01 6.981568932533264160e-01 1.549171656370162964e-01 1.813608258962631226e-01
3.918297588825225830e-01 -2.032317817211151123e-01 -5.315055251121520996e-01 -7.766340672969818115e-02 -2.833945155143737793e-01 5.238924175500869751e-02 1.910368502140045166e-01 -6.301462650299072266e-01
1.482924725860357285e-02 3.744390606880187988e-02 -4.383797645568847656e-01 6.050581336021423340e-01 -2.819795012474060059e-01 4.710411429405212402e-01 2.668635733425617218e-02 -3.714859187602996826e-01
-3.958231806755065918e-01 2.443277277052402496e-02 -2.583268880844116211e-01 -2.532124221324920654e-01 -6.242503523826599121e-01 -2.104402519762516022e-02 1.248399093747138977e-01 -5.533183813095092773e-01
-9.881380200386047363e-02 -1.436087191104888916e-01 2.968110144138336182e-01 1.260823607444763184e-01 -5.380490422248840332e-01 -1.618949770927429199e-01 -5.529227852821350098e-01 -4.941543638706207275e-01
-1.215704753994941711e-01 9.746551513671875000e-03 -9.798799455165863037e-02 6.752502918243408203e-01 -2.444993108510971069e-01 5.241639614105224609e-01 -3.862213790416717529e-01 -1.893835216760635376e-01
-2.979071140289306641e-01 4.347446188330650330e-02 1.108141522854566574e-02 4.463757574558258057e-01 -3.385799825191497803e-01 7.687118649482727051e-02 -3.422761857509613037e-01 -6.872325539588928223e-01
1.276769340038299561e-01 -2.804913222789764404e-01 -4.007314145565032959e-02 4.509859681129455566e-01 1.339340582489967346e-02 7.751906514167785645e-01 2.863546609878540039e-01 -1.301154345273971558e-01
-5.861743912100791931e-02 -2.762241661548614502e-01 -5.222924947738647461e-01 1.677312403917312622e-01 3.400109708309173584e-02 6.464576125144958496e-01 -2.677670419216156006e-01 -3.585783243179321289e-01
1.652245526202023029e-03 -2.005890458822250366e-01 -2.110594213008880615e-01 2.613239288330078125e-01 -1.298396736383438110e-01 8.792011737823486328e-01 2.207158505916595459e-01 9.141491353511810303e-02
-7.827932387590408325e-02 2.040329128503799438e-01 -3.393940925598144531e-01 -4.290814995765686035e-01 -3.028419613838195801e-01 4.809655845165252686e-01 -3.160907328128814697e-01 -4.795720279216766357e-01
1.288823131471872330e-02 1.901096999645233154e-01 -3.989119827747344971e-01 5.143961310386657715e-01 -2.901530563831329346e-01 6.059934496879577637e-01 -1.836428791284561157e-01 -2.341293990612030029e-01
-2.756329774856567383e-01 1.484131664037704468e-01 -3.564560711383819580e-01 3.687040805816650391e-01 -2.712612152099609375e-01 7.382196784019470215e-01 -1.289778053760528564e-01 -6.172683835029602051e-02
2.044692039489746094e-01 -2.347178198397159576e-02 2.921020686626434326e-01 2.965799570083618164e-01 -5.874736905097961426e-01 6.088840365409851074e-01 1.598429679870605469e-01 2.072275429964065552e-01
1.075808405876159668e-01 3.035681508481502533e-02 2.076852023601531982e-01 4.624325335025787354e-01 -4.437959492206573486e-01 7.072153091430664062e-01 -2.971638180315494537e-02 1.803784966468811035e-01
-1.318305432796478271e-01 2.478359788656234741e-01 1.749270558357238770e-01 5.710034370422363281e-01 -4.529745876789093018e-01 4.504104554653167725e-01 -3.560622036457061768e-01 -1.723889410495758057e-01
-7.452195044606924057e-03 1.719626188278198242e-01 -6.490345001220703125e-01 -9.630266577005386353e-02 -3.682089745998382568e-01 4.521285891532897949e-01 5.631333589553833008e-02 -4.434908330440521240e-01
8.182600885629653931e-02 -6.377285122871398926e-01 -2.099471092224121094e-01 -7.245577871799468994e-02 -1.551166027784347534e-01 6.338436007499694824e-01 -3.337402641773223877e-01 8.828506805002689362e-03
2.381174266338348389e-02 6.869336217641830444e-02 -8.540417999029159546e-02 -4.562883377075195312e-01 6.797487847506999969e-03 7.969650626182556152e-01 -6.611453741788864136e-02 -3.736989200115203857e-01
-4.107630848884582520e-01 -1.570040732622146606e-01 2.285314351320266724e-01 2.148864269256591797e-01 -3.741814494132995605e-01 3.942789509892463684e-03 -5.094234347343444824e-01 -5.555906295776367188e-01
2.900603115558624268e-01 -2.142465859651565552e-01 -3.378263860940933228e-02 -1.044627428054809570e-01 -1.339480131864547729e-01 9.079496860504150391e-01 4.070378094911575317e-02 1.180606111884117126e-01
1.188795045018196106e-01 -5.310112982988357544e-02 2.008597999811172485e-01 -4.812702536582946777e-01 -2.639614939689636230e-01 4.149993658065795898e-01 -6.207643747329711914e-01 -2.895404696464538574e-01
-2.159672528505325317e-01 -8.059851825237274170e-02 6.848112940788269043e-01 -3.611552119255065918e-01 -4.399562478065490723e-01 3.087369501590728760e-01 7.279355078935623169e-02 -2.308322489261627197e-01
5.956026911735534668e-01 -1.629447937011718750e-01 -1.840414553880691528e-01 -1.445283889770507812e-01 -5.955520868301391602e-01 4.552958309650421143e-01 -2.896375767886638641e-02 -3.363363444805145264e-02
5.557027459144592285e-01 -1.236499398946762085e-01 1.220533251762390137e-01 1.078216955065727234e-01 -1.871308237314224243e-01 1.976959854364395142e-01 4.178610742092132568e-01 -6.329874396324157715e-01
9.864015877246856689e-02 6.429956760257482529e-03 -6.616513729095458984e-01 2.510886080563068390e-02 -3.370750546455383301e-01 5.726455450057983398e-01 8.565672487020492554e-02 -3.208368420600891113e-01
-2.481179535388946533e-01 -2.754082679748535156e-01 4.287036657333374023e-01 -6.252790987491607666e-02 -7.058041095733642578e-01 7.359126210212707520e-02 2.287627160549163818e-01 -3.449399769306182861e-01
4.309629797935485840e-01 -3.796453177928924561e-01 -1.803945899009704590e-01 -2.710270583629608154e-01 -6.445208191871643066e-01 3.795182108879089355e-01 -4.662188142538070679e-02 5.027768388390541077e-02
5.132861137390136719e-01 -3.329702615737915039e-01 4.261333048343658447e-01 1.186357289552688599e-01 -3.496067523956298828e-01 7.668609172105789185e-02 -2.651762664318084717e-01 -4.812275767326354980e-01
2.610292136669158936e-01 -3.308623433113098145e-01 3.705355823040008545e-01 2.986673824489116669e-02 -6.602788567543029785e-01 -1.276184767484664917e-01 -1.425757817924022675e-02 -4.814011454582214355e-01
6.249777674674987793e-01 -2.293736636638641357e-01 -2.865653336048126221e-01 -1.620744168758392334e-01 -4.112116098403930664e-01 8.848052471876144409e-02 2.102913111448287964e-01 -4.767142236232757568e-01
7.502816617488861084e-02 -8.172323107719421387e-01 6.372414529323577881e-02 -3.410957157611846924e-01 -4.136670753359794617e-02 3.376516401767730713e-01 -8.145021647214889526e-02 -2.893803715705871582e-01
6.000494584441184998e-02 -6.455412507057189941e-01 -5.269383266568183899e-02 -6.053754314780235291e-02 1.982159763574600220e-01 6.092196106910705566e-01 -2.252218127250671387e-01 -3.347704410552978516e-01
1.369796395301818848e-01 8.344963937997817993e-02 -9.124785661697387695e-02 3.983721435070037842e-01 -3.211545059457421303e-03 7.575248479843139648e-01 -3.273434937000274658e-01 -3.553000390529632568e-01
2.161504924297332764e-01 -2.676634788513183594e-01 -2.578940689563751221e-01 5.093619823455810547e-01 5.019710585474967957e-02 5.877345800399780273e-01 -5.860390141606330872e-03 -4.557304680347442627e-01
1.454910170286893845e-02 -5.367935299873352051e-01 3.139963746070861816e-01 -1.761632412672042847e-01 -3.462654948234558105e-01 6.227632761001586914e-01 5.996947735548019409e-02 2.658642828464508057e-01
1.570005202665925026e-03 -1.748822480440139771e-01 -2.551769912242889404e-01 1.516570001840591431e-01 -1.303683817386627197e-01 9.054339528083801270e-01 -2.081605494022369385e-01 3.407553955912590027e-02
-2.136984020471572876e-01 1.791151016950607300e-01 -3.648909032344818115e-01 9.449388086795806885e-02 -2.214335054159164429e-01 8.156757354736328125e-01 -2.371381074190139771e-01 -9.788811206817626953e-02
1.926718801259994507e-01 -7.373691350221633911e-02 -5.448727011680603027e-01 -4.337417781352996826e-01 -4.019080102443695068e-01 3.064372837543487549e-01 3.016343712806701660e-02 -4.648424983024597168e-01
2.205377370119094849e-01 3.132978081703186035e-01 -3.876440823078155518e-01 -2.713081836700439453e-01 -3.020337522029876709e-01 5.232581496238708496e-01 -9.381451644003391266e-03 -5.140234827995300293e-01
5.156509876251220703e-01 -3.168014585971832275e-01 -6.669661402702331543e-02 -1.014890074729919434e-01 -6.033296585083007812e-01 4.184291660785675049e-01 -2.729470729827880859e-01 7.350361347198486328e-02
4.191766381263732910e-01 -2.813281118869781494e-01 3.534037768840789795e-01 -2.810453772544860840e-01 3.728420659899711609e-02 4.049282371997833252e-01 -3.081300556659698486e-01 -5.300599336624145508e-01
3.089906871318817139e-01 -1.879908293485641479e-01 -3.175537288188934326e-01 5.072742104530334473e-01 -4.867758750915527344e-01 3.136821687221527100e-01 -3.859886229038238525e-01 -1.633469313383102417e-01
-2.971008419990539551e-01 -1.705087572336196899e-01 2.641649544239044189e-01 3.026199527084827423e-03 -8.098212480545043945e-01 2.344887107610702515e-01 2.898836135864257812e-01 -1.343054026365280151e-01
-2.876084446907043457e-01 -3.915111720561981201e-01 -2.097613960504531860e-01 -4.224588572978973389e-01 -1.974825859069824219e-01 6.935728788375854492e-01 -1.401226222515106201e-01 -4.303723201155662537e-02
1.894401013851165771e-01 1.789675056934356689e-01 -4.752895608544349670e-02 -4.141437709331512451e-01 -1.164862439036369324e-01 4.754878878593444824e-01 -2.890278697013854980e-01 -6.596318483352661133e-01
-4.591311514377593994e-01 -4.888698458671569824e-02 2.429337054491043091e-01 -5.668177455663681030e-02 -7.269160747528076172e-01 4.003111422061920166e-01 1.776403933763504028e-01 -6.608484685420989990e-02
3.746723011136054993e-02 1.992827504873275757e-01 4.741613566875457764e-01 5.175306200981140137e-01 -5.639327168464660645e-01 2.998313009738922119e-01 1.037968024611473083e-01 -2.179978191852569580e-01
4.300209283828735352e-01 -2.314043790102005005e-01 3.303889334201812744e-01 -1.962500661611557007e-01 -3.016883134841918945e-01 6.023784875869750977e-01 -3.995831906795501709e-01 1.790605299174785614e-02
-2.275267243385314941e-01 2.361036986112594604e-01 1.880300194025039673e-01 1.384516507387161255e-01 -8.370647430419921875e-01 4.878993704915046692e-02 -1.754617393016815186e-01 -3.226730227470397949e-01
-2.233321219682693481e-01 -2.025627791881561279e-01 2.355392575263977051e-01 1.542512178421020508e-01 -6.559463143348693848e-01 1.269956380128860474e-01 3.949961960315704346e-01 -4.768685996532440186e-01
2.843097448348999023e-01 -4.774169921875000000e-01 -2.190251201391220093e-01 3.891147971153259277e-01 -2.083097249269485474e-01 1.448862701654434204e-01 -5.618698000907897949e-01 -3.343292176723480225e-01
-2.798399925231933594e-01 -7.752370089292526245e-02 4.556660950183868408e-01 4.644484817981719971e-01 -5.259824395179748535e-01 1.483264565467834473e-01 -3.068268895149230957e-01 -3.154915273189544678e-01
-6.590277887880802155e-03 -1.388463526964187622e-01 -3.826820477843284607e-02 3.606058657169342041e-01 1.663037687540054321e-01 7.661010622978210449e-01 4.012803435325622559e-01 -2.712631523609161377e-01
-3.082893788814544678e-01 -2.327631711959838867e-01 1.285441517829895020e-01 -1.230295002460479736e-01 -8.150135874748229980e-01 2.123764604330062866e-01 2.873086929321289062e-01 -1.649916768074035645e-01
5.286722183227539062e-01 -2.182451933622360229e-01 4.215657114982604980e-01 7.371190935373306274e-02 -6.590066552162170410e-01 1.356873661279678345e-01 5.059373751282691956e-02 -1.856421232223510742e-01
-2.571294456720352173e-02 -3.024462237954139709e-02 -2.969966530799865723e-01 5.656473040580749512e-01 -1.887831650674343109e-02 6.209766864776611328e-01 1.616611331701278687e-01 -4.220872223377227783e-01
3.401041626930236816e-01 -2.614308893680572510e-01 -2.922820746898651123e-01 5.282887816429138184e-01 -1.793785393238067627e-01 6.091560721397399902e-01 -4.411047697067260742e-02 -2.151086628437042236e-01
4.524384140968322754e-01 -2.292799353599548340e-01 1.141464412212371826e-01 -2.851896546781063080e-02 -2.147291004657745361e-01 7.561608552932739258e-01 -3.252190649509429932e-01 7.233291119337081909e-02
-4.478644579648971558e-02 -1.151089817285537720e-01 1.709211170673370361e-01 1.709054559469223022e-01 -1.708775460720062256e-01 4.060906469821929932e-01 7.698903977870941162e-02 -8.522237539291381836e-01
4.728374537080526352e-03 7.998057454824447632e-02 -3.222390711307525635e-01 -1.759559512138366699e-01 -1.689739227294921875e-01 4.346860945224761963e-01 -5.607311725616455078e-01 -5.717155933380126953e-01
2.035149037837982178e-01 -3.235169500112533569e-02 -1.066785901784896851e-01 2.387505024671554565e-01 -1.673831939697265625e-01 3.223281502723693848e-01 -7.024903893470764160e-01 -5.135636329650878906e-01
5.002152323722839355e-01 -1.500838100910186768e-01 3.528080582618713379e-01 -5.030482262372970581e-02 -1.184465810656547546e-01 4.011324644088745117e-01 -5.605229735374450684e-01 -3.333657681941986084e-01
-4.658569395542144775e-01 -2.390018105506896973e-01 4.161755442619323730e-01 -3.213763535022735596e-01 -5.302019119262695312e-01 3.418306410312652588e-01 3.752004355192184448e-02 -2.236079275608062744e-01
-1.024225261062383652e-02 2.931641042232513428e-01 -5.037007927894592285e-01 1.365856975317001343e-01 -4.776576757431030273e-01 5.935516357421875000e-01 -1.613344699144363403e-01 -1.873243749141693115e-01
5.323076844215393066e-01 -3.450924456119537354e-01 3.846504986286163330e-01 1.754975616931915283e-01 -5.524903535842895508e-01 3.725817427039146423e-02 -8.343249559402465820e-02 -3.243604004383087158e-01
-3.570110201835632324e-01 -1.702086180448532104e-01 5.390082001686096191e-01 -3.379242718219757080e-01 -5.253242254257202148e-01 3.872396647930145264e-01 -8.846604824066162109e-02 -7.143655419349670410e-02
1.881150305271148682e-01 2.526565790176391602e-01 1.820022612810134888e-01 -3.496336638927459717e-01 5.572373792529106140e-02 6.884299516677856445e-01 1.173614487051963806e-01 -5.045732259750366211e-01
-4.854196310043334961e-01 3.384660929441452026e-02 2.957061529159545898e-01 -7.893545925617218018e-02 -7.447802424430847168e-01 1.671584546566009521e-01 2.922722138464450836e-02 -2.933523952960968018e-01
4.738014340400695801e-01 -6.012716293334960938e-01 -6.869112700223922729e-02 -1.935638673603534698e-02 -3.869382143020629883e-01 4.720274806022644043e-01 -1.805762052536010742e-01 6.125919893383979797e-02
-4.371279478073120117e-01 -3.399812057614326477e-02 2.717347741127014160e-01 -1.010361239314079285e-01 -6.543461680412292480e-01 4.703904986381530762e-01 2.639489769935607910e-01 -6.789537519216537476e-02
2.624200582504272461e-01 -1.940102726221084595e-01 2.651630640029907227e-01 -2.494238615036010742e-01 1.378988623619079590e-01 3.228827714920043945e-01 -3.192833364009857178e-01 -7.319568395614624023e-01
-4.086070358753204346e-01 -1.326046884059906006e-01 -8.961416035890579224e-02 1.115155220031738281e-01 -7.051433920860290527e-01 -4.794053360819816589e-02 -8.842671662569046021e-02 -5.363255739212036133e-01
-3.178175091743469238e-01 1.125672832131385803e-01 -4.983307048678398132e-02 3.331568837165832520e-01 -2.505627274513244629e-01 1.065915152430534363e-01 -4.083634018898010254e-01 -7.293419837951660156e-01
2.552398741245269775e-01 -2.153439670801162720e-01 -2.679342329502105713e-01 1.728032082319259644e-01 -2.194956094026565552e-01 1.353698372840881348e-01 -6.380329132080078125e-01 -5.596789717674255371e-01
-1.422933042049407959e-01 -2.432154119014739990e-01 6.035789251327514648e-01 1.645532995462417603e-01 -6.279969215393066406e-01 3.503804206848144531e-01 8.867144584655761719e-02 6.484184414148330688e-02
3.394085466861724854e-01 1.898487955331802368e-01 1.316920369863510132e-01 9.681270271539688110e-02 -3.787573054432868958e-02 4.344220161437988281e-01 5.022772550582885742e-01 -6.161202788352966309e-01
5.577373504638671875e-01 -2.207412123680114746e-01 3.419494926929473877e-01 1.256496161222457886e-01 -6.690198779106140137e-01 1.785325109958648682e-01 -6.365977227687835693e-02 -1.548255383968353271e-01
3.661189675331115723e-01 -5.279844999313354492e-01 3.626277446746826172e-01 5.058249831199645996e-02 -2.017147839069366455e-01 2.952073514461517334e-01 5.041491389274597168e-01 -2.667004466056823730e-01
2.603537440299987793e-01 -7.060440182685852051e-01 4.260553792119026184e-02 -3.588518202304840088e-01 -1.847980916500091553e-01 4.485390186309814453e-01 -1.992157995700836182e-01 -1.676409244537353516e-01
-1.218626350164413452e-01 -1.370673719793558121e-02 3.944182395935058594e-01 -1.906787306070327759e-01 -1.373221725225448608e-01 7.731540203094482422e-01 -4.061008691787719727e-01 1.072137877345085144e-01
1.432273685932159424e-01 -5.105639994144439697e-02 3.094198703765869141e-01 -1.377832740545272827e-01 3.038223981857299805e-01 7.852768301963806152e-01 -2.952907467260956764e-03 -3.913792669773101807e-01
6.523755192756652832e-01 -2.716824710369110107e-01 -4.567180946469306946e-02 -1.032126042991876602e-02 -5.959841012954711914e-01 3.635389804840087891e-01 -9.859269857406616211e-02 -3.639225289225578308e-02
-1.191783994436264038e-01 -3.991729915142059326e-01 1.463548094034194946e-01 -6.218945384025573730e-01 -4.664876163005828857e-01 4.028739631175994873e-01 -1.936462670564651489e-01 -2.946064248681068420e-02
1.911758929491043091e-01 -6.524026393890380859e-02 8.595175296068191528e-02 3.891784250736236572e-01 8.874560892581939697e-02 7.355522513389587402e-01 4.339466691017150879e-01 -2.512475550174713135e-01
3.302259445190429688e-01 -6.824023276567459106e-02 -3.928275704383850098e-01 2.752878367900848389e-01 -1.445537954568862915e-01 3.761282861232757568e-01 -2.493489831686019897e-01 -6.570037007331848145e-01
5.126388669013977051e-01 -2.015916258096694946e-01 2.192667275667190552e-01 2.863687276840209961e-02 -7.585910558700561523e-01 2.684430778026580811e-01 9.571129456162452698e-03 7.121862843632698059e-03
1.184259876608848572e-01 1.164985969662666321e-01 -1.825821697711944580e-01 -3.995905518531799316e-01 -3.192617595195770264e-01 4.458631873130798340e-01 -5.283036231994628906e-01 -4.467299878597259521e-01
8.579169213771820068e-02 -1.172943264245986938e-01 4.184433817863464355e-02 4.354422986507415771e-01 6.502326577901840210e-02 7.796058058738708496e-01 3.854899704456329346e-01 -1.640282422304153442e-01
-4.787300825119018555e-01 -2.813358008861541748e-01 4.829427003860473633e-01 -1.827237941324710846e-02 -2.157638818025588989e-01 2.748290598392486572e-01 6.412439793348312378e-02 -5.761104822158813477e-01
4.713531732559204102e-01 1.652681641280651093e-02 -2.143697999417781830e-02 -1.849026232957839966e-01 -7.901469618082046509e-02 6.376729607582092285e-01 -4.673022925853729248e-01 -3.341600000858306885e-01
7.905017584562301636e-02 1.934152469038963318e-02 7.161590456962585449e-02 -6.039775013923645020e-01 -1.324438005685806274e-01 7.140499949455261230e-01 -1.644203253090381622e-02 -3.094838857650756836e-01
2.810774743556976318e-01 -9.125680476427078247e-02 1.589718312025070190e-01 5.069661736488342285e-01 -3.541138172149658203e-01 6.739305704832077026e-02 -3.629688620567321777e-01 -6.072034239768981934e-01
1.654405146837234497e-01 6.509689241647720337e-02 -2.750657498836517334e-01 5.770536512136459351e-02 -3.182265460491180420e-01 8.536458611488342285e-01 2.327917516231536865e-01 7.231298834085464478e-02
-2.922536432743072510e-01 -2.500131428241729736e-01 5.851559638977050781e-01 -3.796648085117340088e-01 -2.289886623620986938e-01 3.076331019401550293e-01 3.012029528617858887e-01 -3.573949933052062988e-01
-4.896568655967712402e-01 8.497641235589981079e-02 3.788402676582336426e-01 1.910909079015254974e-02 -6.736535429954528809e-01 3.369159698486328125e-01 -2.060290239751338959e-02 -2.034312188625335693e-01
2.266724109649658203e-01 -1.871301680803298950e-01 -6.514118909835815430e-01 -1.785613298416137695e-01 -4.959753751754760742e-01 1.342379897832870483e-01 2.160005122423171997e-01 -3.830311298370361328e-01
2.823954855557531118e-04 1.488945633172988892e-01 -2.913397178053855896e-02 1.331330388784408569e-01 -6.195182800292968750e-01 -5.120706558227539062e-02 -5.451456308364868164e-01 -5.250221490859985352e-01
-1.364472657442092896e-01 9.204316139221191406e-02 -3.009153902530670166e-01 -7.573749125003814697e-02 -5.802330002188682556e-02 5.713480114936828613e-01 -5.551497936248779297e-01 -4.884950220584869385e-01
1.842199414968490601e-01 3.129885494709014893e-01 -5.408369302749633789e-01 -4.478736594319343567e-02 -3.654325604438781738e-01 5.355079174041748047e-01 -1.559976339340209961e-01 -3.590903282165527344e-01
3.076770603656768799e-01 -4.634960293769836426e-01 9.230701625347137451e-02 9.053092449903488159e-02 -6.558404564857482910e-01 3.906025290489196777e-01 2.606116533279418945e-01 1.522317528724670410e-01
4.221995174884796143e-01 -7.308111991733312607e-03 -5.618132948875427246e-01 -8.650169521570205688e-02 -4.631496965885162354e-01 1.204854473471641541e-01 1.032775193452835083e-01 -5.088091492652893066e-01
3.501057624816894531e-01 -2.024529501795768738e-02 -1.210928186774253845e-01 -1.778616756200790405e-01 -8.777513355016708374e-02 6.779280304908752441e-01 -5.492932796478271484e-01 -2.484028190374374390e-01
2.680503129959106445e-01 -1.543001830577850342e-01 -4.865377023816108704e-02 3.672571182250976562e-01 -1.629273444414138794e-01 2.201486080884933472e-01 -6.629492640495300293e-01 -5.025764703750610352e-01
-1.095743402838706970e-01 -4.401904344558715820e-01 6.189349889755249023e-01 4.026333391666412354e-01 -1.481580138206481934e-01 4.169986546039581299e-01 -1.939518153667449951e-01 -1.248024180531501770e-01
3.312425613403320312e-01 -3.565597832202911377e-01 1.874589473009109497e-01 -4.732834100723266602e-01 3.255178034305572510e-02 3.932764530181884766e-01 -8.296156674623489380e-02 -5.842916965484619141e-01
2.570955753326416016e-01 -1.448254380375146866e-02 -1.920753717422485352e-01 -4.807587862014770508e-01 -4.913717806339263916e-01 3.929048180580139160e-01 -1.745133548974990845e-01 -4.892800152301788330e-01
5.507274866104125977e-01 -2.757929265499114990e-01 1.626577824354171753e-01 1.596606075763702393e-01 -1.120536327362060547e-01 7.072986364364624023e-01 -2.178940474987030029e-01 -9.156079590320587158e-02
6.346601843833923340e-01 -8.786428719758987427e-02 1.523071080446243286e-01 2.530904412269592285e-01 -1.652372777462005615e-01 4.256622791290283203e-01 3.557265102863311768e-01 -4.089020192623138428e-01
7.745166867971420288e-02 -2.860875725746154785e-01 -4.092858359217643738e-02 3.690958917140960693e-01 -4.477490484714508057e-02 8.250730633735656738e-01 3.023658394813537598e-01 8.521412499248981476e-03
-1.919444352388381958e-01 2.948215790092945099e-02 4.535876959562301636e-02 3.912913501262664795e-01 2.822383046150207520e-01 6.778194904327392578e-01 -1.254931092262268066e-01 -5.022704601287841797e-01
4.870531558990478516e-01 -2.486985772848129272e-01 8.565896749496459961e-02 3.586713969707489014e-02 -7.086775898933410645e-01 3.312191963195800781e-01 2.834691405296325684e-01 -4.424218554049730301e-03
1.497436314821243286e-01 -3.590294420719146729e-01 -2.545435726642608643e-01 -5.997892469167709351e-02 4.139485210180282593e-02 8.025961518287658691e-01 -3.269803524017333984e-01 -1.658148616552352905e-01
4.651262760162353516e-01 2.726447954773902893e-02 -4.770904481410980225e-01 -2.331162989139556885e-01 -4.707419574260711670e-01 1.116042733192443848e-01 3.849048539996147156e-02 -5.151900053024291992e-01
2.494556084275245667e-02 1.959276385605335236e-02 -4.169552028179168701e-01 3.110973723232746124e-02 -2.700819671154022217e-01 8.593513369560241699e-01 1.057037487626075745e-01 -3.965097665786743164e-02
1.549285501241683960e-01 1.259919553995132446e-01 -4.558665156364440918e-01 3.844820559024810791e-01 -4.566501677036285400e-01 5.640370845794677734e-01 5.840602517127990723e-02 -2.727708518505096436e-01
6.467146277427673340e-01 -2.492650449275970459e-01 6.237810477614402771e-02 -1.006405577063560486e-01 -6.370434761047363281e-01 3.039630949497222900e-01 1.687552779912948608e-02 -8.429050445556640625e-02
2.348447591066360474e-01 -8.797403424978256226e-02 -3.223738670349121094e-01 -5.179662704467773438e-01 -4.832185804843902588e-01 4.634057581424713135e-01 -2.858040034770965576e-01 -1.869912594556808472e-01
2.464155256748199463e-01 -4.378695785999298096e-01 -2.137115746736526489e-01 5.486865043640136719e-01 -4.734282940626144409e-02 3.477645516395568848e-01 -3.106879591941833496e-01 -4.255722463130950928e-01
-3.194073736667633057e-01 1.847461014986038208e-01 -3.588897883892059326e-01 -8.732867985963821411e-02 -2.112603932619094849e-01 5.350977778434753418e-01 -4.139167070388793945e-01 -4.744807779788970947e-01
3.956605195999145508e-01 -1.663268208503723145e-01 4.397735893726348877e-01 4.044657647609710693e-01 -2.627877295017242432e-01 -1.029883278533816338e-03 1.615925692021846771e-02 -6.240794062614440918e-01
1.423296034336090088e-01 2.526349723339080811e-01 -3.030631244182586670e-01 -2.906892597675323486e-01 -2.964068949222564697e-01 7.701200842857360840e-01 9.770943224430084229e-02 -2.215428799390792847e-01
3.838550671935081482e-02 -5.985122323036193848e-01 2.413327544927597046e-01 -2.714334428310394287e-01 1.595059037208557129e-01 4.393824040889739990e-01 -2.778978645801544189e-01 -4.611572325229644775e-01
5.451428294181823730e-01 -2.818959355354309082e-01 2.633741796016693115e-01 -2.294216901063919067e-01 -4.162420704960823059e-02 4.493552446365356445e-01 -3.235391974449157715e-01 -4.393443763256072998e-01
3.135155439376831055e-01 -2.216303497552871704e-01 4.357014000415802002e-01 4.276079237461090088e-01 2.173517942428588867e-01 4.875883162021636963e-01 -5.489834398031234741e-02 -4.380703568458557129e-01
4.431193172931671143e-01 -3.243250846862792969e-01 -1.227426752448081970e-01 -1.783278435468673706e-01 -5.228986740112304688e-01 5.842345952987670898e-01 1.565127223730087280e-01 1.110971868038177490e-01
-4.464037120342254639e-01 1.446345634758472443e-02 1.176252290606498718e-01 2.026296108961105347e-01 -2.408234924077987671e-01 6.384699046611785889e-02 -4.561619758605957031e-01 -6.895389556884765625e-01
3.416964551433920860e-03 -2.152611501514911652e-02 -2.193623334169387817e-01 1.812987402081489563e-02 1.039334088563919067e-01 7.788323760032653809e-01 -4.467468857765197754e-01 -3.662124276161193848e-01
-8.837696164846420288e-02 7.064075022935867310e-02 2.597465738654136658e-02 -5.912584662437438965e-01 -1.905154287815093994e-01 2.627463340759277344e-01 -1.460505574941635132e-01 -7.143357992172241211e-01
2.565289437770843506e-01 -3.068039119243621826e-01 3.331660926342010498e-01 -4.214360117912292480e-01 -6.602924317121505737e-02 3.817363083362579346e-01 -4.321519434452056885e-01 -4.632694721221923828e-01
5.479025468230247498e-02 3.370191529393196106e-02 1.044284105300903320e-01 3.620367050170898438e-01 -5.566800832748413086e-01 7.168462276458740234e-01 2.032776828855276108e-03 1.735536903142929077e-01
-1.960439980030059814e-01 -5.339622497558593750e-01 6.528954952955245972e-02 -9.591722488403320312e-02 -6.480669975280761719e-01 6.647181510925292969e-02 3.484904766082763672e-01 -3.422474861145019531e-01
1.367727965116500854e-01 -4.448259770870208740e-01 -2.982227206230163574e-01 -1.103297770023345947e-01 1.692591235041618347e-02 7.413544654846191406e-01 -2.933483123779296875e-01 -2.153314799070358276e-01
1.500285565853118896e-01 -1.573583036661148071e-01 -3.356715738773345947e-01 4.768466055393218994e-01 -1.927433162927627563e-01 7.461280226707458496e-01 1.997101306915283203e-02 -1.357051730155944824e-01
2.731730937957763672e-01 -1.461485177278518677e-01 6.216788664460182190e-02 -2.831919789314270020e-01 2.013870626688003540e-01 6.094971895217895508e-01 -1.229032427072525024e-01 -6.267421841621398926e-01
2.555785179138183594e-01 -3.132282793521881104e-01 3.145280480384826660e-01 4.843470752239227295e-01 2.247362583875656128e-01 4.692604243755340576e-01 1.362835168838500977e-01 -4.623449742794036865e-01
5.311965942382812500e-01 -1.371366083621978760e-01 -3.928695321083068848e-01 -4.385310411453247070e-02 -5.716798305511474609e-01 2.121166884899139404e-01 3.423951268196105957e-01 -2.317507117986679077e-01
6.455650925636291504e-01 -1.052773073315620422e-01 2.319246083498001099e-01 1.169540658593177795e-01 -2.279312014579772949e-01 3.365270495414733887e-01 -4.662181735038757324e-01 -3.494746983051300049e-01
-1.749227494001388550e-01 -7.229454070329666138e-02 -5.035153627395629883e-01 2.239162921905517578e-01 5.737936869263648987e-02 5.762541294097900391e-01 -1.492361072450876236e-02 -5.700223445892333984e-01
3.564592599868774414e-01 -3.940272703766822815e-02 -5.413138866424560547e-01 1.606274396181106567e-02 -4.381903111934661865e-01 2.572120539844036102e-02 3.472371771931648254e-02 -6.198610663414001465e-01
5.222292542457580566e-01 7.780259009450674057e-03 3.409231901168823242e-01 2.764160633087158203e-01 -2.236187905073165894e-01 3.294105529785156250e-01 -4.827525913715362549e-01 -3.781733512878417969e-01
1.692980974912643433e-01 -3.317855894565582275e-01 4.123933240771293640e-02 3.356111347675323486e-01 -2.100844494998455048e-02 8.056552410125732422e-01 3.090154230594635010e-01 4.368884488940238953e-02
-2.112954407930374146e-01 -3.999292552471160889e-01 -2.081625312566757202e-01 2.396919727325439453e-01 1.290366202592849731e-01 6.015204787254333496e-01 -4.512855708599090576e-01 -3.353968858718872070e-01
1.427432447671890259e-01 1.676442772150039673e-01 1.726602911949157715e-01 -4.037102758884429932e-01 -4.039933532476425171e-02 8.314226865768432617e-01 -1.612358540296554565e-01 -1.995829641819000244e-01
-3.367900475859642029e-02 1.344399750232696533e-01 3.661960959434509277e-01 2.932836711406707764e-01 -5.664772391319274902e-01 5.476729869842529297e-01 -3.632203638553619385e-01 8.891388773918151855e-02
-6.886647641658782959e-02 -2.639622688293457031e-01 -2.550331950187683105e-01 -2.097780555486679077e-01 -1.365451663732528687e-01 6.878748536109924316e-01 -5.255190134048461914e-01 -2.203312814235687256e-01
3.193586468696594238e-01 1.491051167249679565e-01 1.894440948963165283e-01 -2.796040177345275879e-01 -6.088208556175231934e-01 5.988566279411315918e-01 1.773740798234939575e-01 -3.092878684401512146e-02
1.952733695507049561e-01 -7.110473513603210449e-01 1.695451587438583374e-01 -1.294520944356918335e-01 1.695683300495147705e-01 4.346109330654144287e-01 -1.549544036388397217e-01 -4.112490713596343994e-01
6.164992451667785645e-01 -3.453479409217834473e-01 9.807563573122024536e-02 -1.470561046153306961e-02 -5.217096805572509766e-01 1.250276863574981689e-01 3.480473458766937256e-01 -2.861442267894744873e-01
-3.604151010513305664e-01 -5.617705732583999634e-02 -2.167915254831314087e-01 1.759247928857803345e-01 8.594837784767150879e-02 5.214347839355468750e-01 -5.172430872917175293e-01 -4.921129047870635986e-01
5.323967933654785156e-01 -2.418980300426483154e-01 -4.775562137365341187e-02 -2.952419221401214600e-01 -6.588243842124938965e-01 2.847376763820648193e-01 2.033202350139617920e-01 -1.101195886731147766e-01
-3.040950000286102295e-01 -1.599589288234710693e-01 7.072851657867431641e-01 -2.902709245681762695e-01 -2.485108673572540283e-01 1.891345828771591187e-01 8.200463652610778809e-02 -4.395173788070678711e-01
3.392785191535949707e-01 1.854018419981002808e-01 -1.217932850122451782e-01 -4.328198730945587158e-01 -3.602218329906463623e-01 4.887199699878692627e-01 -3.129710853099822998e-01 -4.263704717159271240e-01
-2.481499165296554565e-01 -4.260538611561059952e-03 2.826986908912658691e-01 -1.911739856004714966e-01 -6.170294880867004395e-01 3.559144437313079834e-01 4.719237387180328369e-01 -3.030261397361755371e-01
1.233841329813003540e-01 -8.182073235511779785e-01 1.240528076887130737e-01 -2.594637274742126465e-01 -1.007903441786766052e-01 4.178100526332855225e-01 -1.132411882281303406e-01 -1.872295886278152466e-01
4.642775654792785645e-02 -3.547195792198181152e-01 -3.678399324417114258e-01 5.975720882415771484e-01 -7.049015909433364868e-02 5.219635367393493652e-01 -1.500068157911300659e-01 -2.823174595832824707e-01
7.728323806077241898e-03 -1.298901736736297607e-01 -3.350894451141357422e-01 3.066000640392303467e-01 1.130193695425987244e-01 5.882374644279479980e-01 -3.382134437561035156e-01 -5.509946942329406738e-01
-8.986009657382965088e-02 -1.175509318709373474e-01 8.919832110404968262e-02 2.135567069053649902e-01 -5.487346053123474121e-01 -7.322725653648376465e-02 -5.937668681144714355e-01 -5.152797102928161621e-01
-1.635789126157760620e-01 2.577508054673671722e-02 9.485559910535812378e-02 -2.542350888252258301e-01 5.088139697909355164e-02 1.423249542713165283e-01 -2.932952158153057098e-02 -9.355421662330627441e-01
2.748215198516845703e-01 -2.645142935216426849e-02 -1.065149605274200439e-01 2.721584141254425049e-01 1.318110972642898560e-01 7.123227119445800781e-01 3.101121187210083008e-01 -4.662729501724243164e-01
-1.877688616514205933e-01 -1.351340264081954956e-01 3.610966801643371582e-01 5.839768052101135254e-01 -3.201682865619659424e-01 3.765448033809661865e-01 -4.531736373901367188e-01 -1.593804061412811279e-01
4.325310885906219482e-01 -3.004946112632751465e-01 1.917614936828613281e-01 -4.803872853517532349e-02 -7.630745172500610352e-01 2.670247852802276611e-01 1.712627857923507690e-01 2.497425675392150879e-02
-6.537782400846481323e-02 9.731011837720870972e-02 -4.793505370616912842e-01 -2.176377475261688232e-01 -3.105675876140594482e-01 6.097668409347534180e-01 2.937732823193073273e-02 -4.898800253868103027e-01
-1.084675714373588562e-01 4.643486812710762024e-02 -4.623351395130157471e-01 3.341499865055084229e-01 -5.776229500770568848e-01 7.912371307611465454e-02 6.910351663827896118e-02 -5.621249675750732422e-01
1.584348678588867188e-01 2.057295888662338257e-01 -5.386479496955871582e-01 -6.483455747365951538e-02 -3.969864547252655029e-01 3.625887632369995117e-01 -3.204702734947204590e-01 -4.964461326599121094e-01
3.443111777305603027e-01 5.012600123882293701e-02 -3.636192679405212402e-01 3.140309453010559082e-01 -6.508579850196838379e-01 3.419556617736816406e-01 2.318349033594131470e-01 -2.319602817296981812e-01
-1.779871731996536255e-01 1.212741285562515259e-01 -5.028676390647888184e-01 -6.194768846035003662e-02 -2.209133207798004150e-01 6.927517652511596680e-01 -2.200966924428939819e-01 -3.460486531257629395e-01
4.220215603709220886e-02 -6.811532378196716309e-01 1.557267606258392334e-01 -3.032910823822021484e-01 -4.303828179836273193e-01 4.495922625064849854e-01 -1.028347164392471313e-01 1.416874229907989502e-01
1.524227410554885864e-01 -3.392646908760070801e-01 -3.339608311653137207e-01 6.221963167190551758e-01 -1.583822816610336304e-01 3.678476214408874512e-01 -2.109983116388320923e-01 -3.976075351238250732e-01
1.842417567968368530e-01 -3.539833426475524902e-01 -2.159879505634307861e-01 6.399103999137878418e-01 -8.527814596891403198e-02 4.982989132404327393e-01 -1.952866464853286743e-01 -3.015022277832031250e-01
4.102996885776519775e-01 -8.930021524429321289e-02 -9.616231918334960938e-02 -2.101877331733703613e-01 -8.564338684082031250e-01 1.040739342570304871e-01 1.186044663190841675e-01 -1.089780405163764954e-01
1.537471711635589600e-01 -1.674491167068481445e-01 -3.087747097015380859e-01 -4.729288816452026367e-01 -2.825866937637329102e-01 3.603934943675994873e-01 -2.546005845069885254e-01 -5.956164598464965820e-01
-1.039868667721748352e-01 -5.941255018115043640e-02 -3.427579700946807861e-01 -1.249619573354721069e-01 1.849773377180099487e-01 5.105704665184020996e-01 8.067339658737182617e-02 -7.423958182334899902e-01
-1.065596565604209900e-01 1.781433075666427612e-02 2.209854423999786377e-01 5.587028264999389648e-01 -5.493708848953247070e-01 4.580132067203521729e-01 -3.402234017848968506e-01 2.799128415063023567e-03
-4.294990599155426025e-01 -4.497311264276504517e-02 3.028375208377838135e-01 -7.008112221956253052e-02 -7.461807131767272949e-01 3.396874666213989258e-02 -7.889883592724800110e-03 -3.986030817031860352e-01
-7.406826317310333252e-02 -2.482683211565017700e-02 1.707032024860382080e-01 -6.343493461608886719e-01 -1.572614610195159912e-01 7.024398446083068848e-01 -9.996815025806427002e-02 -1.849656552076339722e-01
3.874547183513641357e-01 -2.473439462482929230e-02 -3.211315870285034180e-01 4.162020981311798096e-02 -1.264299303293228149e-01 5.656664371490478516e-01 7.606784254312515259e-02 -6.345550417900085449e-01
1.570724546909332275e-01 -2.012973278760910034e-01 1.338543444871902466e-01 3.924702405929565430e-01 2.874260954558849335e-02 8.411363959312438965e-01 -1.107652559876441956e-01 -2.055537402629852295e-01
9.242048114538192749e-02 2.166819423437118530e-01 -5.470770001411437988e-01 -3.463178174570202827e-03 -4.146302044391632080e-01 3.563717007637023926e-01 -3.168854713439941406e-01 -4.958494305610656738e-01
2.714962065219879150e-01 -2.624586522579193115e-01 5.937407612800598145e-01 -1.033411398530006409e-01 4.589924961328506470e-02 2.735280990600585938e-01 3.332584798336029053e-01 -5.533643960952758789e-01
-1.435255110263824463e-01 -2.576080560684204102e-01 6.408512592315673828e-01 4.706676602363586426e-01 -3.330193161964416504e-01 3.335492312908172607e-01 -1.015559732913970947e-01 -2.198852151632308960e-01
1.186367720365524292e-01 -1.231844723224639893e-02 -3.930595517158508301e-01 2.458834499120712280e-01 -3.149782121181488037e-01 7.487692236900329590e-01 -3.209316730499267578e-01 -8.919403702020645142e-02
-3.171089887619018555e-01 -2.688306272029876709e-01 2.248996794223785400e-01 3.024814426898956299e-01 -1.890458613634109497e-01 1.662314832210540771e-01 2.683675289154052734e-01 -7.414206862449645996e-01
1.320075690746307373e-01 1.377862393856048584e-01 -4.162524640560150146e-01 -2.241539359092712402e-01 -1.225349456071853638e-01 5.772470235824584961e-01 -4.057440459728240967e-01 -4.766767621040344238e-01
-2.654043734073638916e-01 -2.605711817741394043e-01 -5.476364865899085999e-02 3.332623839378356934e-01 -7.416381239891052246e-01 1.857672780752182007e-01 -3.132750391960144043e-01 -2.547988593578338623e-01
1.823104172945022583e-01 -3.565284311771392822e-01 1.284386217594146729e-01 4.119159579277038574e-01 1.466709524393081665e-01 7.224925160408020020e-01 2.615098953247070312e-01 -2.039215415716171265e-01
3.658300042152404785e-01 -2.685289382934570312e-01 2.042672336101531982e-01 5.585813522338867188e-01 8.968215435743331909e-02 5.071228146553039551e-01 1.252972483634948730e-01 -3.992572426795959473e-01
1.605474352836608887e-01 2.476454526185989380e-01 -2.692630589008331299e-01 1.984572410583496094e-01 -7.093518972396850586e-02 6.553140878677368164e-01 -3.725920990109443665e-02 -6.042779684066772461e-01
1.985377222299575806e-01 -5.227897763252258301e-01 6.395157575607299805e-01 1.236612200736999512e-01 -7.315893471240997314e-02 2.299646139144897461e-01 -3.300730884075164795e-01 -3.095430135726928711e-01
-1.954202950000762939e-01 -2.781751006841659546e-02 2.844510972499847412e-02 6.836396455764770508e-01 -3.009022772312164307e-01 3.857879340648651123e-01 -4.134414494037628174e-01 -2.873269319534301758e-01
5.293748974800109863e-01 -1.015321463346481323e-01 2.134465985000133514e-02 -4.605140164494514465e-02 -7.571463584899902344e-01 3.555097281932830811e-01 7.777264714241027832e-02 3.421562165021896362e-02
3.942131102085113525e-01 -4.444442093372344971e-01 1.501678023487329483e-02 2.058219462633132935e-01 -6.963773816823959351e-02 7.668665051460266113e-01 -9.063593298196792603e-02 -5.769550055265426636e-02
-1.320901811122894287e-01 3.005534410476684570e-01 3.095817565917968750e-01 1.788709461688995361e-01 -6.110571622848510742e-01 4.988743960857391357e-01 -3.672498464584350586e-01 8.511903136968612671e-02
1.044984832406044006e-01 -8.605469018220901489e-02 4.539336636662483215e-02 4.914312660694122314e-01 -1.584257371723651886e-02 4.390839338302612305e-01 -5.526929497718811035e-01 -4.894836544990539551e-01
4.289015829563140869e-01 1.998274028301239014e-01 -1.493266671895980835e-01 4.515421986579895020e-01 -5.369690060615539551e-01 4.631890952587127686e-01 -6.895226426422595978e-03 -2.167861312627792358e-01
3.302895426750183105e-01 2.656635940074920654e-01 -3.048715889453887939e-01 -3.322404921054840088e-01 -2.886638343334197998e-01 5.431951284408569336e-01 -8.947947621345520020e-02 -4.802155196666717529e-01
-3.225280717015266418e-02 2.430535703897476196e-01 -2.677259221673011780e-02 5.346552133560180664e-01 -4.558461606502532959e-01 5.610054731369018555e-01 1.407954543828964233e-01 -3.331150412559509277e-01
3.966632783412933350e-01 1.163696721196174622e-01 3.794871866703033447e-01 4.857420921325683594e-01 -1.072627231478691101e-01 3.352294266223907471e-01 -2.770540118217468262e-01 -4.985153079032897949e-01
-1.262926012277603149e-01 1.193275395780801773e-02 2.390854358673095703e-01 6.405553221702575684e-01 -4.500064849853515625e-01 3.993542194366455078e-01 -3.553391396999359131e-01 -1.678673177957534790e-01
5.936422348022460938e-01 -2.329494059085845947e-01 2.159658670425415039e-01 1.683107167482376099e-01 -2.779979407787322998e-01 4.317136108875274658e-01 -3.324822187423706055e-01 -3.796708881855010986e-01
-3.370537459850311279e-01 -2.238828986883163452e-01 6.461279392242431641e-01 -4.074988961219787598e-01 -2.842832505702972412e-01 3.023160398006439209e-01 4.117911681532859802e-02 -2.807613313198089600e-01
-2.325125485658645630e-01 3.760482370853424072e-02 -4.543142914772033691e-01 1.546506136655807495e-01 -1.947439312934875488e-01 5.200092792510986328e-01 -4.134028851985931396e-01 -4.847357273101806641e-01
1.341707706451416016e-01 -3.527419865131378174e-01 -4.614427089691162109e-01 5.133982896804809570e-01 -3.782384693622589111e-01 4.148032367229461670e-01 8.395322412252426147e-02 -2.426722198724746704e-01
4.373788237571716309e-01 -4.520801901817321777e-01 1.426952183246612549e-01 -3.313811719417572021e-01 -6.363917607814073563e-03 3.247853517532348633e-01 -1.707687824964523315e-01 -5.826319456100463867e-01
-4.450452625751495361e-01 1.199029907584190369e-01 4.086632728576660156e-01 -1.813073754310607910e-01 -5.966172218322753906e-01 1.555391699075698853e-01 -2.109325677156448364e-02 -4.550718665122985840e-01
-4.463661909103393555e-01 -1.167475857073441148e-04 2.029857188463211060e-01 2.854658663272857666e-01 -3.579160571098327637e-01 7.208842784166336060e-02 -2.204856425523757935e-01 -7.043783068656921387e-01
-2.623158991336822510e-01 -2.215145379304885864e-01 2.756554782390594482e-01 2.665966749191284180e-01 -2.022295594215393066e-01 2.292128950357437134e-01 3.972491919994354248e-01 -6.955714821815490723e-01
-5.711541771888732910e-01 -1.907167434692382812e-01 1.349818110466003418e-01 -1.127095296978950500e-01 -4.215891361236572266e-01 1.512176692485809326e-01 -3.159470558166503906e-01 -5.532267093658447266e-01
2.142492234706878662e-01 1.989715546369552612e-01 1.416801214218139648e-01 2.944420278072357178e-01 -2.797751426696777344e-01 7.718021273612976074e-01 -3.654968142509460449e-01 -1.405663602054119110e-02
-4.012888967990875244e-01 -1.490299850702285767e-01 2.480393499135971069e-01 -3.079582154750823975e-01 -7.006400227546691895e-01 1.569203883409500122e-01 1.906771808862686157e-01 -3.294193744659423828e-01
5.396340042352676392e-02 -1.440380066633224487e-01 -4.419198930263519287e-01 1.293244808912277222e-01 -6.378427892923355103e-02 5.573980212211608887e-01 -4.800819158554077148e-01 -4.680636227130889893e-01
