# Supplementary material for: Where is your field going? A machine learning approach to study the relative motion of the domains of physics
Source: PLoS One. 2020 Jun 18;15(6):e0233997. doi: 10.1371/journal.pone.0233997 (PMC7302634; doi:10.1371/journal.pone.0233997)
Supplement: S24 Data — (ZIP) [file pone.0233997.s024.zip › 23/Pacs4Run_23_VS_500_embeddings1997-2001ED8.txt]

1.086183413863182068e-01 -3.394251763820648193e-01 -3.277541995048522949e-01 -5.166305899620056152e-01 6.557359099388122559e-01 -8.082014322280883789e-02 2.140051275491714478e-01 1.278396546840667725e-01
-2.890063226222991943e-01 3.797557055950164795e-01 -3.611841797828674316e-01 -1.669589132070541382e-01 5.225797891616821289e-01 -2.677428424358367920e-01 5.017052292823791504e-01 -1.320900171995162964e-01
8.436565846204757690e-02 -1.070952322334051132e-02 2.854073941707611084e-01 -2.958828583359718323e-02 7.060623764991760254e-01 -4.555809199810028076e-01 3.663333952426910400e-01 2.648713886737823486e-01
-3.059510588645935059e-01 4.953147098422050476e-02 -1.693482398986816406e-01 1.496099773794412613e-02 3.940585851669311523e-01 -4.437727332115173340e-01 3.156281709671020508e-01 6.505385041236877441e-01
-1.964056044816970825e-01 -4.046411067247390747e-02 2.064265310764312744e-02 -5.265279412269592285e-01 4.884725213050842285e-01 -4.910462200641632080e-01 6.577936559915542603e-02 4.450518190860748291e-01
1.090903431177139282e-01 -5.191520974040031433e-02 -4.370216131210327148e-01 -3.548340797424316406e-01 3.729424774646759033e-01 -5.129966735839843750e-01 4.909582436084747314e-02 -5.136601924896240234e-01
1.640190333127975464e-01 1.197124868631362915e-01 -9.391036629676818848e-02 -3.382193148136138916e-01 2.057885527610778809e-01 -8.363409340381622314e-02 8.562168478965759277e-01 -2.304439544677734375e-01
3.671785891056060791e-01 -1.327383816242218018e-01 -9.584661573171615601e-02 -7.838920950889587402e-01 1.506755799055099487e-01 -3.737421035766601562e-01 1.893974989652633667e-01 -1.600909382104873657e-01
1.766086369752883911e-01 -2.515625357627868652e-01 -1.445116102695465088e-02 2.369631826877593994e-01 4.847561717033386230e-01 -7.021073698997497559e-01 1.423066854476928711e-01 3.177592754364013672e-01
-1.340129878371953964e-02 -6.549937278032302856e-02 -2.876987121999263763e-02 -8.017457723617553711e-01 4.348611831665039062e-01 -3.843591511249542236e-01 6.994809955358505249e-03 1.225607320666313171e-01
4.173844754695892334e-01 -1.842792481184005737e-01 2.185491770505905151e-01 -3.721047937870025635e-01 1.497475802898406982e-01 -5.386675596237182617e-01 5.150344371795654297e-01 -1.666077673435211182e-01
8.625610917806625366e-02 2.409183084964752197e-01 -3.255417346954345703e-01 -3.530795276165008545e-01 -1.770022511482238770e-01 -6.050862669944763184e-01 4.980743825435638428e-01 2.415334880352020264e-01
1.664209216833114624e-01 -6.753426045179367065e-02 -8.036390691995620728e-02 -4.110228121280670166e-01 1.652854233980178833e-01 -1.655460596084594727e-01 8.124149441719055176e-01 -2.785719931125640869e-01
3.989006876945495605e-01 -7.942084968090057373e-02 -6.252758949995040894e-02 -8.119943141937255859e-01 3.255352377891540527e-01 -2.383446991443634033e-01 -4.666328430175781250e-03 -9.231977164745330811e-02
-1.211665868759155273e-01 2.649739384651184082e-01 -2.543950825929641724e-02 -3.264060914516448975e-01 5.342590212821960449e-01 -5.964123010635375977e-01 3.845896720886230469e-01 -1.373671591281890869e-01
2.392244488000869751e-01 -2.478284537792205811e-01 -5.668464899063110352e-01 -5.747985839843750000e-01 -2.241755425930023193e-01 -3.512411117553710938e-01 2.265635430812835693e-01 -6.847190856933593750e-02
6.795946359634399414e-01 -1.579128652811050415e-01 6.459723412990570068e-02 -2.768199741840362549e-01 4.930404424667358398e-01 1.543031483888626099e-01 4.044326543807983398e-01 -4.414005950093269348e-02
6.133540868759155273e-01 2.112779766321182251e-01 -1.795650459825992584e-03 -1.465780138969421387e-01 6.822528839111328125e-01 4.688538983464241028e-02 2.514208257198333740e-01 1.636778712272644043e-01
1.359625812619924545e-02 4.199475049972534180e-01 -4.101845622062683105e-01 -4.504053592681884766e-01 -1.253335475921630859e-01 -1.217231377959251404e-01 6.189989447593688965e-01 1.966166347265243530e-01
-4.346566796302795410e-01 -2.742795050144195557e-01 -2.292563319206237793e-01 -9.656601399183273315e-02 6.636881828308105469e-01 -3.879553377628326416e-01 2.188850939273834229e-01 1.872401237487792969e-01
5.406774878501892090e-01 2.580061554908752441e-01 2.123405486345291138e-01 -2.733006179332733154e-01 6.649267077445983887e-01 -1.340765953063964844e-01 2.175573259592056274e-01 1.178286746144294739e-01
2.474820166826248169e-01 4.185572266578674316e-01 -2.093282714486122131e-02 -1.282356381416320801e-01 2.472999840974807739e-01 -5.088620185852050781e-01 6.515988111495971680e-01 -4.473318159580230713e-02
2.646184265613555908e-01 1.116812899708747864e-01 -4.544974565505981445e-01 4.015956073999404907e-02 2.367898076772689819e-01 -4.767472147941589355e-01 4.994142949581146240e-01 -4.201807975769042969e-01
1.774815469980239868e-02 2.961289286613464355e-01 -3.359288722276687622e-02 -4.138625860214233398e-01 3.182063698768615723e-01 -5.801807045936584473e-01 5.413509011268615723e-01 -9.303973615169525146e-02
9.739347547292709351e-02 1.945929974317550659e-01 -4.057167470455169678e-01 -5.496660713106393814e-03 2.258897870779037476e-01 -4.046532809734344482e-01 6.897281408309936523e-01 -3.122761547565460205e-01
-2.770739197731018066e-01 -1.543308794498443604e-01 -3.532014191150665283e-01 -1.093686837702989578e-02 4.125661849975585938e-01 -6.197681427001953125e-01 4.354552924633026123e-01 -1.749183386564254761e-01
4.251066446304321289e-01 -2.169496268033981323e-01 -3.594993948936462402e-01 9.985766559839248657e-02 8.716505765914916992e-02 -2.281257957220077515e-01 2.442389279603958130e-01 7.167385220527648926e-01
3.387983143329620361e-01 4.484810680150985718e-02 -5.548299103975296021e-02 -6.379185914993286133e-01 7.203660905361175537e-02 -1.474672853946685791e-01 6.334516406059265137e-01 -2.121064066886901855e-01
4.072590172290802002e-01 3.249979913234710693e-01 -2.667291760444641113e-01 -4.761405289173126221e-01 5.124096274375915527e-01 -5.545765906572341919e-02 -2.380700856447219849e-01 3.291589617729187012e-01
6.274366974830627441e-01 3.148067593574523926e-01 1.444684118032455444e-01 -3.081397414207458496e-01 5.187915563583374023e-01 -1.827751249074935913e-01 2.076535969972610474e-01 2.138393968343734741e-01
-1.817499846220016479e-01 -1.281575858592987061e-01 -2.691057622432708740e-01 -6.751722097396850586e-02 2.133309841156005859e-01 -5.398295521736145020e-01 7.207183241844177246e-01 -1.311686635017395020e-01
2.240909934043884277e-01 2.197171896696090698e-01 1.566094607114791870e-01 -2.196209579706192017e-01 2.493209540843963623e-01 -7.157819271087646484e-01 2.139966040849685669e-01 4.565616548061370850e-01
4.552656412124633789e-01 7.061111927032470703e-02 -3.065810501575469971e-01 -1.388434171676635742e-01 6.617707014083862305e-01 3.836653828620910645e-01 2.839234769344329834e-01 9.341107308864593506e-02
-7.464633882045745850e-02 2.465711534023284912e-02 -2.272397726774215698e-01 -5.220324397087097168e-01 2.828196287155151367e-01 -2.318072021007537842e-01 6.374728679656982422e-01 -3.599599003791809082e-01
5.189377665519714355e-01 -2.450182475149631500e-02 -3.370872139930725098e-01 -8.658754825592041016e-02 -1.177334487438201904e-01 -1.197578310966491699e-01 5.438190698623657227e-01 5.338873863220214844e-01
2.381237894296646118e-01 4.655837714672088623e-01 -3.107739388942718506e-01 -5.919719934463500977e-01 -1.730609871447086334e-02 -4.926961362361907959e-01 1.718830615282058716e-01 8.321521431207656860e-02
-2.386395335197448730e-01 -5.948324128985404968e-02 -5.323253273963928223e-01 -2.578011453151702881e-01 2.239682013168931007e-03 -5.192399621009826660e-01 5.568970441818237305e-01 9.965832531452178955e-02
9.956037998199462891e-02 1.891402006149291992e-01 -2.361035160720348358e-02 -7.186383008956909180e-02 5.444948077201843262e-01 -7.137546539306640625e-01 -1.601557433605194092e-01 3.420844376087188721e-01
3.416856825351715088e-01 3.657151758670806885e-01 -1.080526262521743774e-01 -2.019007951021194458e-01 2.006999403238296509e-01 -4.227550923824310303e-01 6.638946533203125000e-01 -1.931465566158294678e-01
2.686963677406311035e-01 5.564697384834289551e-01 -1.271506398916244507e-01 -3.800797760486602783e-01 6.119897589087486267e-02 -5.090209841728210449e-01 3.963210582733154297e-01 1.939019262790679932e-01
7.542751431465148926e-01 1.893674433231353760e-01 -4.379735514521598816e-02 -6.194254755973815918e-02 4.075812995433807373e-01 -4.658693075180053711e-02 4.702720940113067627e-01 -2.291418146342039108e-03
1.116112899035215378e-02 2.438670992851257324e-01 -1.801761984825134277e-01 -2.037327438592910767e-01 2.497765421867370605e-01 -4.213474690914154053e-01 7.812131643295288086e-01 -1.273491531610488892e-01
-1.139672845602035522e-01 -7.400524802505970001e-03 -4.876810908317565918e-01 -1.831566095352172852e-01 -3.366961702704429626e-02 -6.749879121780395508e-01 5.070795416831970215e-01 -4.129783436655998230e-02
-1.936343014240264893e-01 3.305330276489257812e-01 2.877481095492839813e-02 -4.075030982494354248e-01 5.293125510215759277e-01 -4.827146232128143311e-01 4.154559373855590820e-01 2.404503338038921356e-02
-1.267512440681457520e-01 6.289196014404296875e-02 -8.025457262992858887e-01 -1.927590519189834595e-01 3.259315714240074158e-02 -4.384969174861907959e-01 2.964045107364654541e-01 -1.324599832296371460e-01
2.756466269493103027e-01 4.116471111774444580e-01 -3.430693745613098145e-01 -5.266524106264114380e-02 3.417537510395050049e-01 -4.744626581668853760e-01 3.467952013015747070e-01 -4.146301746368408203e-01
5.547483917325735092e-03 -1.573703065514564514e-02 -5.378644466400146484e-01 -4.239473938941955566e-01 4.683982431888580322e-01 -4.407784342765808105e-02 2.004301398992538452e-01 -5.188257098197937012e-01
6.277092695236206055e-01 -4.404971599578857422e-01 8.629987132735550404e-04 -1.599107235670089722e-01 2.189926654100418091e-01 -9.445462375879287720e-02 4.007241725921630859e-01 4.109890758991241455e-01
-2.464735954999923706e-01 3.120676279067993164e-01 -1.010848209261894226e-01 -4.273161292076110840e-01 5.303164720535278320e-01 -3.994576334953308105e-01 4.451384246349334717e-01 -1.004851385951042175e-01
3.389177471399307251e-02 -1.758586466312408447e-01 -6.052689552307128906e-01 -4.798762798309326172e-01 5.012257397174835205e-02 -4.882013201713562012e-01 2.357810288667678833e-01 -2.735831439495086670e-01
1.589888781309127808e-01 3.666682541370391846e-01 -6.057335734367370605e-01 1.450594514608383179e-01 4.752427935600280762e-01 -4.324217736721038818e-01 -1.783717274665832520e-01 8.752617239952087402e-02
1.794309467077255249e-01 -3.902389481663703918e-02 -6.348763108253479004e-01 -3.255243897438049316e-01 4.833126068115234375e-02 -2.582788765430450439e-01 4.598340094089508057e-01 -4.204242527484893799e-01
-1.734608411788940430e-01 1.579723805189132690e-01 -4.673614799976348877e-01 -1.429256945848464966e-01 2.149347513914108276e-01 -6.221039295196533203e-01 5.091722011566162109e-01 -1.167679652571678162e-01
-1.013508532196283340e-02 5.194477438926696777e-01 -1.627838909626007080e-01 -5.161395072937011719e-01 1.743924468755722046e-01 -5.698301792144775391e-01 1.687042415142059326e-01 2.315009981393814087e-01
2.900245785713195801e-01 1.464051455259323120e-01 -3.478662669658660889e-01 3.696020245552062988e-01 4.526943862438201904e-01 -5.147013068199157715e-01 3.967896997928619385e-01 9.768760949373245239e-02
-9.098772704601287842e-02 2.398733943700790405e-01 -5.458742976188659668e-01 -4.137966632843017578e-01 4.763472676277160645e-01 -2.761912047863006592e-01 1.208257600665092468e-01 -3.836514651775360107e-01
-2.144805341958999634e-01 -5.647451058030128479e-02 -3.219785690307617188e-01 8.646756410598754883e-02 3.878269195556640625e-01 -6.720548868179321289e-01 4.814164340496063232e-01 -7.637096196413040161e-02
5.199371576309204102e-01 -1.933950930833816528e-01 2.010504901409149170e-02 -4.891336262226104736e-01 3.055762946605682373e-01 -5.620921850204467773e-01 1.989997923374176025e-01 6.068253144621849060e-02
1.135335490107536316e-01 -2.215259075164794922e-01 1.138464361429214478e-01 -6.757476329803466797e-01 4.791020154953002930e-01 -4.739131033420562744e-01 -6.570117082446813583e-03 1.194358840584754944e-01
5.700863599777221680e-01 8.499429374933242798e-02 -2.816860973834991455e-01 -1.854368299245834351e-01 7.143839597702026367e-01 1.095991507172584534e-01 -6.397899240255355835e-02 1.661144495010375977e-01
-1.250132769346237183e-01 2.157476358115673065e-02 1.737627834081649780e-01 -1.997933387756347656e-01 6.000692248344421387e-01 -5.447340011596679688e-01 2.113960087299346924e-01 4.607481360435485840e-01
-3.068109452724456787e-01 -5.921026319265365601e-02 -5.363143086433410645e-01 5.869625881314277649e-02 3.409372568130493164e-01 -5.426522493362426758e-01 4.358058571815490723e-01 -1.031822636723518372e-01
-2.545114755630493164e-01 2.272564619779586792e-01 -2.375746369361877441e-01 -2.753841280937194824e-01 5.461069941520690918e-01 -4.508321583271026611e-01 4.362587034702301025e-01 -2.439181208610534668e-01
6.327376365661621094e-01 -2.113851755857467651e-01 -3.509895801544189453e-01 -2.753325104713439941e-01 -1.776981502771377563e-01 -1.868389546871185303e-01 2.595282495021820068e-01 4.712932109832763672e-01
1.494284272193908691e-01 4.126565754413604736e-01 -2.270223498344421387e-01 -4.817556738853454590e-01 5.606345534324645996e-01 -8.240823447704315186e-02 -7.838632166385650635e-02 4.432962536811828613e-01
3.595165908336639404e-01 -2.851361632347106934e-01 4.026175290346145630e-02 -7.118000388145446777e-01 3.450201749801635742e-01 -3.727283179759979248e-01 3.712456440553069115e-03 1.522693186998367310e-01
1.519739925861358643e-01 1.179757416248321533e-01 -5.293386578559875488e-01 -6.572227180004119873e-02 1.161943227052688599e-01 -3.209931850433349609e-01 6.777558326721191406e-01 -3.202750384807586670e-01
-2.926499545574188232e-01 1.419226229190826416e-01 -1.380485445261001587e-01 -4.456637501716613770e-01 3.528571426868438721e-01 -5.505324602127075195e-01 4.984736442565917969e-01 -2.168526500463485718e-02
-1.889396011829376221e-01 3.342716395854949951e-01 -1.397187113761901855e-01 -3.421640694141387939e-01 4.295475482940673828e-01 -5.041104555130004883e-01 5.208038091659545898e-01 -7.804837822914123535e-02
3.179367184638977051e-01 -1.264455020427703857e-01 9.332122653722763062e-02 -8.553318977355957031e-01 1.853651106357574463e-01 -2.140188962221145630e-01 2.415860295295715332e-01 -6.401662528514862061e-02
8.457597494125366211e-01 1.000269278883934021e-01 -4.087534844875335693e-01 -1.887196153402328491e-01 2.321723252534866333e-01 8.669989556074142456e-02 1.016496270895004272e-01 1.539476402103900909e-02
9.672354906797409058e-02 3.153869509696960449e-01 -2.544360458850860596e-01 1.132317353039979935e-02 2.542093396186828613e-01 -6.821876168251037598e-01 5.281239151954650879e-01 -1.318799257278442383e-01
4.715854227542877197e-01 3.841644227504730225e-01 -5.403814911842346191e-01 3.239906160160899162e-03 3.756752014160156250e-01 2.060104608535766602e-01 2.334324419498443604e-01 3.161318004131317139e-01
3.690422177314758301e-01 4.239031970500946045e-01 -2.826017141342163086e-02 -4.317653775215148926e-01 6.319931149482727051e-01 1.127544716000556946e-01 2.873096764087677002e-01 4.709898680448532104e-02
8.665636926889419556e-02 -9.327128529548645020e-02 -2.670752108097076416e-01 -4.898025691509246826e-01 4.993436932563781738e-01 -5.853821039199829102e-01 -2.128975838422775269e-01 -1.876531988382339478e-01
-2.755332887172698975e-01 -1.741747409105300903e-01 -3.045470118522644043e-01 4.428121075034141541e-02 3.581914305686950684e-01 -6.393933296203613281e-01 5.074431300163269043e-01 -6.641872227191925049e-02
3.844757080078125000e-01 -4.753398597240447998e-01 -4.722104072570800781e-01 -2.468460798263549805e-01 3.527682507410645485e-03 -5.151165127754211426e-01 1.204894259572029114e-01 -2.498788833618164062e-01
-1.245522648096084595e-01 -3.048229813575744629e-01 -4.464142024517059326e-01 -1.351406723260879517e-01 7.972552180290222168e-01 1.637160629034042358e-01 -4.099684301763772964e-03 1.076356023550033569e-01
2.275861203670501709e-01 -1.212692186236381531e-01 -2.142016589641571045e-01 -1.322246436029672623e-02 9.834663569927215576e-02 -9.999351948499679565e-02 6.434877514839172363e-01 6.735678315162658691e-01
2.331734597682952881e-01 -6.378345489501953125e-01 -4.243802428245544434e-01 -3.551771640777587891e-01 1.451409310102462769e-01 -3.921671211719512939e-01 1.188470795750617981e-01 -2.087156027555465698e-01
5.340617895126342773e-01 1.804119497537612915e-01 -2.527312338352203369e-01 1.786974258720874786e-02 7.093553543090820312e-01 1.885563433170318604e-01 2.620358169078826904e-01 1.031307578086853027e-01
1.430871337652206421e-01 -7.113104462623596191e-01 -3.918747901916503906e-01 -1.815277338027954102e-01 2.196646779775619507e-01 -2.964283823966979980e-01 2.141119539737701416e-01 -3.241590857505798340e-01
-4.504286497831344604e-02 -4.019404947757720947e-01 -5.109989643096923828e-01 -5.531370043754577637e-01 4.157494008541107178e-01 -1.392787396907806396e-01 -2.437424063682556152e-01 1.329584866762161255e-01
6.700871586799621582e-01 -6.667398661375045776e-02 6.281081121414899826e-03 1.012536957859992981e-01 6.423000097274780273e-01 -9.769367426633834839e-02 3.375945091247558594e-01 -1.351173687726259232e-02
4.399019852280616760e-02 -5.142154097557067871e-01 8.701710402965545654e-02 -6.073408722877502441e-01 4.000578820705413818e-01 -4.143145978450775146e-01 9.187003970146179199e-02 1.306508779525756836e-01
7.744488772004842758e-03 2.726174592971801758e-01 -1.728960573673248291e-01 -5.862625241279602051e-01 5.954426527023315430e-01 1.867317706346511841e-01 1.847808808088302612e-01 3.584108948707580566e-01
7.406011223793029785e-01 -2.052055150270462036e-01 -2.127307653427124023e-01 1.978837400674819946e-01 4.987649023532867432e-01 -1.580696403980255127e-01 1.312212347984313965e-01 1.844366490840911865e-01
7.735890746116638184e-01 -2.482101172208786011e-01 -5.049930140376091003e-02 -1.501681357622146606e-01 3.027529418468475342e-01 -2.973510921001434326e-01 5.196447484195232391e-03 3.670790195465087891e-01
-5.987996608018875122e-02 -2.205084264278411865e-01 -5.591219663619995117e-01 -4.840438663959503174e-01 3.421871960163116455e-01 -2.434167116880416870e-01 3.092188835144042969e-01 -3.590466082096099854e-01
2.626396119594573975e-01 -6.338243838399648666e-03 -2.214278727769851685e-01 -3.516204953193664551e-01 -1.071710214018821716e-01 -5.836747288703918457e-01 6.276569366455078125e-01 -1.104440242052078247e-01
-1.965710073709487915e-01 1.122470572590827942e-01 -2.558596134185791016e-01 -3.452015817165374756e-01 2.890167832374572754e-01 -5.675073266029357910e-01 5.694372057914733887e-01 -1.851434558629989624e-01
-4.589296579360961914e-01 -3.354666233062744141e-01 -2.771991193294525146e-01 -1.309549957513809204e-01 5.195145010948181152e-01 -2.781316339969635010e-01 4.305637180805206299e-01 2.240971922874450684e-01
6.583181619644165039e-01 -2.418515980243682861e-01 5.523763224482536316e-02 8.859179168939590454e-02 3.474058508872985840e-01 -5.635520070791244507e-02 5.782883763313293457e-01 1.973350495100021362e-01
2.221007645130157471e-01 5.292543023824691772e-02 -4.984211623668670654e-01 -2.964823246002197266e-01 4.493757486343383789e-01 -4.480608999729156494e-01 -1.500332057476043701e-01 -4.316685497760772705e-01
-7.412728667259216309e-02 -1.958686113357543945e-01 -5.800064206123352051e-01 3.032496757805347443e-02 7.221601605415344238e-01 2.641946822404861450e-02 -1.307385116815567017e-01 2.819711863994598389e-01
-6.864605844020843506e-02 -2.225742936134338379e-01 -7.405475974082946777e-01 -4.928646087646484375e-01 4.304519668221473694e-02 -2.261743545532226562e-01 2.964301109313964844e-01 -1.163772493600845337e-01
6.738483309745788574e-01 -1.939705759286880493e-01 -2.449222654104232788e-02 1.378193646669387817e-01 5.091561675071716309e-01 -1.414361596107482910e-02 4.563689231872558594e-01 1.449038237333297729e-01
5.257060006260871887e-02 -1.798727661371231079e-01 7.688818126916885376e-02 -6.534396409988403320e-01 5.776124000549316406e-01 -4.392584562301635742e-01 -6.914111319929361343e-03 7.317926734685897827e-02
-8.977062255144119263e-02 8.862891793251037598e-02 -2.934616804122924805e-01 -1.129032745957374573e-01 2.332206368446350098e-01 -5.448710918426513672e-01 7.162246108055114746e-01 -1.447938084602355957e-01
1.063733324408531189e-01 -3.960193395614624023e-01 -3.345902562141418457e-01 -5.790164470672607422e-01 4.237437844276428223e-01 -1.765617430210113525e-01 -2.675656676292419434e-01 3.198725581169128418e-01
-5.408848077058792114e-02 3.967979550361633301e-01 -2.305704802274703979e-01 -6.558532118797302246e-01 1.256324201822280884e-01 -3.874542415142059326e-01 4.090853929519653320e-01 1.518700718879699707e-01
2.571401596069335938e-01 1.108608692884445190e-01 -2.844014763832092285e-01 -3.563077747821807861e-01 5.034071207046508789e-02 -1.107566058635711670e-01 7.802588343620300293e-01 -3.002406358718872070e-01
6.675687432289123535e-01 4.425358399748802185e-02 -1.933300495147705078e-01 9.252781420946121216e-02 5.617219209671020508e-01 9.252749383449554443e-02 3.435125648975372314e-01 2.536964714527130127e-01
2.143588662147521973e-01 1.971783638000488281e-01 -1.028804555535316467e-01 -2.262617796659469604e-01 1.220661327242851257e-01 -3.471870422363281250e-01 8.407659530639648438e-01 -1.051939949393272400e-01
6.863665580749511719e-01 1.988172382116317749e-01 1.136231943964958191e-01 -1.992805451154708862e-01 5.221828818321228027e-01 -2.442731857299804688e-01 3.225966095924377441e-01 -1.835184358060359955e-02
3.219636976718902588e-01 1.161296293139457703e-01 -1.081781387329101562e-01 -5.628919601440429688e-01 6.393928527832031250e-01 1.948941946029663086e-01 6.208988279104232788e-02 3.219335973262786865e-01
8.864398300647735596e-02 3.493257761001586914e-01 -3.778332471847534180e-01 -3.750557899475097656e-01 -8.116544038057327271e-02 -2.162746489048004150e-01 7.241122126579284668e-01 9.480449557304382324e-02
1.977868974208831787e-01 -9.086227416992187500e-02 -4.103278219699859619e-01 1.902980208396911621e-01 5.643553137779235840e-01 -4.269314706325531006e-01 2.899071872234344482e-01 -4.040156900882720947e-01
-3.172739446163177490e-01 -5.145300626754760742e-01 -3.130627572536468506e-01 4.150077700614929199e-02 3.515727818012237549e-01 -4.650019705295562744e-01 4.410490691661834717e-01 2.260085567831993103e-02
-1.570247709751129150e-01 1.668513752520084381e-02 -6.056509017944335938e-01 -4.587597548961639404e-01 4.305340647697448730e-01 -1.902822256088256836e-01 9.971391409635543823e-02 -4.077762067317962646e-01
7.079805731773376465e-01 -1.973060518503189087e-01 -3.895544707775115967e-01 4.058384895324707031e-02 -1.116092968732118607e-02 -1.227255016565322876e-01 3.013730943202972412e-01 4.476856887340545654e-01
3.869715332984924316e-01 -1.607391387224197388e-01 -3.639771044254302979e-01 -2.795852422714233398e-01 -1.394582092761993408e-01 -5.433504581451416016e-01 4.597659111022949219e-01 -2.961514592170715332e-01
7.108232378959655762e-01 2.268190383911132812e-01 -2.816558182239532471e-01 9.951066970825195312e-02 5.033451318740844727e-01 -9.027804434299468994e-02 2.632221877574920654e-01 1.525077223777770996e-01
1.955420374870300293e-01 4.176620841026306152e-01 -5.002059936523437500e-01 -4.898478090763092041e-01 -8.013486862182617188e-02 -3.851045370101928711e-01 3.774003982543945312e-01 -2.593720564618706703e-03
6.537389010190963745e-02 -1.678811013698577881e-01 -5.097957849502563477e-01 1.221599280834197998e-01 4.694353044033050537e-01 -3.717465102672576904e-01 3.214387297630310059e-01 -4.804578125476837158e-01
-2.479552328586578369e-01 -3.691711723804473877e-01 -3.929729163646697998e-01 -6.273244619369506836e-01 3.692442774772644043e-01 -2.003517895936965942e-01 -1.111209243535995483e-01 2.558070719242095947e-01
3.414203822612762451e-01 -4.903466105461120605e-01 -4.833018183708190918e-01 -2.497441470623016357e-01 -6.069924309849739075e-02 -5.508601665496826172e-01 1.005114912986755371e-01 -1.726433932781219482e-01
1.442814171314239502e-01 -1.091397628188133240e-01 -6.678515672683715820e-01 -5.070312023162841797e-01 2.079059779644012451e-01 -3.553893268108367920e-01 -2.359225600957870483e-01 -1.974313259124755859e-01
-1.117444932460784912e-01 8.819115161895751953e-02 -2.724197804927825928e-01 -1.859836727380752563e-01 1.398259401321411133e-01 -6.517972946166992188e-01 6.493570208549499512e-01 -6.983880698680877686e-02
3.346270620822906494e-01 -1.538805514574050903e-01 -6.614901423454284668e-01 -1.146503314375877380e-01 -6.899067014455795288e-02 -2.913252413272857666e-01 4.487682878971099854e-01 -3.501549959182739258e-01
-5.876310169696807861e-02 9.229422546923160553e-03 -3.837901353836059570e-01 3.088414371013641357e-01 5.739312767982482910e-01 -6.307601928710937500e-01 3.068907186388969421e-03 1.628463715314865112e-01
7.103923708200454712e-02 -5.356814712285995483e-02 4.588306182995438576e-04 -5.207130908966064453e-01 3.403817415237426758e-01 -1.032804101705551147e-01 6.949766874313354492e-01 -3.337999582290649414e-01
3.137685060501098633e-01 1.183364316821098328e-01 1.385347992181777954e-01 1.184692159295082092e-01 8.195088505744934082e-01 -9.349770098924636841e-02 3.730772137641906738e-01 1.865362673997879028e-01
2.338002771139144897e-01 -3.216084837913513184e-01 -6.027634739875793457e-01 3.703609108924865723e-02 -8.940298110246658325e-02 -4.009199738502502441e-01 4.996141493320465088e-01 -2.426230162382125854e-01
3.387123644351959229e-01 2.212518602609634399e-01 -1.753493100404739380e-01 -3.071941435337066650e-01 5.670484900474548340e-02 -7.232535481452941895e-01 -1.730260699987411499e-01 3.936454355716705322e-01
4.359051883220672607e-01 3.490311801433563232e-01 -2.700584828853607178e-01 -3.466953337192535400e-01 2.605916857719421387e-01 9.358280152082443237e-02 2.173740416765213013e-01 6.091940402984619141e-01
3.723814338445663452e-02 2.044509947299957275e-01 -5.557106733322143555e-01 1.041145548224449158e-01 6.535102128982543945e-01 -3.066458702087402344e-01 2.354573085904121399e-02 -3.398488759994506836e-01
-3.981991112232208252e-01 -3.069869875907897949e-01 -2.511464357376098633e-01 -1.202565152198076248e-02 6.841259002685546875e-01 -3.603491783142089844e-01 1.925863176584243774e-01 2.213776260614395142e-01
8.491571545600891113e-01 -1.178395748138427734e-01 -4.065220057964324951e-02 -1.228856965899467468e-01 3.184969723224639893e-01 -1.022927686572074890e-01 2.945730686187744141e-01 2.227440923452377319e-01
3.890379965305328369e-01 4.780997987836599350e-03 -4.529235661029815674e-01 -4.370679855346679688e-01 3.621433079242706299e-01 4.709866344928741455e-01 1.367414891719818115e-01 2.842251956462860107e-01
-5.687903985381126404e-02 4.548463225364685059e-02 -6.594541668891906738e-01 -5.388259291648864746e-01 4.203953966498374939e-02 -4.953984022140502930e-01 1.094763204455375671e-01 -1.015415862202644348e-01
6.685421466827392578e-01 1.005281433463096619e-01 -1.992131471633911133e-01 1.304356902837753296e-01 6.460768580436706543e-01 -6.006158515810966492e-02 2.154167443513870239e-01 1.371826529502868652e-01
1.192000582814216614e-01 -4.724624752998352051e-01 -2.211979627609252930e-01 -3.962019979953765869e-01 5.577514693140983582e-02 -7.399088740348815918e-01 4.757449403405189514e-02 6.185975298285484314e-02
-3.783321082592010498e-01 -3.075066208839416504e-01 -2.183779478073120117e-01 -2.776961922645568848e-01 5.572256445884704590e-01 -2.436932921409606934e-02 4.813478589057922363e-01 3.077501058578491211e-01
2.777507603168487549e-01 -3.601695001125335693e-01 -4.061416685581207275e-01 -1.718394160270690918e-01 6.787219643592834473e-02 1.738309562206268311e-01 4.986914396286010742e-01 5.613692998886108398e-01
-1.191518455743789673e-01 1.229484453797340393e-01 -2.947062849998474121e-01 -1.923911422491073608e-01 2.856618165969848633e-01 -5.895332694053649902e-01 6.249052286148071289e-01 -1.648087948560714722e-01
2.606906592845916748e-01 -2.372983843088150024e-02 -6.670026183128356934e-01 -3.988370001316070557e-01 1.842059195041656494e-01 -4.033175408840179443e-01 -2.203519046306610107e-01 -2.869876623153686523e-01
1.253010779619216919e-01 2.296882271766662598e-01 -4.894319772720336914e-01 3.169197738170623779e-01 6.854557991027832031e-01 -2.823684215545654297e-01 1.617013849318027496e-02 2.042499482631683350e-01
6.354655623435974121e-01 -1.504444032907485962e-01 -9.232167154550552368e-02 7.036371529102325439e-02 1.559219956398010254e-01 -2.350650727748870850e-01 5.143671631813049316e-01 4.646879434585571289e-01
2.146402373909950256e-02 3.418356776237487793e-01 -4.002717733383178711e-01 -5.621263384819030762e-01 3.352766036987304688e-01 2.296711206436157227e-01 1.916819512844085693e-01 4.523087441921234131e-01
4.387201368808746338e-01 1.619930416345596313e-01 -6.213180348277091980e-02 -6.461991667747497559e-01 5.231839418411254883e-01 1.564173251390457153e-01 8.044148981571197510e-02 2.349266260862350464e-01
-9.008403122425079346e-02 -4.590933024883270264e-01 -5.694029331207275391e-01 1.448061019182205200e-01 5.730268955230712891e-01 1.040101423859596252e-01 1.495614796876907349e-01 2.727329134941101074e-01
6.540286540985107422e-02 -1.016712933778762817e-01 -5.245415568351745605e-01 -5.998349189758300781e-01 3.233751356601715088e-01 -2.327022999525070190e-01 6.114218011498451233e-02 -4.335659146308898926e-01
7.521753758192062378e-02 1.840192675590515137e-01 -3.034743070602416992e-01 -5.307726860046386719e-01 4.232788980007171631e-01 1.798764914274215698e-01 1.234187334775924683e-01 5.999251604080200195e-01
2.106135785579681396e-01 2.173119634389877319e-01 8.918558806180953979e-02 -5.205317139625549316e-01 6.466640233993530273e-01 8.735763281583786011e-02 2.431466728448867798e-01 3.802423179149627686e-01
-1.671078205108642578e-01 -4.787317514419555664e-01 -4.411191940307617188e-01 -3.702165484428405762e-01 3.988171741366386414e-02 -3.350211977958679199e-01 5.240067243576049805e-01 -1.511014103889465332e-01
7.018547058105468750e-01 -1.113859787583351135e-01 1.043890714645385742e-01 -3.013021349906921387e-01 1.235266700387001038e-01 -1.699988692998886108e-01 4.140070676803588867e-01 4.216071963310241699e-01
5.758230015635490417e-02 4.350500106811523438e-01 -1.625929623842239380e-01 -6.667179465293884277e-01 1.349895447492599487e-01 -4.970889389514923096e-01 2.155428826808929443e-01 1.571254283189773560e-01
4.001173190772533417e-03 5.044619739055633545e-02 -4.101424515247344971e-01 4.425818026065826416e-01 5.753055810928344727e-01 -2.949144542217254639e-01 2.776031196117401123e-01 3.719260096549987793e-01
6.328638643026351929e-02 2.111299335956573486e-01 -5.952072143554687500e-01 -3.279880881309509277e-01 4.488666951656341553e-01 -1.128470152616500854e-01 1.812718361616134644e-01 -4.924387037754058838e-01
1.289022415876388550e-01 2.060548216104507446e-01 9.402854740619659424e-02 -5.117965340614318848e-01 6.553299427032470703e-01 1.436634063720703125e-01 3.329343497753143311e-01 3.304646909236907959e-01
3.755869716405868530e-02 -2.560891807079315186e-01 3.129371106624603271e-01 -3.137153983116149902e-01 4.163898825645446777e-01 -5.261888504028320312e-01 3.302413523197174072e-01 4.211247861385345459e-01
2.154744267463684082e-01 1.016373112797737122e-01 -3.548679649829864502e-01 -3.742401599884033203e-01 5.225768089294433594e-01 2.668582201004028320e-01 1.002451777458190918e-01 5.682470798492431641e-01
2.093343883752822876e-01 3.660624921321868896e-01 -2.823030054569244385e-01 -6.252349615097045898e-01 2.833193242549896240e-01 8.932328224182128906e-02 1.032388657331466675e-01 5.026499032974243164e-01
3.752547800540924072e-01 -3.708317577838897705e-01 -4.593741297721862793e-01 -5.738077759742736816e-01 1.060076206922531128e-01 -3.069544434547424316e-01 -2.259159274399280548e-02 -2.746249139308929443e-01
-1.925271302461624146e-01 -2.617968805134296417e-02 -5.779172778129577637e-01 -3.188415765762329102e-01 4.109360575675964355e-01 -2.926096320152282715e-01 3.002918064594268799e-01 -4.265389144420623779e-01
-2.235489338636398315e-01 3.281885087490081787e-01 -1.911805421113967896e-01 -2.132725529372692108e-02 5.317597389221191406e-01 -4.060805737972259521e-01 5.975794196128845215e-01 -2.328959666192531586e-02
2.308778166770935059e-01 -2.016478031873703003e-01 1.358997523784637451e-01 -7.589509487152099609e-01 4.489364624023437500e-01 -3.139513134956359863e-01 8.781530708074569702e-02 6.113344803452491760e-02
3.154753446578979492e-01 -6.122031435370445251e-02 -6.390290856361389160e-01 -9.673528373241424561e-02 -3.363210335373878479e-02 -3.373331427574157715e-01 4.605499804019927979e-01 -3.898468315601348877e-01
4.867813885211944580e-01 -4.472053050994873047e-01 -3.060187697410583496e-01 -3.481979295611381531e-02 1.143424212932586670e-01 8.514910191297531128e-02 4.781566858291625977e-01 4.682231843471527100e-01
2.487366795539855957e-01 2.522169947624206543e-01 -2.545680701732635498e-01 2.985141053795814514e-02 1.882036030292510986e-01 -3.810190558433532715e-01 7.520254254341125488e-01 -2.503643333911895752e-01
9.602008759975433350e-02 -3.104528188705444336e-01 -4.920838773250579834e-01 -6.756741404533386230e-01 2.551180124282836914e-01 -2.475081682205200195e-01 -2.407843172550201416e-01 1.067461520433425903e-01
-1.752156466245651245e-01 -5.970112234354019165e-02 -4.890803396701812744e-01 9.599423035979270935e-03 2.275605797767639160e-01 -5.682967901229858398e-01 5.697837471961975098e-01 -1.644537299871444702e-01
2.423237264156341553e-01 3.022308647632598877e-01 -3.533857464790344238e-01 4.502579271793365479e-01 3.218653202056884766e-01 -2.300636768341064453e-01 4.763599336147308350e-01 3.726614117622375488e-01
1.933241263031959534e-02 -5.306363701820373535e-01 -3.370085954666137695e-01 -1.973502188920974731e-01 4.856131598353385925e-02 -5.226010084152221680e-01 4.990265071392059326e-01 -2.025634944438934326e-01
-1.526594609022140503e-01 -2.254691720008850098e-01 -6.835368275642395020e-01 -5.149767994880676270e-01 1.634142547845840454e-01 -1.224186047911643982e-01 3.087607026100158691e-01 -2.375109344720840454e-01
1.032385771395638585e-04 4.209395945072174072e-01 -4.304619431495666504e-01 -6.626914739608764648e-01 2.383578009903430939e-02 -3.448487818241119385e-01 2.598006427288055420e-01 1.066168472170829773e-01
1.396145075559616089e-01 2.760431915521621704e-02 -5.545929670333862305e-01 -1.569153741002082825e-02 3.368011415004730225e-01 -4.567964375019073486e-01 3.260104358196258545e-01 -4.935030639171600342e-01
-7.432556152343750000e-02 1.130580604076385498e-01 -4.016784131526947021e-01 -3.068992197513580322e-01 2.579788677394390106e-02 -4.116839766502380371e-01 7.404701113700866699e-01 -8.784020692110061646e-02
-1.367589384317398071e-01 -2.361906617879867554e-01 -1.967728435993194580e-01 -6.365191936492919922e-01 5.421337485313415527e-01 -3.653400540351867676e-01 -2.119771540164947510e-01 9.653034806251525879e-02
7.182062268257141113e-01 -4.915686789900064468e-03 -3.035418987274169922e-01 -1.156061701476573944e-02 6.246618032455444336e-01 1.728569716215133667e-02 1.699533499777317047e-02 3.307998552918434143e-02
3.766196966171264648e-01 -2.204504013061523438e-01 -5.029177665710449219e-01 -5.074135065078735352e-01 1.784872263669967651e-02 -2.195091396570205688e-01 2.131500393152236938e-01 -4.530217349529266357e-01
3.504294157028198242e-01 2.644051797688007355e-02 -3.609182536602020264e-01 2.680149078369140625e-01 5.525916814804077148e-01 -5.820477604866027832e-01 -1.557374447584152222e-01 7.755537331104278564e-02
4.214308783411979675e-02 7.358596473932266235e-02 -5.016943216323852539e-01 4.481704533100128174e-01 4.942770004272460938e-01 -1.962566077709197998e-01 2.552467584609985352e-01 4.384950399398803711e-01
7.539736032485961914e-01 -2.487969696521759033e-01 -4.870468378067016602e-02 2.200729399919509888e-02 5.346339941024780273e-01 -6.936611235141754150e-02 2.740026116371154785e-01 3.232128545641899109e-02
-9.860627353191375732e-02 -2.458504289388656616e-01 -2.053818702697753906e-01 6.692830473184585571e-02 7.233245372772216797e-01 2.851924300193786621e-01 5.173473358154296875e-01 1.048425808548927307e-01
-8.712405711412429810e-02 -4.962972700595855713e-01 -4.189177751541137695e-01 -3.419792354106903076e-01 3.512203320860862732e-02 -3.342161178588867188e-01 5.456537008285522461e-01 -2.073267549276351929e-01
6.997594237327575684e-01 -1.579300314188003540e-01 -3.676940500736236572e-01 1.385217159986495972e-01 2.669159770011901855e-01 1.236972119659185410e-02 2.776021659374237061e-01 4.272558093070983887e-01
7.646011710166931152e-01 -1.776898801326751709e-01 -3.168282508850097656e-01 1.154942736029624939e-01 4.702087044715881348e-01 5.025069788098335266e-02 1.790456771850585938e-01 1.200561225414276123e-01
1.486132144927978516e-01 -1.796203404664993286e-01 1.799968183040618896e-01 -4.857465624809265137e-01 5.404769182205200195e-01 -3.852574527263641357e-01 3.791459202766418457e-01 3.049785494804382324e-01
-5.819906666874885559e-02 -2.169729471206665039e-01 1.749547719955444336e-01 -5.180003046989440918e-01 6.352837681770324707e-01 -3.197683990001678467e-01 1.436737775802612305e-01 3.523104786872863770e-01
5.571228861808776855e-01 -2.929643392562866211e-01 -1.193859055638313293e-01 2.428641319274902344e-01 2.944919466972351074e-01 -2.397412359714508057e-01 4.555571675300598145e-01 4.228669106960296631e-01
-3.709648847579956055e-01 2.005285769701004028e-01 -1.201135814189910889e-01 -3.902338147163391113e-01 5.650957226753234863e-01 -4.194170236587524414e-01 3.970991075038909912e-01 -5.032027512788772583e-02
2.208994776010513306e-01 -5.032995343208312988e-01 -4.672104716300964355e-01 -4.281705617904663086e-01 8.809547126293182373e-02 -4.224800765514373779e-01 1.087012812495231628e-01 -3.133862614631652832e-01
-6.951508671045303345e-02 2.515607774257659912e-01 -8.367323279380798340e-01 -1.495911031961441040e-01 1.214884445071220398e-01 -4.063687324523925781e-01 1.144394502043724060e-01 -1.280430257320404053e-01
2.154595255851745605e-01 2.695377469062805176e-01 -5.247597098350524902e-01 2.396581470966339111e-01 6.148038506507873535e-01 -3.849837779998779297e-01 -1.417275816202163696e-01 -4.283614084124565125e-02
4.284529685974121094e-01 3.065927624702453613e-01 -1.041746661067008972e-01 -4.371570050716400146e-01 6.460685133934020996e-01 1.237464919686317444e-01 1.423699408769607544e-01 2.597756683826446533e-01
-4.162777960300445557e-01 -2.937613725662231445e-01 -3.433736860752105713e-01 -4.457613229751586914e-01 3.074410855770111084e-01 -2.771242856979370117e-01 7.832425087690353394e-02 4.963426887989044189e-01
-1.455661207437515259e-01 -1.396584361791610718e-01 -7.283397912979125977e-01 1.260726153850555420e-01 6.089676022529602051e-01 7.450758665800094604e-02 -1.026660297065973282e-02 1.908784955739974976e-01
8.720591664314270020e-02 -1.217398121953010559e-01 -6.279106736183166504e-01 3.255047500133514404e-01 1.924850195646286011e-01 -6.295877099037170410e-01 8.275803923606872559e-02 1.925341635942459106e-01
-3.558621928095817566e-02 -3.559757173061370850e-01 -4.949923157691955566e-01 -3.699456900358200073e-02 7.422894239425659180e-01 1.867817640304565430e-01 -2.895715646445751190e-02 1.972545683383941650e-01
2.188598215579986572e-01 -3.654153347015380859e-01 -3.651818633079528809e-01 -1.475452333688735962e-01 1.018824726343154907e-01 1.534388661384582520e-01 5.346980094909667969e-01 5.861904025077819824e-01
-2.348119206726551056e-02 -3.756669461727142334e-01 -1.657260805368423462e-01 1.329449098557233810e-02 6.089580059051513672e-01 3.356225490570068359e-01 5.833346247673034668e-01 8.324386179447174072e-02
4.835720062255859375e-01 -4.571169018745422363e-01 1.142393425107002258e-01 -3.042091727256774902e-01 1.513065546751022339e-01 -2.299009263515472412e-01 3.334898352622985840e-01 5.144366025924682617e-01
-3.636087477207183838e-02 -3.054005801677703857e-01 -6.066946983337402344e-01 -2.592170536518096924e-01 -1.900034546852111816e-01 -5.048145055770874023e-01 4.232065975666046143e-01 9.672548621892929077e-03
1.793957315385341644e-02 -6.464955210685729980e-01 -5.075393319129943848e-01 -5.035405158996582031e-01 1.737967729568481445e-01 -1.150736957788467407e-01 1.369201987981796265e-01 -9.153164178133010864e-02
6.647410988807678223e-02 -5.576964020729064941e-01 -1.691935509443283081e-01 -6.356795430183410645e-01 4.772235155105590820e-01 -6.608961150050163269e-03 5.882735177874565125e-02 -1.435070484876632690e-01
7.373280525207519531e-01 7.887303829193115234e-02 6.944002956151962280e-02 -3.161038458347320557e-02 5.383638143539428711e-01 -1.642170399427413940e-01 3.458238840103149414e-01 8.892881125211715698e-02
5.022964477539062500e-01 2.256341129541397095e-01 -3.400970697402954102e-01 3.957007527351379395e-01 4.974687993526458740e-01 -2.941795885562896729e-01 2.250234186649322510e-01 1.997248977422714233e-01
-3.323169350624084473e-01 -4.606773555278778076e-01 -3.081249594688415527e-01 3.812869312241673470e-03 5.361112356185913086e-01 -3.990165293216705322e-01 1.639340966939926147e-01 3.299734890460968018e-01
5.167455077171325684e-01 1.695520281791687012e-01 -4.181370437145233154e-01 -4.603701531887054443e-01 3.706101477146148682e-01 2.952243983745574951e-01 -8.372342213988304138e-03 3.047417104244232178e-01
7.014801502227783203e-01 -1.831347942352294922e-01 -4.111037850379943848e-01 1.295609623193740845e-01 1.311564296483993530e-01 9.451075457036495209e-03 4.254654645919799805e-01 3.004708588123321533e-01
2.476953119039535522e-01 3.782067298889160156e-01 -3.327515721321105957e-01 -6.645227223634719849e-02 1.578254550695419312e-01 -4.586499333381652832e-01 6.208634376525878906e-01 -2.443911433219909668e-01
2.442797273397445679e-01 1.509021818637847900e-01 -4.844424426555633545e-01 1.843962669372558594e-01 4.498119056224822998e-01 -6.640014648437500000e-01 -5.248173698782920837e-02 5.372758954763412476e-02
5.069525837898254395e-01 -3.891760110855102539e-01 -2.143589258193969727e-01 -4.999659582972526550e-02 9.877986460924148560e-02 -1.743180304765701294e-01 3.374151289463043213e-01 6.237775087356567383e-01
1.678899973630905151e-01 3.695258498191833496e-01 -4.252209067344665527e-01 4.489198029041290283e-01 3.573562800884246826e-01 -2.974590659141540527e-01 3.820407688617706299e-01 3.012990057468414307e-01
9.090813249349594116e-02 -4.787508249282836914e-01 -5.972574353218078613e-01 1.126933991909027100e-01 5.481030941009521484e-01 2.235799096524715424e-02 -6.967135518789291382e-02 2.955439984798431396e-01
4.455894529819488525e-01 1.910255663096904755e-02 -3.394035995006561279e-01 1.125131770968437195e-01 2.731571197509765625e-01 9.355304390192031860e-02 3.371364772319793701e-01 6.900746822357177734e-01
5.891842842102050781e-01 -1.202753856778144836e-01 1.681405603885650635e-01 5.069143697619438171e-02 5.910177230834960938e-01 -1.220091655850410461e-01 4.453899860382080078e-01 2.121191024780273438e-01
-7.244157046079635620e-02 7.182958722114562988e-02 -4.455812573432922363e-01 -2.922877371311187744e-01 6.251777410507202148e-01 -1.858561038970947266e-01 2.235918641090393066e-01 -4.798279404640197754e-01
1.167254522442817688e-02 1.751591265201568604e-01 -1.910175681114196777e-01 2.801656126976013184e-01 5.881873369216918945e-01 -3.716914653778076172e-01 2.747250795364379883e-01 5.427798032760620117e-01
5.940814018249511719e-01 -3.897691965103149414e-01 -2.129361778497695923e-01 2.708242833614349365e-01 2.085320651531219482e-01 -2.166128605604171753e-01 4.737842977046966553e-01 2.481557577848434448e-01
4.946356415748596191e-01 2.526795268058776855e-01 -2.448002249002456665e-01 -2.082458585500717163e-01 6.862462759017944336e-01 1.804194301366806030e-01 9.805738180875778198e-02 2.740339636802673340e-01
5.948444604873657227e-01 -4.307595491409301758e-01 -2.703084349632263184e-01 2.183492034673690796e-01 2.155549675226211548e-01 -9.205283969640731812e-02 4.608007669448852539e-01 2.694223225116729736e-01
5.202603340148925781e-01 5.205856636166572571e-02 -4.651808440685272217e-01 -5.739989131689071655e-02 4.256158173084259033e-01 2.688872516155242920e-01 1.652988046407699585e-01 4.755608737468719482e-01
1.471465528011322021e-01 2.354816347360610962e-01 -4.016177058219909668e-01 4.286072552204132080e-01 4.073466658592224121e-01 -2.265201658010482788e-01 4.048433303833007812e-01 4.435702264308929443e-01
1.194718107581138611e-01 -3.805041313171386719e-02 -5.339157581329345703e-01 -3.339933753013610840e-01 9.405614435672760010e-02 -4.722811877727508545e-01 4.657327234745025635e-01 -3.726366460323333740e-01
2.037531286478042603e-01 -7.802186906337738037e-02 -3.204728066921234131e-01 -1.439407914876937866e-01 6.768845766782760620e-02 -7.614281028509140015e-02 8.526280522346496582e-01 -3.026901185512542725e-01
1.696318387985229492e-01 -5.152975320816040039e-01 -2.564173042774200439e-01 -1.300282627344131470e-01 2.212959229946136475e-01 -7.292757034301757812e-01 6.256089359521865845e-02 -1.957225352525711060e-01
-3.002135455608367920e-01 -1.031511873006820679e-01 -2.817453145980834961e-01 2.066867426037788391e-02 5.315133333206176758e-01 1.232917085289955139e-01 5.805082321166992188e-01 4.297986626625061035e-01
-9.831996262073516846e-02 -2.084789276123046875e-01 -9.004152566194534302e-02 -8.534167408943176270e-01 4.496486186981201172e-01 -3.518805280327796936e-02 7.582308351993560791e-02 3.564922511577606201e-02
8.241461515426635742e-01 -1.672975867986679077e-01 -3.475293517112731934e-01 -5.779923498630523682e-02 3.953182697296142578e-01 -9.279006719589233398e-02 -6.124383211135864258e-02 -6.316642276942729950e-03
-1.909389495849609375e-01 -8.276303112506866455e-02 -1.530650556087493896e-01 -7.565310597419738770e-01 3.098182380199432373e-01 -2.518217563629150391e-01 1.664018034934997559e-01 4.169334173202514648e-01
-5.558361858129501343e-02 -2.425126731395721436e-01 -6.487871408462524414e-01 2.847644388675689697e-01 6.187075376510620117e-01 4.106847941875457764e-02 4.931654781103134155e-02 2.217318415641784668e-01
4.737279936671257019e-02 2.578971385955810547e-01 -5.259068012237548828e-01 -3.399507701396942139e-01 3.373300135135650635e-01 1.557512879371643066e-01 6.091177463531494141e-02 6.303491592407226562e-01
2.905285954475402832e-01 2.204068899154663086e-01 -4.415377080440521240e-01 4.535849094390869141e-01 2.885732948780059814e-01 -3.873348236083984375e-01 4.502427279949188232e-01 1.740624755620956421e-01
1.675878316164016724e-01 -6.983970999717712402e-01 -3.933461606502532959e-01 -3.554299771785736084e-01 2.587586045265197754e-01 -3.443579971790313721e-01 -5.525855347514152527e-02 -1.204673573374748230e-01
7.047835737466812134e-02 -3.475136458873748779e-01 -5.734211206436157227e-01 -5.522555112838745117e-01 -1.944226026535034180e-02 -4.822861850261688232e-01 8.332666754722595215e-02 -2.340758591890335083e-02
6.472431421279907227e-01 -1.723665185272693634e-02 -2.824716866016387939e-01 -3.807401657104492188e-02 6.935003399848937988e-01 4.369198158383369446e-02 -3.898050636053085327e-02 1.231591776013374329e-01
6.711532473564147949e-01 7.250202447175979614e-02 -1.559450626373291016e-01 1.387601792812347412e-01 5.398816466331481934e-01 -2.703983336687088013e-02 3.935401439666748047e-01 2.316171079874038696e-01
5.701247453689575195e-01 1.887852847576141357e-01 -4.679339528083801270e-01 8.957306854426860809e-03 5.602304339408874512e-01 2.295402586460113525e-01 1.469670832157135010e-01 1.792464256286621094e-01
6.270816922187805176e-01 -4.664754867553710938e-01 -3.702076673507690430e-01 -1.732444018125534058e-02 4.528960213065147400e-02 -8.332351595163345337e-02 2.380523234605789185e-01 4.314538538455963135e-01
1.903970539569854736e-01 -2.668079435825347900e-01 -6.567244529724121094e-01 -4.888526201248168945e-01 1.450666785240173340e-01 -3.544153273105621338e-01 -1.826875507831573486e-01 -2.055946588516235352e-01
-3.071955442428588867e-01 -4.318798482418060303e-01 -5.271210335195064545e-03 -8.961620740592479706e-03 4.960712194442749023e-01 -3.677537739276885986e-01 5.334991216659545898e-01 2.303299456834793091e-01
-1.827892363071441650e-01 -3.826855719089508057e-01 -6.697081029415130615e-02 -7.363017201423645020e-01 2.921329140663146973e-01 -3.158686757087707520e-01 8.767288923263549805e-02 2.841008007526397705e-01
9.165327996015548706e-02 -6.807766556739807129e-01 -5.016849637031555176e-01 -4.411273598670959473e-01 2.168670296669006348e-01 -1.518457233905792236e-01 4.507898539304733276e-02 -9.869816154241561890e-02
-3.671825528144836426e-01 4.417727142572402954e-02 -6.713919043540954590e-01 -3.243826627731323242e-01 1.063847839832305908e-01 -4.012357294559478760e-01 3.650425672531127930e-01 4.086762666702270508e-02
2.246719449758529663e-01 -3.534708023071289062e-01 -2.866604924201965332e-01 -9.344521909952163696e-02 1.096337214112281799e-01 6.442994624376296997e-02 5.740076899528503418e-01 6.229118108749389648e-01
2.697593271732330322e-01 -2.987300753593444824e-01 -3.856175243854522705e-01 -1.463877260684967041e-01 1.235854476690292358e-01 1.972177177667617798e-01 5.129994153976440430e-01 5.920503735542297363e-01
-3.080806434154510498e-01 -5.553974509239196777e-01 -1.004980206489562988e-01 -1.582037508487701416e-01 3.994905948638916016e-01 -3.222880661487579346e-01 3.603225648403167725e-01 4.101184308528900146e-01
-3.121498525142669678e-01 -3.904845193028450012e-02 -4.925974309444427490e-01 -2.647517025470733643e-01 5.832192301750183105e-01 -3.690946400165557861e-01 1.816663444042205811e-01 -2.809160947799682617e-01
6.949563026428222656e-01 -1.802159398794174194e-01 -1.116652488708496094e-01 2.456512749195098877e-01 1.870442777872085571e-01 -3.195070028305053711e-01 4.057126939296722412e-01 3.317697644233703613e-01
-4.472702145576477051e-01 -6.561371684074401855e-02 -5.227621793746948242e-01 -1.254850476980209351e-01 4.976307749748229980e-01 -4.900250732898712158e-01 4.293236508965492249e-02 1.304354965686798096e-01
-1.403691768646240234e-01 -2.545987367630004883e-01 -2.838480174541473389e-01 2.945574820041656494e-01 5.071135759353637695e-01 -4.631290733814239502e-01 3.036315441131591797e-01 4.292984902858734131e-01
-7.826779782772064209e-02 -5.094683170318603516e-01 -2.935855984687805176e-01 -6.564942598342895508e-01 3.540021479129791260e-01 -2.807922661304473877e-01 8.893661201000213623e-02 -7.118630409240722656e-02
9.711308777332305908e-02 3.728262335062026978e-02 -3.693242967128753662e-01 2.108531147241592407e-01 4.224000573158264160e-01 -4.004562497138977051e-01 5.400531291961669922e-01 -4.217523634433746338e-01
1.426534634083509445e-02 -3.092913329601287842e-01 -6.009702086448669434e-01 -3.817730844020843506e-01 2.855238616466522217e-01 -1.456082761287689209e-01 2.398601770401000977e-01 -4.867863357067108154e-01
7.137927412986755371e-02 -8.710262179374694824e-02 1.116798818111419678e-01 -5.248026251792907715e-01 1.562886834144592285e-01 -1.890964657068252563e-01 7.994529604911804199e-01 1.092668436467647552e-02
4.595489799976348877e-01 -1.330692917108535767e-01 -5.365156531333923340e-01 8.836172521114349365e-03 3.779055178165435791e-01 2.684368193149566650e-01 9.810298681259155273e-02 5.086110234260559082e-01
1.098161637783050537e-01 1.261779665946960449e-01 -5.817622542381286621e-01 1.115224696695804596e-02 4.277692437171936035e-01 -3.827579617500305176e-01 2.712565064430236816e-01 -4.799766540527343750e-01
-2.312654107809066772e-01 1.430889368057250977e-01 3.263671696186065674e-02 -5.367815494537353516e-01 3.714430630207061768e-01 -6.163246035575866699e-01 3.339377641677856445e-01 8.661234378814697266e-02
1.607817038893699646e-02 -3.417545855045318604e-01 -3.500694930553436279e-01 -6.101113557815551758e-01 1.526301503181457520e-01 -5.949217677116394043e-01 -1.035511568188667297e-01 1.450282149016857147e-02
-2.976821064949035645e-01 -2.452567368745803833e-01 -2.815471589565277100e-01 9.597739577293395996e-02 4.778825640678405762e-01 -5.727879405021667480e-01 4.540802538394927979e-01 -1.035965420305728912e-02
2.533540427684783936e-01 -2.373166829347610474e-01 -4.889356493949890137e-01 3.946577906608581543e-01 1.653829067945480347e-01 -6.247789859771728516e-01 2.326898574829101562e-01 1.132908612489700317e-01
2.899277806282043457e-01 -4.756270051002502441e-01 -1.913770586252212524e-01 -2.628666758537292480e-01 5.778271555900573730e-01 -3.287774026393890381e-01 -3.312568068504333496e-01 1.796857118606567383e-01
4.839738309383392334e-01 -1.843487471342086792e-01 -4.801290631294250488e-01 -1.449832618236541748e-01 4.462954998016357422e-01 1.723590344190597534e-01 -1.466029882431030273e-01 4.794383645057678223e-01
-5.779879540205001831e-02 -5.421538352966308594e-01 -4.387134313583374023e-01 -2.174852192401885986e-01 9.244684129953384399e-02 -3.339161574840545654e-01 5.126974582672119141e-01 -2.829385697841644287e-01
2.738321572542190552e-02 1.194034963846206665e-01 -8.715431094169616699e-01 -1.191107258200645447e-01 9.611595422029495239e-02 -3.336759507656097412e-01 1.856988817453384399e-01 -2.369728088378906250e-01
5.180836319923400879e-01 -2.170662283897399902e-01 -6.312080025672912598e-01 -3.759628534317016602e-02 -2.292239367961883545e-01 -3.433712720870971680e-01 3.135486245155334473e-01 -1.259944587945938110e-01
1.700338721275329590e-01 -6.913721561431884766e-01 -4.212388992309570312e-01 -4.702699482440948486e-01 1.586678624153137207e-01 -8.967664837837219238e-02 1.822703182697296143e-01 -1.675022542476654053e-01
1.852488219738006592e-01 1.913757622241973877e-01 2.553626000881195068e-01 -1.605125665664672852e-01 8.349256515502929688e-01 -2.762954235076904297e-01 1.469026505947113037e-01 2.075176835060119629e-01
-3.322992026805877686e-01 -1.737170368432998657e-01 -3.947290182113647461e-01 3.618849068880081177e-02 7.043765783309936523e-01 1.667636781930923462e-01 3.481213152408599854e-01 2.390274256467819214e-01
1.684766262769699097e-01 2.605207264423370361e-01 -4.475899338722229004e-01 4.448388814926147461e-01 4.529320299625396729e-01 -4.360040128231048584e-01 1.896163970232009888e-01 2.726261019706726074e-01
1.211798042058944702e-01 2.813523411750793457e-01 1.922380477190017700e-01 -1.331256479024887085e-01 5.300740003585815430e-01 -5.129977464675903320e-01 5.497311353683471680e-01 -7.161797583103179932e-02
5.903457999229431152e-01 1.159426048398017883e-01 -3.614030182361602783e-01 4.665997996926307678e-02 5.895117521286010742e-01 1.509316414594650269e-01 1.593330204486846924e-01 3.310113251209259033e-01
-1.745699346065521240e-01 -4.497244656085968018e-01 -2.235003560781478882e-01 -5.140117406845092773e-01 5.692083835601806641e-01 -1.452502161264419556e-01 -1.338396370410919189e-01 3.001729846000671387e-01
4.457257986068725586e-01 -3.010682761669158936e-01 -4.036047458648681641e-01 -1.007792949676513672e-01 9.678862243890762329e-02 1.676867604255676270e-01 3.988044559955596924e-01 5.840389132499694824e-01
-1.019372344017028809e-01 -1.302203834056854248e-01 -4.190708398818969727e-01 -5.763276815414428711e-01 2.712834477424621582e-01 -3.339630663394927979e-01 -2.451756745576858521e-01 4.686582088470458984e-01
2.195694893598556519e-01 -1.250648796558380127e-01 -3.214736580848693848e-01 -3.081944286823272705e-01 -1.097890362143516541e-01 -6.350046396255493164e-01 5.557788610458374023e-01 -1.168081164360046387e-01
2.273717969655990601e-01 -3.678219020366668701e-01 -2.822166979312896729e-01 -2.738142311573028564e-01 6.724789738655090332e-02 3.733007237315177917e-02 4.423978924751281738e-01 6.758378744125366211e-01
1.408050656318664551e-01 -4.094897210597991943e-01 -5.429977178573608398e-01 -5.602653622627258301e-01 2.405607402324676514e-01 -1.539403647184371948e-01 -2.679421305656433105e-01 2.244736999273300171e-01
2.457204759120941162e-01 7.437345385551452637e-02 1.918535530567169189e-01 -5.402584075927734375e-01 7.462770938873291016e-01 -1.933114826679229736e-01 6.284749601036310196e-03 1.051893308758735657e-01
-9.317716211080551147e-02 -3.053524196147918701e-01 -2.615481019020080566e-01 -6.849725246429443359e-01 2.292561084032058716e-01 -5.495081543922424316e-01 -5.694810301065444946e-02 5.217768624424934387e-02
3.885250091552734375e-01 -3.938082456588745117e-01 -3.494490385055541992e-01 -1.826957464218139648e-01 1.282297819852828979e-01 2.061257660388946533e-01 4.537537395954132080e-01 5.231136083602905273e-01
3.008096814155578613e-01 2.781113386154174805e-01 -2.056574672460556030e-01 -4.219349920749664307e-01 -5.129279568791389465e-03 -6.047618389129638672e-01 -8.941322565078735352e-02 4.879398643970489502e-01
2.133843898773193359e-01 -4.274818301200866699e-01 -2.788827717304229736e-01 -5.125359892845153809e-01 3.906086981296539307e-01 -2.631214559078216553e-01 -2.955424487590789795e-01 3.494343757629394531e-01
5.138918012380599976e-02 1.593501889146864414e-03 -6.295481324195861816e-01 3.630109727382659912e-01 2.856822013854980469e-01 -5.998663306236267090e-01 5.578668322414159775e-03 1.666248440742492676e-01
-7.001589983701705933e-04 -3.443841338157653809e-01 4.440489783883094788e-02 -7.326769232749938965e-01 3.377318084239959717e-01 -4.348334372043609619e-01 1.371207833290100098e-01 1.437596380710601807e-01
-2.309074401855468750e-01 1.391037851572036743e-01 7.117287069559097290e-02 -3.676354587078094482e-01 7.162525057792663574e-01 7.972248643636703491e-02 4.412076771259307861e-01 2.703202068805694580e-01
-3.761416301131248474e-02 -1.342396140098571777e-01 -7.812265306711196899e-02 -5.042108297348022461e-01 1.342134475708007812e-01 -1.426988244056701660e-01 8.128712177276611328e-01 -1.452494114637374878e-01
2.084100395441055298e-01 2.203747034072875977e-01 -3.516234457492828369e-01 -4.835437536239624023e-01 -1.447641402482986450e-01 -4.311681687831878662e-01 5.857209563255310059e-01 -2.479676716029644012e-02
6.721166372299194336e-01 3.083324432373046875e-01 -1.575689315795898438e-01 -3.076005280017852783e-01 9.533533826470375061e-03 -9.524827450513839722e-02 2.309641391038894653e-01 5.208038091659545898e-01
-2.922314703464508057e-01 2.138196825981140137e-01 -3.391786292195320129e-02 -6.173799037933349609e-01 2.339030951261520386e-01 -3.919297754764556885e-01 2.735499143600463867e-01 4.510261118412017822e-01
5.359969101846218109e-03 -2.928029298782348633e-01 7.281654328107833862e-02 -8.291651010513305664e-01 2.918155491352081299e-01 -2.431478053331375122e-01 9.021031111478805542e-02 2.626891732215881348e-01
-2.077201604843139648e-01 -4.676563441753387451e-01 -2.089018076658248901e-01 -5.576947927474975586e-01 5.321272611618041992e-01 -2.717049717903137207e-01 1.615806818008422852e-01 -1.988150365650653839e-02
3.217363655567169189e-01 2.393273636698722839e-02 -3.908277451992034912e-01 -5.516725778579711914e-01 4.487260878086090088e-01 3.468089401721954346e-01 -1.230811886489391327e-02 3.421126008033752441e-01
5.968896746635437012e-01 -2.572004795074462891e-01 -4.178485572338104248e-01 -3.320755064487457275e-02 -5.631016939878463745e-02 -1.590488851070404053e-01 3.169316947460174561e-01 5.224531888961791992e-01
7.655925154685974121e-01 -9.643491357564926147e-02 -2.858837544918060303e-01 1.474722940474748611e-02 5.522617697715759277e-01 -5.919894948601722717e-02 7.510396838188171387e-02 -9.210620820522308350e-02
-2.172151058912277222e-01 -2.041411697864532471e-01 -2.747412621974945068e-01 -1.831837594509124756e-01 4.983356595039367676e-01 3.506853878498077393e-01 6.151884794235229492e-01 2.287558168172836304e-01
2.139906771481037140e-02 -2.742663025856018066e-01 -1.529230475425720215e-01 6.499368697404861450e-02 5.696717500686645508e-01 2.881568968296051025e-01 6.366438865661621094e-01 2.895423173904418945e-01
-1.200249716639518738e-01 -3.843981921672821045e-01 -3.527119457721710205e-01 -2.800542116165161133e-01 3.052420318126678467e-01 -6.852646470069885254e-01 1.338667869567871094e-01 -2.330565005540847778e-01
3.936078399419784546e-02 2.635979950428009033e-01 -6.027466058731079102e-01 -2.606850862503051758e-01 2.785141170024871826e-01 2.118797153234481812e-01 1.437575072050094604e-01 5.954639315605163574e-01
2.571665942668914795e-01 5.988917872309684753e-02 -5.768694877624511719e-01 -1.383052021265029907e-02 4.834730029106140137e-01 -4.758260548114776611e-01 -1.983403861522674561e-01 -3.127514123916625977e-01
3.380208313465118408e-01 -5.209810733795166016e-01 -2.541522383689880371e-01 -5.012584924697875977e-01 4.105055630207061768e-01 -1.482352465391159058e-01 -2.750816941261291504e-01 1.797462105751037598e-01
6.168563961982727051e-01 -2.876495420932769775e-01 -3.459893167018890381e-01 -5.029883980751037598e-01 -6.360482424497604370e-02 -3.807523250579833984e-01 6.287450436502695084e-03 -1.224030256271362305e-01
-3.547124937176704407e-02 1.087009385228157043e-01 -7.249863147735595703e-01 -2.179689556360244751e-01 4.332436919212341309e-01 -3.183007538318634033e-01 -6.569526344537734985e-02 -3.471008539199829102e-01
-1.216625645756721497e-01 -3.385933041572570801e-01 -6.051448290236294270e-04 -8.080760240554809570e-01 2.235637456178665161e-01 -2.843332290649414062e-01 1.997562795877456665e-01 2.164183408021926880e-01
2.700306475162506104e-01 -3.098077178001403809e-01 -2.815479934215545654e-01 -3.405316472053527832e-01 -3.419900313019752502e-02 -4.216065630316734314e-02 3.015399873256683350e-01 7.362050414085388184e-01
9.790064767003059387e-03 -1.432258486747741699e-01 -4.855920374393463135e-01 1.625077575445175171e-01 8.170381784439086914e-01 -1.075848713517189026e-01 -1.635001152753829956e-01 1.064150109887123108e-01
2.691323161125183105e-01 -7.243894934654235840e-01 -3.031307756900787354e-01 -3.598804771900177002e-01 3.178975284099578857e-01 -2.365642488002777100e-01 -1.555580794811248779e-01 -1.434131432324647903e-02
3.750963211059570312e-01 -1.056592315435409546e-01 -3.705133199691772461e-01 -5.103334188461303711e-01 -3.931406885385513306e-02 -5.505637526512145996e-01 3.655312061309814453e-01 -1.101790368556976318e-01
4.442799091339111328e-01 1.977414935827255249e-01 -5.466826558113098145e-01 -2.984087169170379639e-01 2.549583837389945984e-02 -5.477540493011474609e-01 -2.664210796356201172e-01 -6.276472657918930054e-02
1.733453720808029175e-01 4.267494380474090576e-02 -4.357440173625946045e-01 -1.595932841300964355e-01 5.974576473236083984e-01 -3.171398043632507324e-01 2.600046060979366302e-02 -5.427505970001220703e-01
4.465579688549041748e-01 -7.954488694667816162e-02 -3.805396556854248047e-01 3.339069187641143799e-01 5.831183195114135742e-01 -4.083904027938842773e-01 -7.386210560798645020e-02 1.602779626846313477e-01
3.813036680221557617e-01 6.464751064777374268e-02 -5.644971728324890137e-01 -2.708975374698638916e-01 3.571415245532989502e-01 3.165636956691741943e-01 2.919861115515232086e-02 4.793437421321868896e-01
1.140176691114902496e-02 -4.504915177822113037e-01 -3.989742398262023926e-01 -7.708399742841720581e-02 7.801172137260437012e-01 2.075324021279811859e-02 -1.407375484704971313e-01 5.463077872991561890e-02
-1.286889314651489258e-01 -4.870451688766479492e-01 -3.965595960617065430e-01 -5.347773432731628418e-01 4.365332126617431641e-01 -1.563047170639038086e-01 -1.631150543689727783e-01 2.477516829967498779e-01
-1.928571611642837524e-01 -3.276057243347167969e-01 1.455381214618682861e-01 -4.641256332397460938e-01 6.185191869735717773e-01 -1.914858669042587280e-01 3.705584704875946045e-01 2.496802359819412231e-01
4.536505416035652161e-02 -4.788876324892044067e-02 -2.430917173624038696e-01 -5.453876852989196777e-01 1.077693179249763489e-01 -8.674731850624084473e-02 7.398044466972351074e-01 -2.695508301258087158e-01
3.313268348574638367e-02 -8.187261223793029785e-02 -4.355524182319641113e-01 1.656957566738128662e-01 2.997457087039947510e-01 -8.186665177345275879e-01 9.916761517524719238e-02 7.170464843511581421e-02
6.854049563407897949e-01 5.886398255825042725e-02 -4.294336736202239990e-01 -2.502175979316234589e-02 5.803818702697753906e-01 1.199822314083576202e-02 -6.471970677375793457e-02 -2.323693223297595978e-02
1.595765948295593262e-01 1.614304333925247192e-01 -1.647854745388031006e-01 1.757701933383941650e-01 5.672200918197631836e-01 1.679653115570545197e-02 4.438047707080841064e-01 6.094608306884765625e-01
5.426072478294372559e-01 -1.755238175392150879e-01 -4.149284660816192627e-01 -4.302297234535217285e-01 8.209901303052902222e-02 -4.339697659015655518e-01 -5.423988774418830872e-02 -3.456783592700958252e-01
-5.494494456797838211e-03 -4.073297679424285889e-01 -5.622898936271667480e-01 -4.884420037269592285e-01 3.513581454753875732e-01 1.388641446828842163e-01 -1.203454881906509399e-01 3.494106829166412354e-01
-2.567470259964466095e-02 -2.851662933826446533e-01 3.236500024795532227e-01 -4.453256130218505859e-01 3.354579210281372070e-01 -4.652065038681030273e-01 3.164708614349365234e-01 4.311076402664184570e-01
1.624421030282974243e-02 -2.847854495048522949e-01 -6.395927667617797852e-01 -1.549393832683563232e-01 5.473234057426452637e-01 2.026580721139907837e-01 -1.293238848447799683e-01 3.580369055271148682e-01
-4.319770336151123047e-01 -1.974921673536300659e-01 -1.267016232013702393e-01 -2.061268538236618042e-01 6.275471448898315430e-01 7.699847966432571411e-02 4.391573965549468994e-01 3.510669171810150146e-01
6.711253523826599121e-02 -4.442311227321624756e-01 -2.152288109064102173e-01 -3.958936929702758789e-01 5.834021046757698059e-02 -7.617586851119995117e-01 1.055436804890632629e-01 1.673638634383678436e-02
-4.367749765515327454e-02 4.254417121410369873e-01 -3.007881641387939453e-01 -1.204423159360885620e-01 6.896466612815856934e-01 -2.225210666656494141e-01 2.447815835475921631e-01 -3.564626276493072510e-01
-8.954556286334991455e-02 -1.011215224862098694e-01 -2.838234603404998779e-01 -4.795770049095153809e-01 3.001150861382484436e-02 -6.467959880828857422e-01 5.014363527297973633e-01 2.284494042396545410e-02
1.199636980891227722e-01 2.153641879558563232e-01 -1.866049617528915405e-01 -9.721222519874572754e-02 1.824192404747009277e-01 -8.666395545005798340e-01 -3.130251169204711914e-02 3.311113119125366211e-01
1.234534531831741333e-01 -3.229115605354309082e-01 -2.584433853626251221e-01 -2.492664307355880737e-01 4.310127347707748413e-02 -3.260225802659988403e-02 4.199392199516296387e-01 7.564992308616638184e-01
1.730221807956695557e-01 -2.934384047985076904e-01 -6.179789304733276367e-01 -6.065979003906250000e-01 2.126193493604660034e-01 -1.554437875747680664e-01 -1.550661027431488037e-01 -2.017005085945129395e-01
-3.023972213268280029e-01 8.153671771287918091e-02 -1.838062107563018799e-01 -2.738677263259887695e-01 3.026652634143829346e-01 -6.532338857650756836e-01 5.240973234176635742e-01 -1.097438670694828033e-02
-3.221181333065032959e-01 9.274496138095855713e-02 -5.428038835525512695e-01 -3.101819753646850586e-01 5.027705430984497070e-01 -4.677445888519287109e-01 5.484889075160026550e-02 -1.490567326545715332e-01
-1.165779083967208862e-01 1.516431570053100586e-01 -2.506394088268280029e-01 1.416563540697097778e-01 6.142944097518920898e-01 -2.669110894203186035e-01 5.826010107994079590e-01 -3.041451275348663330e-01
8.671448379755020142e-02 -6.074580922722816467e-02 3.274231851100921631e-01 -2.422710657119750977e-01 6.730288863182067871e-01 -2.910356521606445312e-01 4.772457778453826904e-01 2.397001981735229492e-01
2.441417798399925232e-02 -3.214209079742431641e-01 -2.179255485534667969e-01 -7.054833173751831055e-01 3.686104118824005127e-01 -3.299020528793334961e-01 -2.016710042953491211e-01 2.559567987918853760e-01
-1.674504578113555908e-01 1.527446806430816650e-01 -6.585609316825866699e-01 -9.848290681838989258e-02 -8.975811302661895752e-02 -4.968962371349334717e-01 4.869610965251922607e-01 1.146061494946479797e-01
2.547955214977264404e-01 -7.134721875190734863e-01 -3.806230127811431885e-01 -3.634259998798370361e-01 2.148956656455993652e-01 -3.052349984645843506e-01 -7.802311331033706665e-02 -6.040055304765701294e-02
1.341113746166229248e-01 1.760632693767547607e-01 -7.555623650550842285e-01 -2.718913257122039795e-01 2.654147744178771973e-01 -2.044404149055480957e-01 1.532849371433258057e-01 -4.128913879394531250e-01
1.446312814950942993e-01 -8.482889086008071899e-02 -5.822636485099792480e-01 -7.553136944770812988e-01 1.195328235626220703e-01 -1.203601732850074768e-01 -9.942723810672760010e-02 -1.539334952831268311e-01
-1.269607245922088623e-01 3.389493525028228760e-01 -1.476261019706726074e-02 -1.527240872383117676e-01 6.571002602577209473e-01 -3.779729306697845459e-01 5.153401494026184082e-01 -7.233244925737380981e-02
3.620423376560211182e-01 1.780218333005905151e-01 -1.424682438373565674e-01 -5.004364252090454102e-01 5.915167331695556641e-01 -1.694765985012054443e-01 4.299335479736328125e-01 -5.515867844223976135e-02
3.668554499745368958e-02 1.312153637409210205e-01 -6.892949938774108887e-01 3.190089166164398193e-01 2.628415226936340332e-01 -5.684782862663269043e-01 5.228096619248390198e-02 9.775453060865402222e-02
-2.771822512149810791e-01 1.923058778047561646e-01 8.334331959486007690e-02 -1.307493299245834351e-01 6.037349700927734375e-01 -4.130760729312896729e-01 5.619554519653320312e-01 1.059493720531463623e-01
5.753321573138237000e-02 2.351327836513519287e-01 -5.843769311904907227e-01 1.856579035520553589e-01 6.873213648796081543e-01 -1.405811458826065063e-01 8.035118877887725830e-02 -2.584707140922546387e-01
1.555910333991050720e-02 -3.918920159339904785e-01 -4.946761429309844971e-01 -4.291646778583526611e-01 2.761073112487792969e-01 -5.408214926719665527e-01 -1.447262316942214966e-01 -1.662015318870544434e-01
2.953918278217315674e-01 2.394774407148361206e-01 -4.628573060035705566e-01 -1.008020341396331787e-01 2.823230922222137451e-01 2.395470887422561646e-01 2.967299222946166992e-01 6.370702981948852539e-01
-3.543984591960906982e-01 2.032059617340564728e-02 -1.787903904914855957e-01 -1.360385268926620483e-01 5.384300947189331055e-01 -2.331204265356063843e-01 3.638109564781188965e-01 5.889871120452880859e-01
2.998085319995880127e-01 -1.035263612866401672e-01 -5.922439098358154297e-01 -2.798925936222076416e-01 -2.102620452642440796e-01 -3.972137570381164551e-01 4.879208505153656006e-01 -1.739219129085540771e-01
-1.283276975154876709e-01 -4.428536295890808105e-01 -5.315528512001037598e-01 -6.032664179801940918e-01 2.858489751815795898e-01 2.278965711593627930e-02 2.261006236076354980e-01 -8.708301186561584473e-02
-2.585814595222473145e-01 -9.366294741630554199e-02 -2.546057403087615967e-01 1.803353428840637207e-01 5.514373779296875000e-01 -4.835003614425659180e-01 5.210295915603637695e-01 -1.330052167177200317e-01
-1.503020618110895157e-02 -3.636240661144256592e-01 -6.472325325012207031e-01 -1.301898509263992310e-01 3.130480647087097168e-01 -3.196345567703247070e-01 -3.116774559020996094e-01 3.665846288204193115e-01
2.512248158454895020e-01 -3.492665886878967285e-01 -4.360805451869964600e-02 -7.109591960906982422e-01 4.509869515895843506e-01 -2.429810315370559692e-01 -1.877619028091430664e-01 9.925107657909393311e-02
6.135172247886657715e-01 5.754575505852699280e-02 -2.484420984983444214e-01 8.865986019372940063e-02 2.377864718437194824e-01 -2.221073256805539131e-03 4.594649076461791992e-01 5.320202708244323730e-01
-5.505951493978500366e-02 -3.198826909065246582e-01 1.401788294315338135e-01 -7.746061086654663086e-01 3.027457594871520996e-01 -2.656424343585968018e-01 2.176374942064285278e-01 2.557183504104614258e-01
-2.282045930624008179e-01 -1.509629637002944946e-01 -5.015173554420471191e-01 1.623288393020629883e-01 4.793474674224853516e-01 -4.281047284603118896e-01 4.594139754772186279e-01 -1.521632671356201172e-01
-1.977423727512359619e-01 -3.090159296989440918e-01 -6.713492870330810547e-01 -1.804459095001220703e-01 9.771770238876342773e-02 -4.439094960689544678e-01 -1.633791625499725342e-01 3.857971131801605225e-01
3.944039642810821533e-01 -5.644123554229736328e-01 -4.423339068889617920e-01 -3.538518846035003662e-01 2.488940022885799408e-02 -4.446617960929870605e-01 -8.166943490505218506e-02 4.330049850977957249e-04
-2.740535140037536621e-01 -4.253138899803161621e-01 -4.326691031455993652e-01 6.524073332548141479e-02 4.497914016246795654e-01 -3.012487292289733887e-01 4.863469898700714111e-01 -1.514841020107269287e-01
-1.160546317696571350e-01 -3.901602625846862793e-01 -6.359225511550903320e-01 1.183551400899887085e-01 5.582079291343688965e-01 1.298912614583969116e-01 1.043839529156684875e-01 2.766534984111785889e-01
2.199043780565261841e-01 -2.225686162710189819e-01 -3.483721613883972168e-01 -4.655135273933410645e-01 -1.667260676622390747e-01 -6.660206913948059082e-01 3.036347627639770508e-01 2.154206857085227966e-02
5.436720252037048340e-01 -2.691138684749603271e-01 -1.343584209680557251e-01 2.219121456146240234e-01 2.597592473030090332e-01 -5.387710779905319214e-02 6.023870706558227539e-01 3.625652194023132324e-01
6.241132020950317383e-01 -1.201133206486701965e-01 -1.070687919855117798e-01 1.346337795257568359e-01 1.287480294704437256e-01 -1.714574098587036133e-01 6.430813074111938477e-01 3.270141482353210449e-01
-1.938359737396240234e-01 -9.024064987897872925e-02 -6.447063684463500977e-01 -5.263487100601196289e-01 -1.086815912276506424e-02 -2.517054378986358643e-01 4.450860321521759033e-01 4.431111738085746765e-03
4.383789300918579102e-01 -2.505128383636474609e-01 -4.283584654331207275e-01 -1.295127123594284058e-01 1.930416971445083618e-01 2.497633248567581177e-01 3.744738101959228516e-01 5.522004365921020508e-01
2.519218325614929199e-01 1.993651241064071655e-01 -5.808984637260437012e-01 -2.943606078624725342e-01 -1.339490264654159546e-01 -6.357132196426391602e-01 2.154076844453811646e-01 6.498784571886062622e-02
4.771570563316345215e-01 -1.674610525369644165e-01 -3.515773117542266846e-01 -1.695326864719390869e-01 -5.845019221305847168e-02 -6.667133420705795288e-02 4.762332141399383545e-01 5.977210402488708496e-01
-3.376141786575317383e-01 -3.737680912017822266e-01 -4.202975928783416748e-01 -2.993928194046020508e-01 1.781391501426696777e-01 -3.906294405460357666e-01 5.180755853652954102e-01 -1.652300804853439331e-01
-1.741833537817001343e-01 -3.321700990200042725e-01 -1.260283440351486206e-01 -7.396036386489868164e-01 2.974211573600769043e-01 -4.162659049034118652e-01 3.832175210118293762e-02 1.822673678398132324e-01
5.658808350563049316e-01 -3.383491933345794678e-01 -3.772318363189697266e-01 1.433025300502777100e-01 6.314647942781448364e-02 -1.415158510208129883e-01 4.024717807769775391e-01 4.652542471885681152e-01
2.975549399852752686e-01 -3.523939549922943115e-01 -5.848648548126220703e-01 -4.754934608936309814e-01 2.416269034147262573e-01 -1.143555995076894760e-02 -2.111744321882724762e-02 -4.001979827880859375e-01
-1.056564506143331528e-02 -1.678548157215118408e-01 -3.164736032485961914e-01 -5.293143391609191895e-01 5.823917984962463379e-01 -2.818910181522369385e-01 -3.920282125473022461e-01 1.380404829978942871e-01
-1.560320258140563965e-01 -8.431221544742584229e-02 -5.747901797294616699e-01 2.500423789024353027e-01 3.573883175849914551e-01 -6.520054936408996582e-01 6.050434708595275879e-02 1.383553445339202881e-01
6.682399511337280273e-01 1.175921782851219177e-01 1.622599922120571136e-02 -8.558457717299461365e-03 5.233545899391174316e-01 3.686239197850227356e-02 4.748479127883911133e-01 1.963451951742172241e-01
-8.238757401704788208e-02 -1.138541176915168762e-01 7.083021849393844604e-02 -5.628224015235900879e-01 1.200327277183532715e-01 -3.048955500125885010e-01 7.401131987571716309e-01 5.767879262566566467e-02
-1.328191310167312622e-01 2.220019847154617310e-01 -4.483132064342498779e-01 1.795489899814128876e-02 5.217122435569763184e-01 -5.615926384925842285e-01 2.698845565319061279e-01 -2.671318054199218750e-01
-1.293983310461044312e-01 -6.046046689152717590e-02 -2.292629331350326538e-01 1.370044946670532227e-01 5.501254200935363770e-01 -3.719394505023956299e-01 2.157583087682723999e-01 6.486451029777526855e-01
1.495861262083053589e-01 -2.358964681625366211e-01 -4.644245803356170654e-01 3.978310525417327881e-02 3.180344938300549984e-04 -7.199314422905445099e-03 6.091018319129943848e-01 5.776219964027404785e-01
1.679228097200393677e-01 -7.510811090469360352e-02 3.037056326866149902e-01 -7.033893465995788574e-01 3.552256524562835693e-01 -2.467820942401885986e-01 3.330382406711578369e-01 2.848960757255554199e-01
4.913747310638427734e-01 -1.809267848730087280e-01 -2.288616448640823364e-01 -3.845158517360687256e-01 3.912619650363922119e-01 3.295944035053253174e-01 1.909946501255035400e-01 4.768533110618591309e-01
-2.163986116647720337e-01 -5.198715254664421082e-02 -2.554436447098851204e-03 -4.474481046199798584e-01 4.241853654384613037e-01 -3.487986698746681213e-02 7.344393134117126465e-01 -1.723416000604629517e-01
4.042701125144958496e-01 -1.084426119923591614e-01 -5.798370838165283203e-01 6.701773032546043396e-03 4.726515710353851318e-01 3.010258376598358154e-01 4.278837516903877258e-02 4.155755043029785156e-01
5.947983860969543457e-01 -4.946208596229553223e-01 -3.816176652908325195e-01 2.262410707771778107e-02 6.567330658435821533e-02 -4.365463182330131531e-02 3.617823123931884766e-01 3.439712226390838623e-01
-1.976353973150253296e-01 -3.416028022766113281e-01 -6.913077831268310547e-01 -2.287704646587371826e-01 8.649394661188125610e-02 -4.623752236366271973e-01 8.179677650332450867e-03 3.044114410877227783e-01
3.381229639053344727e-01 -3.200538223609328270e-03 -3.649793565273284912e-01 -6.296663284301757812e-01 4.179145097732543945e-01 2.523298263549804688e-01 -1.359679102897644043e-01 3.149014115333557129e-01
-3.169938325881958008e-01 -4.328228533267974854e-01 -1.538958847522735596e-01 -1.123166307806968689e-01 5.413078665733337402e-01 -3.995336592197418213e-01 4.645305573940277100e-01 8.631552010774612427e-02
-1.192759498953819275e-01 -1.681311130523681641e-01 -2.915749251842498779e-01 -7.802625298500061035e-01 2.663753628730773926e-01 -3.407253026962280273e-01 1.380030512809753418e-01 2.399685978889465332e-01
4.154014289379119873e-01 -3.594060540199279785e-01 -3.904362022876739502e-01 -4.209658205509185791e-01 -2.911047041416168213e-01 -3.971609473228454590e-01 3.499374985694885254e-01 -6.067334860563278198e-02
-4.215522408485412598e-01 -1.581848859786987305e-01 -4.371756911277770996e-01 2.540244488045573235e-03 3.614597916603088379e-01 -5.601780414581298828e-01 3.747362494468688965e-01 1.458159834146499634e-01
1.558036822825670242e-02 -1.784802041947841644e-02 -2.005265057086944580e-01 3.130513429641723633e-01 6.762851476669311523e-01 -4.261413216590881348e-01 1.238672062754631042e-01 4.548906981945037842e-01
-2.331447042524814606e-02 -3.868238329887390137e-01 -6.042472720146179199e-01 4.760301206260919571e-03 6.498463749885559082e-01 1.190445870161056519e-01 -2.657001838088035583e-03 2.195617854595184326e-01
-2.977158129215240479e-01 -4.236987829208374023e-01 -6.326880455017089844e-01 -2.683717310428619385e-01 7.637542486190795898e-02 -2.937943339347839355e-01 3.030192255973815918e-01 2.748787105083465576e-01
-9.765220433473587036e-02 1.437499374151229858e-02 -2.599670886993408203e-01 2.918473184108734131e-01 7.232837677001953125e-01 -3.457586765289306641e-01 1.195970773696899414e-01 4.248621761798858643e-01
-2.056280225515365601e-01 3.025187253952026367e-01 -2.337667793035507202e-01 -3.747441768646240234e-01 1.596724539995193481e-01 -6.743975877761840820e-01 4.099289178848266602e-01 1.508987247943878174e-01
8.681057393550872803e-02 -2.269266396760940552e-01 -3.201992511749267578e-01 3.459112718701362610e-03 7.854101061820983887e-01 2.434324026107788086e-01 1.934038400650024414e-01 3.534054458141326904e-01
1.752559095621109009e-01 8.598632179200649261e-03 -1.562663167715072632e-01 -2.263830751180648804e-01 2.099077850580215454e-01 -9.403295814990997314e-02 8.681099414825439453e-01 -2.949994206428527832e-01
-1.105896010994911194e-01 -2.856345772743225098e-01 1.130341440439224243e-01 -7.426082491874694824e-01 4.289660453796386719e-01 -1.998346000909805298e-01 1.789316087961196899e-01 2.932182848453521729e-01
-4.508401826024055481e-02 -2.868450284004211426e-01 -6.144855022430419922e-01 -3.161318972706794739e-02 2.745289504528045654e-01 2.600937187671661377e-01 5.930544734001159668e-01 -2.058321684598922729e-01
-1.354676634073257446e-01 -1.309820413589477539e-01 -4.628673195838928223e-01 3.012754023075103760e-01 3.403765559196472168e-01 -6.099834442138671875e-01 2.395223975181579590e-01 3.378940224647521973e-01
5.568747520446777344e-01 1.346135437488555908e-01 -3.522189259529113770e-01 -2.902015149593353271e-01 -1.087915077805519104e-01 -6.402371525764465332e-01 -1.174977645277976990e-01 1.671820282936096191e-01
1.822547614574432373e-01 -3.278279006481170654e-01 -4.087847471237182617e-01 3.496518135070800781e-01 4.752237200736999512e-01 1.227047517895698547e-01 4.538835883140563965e-01 3.507795929908752441e-01
2.857211418449878693e-02 8.889370597898960114e-03 -3.697534203529357910e-01 3.239925503730773926e-01 6.093858480453491211e-01 -4.596736729145050049e-01 -2.515369560569524765e-03 4.180414378643035889e-01
3.644623756408691406e-01 9.506378322839736938e-03 -3.040009737014770508e-01 -3.226044178009033203e-01 -1.086195837706327438e-02 -7.434828281402587891e-01 -1.628935188055038452e-01 3.019398152828216553e-01
-2.473471462726593018e-01 -4.821205139160156250e-01 -6.252757906913757324e-01 -2.457937598228454590e-01 1.296879649162292480e-01 -2.400022596120834351e-01 1.491192132234573364e-01 3.979176580905914307e-01
-2.928697764873504639e-01 -3.186758160591125488e-01 -4.617206156253814697e-01 -3.952707052230834961e-01 2.418742477893829346e-01 -3.436736464500427246e-01 4.333740770816802979e-01 -2.807495892047882080e-01
-7.975763641297817230e-03 -1.911081224679946899e-01 -6.711371541023254395e-01 -5.464454889297485352e-01 -1.309202611446380615e-01 -3.411265313625335693e-01 2.727068364620208740e-01 -8.068352937698364258e-02
-1.216023638844490051e-01 2.020096480846405029e-01 -4.675818085670471191e-01 -4.689344167709350586e-01 2.506341040134429932e-01 1.451249122619628906e-01 2.241210192441940308e-01 6.097244024276733398e-01
4.862879216670989990e-01 -2.908309996128082275e-01 -4.899593591690063477e-01 -1.057985797524452209e-01 9.961821138858795166e-02 1.806427389383316040e-01 3.432101607322692871e-01 5.170485377311706543e-01
-1.450166851282119751e-01 -3.579444885253906250e-01 -6.280274987220764160e-01 -4.741227924823760986e-01 3.993357717990875244e-01 1.531771849840879440e-02 1.128283888101577759e-01 -2.433128356933593750e-01
1.590442806482315063e-01 2.740038335323333740e-01 -7.129243016242980957e-01 2.041555196046829224e-01 2.285669296979904175e-01 -2.675311639904975891e-02 4.899160861968994141e-01 -2.381387948989868164e-01
-2.114415913820266724e-01 -3.260158896446228027e-01 -1.197766363620758057e-01 -7.181113958358764648e-01 3.109545707702636719e-01 -4.039198756217956543e-01 8.129818737506866455e-02 2.291776686906814575e-01
-1.695721149444580078e-01 9.494432806968688965e-02 -5.871961712837219238e-01 -9.608643129467964172e-03 3.204652965068817139e-01 -6.960850954055786133e-01 -1.682710498571395874e-01 4.232732579112052917e-02
3.541211783885955811e-01 -3.137021064758300781e-01 -1.601360142230987549e-01 -5.085732340812683105e-01 -7.654232531785964966e-02 -6.391096860170364380e-02 2.382588684558868408e-01 6.520647406578063965e-01
-1.542970389127731323e-01 -1.125185936689376831e-01 -3.001305460929870605e-01 -4.990634694695472717e-02 5.160292387008666992e-01 3.614641129970550537e-01 5.757405757904052734e-01 3.775492012500762939e-01
-2.069536000490188599e-01 -8.335708826780319214e-02 -1.774026453495025635e-01 -5.374885201454162598e-01 4.955828487873077393e-01 9.961769729852676392e-02 1.660068184137344360e-01 5.888734459877014160e-01
2.644530832767486572e-01 -4.197500348091125488e-01 -2.359980344772338867e-01 -2.294894903898239136e-01 -9.265661984682083130e-02 -7.339050173759460449e-01 3.121063709259033203e-01 -3.002921119332313538e-02
6.302394866943359375e-01 1.727434098720550537e-01 -4.104771316051483154e-01 -7.483894377946853638e-02 2.809636592864990234e-01 1.824640035629272461e-01 3.523371219635009766e-01 4.031010866165161133e-01
-4.878219217061996460e-03 -1.322177052497863770e-01 -5.380295515060424805e-01 -2.367333620786666870e-01 -9.223522245883941650e-02 -6.191376447677612305e-01 4.894054532051086426e-01 -7.496482878923416138e-02
1.790283322334289551e-01 1.284848898649215698e-02 -1.685950607061386108e-01 2.462272346019744873e-01 5.875543355941772461e-01 -6.157406568527221680e-01 9.234616905450820923e-02 3.818992972373962402e-01
-2.463296055793762207e-01 1.409204602241516113e-01 -2.187414914369583130e-01 -3.459661900997161865e-01 3.509184420108795166e-01 -5.553876161575317383e-01 5.516201257705688477e-01 -1.266438812017440796e-01
-3.286903798580169678e-01 -4.441404640674591064e-01 -2.587418258190155029e-01 6.536146253347396851e-02 4.048181772232055664e-01 -4.366820752620697021e-01 4.765616655349731445e-01 2.044560164213180542e-01
5.434368178248405457e-02 1.898542512208223343e-03 8.634498715400695801e-02 -1.674476563930511475e-01 7.317188978195190430e-01 -3.134364960715174675e-03 1.748007535934448242e-01 6.289446353912353516e-01
3.774559795856475830e-01 -4.898974895477294922e-01 -3.002714812755584717e-01 -4.434421360492706299e-01 4.526111185550689697e-01 -2.621288895606994629e-01 -2.375131696462631226e-01 -2.724983729422092438e-02
1.697737723588943481e-01 2.116553038358688354e-01 -4.181607961654663086e-01 2.576732337474822998e-01 6.783594489097595215e-01 -4.082673490047454834e-01 -1.930024772882461548e-01 1.449866592884063721e-01
1.665287762880325317e-01 -2.313577979803085327e-01 -4.868721067905426025e-01 1.392486225813627243e-02 4.093855991959571838e-02 -6.263246536254882812e-01 4.108109474182128906e-01 -3.446435928344726562e-01
-1.692291535437107086e-02 -3.457940518856048584e-01 -3.823671936988830566e-01 -5.758739113807678223e-01 3.883694112300872803e-01 -1.962448358535766602e-01 -1.881412714719772339e-01 4.213841557502746582e-01
-1.106155887246131897e-01 3.528704643249511719e-01 -2.755048871040344238e-01 -3.565140664577484131e-01 4.957323372364044189e-01 -5.366596579551696777e-01 2.435935586690902710e-01 -2.591321766376495361e-01
-2.096112519502639771e-01 -2.790926992893218994e-01 -4.181094467639923096e-01 -5.265614390373229980e-01 3.724973499774932861e-01 -1.727449744939804077e-01 2.572204172611236572e-01 -4.374136626720428467e-01
-1.424358338117599487e-01 -3.799247145652770996e-01 -4.510864615440368652e-01 -5.182386040687561035e-01 3.038052022457122803e-01 -2.224276959896087646e-01 3.036876916885375977e-01 -3.596125543117523193e-01
1.209642067551612854e-01 -4.783170819282531738e-01 -3.716793358325958252e-01 -4.728800058364868164e-01 3.286699354648590088e-01 -2.126483321189880371e-01 -2.825146317481994629e-01 4.021960198879241943e-01
-1.315485984086990356e-01 -1.901608407497406006e-01 9.296529740095138550e-02 -2.842667996883392334e-01 5.316473245620727539e-01 -6.230266094207763672e-01 4.757245630025863647e-02 4.289631247520446777e-01
-2.416090369224548340e-01 -2.183105796575546265e-01 -1.494906395673751831e-01 -8.968032896518707275e-02 4.885667562484741211e-01 -6.221651434898376465e-01 4.546940326690673828e-01 -1.761869937181472778e-01
2.155895978212356567e-01 -2.380844354629516602e-01 -7.341986894607543945e-01 -4.584184587001800537e-01 -1.508909463882446289e-01 -2.362486422061920166e-01 2.624857127666473389e-01 1.270167063921689987e-02
-3.304711356759071350e-02 -4.697805345058441162e-01 -6.554328203201293945e-01 -4.252973198890686035e-01 2.181544154882431030e-01 8.440711349248886108e-02 2.542725503444671631e-01 -2.199403792619705200e-01
3.861938714981079102e-01 1.310379654169082642e-01 -5.475600361824035645e-01 -4.944801926612854004e-01 3.529475927352905273e-01 2.482225298881530762e-01 -1.582626551389694214e-01 2.794943153858184814e-01
-1.740306019783020020e-01 -4.068768322467803955e-01 -2.274509966373443604e-01 -7.644487619400024414e-01 3.140785694122314453e-01 -1.633338779211044312e-01 1.562561988830566406e-01 1.353119611740112305e-01
2.758780717849731445e-01 4.612872600555419922e-01 -3.674857914447784424e-01 -2.379687875509262085e-01 -8.066660165786743164e-02 -4.339845478534698486e-01 5.620020031929016113e-01 9.345860779285430908e-02
1.000704895704984665e-02 -1.173500940203666687e-01 -4.135847091674804688e-01 2.498215883970260620e-01 3.173069357872009277e-01 -7.314253449440002441e-01 3.390486538410186768e-02 3.403668701648712158e-01
1.600142270326614380e-01 6.130069121718406677e-02 -3.726600483059883118e-02 6.577719748020172119e-02 4.545375108718872070e-01 -6.819572448730468750e-01 -1.761846430599689484e-02 5.412409305572509766e-01
2.235891073942184448e-01 -2.581269443035125732e-01 -3.558339476585388184e-01 -8.298667669296264648e-01 2.299170643091201782e-01 -7.216724008321762085e-02 -7.258374243974685669e-02 -6.887277215719223022e-02
-1.426072865724563599e-01 -1.506783813238143921e-01 -4.377270936965942383e-01 -1.551296114921569824e-01 5.595550537109375000e-01 -2.579176425933837891e-01 3.259908854961395264e-01 -5.053669214248657227e-01
2.269943654537200928e-01 1.696798354387283325e-01 -2.177656739950180054e-01 -4.694616198539733887e-01 5.025384947657585144e-02 -4.994373917579650879e-01 -1.845393180847167969e-01 6.048538684844970703e-01
-2.972058206796646118e-02 1.867005378007888794e-01 -6.120266318321228027e-01 -2.926141321659088135e-01 -3.473562002182006836e-02 -3.892399072647094727e-01 5.208418965339660645e-01 2.829652428627014160e-01
2.778897248208522797e-02 -2.972759772092103958e-03 9.762337058782577515e-02 -6.040369346737861633e-02 5.650981664657592773e-01 -5.628362894058227539e-01 2.729549407958984375e-01 5.248000621795654297e-01
1.908595673739910126e-02 -2.716768980026245117e-01 3.464643955230712891e-01 -5.958680510520935059e-01 3.470191955566406250e-01 -2.729073762893676758e-01 3.766564428806304932e-01 3.375800251960754395e-01
7.011640071868896484e-02 -2.661620080471038818e-01 -6.116319298744201660e-01 -3.768067061901092529e-02 6.862110495567321777e-01 -9.171112626791000366e-02 -2.570571601390838623e-01 5.790542066097259521e-02
3.388743847608566284e-02 1.749940067529678345e-01 -5.791649222373962402e-01 -3.753092885017395020e-01 2.945700883865356445e-01 2.210104018449783325e-01 4.669707268476486206e-02 5.950981378555297852e-01
2.256596833467483521e-01 4.362715408205986023e-02 -3.463765680789947510e-01 -2.477634698152542114e-01 -1.012921258807182312e-01 -7.828067541122436523e-01 1.555001437664031982e-01 3.443606495857238770e-01
-3.340401649475097656e-01 -5.545277595520019531e-01 -3.219684660434722900e-01 5.339784920215606689e-02 4.852437078952789307e-01 -3.266713619232177734e-01 3.079682886600494385e-01 1.933413445949554443e-01
-2.657655477523803711e-01 1.992425471544265747e-01 -1.676201522350311279e-01 -2.605406641960144043e-01 7.432597875595092773e-01 -2.006839513778686523e-01 3.456147611141204834e-01 -2.855423092842102051e-01
-2.555153071880340576e-01 -3.964472115039825439e-01 -8.078880608081817627e-02 -5.775425434112548828e-01 5.046221613883972168e-01 -1.022163257002830505e-01 3.603391945362091064e-01 2.062113434076309204e-01
1.002801135182380676e-01 1.955192722380161285e-02 -4.985433518886566162e-01 1.727349609136581421e-01 3.996997773647308350e-01 -7.360743880271911621e-01 -6.994132697582244873e-02 -6.871327012777328491e-02
-1.709672659635543823e-01 2.038248330354690552e-01 2.963316999375820160e-02 -3.412932455539703369e-01 5.121189355850219727e-01 -3.662098348140716553e-01 6.351417899131774902e-01 -1.099359244108200073e-01
-2.970804832875728607e-02 -3.109298348426818848e-01 -6.430042386054992676e-01 -3.493195176124572754e-01 3.070514202117919922e-01 -2.124585062265396118e-01 2.254098504781723022e-01 -4.203959405422210693e-01
-1.416058391332626343e-01 -1.060482487082481384e-02 -7.440958917140960693e-02 -5.677855014801025391e-01 1.932311058044433594e-01 -6.355714797973632812e-01 4.457990825176239014e-01 -1.090497747063636780e-01
-3.608340620994567871e-01 -1.735914051532745361e-01 5.975667759776115417e-02 -6.035054326057434082e-01 5.385010838508605957e-01 -7.832840830087661743e-02 2.307937741279602051e-01 3.499867618083953857e-01
-2.231998592615127563e-01 2.286213785409927368e-01 -3.242351412773132324e-01 -8.904542028903961182e-02 2.966136336326599121e-01 -5.781024694442749023e-01 5.997556447982788086e-01 -5.447530746459960938e-02
2.805615067481994629e-01 1.433465480804443359e-01 -3.260679841041564941e-01 -1.123877316713333130e-01 1.751140952110290527e-01 -7.105951309204101562e-01 -1.677276641130447388e-01 4.669504463672637939e-01
5.172121524810791016e-02 -2.246142327785491943e-01 1.207920014858245850e-01 -7.450863122940063477e-01 5.247572660446166992e-01 -3.164211213588714600e-01 3.958684578537940979e-02 -8.341902866959571838e-03
-7.891136407852172852e-02 4.029578566551208496e-01 -3.270618021488189697e-01 -1.499702334403991699e-01 6.882460713386535645e-01 -3.875769376754760742e-01 9.127134084701538086e-02 -2.640239298343658447e-01
9.253658354282379150e-02 -3.440187573432922363e-01 -2.915228903293609619e-01 1.247017458081245422e-01 1.879635155200958252e-01 -5.755540132522583008e-01 5.405419468879699707e-01 3.373031318187713623e-01
-8.659858256578445435e-02 -1.684679090976715088e-01 -6.558643579483032227e-01 8.638594299554824829e-02 6.689761281013488770e-01 2.137231677770614624e-01 5.960657820105552673e-02 1.724504977464675903e-01
1.441407650709152222e-01 -4.284752011299133301e-01 -3.868646919727325439e-01 -5.795463323593139648e-01 4.834377765655517578e-01 -4.216593876481056213e-02 -2.581776380538940430e-01 8.915321528911590576e-02
1.667897999286651611e-01 4.175457358360290527e-02 -3.868654966354370117e-01 3.962510824203491211e-01 5.392487645149230957e-01 -4.627171456813812256e-01 8.939877152442932129e-03 3.984741568565368652e-01
-4.236764609813690186e-01 -2.920876741409301758e-01 -5.454979091882705688e-02 -4.581508934497833252e-01 4.993591606616973877e-01 -1.870808005332946777e-01 2.824808657169342041e-01 3.976818025112152100e-01
-4.902570694684982300e-02 1.725578308105468750e-01 -5.295661091804504395e-01 -2.567517757415771484e-01 -3.442724421620368958e-02 -7.684066295623779297e-01 1.276788115501403809e-01 1.162866204977035522e-01
-4.355820268392562866e-02 -3.490154445171356201e-01 2.508600428700447083e-02 -3.223556578159332275e-01 1.796612739562988281e-01 -4.041523337364196777e-01 7.480754256248474121e-01 -1.285088062286376953e-01
1.136188805103302002e-01 -6.467490792274475098e-01 -5.271270871162414551e-01 -3.956314325332641602e-01 1.459328979253768921e-01 -3.338974714279174805e-01 -1.943799480795860291e-02 3.546216338872909546e-02
2.401285916566848755e-01 -4.043218791484832764e-01 -3.181745707988739014e-01 -5.844464898109436035e-01 1.988908052444458008e-01 -5.035276412963867188e-01 -1.503064949065446854e-02 -2.067023217678070068e-01
3.094166219234466553e-01 5.097432434558868408e-02 -2.311760932207107544e-01 2.961685061454772949e-01 3.308696746826171875e-01 -6.896789669990539551e-01 2.947874963283538818e-01 2.974448204040527344e-01
5.202907919883728027e-01 6.006268784403800964e-02 -3.513116538524627686e-01 -2.018087059259414673e-01 1.544876247644424438e-01 1.953972578048706055e-01 3.343205153942108154e-01 6.226772069931030273e-01
-2.745965681970119476e-02 -2.797710299491882324e-01 -6.399384140968322754e-01 -1.157995983958244324e-01 5.316112637519836426e-01 3.521775305271148682e-01 1.005777046084403992e-01 2.851108908653259277e-01
-7.632014155387878418e-02 -2.564783394336700439e-01 -4.009553194046020508e-01 -2.414353638887405396e-01 -3.286025673151016235e-02 -4.620622694492340088e-01 7.030679583549499512e-01 2.125950716435909271e-02
2.942780852317810059e-01 7.207813858985900879e-02 -2.326209843158721924e-01 -6.503593325614929199e-01 3.670954108238220215e-01 1.169912219047546387e-01 4.694744199514389038e-02 5.295993685722351074e-01
-1.767700463533401489e-01 -2.307652682065963745e-01 -5.767748951911926270e-01 -4.557822048664093018e-01 3.847686350345611572e-01 -2.560416460037231445e-01 1.757105141878128052e-01 -3.614066541194915771e-01
4.450021982192993164e-01 -4.786971807479858398e-01 -2.894941866397857666e-01 -2.928766012191772461e-01 3.463565111160278320e-01 -4.121495187282562256e-01 -2.350996285676956177e-01 2.411155849695205688e-01
-2.016692459583282471e-01 -5.973279476165771484e-01 -4.462426602840423584e-01 -3.547388315200805664e-01 4.338472485542297363e-01 -1.906870752573013306e-01 1.650880128145217896e-01 1.603669822216033936e-01
2.135118544101715088e-01 9.328568726778030396e-02 -3.690151274204254150e-01 -2.763814292848110199e-02 1.769665479660034180e-01 -1.332244127988815308e-01 8.037739992141723633e-01 -3.371289670467376709e-01
1.108141615986824036e-01 -4.320091009140014648e-02 -1.271085590124130249e-01 -2.468686699867248535e-01 2.994949817657470703e-01 -2.732609771192073822e-02 8.295512795448303223e-01 -3.607686758041381836e-01
7.149121761322021484e-01 7.510831952095031738e-02 -7.055849581956863403e-02 -7.229444105178117752e-03 2.929955720901489258e-01 -1.496717780828475952e-01 3.586579561233520508e-01 4.912687838077545166e-01
4.837232455611228943e-02 3.302573561668395996e-01 -3.702905178070068359e-01 3.708255887031555176e-01 4.573366940021514893e-01 -3.709410429000854492e-01 3.556354939937591553e-01 3.751439452171325684e-01
3.546608388423919678e-01 -2.108691185712814331e-01 -1.664867252111434937e-01 -3.630939126014709473e-01 4.832648858428001404e-02 -3.762884810566902161e-02 2.826905250549316406e-01 7.658521533012390137e-01
1.968800276517868042e-02 -5.408639311790466309e-01 -2.895899116992950439e-01 -4.100159108638763428e-01 4.854378998279571533e-01 -1.917785555124282837e-01 -2.455475628376007080e-01 3.498293459415435791e-01
2.559109218418598175e-02 -4.826638698577880859e-01 -3.415852189064025879e-01 -5.752938389778137207e-01 2.837522625923156738e-01 -4.496315717697143555e-01 -1.647005528211593628e-01 9.448334574699401855e-02
2.616380155086517334e-01 -4.016146659851074219e-01 -5.404536128044128418e-01 -3.173394203186035156e-01 -1.995141655206680298e-01 -5.144716501235961914e-01 2.533630728721618652e-01 9.368463605642318726e-02
-1.345350500196218491e-02 -3.515664041042327881e-01 -7.195576429367065430e-01 1.222348958253860474e-02 4.928183257579803467e-01 2.032010704278945923e-01 1.172741968184709549e-02 2.720465660095214844e-01
-2.056116238236427307e-02 -1.496764719486236572e-01 -2.195264995098114014e-01 -5.860354304313659668e-01 6.119707226753234863e-02 -6.862276792526245117e-01 2.836124300956726074e-01 1.745152324438095093e-01
1.197629868984222412e-01 7.818395644426345825e-02 2.449787110090255737e-01 4.408600926399230957e-02 7.339085936546325684e-01 -8.283334225416183472e-02 6.070511937141418457e-01 5.993189290165901184e-02
3.337596356868743896e-01 5.507085323333740234e-01 -1.456632018089294434e-01 -4.783872365951538086e-01 8.457223325967788696e-02 -3.954226076602935791e-01 3.937299549579620361e-01 1.292972415685653687e-01
6.097293496131896973e-01 -3.602490127086639404e-01 -2.264635115861892700e-01 2.336001396179199219e-02 3.814693540334701538e-02 -1.936941891908645630e-01 4.477379322052001953e-01 4.551674127578735352e-01
-1.288103014230728149e-01 -2.312482595443725586e-01 -1.900977194309234619e-01 -6.595557332038879395e-01 4.043992757797241211e-01 -3.192016482353210449e-01 -4.004887118935585022e-02 4.378914833068847656e-01
-9.112067520618438721e-02 -3.687432110309600830e-01 -5.440155863761901855e-01 -6.461464762687683105e-01 2.509514987468719482e-01 -2.480582296848297119e-01 1.251103579998016357e-01 -4.588314518332481384e-02
-3.190266489982604980e-01 -2.590438127517700195e-01 -1.833290904760360718e-01 1.097143162041902542e-02 4.684548974037170410e-01 -1.022299155592918396e-01 6.632923483848571777e-01 3.571147024631500244e-01
1.742422208189964294e-02 3.803941607475280762e-01 -6.422225236892700195e-01 1.323758363723754883e-01 5.645132660865783691e-01 -2.959288656711578369e-01 -6.030893698334693909e-02 -1.230334714055061340e-01
2.165845632553100586e-01 -4.222346544265747070e-01 -5.044326186180114746e-01 -5.884214639663696289e-01 3.397119045257568359e-01 -8.264962583780288696e-02 -1.226938068866729736e-01 -1.919063776731491089e-01
3.222845494747161865e-01 8.912374824285507202e-02 -6.888125538825988770e-01 -8.143389970064163208e-02 5.351465344429016113e-01 7.041297852993011475e-02 -1.818315237760543823e-01 2.875639200210571289e-01
2.218482196331024170e-01 -6.598191261291503906e-01 -4.295184016227722168e-01 -3.956904709339141846e-01 1.834849268198013306e-01 -3.110378086566925049e-01 4.829758778214454651e-02 -2.040129005908966064e-01
-2.297870069742202759e-01 -3.124911785125732422e-01 -2.532303035259246826e-01 -3.631281256675720215e-01 5.057792067527770996e-01 -6.299437284469604492e-01 -4.038975574076175690e-03 -3.002663888037204742e-02
-2.210404574871063232e-01 -2.194931954145431519e-01 -3.190481290221214294e-02 -6.862668395042419434e-01 3.711008727550506592e-01 -4.226589798927307129e-01 2.789549157023429871e-02 3.374153375625610352e-01
2.826956808567047119e-01 -1.993954181671142578e-01 -4.564529955387115479e-01 -5.686777830123901367e-01 -6.850370764732360840e-02 -2.221104800701141357e-01 4.945919513702392578e-01 2.234590053558349609e-01
1.821031123399734497e-01 -4.057352542877197266e-01 -6.192882657051086426e-01 -5.507997274398803711e-01 -1.333471834659576416e-01 -2.382694333791732788e-01 1.293585747480392456e-01 1.550214737653732300e-01
-3.526242449879646301e-02 -4.135264456272125244e-01 -3.943541049957275391e-01 -6.571381092071533203e-01 3.945898711681365967e-01 -2.224389016628265381e-01 1.303997933864593506e-01 -1.349902749061584473e-01
2.321448922157287598e-01 2.777858972549438477e-01 -7.612309604883193970e-02 -7.845053076744079590e-01 3.970992192625999451e-02 -4.339739084243774414e-01 2.264354825019836426e-01 8.072876185178756714e-02
-1.978963166475296021e-01 -2.165518999099731445e-01 -5.981959104537963867e-01 1.401043832302093506e-01 6.708668470382690430e-01 -2.460121065378189087e-01 3.890903294086456299e-02 1.561303436756134033e-01
7.091192603111267090e-01 1.175153478980064392e-01 -2.051335275173187256e-01 -2.460605502128601074e-01 5.580987334251403809e-01 9.081912040710449219e-02 6.777164340019226074e-02 2.374852597713470459e-01
-3.951648715883493423e-03 -1.011242419481277466e-01 -4.215901792049407959e-01 3.285412192344665527e-01 5.418353676795959473e-01 -5.830254554748535156e-01 2.296601980924606323e-02 2.646675407886505127e-01
1.346267163753509521e-01 -5.500778928399085999e-02 -2.173726260662078857e-01 1.900708526372909546e-01 7.785215377807617188e-01 2.162714898586273193e-01 4.174208939075469971e-01 2.614630162715911865e-01
4.165327250957489014e-01 2.015607804059982300e-01 -5.778864026069641113e-01 -2.062350064516067505e-01 4.242049753665924072e-01 1.926255077123641968e-01 -1.857899501919746399e-02 4.381649792194366455e-01
