# Supplementary material for: Where is your field going? A machine learning approach to study the relative motion of the domains of physics
Source: PLoS One. 2020 Jun 18;15(6):e0233997. doi: 10.1371/journal.pone.0233997 (PMC7302634; doi:10.1371/journal.pone.0233997)
Supplement: S24 Data — (ZIP) [file pone.0233997.s024.zip › 23/Pacs4Run_23_VS_500_embeddings1998-2002ED8.txt]

5.922275781631469727e-01 -2.657877504825592041e-01 3.372253477573394775e-01 -7.646978646516799927e-02 -1.631208509206771851e-01 2.460848540067672729e-01 3.771877884864807129e-01 4.791848659515380859e-01
4.755337536334991455e-02 -5.221892595291137695e-01 -2.000066787004470825e-01 4.394010901451110840e-01 2.765241265296936035e-02 -1.341994851827621460e-01 4.255277514457702637e-01 5.404933691024780273e-01
1.143961921334266663e-01 -8.294571936130523682e-02 3.282724618911743164e-01 4.965568184852600098e-01 -2.570318281650543213e-01 2.710406184196472168e-01 4.184612333774566650e-01 5.577309727668762207e-01
-1.946424394845962524e-01 -3.529200851917266846e-01 -9.355182759463787079e-03 1.246485337615013123e-01 2.694437839090824127e-02 4.430854022502899170e-01 5.777864456176757812e-01 5.394896864891052246e-01
1.958013772964477539e-01 -3.539331853389739990e-01 -4.622032046318054199e-01 1.266348510980606079e-01 -5.246345400810241699e-01 2.950127124786376953e-01 4.228675961494445801e-01 2.561916112899780273e-01
4.516969323158264160e-01 -6.432177424430847168e-01 -9.890119731426239014e-02 3.061142563819885254e-01 -3.859704732894897461e-02 5.215662121772766113e-01 6.859566271305084229e-02 -2.296472527086734772e-02
7.173456549644470215e-01 -5.429353564977645874e-02 -4.363108277320861816e-01 -2.235282585024833679e-02 -4.893537163734436035e-01 6.605300307273864746e-02 1.983596980571746826e-01 9.178289771080017090e-02
-1.217940449714660645e-01 -5.555587410926818848e-01 -1.164381057024002075e-01 -1.315504461526870728e-01 -1.014615446329116821e-01 -8.583396673202514648e-02 3.002517521381378174e-01 7.333789467811584473e-01
5.329407453536987305e-01 -4.329643249511718750e-01 1.781895756721496582e-01 3.918843567371368408e-01 -4.609726071357727051e-01 3.852029144763946533e-02 -1.475905478000640869e-01 3.277630209922790527e-01
3.827363550662994385e-01 -1.157874763011932373e-01 1.355473846197128296e-01 4.243981242179870605e-01 -5.642902255058288574e-01 3.398594632744789124e-02 9.705421328544616699e-02 5.591254234313964844e-01
2.948430180549621582e-01 -5.060207843780517578e-01 3.297310173511505127e-01 2.300533652305603027e-02 -7.197720557451248169e-02 5.594303011894226074e-01 4.346629083156585693e-01 -2.017028331756591797e-01
5.837442278861999512e-01 -6.315464973449707031e-01 -1.143393442034721375e-01 4.003161489963531494e-01 -2.916866242885589600e-01 -2.741948887705802917e-02 2.178322523832321167e-02 -2.752773277461528778e-02
5.480653047561645508e-01 -5.685121417045593262e-01 -1.188080981373786926e-01 4.013015329837799072e-01 -1.077043265104293823e-01 4.331890940666198730e-01 -2.428499609231948853e-02 3.764654695987701416e-02
5.313038825988769531e-01 -3.989332020282745361e-01 3.519475460052490234e-01 3.494324088096618652e-01 -4.645507335662841797e-01 -1.747106462717056274e-01 -1.450451835989952087e-02 2.570149302482604980e-01
6.170153021812438965e-01 -3.931167423725128174e-01 5.259334295988082886e-02 3.687392771244049072e-01 2.030517309904098511e-01 -3.721677064895629883e-01 3.333408534526824951e-01 1.875143647193908691e-01
4.785172045230865479e-01 -6.745514273643493652e-01 5.049021169543266296e-02 9.781395643949508667e-02 4.149467051029205322e-01 -1.598978340625762939e-01 2.388309985399246216e-01 2.215772867202758789e-01
5.367254614830017090e-01 -4.403656721115112305e-01 5.735255032777786255e-02 -1.075476109981536865e-01 -4.310612380504608154e-01 3.034842908382415771e-01 -3.336546719074249268e-01 3.374997675418853760e-01
3.587881028652191162e-01 -2.111869901418685913e-01 -3.085087239742279053e-01 4.216381907463073730e-01 -1.207851693034172058e-01 3.871024250984191895e-01 6.235783100128173828e-01 -2.067757770419120789e-02
-6.023242697119712830e-02 -2.005768120288848877e-01 -1.576268970966339111e-01 6.514119356870651245e-02 -2.321211248636245728e-01 4.663277268409729004e-01 3.179349601268768311e-01 7.447327375411987305e-01
1.356652081012725830e-01 -7.758176326751708984e-01 -1.261801123619079590e-01 1.996266394853591919e-01 -3.336603343486785889e-01 2.334862500429153442e-01 3.971798717975616455e-01 1.824225485324859619e-02
3.372398614883422852e-01 -7.309816479682922363e-01 2.744257450103759766e-01 2.544576823711395264e-01 2.212095707654953003e-01 -1.883273571729660034e-01 2.001027911901473999e-01 2.956939041614532471e-01
3.541409969329833984e-01 -5.511398911476135254e-01 2.297986000776290894e-01 -2.154295332729816437e-02 -4.812217056751251221e-01 4.471999406814575195e-01 2.780509293079376221e-01 -9.318348765373229980e-02
4.080340266227722168e-01 -7.012913823127746582e-01 -4.299764037132263184e-01 -1.025665104389190674e-01 -2.898812890052795410e-01 2.220890969038009644e-01 9.308902174234390259e-02 6.541420519351959229e-02
3.751997351646423340e-01 -6.463351845741271973e-01 -3.847344517707824707e-01 -1.349347829818725586e-01 -3.336809873580932617e-01 3.749868869781494141e-01 1.523174792528152466e-01 9.444929659366607666e-03
3.516984581947326660e-01 -4.287756383419036865e-01 -1.475376635789871216e-01 3.705267906188964844e-01 -2.818581759929656982e-01 4.142248034477233887e-01 5.235619544982910156e-01 -9.087817370891571045e-02
4.847157299518585205e-01 -6.385342478752136230e-01 5.914206802845001221e-02 4.278164803981781006e-01 -2.216945141553878784e-01 3.351827263832092285e-01 -5.206814408302307129e-02 8.119707554578781128e-02
5.152633190155029297e-01 -2.340009510517120361e-01 7.811830937862396240e-02 -5.041691660881042480e-01 -1.386665254831314087e-01 -2.255012691020965576e-01 5.910764932632446289e-01 -2.784036565572023392e-03
5.644223690032958984e-01 -3.804316818714141846e-01 5.550768226385116577e-02 -9.649948915466666222e-04 1.677800714969635010e-01 -4.241406917572021484e-01 -8.209554105997085571e-02 5.646520256996154785e-01
-1.030910685658454895e-01 -4.675652384757995605e-01 4.297843668609857559e-03 4.533513486385345459e-01 -8.604861795902252197e-02 1.674336940050125122e-01 4.022103250026702881e-01 6.066278815269470215e-01
-1.067189276218414307e-01 -4.889317154884338379e-01 6.154712662100791931e-02 2.302220463752746582e-02 -4.405119717121124268e-01 -1.722548156976699829e-01 4.847721755504608154e-01 5.352683663368225098e-01
-9.298056364059448242e-02 -6.118093132972717285e-01 3.777268230915069580e-01 1.323187798261642456e-01 -4.423980116844177246e-01 -4.832681640982627869e-02 4.041244685649871826e-01 3.090148866176605225e-01
5.957350730895996094e-01 -3.298900127410888672e-01 -3.216268718242645264e-01 4.229565262794494629e-01 -2.437639832496643066e-01 4.159379303455352783e-01 1.436090171337127686e-01 2.979076094925403595e-02
5.534140467643737793e-01 -2.684437036514282227e-01 3.690269961953163147e-02 2.153322845697402954e-01 5.998685359954833984e-01 1.313341557979583740e-01 1.439580172300338745e-01 4.196742475032806396e-01
3.814443349838256836e-01 -6.650303602218627930e-01 4.425529837608337402e-01 2.981385886669158936e-01 2.148698419332504272e-01 -1.434267964214086533e-02 2.146671414375305176e-01 1.871852874755859375e-01
2.324672043323516846e-01 -2.102769315242767334e-01 -5.016832947731018066e-01 -6.798183545470237732e-03 4.814195632934570312e-02 6.503510475158691406e-01 3.799241185188293457e-01 2.835380434989929199e-01
1.898552179336547852e-01 -5.343463420867919922e-01 -3.482868373394012451e-01 9.159699827432632446e-02 -8.689236640930175781e-02 6.380316615104675293e-01 1.809383034706115723e-01 3.183737993240356445e-01
2.216547727584838867e-01 -2.533281743526458740e-01 -1.744904965162277222e-01 4.898724555969238281e-01 -2.796910703182220459e-01 3.300194144248962402e-01 6.474169492721557617e-01 9.991685301065444946e-02
4.513169527053833008e-01 -2.284559160470962524e-01 -1.557588428258895874e-01 -9.312312304973602295e-02 -4.621223732829093933e-02 -5.154858231544494629e-01 6.317028403282165527e-01 2.104247957468032837e-01
4.998256266117095947e-01 -3.081433176994323730e-01 3.840524256229400635e-01 2.167290449142456055e-02 -4.712066054344177246e-01 1.871316730976104736e-01 4.288892447948455811e-01 -2.574027180671691895e-01
3.248634040355682373e-01 -6.153812408447265625e-01 2.766420841217041016e-01 1.132918298244476318e-01 -4.472075104713439941e-01 1.632931828498840332e-01 4.037764668464660645e-01 -1.915965825319290161e-01
2.446282804012298584e-01 -4.213721454143524170e-01 1.453705783933401108e-02 -1.590832322835922241e-01 -4.563351869583129883e-01 6.876074075698852539e-01 1.206221878528594971e-01 2.036863863468170166e-01
3.556426465511322021e-01 -7.882952094078063965e-01 -1.299843937158584595e-01 1.473847925662994385e-01 -2.059839069843292236e-01 2.269078195095062256e-01 3.197138607501983643e-01 -1.317474693059921265e-01
3.336338102817535400e-01 -6.663448810577392578e-01 -2.012432366609573364e-01 2.223292291164398193e-01 -3.513978719711303711e-01 4.080317616462707520e-01 2.543186843395233154e-01 -9.773544035851955414e-03
2.479060739278793335e-01 -4.561373591423034668e-01 -1.036043167114257812e-01 -1.314981281757354736e-01 -3.260766565799713135e-01 7.386473417282104492e-01 1.756764948368072510e-01 1.402412801980972290e-01
4.188733696937561035e-01 -5.191453695297241211e-01 2.381097078323364258e-01 2.221184819936752319e-01 3.197231590747833252e-01 -6.316432356834411621e-02 5.848616361618041992e-01 2.691924199461936951e-02
5.168446898460388184e-01 -2.032249718904495239e-01 -1.863511502742767334e-01 -3.617831170558929443e-01 -4.159758388996124268e-01 5.646496415138244629e-01 1.845048964023590088e-01 7.080904208123683929e-03
6.880955100059509277e-01 -6.969445943832397461e-02 -5.771065950393676758e-01 5.337644834071397781e-03 -2.101199775934219360e-01 2.093938142061233521e-01 -7.311938703060150146e-02 3.086167573928833008e-01
5.180895924568176270e-01 -4.780789017677307129e-01 -4.549457728862762451e-01 -9.640112519264221191e-02 -2.760823965072631836e-01 1.478479802608489990e-01 3.720278739929199219e-01 -2.242090553045272827e-01
5.843177437782287598e-01 -2.012341618537902832e-01 4.471152648329734802e-02 -1.031128764152526855e-01 -5.679137706756591797e-01 4.643157124519348145e-01 -1.012098044157028198e-01 2.389298081398010254e-01
4.554451704025268555e-01 -9.472373872995376587e-02 2.179612368345260620e-01 5.396853089332580566e-01 -4.493717551231384277e-01 -1.009926423430442810e-01 2.296458929777145386e-01 4.242144525051116943e-01
6.821863651275634766e-01 -4.204415082931518555e-01 -3.214212357997894287e-01 -1.217673942446708679e-01 -2.929100692272186279e-01 3.506132066249847412e-01 -1.451907008886337280e-01 9.952657669782638550e-02
3.047531545162200928e-01 -2.488976866006851196e-01 -2.602554857730865479e-01 3.634867370128631592e-01 -4.195427894592285156e-01 3.398162424564361572e-01 5.925467610359191895e-01 5.212668329477310181e-02
5.928952693939208984e-01 -1.678293645381927490e-01 4.364904463291168213e-01 -1.177600696682929993e-01 -1.074218899011611938e-01 -2.916835546493530273e-01 5.621316432952880859e-01 -5.750213190913200378e-02
6.090767681598663330e-02 -3.498371541500091553e-01 -1.902483701705932617e-01 -5.006119608879089355e-01 -4.021793901920318604e-01 1.533189229667186737e-02 5.664087533950805664e-01 3.229477107524871826e-01
2.273314744234085083e-01 -3.188954889774322510e-01 3.263368606567382812e-01 2.797336578369140625e-01 -3.957006335258483887e-01 2.768617570400238037e-01 6.447153687477111816e-01 -1.139733940362930298e-01
6.126408278942108154e-02 -8.289186358451843262e-01 -1.389276683330535889e-01 -2.843206524848937988e-01 -1.695954799652099609e-01 2.181966789066791534e-02 2.883992195129394531e-01 3.107872605323791504e-01
4.222427308559417725e-01 -5.236568450927734375e-01 1.825326085090637207e-01 3.228541314601898193e-01 -4.812266826629638672e-01 -1.785470992326736450e-01 3.354547172784805298e-02 3.812586367130279541e-01
6.953521817922592163e-02 -4.735096991062164307e-01 -4.560046195983886719e-01 -1.175357121974229813e-02 -1.082963719964027405e-01 5.581495165824890137e-01 3.725118339061737061e-01 3.175708055496215820e-01
7.136774659156799316e-01 -4.028003513813018799e-01 2.134949713945388794e-01 1.370838657021522522e-02 3.986005485057830811e-01 -1.832811087369918823e-01 1.298710256814956665e-01 2.707535326480865479e-01
4.574541449546813965e-01 -3.510192930698394775e-01 1.515965759754180908e-01 -3.443427979946136475e-01 5.719317197799682617e-01 -1.859130524098873138e-02 2.483230978250503540e-01 3.699346184730529785e-01
3.829498291015625000e-01 -2.807160317897796631e-01 -3.171549141407012939e-01 -1.418304592370986938e-01 -3.265917301177978516e-01 6.403413414955139160e-01 3.682271242141723633e-01 3.942717611789703369e-02
5.156388878822326660e-01 -6.306191086769104004e-01 -2.581856846809387207e-01 -2.325009554624557495e-01 -1.803712695837020874e-01 3.954016864299774170e-01 9.372522681951522827e-02 -1.343834102153778076e-01
3.544872701168060303e-01 -4.234534800052642822e-01 2.396386414766311646e-01 -2.060378529131412506e-02 5.458966270089149475e-02 -3.714353740215301514e-01 4.372554831206798553e-04 7.044361233711242676e-01
1.964409649372100830e-01 -2.408946454524993896e-01 -4.313825368881225586e-01 -1.040241867303848267e-01 -1.722852736711502075e-01 6.725682020187377930e-01 3.459570407867431641e-01 3.236548304557800293e-01
4.627697467803955078e-01 -4.210477173328399658e-01 1.389243155717849731e-01 5.603965520858764648e-01 -3.866839110851287842e-01 3.400398790836334229e-02 -9.015847742557525635e-02 3.411885499954223633e-01
3.912481367588043213e-01 -1.963717937469482422e-01 -5.289701819419860840e-01 1.687890142202377319e-01 -3.207790255546569824e-01 3.863424658775329590e-01 4.866226315498352051e-01 1.053690314292907715e-01
3.727939426898956299e-01 -2.154110372066497803e-01 5.043094754219055176e-01 2.945053577423095703e-01 -5.242127776145935059e-01 6.928504444658756256e-04 1.130765154957771301e-01 4.312487244606018066e-01
3.236415684223175049e-01 -7.710812687873840332e-01 1.945694833993911743e-01 9.691913425922393799e-02 2.278312593698501587e-01 -7.719120383262634277e-02 -5.417709052562713623e-02 4.389059841632843018e-01
1.995030641555786133e-01 -3.444746732711791992e-01 -2.081548422574996948e-01 2.959387898445129395e-01 -3.614303171634674072e-01 4.542327523231506348e-01 6.080011725425720215e-01 6.326749920845031738e-02
8.930893242359161377e-02 -4.177375137805938721e-01 -3.848444521427154541e-01 8.278976380825042725e-02 -1.720583885908126831e-01 6.002572774887084961e-01 2.954183220863342285e-01 4.305520653724670410e-01
6.243385672569274902e-01 -4.077918082475662231e-02 -6.920196861028671265e-02 4.581908881664276123e-02 -1.822887361049652100e-01 -4.695090949535369873e-01 5.875963568687438965e-01 5.208349972963333130e-02
4.933529794216156006e-01 -8.784364163875579834e-02 1.587380617856979370e-01 -1.611532717943191528e-01 -5.341433882713317871e-01 2.926438152790069580e-01 -1.848490387201309204e-01 5.409246683120727539e-01
1.981100440025329590e-01 -6.348078250885009766e-01 -3.026162087917327881e-01 -2.481701783835887909e-02 -3.521152436733245850e-01 3.994717299938201904e-01 4.256709516048431396e-01 2.864445559680461884e-02
2.439725399017333984e-01 -2.601237595081329346e-01 -2.191483527421951294e-01 3.454977273941040039e-01 -3.804774582386016846e-01 5.220188498497009277e-01 5.168199539184570312e-01 1.450815647840499878e-01
8.050944805145263672e-01 -3.036215603351593018e-01 2.679405808448791504e-01 6.085626408457756042e-02 3.471422195434570312e-01 3.049500845372676849e-02 2.391598671674728394e-01 -7.420271635055541992e-02
5.938844680786132812e-01 -4.573517143726348877e-01 -8.654450625181198120e-02 7.469457387924194336e-02 5.614098310470581055e-01 -2.247094549238681793e-02 2.178332060575485229e-01 2.488459646701812744e-01
3.990282118320465088e-01 -3.535388410091400146e-01 2.474741190671920776e-01 -2.300814539194107056e-01 -6.001762151718139648e-01 1.992434263229370117e-01 -2.113588601350784302e-01 3.962623178958892822e-01
3.623476028442382812e-01 -5.691946148872375488e-01 1.589425951242446899e-01 -6.912850588560104370e-02 -4.359237551689147949e-01 5.114966034889221191e-01 2.148917913436889648e-01 -1.297820657491683960e-01
4.515241384506225586e-01 -4.054707586765289307e-01 1.277880072593688965e-01 3.260027170181274414e-01 4.158327281475067139e-01 3.398184198886156082e-03 5.734543800354003906e-01 8.563676476478576660e-02
3.136438131332397461e-01 -1.026718690991401672e-01 3.997021168470382690e-02 -7.586827129125595093e-02 -4.938519299030303955e-01 4.851576089859008789e-01 -1.767625212669372559e-01 6.109172105789184570e-01
2.378112673759460449e-01 2.176022529602050781e-01 2.471078187227249146e-01 -3.297204375267028809e-01 -2.388997003436088562e-03 3.446760475635528564e-01 3.509084284305572510e-01 6.959692835807800293e-01
6.816831827163696289e-01 4.844643920660018921e-02 -1.557858586311340332e-01 3.910939767956733704e-02 -4.507449865341186523e-01 5.048069357872009277e-01 5.194673314690589905e-02 2.155519574880599976e-01
2.515287101268768311e-01 -5.740971565246582031e-01 3.462079465389251709e-01 -1.408749669790267944e-01 1.036255061626434326e-01 -5.977072939276695251e-02 -9.123679995536804199e-02 6.669371724128723145e-01
5.126347541809082031e-01 -5.111078172922134399e-02 2.660421282052993774e-02 -4.729319810867309570e-01 -3.262341022491455078e-02 -3.627168834209442139e-01 5.042141675949096680e-01 3.512282073497772217e-01
4.447291493415832520e-01 -6.257364153861999512e-02 -1.331996470689773560e-01 9.022218734025955200e-02 -6.881172060966491699e-01 -7.511676847934722900e-02 2.208790928125381470e-01 4.944522082805633545e-01
1.264818161725997925e-01 -4.673156738281250000e-01 -5.111012458801269531e-01 2.057178765535354614e-01 -2.026845514774322510e-01 3.254303932189941406e-01 5.230584144592285156e-01 2.037108391523361206e-01
5.359198898077011108e-02 -1.992445588111877441e-01 -4.394736886024475098e-02 2.086389958858489990e-01 7.844122499227523804e-02 6.685781478881835938e-01 2.072734087705612183e-01 6.448689103126525879e-01
5.887625217437744141e-01 -7.516616582870483398e-02 -5.087166428565979004e-01 1.701739057898521423e-02 -4.935467541217803955e-01 2.583449780941009521e-01 2.375094294548034668e-01 1.479369103908538818e-01
5.144707560539245605e-01 -3.709401786327362061e-01 3.487031459808349609e-01 1.842086613178253174e-01 3.065686821937561035e-01 2.646925626322627068e-03 -1.008641645312309265e-01 5.814048647880554199e-01
3.610184490680694580e-01 1.479033082723617554e-01 1.919466555118560791e-01 -2.370761940255761147e-03 -3.558700084686279297e-01 2.791586816310882568e-01 -4.121896997094154358e-02 7.776046991348266602e-01
5.311719179153442383e-01 -2.239856272935867310e-01 3.737119734287261963e-01 8.984219282865524292e-02 3.894279897212982178e-01 7.630766183137893677e-02 6.006604433059692383e-01 4.104193300008773804e-02
4.972890019416809082e-01 -6.784515976905822754e-01 4.517954308539628983e-03 2.458802759647369385e-01 -2.773284614086151123e-01 2.872303128242492676e-01 2.352742701768875122e-01 -1.310082674026489258e-01
4.527994990348815918e-01 -3.397019580006599426e-02 -4.800739884376525879e-02 4.178609549999237061e-01 -3.281783163547515869e-01 -1.658585369586944580e-01 7.712908834218978882e-02 6.897442936897277832e-01
4.359931945800781250e-01 -2.141968607902526855e-01 5.527150034904479980e-01 2.241576164960861206e-01 6.380474567413330078e-02 -1.785119473934173584e-01 5.856870412826538086e-01 1.712372601032257080e-01
3.657155334949493408e-01 -2.962321639060974121e-01 -2.378256916999816895e-01 2.484018504619598389e-01 -4.343969821929931641e-01 5.627923607826232910e-01 3.871005475521087646e-01 7.036577165126800537e-02
8.232985734939575195e-01 -1.160116642713546753e-01 2.292365953326225281e-02 -1.158973947167396545e-01 -2.628644108772277832e-01 4.575666189193725586e-01 -1.060904487967491150e-01 7.101320475339889526e-02
3.173827230930328369e-01 4.057509079575538635e-02 2.821338772773742676e-01 4.297021031379699707e-01 -5.433270931243896484e-01 1.078124940395355225e-01 4.576319158077239990e-01 3.422335386276245117e-01
4.306161701679229736e-01 -3.903759419918060303e-01 1.551112532615661621e-01 3.470810875296592712e-02 2.025764286518096924e-01 -2.523896992206573486e-01 7.286826372146606445e-01 3.458343446254730225e-02
4.515764713287353516e-01 -2.603503167629241943e-01 1.982627958059310913e-01 1.480072736740112305e-01 3.767842650413513184e-01 -5.958421528339385986e-02 7.127013206481933594e-01 1.167152673006057739e-01
5.870962738990783691e-01 -6.191990375518798828e-01 -1.521980613470077515e-01 1.891251355409622192e-01 -6.787994503974914551e-02 4.516002833843231201e-01 -4.090888425707817078e-02 -5.247814953327178955e-02
4.687508046627044678e-01 -7.234479784965515137e-01 9.915128350257873535e-02 2.394142001867294312e-01 1.352391988039016724e-01 -4.602111876010894775e-02 3.632176220417022705e-01 1.934188455343246460e-01
1.248858347535133362e-01 -2.276674360036849976e-01 -2.910804450511932373e-01 8.459897339344024658e-02 6.720510870218276978e-02 6.615257263183593750e-01 8.161865919828414917e-02 6.260126829147338867e-01
1.157419010996818542e-01 -3.950657323002815247e-02 3.151849210262298584e-01 -5.263854861259460449e-01 -1.736539602279663086e-01 3.425213098526000977e-01 3.253158628940582275e-01 5.960813164710998535e-01
2.830080687999725342e-01 -5.399535894393920898e-01 -3.608070909976959229e-01 1.559464484453201294e-01 -9.101586788892745972e-02 5.624343156814575195e-01 3.848963677883148193e-01 3.307484462857246399e-02
3.057873249053955078e-01 -2.873492240905761719e-01 2.493691146373748779e-01 2.191432118415832520e-01 -3.851238489151000977e-01 4.206873476505279541e-01 6.083253026008605957e-01 -1.354916095733642578e-01
5.308233499526977539e-01 -4.519571959972381592e-01 1.065498515963554382e-01 2.480903640389442444e-02 4.580490291118621826e-01 -1.017502024769783020e-01 5.219060182571411133e-01 9.718665480613708496e-02
5.656433105468750000e-01 -2.500537037849426270e-01 -5.901503562927246094e-01 -2.579171657562255859e-01 -1.727846860885620117e-01 3.005591928958892822e-01 1.598755419254302979e-01 2.386874258518218994e-01
4.055181741714477539e-01 -7.520730495452880859e-01 -1.961998343467712402e-01 1.706849187612533569e-01 -2.260652333498001099e-01 2.926840186119079590e-01 2.315680533647537231e-01 -1.091790571808815002e-01
2.905109226703643799e-01 -4.719536006450653076e-01 -4.599688947200775146e-01 -4.388780891895294189e-01 -2.963835299015045166e-01 2.057019062340259552e-02 2.905701100826263428e-01 3.405593037605285645e-01
5.614628195762634277e-01 -5.133306384086608887e-01 2.285017967224121094e-01 2.572057396173477173e-02 4.356438517570495605e-01 1.596884131431579590e-01 3.887140452861785889e-01 -4.463095217943191528e-02
4.225257933139801025e-01 2.298190295696258545e-01 4.035329520702362061e-01 1.164114568382501602e-02 -3.189882934093475342e-01 2.649518847465515137e-02 1.355574280023574829e-01 6.963113546371459961e-01
3.991326689720153809e-01 2.499913722276687622e-01 8.443279564380645752e-02 1.588117033243179321e-01 -2.777508497238159180e-01 3.435531258583068848e-01 2.234067069366574287e-03 7.420702576637268066e-01
6.081393361091613770e-01 2.469232119619846344e-02 -4.483642876148223877e-01 2.568443864583969116e-02 -4.785052537918090820e-01 3.362520933151245117e-01 1.115807071328163147e-01 2.708937227725982666e-01
4.449889361858367920e-01 -3.290475606918334961e-01 3.152977228164672852e-01 4.799071550369262695e-01 -4.627945125102996826e-01 -1.035253703594207764e-01 8.331818133592605591e-02 3.635258376598358154e-01
5.796041488647460938e-01 -4.216398596763610840e-01 -2.230475395917892456e-01 5.626405477523803711e-01 3.909214865416288376e-03 3.275715112686157227e-01 1.785187423229217529e-02 1.110279336571693420e-01
5.781727433204650879e-01 -3.880380988121032715e-01 2.453242838382720947e-01 -8.045808970928192139e-02 -3.438785672187805176e-01 3.571724593639373779e-01 3.339566588401794434e-01 -3.018832206726074219e-01
6.097533106803894043e-01 -5.586465597152709961e-01 1.197909116744995117e-01 -1.678683236241340637e-02 -3.739874064922332764e-01 3.583934605121612549e-01 -1.815900057554244995e-01 1.399021875113248825e-02
6.292935013771057129e-01 -1.734409928321838379e-01 1.917026340961456299e-01 -1.394842714071273804e-01 1.256071031093597412e-01 -2.087318599224090576e-01 6.751249432563781738e-01 -5.061957985162734985e-02
5.377125144004821777e-01 -1.238769814372062683e-01 -4.261382520198822021e-01 -8.017252385616302490e-02 -5.930713415145874023e-01 -7.782799750566482544e-02 1.043452247977256775e-01 3.725848495960235596e-01
3.430595099925994873e-01 -2.424572408199310303e-01 -2.437351271510124207e-02 1.075157299637794495e-01 -6.040759086608886719e-01 2.133101969957351685e-02 -1.037494912743568420e-01 6.597304940223693848e-01
-5.185766890645027161e-02 -6.215782165527343750e-01 3.994806706905364990e-01 -2.661102265119552612e-02 -5.347309708595275879e-01 3.571580722928047180e-02 2.210194468498229980e-01 3.385203182697296143e-01
5.534002184867858887e-01 -5.259018540382385254e-01 -3.903210535645484924e-02 -3.575579226016998291e-01 -2.925132811069488525e-01 3.968754112720489502e-01 -1.817380487918853760e-01 1.081735342741012573e-01
2.548407316207885742e-01 -5.965885519981384277e-01 -1.911963075399398804e-01 5.124181136488914490e-02 -2.550831437110900879e-01 6.291709542274475098e-01 2.786366641521453857e-01 3.734512999653816223e-02
3.973188102245330811e-01 -3.065061271190643311e-01 1.843081414699554443e-01 -2.325513660907745361e-01 -5.978040695190429688e-01 1.880965083837509155e-01 -2.209261953830718994e-01 4.675295650959014893e-01
-6.949149072170257568e-02 -3.546739220619201660e-01 -3.579885065555572510e-01 -3.330014348030090332e-01 -1.986533999443054199e-01 9.636195749044418335e-02 3.718053400516510010e-01 6.658406257629394531e-01
6.127837896347045898e-01 -1.165472790598869324e-01 -6.520868539810180664e-01 1.050342619419097900e-01 -3.012153804302215576e-01 1.380026638507843018e-01 1.233181953430175781e-01 2.228910773992538452e-01
3.672789633274078369e-01 -2.732840776443481445e-01 5.318336486816406250e-01 -1.958873718976974487e-01 1.918305903673171997e-01 -2.082009017467498779e-01 1.844433248043060303e-01 5.958498716354370117e-01
1.302311271429061890e-01 -6.999483108520507812e-01 -9.570544958114624023e-02 5.421545729041099548e-02 3.870986998081207275e-01 -1.452904194593429565e-01 2.893511354923248291e-01 4.757464826107025146e-01
1.832838542759418488e-02 1.002999767661094666e-01 -2.473945170640945435e-01 2.086525782942771912e-02 -2.384113147854804993e-02 4.340695142745971680e-01 5.010637044906616211e-01 6.985091567039489746e-01
1.388209015130996704e-01 -2.790347635746002197e-01 1.114613711833953857e-01 2.648951411247253418e-01 1.735130399465560913e-01 7.011778354644775391e-01 1.308892220258712769e-01 5.304584503173828125e-01
5.902253985404968262e-01 -2.316666394472122192e-01 3.984850943088531494e-01 -2.736164927482604980e-01 3.518193066120147705e-01 1.057867407798767090e-01 -6.072310358285903931e-02 4.750298559665679932e-01
4.227350354194641113e-01 -5.175607800483703613e-01 8.271275460720062256e-02 -4.196442365646362305e-01 -3.247807323932647705e-01 4.907677471637725830e-01 -1.267162412405014038e-01 8.994832634925842285e-02
3.784489333629608154e-01 -2.099389880895614624e-01 -4.797602593898773193e-01 -4.551263749599456787e-01 -3.584097921848297119e-01 1.053986921906471252e-01 4.355029761791229248e-01 2.148557603359222412e-01
3.315092921257019043e-01 -4.989422559738159180e-01 -3.072454333305358887e-01 5.012922734022140503e-02 -4.454206228256225586e-01 4.983777105808258057e-01 2.952724397182464600e-01 1.013901308178901672e-01
5.771348476409912109e-01 -5.095292925834655762e-01 1.334464401006698608e-01 6.175120547413825989e-02 4.768358170986175537e-01 5.971600487828254700e-02 3.931804895401000977e-01 -1.203305087983608246e-02
5.772514939308166504e-01 -5.785760655999183655e-02 -3.066022135317325592e-02 -2.340956926345825195e-01 -6.193873882293701172e-01 4.355021119117736816e-01 1.560046225786209106e-01 1.002603769302368164e-01
6.114463210105895996e-01 -3.508284091949462891e-01 4.331070184707641602e-01 8.820782601833343506e-02 1.295676529407501221e-01 -1.705207526683807373e-01 5.084283351898193359e-01 -5.767206475138664246e-02
3.369380533695220947e-01 -4.815321564674377441e-01 -1.694432944059371948e-01 -1.354641560465097427e-02 -2.046219855546951294e-01 6.045054793357849121e-01 -2.214790731668472290e-01 4.115277826786041260e-01
3.817853629589080811e-01 2.285717613995075226e-02 -1.470132963731884956e-03 -4.198138713836669922e-01 -2.958999201655387878e-02 -1.630154252052307129e-01 7.574430704116821289e-01 2.762281894683837891e-01
3.543581664562225342e-01 -2.397776842117309570e-01 4.226659536361694336e-01 -1.689313650131225586e-01 1.277807950973510742e-01 -2.546494267880916595e-02 2.302302792668342590e-02 7.695752382278442383e-01
3.876547515392303467e-01 -3.562633693218231201e-01 2.593152523040771484e-01 -2.407890558242797852e-01 4.074850678443908691e-02 -3.061606585979461670e-01 7.035361528396606445e-01 8.496153354644775391e-02
4.171445220708847046e-02 -3.344425261020660400e-01 -1.014710366725921631e-01 -5.051518082618713379e-01 -1.836911439895629883e-01 6.498405337333679199e-02 6.387731432914733887e-01 4.182547926902770996e-01
4.616232216358184814e-01 -6.484111547470092773e-01 4.279766082763671875e-01 1.511466354131698608e-01 1.224937289953231812e-01 -6.446456909179687500e-02 -1.111985817551612854e-01 3.590712845325469971e-01
6.241443157196044922e-01 3.058888614177703857e-01 3.539917171001434326e-01 2.595232427120208740e-01 -3.297087550163269043e-01 3.618129789829254150e-01 1.542970091104507446e-01 2.465554773807525635e-01
3.718348145484924316e-01 -2.457799464464187622e-01 3.668499886989593506e-01 2.561361491680145264e-01 -4.640268683433532715e-01 2.493767291307449341e-01 5.488443374633789062e-01 -1.496892720460891724e-01
7.697518467903137207e-01 -3.301317989826202393e-02 -2.675123214721679688e-01 1.235025376081466675e-01 -4.712238311767578125e-01 1.853779703378677368e-01 -7.490825653076171875e-02 2.398922294378280640e-01
3.490843176841735840e-01 -2.932563126087188721e-01 4.973008036613464355e-01 -3.118411898612976074e-01 2.347803562879562378e-01 -1.386359632015228271e-01 1.314111649990081787e-01 5.966383814811706543e-01
6.349697113037109375e-01 2.863718429580330849e-03 -2.249588668346405029e-01 -1.304011344909667969e-01 -4.823065698146820068e-01 6.161009520292282104e-02 -1.348248422145843506e-01 5.240238308906555176e-01
6.146856546401977539e-01 -6.016265600919723511e-02 -5.259847640991210938e-01 1.004965137690305710e-02 -2.896418869495391846e-01 4.256950616836547852e-01 9.317280352115631104e-02 2.607515454292297363e-01
3.103660643100738525e-01 -2.953236103057861328e-01 3.134035468101501465e-01 -2.893278598785400391e-01 7.486347109079360962e-02 -1.320048719644546509e-01 -4.586219787597656250e-02 7.806352376937866211e-01
-8.071274310350418091e-02 -4.431024193763732910e-01 -4.608114063739776611e-02 -5.044118165969848633e-01 7.723251730203628540e-02 1.887333542108535767e-01 3.987969160079956055e-01 5.830666422843933105e-01
3.940359652042388916e-01 -3.662083446979522705e-01 4.537610411643981934e-01 7.349821389652788639e-04 -5.447901412844657898e-02 -4.042239785194396973e-01 5.671343207359313965e-01 1.293100863695144653e-01
5.861926078796386719e-01 -2.122763693332672119e-01 -6.036961078643798828e-01 -3.222504630684852600e-02 -3.998981416225433350e-01 1.555119007825851440e-01 6.261358410120010376e-02 2.404302507638931274e-01
1.168591603636741638e-01 -5.908249691128730774e-02 3.672136664390563965e-01 -4.624234735965728760e-01 -1.072450447827577591e-02 4.955661594867706299e-01 4.101976156234741211e-01 4.692644178867340088e-01
2.278166115283966064e-01 -5.891809463500976562e-01 3.714699447154998779e-01 1.305600255727767944e-01 2.073712944984436035e-01 9.842029213905334473e-02 -1.959571614861488342e-02 6.267824769020080566e-01
2.939689159393310547e-01 -4.683800041675567627e-01 3.804181814193725586e-01 2.312046438455581665e-01 1.897477656602859497e-01 -1.033753529191017151e-02 -9.643756784498691559e-03 6.781039237976074219e-01
5.986933112144470215e-01 -5.052098631858825684e-01 -1.772928833961486816e-01 -3.147867918014526367e-01 -3.080839216709136963e-01 3.695294559001922607e-01 -1.552840173244476318e-01 -1.499910186976194382e-02
9.666097909212112427e-02 -1.452826708555221558e-01 -1.977938972413539886e-02 6.282855272293090820e-01 -1.250343676656484604e-02 -7.674614340066909790e-02 4.969320297241210938e-01 5.669460296630859375e-01
5.922445654869079590e-01 -3.110616803169250488e-01 -4.922867417335510254e-01 -3.782467246055603027e-01 -2.563946545124053955e-01 2.828310728073120117e-01 1.373635083436965942e-01 4.969736188650131226e-02
2.604319751262664795e-01 -4.041197001934051514e-01 -9.156764135695993900e-04 4.370612150523811579e-04 -4.898672699928283691e-01 5.389845967292785645e-01 -1.644300520420074463e-01 4.597277939319610596e-01
4.012679457664489746e-01 2.414866983890533447e-01 8.301218971610069275e-03 2.351391613483428955e-01 -4.648373723030090332e-01 1.593635976314544678e-02 2.454400509595870972e-01 6.698806881904602051e-01
5.011574625968933105e-01 -1.911148726940155029e-01 3.221620619297027588e-01 1.369145661592483521e-01 -4.553203880786895752e-01 4.281386435031890869e-01 4.055231809616088867e-01 -1.863163709640502930e-01
3.860086202621459961e-01 -3.210176229476928711e-01 4.578125476837158203e-01 -2.012875229120254517e-01 3.283583372831344604e-02 -2.229815572500228882e-01 1.469809189438819885e-02 6.684466004371643066e-01
6.819022893905639648e-01 -1.945900321006774902e-01 1.767803728580474854e-01 1.169349160045385361e-02 -5.262914299964904785e-01 1.423033922910690308e-01 -2.268669009208679199e-01 3.421321511268615723e-01
3.525678217411041260e-01 -4.423516988754272461e-01 -7.995201647281646729e-02 1.205468922853469849e-01 -3.501850664615631104e-01 5.421646833419799805e-01 -2.222457379102706909e-01 4.394675493240356445e-01
6.258049607276916504e-01 1.926917731761932373e-01 2.606019377708435059e-01 6.981637328863143921e-02 -4.865550696849822998e-01 1.298583149909973145e-01 5.519842728972434998e-02 4.917363226413726807e-01
5.096091032028198242e-01 8.025854825973510742e-02 2.062387764453887939e-01 -2.857328355312347412e-01 1.233299970626831055e-01 -1.362658888101577759e-01 7.315757870674133301e-01 2.017358690500259399e-01
5.213348269462585449e-01 -1.926109939813613892e-01 -1.771779805421829224e-01 -2.521512508392333984e-01 -6.304722428321838379e-01 -1.465994492173194885e-02 -1.103783622384071350e-01 4.315613508224487305e-01
9.711956232786178589e-02 -2.542326152324676514e-01 3.186975717544555664e-01 4.989286661148071289e-01 -1.278708279132843018e-01 1.091039329767227173e-01 2.759291231632232666e-01 6.863266825675964355e-01
7.950652241706848145e-01 3.560464456677436829e-02 -3.402926772832870483e-02 -8.902282267808914185e-02 -2.110986262559890747e-01 5.453819632530212402e-01 -8.656486868858337402e-02 8.957131206989288330e-02
2.359210550785064697e-01 -4.517920911312103271e-01 -4.336311817169189453e-01 -1.322865635156631470e-01 -1.326517909765243530e-01 6.400405168533325195e-01 2.524591982364654541e-01 2.090582400560379028e-01
4.677047133445739746e-01 -5.065593719482421875e-01 -1.625914424657821655e-01 1.077636629343032837e-01 -1.299324631690979004e-01 6.464160084724426270e-01 2.029246538877487183e-01 -1.033750474452972412e-01
3.350251317024230957e-01 -7.818315029144287109e-01 -3.224265873432159424e-01 -1.530109625309705734e-02 -1.541725546121597290e-01 2.843325436115264893e-01 2.493721097707748413e-01 -7.418915629386901855e-02
1.353396177291870117e-01 -5.428303480148315430e-01 -2.610033452510833740e-01 3.826253116130828857e-01 -7.575600594282150269e-02 2.796395421028137207e-01 6.216388344764709473e-01 4.605974629521369934e-02
2.037577480077743530e-01 -2.756330370903015137e-01 -3.599143624305725098e-01 3.495568037033081055e-01 -1.894946694374084473e-01 1.894287317991256714e-01 7.430962324142456055e-01 8.244556188583374023e-02
2.742444276809692383e-01 -5.147539377212524414e-01 2.755477130413055420e-01 4.225008785724639893e-01 -2.037086933851242065e-01 4.347775503993034363e-02 1.280048191547393799e-01 5.878878831863403320e-01
1.662120819091796875e-01 1.459911651909351349e-02 1.686991006135940552e-01 -6.161501407623291016e-01 -1.077217087149620056e-01 4.058313667774200439e-01 2.851016223430633545e-01 5.536007881164550781e-01
3.643982112407684326e-02 -7.287991642951965332e-01 -1.068437248468399048e-01 -3.983396589756011963e-01 2.931427657604217529e-01 5.009159445762634277e-02 3.585088849067687988e-01 2.836605310440063477e-01
2.781650722026824951e-01 3.845255449414253235e-02 5.077477917075157166e-02 -2.711833417415618896e-01 3.863695859909057617e-01 5.827549695968627930e-01 4.868464469909667969e-01 3.451419770717620850e-01
6.989426016807556152e-01 -3.299110233783721924e-01 -3.407544642686843872e-02 -1.292863786220550537e-01 -4.067897200584411621e-01 3.418366014957427979e-01 -2.757969200611114502e-01 1.623818725347518921e-01
6.560000777244567871e-02 -4.315206110477447510e-01 -2.367986142635345459e-01 -3.717512786388397217e-01 -2.414891421794891357e-01 -2.419648170471191406e-01 4.839614927768707275e-01 5.139369964599609375e-01
4.833855926990509033e-01 -6.436356902122497559e-02 -2.534275352954864502e-01 -4.694538712501525879e-01 -4.604375958442687988e-01 4.184274375438690186e-01 2.943230271339416504e-01 6.223252415657043457e-02
2.785720825195312500e-01 -2.451399117708206177e-01 1.835128813982009888e-01 -1.868755370378494263e-01 1.586045920848846436e-01 -1.483146250247955322e-01 8.537065982818603516e-01 1.331799477338790894e-01
1.320204734802246094e-01 -2.947648763656616211e-01 -5.973135828971862793e-01 2.206715382635593414e-02 1.351251900196075439e-01 4.485739171504974365e-01 4.576931595802307129e-01 3.308372795581817627e-01
5.360867381095886230e-01 -5.614910125732421875e-01 2.713469266891479492e-01 7.753524184226989746e-02 2.770470082759857178e-01 -1.328993886709213257e-01 -6.939680129289627075e-02 4.674024283885955811e-01
5.128519535064697266e-01 1.445072591304779053e-01 2.986925244331359863e-01 5.583317279815673828e-01 -2.064513564109802246e-01 2.369269728660583496e-01 9.996929764747619629e-02 4.543111920356750488e-01
5.291631221771240234e-01 -1.342270821332931519e-01 1.368364095687866211e-01 -1.104452088475227356e-01 3.311750292778015137e-01 -2.176829725503921509e-01 6.967730522155761719e-01 1.687949597835540771e-01
5.632728934288024902e-01 -1.707176417112350464e-01 -6.240058541297912598e-01 -1.017764210700988770e-01 -3.923213481903076172e-01 -1.088972762227058411e-01 1.235480234026908875e-01 2.698125243186950684e-01
7.311687469482421875e-01 -3.022249937057495117e-01 2.470108717679977417e-01 1.014842167496681213e-01 4.721644520759582520e-01 7.401675730943679810e-02 2.698877453804016113e-01 3.849625214934349060e-02
7.041790485382080078e-01 -1.652351319789886475e-01 2.084698826074600220e-01 5.805568397045135498e-02 4.366035461425781250e-01 6.219961121678352356e-02 4.844292402267456055e-01 -2.891307137906551361e-02
-4.619009420275688171e-02 -3.975071907043457031e-01 -9.027063846588134766e-02 -5.457115769386291504e-01 1.713166832923889160e-01 1.401711553335189819e-01 5.040301680564880371e-01 4.804798960685729980e-01
3.295114040374755859e-01 8.528174459934234619e-02 3.081666827201843262e-01 -1.085788756608963013e-01 3.313084840774536133e-01 5.884169340133666992e-01 5.559998750686645508e-01 1.107141375541687012e-01
6.258013844490051270e-01 -2.065962851047515869e-01 -3.466049209237098694e-02 -7.150545716285705566e-02 -4.770435094833374023e-01 2.171187698841094971e-01 -2.899679541587829590e-01 4.478659331798553467e-01
6.355440616607666016e-01 -3.206172883510589600e-01 1.807783246040344238e-01 1.931244283914566040e-01 3.298115730285644531e-01 -1.057777404785156250e-01 5.506432056427001953e-01 1.174346171319484711e-02
4.448394477367401123e-01 -5.832971334457397461e-01 -2.946334481239318848e-01 -1.301943510770797729e-01 -2.218566089868545532e-01 2.813821434974670410e-01 3.968198597431182861e-01 -2.688132822513580322e-01
7.012708187103271484e-01 -2.963940203189849854e-01 2.330080866813659668e-01 -2.064572572708129883e-01 3.471190631389617920e-01 2.909490093588829041e-02 -1.698870211839675903e-01 4.162362217903137207e-01
2.493227869272232056e-01 8.228969573974609375e-02 3.957845568656921387e-01 -4.488435685634613037e-01 -3.934780880808830261e-02 4.246844649314880371e-01 3.296169042587280273e-01 5.314208865165710449e-01
-1.597388833761215210e-02 2.668834663927555084e-02 -1.241818293929100037e-01 1.802476681768894196e-02 -9.441266208887100220e-02 4.829924404621124268e-01 3.842708170413970947e-01 7.703421711921691895e-01
1.076812520623207092e-01 -2.549824118614196777e-01 -2.708188295364379883e-01 -6.080657839775085449e-01 -2.949885129928588867e-01 -4.597477242350578308e-02 5.011922121047973633e-01 3.741341829299926758e-01
-2.853005751967430115e-02 -5.103147029876708984e-01 -2.446524947881698608e-01 -4.801710247993469238e-01 -1.969366073608398438e-01 1.898570060729980469e-01 2.050126492977142334e-01 5.757483243942260742e-01
2.726902961730957031e-01 -7.870890945196151733e-02 -3.574341237545013428e-01 3.872404992580413818e-01 -2.708971500396728516e-01 4.422978460788726807e-01 5.584467649459838867e-01 2.466883808374404907e-01
3.635135293006896973e-01 6.204615533351898193e-02 -3.572859615087509155e-02 -4.414796233177185059e-01 1.141460612416267395e-03 -1.612221151590347290e-01 7.361034154891967773e-01 3.162043094635009766e-01
4.477697610855102539e-01 -7.589918375015258789e-02 2.352947592735290527e-01 8.833904564380645752e-02 -3.107150495052337646e-01 -4.904659688472747803e-01 5.935680270195007324e-01 2.028557956218719482e-01
1.663182675838470459e-01 -7.031765580177307129e-01 -1.572891622781753540e-01 -3.777592480182647705e-01 9.359507262706756592e-02 -1.667948663234710693e-01 4.906187057495117188e-01 1.820759922266006470e-01
4.875362813472747803e-01 2.157652527093887329e-01 -1.593569964170455933e-01 3.985949754714965820e-01 -1.863148957490921021e-01 -1.267910599708557129e-01 1.571567654609680176e-01 6.752730011940002441e-01
4.077689647674560547e-01 -5.410921573638916016e-01 2.556930184364318848e-01 2.629871964454650879e-01 3.494758605957031250e-01 -1.003289297223091125e-01 5.067724585533142090e-01 1.318529546260833740e-01
9.407982230186462402e-03 -5.984492301940917969e-01 -1.217375993728637695e-01 -4.086695611476898193e-01 -3.228175640106201172e-01 -1.157672926783561707e-01 3.046301901340484619e-01 4.995261728763580322e-01
5.455930233001708984e-01 -1.454759836196899414e-01 -9.751603752374649048e-02 -3.220403194427490234e-02 2.489953935146331787e-01 -2.022823244333267212e-01 7.534546852111816406e-01 2.822879934683442116e-03
4.071815013885498047e-01 -1.938191652297973633e-01 1.243987679481506348e-01 -2.129240483045578003e-01 -4.043250679969787598e-01 7.373513579368591309e-01 -3.611072152853012085e-02 1.653956323862075806e-01
6.044071912765502930e-01 -5.044993758201599121e-01 9.243103861808776855e-02 -5.029655620455741882e-02 4.852751195430755615e-01 -6.932042539119720459e-02 5.948385968804359436e-02 3.539257943630218506e-01
5.666601061820983887e-01 -1.897235214710235596e-01 1.715051829814910889e-01 -2.287845611572265625e-01 5.284759402275085449e-01 -6.745186448097229004e-02 3.270327746868133545e-01 4.127443432807922363e-01
-4.105277732014656067e-02 -7.301710844039916992e-01 -1.402606219053268433e-01 -4.455760121345520020e-01 -2.872027270495891571e-02 6.259645521640777588e-02 4.398128986358642578e-01 2.208512723445892334e-01
2.912920415401458740e-01 -5.087379217147827148e-01 -6.350206732749938965e-01 3.124236874282360077e-02 -1.259734928607940674e-01 1.693914085626602173e-01 4.378489851951599121e-01 1.258288770914077759e-01
1.127596497535705566e-01 -4.836881533265113831e-02 5.206875801086425781e-01 -4.188013076782226562e-01 -1.373907178640365601e-01 3.311277031898498535e-01 3.926137685775756836e-01 5.057355165481567383e-01
5.640892982482910156e-01 -7.287685573101043701e-02 1.791318506002426147e-01 -2.520127594470977783e-01 -1.276594400405883789e-01 -2.982840240001678467e-01 6.832464337348937988e-01 9.379690885543823242e-02
-1.362746581435203552e-02 -5.709651112556457520e-01 -8.589758723974227905e-02 -4.601198136806488037e-01 1.959701329469680786e-01 9.519930183887481689e-02 4.904246628284454346e-01 4.083389639854431152e-01
2.909166216850280762e-01 -9.992180764675140381e-02 7.514584064483642578e-02 -6.233743857592344284e-03 2.745556235313415527e-01 -1.312409192323684692e-01 1.153620779514312744e-01 8.909456133842468262e-01
4.901697337627410889e-01 -2.291891574859619141e-01 3.550913184881210327e-02 -4.411177635192871094e-01 1.974425911903381348e-01 -3.435046970844268799e-01 5.278760790824890137e-01 2.751874923706054688e-01
5.034273266792297363e-01 3.109390288591384888e-02 1.503140106797218323e-02 6.443462967872619629e-01 -9.189932793378829956e-02 7.398445159196853638e-02 1.396260857582092285e-01 5.447672605514526367e-01
1.114571541547775269e-01 -6.859453767538070679e-02 6.228432431817054749e-02 -7.992596924304962158e-02 3.199693262577056885e-01 6.277226805686950684e-01 5.785673260688781738e-01 3.760962784290313721e-01
3.572318851947784424e-01 -1.597492545843124390e-01 -1.036272048950195312e-01 4.403657019138336182e-01 -2.362283645197749138e-03 -9.676902741193771362e-02 9.734177589416503906e-02 7.895314097404479980e-01
5.287685394287109375e-01 3.171426430344581604e-02 -1.349412351846694946e-01 1.697204262018203735e-01 -4.113221764564514160e-01 -9.481212496757507324e-02 -5.384236574172973633e-02 7.009348869323730469e-01
2.686086297035217285e-01 -2.305806577205657959e-01 -1.072967499494552612e-01 -1.167846396565437317e-01 -4.378957748413085938e-01 7.343553304672241211e-01 2.565021812915802002e-01 2.295796573162078857e-01
4.200051128864288330e-01 -7.967248558998107910e-02 2.124203145503997803e-01 -1.040986478328704834e-01 1.656824201345443726e-01 3.093024156987667084e-02 8.555073142051696777e-01 -3.144885227084159851e-02
6.234785914421081543e-01 1.450140587985515594e-02 1.939562559127807617e-01 -5.538718774914741516e-03 -2.913876771926879883e-01 4.281271994113922119e-01 -2.778819799423217773e-01 4.774897098541259766e-01
6.363571882247924805e-01 -5.554822683334350586e-01 -2.743431329727172852e-01 5.044746771454811096e-02 5.132627487182617188e-02 4.453945457935333252e-01 -8.448567241430282593e-02 -2.305297553539276123e-02
3.410194814205169678e-01 -5.054249167442321777e-01 1.717943102121353149e-01 1.974256336688995361e-01 2.827158272266387939e-01 -2.291069328784942627e-01 6.387713551521301270e-01 1.389755606651306152e-01
-1.370069086551666260e-01 -5.219221711158752441e-01 -1.275884918868541718e-03 -3.049130439758300781e-01 6.076491251587867737e-02 9.414814412593841553e-03 5.284611582756042480e-01 5.768887996673583984e-01
6.039230823516845703e-01 1.459879577159881592e-01 1.494421213865280151e-01 -1.425240337848663330e-01 -5.029709935188293457e-01 2.410399615764617920e-01 -9.359296411275863647e-02 5.014763474464416504e-01
1.221484765410423279e-01 -5.942082032561302185e-02 1.704056262969970703e-01 -6.431112289428710938e-01 2.464898675680160522e-02 3.526272773742675781e-01 3.138265609741210938e-01 5.616744756698608398e-01
6.644150018692016602e-01 -3.567090928554534912e-01 -1.005055978894233704e-01 -1.689732521772384644e-01 -4.331290125846862793e-01 4.388991296291351318e-01 -1.002488657832145691e-01 4.873425140976905823e-02
2.790124714374542236e-01 -3.024561405181884766e-01 -4.439986497163772583e-02 -1.215688511729240417e-01 -6.323880553245544434e-01 9.678867459297180176e-02 -8.592982590198516846e-02 6.302820444107055664e-01
6.423827409744262695e-01 1.064999625086784363e-01 2.045898437500000000e-01 -1.742129474878311157e-01 -2.939194813370704651e-02 -2.060776054859161377e-01 6.745195984840393066e-01 7.406993955373764038e-02
5.853100866079330444e-02 -8.180612325668334961e-01 -2.184585779905319214e-01 -4.096913337707519531e-01 -1.422574743628501892e-02 -4.912069812417030334e-02 1.406572312116622925e-01 2.989631891250610352e-01
5.062362551689147949e-01 4.613908007740974426e-02 9.673842787742614746e-02 6.360279917716979980e-01 -2.131078243255615234e-01 -3.211853792890906334e-03 1.097740679979324341e-01 5.198369622230529785e-01
5.857513546943664551e-01 6.111906096339225769e-02 1.743558794260025024e-01 2.053195796906948090e-02 -3.104043304920196533e-01 4.493181705474853516e-01 -2.114609628915786743e-01 5.285687446594238281e-01
4.119796156883239746e-01 -1.113669499754905701e-01 1.631231158971786499e-01 -1.545577794313430786e-01 1.898049563169479370e-01 1.676065847277641296e-02 8.523919582366943359e-01 -6.703862547874450684e-02
6.774041801691055298e-02 -1.966015249490737915e-01 -2.107041478157043457e-01 1.338109076023101807e-01 2.094462960958480835e-01 5.936994552612304688e-01 1.927579045295715332e-01 6.789366006851196289e-01
3.572753965854644775e-01 -9.817497432231903076e-02 2.876636981964111328e-01 -8.547901362180709839e-02 -6.684025526046752930e-01 3.593164384365081787e-01 -2.379098162055015564e-02 4.429701566696166992e-01
3.448998630046844482e-01 -5.136151313781738281e-01 1.065248101949691772e-01 5.560361742973327637e-01 3.638283163309097290e-02 5.148850679397583008e-01 1.350351870059967041e-01 1.097942888736724854e-01
6.772350668907165527e-01 -4.209299385547637939e-01 2.596549391746520996e-01 1.441248953342437744e-01 4.424845576286315918e-01 -4.315536469221115112e-02 2.179852724075317383e-01 1.755142211914062500e-01
5.560337305068969727e-01 -6.108236312866210938e-02 -8.089722692966461182e-02 -2.524638175964355469e-01 -5.335877537727355957e-01 5.353027954697608948e-02 -1.721139848232269287e-01 5.473651885986328125e-01
4.380918741226196289e-01 -3.411249443888664246e-02 -6.339135766029357910e-01 1.757153868675231934e-01 -1.728578358888626099e-01 3.589486479759216309e-01 2.442966699600219727e-01 3.946958482265472412e-01
7.578739523887634277e-01 -1.595355123281478882e-01 3.653263151645660400e-01 1.886368989944458008e-01 3.085550367832183838e-01 7.514455914497375488e-02 3.565161824226379395e-01 -5.631592869758605957e-02
4.689640104770660400e-01 -4.375363290309906006e-01 1.402100473642349243e-01 -7.748284190893173218e-02 4.193861186504364014e-01 -8.615166693925857544e-02 6.127253770828247070e-01 6.506293267011642456e-02
6.042096018791198730e-01 -3.504391908645629883e-01 6.742899864912033081e-02 -1.664960384368896484e-01 5.555439591407775879e-01 -6.994523853063583374e-02 3.184974491596221924e-01 2.547420263290405273e-01
5.032541155815124512e-01 -5.695746541023254395e-01 8.817638456821441650e-02 3.883170662447810173e-03 -4.457529485225677490e-01 4.640022814273834229e-01 -1.828999444842338562e-02 1.419717352837324142e-02
2.816107571125030518e-01 -2.559289522469043732e-02 1.017275149933993816e-03 5.162736773490905762e-01 -4.014189541339874268e-01 3.385693728923797607e-01 6.040367484092712402e-01 1.134644672274589539e-01
6.837597489356994629e-01 9.400514513254165649e-02 7.443603873252868652e-02 -2.514458298683166504e-01 4.559510946273803711e-01 -4.733806848526000977e-02 3.396582007408142090e-01 3.596802651882171631e-01
5.289635807275772095e-02 -9.239701926708221436e-02 3.830242529511451721e-02 3.039324581623077393e-01 1.198136433959007263e-01 5.215103030204772949e-01 1.334898471832275391e-01 7.685538530349731445e-01
3.418720141053199768e-02 -1.847427338361740112e-01 -3.199111223220825195e-01 -1.848438680171966553e-01 1.809142529964447021e-01 3.450933098793029785e-01 3.185670971870422363e-01 7.582128047943115234e-01
1.116024516522884369e-02 -7.152341604232788086e-01 3.547892346978187561e-02 2.463451027870178223e-01 2.531440854072570801e-01 -3.348257450852543116e-04 1.837954521179199219e-01 5.731562972068786621e-01
7.309266924858093262e-01 -3.111716546118259430e-02 -3.298485279083251953e-01 1.027854718267917633e-02 -3.300686776638031006e-01 3.870739340782165527e-01 -1.280813515186309814e-01 2.840703725814819336e-01
3.778761625289916992e-01 3.860584273934364319e-02 2.101598121225833893e-02 -4.280780851840972900e-01 -1.761139929294586182e-02 -1.696209311485290527e-01 7.409147620201110840e-01 3.065791428089141846e-01
6.253217458724975586e-01 1.528482735157012939e-01 3.011527359485626221e-01 -1.809598505496978760e-01 -3.935124278068542480e-01 3.694258034229278564e-01 -1.394799053668975830e-01 3.890871703624725342e-01
4.645193219184875488e-01 9.106458723545074463e-02 -1.947718486189842224e-02 5.968952178955078125e-01 -1.517416089773178101e-01 -2.878508297726511955e-03 1.067332252860069275e-01 6.203548312187194824e-01
6.423383355140686035e-01 7.788399234414100647e-03 1.736336499452590942e-01 -1.080447956919670105e-01 4.745112657546997070e-01 -1.009104251861572266e-01 2.258511036634445190e-01 5.090833902359008789e-01
4.845007956027984619e-01 -4.334320127964019775e-01 -5.850119590759277344e-01 -2.959378063678741455e-01 -2.757903039455413818e-01 9.034374356269836426e-02 1.879593133926391602e-01 1.674115657806396484e-01
2.275899797677993774e-02 -3.528330624103546143e-01 -3.883648514747619629e-01 4.880606755614280701e-02 -9.092767536640167236e-02 5.962119698524475098e-01 2.770135104656219482e-01 5.303850173950195312e-01
5.982647538185119629e-01 -8.916119486093521118e-02 -2.442831397056579590e-01 -4.764843583106994629e-01 -3.568733930587768555e-01 4.494625627994537354e-01 1.244884505867958069e-01 5.045334249734878540e-02
1.829038262367248535e-01 6.804206222295761108e-02 -2.344800978899002075e-01 -6.310622394084930420e-02 -1.202607750892639160e-01 6.473195552825927734e-01 4.602002501487731934e-01 5.076254010200500488e-01
1.084960475564002991e-01 -6.745073795318603516e-01 -2.222928404808044434e-01 -4.139659106731414795e-01 -1.380381137132644653e-01 1.985492650419473648e-03 1.558825373649597168e-01 5.187760591506958008e-01
4.446171820163726807e-01 -3.861074149608612061e-01 2.291713207960128784e-01 -1.771747767925262451e-01 1.342560350894927979e-01 -1.185655817389488220e-01 7.283501029014587402e-01 -8.215824514627456665e-02
4.395612478256225586e-01 -3.064071834087371826e-01 -3.428698703646659851e-02 5.176438391208648682e-02 -2.563656866550445557e-01 6.714218854904174805e-01 -2.225935757160186768e-01 3.781100213527679443e-01
9.151344746351242065e-02 -3.744477638974785805e-03 3.260803818702697754e-01 4.583694636821746826e-01 -1.891945004463195801e-01 3.736138939857482910e-01 6.922294497489929199e-01 1.435849815607070923e-01
8.451052010059356689e-02 -2.407826781272888184e-01 -3.391579687595367432e-01 3.823527097702026367e-01 -6.593676656484603882e-02 2.503463923931121826e-01 7.347555160522460938e-01 2.584051489830017090e-01
3.118921220302581787e-01 -4.486748576164245605e-01 6.135288476943969727e-01 -2.368523329496383667e-01 -5.405360832810401917e-02 -2.964080274105072021e-01 3.879638016223907471e-01 1.661384999752044678e-01
4.398019313812255859e-01 -5.992444157600402832e-01 2.605277299880981445e-01 -4.943921267986297607e-01 -3.247639238834381104e-01 1.250559836626052856e-01 -1.089738383889198303e-01 -4.686494171619415283e-02
5.803034305572509766e-01 -3.770752847194671631e-01 4.497612360864877701e-03 -1.331841051578521729e-01 5.900925993919372559e-01 -2.400640398263931274e-02 2.702739536762237549e-01 2.854302227497100830e-01
1.452998816967010498e-01 -3.747658804059028625e-02 2.996873259544372559e-01 2.394362688064575195e-01 -1.388353109359741211e-01 6.501726508140563965e-01 9.000769257545471191e-02 6.166360378265380859e-01
3.204728066921234131e-01 -3.071359395980834961e-01 -2.624011933803558350e-01 5.366487503051757812e-01 -4.991844296455383301e-02 4.035713970661163330e-01 5.295968055725097656e-01 1.685036532580852509e-02
2.463652640581130981e-01 6.972481962293386459e-03 5.966260433197021484e-01 -7.904791831970214844e-02 -5.438141822814941406e-01 1.197266727685928345e-01 3.256016373634338379e-01 4.011976718902587891e-01
1.074486970901489258e-01 1.564280875027179718e-02 3.532122075557708740e-01 -3.919855654239654541e-01 -6.028790399432182312e-02 5.423328876495361328e-01 4.195941686630249023e-01 4.857773482799530029e-01
5.550638437271118164e-01 -3.658348023891448975e-01 -7.085940241813659668e-02 4.786628484725952148e-01 5.749154835939407349e-02 5.601996183395385742e-01 8.207613974809646606e-02 8.023264817893505096e-03
-7.053835690021514893e-02 -6.443631649017333984e-01 -1.153620332479476929e-01 -5.167884826660156250e-01 -8.470892161130905151e-02 4.872278869152069092e-02 3.895448744297027588e-01 3.716814219951629639e-01
4.684843420982360840e-01 -5.058397073298692703e-03 2.525474876165390015e-02 -4.115412235260009766e-01 4.420326277613639832e-02 -2.244891822338104248e-01 7.103610634803771973e-01 2.313669621944427490e-01
4.230760037899017334e-01 1.330832671374082565e-02 6.123737897723913193e-03 -3.883258104324340820e-01 -4.707643017172813416e-02 -2.290758788585662842e-01 7.371854782104492188e-01 2.680684626102447510e-01
2.926194369792938232e-01 -2.100789099931716919e-01 -2.867549844086170197e-02 1.268766522407531738e-01 -7.055989503860473633e-01 9.498838335275650024e-02 -1.388101559132337570e-02 5.884177684783935547e-01
2.700103223323822021e-01 -5.170049667358398438e-01 2.231775671243667603e-01 4.552918672561645508e-01 6.726966798305511475e-02 -1.737393885850906372e-01 7.213466614484786987e-02 6.023184061050415039e-01
3.663785457611083984e-01 4.574424400925636292e-02 3.054764494299888611e-02 -4.053992927074432373e-01 -1.615796536207199097e-01 -2.566704750061035156e-01 6.812426447868347168e-01 3.772442042827606201e-01
9.490883350372314453e-02 -3.394697308540344238e-01 2.739678621292114258e-01 3.741952180862426758e-01 3.574946820735931396e-01 4.613351225852966309e-01 1.473480612039566040e-01 5.461943745613098145e-01
2.983151972293853760e-01 -5.154933333396911621e-01 -5.996441245079040527e-01 -1.954032480716705322e-01 -2.443422675132751465e-01 3.320960402488708496e-01 2.268229573965072632e-01 1.614914685487747192e-01
2.423182725906372070e-01 -6.771282106637954712e-02 6.013954877853393555e-01 2.130678296089172363e-01 -3.053613901138305664e-01 2.798978984355926514e-01 9.117922186851501465e-02 5.913715362548828125e-01
4.008828401565551758e-01 2.340239286422729492e-01 2.650738656520843506e-01 2.357114851474761963e-01 -3.738589882850646973e-01 5.042274594306945801e-01 3.103771209716796875e-01 4.103069603443145752e-01
4.544387105852365494e-03 -5.833685398101806641e-01 5.296972393989562988e-01 -6.826286762952804565e-02 -5.103822946548461914e-01 6.098498031497001648e-02 1.802402436733245850e-01 2.787936627864837646e-01
4.485160410404205322e-01 -1.845511496067047119e-01 -5.638653039932250977e-01 9.483887255191802979e-02 -2.429658323526382446e-01 1.905261725187301636e-01 8.167583495378494263e-03 5.851806998252868652e-01
5.805060863494873047e-01 -5.144130587577819824e-01 2.056719958782196045e-01 1.335121393203735352e-01 -2.596438825130462646e-01 4.497891962528228760e-01 1.336648166179656982e-01 -2.251091152429580688e-01
5.179023742675781250e-01 1.028588116168975830e-01 1.199650093913078308e-01 -3.383122980594635010e-01 4.757531452924013138e-03 -1.854429990053176880e-01 7.048844099044799805e-01 2.471364587545394897e-01
6.657064557075500488e-01 -1.337959021329879761e-01 -1.984572559595108032e-01 -1.788651198148727417e-01 -3.232065141201019287e-01 1.008057873696088791e-02 -2.837159633636474609e-01 5.315042138099670410e-01
3.160234689712524414e-01 -7.490095496177673340e-02 2.784281782805919647e-02 -9.942293912172317505e-02 4.265055060386657715e-01 -1.159357000142335892e-02 1.957256495952606201e-01 8.145606517791748047e-01
6.639483571052551270e-01 -1.064573004841804504e-01 3.839664161205291748e-01 -2.419296503067016602e-01 2.556916773319244385e-01 4.451314359903335571e-02 -1.215185970067977905e-01 5.096594095230102539e-01
3.347858190536499023e-01 1.236657891422510147e-02 5.897538065910339355e-01 1.590856611728668213e-01 -3.347890973091125488e-01 2.027394622564315796e-01 8.734732121229171753e-02 5.948370695114135742e-01
5.641170144081115723e-01 2.034465670585632324e-01 2.709685862064361572e-01 -2.111541926860809326e-01 -3.060017526149749756e-01 7.190072536468505859e-02 -7.766681909561157227e-02 6.461675763130187988e-01
6.400948166847229004e-01 -1.483237836509943008e-02 -1.063909307122230530e-01 -1.135005950927734375e-01 -4.062865078449249268e-01 3.272580727934837341e-02 -2.373876720666885376e-01 5.859732031822204590e-01
1.745892912149429321e-01 -1.000058501958847046e-01 4.934429526329040527e-01 -4.799603223800659180e-01 -2.293543368577957153e-01 3.653972744941711426e-01 2.626891434192657471e-01 4.801514148712158203e-01
5.863116979598999023e-01 -8.929521590471267700e-02 -6.738162040710449219e-01 -2.215905673801898956e-02 -3.037251345813274384e-02 3.212424516677856445e-01 1.439928263425827026e-01 2.624735832214355469e-01
3.182958364486694336e-01 -1.700843274593353271e-01 2.911569476127624512e-01 5.107228755950927734e-01 -3.911393284797668457e-01 3.356727585196495056e-02 1.272391974925994873e-01 5.948464274406433105e-01
2.556907832622528076e-01 2.739919722080230713e-01 1.935295462608337402e-01 1.174586936831474304e-01 -3.230427503585815430e-01 1.499484181404113770e-01 2.442537695169448853e-01 7.885425686836242676e-01
1.475290358066558838e-01 9.445864707231521606e-02 1.831700652837753296e-01 -2.693227827548980713e-01 2.074462771415710449e-01 5.801714658737182617e-01 4.615885019302368164e-01 5.201247930526733398e-01
3.285467624664306641e-01 1.431907117366790771e-01 1.900357604026794434e-01 2.377755008637905121e-02 3.344959914684295654e-01 6.089122891426086426e-01 5.264921188354492188e-01 2.738959193229675293e-01
2.311739772558212280e-01 -6.828840821981430054e-02 2.305866628885269165e-01 -2.447628080844879150e-01 3.552133440971374512e-01 5.456166267395019531e-01 6.111156344413757324e-01 1.774261444807052612e-01
5.823162198066711426e-01 -4.911115169525146484e-01 3.536120057106018066e-01 -1.529638767242431641e-01 -4.434071481227874756e-01 -4.642238095402717590e-02 -2.245083302259445190e-01 1.486908048391342163e-01
5.699814558029174805e-01 1.372519880533218384e-01 4.684829413890838623e-01 -7.964628934860229492e-02 -3.779935538768768311e-01 -8.092453330755233765e-02 2.376336045563220978e-02 5.295947194099426270e-01
-2.612332999706268311e-02 -4.151832163333892822e-01 -2.964017391204833984e-01 -5.110974907875061035e-01 -2.285644561052322388e-01 1.903007328510284424e-01 3.233833909034729004e-01 5.336976051330566406e-01
6.280895471572875977e-01 -1.138192638754844666e-01 2.070986330509185791e-01 -3.366587162017822266e-01 4.301726818084716797e-01 6.547822058200836182e-02 5.185722187161445618e-02 4.942617118358612061e-01
3.453517556190490723e-01 -1.039942502975463867e-01 -3.042488098144531250e-01 -3.811955153942108154e-01 -6.037972569465637207e-01 -8.236613869667053223e-02 2.639459073543548584e-01 4.370553195476531982e-01
5.588638186454772949e-01 -2.891132608056068420e-02 -5.446403026580810547e-01 -2.527945339679718018e-01 -4.769490361213684082e-01 1.434601396322250366e-01 1.891093999147415161e-01 2.060914188623428345e-01
1.073503270745277405e-01 -9.509541839361190796e-02 9.063752740621566772e-02 -6.533333063125610352e-01 -2.057778537273406982e-01 9.162294119596481323e-02 3.678461313247680664e-01 5.986012220382690430e-01
3.604364991188049316e-01 -4.595815837383270264e-01 8.310397155582904816e-03 -2.569342553615570068e-01 -6.938067078590393066e-01 -2.039969414472579956e-01 -8.479806594550609589e-03 2.640677392482757568e-01
5.441846847534179688e-01 1.717388182878494263e-01 2.376945316791534424e-02 -4.218080639839172363e-01 -2.651334404945373535e-01 -2.377234250307083130e-01 5.404858589172363281e-01 2.773962020874023438e-01
6.871631741523742676e-01 -3.105061054229736328e-01 1.858112663030624390e-01 2.704949080944061279e-01 4.155103862285614014e-01 9.377712756395339966e-02 3.747923076152801514e-01 -4.227430000901222229e-02
1.437689512968063354e-01 2.156893014907836914e-01 3.039931654930114746e-01 -3.213403820991516113e-01 -3.190283477306365967e-01 2.643578350543975830e-01 5.030713081359863281e-01 5.589206814765930176e-01
3.193347752094268799e-01 1.152623295783996582e-01 4.974815845489501953e-01 -4.312708973884582520e-01 -3.837397787719964981e-03 2.504930198192596436e-01 1.543376594781875610e-01 6.038840413093566895e-01
6.553444862365722656e-01 -2.299040788784623146e-03 2.923216857016086578e-02 -1.703821122646331787e-01 5.169945582747459412e-02 -3.234659731388092041e-01 6.504181623458862305e-01 1.014231964945793152e-01
4.047097861766815186e-01 -2.340967655181884766e-01 1.985634416341781616e-01 1.616668254137039185e-01 -3.416348397731781006e-01 7.443227767944335938e-01 1.880584955215454102e-01 9.873433411121368408e-02
4.226219356060028076e-01 1.383384913206100464e-01 4.301511943340301514e-01 -1.514944136142730713e-01 -1.158716753125190735e-01 3.190093040466308594e-01 -5.192160140722990036e-03 6.921362876892089844e-01
5.175864696502685547e-01 1.723704338073730469e-01 4.012982547283172607e-01 -3.094400651752948761e-02 -4.995223879814147949e-01 2.905279397964477539e-01 -3.720285370945930481e-02 4.528595507144927979e-01
4.751820862293243408e-01 -4.595039784908294678e-01 -4.681605994701385498e-01 4.177026152610778809e-01 1.259123086929321289e-01 3.591770827770233154e-01 1.224296316504478455e-01 9.776114672422409058e-02
5.798945426940917969e-01 -4.486781358718872070e-01 9.459526091814041138e-02 -4.836486279964447021e-02 -5.140299797058105469e-01 -2.077916637063026428e-02 -2.937279939651489258e-01 3.165249824523925781e-01
3.941181600093841553e-01 -2.706535160541534424e-01 -6.399807929992675781e-01 9.677680581808090210e-02 -3.833817243576049805e-01 1.254147943109273911e-02 4.428151547908782959e-01 9.618873894214630127e-02
6.163064837455749512e-01 -5.013650655746459961e-01 -2.006632536649703979e-01 2.615062594413757324e-01 -2.264987677335739136e-02 4.863896667957305908e-01 -1.414743810892105103e-01 5.518384650349617004e-02
4.256299138069152832e-01 -7.655631750822067261e-02 -7.443689275532960892e-03 6.422162055969238281e-01 -1.525292098522186279e-01 -4.798031225800514221e-02 5.993980914354324341e-02 6.093613505363464355e-01
1.012955009937286377e-01 -4.450234174728393555e-01 -1.495709121227264404e-01 -1.912655085325241089e-01 4.612246751785278320e-01 4.950957000255584717e-02 3.787753582000732422e-01 6.116284132003784180e-01
7.251504063606262207e-01 -3.090077340602874756e-01 1.777653396129608154e-01 5.429802462458610535e-02 5.223421454429626465e-01 7.265750318765640259e-02 1.925891935825347900e-01 1.700336784124374390e-01
6.393721103668212891e-01 -6.314855217933654785e-01 5.047518759965896606e-02 2.935224771499633789e-01 9.848891198635101318e-02 -1.297949440777301788e-02 1.853379607200622559e-01 2.439413517713546753e-01
2.723129279911518097e-02 -6.123167872428894043e-01 3.408402437344193459e-03 3.876490294933319092e-01 4.516918212175369263e-03 1.276528239250183105e-01 4.177870452404022217e-01 5.321481227874755859e-01
3.790538907051086426e-01 2.272348999977111816e-01 2.659989595413208008e-01 8.986618369817733765e-02 -2.286451309919357300e-01 3.149733841419219971e-01 -1.499761827290058136e-03 7.578668594360351562e-01
6.475574523210525513e-02 6.626085191965103149e-02 1.511266231536865234e-01 1.795391291379928589e-01 2.951450049877166748e-01 5.307664275169372559e-01 5.330113172531127930e-01 5.323701500892639160e-01
4.540027678012847900e-01 1.767449229955673218e-01 -9.720589965581893921e-02 3.626667261123657227e-01 -3.091842830181121826e-01 -5.648557469248771667e-02 1.840750724077224731e-01 6.992834210395812988e-01
-5.218616500496864319e-02 -5.491482019424438477e-01 -1.467509567737579346e-01 -3.345562219619750977e-01 -4.230768680572509766e-01 2.037878483533859253e-01 2.480519264936447144e-01 5.293352603912353516e-01
3.207580000162124634e-02 -5.817919373512268066e-01 -4.003905653953552246e-01 -4.519392848014831543e-01 -2.521665990352630615e-01 1.651181876659393311e-01 3.612073063850402832e-01 2.731389105319976807e-01
6.048579216003417969e-01 -3.330718576908111572e-01 -4.948883056640625000e-01 -2.198927104473114014e-01 -3.983827531337738037e-01 1.101085096597671509e-01 -6.580831855535507202e-02 2.340495288372039795e-01
5.586725473403930664e-01 1.257720887660980225e-01 -2.004383355379104614e-01 -1.710707843303680420e-01 -5.810615420341491699e-01 1.838573366403579712e-01 4.554265737533569336e-02 4.786601662635803223e-01
3.723098933696746826e-01 6.907426565885543823e-02 3.265210688114166260e-01 2.425087094306945801e-01 -5.141866207122802734e-01 2.246630936861038208e-01 1.183038204908370972e-01 6.019387841224670410e-01
3.146446943283081055e-01 1.219832748174667358e-01 3.257764577865600586e-01 -2.769412398338317871e-01 -3.595089316368103027e-01 3.110333979129791260e-01 1.692734956741333008e-01 6.698134541511535645e-01
4.433210492134094238e-01 1.580457389354705811e-01 3.307674229145050049e-01 1.839981228113174438e-01 -4.873739182949066162e-01 5.077710747718811035e-01 1.424470245838165283e-01 3.457883298397064209e-01
4.376246035099029541e-01 -3.420212864875793457e-01 9.230989962816238403e-02 -2.913740873336791992e-01 3.234446346759796143e-01 -2.380227744579315186e-01 6.400485038757324219e-01 1.647810637950897217e-01
4.902387261390686035e-01 -2.201062589883804321e-01 4.604864120483398438e-01 -5.588038563728332520e-01 6.666671484708786011e-02 -1.965439766645431519e-01 1.492536813020706177e-01 3.486534655094146729e-01
5.380127429962158203e-01 1.047408953309059143e-01 4.909435510635375977e-01 4.303695857524871826e-01 -2.978450655937194824e-01 9.828987717628479004e-02 1.386615335941314697e-01 3.946244120597839355e-01
3.095821738243103027e-01 -3.325280249118804932e-01 3.264294192194938660e-02 -1.164059713482856750e-01 1.112869381904602051e-01 -2.393277883529663086e-01 8.366737365722656250e-01 9.634663164615631104e-02
-1.248448342084884644e-01 -6.227303147315979004e-01 2.876685261726379395e-01 -1.644069850444793701e-01 -5.045406222343444824e-01 8.873309195041656494e-02 3.688363134860992432e-01 2.972592413425445557e-01
3.027001619338989258e-01 -3.136164844036102295e-01 -1.460194587707519531e-01 -3.984881043434143066e-01 -1.818552464246749878e-01 7.219808101654052734e-01 2.741466462612152100e-01 2.046828344464302063e-02
3.367633819580078125e-01 -2.385427504777908325e-01 -5.016937851905822754e-01 -1.192793995141983032e-01 2.048913761973381042e-02 5.186975002288818359e-01 -2.047180011868476868e-02 5.421047806739807129e-01
8.462727814912796021e-02 -4.689280688762664795e-01 -1.871933490037918091e-01 -4.403558075428009033e-01 -3.202505409717559814e-02 -2.131318300962448120e-01 5.644444227218627930e-01 4.230151772499084473e-01
7.149643301963806152e-01 7.425774633884429932e-02 2.558635771274566650e-01 -3.521777987480163574e-01 1.222273036837577820e-01 -2.179780304431915283e-01 4.264887869358062744e-01 2.224182337522506714e-01
3.486691042780876160e-02 -3.303740322589874268e-01 -7.809484004974365234e-02 1.094694286584854126e-01 2.802137434482574463e-01 2.515142858028411865e-01 2.178296446800231934e-01 8.260302543640136719e-01
3.936858773231506348e-01 -5.396457314491271973e-01 2.100353538990020752e-01 3.872713446617126465e-02 -5.477319955825805664e-01 3.806819617748260498e-01 -1.079855337738990784e-01 2.271334081888198853e-01
5.044755935668945312e-01 3.644092381000518799e-01 -1.305610314011573792e-02 1.531748007982969284e-02 2.576917223632335663e-02 5.921266078948974609e-01 1.670484542846679688e-01 4.828270077705383301e-01
2.971848249435424805e-01 -3.302503824234008789e-01 -3.572875261306762695e-01 9.127264469861984253e-02 -2.998743355274200439e-01 6.076403856277465820e-01 -3.724318742752075195e-02 4.539739787578582764e-01
5.148634314537048340e-01 9.497211873531341553e-02 -1.008381135761737823e-02 -3.848511576652526855e-01 -1.024087369441986084e-01 -2.782183289527893066e-01 6.213615536689758301e-01 3.220260143280029297e-01
1.814725846052169800e-01 -2.648296058177947998e-01 -2.155983299016952515e-01 1.635093390941619873e-01 -2.147888392210006714e-01 7.123554348945617676e-01 4.988806843757629395e-01 1.457688659429550171e-01
4.031935930252075195e-01 1.129758879542350769e-01 4.315398633480072021e-01 2.611465156078338623e-01 -4.337311089038848877e-01 4.309369623661041260e-01 3.412401378154754639e-01 2.827952206134796143e-01
4.801204204559326172e-01 5.415082722902297974e-02 -4.856048822402954102e-01 8.185715228319168091e-02 -3.785121738910675049e-01 3.691392242908477783e-01 2.159150838851928711e-01 4.448424279689788818e-01
4.385183453559875488e-01 -1.899523884057998657e-01 3.499776422977447510e-01 -2.685161530971527100e-01 -5.922607183456420898e-01 2.299847006797790527e-01 -1.369343250989913940e-01 3.932146430015563965e-01
3.530525565147399902e-01 1.887579560279846191e-01 2.563246488571166992e-01 5.892043188214302063e-02 -4.615319371223449707e-01 -1.512981764972209930e-02 2.213858366012573242e-01 7.129502296447753906e-01
7.159814238548278809e-01 1.132643874734640121e-02 -1.175668612122535706e-01 1.440824009478092194e-02 -3.378040790557861328e-01 1.801781505346298218e-01 -2.645382285118103027e-01 5.066127777099609375e-01
3.417341709136962891e-01 -9.229494631290435791e-02 -6.835054606199264526e-02 2.563000023365020752e-01 -4.666295647621154785e-01 6.208340451121330261e-02 -8.448790013790130615e-02 7.586845755577087402e-01
1.868824958801269531e-01 -3.826326131820678711e-01 -4.010004997253417969e-01 -7.644741237163543701e-02 7.746464759111404419e-02 6.694352626800537109e-01 2.099407762289047241e-01 3.921763300895690918e-01
5.289914608001708984e-01 -1.980994492769241333e-01 6.278818845748901367e-02 8.655964396893978119e-03 -2.046736180782318115e-01 7.672799825668334961e-01 -9.380137175321578979e-02 1.936454176902770996e-01
2.781782150268554688e-01 -3.326902091503143311e-01 -6.264698505401611328e-01 -1.065689623355865479e-01 -3.525104522705078125e-01 1.860416382551193237e-01 4.771443009376525879e-01 1.468704342842102051e-01
-1.601381152868270874e-01 -5.107660889625549316e-01 -1.629234999418258667e-01 -2.774006724357604980e-01 -1.503515541553497314e-01 3.201534748077392578e-01 3.889293074607849121e-01 5.775887370109558105e-01
1.909660995006561279e-01 -1.421163231134414673e-01 -3.892159163951873779e-01 2.797907292842864990e-01 1.485812366008758545e-01 4.562163949012756348e-01 1.988556236028671265e-01 6.661903262138366699e-01
6.544935107231140137e-01 -2.263749241828918457e-01 4.790609478950500488e-01 -3.602737486362457275e-01 2.582878470420837402e-01 -4.566133022308349609e-02 7.964231818914413452e-02 2.931821048259735107e-01
-4.101920872926712036e-02 -2.514831125736236572e-01 -1.423022896051406860e-01 -1.207661852240562439e-01 2.760314941406250000e-01 1.380568891763687134e-01 4.758308231830596924e-01 7.606385946273803711e-01
2.522498667240142822e-01 -2.264072149991989136e-01 1.426940262317657471e-01 7.273414731025695801e-01 -1.324531137943267822e-01 1.162303164601325989e-01 1.756311058998107910e-01 5.232809782028198242e-01
6.425874233245849609e-01 4.873751022387295961e-04 -9.967201948165893555e-02 -2.084275037050247192e-01 -4.892892763018608093e-02 -3.887082338333129883e-01 5.857425928115844727e-01 1.926706284284591675e-01
5.825616121292114258e-01 -4.821608215570449829e-02 2.973502874374389648e-02 -1.895441263914108276e-01 1.023052707314491272e-01 -1.923456937074661255e-01 7.576012015342712402e-01 -7.941760122776031494e-03
6.586693525314331055e-01 1.261119097471237183e-01 3.352110683917999268e-01 -1.021484285593032837e-01 -4.395385682582855225e-01 2.204945236444473267e-01 -1.393635869026184082e-01 4.076954424381256104e-01
2.290777564048767090e-01 -4.917706549167633057e-01 2.235477864742279053e-01 6.218281984329223633e-01 -9.256809949874877930e-02 -8.409435302019119263e-02 1.278018206357955933e-01 4.868956208229064941e-01
3.264912664890289307e-01 -5.920999124646186829e-02 -4.461061954498291016e-01 -5.489675402641296387e-01 -2.709318101406097412e-01 1.089842617511749268e-01 4.250135719776153564e-01 3.515726625919342041e-01
5.831257104873657227e-01 -5.329012870788574219e-01 -1.803367286920547485e-01 3.327076435089111328e-01 -1.213283389806747437e-01 4.667664766311645508e-01 1.316508464515209198e-02 1.411853299941867590e-04
2.795670032501220703e-01 -6.333084702491760254e-01 1.078255847096443176e-01 -2.319153249263763428e-01 -6.308907866477966309e-01 1.273568868637084961e-01 -3.772796364501118660e-03 2.027176916599273682e-01
6.860578060150146484e-01 -1.967569291591644287e-01 2.420503646135330200e-01 -1.974299550056457520e-01 2.388808280229568481e-01 1.890627853572368622e-02 -2.735862731933593750e-01 5.106598138809204102e-01
3.469289839267730713e-01 -1.827573925256729126e-01 1.693735718727111816e-01 -2.234795242547988892e-01 1.613966971635818481e-01 -9.814272075891494751e-02 8.527486324310302734e-01 6.890935450792312622e-02
3.105982244014739990e-01 -4.628869295120239258e-01 7.756520807743072510e-02 5.348095893859863281e-01 7.233782112598419189e-02 5.806111693382263184e-01 2.296662181615829468e-01 4.624037817120552063e-02
4.257565438747406006e-01 -5.769237279891967773e-01 2.592649459838867188e-01 -7.390957325696945190e-02 -4.776427149772644043e-01 2.463440746068954468e-01 -2.250773757696151733e-01 2.715171575546264648e-01
5.568881034851074219e-01 2.030983567237854004e-01 1.881085485219955444e-01 -1.926826685667037964e-01 3.838550746440887451e-01 9.671695530414581299e-02 3.345387578010559082e-01 5.545269846916198730e-01
6.240304112434387207e-01 -1.907722651958465576e-01 -6.298354268074035645e-01 -3.459560219198465347e-03 -3.075063824653625488e-01 -1.435119062662124634e-01 2.274112403392791748e-02 2.486252486705780029e-01
1.338892430067062378e-01 -6.731441617012023926e-01 2.996647655963897705e-01 -3.379578888416290283e-01 -5.051627159118652344e-01 -1.765172779560089111e-01 8.815538138151168823e-02 1.755472719669342041e-01
4.520332217216491699e-01 1.596361994743347168e-01 5.351221561431884766e-02 9.514842182397842407e-02 2.108416706323623657e-01 6.857783794403076172e-01 5.682413000613451004e-03 4.934439659118652344e-01
5.107476115226745605e-01 1.812345907092094421e-02 6.755678355693817139e-02 2.466112934052944183e-02 5.467394366860389709e-02 7.827160954475402832e-01 -1.043528392910957336e-01 3.272814154624938965e-01
8.676508441567420959e-04 -3.053467273712158203e-01 -4.437774121761322021e-01 -3.537304401397705078e-01 -1.460829228162765503e-01 2.452662587165832520e-01 3.662928342819213867e-01 6.074808239936828613e-01
5.273732542991638184e-01 -4.783734083175659180e-01 2.602650821208953857e-01 -2.845601737499237061e-01 -3.394143581390380859e-01 4.619027376174926758e-01 -1.251147240400314331e-01 1.067507453262805939e-02
1.112667620182037354e-01 -2.982397377490997314e-01 -8.630814403295516968e-02 6.191312074661254883e-01 -1.023828610777854919e-01 -1.129569262266159058e-01 4.169916212558746338e-01 5.574736595153808594e-01
3.423707783222198486e-01 -5.259692072868347168e-01 9.775833785533905029e-02 5.425817891955375671e-02 3.639625310897827148e-01 -2.519949972629547119e-01 5.880821347236633301e-01 2.276557534933090210e-01
6.394523978233337402e-01 1.599902957677841187e-01 1.120511665940284729e-01 -1.301027238368988037e-01 4.319196194410324097e-02 -1.309459507465362549e-01 7.175806760787963867e-01 4.568361118435859680e-02
3.743475675582885742e-01 -3.203009665012359619e-01 -3.553811609745025635e-01 1.548861861228942871e-01 -2.911215722560882568e-01 5.230351686477661133e-01 -1.428250819444656372e-01 4.777750670909881592e-01
5.531417727470397949e-01 2.538561122491955757e-03 -1.686821877956390381e-01 -4.508647322654724121e-01 2.351375669240951538e-02 -1.780271381139755249e-01 6.185021400451660156e-01 2.179531753063201904e-01
4.357083141803741455e-01 -1.592877954244613647e-01 -9.194927662611007690e-02 5.678563714027404785e-01 9.129948168992996216e-02 6.057817935943603516e-01 2.772044837474822998e-01 4.148261621594429016e-02
6.297581195831298828e-01 1.563281118869781494e-01 2.544042766094207764e-01 -1.236992329359054565e-01 -3.711775839328765869e-01 3.979798257350921631e-01 -1.367818713188171387e-01 4.290374219417572021e-01
8.433072566986083984e-01 3.093534708023071289e-01 -3.031428717076778412e-02 2.151766326278448105e-03 -1.009454429149627686e-01 3.778422772884368896e-01 -8.929368777899071574e-05 1.981284916400909424e-01
4.033010303974151611e-01 -5.581289529800415039e-01 1.937526613473892212e-01 -1.476453989744186401e-02 -5.797346234321594238e-01 3.355921804904937744e-01 -5.430764332413673401e-02 1.908362656831741333e-01
4.816407859325408936e-01 1.076880693435668945e-01 -2.035025954246520996e-01 3.374767005443572998e-01 -2.702026665210723877e-01 -8.428660035133361816e-02 1.382611393928527832e-01 7.084431648254394531e-01
6.867466568946838379e-01 -7.203909754753112793e-02 1.709820181131362915e-01 -1.003978252410888672e-01 -2.827225625514984131e-01 6.294339895248413086e-01 2.690819837152957916e-02 -8.385390043258666992e-02
4.518859386444091797e-01 -3.629066050052642822e-02 1.650274395942687988e-01 -1.038986593484878540e-01 2.516335546970367432e-01 3.796561155468225479e-03 3.466255217790603638e-02 8.318158984184265137e-01
5.142145156860351562e-01 1.770291179418563843e-01 1.318674534559249878e-01 9.615277871489524841e-03 -3.608760610222816467e-02 7.193301916122436523e-01 5.654587969183921814e-02 4.059888720512390137e-01
8.902772068977355957e-01 1.792454570531845093e-01 2.427516132593154907e-01 -1.810180582106113434e-02 -1.575070768594741821e-01 2.976296246051788330e-01 -2.801205404102802277e-02 -4.295240342617034912e-02
-8.360268175601959229e-02 -3.443915843963623047e-01 -2.208926230669021606e-01 -4.216855168342590332e-01 2.437357977032661438e-02 8.961402624845504761e-02 4.621719121932983398e-01 6.523535847663879395e-01
3.502610698342323303e-02 -7.115975767374038696e-02 -2.567999958992004395e-01 -6.633159518241882324e-02 -1.964101493358612061e-01 6.502537131309509277e-01 5.090432763099670410e-01 4.503681957721710205e-01
7.015019655227661133e-01 1.053434386849403381e-01 2.167429178953170776e-01 -4.136614799499511719e-01 6.784640252590179443e-02 -1.276239603757858276e-01 4.850524961948394775e-01 1.501252204179763794e-01
5.761919021606445312e-01 -1.523674726486206055e-01 1.080773323774337769e-01 8.381067961454391479e-02 -5.949451327323913574e-01 6.662830710411071777e-02 -1.442166864871978760e-01 4.968747496604919434e-01
4.665905237197875977e-01 -2.090120613574981689e-01 -3.476385176181793213e-01 -3.743672966957092285e-01 2.985850572586059570e-01 5.271099805831909180e-01 -7.038359344005584717e-02 3.250413537025451660e-01
4.172418713569641113e-01 -6.176109313964843750e-01 1.403388231992721558e-01 -1.155383959412574768e-01 -5.693801045417785645e-01 1.662029325962066650e-01 -9.988284856081008911e-02 2.227736264467239380e-01
3.213023766875267029e-02 -2.380196750164031982e-01 -1.417614370584487915e-01 9.295937418937683105e-02 8.213755488395690918e-02 6.718448996543884277e-01 1.703918874263763428e-01 6.530092358589172363e-01
-1.689081788063049316e-01 -3.495258390903472900e-01 -1.354784667491912842e-01 -2.691098749637603760e-01 -1.434725429862737656e-02 2.126209437847137451e-01 5.015237927436828613e-01 6.794024109840393066e-01
3.360996842384338379e-01 -5.654984116554260254e-01 -2.233403027057647705e-01 -2.498154342174530029e-01 -4.497974216938018799e-01 4.346279203891754150e-01 -8.646825700998306274e-02 2.372004687786102295e-01
5.838382244110107422e-01 -3.456014692783355713e-01 2.597788572311401367e-01 -2.784548699855804443e-01 -3.152889311313629150e-01 4.902695119380950928e-01 -1.556930989027023315e-01 1.750968694686889648e-01
2.879911065101623535e-01 -2.038974910974502563e-01 2.902444005012512207e-01 -3.352176547050476074e-01 6.684245169162750244e-02 -1.739066541194915771e-01 2.906095981597900391e-02 8.020712137222290039e-01
2.401798218488693237e-01 8.050852268934249878e-02 1.707324236631393433e-01 1.727084219455718994e-01 1.192797198891639709e-01 -8.675416931509971619e-03 3.110986053943634033e-01 8.750824332237243652e-01
-1.556773334741592407e-01 -5.025535821914672852e-01 -4.875205084681510925e-02 -2.159122824668884277e-01 -2.240057885646820068e-01 6.351257115602493286e-02 4.661243259906768799e-01 6.346064805984497070e-01
1.385270208120346069e-01 -4.750145375728607178e-01 3.209887444972991943e-01 -1.348551511764526367e-01 -6.946015357971191406e-01 -1.012957990169525146e-01 1.670955568552017212e-01 3.365985453128814697e-01
-1.495788842439651489e-01 -4.783120155334472656e-01 -1.282471120357513428e-01 -2.737138867378234863e-01 1.005623955279588699e-02 9.894365817308425903e-02 5.108374953269958496e-01 6.217968463897705078e-01
2.707164287567138672e-01 -9.019357711076736450e-02 -4.815826714038848877e-01 2.385491579771041870e-01 -4.288257658481597900e-01 1.526320278644561768e-01 6.231043338775634766e-01 1.852111071348190308e-01
4.915305674076080322e-01 -4.993621706962585449e-01 -3.812809884548187256e-01 -5.479324460029602051e-01 3.800367191433906555e-02 1.696412116289138794e-01 1.611063331365585327e-01 -8.515924215316772461e-02
2.151073329150676727e-02 -3.803331851959228516e-01 1.997478157281875610e-01 1.983034163713455200e-01 3.675551414489746094e-01 4.783971607685089111e-02 3.000259995460510254e-01 7.404454946517944336e-01
6.615896224975585938e-01 2.344084903597831726e-02 2.702794075012207031e-01 -1.247567906975746155e-01 -2.939974069595336914e-01 3.573534190654754639e-01 -1.719862073659896851e-01 4.789773821830749512e-01
3.589310348033905029e-01 1.310140788555145264e-01 3.987661302089691162e-01 3.052932620048522949e-01 -2.203412652015686035e-01 4.528552591800689697e-01 3.417868018150329590e-01 4.809771478176116943e-01
1.855999678373336792e-01 -1.561415344476699829e-01 3.251566290855407715e-01 5.168935656547546387e-01 -2.014001458883285522e-01 2.545979022979736328e-01 4.743266701698303223e-01 4.877487719058990479e-01
2.789664268493652344e-01 2.431547828018665314e-02 2.814443707466125488e-01 -9.987248480319976807e-02 3.479151129722595215e-01 6.321856975555419922e-01 5.262435078620910645e-01 1.864542067050933838e-01
1.096066460013389587e-01 -3.094090819358825684e-01 1.344040632247924805e-01 9.585466980934143066e-02 -3.861550092697143555e-01 5.864604711532592773e-01 6.095432043075561523e-01 2.013728767633438110e-02
7.234132885932922363e-01 -6.730690598487854004e-02 2.399207651615142822e-01 -2.295010387897491455e-01 1.952698826789855957e-01 -3.709095716476440430e-02 -1.989053040742874146e-01 5.318278670310974121e-01
1.478327810764312744e-01 1.075543239712715149e-01 1.790046989917755127e-01 -2.738945782184600830e-01 2.080823332071304321e-01 5.406779646873474121e-01 5.332866907119750977e-01 4.893780648708343506e-01
2.516572475433349609e-01 2.707715332508087158e-02 1.747375279664993286e-01 -3.944386839866638184e-01 1.555249840021133423e-01 1.363957673311233521e-01 8.177123069763183594e-01 1.958957612514495850e-01
-1.807385087013244629e-01 -6.034142374992370605e-01 2.565232515335083008e-01 -3.033266030251979828e-02 4.306267946958541870e-02 9.391674399375915527e-02 4.000929892063140869e-01 6.047738194465637207e-01
7.612807750701904297e-01 2.430896013975143433e-01 7.220453023910522461e-02 6.345177441835403442e-02 -1.938284337520599365e-01 4.856204390525817871e-01 1.848258660174906254e-03 2.805695831775665283e-01
5.495719313621520996e-01 2.980703115463256836e-01 4.751342907547950745e-02 1.689968705177307129e-01 3.725571557879447937e-02 6.008042693138122559e-01 1.537872552871704102e-01 4.385236799716949463e-01
4.298054277896881104e-01 -9.231238625943660736e-03 5.601784586906433105e-01 -1.009054780006408691e-01 -5.775303840637207031e-01 1.147306710481643677e-01 1.762467622756958008e-01 3.367979228496551514e-01
5.755422115325927734e-01 -3.318873047828674316e-02 -6.676485538482666016e-01 8.586250245571136475e-03 -6.034653261303901672e-02 2.188953012228012085e-01 4.130296409130096436e-02 4.105589687824249268e-01
4.822567105293273926e-01 -2.103344909846782684e-02 1.517711877822875977e-01 6.414563059806823730e-01 -2.892335653305053711e-01 -3.106589056551456451e-02 2.053388655185699463e-01 4.535417854785919189e-01
4.426259398460388184e-01 8.477164059877395630e-02 7.310868054628372192e-02 -2.033420950174331665e-01 -3.518618643283843994e-01 -4.026434123516082764e-01 5.582972168922424316e-01 3.906133472919464111e-01
3.616599738597869873e-01 -1.568686068058013916e-01 -6.261498332023620605e-01 -5.346657335758209229e-02 -3.233105242252349854e-01 -1.076757535338401794e-02 5.749459862709045410e-01 1.202642545104026794e-01
2.836370766162872314e-01 2.990261465311050415e-02 5.380048751831054688e-01 8.606753498315811157e-02 -3.835408389568328857e-01 2.556804418563842773e-01 2.282135747373104095e-02 6.393762230873107910e-01
6.530826091766357422e-01 2.074928954243659973e-02 -3.112894892692565918e-01 6.100514903664588928e-02 -3.360304534435272217e-01 4.111622571945190430e-01 -1.478000134229660034e-01 4.106265604496002197e-01
1.382927745580673218e-01 -1.743983179330825806e-01 -5.254784822463989258e-01 2.049880027770996094e-01 -1.984599679708480835e-01 4.614427387714385986e-01 4.285456836223602295e-01 4.431089460849761963e-01
2.279134467244148254e-02 -2.220034599304199219e-01 -3.934022188186645508e-01 -3.103815317153930664e-01 -4.552888870239257812e-01 2.873168587684631348e-01 3.783832490444183350e-01 5.158294439315795898e-01
4.624100625514984131e-01 -1.775287687778472900e-01 -4.990576505661010742e-01 1.449751853942871094e-01 -3.359310925006866455e-01 3.068946897983551025e-01 5.266442894935607910e-01 -1.399499271064996719e-02
1.248777657747268677e-02 -5.396836996078491211e-01 -2.430913001298904419e-01 -3.861511945724487305e-01 -3.749256730079650879e-01 3.489905595779418945e-02 4.606350958347320557e-01 3.826323449611663818e-01
6.360453963279724121e-01 -2.217137515544891357e-01 2.144477665424346924e-01 -3.258406519889831543e-01 3.520005941390991211e-01 1.530529707670211792e-01 4.867300689220428467e-01 9.946675598621368408e-02
-1.408553868532180786e-01 -4.916979372501373291e-01 -1.191439628601074219e-01 -3.438600301742553711e-01 -2.687367200851440430e-01 2.251696586608886719e-01 2.744768857955932617e-01 6.385135054588317871e-01
-4.150615260004997253e-02 -3.930449783802032471e-01 -1.387350112199783325e-01 -4.461501538753509521e-01 -2.609958052635192871e-01 -1.017985939979553223e-01 5.147951841354370117e-01 5.310363173484802246e-01
5.067475438117980957e-01 -1.985046565532684326e-01 3.921687901020050049e-01 -4.111557900905609131e-01 1.381003558635711670e-01 -3.307403326034545898e-01 3.645814657211303711e-01 3.457990586757659912e-01
1.747745722532272339e-01 -1.138974279165267944e-01 5.189787745475769043e-01 -3.896968066692352295e-01 2.203848063945770264e-01 3.097792267799377441e-01 3.978403210639953613e-01 4.821505546569824219e-01
2.844553589820861816e-01 4.849670827388763428e-02 3.438473045825958252e-01 3.289461880922317505e-02 -3.129310011863708496e-01 1.480898112058639526e-01 9.740941971540451050e-02 8.173586726188659668e-01
3.121655285358428955e-01 -2.972615361213684082e-01 -1.586724072694778442e-01 3.007268011569976807e-01 -4.076612889766693115e-01 5.289943218231201172e-01 5.003027319908142090e-01 4.742448031902313232e-02
6.637820601463317871e-01 -7.859997451305389404e-02 -1.834185868501663208e-01 9.815539419651031494e-02 -4.009734988212585449e-01 5.711860656738281250e-01 1.179896388202905655e-02 1.508843302726745605e-01
1.658396720886230469e-01 -6.725449562072753906e-01 -1.335070282220840454e-01 -1.687168627977371216e-01 -3.159000352025032043e-02 -6.944438442587852478e-03 3.676854968070983887e-01 5.810782909393310547e-01
1.298446655273437500e-01 -3.592712581157684326e-01 5.810234546661376953e-01 -1.212919726967811584e-01 -5.031292438507080078e-01 -1.427964121103286743e-01 1.637394577264785767e-01 4.488028585910797119e-01
2.713915705680847168e-01 1.147805079817771912e-01 3.226527571678161621e-01 -4.572896659374237061e-01 -4.672855138778686523e-01 1.591626256704330444e-01 4.045070409774780273e-01 4.389063715934753418e-01
7.792285084724426270e-01 1.045851269736886024e-03 -2.377681434154510498e-01 -1.392817050218582153e-01 -2.562499940395355225e-01 4.049130976200103760e-01 -9.540270268917083740e-02 2.795507311820983887e-01
5.482184886932373047e-01 -1.818870455026626587e-01 -6.629081368446350098e-01 -1.122072562575340271e-01 -3.603323400020599365e-01 9.950418025255203247e-02 1.695401966571807861e-01 2.141301333904266357e-01
7.520609498023986816e-01 8.327731490135192871e-02 2.296515405178070068e-01 2.319240123033523560e-01 -2.139029949903488159e-01 1.708041727542877197e-01 -1.000768691301345825e-01 4.857949614524841309e-01
3.317940831184387207e-01 -6.425082683563232422e-01 2.024959325790405273e-01 -1.319013535976409912e-01 -2.890495657920837402e-01 4.179802238941192627e-01 3.315588831901550293e-01 -2.247328311204910278e-01
5.927736163139343262e-01 -4.600390419363975525e-02 -5.281584858894348145e-01 -1.392100155353546143e-01 -2.307211905717849731e-01 3.625011444091796875e-01 3.464247584342956543e-01 2.086215764284133911e-01
1.390829384326934814e-01 8.747491240501403809e-02 -1.439597159624099731e-01 3.902843594551086426e-02 1.867643296718597412e-01 5.348492860794067383e-01 2.701504230499267578e-01 7.462108731269836426e-01
2.707608640193939209e-01 -6.716349720954895020e-01 7.646239548921585083e-02 -2.901416420936584473e-01 -3.356149494647979736e-01 3.796246647834777832e-01 9.358248859643936157e-02 3.464916348457336426e-01
4.809733331203460693e-01 3.844238584861159325e-03 3.246114403009414673e-02 -3.018660098314285278e-02 -3.905431032180786133e-01 1.877997815608978271e-01 -2.291563600301742554e-01 7.255202531814575195e-01
2.850729227066040039e-01 -3.818693757057189941e-01 6.102819740772247314e-02 -2.084157466888427734e-01 -5.251703262329101562e-01 6.317686438560485840e-01 1.605099439620971680e-01 1.582679301500320435e-01
5.322552919387817383e-01 1.835769712924957275e-01 2.911830246448516846e-01 5.019063949584960938e-01 3.903518617153167725e-02 4.632952213287353516e-01 1.402783840894699097e-01 3.323582410812377930e-01
5.023353099822998047e-01 -1.696393787860870361e-01 -2.491288073360919952e-02 4.229279160499572754e-01 -4.963307082653045654e-01 4.410533010959625244e-01 3.133217692375183105e-01 -1.872119307518005371e-02
1.909553855657577515e-01 9.381820261478424072e-02 2.993770539760589600e-01 -4.204330444335937500e-01 1.305707842111587524e-01 3.450868129730224609e-01 4.697204828262329102e-01 5.758234858512878418e-01
5.388904213905334473e-01 1.730643659830093384e-01 2.337028831243515015e-01 -7.393367588520050049e-02 -2.349159866571426392e-01 -5.171779170632362366e-02 2.864763839170336723e-03 7.494626045227050781e-01
3.198888301849365234e-01 -3.714812994003295898e-01 2.175285667181015015e-01 -1.393328160047531128e-01 -5.738701224327087402e-01 5.343895554542541504e-01 2.774406075477600098e-01 3.268409147858619690e-02
2.793414294719696045e-01 -1.107615530490875244e-01 -6.128373742103576660e-01 -3.840003535151481628e-02 -2.724128663539886475e-01 4.184915423393249512e-01 3.678766191005706787e-01 3.846802711486816406e-01
3.505160212516784668e-01 1.959892660379409790e-01 -4.530870541930198669e-02 4.930523633956909180e-01 -2.004639357328414917e-01 3.386167436838150024e-02 3.735146820545196533e-01 6.424385905265808105e-01
5.771710276603698730e-01 -1.226658225059509277e-01 2.734348773956298828e-01 -2.460750192403793335e-01 5.235067382454872131e-02 -1.006988286972045898e-01 6.967073082923889160e-01 1.350004673004150391e-01
7.765405774116516113e-01 1.191793233156204224e-01 1.010728254914283752e-01 2.506588697433471680e-01 -6.764600425958633423e-02 4.453338384628295898e-01 -1.175456121563911438e-01 3.049921691417694092e-01
3.003875911235809326e-01 -3.977439105510711670e-01 -2.966986894607543945e-01 -8.142887614667415619e-03 -1.390975713729858398e-01 5.896890759468078613e-01 5.343157052993774414e-01 -1.043840348720550537e-01
-3.826015070080757141e-02 -6.096178889274597168e-01 2.509167194366455078e-01 -2.492611706256866455e-01 -5.267699360847473145e-01 -8.454269915819168091e-02 2.597262859344482422e-01 3.869367837905883789e-01
5.913629531860351562e-01 5.145005881786346436e-02 2.130576670169830322e-01 3.102955222129821777e-01 -9.022833406925201416e-02 5.105070471763610840e-01 -2.343062125146389008e-02 4.864751994609832764e-01
2.294840663671493530e-02 -5.996426343917846680e-01 2.229910343885421753e-01 -1.832084804773330688e-01 -6.354907751083374023e-01 9.511031955480575562e-02 7.901478558778762817e-02 3.707751333713531494e-01
4.816750884056091309e-01 1.444782614707946777e-01 -1.049913987517356873e-01 1.927803009748458862e-01 -2.302991896867752075e-01 -4.143787920475006104e-02 2.447759360074996948e-01 7.643675804138183594e-01
1.755144298076629639e-01 -4.828535020351409912e-01 -1.854190602898597717e-02 4.472479522228240967e-01 3.266378045082092285e-01 4.859406352043151855e-01 3.714719414710998535e-01 2.342021465301513672e-01
3.387250900268554688e-01 1.024781689047813416e-01 -1.018698364496231079e-01 5.332490801811218262e-01 1.070321649312973022e-01 4.470322281122207642e-02 3.673049211502075195e-01 6.570116877555847168e-01
6.097407341003417969e-01 -3.002865426242351532e-02 -3.634718656539916992e-01 5.802408233284950256e-02 -5.012518763542175293e-01 3.223006129264831543e-01 -4.014357551932334900e-02 3.675509691238403320e-01
1.890970766544342041e-01 -5.997511744499206543e-01 -2.861792147159576416e-01 -5.339013338088989258e-01 1.079987436532974243e-01 -6.394065916538238525e-02 4.228876233100891113e-01 2.073781341314315796e-01
-1.309669576585292816e-02 -7.499940991401672363e-01 -1.002725437283515930e-01 -3.219233453273773193e-01 -9.027212113142013550e-02 -9.432844817638397217e-03 3.817292153835296631e-01 4.119381904602050781e-01
4.270992577075958252e-01 -4.120196700096130371e-01 -2.268995195627212524e-01 4.005303382873535156e-01 1.011062189936637878e-01 5.942001938819885254e-01 -8.126703090965747833e-03 2.693616747856140137e-01
6.004936099052429199e-01 -5.119907855987548828e-01 1.535266488790512085e-01 2.080793976783752441e-01 4.685622155666351318e-01 -2.362386509776115417e-02 7.229724526405334473e-02 2.916675806045532227e-01
4.035180807113647461e-01 -1.123773604631423950e-01 -3.118904866278171539e-02 6.963270306587219238e-01 -1.180412098765373230e-01 -2.133378945291042328e-02 1.151744797825813293e-01 5.577152967453002930e-01
-7.592270523309707642e-02 -4.672377705574035645e-01 -4.400457814335823059e-02 -5.116788744926452637e-01 -9.625162184238433838e-02 1.574367657303810120e-02 3.954772055149078369e-01 5.884372591972351074e-01
2.977472543716430664e-01 -4.998842775821685791e-01 1.888661682605743408e-01 -3.142116069793701172e-01 1.316084712743759155e-01 -3.993154168128967285e-01 4.952093064785003662e-01 3.241252303123474121e-01
2.690499722957611084e-01 2.436082661151885986e-01 -3.971339389681816101e-02 4.574891626834869385e-01 1.628511548042297363e-01 2.701747119426727295e-01 4.093177020549774170e-01 6.247702836990356445e-01
2.284081466495990753e-02 -2.303205132484436035e-01 1.905559599399566650e-01 4.558700025081634521e-01 -2.013112008571624756e-01 1.954289376735687256e-01 3.511375188827514648e-01 7.073087692260742188e-01
-5.285647511482238770e-02 -3.769185245037078857e-01 -1.836085468530654907e-01 -3.012095689773559570e-01 -1.679324358701705933e-01 7.922206073999404907e-02 3.094139993190765381e-01 7.749096155166625977e-01
4.599890410900115967e-01 -3.055040538311004639e-01 6.086791157722473145e-01 -1.554664522409439087e-01 -5.029828846454620361e-02 -2.721450924873352051e-01 5.222010239958763123e-02 4.702099561691284180e-01
7.270789742469787598e-01 7.880990952253341675e-02 7.261468097567558289e-03 2.724221348762512207e-01 -3.260760903358459473e-01 -5.290821194648742676e-02 2.941598184406757355e-02 5.299890041351318359e-01
9.053415060043334961e-02 -1.842939555644989014e-01 2.480601146817207336e-02 4.774765297770500183e-02 2.170214205980300903e-01 6.298091411590576172e-01 5.532007217407226562e-01 4.529407918453216553e-01
4.170359671115875244e-01 2.513476014137268066e-01 4.110543131828308105e-01 1.084125041961669922e-01 -1.700894236564636230e-01 2.294318079948425293e-01 1.158552542328834534e-01 6.979932785034179688e-01
2.885152995586395264e-01 9.503796696662902832e-02 5.415481328964233398e-01 -1.908847540616989136e-01 2.289080917835235596e-01 3.486965000629425049e-01 3.451437950134277344e-01 5.337628126144409180e-01
5.859916806221008301e-01 -6.027183532714843750e-01 -3.229809105396270752e-01 -1.155103892087936401e-01 4.749916959553956985e-03 3.953131139278411865e-01 6.706690043210983276e-02 -1.220329701900482178e-01
3.637539446353912354e-01 -5.732843279838562012e-01 3.476119637489318848e-01 1.549333930015563965e-01 -3.799076676368713379e-01 1.471352428197860718e-01 4.316322803497314453e-01 -2.047062367200851440e-01
6.766236424446105957e-01 -8.255938440561294556e-02 5.926489830017089844e-02 -1.631426066160202026e-01 4.251343309879302979e-01 -7.416109740734100342e-02 5.102976784110069275e-02 5.624886155128479004e-01
4.423638582229614258e-01 -3.666681945323944092e-01 -1.477679610252380371e-01 1.150166541337966919e-01 -5.616329908370971680e-01 2.249625027179718018e-01 6.079335138201713562e-02 5.148483514785766602e-01
-1.291574910283088684e-02 -3.962571024894714355e-01 8.128917962312698364e-02 2.477510869503021240e-01 2.565643191337585449e-02 -7.039237022399902344e-02 7.196894884109497070e-01 5.012570023536682129e-01
4.182674586772918701e-01 -3.496842980384826660e-01 3.628096580505371094e-01 -1.334889084100723267e-01 -4.764529466629028320e-01 4.331290423870086670e-01 -1.371775120496749878e-01 3.462615609169006348e-01
-1.530725806951522827e-01 -6.502961516380310059e-01 -1.111732348799705505e-01 -3.705099523067474365e-01 -2.114344015717506409e-02 1.220326051115989685e-01 4.802110195159912109e-01 3.976240754127502441e-01
3.184953033924102783e-01 -1.788015365600585938e-01 2.780826091766357422e-01 1.431588381528854370e-01 -6.010528206825256348e-01 5.080108046531677246e-01 2.051213830709457397e-01 3.276460468769073486e-01
4.801535904407501221e-01 1.427183300256729126e-01 -2.353297770023345947e-01 2.634149193763732910e-01 -4.125460088253021240e-01 9.272520989179611206e-02 2.462427914142608643e-01 6.203941702842712402e-01
3.440376818180084229e-01 -3.429742455482482910e-01 6.583797931671142578e-01 -1.543660461902618408e-01 -4.185836315155029297e-01 1.261019408702850342e-01 9.051501005887985229e-02 3.277299106121063232e-01
4.682018160820007324e-01 -1.246404796838760376e-01 1.073179021477699280e-01 -5.089024901390075684e-01 1.359682232141494751e-01 -1.917317509651184082e-01 1.865997910499572754e-01 6.361485719680786133e-01
