# Supplementary material for: Where is your field going? A machine learning approach to study the relative motion of the domains of physics
Source: PLoS One. 2020 Jun 18;15(6):e0233997. doi: 10.1371/journal.pone.0233997 (PMC7302634; doi:10.1371/journal.pone.0233997)
Supplement: S24 Data — (ZIP) [file pone.0233997.s024.zip › 23/Pacs4Run_23_VS_500_embeddings1999-2003ED8.txt]

-2.141885012388229370e-01 -2.506172657012939453e-01 -3.086258098483085632e-02 1.336721330881118774e-01 -2.000343352556228638e-01 9.049281477928161621e-01 1.081120967864990234e-01 4.355265945196151733e-02
-4.945299923419952393e-01 4.582464993000030518e-01 2.284788787364959717e-01 -9.391790628433227539e-02 1.202874556183815002e-01 4.502271711826324463e-01 4.701247513294219971e-01 -2.150263786315917969e-01
-6.099665760993957520e-01 4.295072853565216064e-01 -3.405187278985977173e-02 -1.169963106513023376e-01 -1.881057620048522949e-01 5.782796740531921387e-01 7.401410490274429321e-02 2.309702336788177490e-01
-4.903829097747802734e-01 4.495738148689270020e-01 2.801551520824432373e-01 1.087383702397346497e-01 -4.253442585468292236e-01 4.074885547161102295e-01 2.135298997163772583e-01 -2.730150222778320312e-01
-2.534810304641723633e-01 -1.119250580668449402e-01 -2.449024766683578491e-01 3.707428574562072754e-01 4.717642068862915039e-01 5.558533668518066406e-01 -1.205674260854721069e-01 -4.239361882209777832e-01
-1.214727982878684998e-01 1.219274401664733887e-01 -3.045921921730041504e-01 5.330178737640380859e-01 3.456225991249084473e-01 6.019847989082336426e-01 2.773061692714691162e-01 1.864248216152191162e-01
-9.503528475761413574e-02 5.169450044631958008e-01 4.342577755451202393e-01 1.643370687961578369e-01 -1.036309599876403809e-01 5.501798987388610840e-01 4.170542657375335693e-01 -1.441460251808166504e-01
-3.873418569564819336e-01 -1.114500686526298523e-01 -3.951974511146545410e-01 3.630226552486419678e-01 3.682825267314910889e-01 4.389832913875579834e-01 1.559888422489166260e-01 -4.437429308891296387e-01
-3.342880308628082275e-01 2.613551914691925049e-01 1.551037281751632690e-01 6.743282675743103027e-01 2.052948325872421265e-01 4.629824757575988770e-01 -2.550229430198669434e-01 -1.401203870773315430e-01
-1.956938952207565308e-01 -1.042003277689218521e-02 -1.401347070932388306e-01 3.043355047702789307e-01 -1.390322297811508179e-01 7.323156595230102539e-01 -5.415006875991821289e-01 -2.232381515204906464e-02
-6.398897767066955566e-01 3.115353547036647797e-02 -2.950631380081176758e-01 -2.657263576984405518e-01 -8.714643865823745728e-02 6.506300568580627441e-01 -2.605610154569149017e-02 1.746288686990737915e-02
-2.998843491077423096e-01 1.054789349436759949e-01 -4.747674167156219482e-01 6.217074766755104065e-02 2.400325238704681396e-01 5.798909068107604980e-01 2.719126939773559570e-01 -4.492757618427276611e-01
-3.700872659683227539e-01 -1.386007368564605713e-01 -5.319944024085998535e-01 -2.229172587394714355e-01 1.811612546443939209e-01 6.914409995079040527e-01 -4.517407156527042389e-03 -1.358261518180370331e-02
1.966267377138137817e-01 -1.540745496749877930e-01 2.565490901470184326e-01 -2.521137893199920654e-01 2.773723900318145752e-01 7.911654114723205566e-01 3.083659708499908447e-01 -1.012538224458694458e-01
-2.746263444423675537e-01 -5.545749329030513763e-03 -4.017973244190216064e-01 -3.621755540370941162e-01 1.468491405248641968e-01 7.794078588485717773e-01 -4.035959392786026001e-02 3.560107573866844177e-02
-6.427724957466125488e-01 4.881945848464965820e-01 3.468568921089172363e-01 1.304395794868469238e-01 3.911216184496879578e-02 3.257769048213958740e-01 3.200914561748504639e-01 -3.265467658638954163e-02
-1.628809869289398193e-01 -3.406465798616409302e-02 4.712976217269897461e-01 -2.625994086265563965e-01 3.662565648555755615e-01 6.642383337020874023e-01 -2.190580219030380249e-02 -3.246430456638336182e-01
2.588735707104206085e-02 -2.202541679143905640e-01 -5.463880300521850586e-01 2.020487785339355469e-01 -2.064554840326309204e-01 7.367031574249267578e-01 1.095873117446899414e-01 -1.186989992856979370e-01
-3.794693648815155029e-01 3.819708824157714844e-01 5.906768143177032471e-02 3.684867918491363525e-01 -3.823116123676300049e-01 4.108811020851135254e-01 5.046705603599548340e-01 3.393959999084472656e-02
-1.030177697539329529e-01 3.786554932594299316e-01 -2.606763318181037903e-02 3.041250705718994141e-01 4.799721837043762207e-01 6.019463539123535156e-01 1.482615917921066284e-01 -3.716742098331451416e-01
-2.385463714599609375e-01 1.478653699159622192e-01 2.801289558410644531e-01 -3.200901448726654053e-01 4.901710748672485352e-01 6.978044509887695312e-01 5.441580712795257568e-02 -1.007062345743179321e-01
3.546097129583358765e-02 1.323639005422592163e-01 -1.199642419815063477e-01 4.186080396175384521e-01 2.705034986138343811e-02 6.675392985343933105e-01 -1.688972711563110352e-01 -5.627890229225158691e-01
1.386389043182134628e-02 -9.686003625392913818e-02 -7.390597462654113770e-02 6.086542606353759766e-01 5.489243268966674805e-01 4.660513401031494141e-01 3.088595867156982422e-01 2.424346655607223511e-02
-6.130899190902709961e-01 3.859335184097290039e-01 -2.853629738092422485e-02 3.333453238010406494e-01 2.546968758106231689e-01 4.880692362785339355e-01 -2.193211764097213745e-01 -1.098133549094200134e-01
3.427582234144210815e-02 1.524165272712707520e-02 -1.247920468449592590e-01 5.971921682357788086e-01 1.636180877685546875e-01 5.985363721847534180e-01 -1.409921944141387939e-01 -4.706227779388427734e-01
-1.233687624335289001e-02 3.175062537193298340e-01 -6.929731369018554688e-02 -3.386614844202995300e-02 -5.589124560356140137e-02 5.785395503044128418e-01 7.358645796775817871e-01 -1.173031628131866455e-01
-4.607968926429748535e-01 -2.610000371932983398e-01 3.631915748119354248e-01 -2.467900216579437256e-01 2.081244438886642456e-01 5.990983247756958008e-01 -2.473319172859191895e-01 2.516429126262664795e-01
-3.293786346912384033e-01 -1.350066959857940674e-01 -3.965177536010742188e-01 1.092870458960533142e-01 4.705106914043426514e-01 5.938765406608581543e-01 -4.874139651656150818e-02 -3.573061525821685791e-01
-4.154955148696899414e-01 3.725396692752838135e-01 -2.523086369037628174e-01 3.827316462993621826e-01 3.328003287315368652e-01 5.876117944717407227e-01 -2.469569444656372070e-02 -1.475830674171447754e-01
-6.584314703941345215e-01 4.041013121604919434e-01 4.942877218127250671e-02 3.448397517204284668e-01 3.415543735027313232e-01 4.052054286003112793e-01 -1.335677504539489746e-02 -2.798445150256156921e-02
-5.502974390983581543e-01 -3.311935067176818848e-01 3.751303255558013916e-01 1.947796195745468140e-01 1.947393715381622314e-01 1.861233562231063843e-01 5.738804340362548828e-01 -8.317172527313232422e-02
-1.209251135587692261e-01 5.799505114555358887e-01 -7.759397476911544800e-02 -1.457486450672149658e-01 1.043125838041305542e-01 7.063795924186706543e-01 3.161388635635375977e-01 -1.094266697764396667e-01
-5.599038004875183105e-01 -1.603465378284454346e-01 -2.528030872344970703e-01 6.061046719551086426e-01 3.101644217967987061e-01 2.984566986560821533e-01 -5.110740661621093750e-02 -2.040443867444992065e-01
1.357445716857910156e-01 -2.320870906114578247e-01 5.550887584686279297e-01 -1.328106671571731567e-01 1.377575248479843140e-01 7.594894170761108398e-01 -5.964721739292144775e-02 -5.086869001388549805e-02
-3.644799590110778809e-01 -3.269844164606183767e-04 2.368217259645462036e-01 -3.589299321174621582e-01 4.365136325359344482e-01 6.572132706642150879e-01 7.161232829093933105e-02 -2.337466925382614136e-01
-3.002566099166870117e-01 2.702756524085998535e-01 -1.702577918767929077e-01 7.439773678779602051e-01 -1.867829263210296631e-02 4.499948024749755859e-01 1.720347255468368530e-01 -1.478741019964218140e-01
9.517556987702846527e-03 2.503570318222045898e-01 -1.262972205877304077e-01 1.528659462928771973e-01 5.810838341712951660e-01 7.368648648262023926e-01 1.247817128896713257e-01 4.138878732919692993e-02
-5.220991373062133789e-01 -3.166178762912750244e-01 3.168696463108062744e-01 4.104727879166603088e-02 -8.592901378870010376e-02 2.010142654180526733e-01 5.481241345405578613e-01 -4.205281734466552734e-01
-1.873666793107986450e-02 1.546698808670043945e-01 -2.007745951414108276e-01 3.974329531192779541e-01 4.803977608680725098e-01 6.404225826263427734e-01 8.004422485828399658e-02 -3.607389330863952637e-01
2.073482051491737366e-02 1.120057329535484314e-01 -2.893470823764801025e-01 6.881165504455566406e-01 -8.082021027803421021e-02 5.981764197349548340e-01 2.220233529806137085e-01 -1.271114647388458252e-01
-1.968206614255905151e-01 1.873933672904968262e-01 -1.850111782550811768e-01 5.236022472381591797e-01 3.384101092815399170e-01 5.816537737846374512e-01 1.725662499666213989e-02 -4.057298302650451660e-01
-3.095025718212127686e-01 2.928272485733032227e-01 5.286661162972450256e-02 7.635428309440612793e-01 -2.397502809762954712e-01 4.036779105663299561e-01 5.185263231396675110e-02 -9.768819808959960938e-02
-5.171964317560195923e-02 2.014176845550537109e-01 -3.170717954635620117e-01 6.833760142326354980e-01 -5.948383733630180359e-02 5.665627121925354004e-01 1.586929112672805786e-01 -1.987555325031280518e-01
-7.235991209745407104e-02 -3.121485747396945953e-02 -2.058926820755004883e-01 5.973812341690063477e-01 -3.010002076625823975e-01 5.959951877593994141e-01 -2.110718488693237305e-01 -3.227550983428955078e-01
-6.535734236240386963e-02 -1.568535864353179932e-01 3.028583526611328125e-01 -9.792489558458328247e-02 5.304022431373596191e-01 6.229417920112609863e-01 2.571254670619964600e-01 -3.664919734001159668e-01
-6.488299965858459473e-01 1.264293342828750610e-01 -2.079312354326248169e-01 -3.216425478458404541e-01 -5.358840897679328918e-02 6.302357912063598633e-01 -1.057251617312431335e-01 7.140943408012390137e-02
-4.791425168514251709e-01 3.827500641345977783e-01 1.771423369646072388e-01 5.515780448913574219e-01 1.501348912715911865e-01 3.116279244422912598e-01 -2.476130798459053040e-02 -4.099285006523132324e-01
-1.060892865061759949e-01 -2.287322729825973511e-01 -3.282206952571868896e-01 6.189267039299011230e-01 -8.528155088424682617e-02 6.234200596809387207e-01 -1.149297133088111877e-01 -1.910318881273269653e-01
-2.668360173702239990e-01 -2.491970956325531006e-01 -1.312396526336669922e-01 4.793032109737396240e-01 1.757111214101314545e-02 5.713532567024230957e-01 -5.397331118583679199e-01 4.097316786646842957e-02
-4.128009825944900513e-02 4.946309700608253479e-02 -2.275887131690979004e-01 2.837721407413482666e-01 4.638890624046325684e-01 7.159383296966552734e-01 3.665306419134140015e-02 3.666359782218933105e-01
5.834694579243659973e-02 2.090797424316406250e-01 1.402701996266841888e-02 4.910972714424133301e-01 2.015094459056854248e-01 7.064531445503234863e-01 -3.718725442886352539e-01 -1.831304877996444702e-01
-3.095020949840545654e-01 4.072872102260589600e-01 -1.011474430561065674e-01 2.559837102890014648e-01 4.517664313316345215e-01 6.029883623123168945e-01 1.013473942875862122e-01 2.908746302127838135e-01
6.217753980308771133e-05 2.409198135137557983e-01 1.876085102558135986e-01 7.455208897590637207e-02 -1.866252124309539795e-01 5.696913003921508789e-01 8.720476925373077393e-02 -7.309042215347290039e-01
-9.301958233118057251e-02 -1.097631230950355530e-01 -4.901128411293029785e-01 3.729567229747772217e-01 -2.734887003898620605e-01 7.015257477760314941e-01 -8.194562792778015137e-02 -1.623043566942214966e-01
-2.068248838186264038e-01 -4.927623569965362549e-01 7.367225829511880875e-03 -5.723851174116134644e-02 1.652745753526687622e-01 4.528781771659851074e-01 6.508982777595520020e-01 -2.345106154680252075e-01
-6.081742048263549805e-01 2.732101976871490479e-01 -3.262922540307044983e-02 5.090003013610839844e-01 2.656368017196655273e-01 4.228431582450866699e-01 -2.012076228857040405e-01 -7.409916818141937256e-02
1.041445806622505188e-01 2.949047088623046875e-01 4.528901875019073486e-01 1.040579974651336670e-01 -4.155698716640472412e-01 6.330934166908264160e-01 -1.453459262847900391e-01 -3.026820123195648193e-01
-2.178038656711578369e-01 1.444301903247833252e-01 -2.842582762241363525e-01 -2.999216318130493164e-01 1.514090504497289658e-02 8.086597323417663574e-01 1.335314065217971802e-01 -2.982539236545562744e-01
-2.386885732412338257e-01 4.358058273792266846e-01 1.160928159952163696e-01 6.291318535804748535e-01 -1.109744235873222351e-01 4.349993467330932617e-01 1.660559922456741333e-01 -3.386773765087127686e-01
-1.509293764829635620e-01 -2.720850110054016113e-01 7.869418859481811523e-01 1.629533916711807251e-01 2.334482669830322266e-01 4.339329302310943604e-01 -1.105640530586242676e-01 -4.835715517401695251e-02
-2.422821521759033203e-01 2.081729620695114136e-01 -1.571782082319259644e-01 6.342030167579650879e-01 -1.159652993083000183e-01 5.138025283813476562e-01 -3.279252350330352783e-02 -4.387808144092559814e-01
7.505100965499877930e-02 -3.174507617950439453e-02 -8.147774636745452881e-02 6.410052776336669922e-01 2.311199158430099487e-01 5.110802054405212402e-01 5.120503902435302734e-02 -5.085194706916809082e-01
-1.783388704061508179e-01 9.726555645465850830e-02 4.465628862380981445e-01 -5.869605764746665955e-02 5.113325715065002441e-01 6.769723892211914062e-01 -5.691237747669219971e-02 1.813266575336456299e-01
4.436480253934860229e-02 -4.926214739680290222e-02 -8.443275094032287598e-02 6.330432891845703125e-01 5.155212283134460449e-01 4.435655176639556885e-01 3.453120589256286621e-01 -7.732648402452468872e-02
-4.445900619029998779e-01 -1.461165957152843475e-02 -4.088582396507263184e-01 -2.996802628040313721e-01 2.080159038305282593e-01 6.598067879676818848e-01 -9.127764403820037842e-02 -2.412586808204650879e-01
-6.912573426961898804e-02 -3.524408042430877686e-01 5.161440372467041016e-01 3.083730349317193031e-03 4.203765988349914551e-01 6.324062347412109375e-01 -1.668300181627273560e-01 -1.031918171793222427e-02
-5.155690312385559082e-01 -3.268200904130935669e-02 4.157024323940277100e-01 -2.153900265693664551e-01 2.598498761653900146e-01 5.668612718582153320e-01 -2.907696180045604706e-02 3.524485528469085693e-01
-3.890905976295471191e-01 -2.076246775686740875e-02 -3.602920174598693848e-01 -4.170253872871398926e-01 -1.094949617981910706e-01 6.958396434783935547e-01 2.030297070741653442e-01 -8.398836106061935425e-02
-3.781786859035491943e-01 1.992880403995513916e-01 2.648079581558704376e-02 7.305622696876525879e-01 -2.944963872432708740e-01 3.358404338359832764e-01 5.670319870114326477e-02 -2.830379009246826172e-01
-4.839212000370025635e-01 4.567164778709411621e-01 -4.092153906822204590e-02 3.919316530227661133e-01 3.388237655162811279e-01 5.211579799652099609e-01 -8.561152219772338867e-02 -9.060277789831161499e-02
-2.281666845083236694e-01 -2.767921388149261475e-01 -3.879858851432800293e-01 1.999115645885467529e-01 -5.471724867820739746e-01 6.103273034095764160e-01 7.931301742792129517e-02 5.138955265283584595e-02
-2.409234046936035156e-01 3.936521410942077637e-01 8.139276504516601562e-02 7.584235072135925293e-01 -6.038220599293708801e-02 4.048248231410980225e-01 1.703619211912155151e-01 -9.279306977987289429e-02
-5.332217812538146973e-01 3.402124345302581787e-01 7.152448594570159912e-02 5.254032611846923828e-01 -3.092064261436462402e-01 3.522451519966125488e-01 2.921007573604583740e-01 1.172928363084793091e-01
-5.330705046653747559e-01 3.073266148567199707e-01 -1.710582822561264038e-01 6.024284362792968750e-01 1.187817305326461792e-01 4.376382529735565186e-01 -2.075413241982460022e-02 -1.521124839782714844e-01
6.490812450647354126e-02 -1.671390831470489502e-01 -4.051148891448974609e-01 1.600235998630523682e-01 -4.496784508228302002e-01 7.377721071243286133e-01 4.272089526057243347e-02 -1.725756227970123291e-01
-5.415727496147155762e-01 2.656347751617431641e-01 1.218273770064115524e-02 5.756027102470397949e-01 3.446004539728164673e-02 4.325327873229980469e-01 -2.651256918907165527e-01 -2.147237360477447510e-01
-9.182541817426681519e-02 3.661688417196273804e-02 5.055041909217834473e-01 -1.706910431385040283e-01 1.423085033893585205e-01 7.732457518577575684e-01 -1.293205022811889648e-01 2.658440470695495605e-01
-4.085057675838470459e-01 -9.599453210830688477e-02 9.348111052531749010e-05 4.583106040954589844e-01 -2.398305200040340424e-02 5.249803066253662109e-01 -5.704119205474853516e-01 -1.109511554241180420e-01
-2.035896480083465576e-01 -1.412080377340316772e-01 -3.921479582786560059e-01 4.345628321170806885e-01 -5.002259612083435059e-01 5.526534914970397949e-01 8.774586766958236694e-02 1.806530952453613281e-01
-3.178861439228057861e-01 -1.861915141344070435e-01 -3.196657896041870117e-01 4.519174993038177490e-01 -2.523097395896911621e-01 6.384235620498657227e-01 -2.657246589660644531e-01 -1.265346258878707886e-01
2.773599326610565186e-02 -3.134777843952178955e-01 4.859800934791564941e-01 -1.278133839368820190e-01 1.465317457914352417e-01 6.939341425895690918e-01 -1.574445664882659912e-01 -3.473391532897949219e-01
-5.317031741142272949e-01 -4.323244690895080566e-01 1.073719784617424011e-01 -2.394706308841705322e-01 -1.570110023021697998e-01 3.342604339122772217e-01 4.958838522434234619e-01 -2.814768552780151367e-01
-1.408492308109998703e-02 4.020404815673828125e-01 -5.223964154720306396e-02 5.310841798782348633e-01 1.813613325357437134e-01 6.282066702842712402e-01 2.002991735935211182e-02 -3.541876673698425293e-01
-4.163557589054107666e-01 9.164703637361526489e-02 -3.919178545475006104e-01 -3.630950450897216797e-01 2.327121794223785400e-02 7.164638042449951172e-01 5.976429954171180725e-02 -1.240054070949554443e-01
6.760538369417190552e-02 -3.000923693180084229e-01 2.966437637805938721e-01 -5.478055402636528015e-02 4.087435901165008545e-01 6.743226647377014160e-01 2.048080712556838989e-01 -3.881326615810394287e-01
-2.852506935596466064e-01 8.388432115316390991e-02 4.656823873519897461e-01 -4.524723812937736511e-02 3.783794641494750977e-01 5.996269583702087402e-01 2.923852019011974335e-02 4.348670840263366699e-01
-8.098553866147994995e-02 -5.899913311004638672e-01 2.185868173837661743e-01 -2.115704864263534546e-01 2.834881842136383057e-01 6.599617004394531250e-01 -3.080889210104942322e-02 -1.895917356014251709e-01
-6.679742038249969482e-02 -2.220783084630966187e-01 2.672740519046783447e-01 5.464330688118934631e-02 -5.277242064476013184e-01 5.077403783798217773e-01 4.534052312374114990e-01 3.604557812213897705e-01
-3.283380270004272461e-01 2.005709707736968994e-01 -6.775038689374923706e-02 6.385625004768371582e-01 -4.256068468093872070e-01 3.828798234462738037e-01 3.126323819160461426e-01 1.188957095146179199e-01
-1.873383820056915283e-01 -8.093238621950149536e-02 1.214871928095817566e-01 3.919676542282104492e-01 -2.691195905208587646e-01 4.987904727458953857e-01 -3.623584210872650146e-01 -5.808920264244079590e-01
-4.993721842765808105e-01 2.705925107002258301e-01 -2.742479443550109863e-01 4.645749330520629883e-01 7.533664256334304810e-02 5.241922736167907715e-01 -9.513828158378601074e-02 -3.112247884273529053e-01
-7.651577889919281006e-02 -4.985673725605010986e-01 2.761324942111968994e-01 6.384828686714172363e-02 5.182135701179504395e-01 5.473651289939880371e-01 1.998673975467681885e-01 -2.390596270561218262e-01
-2.189835309982299805e-01 -3.015966713428497314e-01 -2.930907905101776123e-01 5.072004795074462891e-01 4.132098555564880371e-01 4.591754078865051270e-01 -3.357345983386039734e-02 -3.677221536636352539e-01
-1.438131481409072876e-01 1.100959926843643188e-01 -4.716516137123107910e-01 3.734901547431945801e-01 3.104517161846160889e-01 5.933015942573547363e-01 2.903549373149871826e-01 -2.693572640419006348e-01
-4.714743494987487793e-01 3.482513427734375000e-01 -2.428368330001831055e-01 -2.315364032983779907e-01 -9.064879268407821655e-02 7.165021896362304688e-01 1.308813989162445068e-01 7.163619250059127808e-02
-3.351699411869049072e-01 2.254119515419006348e-01 -1.246777549386024475e-01 5.591551661491394043e-01 2.297075241804122925e-01 4.419089257717132568e-01 8.223206549882888794e-02 -5.038259625434875488e-01
-3.197297155857086182e-01 -4.267698824405670166e-01 5.354852974414825439e-02 -3.147854506969451904e-01 3.136136233806610107e-01 5.474368333816528320e-01 4.587929844856262207e-01 -7.177383452653884888e-02
-4.424952268600463867e-01 -4.588415324687957764e-01 2.245371788740158081e-01 4.496539533138275146e-01 5.056864768266677856e-02 1.379351913928985596e-01 5.170038938522338867e-01 -2.284306436777114868e-01
-2.643545158207416534e-02 -4.819462001323699951e-01 -3.519942164421081543e-01 2.966596186161041260e-01 -1.284143328666687012e-01 6.607164144515991211e-01 -1.692415922880172729e-01 -2.710037529468536377e-01
-1.832603067159652710e-01 -4.044262468814849854e-01 3.782931268215179443e-01 -9.022820740938186646e-02 2.220089286565780640e-01 5.551679134368896484e-01 -4.719368740916252136e-02 -5.402608513832092285e-01
-3.106529116630554199e-01 -1.479166299104690552e-01 -1.629811823368072510e-01 1.080752462148666382e-01 -3.938599526882171631e-01 6.129253506660461426e-01 8.741233497858047485e-02 5.522030591964721680e-01
-3.090377151966094971e-01 2.107371985912322998e-01 -1.459031850099563599e-01 -1.382423788309097290e-01 -3.493640720844268799e-01 7.554452419281005859e-01 -3.527150750160217285e-01 -5.026121065020561218e-02
2.809191867709159851e-02 -3.420220017433166504e-01 4.035135805606842041e-01 4.807186871767044067e-02 3.842187821865081787e-01 5.706889629364013672e-01 4.029507339000701904e-01 -2.853391766548156738e-01
-5.224664136767387390e-02 1.282578706741333008e-01 2.724457383155822754e-01 1.645775437355041504e-01 -3.265442252159118652e-01 5.273046493530273438e-01 -1.762487441301345825e-01 -6.810013055801391602e-01
-1.458890438079833984e-01 1.681423485279083252e-01 1.179025918245315552e-01 -1.442843526601791382e-01 4.910023808479309082e-01 7.079533338546752930e-01 8.089007809758186340e-03 -4.163878262042999268e-01
-6.586654782295227051e-01 3.861650228500366211e-01 2.185257822275161743e-01 2.907689213752746582e-01 2.445037364959716797e-01 3.631558418273925781e-01 -1.501675099134445190e-01 -2.655593752861022949e-01
-1.068553924560546875e-01 -2.324654310941696167e-01 4.912353456020355225e-01 -1.347628682851791382e-01 3.353320956230163574e-01 5.949489474296569824e-01 1.387391239404678345e-01 -4.352105855941772461e-01
-6.314522027969360352e-01 -2.484868317842483521e-01 -2.935818135738372803e-01 3.387246429920196533e-01 3.569421172142028809e-01 3.264151513576507568e-01 -1.289495378732681274e-01 -2.966736555099487305e-01
-8.185409903526306152e-01 -5.325841158628463745e-02 -2.185624390840530396e-01 -1.244123727083206177e-01 -2.831864058971405029e-01 4.255881607532501221e-01 4.016650468111038208e-02 3.119733184576034546e-02
-2.052935808897018433e-01 8.941421657800674438e-02 -1.920356005430221558e-01 4.655289351940155029e-01 4.943673312664031982e-01 5.215508937835693359e-01 9.020685404539108276e-02 -4.143828153610229492e-01
-1.209254842251539230e-02 -2.308788746595382690e-01 2.616151273250579834e-01 2.965129911899566650e-02 3.424103558063507080e-01 5.011572241783142090e-01 5.613061785697937012e-01 -4.401805698871612549e-01
-4.770736992359161377e-01 2.913739383220672607e-01 3.246892988681793213e-01 6.119367480278015137e-01 -1.346076875925064087e-01 2.557350993156433105e-01 -2.237660437822341919e-02 -3.515563011169433594e-01
-5.359035730361938477e-01 -1.772785782814025879e-01 -2.209462523460388184e-01 -4.152013733983039856e-02 -5.382078289985656738e-01 4.317367970943450928e-01 -4.218736290931701660e-02 -3.911449015140533447e-01
1.718454360961914062e-01 -1.201540157198905945e-01 2.845856249332427979e-01 7.968146353960037231e-02 -4.794207811355590820e-01 6.463131904602050781e-01 3.982950747013092041e-01 2.499804645776748657e-01
-4.148019254207611084e-01 -1.593748480081558228e-01 -2.308361530303955078e-01 4.684331119060516357e-01 -8.553950488567352295e-02 5.422682762145996094e-01 -4.558697342872619629e-01 1.436492651700973511e-01
-5.054690837860107422e-01 -8.156167715787887573e-02 -2.145361304283142090e-01 1.216190084815025330e-01 -3.259432613849639893e-01 5.348329544067382812e-01 8.192666620016098022e-02 5.272898674011230469e-01
-2.255400829017162323e-02 -1.520477235317230225e-01 -5.760482549667358398e-01 3.202295005321502686e-01 1.652052067220211029e-02 6.302861571311950684e-01 1.546324938535690308e-01 -3.472027778625488281e-01
-2.632862925529479980e-01 -1.489611566066741943e-01 -2.137247473001480103e-01 -1.187309622764587402e-01 -1.594014763832092285e-01 6.522441506385803223e-01 2.743189930915832520e-01 5.680082440376281738e-01
5.505962669849395752e-02 -2.121352031826972961e-02 -2.193301171064376831e-01 4.825857579708099365e-01 4.711474478244781494e-01 6.724857687950134277e-01 8.961074054241180420e-02 1.824191212654113770e-01
-5.035299062728881836e-01 -4.191603064537048340e-01 -3.324955403804779053e-01 -6.241880357265472412e-02 -2.173097878694534302e-01 5.512830018997192383e-01 9.914349019527435303e-02 3.087831139564514160e-01
2.565033733844757080e-01 -2.090667188167572021e-01 -3.310018181800842285e-01 4.317731261253356934e-01 -2.067296579480171204e-02 7.093088030815124512e-01 -4.589870944619178772e-02 -2.980833649635314941e-01
-3.886172175407409668e-01 -5.952944159507751465e-01 3.076725304126739502e-01 -7.097287569195032120e-03 1.996038407087326050e-01 3.228508532047271729e-01 4.129188656806945801e-01 -2.920824587345123291e-01
-1.168502941727638245e-01 3.758117556571960449e-01 3.981660008430480957e-01 2.786305248737335205e-01 -3.997233510017395020e-01 4.613909423351287842e-01 3.672755360603332520e-01 -3.184159100055694580e-01
-3.418658375740051270e-01 1.350519359111785889e-01 -1.267291158437728882e-01 4.524566829204559326e-01 5.154755115509033203e-01 5.136435627937316895e-01 1.468150168657302856e-01 3.049789965152740479e-01
1.163932010531425476e-01 4.627754986286163330e-01 -1.451080292463302612e-01 -5.421354249119758606e-02 8.274487219750881195e-03 8.075644373893737793e-01 2.911142408847808838e-01 1.063945963978767395e-01
-3.880616426467895508e-01 5.033421516418457031e-01 8.687929064035415649e-02 2.572208642959594727e-01 3.334666490554809570e-01 5.353001952171325684e-01 -4.036734253168106079e-02 -3.506687879562377930e-01
-4.389813840389251709e-01 3.250385224819183350e-01 2.828410863876342773e-01 3.947978317737579346e-01 -3.781200349330902100e-01 3.758818507194519043e-01 3.359911739826202393e-01 2.619709968566894531e-01
-2.993861734867095947e-01 -1.942747682332992554e-01 -4.677623212337493896e-01 6.461341381072998047e-01 -1.777611076831817627e-01 3.830288350582122803e-01 2.387976497411727905e-01 3.162021934986114502e-02
-4.377588331699371338e-01 3.310453593730926514e-01 1.150967460125684738e-02 4.096024632453918457e-01 -2.732844948768615723e-01 5.377125144004821777e-01 2.769020795822143555e-01 3.006251454353332520e-01
1.015073154121637344e-02 -2.250370085239410400e-01 -4.198111295700073242e-01 1.040022969245910645e-01 -4.907593429088592529e-01 6.567034125328063965e-01 1.722426414489746094e-01 -2.458165585994720459e-01
-2.806705534458160400e-01 -1.688183471560478210e-02 -8.864869177341461182e-02 5.441078543663024902e-01 -4.622702300548553467e-02 5.954314470291137695e-01 -5.093445181846618652e-01 3.032652102410793304e-02
-1.974055171012878418e-01 2.567090839147567749e-02 1.520060747861862183e-01 2.390976101160049438e-01 -2.338235229253768921e-01 6.393682956695556641e-01 -6.376175880432128906e-01 -1.003836914896965027e-01
2.801258563995361328e-01 -1.191853880882263184e-01 -3.295532166957855225e-01 4.387036561965942383e-01 -1.541540622711181641e-01 6.728011369705200195e-01 1.767717748880386353e-01 -3.139829933643341064e-01
-1.678207702934741974e-02 -2.589902281761169434e-01 6.226416826248168945e-01 7.200828194618225098e-02 7.309637963771820068e-02 6.345437169075012207e-01 -1.487797647714614868e-01 3.311349153518676758e-01
-2.573260962963104248e-01 3.523259758949279785e-01 -2.659808099269866943e-01 4.980728328227996826e-01 1.279541552066802979e-01 5.877078175544738770e-01 1.496719121932983398e-01 -3.265773355960845947e-01
-9.142228960990905762e-02 2.779384553432464600e-01 6.726481318473815918e-01 -1.133254356682300568e-02 2.688986957073211670e-01 4.983455240726470947e-01 2.730250954627990723e-01 -2.580905258655548096e-01
-1.666420102119445801e-01 3.138063549995422363e-01 -2.117481827735900879e-01 5.104274153709411621e-01 4.526676982641220093e-02 6.402093768119812012e-01 -6.131454184651374817e-02 -3.907763361930847168e-01
-3.466100990772247314e-01 -2.053865939378738403e-01 5.205857157707214355e-01 -2.114535868167877197e-01 1.561630070209503174e-01 5.321936011314392090e-01 3.258714079856872559e-01 3.288564682006835938e-01
-1.789183318614959717e-01 -4.486173987388610840e-01 1.799205392599105835e-01 -2.368904799222946167e-01 3.061886727809906006e-01 6.138122677803039551e-01 3.735445141792297363e-01 -2.611315250396728516e-01
2.070055305957794189e-01 1.967139393091201782e-01 2.983408868312835693e-01 5.038068890571594238e-01 -2.305788695812225342e-01 6.395806670188903809e-01 -3.270429670810699463e-01 -8.022788912057876587e-02
-1.377634406089782715e-01 -5.966035276651382446e-02 -3.570842742919921875e-01 3.933801352977752686e-01 -3.587028980255126953e-01 6.837497949600219727e-01 -1.841559559106826782e-01 -2.551662325859069824e-01
-7.972340583801269531e-01 -8.105062693357467651e-02 -2.492716759443283081e-01 -1.611147224903106689e-01 3.461554273962974548e-02 4.756426811218261719e-01 -8.715180680155754089e-03 2.055337727069854736e-01
-3.343368768692016602e-01 -7.602422684431076050e-02 -1.207303330302238464e-01 6.613199114799499512e-01 -3.460677340626716614e-02 5.219321846961975098e-01 -3.928755521774291992e-01 -5.056856200098991394e-02
-4.041059911251068115e-01 1.416314542293548584e-01 2.093155831098556519e-01 4.117130339145660400e-01 8.047689683735370636e-03 3.286381661891937256e-01 -2.632890343666076660e-01 -6.526325345039367676e-01
-3.517868220806121826e-01 -2.924999296665191650e-01 3.074612617492675781e-01 1.389970351010560989e-02 2.894404530525207520e-01 3.395437300205230713e-01 6.131712794303894043e-01 -3.477345407009124756e-01
-1.415701806545257568e-01 -3.671163320541381836e-01 4.065571725368499756e-01 -1.286294609308242798e-01 2.771623730659484863e-01 5.900287032127380371e-01 -5.508390069007873535e-02 -4.851415455341339111e-01
-3.439917266368865967e-01 -3.807308897376060486e-02 5.271902680397033691e-01 -4.319916293025016785e-02 6.564732640981674194e-02 5.677165389060974121e-01 1.121254786849021912e-01 5.111169815063476562e-01
8.850934356451034546e-02 1.364121288061141968e-01 4.704646170139312744e-01 2.603029273450374603e-02 -4.796649813652038574e-01 6.208804249763488770e-01 1.311411857604980469e-01 -3.446362018585205078e-01
-5.627395957708358765e-02 4.627913609147071838e-02 -1.145278383046388626e-02 1.351982802152633667e-01 -3.442542552947998047e-01 7.650967836380004883e-01 -5.218237042427062988e-01 -9.881229139864444733e-03
-9.568239003419876099e-02 5.749700963497161865e-02 2.379364073276519775e-01 -2.448347061872482300e-01 4.006458520889282227e-01 7.988818883895874023e-01 -1.206947937607765198e-01 2.401762306690216064e-01
-2.382043004035949707e-01 2.284710556268692017e-01 -1.177561283111572266e-01 2.507604658603668213e-01 5.483135581016540527e-01 6.329631209373474121e-01 9.572554379701614380e-02 3.222711682319641113e-01
-1.797023862600326538e-01 -1.302023231983184814e-01 5.248157978057861328e-01 -1.576925516128540039e-01 6.504006683826446533e-02 6.400516033172607422e-01 2.164176106452941895e-01 4.355719685554504395e-01
-1.974325329065322876e-01 -4.123448133468627930e-01 3.863242268562316895e-01 3.113301098346710205e-01 -8.926042914390563965e-02 2.738210856914520264e-01 6.748031377792358398e-01 -8.071444183588027954e-02
-6.335062384605407715e-01 3.303855657577514648e-02 -2.075404375791549683e-01 1.400497648864984512e-02 -2.619663178920745850e-01 5.630069971084594727e-01 -1.600745506584644318e-02 4.104264676570892334e-01
-4.116816818714141846e-01 -4.263498634099960327e-02 5.391676425933837891e-01 -6.516374647617340088e-02 5.517535284161567688e-02 5.327371954917907715e-01 9.005951136350631714e-02 4.886599779129028320e-01
-2.151457518339157104e-01 -6.144448369741439819e-02 -5.176593065261840820e-01 5.098423361778259277e-01 -2.592169046401977539e-01 5.171666145324707031e-01 2.935378253459930420e-01 -3.474855795502662659e-02
2.158012539148330688e-01 -1.805475801229476929e-01 -3.048264086246490479e-01 4.879343807697296143e-01 1.605087518692016602e-02 6.949567794799804688e-01 -1.329074352979660034e-01 -2.982387840747833252e-01
1.728037185966968536e-02 -1.704313606023788452e-02 -4.510783031582832336e-02 4.464856088161468506e-01 -1.684268116950988770e-01 6.591109633445739746e-01 -3.469558954238891602e-01 -4.635230302810668945e-01
-1.040988191962242126e-01 -1.499274671077728271e-01 7.294887304306030273e-02 -1.580359041690826416e-01 3.446533381938934326e-01 5.201729536056518555e-01 7.352479100227355957e-01 -8.020621538162231445e-02
-3.351605832576751709e-01 -2.653975188732147217e-01 -3.329064846038818359e-01 2.037059068679809570e-01 -9.674406051635742188e-02 6.740254759788513184e-01 -4.056172668933868408e-01 1.916078031063079834e-01
-6.842350363731384277e-01 -1.714927405118942261e-01 -2.586216926574707031e-01 -1.029398962855339050e-01 -1.569813489913940430e-02 5.534818768501281738e-01 2.865345776081085205e-02 3.428136706352233887e-01
-3.741349279880523682e-01 4.388100653886795044e-02 -2.556406259536743164e-01 5.721631646156311035e-01 1.408220231533050537e-01 3.878774344921112061e-01 8.456394076347351074e-02 -5.366039872169494629e-01
-7.329733371734619141e-01 2.980523407459259033e-01 4.180550575256347656e-03 -1.697916239500045776e-01 -4.594071954488754272e-02 3.335915207862854004e-01 4.252259433269500732e-01 -2.255156785249710083e-01
-1.829119324684143066e-01 -2.519004046916961670e-01 -4.758461415767669678e-01 6.378669738769531250e-01 -1.080262288451194763e-01 4.203021228313446045e-01 2.682459354400634766e-01 9.749991446733474731e-02
1.041789054870605469e-01 1.921306997537612915e-01 4.511406719684600830e-01 2.144508808851242065e-01 -3.204219043254852295e-01 4.687663912773132324e-01 5.283310413360595703e-01 -3.180719912052154541e-01
-1.497608274221420288e-01 -2.054893523454666138e-01 -2.691488899290561676e-02 5.521683692932128906e-01 5.698955804109573364e-02 5.732347369194030762e-01 -5.415090918540954590e-01 6.821799278259277344e-02
-3.135612905025482178e-01 -1.145537421107292175e-01 3.804330527782440186e-01 -2.308642566204071045e-01 6.726872920989990234e-02 6.446201801300048828e-01 1.404069364070892334e-01 5.007540583610534668e-01
-8.398787379264831543e-01 -1.625654250383377075e-01 -1.469697207212448120e-01 -3.887511417269706726e-02 -3.122066259384155273e-01 3.213542997837066650e-01 1.236318126320838928e-01 1.704065352678298950e-01
-2.588036954402923584e-01 -6.745338439941406250e-01 2.410277128219604492e-01 2.099380046129226685e-01 5.854934453964233398e-02 3.221249878406524658e-01 4.921342432498931885e-01 -1.626882255077362061e-01
-5.220576524734497070e-01 3.160926997661590576e-01 -1.154585275799036026e-02 -2.813315987586975098e-01 -8.838052861392498016e-03 6.151250004768371582e-01 3.712443113327026367e-01 1.788333803415298462e-01
-1.595846563577651978e-01 2.193230986595153809e-01 5.523638129234313965e-01 -5.014087259769439697e-02 3.297243416309356689e-01 6.638976931571960449e-01 1.062854379415512085e-01 2.409054487943649292e-01
-3.480118811130523682e-01 -2.689749002456665039e-01 -2.547898292541503906e-01 2.997789066284894943e-03 -3.631281554698944092e-01 6.832205653190612793e-01 -8.969127386808395386e-02 3.673098385334014893e-01
-1.103189513087272644e-01 -2.943890392780303955e-01 -5.226823687553405762e-01 6.052758172154426575e-02 -1.644329279661178589e-01 7.679551839828491211e-01 -7.237018644809722900e-02 -4.768165200948715210e-02
-2.095911651849746704e-01 1.513897478580474854e-01 -5.192488431930541992e-02 7.616611719131469727e-01 -1.652025878429412842e-01 4.236779510974884033e-01 4.963719844818115234e-02 -3.755928575992584229e-01
-2.460127919912338257e-01 1.723973602056503296e-01 4.763891696929931641e-01 -2.308976799249649048e-01 1.977762877941131592e-01 7.203173041343688965e-01 3.219146654009819031e-02 2.654951214790344238e-01
-2.318373471498489380e-01 -5.726714134216308594e-01 -2.685161530971527100e-01 4.191116690635681152e-01 -1.860788762569427490e-01 4.849381744861602783e-01 -2.420671582221984863e-01 -2.053202390670776367e-01
-1.177427470684051514e-01 -2.995968163013458252e-01 4.964481890201568604e-01 -7.568142563104629517e-02 2.192345559597015381e-01 6.738888025283813477e-01 -2.989746928215026855e-01 2.293776422739028931e-01
-6.121855378150939941e-01 -2.633180618286132812e-01 -2.247198671102523804e-01 4.180379584431648254e-02 -5.050894021987915039e-01 4.650219678878784180e-01 -1.665503680706024170e-01 -6.742517650127410889e-02
-4.041383564472198486e-01 1.853199303150177002e-01 -8.775264024734497070e-02 -4.271450936794281006e-01 3.205206245183944702e-02 7.514585852622985840e-01 1.114481985569000244e-01 -1.844917833805084229e-01
-4.305674135684967041e-02 -1.092993989586830139e-01 -1.510805264115333557e-02 5.826022624969482422e-01 -4.292711019515991211e-01 5.509247779846191406e-01 -2.666365504264831543e-01 -2.960730791091918945e-01
-2.663848223164677620e-03 5.369295924901962280e-02 -1.185807287693023682e-01 5.641036629676818848e-01 3.526526987552642822e-01 5.483967661857604980e-01 4.695522412657737732e-02 -4.873682558536529541e-01
5.327163636684417725e-02 9.561889618635177612e-02 -3.243910521268844604e-02 6.272407770156860352e-01 4.170612096786499023e-01 6.124590039253234863e-01 -1.032375544309616089e-01 -1.839343607425689697e-01
-2.623552381992340088e-01 -2.196736782789230347e-01 3.622739911079406738e-01 8.899054676294326782e-02 1.944484561681747437e-01 3.272126615047454834e-01 5.563299655914306641e-01 -5.379312038421630859e-01
1.885235011577606201e-01 -1.343251764774322510e-01 2.907283008098602295e-01 3.336187601089477539e-01 -5.191029310226440430e-01 5.371775031089782715e-01 3.856898844242095947e-01 2.093008905649185181e-01
6.407320499420166016e-02 -3.735533058643341064e-01 -4.897766709327697754e-01 2.918389439582824707e-01 2.986356848850846291e-03 7.189107537269592285e-01 -1.201667785644531250e-01 -4.459961317479610443e-03
2.258712798357009888e-01 2.514664232730865479e-01 4.914193451404571533e-01 1.025265157222747803e-01 -3.140603005886077881e-01 6.723217964172363281e-01 8.535243570804595947e-03 -2.881301343441009521e-01
-1.991871297359466553e-01 1.334339939057826996e-02 4.571490585803985596e-01 -1.431140899658203125e-01 3.375937044620513916e-01 7.494945526123046875e-01 -2.055065482854843140e-01 1.128493696451187134e-01
-2.247835099697113037e-01 -4.881866872310638428e-01 5.603777766227722168e-01 -6.398534029722213745e-02 9.749171882867813110e-02 4.056679010391235352e-01 4.024434685707092285e-01 -2.387406378984451294e-01
-1.761365830898284912e-01 1.037135943770408630e-01 5.641558170318603516e-01 5.276810005307197571e-02 -1.694826036691665649e-01 3.382094502449035645e-01 1.512611061334609985e-01 -6.864205598831176758e-01
-2.888716161251068115e-01 -5.358257889747619629e-01 -3.944665491580963135e-01 2.102696895599365234e-01 -3.976465761661529541e-01 4.987666308879852295e-01 9.570661932229995728e-02 1.165161803364753723e-01
1.486373245716094971e-01 -4.158392176032066345e-02 4.380562305450439453e-01 3.862740099430084229e-01 -3.713307082653045654e-01 5.798593759536743164e-01 1.524134427309036255e-01 3.711110353469848633e-01
-5.573913455009460449e-01 2.749191522598266602e-01 2.466390579938888550e-01 3.493680655956268311e-01 -4.025355875492095947e-01 3.200651407241821289e-01 3.045959770679473877e-01 2.712750434875488281e-01
-7.306908965110778809e-01 1.173369735479354858e-01 4.771719872951507568e-02 4.039449095726013184e-01 3.455273211002349854e-01 2.159728556871414185e-01 -1.929099112749099731e-02 -3.470862507820129395e-01
4.186837747693061829e-02 -3.904743194580078125e-01 2.759464681148529053e-01 -8.977564424276351929e-02 3.844594359397888184e-01 6.472855806350708008e-01 3.194997310638427734e-01 -3.044716119766235352e-01
-2.048124931752681732e-02 -5.253337025642395020e-01 3.332866132259368896e-01 -9.658706933259963989e-02 3.356766998767852783e-01 6.583080887794494629e-01 -3.265456482768058777e-02 -2.368145138025283813e-01
3.135289624333381653e-02 7.737548649311065674e-02 5.098467469215393066e-01 1.921827197074890137e-01 -4.421644508838653564e-01 4.212063550949096680e-01 4.406182467937469482e-01 -3.592821657657623291e-01
-1.344722360372543335e-01 -1.785119809210300446e-02 -1.274791657924652100e-01 4.972074329853057861e-01 4.557754099369049072e-01 5.701940655708312988e-01 7.973619550466537476e-02 4.229918122291564941e-01
-1.855860091745853424e-02 2.046525478363037109e-01 1.973764300346374512e-01 1.908324956893920898e-01 -5.473862886428833008e-01 5.196837782859802246e-01 1.782000958919525146e-01 -5.300378799438476562e-01
-8.219541311264038086e-01 -1.753267645835876465e-01 -1.770052015781402588e-01 -2.802817523479461670e-01 -8.714330196380615234e-02 4.119224548339843750e-01 6.207061558961868286e-02 5.134751275181770325e-02
-3.064840734004974365e-01 -2.256107777357101440e-01 -1.425703614950180054e-01 -1.614334881305694580e-01 1.687188446521759033e-02 4.344646632671356201e-01 7.766333222389221191e-01 -1.287509053945541382e-01
-6.349539756774902344e-01 7.088086754083633423e-02 6.353004574775695801e-01 -3.104559332132339478e-02 -2.946142293512821198e-02 3.702549338340759277e-01 -1.103000715374946594e-01 1.926549524068832397e-01
2.464464753866195679e-01 5.363156273961067200e-02 4.120023846626281738e-01 1.259147077798843384e-01 -4.653810858726501465e-01 6.300097703933715820e-01 -2.043879479169845581e-01 -3.090647757053375244e-01
-3.392783226445317268e-03 -5.252761840820312500e-01 3.488990962505340576e-01 6.560936570167541504e-03 4.378519952297210693e-01 5.888516306877136230e-01 1.389434933662414551e-01 -2.110306024551391602e-01
-2.623046040534973145e-01 -3.689018189907073975e-01 -4.237925410270690918e-01 2.412874102592468262e-01 -4.237409532070159912e-01 6.009112596511840820e-01 -1.112627163529396057e-01 -6.525233387947082520e-02
9.233114123344421387e-02 -2.574695050716400146e-01 2.935818135738372803e-01 1.834497600793838501e-01 -4.563954472541809082e-01 5.674042701721191406e-01 3.572481870651245117e-01 3.840177953243255615e-01
-1.577171534299850464e-01 -1.591100841760635376e-01 5.736657977104187012e-01 -1.393637806177139282e-01 2.859453856945037842e-01 6.771345734596252441e-01 -2.400662750005722046e-01 -5.819511413574218750e-02
-8.965266495943069458e-02 1.447980403900146484e-01 -1.407499611377716064e-01 7.575857043266296387e-01 -1.996192336082458496e-01 5.760661363601684570e-01 -6.780033465474843979e-03 -7.418462634086608887e-02
2.003583163022994995e-01 3.107169568538665771e-01 2.540997266769409180e-01 1.757963560521602631e-02 -3.132952749729156494e-01 7.407571673393249512e-01 -6.968073546886444092e-02 -3.830213844776153564e-01
-1.116367653012275696e-01 -1.764918267726898193e-01 -2.843774855136871338e-01 2.676190733909606934e-01 -3.516978323459625244e-01 7.301903367042541504e-01 -2.991407215595245361e-01 2.398816943168640137e-01
-1.771215200424194336e-01 -4.384067356586456299e-01 3.943378031253814697e-01 3.436298966407775879e-01 -9.658066183328628540e-02 2.695443332195281982e-01 6.406196951866149902e-01 -1.023131906986236572e-01
-2.213600873947143555e-01 -4.739519953727722168e-01 6.527702212333679199e-01 -1.421249061822891235e-01 1.124361604452133179e-01 5.045659542083740234e-01 1.077847927808761597e-01 -3.484758734703063965e-02
9.144187718629837036e-02 1.087762340903282166e-01 2.148418724536895752e-01 1.454534381628036499e-01 -2.655198574066162109e-01 4.816890656948089600e-01 2.583670020103454590e-01 -7.370303869247436523e-01
-1.469504833221435547e-01 -4.258724451065063477e-01 4.665747582912445068e-01 -3.265695273876190186e-02 1.386351287364959717e-01 4.331470131874084473e-01 4.853385686874389648e-01 -3.686327338218688965e-01
-1.078383997082710266e-01 -2.295876741409301758e-01 5.228414535522460938e-01 5.518816709518432617e-01 -4.415273368358612061e-01 3.136947453022003174e-01 1.580210775136947632e-01 1.984999477863311768e-01
-1.320301275700330734e-02 2.900770120322704315e-02 5.317348837852478027e-01 4.946595057845115662e-03 -1.272576004266738892e-01 4.802248775959014893e-01 1.153517663478851318e-01 -6.753528118133544922e-01
-9.075592458248138428e-02 -1.369780451059341431e-01 3.093694448471069336e-01 -1.851450949907302856e-01 4.747723937034606934e-01 6.529206633567810059e-01 2.807326912879943848e-01 -3.353914618492126465e-01
-3.929045200347900391e-01 -7.282833456993103027e-01 1.799146085977554321e-01 -3.297344222664833069e-02 -2.200718969106674194e-02 3.547108173370361328e-01 3.629860281944274902e-01 -1.539809852838516235e-01
-8.293985128402709961e-01 7.556545082479715347e-03 1.416726708412170410e-01 -2.211993336677551270e-01 -2.846309244632720947e-01 3.813048899173736572e-01 -1.009107306599617004e-01 -8.030896633863449097e-02
1.497105807065963745e-01 -5.703994259238243103e-02 3.443783223628997803e-01 1.618617922067642212e-01 -3.320248126983642578e-01 6.444476246833801270e-01 3.017791807651519775e-01 4.614256918430328369e-01
-7.065272927284240723e-01 3.586410284042358398e-01 2.339442819356918335e-01 3.085693418979644775e-01 1.579280495643615723e-01 2.725661695003509521e-01 -9.049972146749496460e-02 -3.388614058494567871e-01
-5.189840197563171387e-01 1.782141029834747314e-01 2.883960725739598274e-03 4.572985768318176270e-01 -4.588252305984497070e-01 2.872529625892639160e-01 4.432821571826934814e-01 -1.520450133830308914e-02
-6.729054450988769531e-01 3.599122464656829834e-01 2.566556818783283234e-02 4.732624590396881104e-01 4.373869672417640686e-02 4.033465087413787842e-01 -1.518789380788803101e-01 -7.318880409002304077e-02
-4.743104055523872375e-02 1.315792948007583618e-01 5.402971506118774414e-01 1.157369986176490784e-01 -2.528984248638153076e-01 4.177608191967010498e-01 3.074691891670227051e-01 -5.848949551582336426e-01
6.708824634552001953e-02 -6.691727042198181152e-02 -2.027209550142288208e-01 2.352225333452224731e-01 -3.441721796989440918e-01 8.002559542655944824e-01 -3.300066590309143066e-01 1.637913435697555542e-01
-4.259331524372100830e-01 -3.821854591369628906e-01 6.368169188499450684e-01 1.096739154309034348e-02 3.579504787921905518e-03 2.697737216949462891e-01 3.769671618938446045e-01 -2.279562801122665405e-01
-4.529695510864257812e-01 -5.289845466613769531e-01 1.235680878162384033e-01 1.062854751944541931e-01 1.688403189182281494e-01 2.927258312702178955e-01 6.058313846588134766e-01 -8.486040681600570679e-02
6.069409847259521484e-02 3.405191749334335327e-02 -4.117130935192108154e-01 5.225691199302673340e-01 -3.088675439357757568e-01 6.412609815597534180e-01 1.932299882173538208e-01 -9.283249825239181519e-02
-2.823914587497711182e-01 2.125221677124500275e-02 -2.516865730285644531e-01 4.141649976372718811e-02 -6.027321815490722656e-01 5.533367395401000977e-01 -5.186005495488643646e-03 -4.304039180278778076e-01
-3.176573812961578369e-01 -4.754002690315246582e-01 -2.000967413187026978e-01 1.420748326927423477e-02 -6.136272549629211426e-01 5.016965270042419434e-01 -2.368613146245479584e-02 -6.363175064325332642e-02
-8.532313108444213867e-01 -1.215799823403358459e-01 -1.301976442337036133e-01 -1.124306246638298035e-01 -2.424951195716857910e-01 3.991894125938415527e-01 4.238931089639663696e-02 8.757791668176651001e-02
2.010614238679409027e-02 -1.002901643514633179e-01 -3.690248131752014160e-01 5.228937864303588867e-01 -6.577684730291366577e-02 7.101063132286071777e-01 -1.722386777400970459e-01 -2.041975408792495728e-01
7.009371370077133179e-02 3.759042173624038696e-02 -4.983716607093811035e-01 3.247490227222442627e-01 5.527357012033462524e-02 7.247501611709594727e-01 9.011992067098617554e-02 -3.215557336807250977e-01
-3.049673736095428467e-01 -9.600057452917098999e-02 6.291967630386352539e-01 6.056882143020629883e-01 -1.680038124322891235e-01 2.304385155439376831e-01 1.198845729231834412e-01 1.983248591423034668e-01
-1.652695983648300171e-01 -1.162229385226964951e-02 4.123609066009521484e-01 -1.992809474468231201e-01 4.288493394851684570e-01 5.134886503219604492e-01 4.301850497722625732e-01 -3.607698976993560791e-01
-5.335081219673156738e-01 -3.788144793361425400e-03 -2.858279049396514893e-01 1.173711121082305908e-01 2.988352179527282715e-01 4.072945415973663330e-01 1.712002903223037720e-01 -5.791204571723937988e-01
1.867700070142745972e-01 -8.757424354553222656e-02 2.828666567802429199e-01 1.524861901998519897e-01 -4.924812018871307373e-01 6.734641790390014648e-01 2.207339257001876831e-01 3.307068049907684326e-01
-4.394603669643402100e-01 -1.642580479383468628e-01 1.448231488466262817e-01 5.367622375488281250e-01 -2.405630052089691162e-01 3.083977401256561279e-01 -4.062248170375823975e-01 -3.909068405628204346e-01
1.150067672133445740e-01 1.108539178967475891e-01 2.568807899951934814e-01 1.363572925329208374e-01 -2.014573663473129272e-01 5.140755772590637207e-01 1.922294199466705322e-01 -7.403330206871032715e-01
-7.671142369508743286e-02 2.256802767515182495e-01 4.149581789970397949e-01 -1.988611370325088501e-02 -3.329047858715057373e-01 4.720347523689270020e-01 5.158931612968444824e-01 -4.132914841175079346e-01
-2.175076454877853394e-01 -5.318756103515625000e-01 3.203745484352111816e-01 1.614337265491485596e-01 2.802761197090148926e-01 3.491741716861724854e-01 3.400841057300567627e-01 -4.743033647537231445e-01
-5.387637019157409668e-01 -7.362846285104751587e-02 -2.922441959381103516e-01 1.721199043095111847e-02 -4.941348135471343994e-01 4.777221083641052246e-01 -5.848789960145950317e-02 -3.778906166553497314e-01
-6.067623496055603027e-01 -1.498659700155258179e-01 -6.161899492144584656e-02 3.756965398788452148e-01 2.562171816825866699e-01 2.316780537366867065e-01 -1.181386634707450867e-01 -5.754616856575012207e-01
1.007853969931602478e-01 5.853414069861173630e-03 3.556803762912750244e-01 4.404713511466979980e-01 -4.711198210716247559e-01 5.248659849166870117e-01 2.062088549137115479e-01 3.596167862415313721e-01
-5.865946412086486816e-01 7.247138023376464844e-02 1.749875247478485107e-01 6.033262610435485840e-01 -1.994759738445281982e-01 3.257317841053009033e-01 -3.303389847278594971e-01 3.187139704823493958e-02
-7.629248499870300293e-01 3.247517347335815430e-01 -1.698045432567596436e-01 2.355568706989288330e-01 2.196013182401657104e-01 4.163452982902526855e-01 -4.039844870567321777e-02 7.043470442295074463e-02
2.655423879623413086e-01 -8.134794235229492188e-02 3.796998262405395508e-01 3.527462780475616455e-01 -3.855530619621276855e-01 5.283366441726684570e-01 4.594867527484893799e-01 1.238914132118225098e-01
-2.386132478713989258e-01 -5.805590748786926270e-01 2.800493538379669189e-01 1.283123195171356201e-01 2.271454781293869019e-01 3.356949687004089355e-01 3.840093910694122314e-01 -4.465128183364868164e-01
-2.534992396831512451e-01 -2.476131916046142578e-01 -2.909003198146820068e-01 5.429027080535888672e-01 1.512257903814315796e-01 3.597618043422698975e-01 1.480628401041030884e-01 -5.664266943931579590e-01
-3.363603353500366211e-01 -3.172553479671478271e-01 -3.013150990009307861e-01 5.472912192344665527e-01 -1.104319840669631958e-01 5.408544540405273438e-01 -2.843408286571502686e-01 1.016071811318397522e-01
-4.668642953038215637e-02 -3.356436192989349365e-01 -2.668531835079193115e-01 2.096196264028549194e-01 -3.177539110183715820e-01 7.341381907463073730e-01 -2.813775241374969482e-01 2.256395369768142700e-01
-6.118935942649841309e-01 3.832894563674926758e-01 -5.757171288132667542e-02 7.250004261732101440e-02 3.393549323081970215e-01 3.833684623241424561e-01 4.365229308605194092e-01 1.319827288389205933e-01
-1.690670996904373169e-01 1.951473206281661987e-02 -4.306211471557617188e-01 1.342692077159881592e-01 -4.795094430446624756e-01 7.237983345985412598e-01 -4.548695404082536697e-03 -1.172122731804847717e-01
-3.562355935573577881e-01 2.171771228313446045e-01 4.596617817878723145e-01 3.763899207115173340e-01 -4.784571826457977295e-01 2.940680980682373047e-01 3.307936489582061768e-01 -2.194313555955886841e-01
-3.212460279464721680e-01 -6.535702347755432129e-01 4.703967273235321045e-01 -1.597197949886322021e-01 -1.482608169317245483e-01 4.190392494201660156e-01 9.294970333576202393e-02 -1.290296763181686401e-01
-1.453490108251571655e-01 -2.139029353857040405e-01 5.257563591003417969e-01 1.073561757802963257e-01 5.302339792251586914e-01 4.594468772411346436e-01 2.250137329101562500e-01 -3.198489546775817871e-01
-4.735533148050308228e-02 -4.083394110202789307e-01 3.436769843101501465e-01 -1.786568313837051392e-01 3.804712891578674316e-01 7.179040908813476562e-01 -7.433407008647918701e-02 -1.237494423985481262e-01
-6.710588932037353516e-02 -2.739311158657073975e-01 -2.684488594532012939e-01 2.637906670570373535e-01 -3.659873008728027344e-01 7.083672881126403809e-01 -2.295373827219009399e-01 3.006495535373687744e-01
-5.199502035975456238e-02 -3.228598833084106445e-01 -2.503686547279357910e-01 1.812269240617752075e-01 -3.304163515567779541e-01 7.534946799278259277e-01 -2.342980802059173584e-01 2.563313245773315430e-01
-1.791106313467025757e-01 -5.583211183547973633e-01 5.419619679450988770e-01 -1.249918863177299500e-01 1.558891963213682175e-02 5.712969899177551270e-01 -3.955113887786865234e-02 1.366151571273803711e-01
-4.613935649394989014e-01 3.583120703697204590e-01 6.455145031213760376e-02 3.000713288784027100e-01 -3.041891455650329590e-01 4.125259816646575928e-01 4.210615456104278564e-01 3.528700172901153564e-01
-3.439367115497589111e-01 4.210133254528045654e-01 5.136379003524780273e-01 -1.652702987194061279e-01 2.813338339328765869e-01 5.209087729454040527e-01 2.045925855636596680e-01 -1.447907090187072754e-01
-2.008198946714401245e-01 -4.332770109176635742e-01 3.973908722400665283e-01 3.387992680072784424e-01 -4.209962859749794006e-02 2.804234325885772705e-01 6.394981741905212402e-01 -9.935018420219421387e-02
-1.231827363371849060e-01 -3.841488957405090332e-01 5.850846171379089355e-01 4.989483654499053955e-01 -3.082898259162902832e-01 3.273999094963073730e-01 1.065531745553016663e-01 1.799865216016769409e-01
-3.252726793289184570e-01 3.424274325370788574e-01 2.044585049152374268e-01 7.191376686096191406e-01 -1.953026503324508667e-01 3.271205723285675049e-01 2.688013911247253418e-01 -2.395045384764671326e-02
-4.735482111573219299e-02 -2.255278676748275757e-01 -1.036411151289939880e-01 5.262717604637145996e-01 -4.244294464588165283e-01 5.317866206169128418e-01 -2.791442871093750000e-01 -3.439949750900268555e-01
-5.552405118942260742e-01 -2.249725759029388428e-01 -3.384110033512115479e-01 5.044745206832885742e-01 3.307888507843017578e-01 2.887236475944519043e-01 9.927478432655334473e-02 -2.635158598423004150e-01
-4.021204411983489990e-01 -2.307748347520828247e-01 2.175907045602798462e-01 -1.876453459262847900e-01 4.722202122211456299e-01 4.599384963512420654e-01 5.042949318885803223e-01 1.167771741747856140e-01
-5.423991084098815918e-01 -4.980517178773880005e-02 -3.190847635269165039e-01 1.050597652792930603e-01 -3.696329593658447266e-01 6.273372769355773926e-01 2.181465476751327515e-01 1.127009317278862000e-01
4.237632155418395996e-01 -2.745608091354370117e-01 -3.123899996280670166e-01 2.194802165031433105e-01 -8.074253797531127930e-02 7.045300602912902832e-01 1.327101588249206543e-01 -2.806917428970336914e-01
-2.527966499328613281e-01 -1.304629892110824585e-01 -4.649845659732818604e-01 5.675801634788513184e-01 -3.122114241123199463e-01 4.442861378192901611e-01 2.660509645938873291e-01 -1.227436512708663940e-01
-4.439630210399627686e-01 -2.309013158082962036e-02 -2.846490144729614258e-01 5.397778749465942383e-01 3.568163216114044189e-01 4.042165875434875488e-01 -4.993997048586606979e-03 -3.731550574302673340e-01
-1.640139520168304443e-01 -4.053672254085540771e-01 6.291557550430297852e-01 -7.140145450830459595e-02 1.568418443202972412e-01 5.675297379493713379e-01 -8.426291495561599731e-02 -2.324907183647155762e-01
-3.442573174834251404e-02 -6.292291879653930664e-01 1.531690955162048340e-01 -1.521227359771728516e-01 3.302079141139984131e-01 6.573750376701354980e-01 2.678758092224597931e-02 -1.199435964226722717e-01
-2.000540047883987427e-01 -5.633603930473327637e-01 -2.964120209217071533e-01 1.037098169326782227e-01 -4.926962852478027344e-01 5.365542769432067871e-01 6.517932564020156860e-02 9.538955986499786377e-02
-5.820882320404052734e-02 2.194646000862121582e-01 2.127802073955535889e-01 1.948889195919036865e-01 -4.755751490592956543e-01 5.044986009597778320e-01 1.685821413993835449e-01 -5.967239141464233398e-01
-5.893241241574287415e-02 4.263039305806159973e-02 1.561944037675857544e-01 4.976090192794799805e-01 -2.387377917766571045e-01 6.471182703971862793e-01 -4.386966526508331299e-01 -2.334225177764892578e-01
-6.270852088928222656e-01 -9.581664949655532837e-02 -1.516449600458145142e-01 3.510841727256774902e-01 -4.402009546756744385e-01 3.547020852565765381e-01 -1.565669924020767212e-01 -3.274496197700500488e-01
-5.059243440628051758e-01 -7.981746643781661987e-02 7.499105930328369141e-01 -4.189711809158325195e-02 -1.075285151600837708e-01 3.750192821025848389e-01 -9.172279387712478638e-02 1.137262508273124695e-01
-2.180250585079193115e-01 -3.806051611900329590e-01 5.250612497329711914e-01 -1.786566823720932007e-01 1.091335117816925049e-01 5.591799020767211914e-01 -1.368467062711715698e-01 -3.958257734775543213e-01
-2.966100163757801056e-02 -2.029215358197689056e-02 -4.204285144805908203e-01 4.195575714111328125e-01 4.229758083820343018e-01 6.280529499053955078e-01 2.077225446701049805e-01 -1.714992821216583252e-01
-5.376183390617370605e-01 3.557673692703247070e-01 3.766371011734008789e-01 1.271280497312545776e-01 9.302654862403869629e-02 5.404028892517089844e-01 7.442496716976165771e-02 3.466275036334991455e-01
-1.505727767944335938e-01 2.303166501224040985e-02 -1.311578452587127686e-01 -1.339371502399444580e-01 -1.180015727877616882e-01 7.548984885215759277e-01 1.439082771539688110e-01 5.806463956832885742e-01
-2.726248502731323242e-01 -4.114603698253631592e-01 -3.480646908283233643e-01 2.794185876846313477e-01 -4.888852834701538086e-01 5.102134346961975098e-01 1.377948820590972900e-01 1.970736980438232422e-01
-2.369333505630493164e-01 -3.426663279533386230e-01 -1.332382559776306152e-01 -3.197285234928131104e-01 -3.607772588729858398e-01 7.060306668281555176e-01 1.268069595098495483e-01 2.484837025403976440e-01
-3.208113312721252441e-01 3.450107276439666748e-01 5.583012476563453674e-02 5.906412005424499512e-01 -3.960165977478027344e-01 5.183485746383666992e-01 -9.404778480529785156e-03 2.169881202280521393e-02
-2.528153657913208008e-01 -6.442821025848388672e-01 3.341315984725952148e-01 1.588698923587799072e-01 -6.330206990242004395e-02 3.146417140960693359e-01 5.282117724418640137e-01 -4.568585008382797241e-02
-2.244132012128829956e-02 -2.746778428554534912e-01 4.831723570823669434e-01 4.117827396839857101e-03 5.633941665291786194e-02 6.861193776130676270e-01 -1.624384373426437378e-01 4.361833930015563965e-01
-1.687396168708801270e-01 -4.962382465600967407e-02 -1.099232584238052368e-01 -2.766008377075195312e-01 -2.815343737602233887e-01 7.942654490470886230e-01 1.659346967935562134e-01 3.779149949550628662e-01
-2.321477085351943970e-01 -4.243053495883941650e-01 6.189146637916564941e-01 -7.158523052930831909e-02 -7.707692682743072510e-02 5.561332702636718750e-01 -1.314640790224075317e-01 2.130372375249862671e-01
-2.931940257549285889e-01 2.037965059280395508e-01 2.948815375566482544e-02 -4.313027262687683105e-01 2.725639343261718750e-01 7.778590321540832520e-01 2.619431121274828911e-03 7.905738055706024170e-02
-7.110893726348876953e-02 -5.674026906490325928e-02 -1.256142854690551758e-01 -3.647264540195465088e-01 -4.501063525676727295e-01 7.516985535621643066e-01 2.464440315961837769e-01 1.205760911107063293e-01
1.083861887454986572e-01 4.312219917774200439e-01 -1.351771503686904907e-01 -2.748035266995429993e-02 8.351998776197433472e-02 7.871305346488952637e-01 3.191671073436737061e-01 2.342100888490676880e-01
6.211865693330764771e-02 1.991869062185287476e-01 3.205054104328155518e-01 9.265284985303878784e-02 -3.978403806686401367e-01 5.187935233116149902e-01 1.552883237600326538e-01 -6.273910403251647949e-01
-2.379823476076126099e-01 -1.828984320163726807e-01 6.496953964233398438e-02 2.828128039836883545e-01 -1.937565505504608154e-01 5.854651331901550293e-01 -6.369800567626953125e-01 -1.991330087184906006e-01
-2.795553803443908691e-01 -3.341864645481109619e-01 1.345967203378677368e-01 3.018677830696105957e-01 -1.421045660972595215e-01 2.615105509757995605e-01 7.775884270668029785e-01 -8.776399493217468262e-02
-2.854773104190826416e-01 -3.970485627651214600e-01 2.554182708263397217e-01 -7.393886335194110870e-03 3.858503401279449463e-01 3.967108428478240967e-01 4.915975928306579590e-01 -3.842312991619110107e-01
-1.245357915759086609e-01 1.035303696990013123e-01 1.217478662729263306e-01 9.328360110521316528e-02 -5.429307222366333008e-01 6.403197646141052246e-01 -4.497587680816650391e-01 -2.078027129173278809e-01
1.437340378761291504e-01 -2.749644815921783447e-01 -4.169036448001861572e-01 -1.918656378984451294e-01 -1.068408489227294922e-01 7.910653948783874512e-01 5.747794732451438904e-02 -2.293701618909835815e-01
-2.096291333436965942e-01 -4.111320972442626953e-01 -2.009162604808807373e-01 -2.141535840928554535e-02 -3.682175576686859131e-01 6.167931556701660156e-01 1.978076696395874023e-01 4.370977282524108887e-01
-2.432945370674133301e-01 -5.026692748069763184e-01 3.722565174102783203e-01 2.952626943588256836e-01 -1.652510650455951691e-02 2.880781888961791992e-01 6.063256859779357910e-01 -1.071610227227210999e-01
2.332243472337722778e-01 -5.857681483030319214e-02 4.001697003841400146e-01 6.440002471208572388e-02 -5.594034790992736816e-01 6.620056033134460449e-01 1.513166725635528564e-01 6.173880770802497864e-02
-5.727269053459167480e-01 3.327025845646858215e-02 -2.736700177192687988e-01 -3.489758372306823730e-01 -8.274352550506591797e-02 6.537559628486633301e-01 1.853988915681838989e-01 7.471036911010742188e-02
-2.962813973426818848e-01 -3.793741166591644287e-01 2.853874564170837402e-01 3.045159578323364258e-01 -6.854515522718429565e-02 2.498955130577087402e-01 7.081248760223388672e-01 -1.597796827554702759e-01
-7.903084754943847656e-01 -1.793739795684814453e-01 -1.408247500658035278e-01 -9.430139907635748386e-04 -4.547559618949890137e-01 3.330070376396179199e-01 3.621156141161918640e-02 6.631042808294296265e-02
-2.011922299861907959e-01 -6.162311509251594543e-02 5.084637925028800964e-02 5.012156963348388672e-01 -2.522389888763427734e-01 5.818908810615539551e-01 -5.447028875350952148e-01 -5.476558208465576172e-02
-3.307817280292510986e-01 1.881747245788574219e-01 7.528257369995117188e-01 -3.671038523316383362e-02 -1.152590475976467133e-02 4.688722193241119385e-01 1.945027709007263184e-01 -1.710968911647796631e-01
-1.109159588813781738e-01 1.886514723300933838e-01 -4.992105066776275635e-01 4.055350124835968018e-01 4.708766564726829529e-02 7.117174267768859863e-01 1.647944599390029907e-01 5.022466927766799927e-02
-8.810100555419921875e-01 -1.008202582597732544e-01 -1.993687748908996582e-01 -1.403165459632873535e-01 -8.089505136013031006e-02 3.496270179748535156e-01 1.131595075130462646e-01 1.123914122581481934e-01
-5.614408850669860840e-01 -6.230340003967285156e-01 2.706877589225769043e-01 -2.781302854418754578e-02 -4.013817757368087769e-02 2.143908739089965820e-01 3.022141754627227783e-01 -2.892391383647918701e-01
-5.275887846946716309e-01 5.087836086750030518e-02 -5.497311428189277649e-02 8.014416671358048916e-04 -3.596976697444915771e-01 5.254455208778381348e-01 2.386295944452285767e-01 5.036064982414245605e-01
5.932804942131042480e-02 -2.886209487915039062e-01 2.914012968540191650e-01 8.077253401279449463e-02 -2.294993698596954346e-01 6.244229078292846680e-01 3.294956982135772705e-01 5.201902985572814941e-01
3.724684119224548340e-01 7.605760544538497925e-02 -2.052263021469116211e-01 6.608669459819793701e-02 -6.744705140590667725e-02 8.739547133445739746e-01 -1.216451451182365417e-01 1.607912331819534302e-01
-1.529422961175441742e-02 -2.104597389698028564e-01 -4.263533055782318115e-01 2.175218425691127777e-02 -1.712495237588882446e-01 8.315856456756591797e-01 -1.772495806217193604e-01 -1.447200775146484375e-01
-4.458603858947753906e-01 -4.462128579616546631e-01 1.273382306098937988e-01 2.989539206027984619e-01 -1.521779596805572510e-01 2.059567123651504517e-01 6.560626029968261719e-01 2.279505319893360138e-02
-3.811115399003028870e-02 1.836205720901489258e-01 2.984685897827148438e-01 2.794444859027862549e-01 -5.990605950355529785e-01 4.895156323909759521e-01 5.901598185300827026e-02 -4.423529505729675293e-01
-4.069490730762481689e-01 -7.377415150403976440e-02 -1.086055487394332886e-01 1.707093566656112671e-01 -5.027217268943786621e-01 6.200619339942932129e-01 -3.801173269748687744e-01 7.948468625545501709e-02
-3.330802321434020996e-01 -3.738599717617034912e-01 -3.931424915790557861e-01 5.275807976722717285e-01 2.680051326751708984e-01 3.820507824420928955e-01 4.367428272962570190e-02 -3.109450042247772217e-01
-4.616653546690940857e-02 -8.790716528892517090e-02 2.282239198684692383e-01 2.878580801188945770e-02 -6.108018755912780762e-01 6.011351346969604492e-01 3.402102589607238770e-01 2.950270473957061768e-01
-2.060618102550506592e-01 9.412933886051177979e-02 -2.482223883271217346e-02 4.420740902423858643e-01 6.589417457580566406e-01 5.403698682785034180e-01 4.672674834728240967e-02 1.557094156742095947e-01
-2.037288099527359009e-01 -3.777660131454467773e-01 -2.698973566293716431e-02 5.550649389624595642e-02 -3.499051034450531006e-01 6.092563271522521973e-01 1.568870544433593750e-01 5.419754981994628906e-01
-3.433828651905059814e-01 -4.331157803535461426e-01 -2.219848185777664185e-01 -2.195451036095619202e-02 -5.772102475166320801e-01 5.183864235877990723e-01 1.423539668321609497e-01 1.502638608217239380e-01
-3.138871788978576660e-01 -5.483652949333190918e-01 -2.325932681560516357e-01 1.646674275398254395e-01 -5.345587134361267090e-01 4.639154970645904541e-01 4.373046755790710449e-02 1.291220784187316895e-01
-4.091094136238098145e-01 -7.057069242000579834e-02 -2.329509258270263672e-01 7.938016057014465332e-01 -1.399914175271987915e-01 2.858487069606781006e-01 1.855373829603195190e-01 -8.678150177001953125e-02
-4.040426015853881836e-01 4.368219971656799316e-01 2.129755169153213501e-01 -1.273040622472763062e-01 1.377763003110885620e-01 6.022596955299377441e-01 3.830209970474243164e-01 -2.365734875202178955e-01
-3.058945536613464355e-01 6.435956805944442749e-02 9.875428676605224609e-02 -2.105646580457687378e-01 2.631791830062866211e-01 8.441215157508850098e-01 -3.638349473476409912e-02 -2.550846040248870850e-01
-7.465848326683044434e-01 1.316366195678710938e-01 -2.085077911615371704e-01 -3.148278594017028809e-01 5.856564268469810486e-02 4.892640709877014160e-01 1.769486218690872192e-01 -9.257865697145462036e-02
-6.741818189620971680e-01 1.830229610204696655e-01 2.100961655378341675e-02 4.800348877906799316e-01 -3.578169643878936768e-01 2.814985811710357666e-01 2.653082609176635742e-01 -5.868212878704071045e-02
-1.891928017139434814e-01 1.022280380129814148e-01 8.748959004878997803e-02 4.229175448417663574e-01 -1.252658665180206299e-01 4.563170671463012695e-01 -2.102654278278350830e-01 -7.064796686172485352e-01
-3.294282853603363037e-01 -1.502047628164291382e-01 -2.163635045289993286e-01 5.319346487522125244e-02 -2.804169356822967529e-01 5.882290005683898926e-01 2.545189261436462402e-01 5.743221640586853027e-01
5.226969718933105469e-02 2.502694427967071533e-01 3.325959146022796631e-01 3.069249987602233887e-01 -4.076707363128662109e-01 5.331518650054931641e-01 -1.071877107024192810e-01 -5.175657868385314941e-01
-3.817437291145324707e-01 -3.666355013847351074e-01 5.736519098281860352e-01 5.288863182067871094e-02 1.853676140308380127e-01 3.760148584842681885e-01 3.133022189140319824e-01 3.377425372600555420e-01
-3.850813806056976318e-01 -6.819242835044860840e-01 3.461429476737976074e-01 1.341408938169479370e-01 1.087783053517341614e-01 3.128165304660797119e-01 3.677611947059631348e-01 6.283047050237655640e-02
-5.784722566604614258e-01 6.935293227434158325e-02 4.011192917823791504e-01 4.293138086795806885e-01 -1.965370178222656250e-01 2.599737346172332764e-01 2.793551385402679443e-01 3.620779514312744141e-01
1.390273869037628174e-01 -1.572841852903366089e-01 -1.260004043579101562e-01 4.968301653861999512e-01 -1.473222970962524414e-01 7.435444593429565430e-01 -3.174469172954559326e-01 -1.337237209081649780e-01
-3.070959448814392090e-01 7.641134411096572876e-02 2.223768234252929688e-01 6.259162425994873047e-01 1.511656492948532104e-01 4.551944732666015625e-01 -4.544494450092315674e-01 -1.485037058591842651e-01
-8.703348040580749512e-02 -8.989053964614868164e-02 4.666766226291656494e-01 4.883804321289062500e-01 -4.044440090656280518e-01 3.670373857021331787e-01 3.275816738605499268e-01 3.499158322811126709e-01
-5.578266978263854980e-01 -3.045973479747772217e-01 -1.763496696949005127e-01 -3.125916719436645508e-01 -1.424558609724044800e-01 6.167648434638977051e-01 3.774392604827880859e-02 2.551860213279724121e-01
-4.523765742778778076e-01 -2.482811063528060913e-01 -2.693268954753875732e-01 5.420047044754028320e-02 -5.357474088668823242e-01 5.168302059173583984e-01 -1.271801590919494629e-01 -2.965194582939147949e-01
-5.731620788574218750e-01 -2.517590820789337158e-01 1.345080882310867310e-02 4.896112382411956787e-01 -2.330702096223831177e-01 2.883955836296081543e-01 -4.445030391216278076e-01 -1.820051670074462891e-01
-5.363073945045471191e-01 -4.085003733634948730e-01 2.604065239429473877e-01 1.992734521627426147e-01 -1.744437515735626221e-01 1.818998306989669800e-01 6.079573631286621094e-01 -6.964115053415298462e-02
-6.279717683792114258e-01 3.513448238372802734e-01 5.384984612464904785e-01 6.478219479322433472e-02 -2.737751603126525879e-01 3.214775919914245605e-01 -3.368717804551124573e-02 -9.271227568387985229e-02
-3.488283753395080566e-01 -2.627835273742675781e-01 3.352456688880920410e-01 1.316755861043930054e-01 2.841553688049316406e-01 2.859587073326110840e-01 5.371883511543273926e-01 -4.779616594314575195e-01
-1.027329415082931519e-01 2.842216193675994873e-01 8.717850595712661743e-02 2.441504299640655518e-01 -6.014322042465209961e-01 4.727449715137481689e-01 3.078894913196563721e-01 -4.018085300922393799e-01
3.441853076219558716e-02 3.125084936618804932e-01 1.044287458062171936e-01 1.912683248519897461e-01 -4.943850338459014893e-01 6.200913190841674805e-01 1.309246420860290527e-01 -4.556246697902679443e-01
-3.173958063125610352e-01 1.546205729246139526e-01 -4.105791449546813965e-01 -8.346706628799438477e-02 5.574589967727661133e-02 7.767984867095947266e-01 1.709149628877639771e-01 2.531302273273468018e-01
-3.010907173156738281e-01 2.263377308845520020e-01 2.391594052314758301e-01 5.701236724853515625e-01 1.131821498274803162e-01 4.819690883159637451e-01 -3.995082676410675049e-01 -2.667698264122009277e-01
-3.647460043430328369e-02 -4.837700426578521729e-01 4.296110570430755615e-01 -1.155084073543548584e-01 2.360290288925170898e-01 6.668082475662231445e-01 -1.471982896327972412e-01 -2.114667892456054688e-01
2.349353134632110596e-01 4.938127398490905762e-01 -4.271355271339416504e-02 9.163063019514083862e-02 -1.992742344737052917e-02 7.706954479217529297e-01 3.103404343128204346e-01 7.333843968808650970e-03
-1.868053078651428223e-01 1.431441456079483032e-01 2.316829049959778786e-03 7.164474129676818848e-01 -4.266319274902343750e-01 4.550033509731292725e-01 1.219397187232971191e-01 1.655261963605880737e-01
-1.557966172695159912e-01 -4.431965947151184082e-01 5.877559185028076172e-01 3.332044184207916260e-01 -4.202262461185455322e-01 3.367041349411010742e-01 1.677547544240951538e-01 -6.870765984058380127e-02
3.412419855594635010e-01 2.703444957733154297e-01 -1.705662608146667480e-01 -7.497097551822662354e-02 2.428748644888401031e-02 8.475643396377563477e-01 2.369956225156784058e-01 2.514345757663249969e-02
1.017643976956605911e-02 -2.255067527294158936e-01 -3.789902329444885254e-01 4.624379333108663559e-03 -4.608440101146697998e-01 7.415329217910766602e-01 1.991378813982009888e-01 -5.902469903230667114e-02
-4.425659477710723877e-01 -1.857922296039760113e-03 -2.130142301321029663e-01 -1.033450365066528320e-01 -4.093393087387084961e-01 6.837065815925598145e-01 3.612746251747012138e-03 3.362298011779785156e-01
-3.262020051479339600e-01 -3.544284105300903320e-01 5.809018611907958984e-01 5.958488956093788147e-02 1.370089352130889893e-01 3.061677813529968262e-01 3.776184916496276855e-01 -4.145717322826385498e-01
6.118522956967353821e-03 1.474188175052404404e-02 3.449984639883041382e-02 -8.088091388344764709e-03 -5.056450366973876953e-01 7.625379562377929688e-01 8.372379094362258911e-02 3.928600251674652100e-01
-3.976905047893524170e-01 -2.231350913643836975e-02 -5.508847907185554504e-02 -1.364454627037048340e-01 -4.120432138442993164e-01 6.847783327102661133e-01 -5.149939283728599548e-02 4.223024547100067139e-01
-4.357200562953948975e-01 2.493145018815994263e-01 6.060795783996582031e-01 5.437416955828666687e-02 -3.543121516704559326e-01 3.321569859981536865e-01 2.834268510341644287e-01 -2.480024695396423340e-01
-8.315333724021911621e-01 -1.574140191078186035e-01 -5.364839360117912292e-02 9.787671267986297607e-02 -4.414935410022735596e-01 2.725867331027984619e-01 4.161566868424415588e-02 1.906015165150165558e-02
-4.162688851356506348e-01 -1.656326651573181152e-01 -3.560872003436088562e-02 3.802109360694885254e-01 -4.822685122489929199e-01 5.146815180778503418e-01 7.323382049798965454e-02 3.880909085273742676e-01
-2.848713397979736328e-01 -8.939289301633834839e-02 -2.986266836524009705e-02 5.479938387870788574e-01 -2.278319746255874634e-01 4.471763372421264648e-01 2.245955020189285278e-01 5.543925166130065918e-01
-5.103146284818649292e-02 -1.597624570131301880e-01 -4.400177001953125000e-01 5.699635744094848633e-01 -6.361942738294601440e-02 6.468045711517333984e-01 1.757782846689224243e-01 -9.800647385418415070e-03
-2.851296365261077881e-01 4.711145535111427307e-02 -1.527104824781417847e-01 6.167133450508117676e-01 -2.453283965587615967e-01 3.522270917892456055e-01 9.707014262676239014e-02 -5.649363994598388672e-01
-5.304859876632690430e-01 3.885589838027954102e-01 -1.308341473340988159e-01 5.813294053077697754e-01 4.847691953182220459e-02 4.555006623268127441e-01 1.441123313270509243e-03 -5.207846686244010925e-02
-4.317273795604705811e-01 -6.431177258491516113e-01 -4.751722887158393860e-02 2.393644899129867554e-01 -3.066154420375823975e-01 3.729632198810577393e-01 -3.219101130962371826e-01 -6.096887215971946716e-02
7.302655279636383057e-02 -4.582827687263488770e-01 1.480812132358551025e-01 -1.373111456632614136e-01 3.168131709098815918e-01 7.236526012420654297e-01 9.148801863193511963e-02 -3.338384032249450684e-01
-5.683287978172302246e-01 1.240466311573982239e-01 -1.162471473217010498e-01 4.929481446743011475e-01 -2.661331593990325928e-01 4.972257912158966064e-01 -2.808350026607513428e-01 -9.041499346494674683e-02
-8.858857303857803345e-02 -4.864168539643287659e-02 1.934609711170196533e-01 5.020496845245361328e-01 -1.772777885198593140e-01 5.965506434440612793e-01 -5.584874153137207031e-01 3.311928361654281616e-02
-7.288545370101928711e-01 1.980086266994476318e-01 2.365841269493103027e-01 3.003057539463043213e-01 1.553264111280441284e-01 2.815594077110290527e-01 -2.880177795886993408e-01 -3.115316331386566162e-01
-1.674944013357162476e-01 -4.980534315109252930e-01 -2.398410737514495850e-01 1.282469928264617920e-02 -5.321399569511413574e-01 6.126649975776672363e-01 6.047779321670532227e-02 6.333542615175247192e-02
-4.020161628723144531e-01 -2.076087296009063721e-01 9.410422295331954956e-02 4.668644070625305176e-01 -1.521560400724411011e-01 3.489145040512084961e-01 -3.682858049869537354e-01 -5.365970134735107422e-01
8.888240903615951538e-02 8.449664711952209473e-02 4.646406471729278564e-01 -5.385082960128784180e-02 -3.920228779315948486e-01 5.673559904098510742e-01 1.808717548847198486e-01 -5.078188776969909668e-01
-1.962094604969024658e-01 -6.806220412254333496e-01 -2.087802439928054810e-01 -8.834285661578178406e-03 -1.741756945848464966e-01 5.160720348358154297e-01 -3.085736632347106934e-01 -2.504059076309204102e-01
-7.358713448047637939e-02 -2.505775690078735352e-01 3.723107278347015381e-01 -4.805937036871910095e-02 6.325208395719528198e-02 7.191655635833740234e-01 -2.815915048122406006e-01 4.363222122192382812e-01
4.718784987926483154e-02 -6.437297165393829346e-02 -5.911897420883178711e-01 1.543573737144470215e-01 -8.055692166090011597e-02 7.010495662689208984e-01 3.090205192565917969e-01 -1.638426482677459717e-01
2.751099765300750732e-01 1.843095123767852783e-01 -3.216275274753570557e-01 2.472901493310928345e-01 -5.159796029329299927e-02 8.263238668441772461e-01 1.459608972072601318e-01 -1.377309113740921021e-01
-5.726321339607238770e-01 1.841481029987335205e-01 -1.471365392208099365e-01 -4.405314922332763672e-01 1.551886349916458130e-01 6.081766486167907715e-01 1.538047343492507935e-01 -6.961601227521896362e-02
2.008085697889328003e-01 1.252713892608880997e-02 4.715555608272552490e-01 4.983271658420562744e-01 -3.250539302825927734e-01 5.629442334175109863e-01 -2.406663447618484497e-01 -9.131127595901489258e-02
-5.084056258201599121e-01 -7.140806317329406738e-02 4.972550272941589355e-01 -1.498251259326934814e-01 -1.516027897596359253e-01 5.649825334548950195e-01 -2.203325927257537842e-01 2.756434082984924316e-01
-3.849206864833831787e-01 -2.523687183856964111e-01 4.976854920387268066e-01 4.257905185222625732e-01 -5.095223784446716309e-01 2.491908222436904907e-01 1.090442761778831482e-01 1.598684936761856079e-01
-4.262267649173736572e-01 -7.442449778318405151e-02 -3.628010153770446777e-01 5.029467344284057617e-01 2.127571702003479004e-01 4.280175268650054932e-01 7.669653743505477905e-02 -4.403010010719299316e-01
-4.025784730911254883e-01 -1.947454065084457397e-01 -3.396469354629516602e-01 7.490167021751403809e-01 -7.452709227800369263e-02 3.017081618309020996e-01 1.122192069888114929e-01 1.201815158128738403e-01
-5.286679267883300781e-01 -5.378171801567077637e-01 1.860719472169876099e-01 2.102276533842086792e-01 -5.247723683714866638e-02 1.966134309768676758e-01 4.619525074958801270e-01 -3.124636113643646240e-01
-6.238545849919319153e-02 -3.418856263160705566e-01 6.148443818092346191e-01 1.291864644736051559e-02 2.382890880107879639e-01 6.120428442955017090e-01 8.256977796554565430e-02 2.506509423255920410e-01
-1.159517541527748108e-01 -1.425963938236236572e-01 4.984251260757446289e-01 4.958229362964630127e-01 -4.067409932613372803e-01 3.619854450225830078e-01 2.952289581298828125e-01 2.971894741058349609e-01
-7.269228249788284302e-02 -1.244871020317077637e-01 -2.956996560096740723e-01 6.216675639152526855e-01 -2.376441657543182373e-01 5.933522582054138184e-01 2.031852453947067261e-01 2.355507314205169678e-01
-5.312498211860656738e-01 3.042451739311218262e-01 5.554057955741882324e-01 -2.045579105615615845e-01 1.413273066282272339e-01 4.260820746421813965e-01 2.633590996265411377e-01 -6.333649903535842896e-02
-5.502787232398986816e-01 3.427730500698089600e-02 -2.391932457685470581e-01 3.338010609149932861e-01 3.903787136077880859e-01 3.236017227172851562e-01 2.609182298183441162e-01 -4.496554732322692871e-01
-5.105224847793579102e-01 -3.133751684799790382e-03 -1.301296055316925049e-01 -2.039118707180023193e-01 -4.628442525863647461e-01 6.264920830726623535e-01 2.698656022548675537e-01 3.603450208902359009e-02
-2.280208468437194824e-01 2.955538928508758545e-01 2.838365137577056885e-01 3.648573458194732666e-01 -5.353754758834838867e-01 3.957399427890777588e-01 1.561067700386047363e-01 -4.235140979290008545e-01
-2.515070140361785889e-01 -4.780770838260650635e-01 3.388216197490692139e-01 3.845936655998229980e-01 -2.802180349826812744e-01 1.998290419578552246e-01 4.984739720821380615e-01 -2.802571356296539307e-01
-2.543100714683532715e-01 2.249543517827987671e-01 1.017945855855941772e-01 6.837563514709472656e-01 -3.568004071712493896e-01 4.080566465854644775e-01 1.975363940000534058e-01 -2.720286548137664795e-01
-2.567090690135955811e-01 -5.675286650657653809e-01 3.329796791076660156e-01 4.354071244597434998e-02 9.920961223542690277e-03 3.341051340103149414e-01 3.903491497039794922e-01 -4.849159121513366699e-01
-3.237822651863098145e-01 -7.424767017364501953e-01 3.229008913040161133e-01 1.684934198856353760e-01 2.385335601866245270e-02 3.371471464633941650e-01 3.107958734035491943e-01 2.017309516668319702e-02
-3.387461900711059570e-01 2.109844386577606201e-01 1.393865793943405151e-01 5.798067450523376465e-01 -3.657692968845367432e-01 4.713793694972991943e-01 -3.569285273551940918e-01 -4.181411117315292358e-02
-7.054006457328796387e-01 -1.471243649721145630e-01 -2.495742142200469971e-01 4.903758168220520020e-01 3.011303842067718506e-01 2.123984843492507935e-01 1.038700435310602188e-02 -2.052026391029357910e-01
-3.826068341732025146e-01 -7.752395868301391602e-01 1.058621928095817566e-01 3.725191205739974976e-02 6.216379813849925995e-03 2.837186753749847412e-01 3.109208643436431885e-01 -2.506280243396759033e-01
-8.061470091342926025e-02 4.767768085002899170e-02 -2.238945662975311279e-01 5.129315257072448730e-01 -1.837891936302185059e-01 6.689483523368835449e-01 1.379799246788024902e-01 4.215350747108459473e-01
-7.944443225860595703e-01 -3.047127043828368187e-03 -2.226455062627792358e-01 -2.365760207176208496e-01 1.030421629548072815e-01 4.607847332954406738e-01 1.486790776252746582e-01 1.351442486047744751e-01
-3.424169719219207764e-01 -8.834509551525115967e-02 -1.591075211763381958e-01 4.036771059036254883e-01 -3.545379340648651123e-01 5.851837992668151855e-01 1.745648384094238281e-01 4.336647689342498779e-01
-3.316611945629119873e-01 -4.676240980625152588e-01 4.116429388523101807e-01 1.459894180297851562e-01 2.868039011955261230e-01 2.933279275894165039e-01 4.340165853500366211e-01 -3.519910275936126709e-01
-4.483763277530670166e-01 3.053782284259796143e-01 1.768556833267211914e-01 5.402647256851196289e-01 -4.002287089824676514e-01 3.655107021331787109e-01 2.702924609184265137e-01 1.252992600202560425e-01
6.925225257873535156e-02 7.989906519651412964e-02 -5.155147314071655273e-01 6.415467709302902222e-02 -2.396834082901477814e-02 8.054204583168029785e-01 7.172843068838119507e-02 -2.540225684642791748e-01
-5.708638951182365417e-02 2.592681646347045898e-01 5.174676775932312012e-01 2.668914794921875000e-01 -4.291640818119049072e-01 4.568202793598175049e-01 3.516818284988403320e-01 -2.719753086566925049e-01
-1.326781511306762695e-01 -2.770139575004577637e-01 -4.587776958942413330e-01 5.017142891883850098e-01 -4.217875003814697266e-02 6.580989956855773926e-01 -8.923523873090744019e-02 -2.508203871548175812e-02
-2.059039175510406494e-01 -5.093781352043151855e-01 5.002343654632568359e-01 -2.100104838609695435e-01 -2.766694426536560059e-01 5.646304488182067871e-01 2.565498650074005127e-02 8.824366331100463867e-02
6.057279929518699646e-02 2.115583792328834534e-02 -5.614174008369445801e-01 2.212938517332077026e-01 -1.138890236616134644e-01 7.429048418998718262e-01 1.549167931079864502e-01 -2.069914489984512329e-01
-4.817369282245635986e-01 2.499988973140716553e-01 1.458323597908020020e-01 6.467607021331787109e-01 -3.778412938117980957e-01 2.945187687873840332e-01 1.027471199631690979e-01 -1.606283187866210938e-01
-1.373352557420730591e-01 -3.400107026100158691e-01 -4.209691286087036133e-01 1.490552276372909546e-01 -4.271296411752700806e-02 7.254287004470825195e-01 -2.372663915157318115e-01 2.858895361423492432e-01
-5.911411345005035400e-02 5.359432697296142578e-01 3.902814984321594238e-01 -1.001528725028038025e-01 -1.619833111763000488e-01 6.631526947021484375e-01 2.567010521888732910e-01 -1.225346177816390991e-01
-2.978149056434631348e-01 -4.946296215057373047e-01 -2.636131346225738525e-01 4.141806960105895996e-01 -3.464592993259429932e-01 4.809948503971099854e-01 -2.222181856632232666e-01 1.576047241687774658e-01
-1.627933531999588013e-01 -1.718222349882125854e-01 4.671891033649444580e-01 -1.309439241886138916e-01 4.125075638294219971e-01 5.743216276168823242e-01 2.970493435859680176e-01 -3.468676805496215820e-01
1.906007528305053711e-02 7.005888968706130981e-02 -3.265950083732604980e-01 4.039073288440704346e-01 -2.911352217197418213e-01 6.327249407768249512e-01 -2.061592880636453629e-03 -4.897124469280242920e-01
1.439817547798156738e-01 -3.091858923435211182e-01 -4.286886453628540039e-01 3.869413137435913086e-01 -1.682201176881790161e-01 6.481673121452331543e-01 2.454743385314941406e-01 -2.037134617567062378e-01
-1.852647811174392700e-01 -3.329124450683593750e-01 3.927029073238372803e-01 -1.740603335201740265e-02 1.406265189871191978e-03 6.449557542800903320e-01 -2.854569852352142334e-01 4.504132866859436035e-01
1.403048541396856308e-02 -2.308464348316192627e-01 -5.643182396888732910e-01 1.716684550046920776e-01 -1.360061913728713989e-01 6.390755176544189453e-01 2.815116345882415771e-01 -3.040132820606231689e-01
-5.663701295852661133e-01 3.597158193588256836e-01 1.430572122335433960e-01 6.160399317741394043e-01 -1.618381142616271973e-01 2.994794845581054688e-01 6.072196736931800842e-02 -1.740463078022003174e-01
-3.897597193717956543e-01 -5.039994716644287109e-01 4.911819398403167725e-01 -1.207354385405778885e-02 1.392500400543212891e-01 3.680816888809204102e-01 4.145456552505493164e-01 1.610697656869888306e-01
2.311431430280208588e-02 3.888480067253112793e-01 2.522168159484863281e-01 1.861791871488094330e-02 -4.293069839477539062e-01 6.523979306221008301e-01 3.177768588066101074e-01 -2.709122598171234131e-01
3.433195352554321289e-01 -1.681645065546035767e-01 2.743170261383056641e-01 5.991371273994445801e-01 2.174491435289382935e-02 4.896522760391235352e-01 -7.488763332366943359e-02 -4.168896377086639404e-01
-9.686238318681716919e-02 -5.483099445700645447e-02 -1.174216568470001221e-01 -1.645768284797668457e-01 -3.773353397846221924e-01 7.866730093955993652e-01 9.199391305446624756e-02 4.207596480846405029e-01
3.024907112121582031e-01 -1.682231873273849487e-01 -4.111479818820953369e-01 3.010235726833343506e-01 -6.336470693349838257e-02 7.420838475227355957e-01 2.639869228005409241e-02 -2.552293241024017334e-01
8.549324423074722290e-02 -3.777387142181396484e-01 1.999478638172149658e-01 8.287690281867980957e-01 -1.300116181373596191e-01 2.720385789871215820e-01 1.795493513345718384e-01 -4.598938859999179840e-03
-3.212810158729553223e-01 1.099334731698036194e-01 4.371002689003944397e-02 6.702774167060852051e-01 2.607300579547882080e-01 4.933720529079437256e-01 -3.450766205787658691e-01 5.510633811354637146e-02
-6.412215232849121094e-01 9.812595695257186890e-02 4.137354791164398193e-01 -2.105303257703781128e-01 -1.917663663625717163e-01 4.783155322074890137e-01 1.319817453622817993e-01 2.841246724128723145e-01
-1.418562084436416626e-01 2.879122495651245117e-01 4.382991492748260498e-01 2.324115633964538574e-01 -3.953485488891601562e-01 4.027507901191711426e-01 5.160529017448425293e-01 -2.569879889488220215e-01
-5.487717986106872559e-01 -8.923025429248809814e-02 1.472896039485931396e-01 4.872642755508422852e-01 5.309185981750488281e-01 1.871038526296615601e-01 -6.648234277963638306e-02 -3.323615789413452148e-01
-5.025297999382019043e-01 2.843496203422546387e-01 1.533177215605974197e-03 3.052650690078735352e-01 5.753471851348876953e-01 4.363076984882354736e-01 1.743995100259780884e-01 1.470244228839874268e-01
-5.035102367401123047e-01 -3.728889226913452148e-01 -6.196286529302597046e-02 1.161461770534515381e-01 -1.651298254728317261e-01 2.439041286706924438e-01 7.063851356506347656e-01 -6.606782227754592896e-02
-7.941415905952453613e-01 4.344464465975761414e-02 -2.254051417112350464e-01 -2.075031995773315430e-01 3.959778696298599243e-02 5.104613900184631348e-01 -5.103455856442451477e-02 9.403904527425765991e-02
-5.684742331504821777e-01 -8.226869255304336548e-02 5.333218574523925781e-01 -6.052331998944282532e-02 -4.041171818971633911e-02 4.017033874988555908e-01 1.380824111402034760e-02 4.677437543869018555e-01
2.297687716782093048e-02 -6.602710485458374023e-02 -1.362847685813903809e-01 -2.945055067539215088e-01 -5.053197741508483887e-01 7.497950792312622070e-01 2.646076381206512451e-01 4.740855097770690918e-02
-2.355510890483856201e-01 -3.271200060844421387e-01 -3.001759350299835205e-01 1.366158127784729004e-01 -4.638279676437377930e-01 6.522575616836547852e-01 -3.756849840283393860e-02 2.945353090763092041e-01
-2.296834886074066162e-01 -4.988924562931060791e-01 -2.693546414375305176e-01 -1.110653802752494812e-01 -5.166311264038085938e-01 5.864155292510986328e-01 5.141163617372512817e-02 -5.518558900803327560e-03
-2.850961983203887939e-01 -4.187333881855010986e-01 6.882098913192749023e-01 1.808659136295318604e-01 1.238473877310752869e-01 3.820430338382720947e-01 1.630507856607437134e-01 -2.217128127813339233e-01
1.992126852273941040e-01 -1.836524605751037598e-01 1.959520280361175537e-01 -3.696404770016670227e-02 -5.552458167076110840e-01 7.121387720108032227e-01 2.269171178340911865e-01 1.410373747348785400e-01
-2.536812722682952881e-01 4.558729827404022217e-01 -3.126546368002891541e-02 5.889782905578613281e-01 2.118206173181533813e-01 5.717547535896301270e-01 1.410039234906435013e-02 8.934411406517028809e-02
1.030096113681793213e-01 5.038727447390556335e-02 -1.796760708093643188e-01 4.185359776020050049e-01 5.276268720626831055e-01 6.889683008193969727e-01 1.590067446231842041e-01 -3.230698034167289734e-02
-4.441575109958648682e-01 1.018660590052604675e-01 4.238840937614440918e-01 3.750212192535400391e-01 -3.846080973744392395e-02 3.203757107257843018e-01 -4.253724515438079834e-01 -4.323970675468444824e-01
-2.751554548740386963e-01 -1.142467111349105835e-01 -1.529523432254791260e-01 -1.047025993466377258e-01 -3.138747811317443848e-01 7.271642684936523438e-01 5.556296184659004211e-02 4.964953660964965820e-01
1.455252170562744141e-01 2.542215585708618164e-01 -3.642356395721435547e-01 -8.028569817543029785e-02 -4.646198078989982605e-02 7.483284473419189453e-01 4.573625922203063965e-01 6.120181456208229065e-02
-2.070381641387939453e-01 2.092555016279220581e-01 -2.481675595045089722e-01 1.512795388698577881e-01 5.926305651664733887e-01 6.611168384552001953e-01 9.791565686464309692e-02 1.760705262422561646e-01
-6.785906106233596802e-02 1.942298263311386108e-01 2.161394655704498291e-01 1.186732947826385498e-01 -5.642657876014709473e-01 5.338449478149414062e-01 -5.873661860823631287e-02 -5.385481119155883789e-01
-4.660524725914001465e-01 -6.051883697509765625e-01 -2.286694198846817017e-01 8.082771301269531250e-02 -2.301530390977859497e-01 4.449936151504516602e-01 -2.849493324756622314e-01 -1.597919911146163940e-01
-7.242340445518493652e-01 2.979245185852050781e-01 -8.125013113021850586e-02 -2.079927027225494385e-01 -8.836384862661361694e-02 3.964444696903228760e-01 2.238769233226776123e-01 -3.489501774311065674e-01
-8.893036097288131714e-02 3.434190452098846436e-01 4.586595892906188965e-01 2.390075325965881348e-01 -3.512556552886962891e-01 4.835406243801116943e-01 4.453947246074676514e-01 -2.260378748178482056e-01
-4.819147586822509766e-01 -2.222856879234313965e-01 -3.100729882717132568e-01 -1.587570607662200928e-01 -2.573932111263275146e-01 7.244570851325988770e-01 -7.473475486040115356e-02 1.798603124916553497e-02
-4.290658514946699142e-03 4.479032456874847412e-01 2.448656260967254639e-01 2.223770171403884888e-01 -4.158855676651000977e-01 6.111916303634643555e-01 2.656216025352478027e-01 -2.699681222438812256e-01
-3.549817800521850586e-01 -3.762258589267730713e-01 -3.240555524826049805e-01 -9.114740043878555298e-02 5.621701851487159729e-02 6.255951523780822754e-01 -5.403224378824234009e-02 4.708214700222015381e-01
-1.415168941020965576e-01 1.451940089464187622e-01 -1.101044043898582458e-01 1.390607655048370361e-01 -2.056157439947128296e-01 4.758645892143249512e-01 5.276941061019897461e-01 -6.166398525238037109e-01
-7.310703396797180176e-01 -2.290241569280624390e-01 -2.555750012397766113e-01 -4.464094527065753937e-03 -1.227956786751747131e-01 4.669368267059326172e-01 9.293373674154281616e-02 3.255767822265625000e-01
-3.440289497375488281e-01 -4.027256667613983154e-01 3.538489714264869690e-02 -1.745997667312622070e-01 -4.588868618011474609e-01 5.945758819580078125e-01 -1.352210249751806259e-02 3.513382971286773682e-01
3.446541130542755127e-01 -6.054710596799850464e-03 5.472803711891174316e-01 3.984525501728057861e-01 -9.796091914176940918e-02 5.497718453407287598e-01 3.603861108422279358e-02 -3.312891423702239990e-01
-3.468112349510192871e-01 -2.975026890635490417e-02 -8.622473687864840031e-04 3.018113374710083008e-01 -1.516754329204559326e-01 5.944045782089233398e-01 -5.308501720428466797e-01 -3.600306808948516846e-01
-2.781069278717041016e-01 -3.992810845375061035e-01 -1.768904924392700195e-01 4.345093667507171631e-01 -4.217875897884368896e-01 5.257897377014160156e-01 -2.325904518365859985e-01 -1.862381547689437866e-01
-3.463356196880340576e-01 2.611242234706878662e-01 1.204535737633705139e-01 4.860775172710418701e-01 -3.499179780483245850e-01 4.263285398483276367e-01 3.797483742237091064e-01 3.356753885746002197e-01
-2.113531678915023804e-01 -3.255628347396850586e-01 -4.207006990909576416e-01 4.338052272796630859e-01 -1.297273486852645874e-01 6.164128780364990234e-01 -2.264659553766250610e-01 -1.899523437023162842e-01
-3.923326730728149414e-01 1.004786491394042969e-01 -3.977878987789154053e-01 1.265953928232192993e-01 -3.149840533733367920e-01 5.340092778205871582e-01 2.196411937475204468e-01 -4.786380529403686523e-01
-1.883357912302017212e-01 -4.943614006042480469e-01 1.557163596153259277e-01 2.231747843325138092e-02 9.312988072633743286e-02 4.924460649490356445e-01 4.986702203750610352e-01 -4.422018229961395264e-01
-2.365014553070068359e-01 -3.046565353870391846e-01 5.159190297126770020e-01 5.140691399574279785e-01 -4.303556084632873535e-01 2.939170300960540771e-01 1.596663594245910645e-01 1.540309488773345947e-01
-6.024888753890991211e-01 1.087290421128273010e-01 1.497029513120651245e-01 7.414232194423675537e-02 -4.760257005691528320e-01 3.371573984622955322e-01 -3.327831625938415527e-01 -3.824354112148284912e-01
1.573872417211532593e-01 -3.993379771709442139e-01 3.499726355075836182e-01 1.850433945655822754e-01 -2.222225368022918701e-01 4.480483531951904297e-01 6.099316477775573730e-01 -1.920669376850128174e-01
7.830627262592315674e-02 2.289854884147644043e-01 4.905477166175842285e-01 5.661432445049285889e-02 -4.324902594089508057e-01 6.005535125732421875e-01 1.599000990390777588e-01 -3.525779247283935547e-01
-1.116590723395347595e-01 2.542166113853454590e-01 1.100826114416122437e-01 2.704723477363586426e-01 -6.164291501045227051e-01 5.564984083175659180e-01 -2.153385430574417114e-01 -3.187265098094940186e-01
-4.211185127496719360e-02 -1.360698193311691284e-01 4.480345845222473145e-01 -2.259743660688400269e-01 2.878174483776092529e-01 7.845231294631958008e-01 -2.306536026298999786e-02 -1.704846173524856567e-01
8.007457852363586426e-02 1.770387440919876099e-01 -1.033747494220733643e-01 -1.453012377023696899e-01 2.529651159420609474e-03 7.664124965667724609e-01 4.206914901733398438e-01 4.075180292129516602e-01
-1.626123934984207153e-01 2.747020423412322998e-01 -4.639427065849304199e-01 3.226939141750335693e-01 -2.145708911120891571e-02 7.252642512321472168e-01 1.825586855411529541e-01 -1.375703960657119751e-01
-6.876544952392578125e-01 -3.028927743434906006e-01 -2.957513630390167236e-01 8.829595148563385010e-02 -3.388086259365081787e-01 4.658504426479339600e-01 -7.967620342969894409e-02 4.434216767549514771e-02
-2.451532632112503052e-01 -2.313238531351089478e-01 -5.686508119106292725e-02 -7.785006612539291382e-02 -3.237318992614746094e-01 6.618217825889587402e-01 2.293327301740646362e-01 5.307456851005554199e-01
-6.287772059440612793e-01 -1.054034456610679626e-01 6.470890343189239502e-02 2.353222668170928955e-02 -6.488814949989318848e-01 3.945337831974029541e-01 -4.632522538304328918e-02 -9.969139844179153442e-02
-2.889996469020843506e-01 3.232229351997375488e-01 4.636776447296142578e-02 7.087465524673461914e-01 1.758988499641418457e-01 4.924592971801757812e-01 -6.055295094847679138e-02 -1.743880659341812134e-01
1.626485884189605713e-01 -1.550569981336593628e-01 4.600526690483093262e-01 2.764086425304412842e-01 -3.250811398029327393e-01 5.219221711158752441e-01 4.628799855709075928e-01 2.628958225250244141e-01
-4.791163504123687744e-01 3.199090659618377686e-01 -2.290337234735488892e-01 5.000013709068298340e-01 1.668887287378311157e-01 4.986877143383026123e-01 5.579064041376113892e-02 -2.932474017143249512e-01
-6.054655313491821289e-01 1.997758895158767700e-01 -4.133489727973937988e-01 2.876831591129302979e-01 1.960916072130203247e-01 5.274764895439147949e-01 -1.260587424039840698e-01 -8.548746258020401001e-02
1.245869025588035583e-01 -1.578923910856246948e-01 1.853841245174407959e-01 3.243495225906372070e-01 -3.612367808818817139e-01 5.692819356918334961e-01 4.248534440994262695e-01 4.300045669078826904e-01
-1.349401921033859253e-01 3.951586484909057617e-01 2.084846198558807373e-01 4.253855645656585693e-01 -4.636462330818176270e-01 5.229553580284118652e-01 2.373749949038028717e-02 -3.349753022193908691e-01
3.126806914806365967e-01 2.131673246622085571e-01 -2.766222357749938965e-01 1.728873699903488159e-01 -1.357772052288055420e-01 7.159910798072814941e-01 4.577606916427612305e-01 -9.877797216176986694e-02
-4.198441505432128906e-01 -2.346111387014389038e-01 -1.929729878902435303e-01 5.220741033554077148e-01 -1.816395372152328491e-01 5.116347670555114746e-01 -4.016562402248382568e-01 -5.289617553353309631e-02
-5.540617704391479492e-01 2.993084788322448730e-01 3.144425749778747559e-01 3.127775490283966064e-01 -3.360534906387329102e-01 3.776873946189880371e-01 3.099170923233032227e-01 2.347285598516464233e-01
2.649183012545108795e-02 -4.176423847675323486e-01 3.581376671791076660e-01 -1.745591163635253906e-01 2.768905460834503174e-01 6.913284063339233398e-01 1.574143022298812866e-02 -3.335991799831390381e-01
-2.713469266891479492e-01 1.071872338652610779e-01 -1.486467570066452026e-01 3.378341794013977051e-01 6.373860836029052734e-01 5.658580064773559570e-01 1.745394021272659302e-01 1.474233865737915039e-01
-8.807787895202636719e-01 -9.854257851839065552e-02 -1.890781149268150330e-02 -5.164888501167297363e-02 -3.475370407104492188e-01 2.732347846031188965e-01 1.072697788476943970e-01 6.743171811103820801e-02
-2.109917700290679932e-01 -6.187783181667327881e-02 -1.085087805986404419e-01 5.406692624092102051e-01 -2.549063861370086670e-01 5.277013778686523438e-01 2.192693352699279785e-01 5.059951543807983398e-01
-6.886101365089416504e-01 -2.062724530696868896e-01 -1.937700212001800537e-01 -2.563274279236793518e-02 -2.972196340560913086e-01 5.856971144676208496e-01 1.011184528470039368e-01 -5.880792438983917236e-02
-3.117513060569763184e-01 -6.889668852090835571e-02 5.191488564014434814e-02 -4.698665812611579895e-02 -4.946261346340179443e-01 6.857697367668151855e-01 -1.999555081129074097e-01 3.718119561672210693e-01
2.895058132708072662e-02 3.220584616065025330e-02 -5.086957812309265137e-01 3.828023672103881836e-01 -2.105464339256286621e-01 7.388361692428588867e-01 1.879936084151268005e-02 -4.746985435485839844e-02
5.187964066863059998e-02 4.070315361022949219e-01 -3.480319380760192871e-01 3.454322814941406250e-01 -1.190732195973396301e-01 7.472014427185058594e-01 1.354716122150421143e-01 1.852798461914062500e-02
-6.173532009124755859e-01 -1.670749932527542114e-01 -1.002511456608772278e-01 -3.783093020319938660e-02 -5.684321522712707520e-01 4.642661213874816895e-01 -1.755955219268798828e-01 -9.993658959865570068e-02
-1.836785674095153809e-01 -1.906463801860809326e-01 2.274983376264572144e-01 7.815527915954589844e-01 -3.364826440811157227e-01 2.818715274333953857e-01 2.598339021205902100e-01 8.455830812454223633e-02
-1.721730083227157593e-01 -1.729169636964797974e-01 1.384142488241195679e-01 -2.676371634006500244e-01 7.545234262943267822e-02 6.801978945732116699e-01 3.562437593936920166e-01 5.043770670890808105e-01
-2.078996896743774414e-01 1.945587098598480225e-01 9.294824302196502686e-02 8.456253260374069214e-02 3.361396193504333496e-01 6.109166145324707031e-01 5.206892490386962891e-01 -3.818486034870147705e-01
-4.086575508117675781e-01 1.386170238256454468e-01 2.510922253131866455e-01 7.014343738555908203e-01 -4.380301013588905334e-02 3.369601368904113770e-01 3.265209496021270752e-01 1.914421468973159790e-01
-6.888559460639953613e-02 -4.738681763410568237e-02 -5.475892499089241028e-02 -2.369702458381652832e-01 -4.565047919750213623e-01 7.917143702507019043e-01 2.889955639839172363e-01 1.230013892054557800e-01
-2.041895985603332520e-01 -1.800803840160369873e-01 3.978500366210937500e-01 9.407953172922134399e-02 -3.011795282363891602e-01 5.621892809867858887e-01 1.796951293945312500e-01 5.654078722000122070e-01
-7.136838436126708984e-01 4.343233406543731689e-01 1.788304746150970459e-01 8.786264806985855103e-02 7.765986770391464233e-02 4.408074319362640381e-01 -1.309146732091903687e-01 -2.117492258548736572e-01
1.274513751268386841e-01 -6.524675488471984863e-01 3.413362503051757812e-01 9.447209537029266357e-02 -4.565532878041267395e-02 5.871679186820983887e-01 -1.658747345209121704e-01 -2.413335889577865601e-01
-2.818019129335880280e-02 4.793786406517028809e-01 1.397762447595596313e-01 -1.004751846194267273e-01 -2.299145162105560303e-01 6.570195555686950684e-01 4.656738340854644775e-01 -1.959131509065628052e-01
-1.159346699714660645e-01 4.076699018478393555e-01 3.695760071277618408e-01 1.758403331041336060e-01 -3.203109502792358398e-01 4.853036701679229736e-01 4.840556383132934570e-01 -2.836013436317443848e-01
1.989042013883590698e-01 3.713552653789520264e-01 4.745708703994750977e-01 1.508767306804656982e-01 -2.412194907665252686e-01 6.118434071540832520e-01 2.636043429374694824e-01 -2.693040668964385986e-01
-3.681395351886749268e-01 1.132569462060928345e-01 1.819460839033126831e-01 -3.327551996335387230e-03 -3.899303674697875977e-01 6.184572577476501465e-01 1.500608921051025391e-01 5.113486051559448242e-01
3.242913633584976196e-02 3.599282205104827881e-01 3.872911632061004639e-01 6.494074314832687378e-02 -1.218924373388290405e-01 6.323893070220947266e-01 1.714761108160018921e-01 -5.205865502357482910e-01
