# Supplementary material for: Where is your field going? A machine learning approach to study the relative motion of the domains of physics
Source: PLoS One. 2020 Jun 18;15(6):e0233997. doi: 10.1371/journal.pone.0233997 (PMC7302634; doi:10.1371/journal.pone.0233997)
Supplement: S24 Data — (ZIP) [file pone.0233997.s024.zip › 23/Pacs4Run_23_VS_500_embeddings2000-2004ED8.txt]

1.410917472094297409e-02 4.586258530616760254e-01 -3.702322542667388916e-01 3.370124399662017822e-01 -4.580689072608947754e-01 2.607567310333251953e-01 -2.721145153045654297e-01 4.323731660842895508e-01
-1.361817270517349243e-01 8.581756949424743652e-01 2.239859998226165771e-01 1.715851873159408569e-01 -1.028844863176345825e-01 -6.425020843744277954e-02 3.414788842201232910e-02 3.866504430770874023e-01
2.231779545545578003e-01 7.064480185508728027e-01 -2.946166098117828369e-01 2.746525108814239502e-01 -1.097326874732971191e-01 3.259647190570831299e-01 1.788910776376724243e-01 3.722816705703735352e-01
-1.829891204833984375e-01 7.753365635871887207e-01 -3.270938694477081299e-01 1.643624156713485718e-01 2.477054744958877563e-01 -1.405016779899597168e-01 -1.764586567878723145e-01 3.451469242572784424e-01
-4.342287480831146240e-01 -6.379763036966323853e-02 -6.948924064636230469e-02 3.700760006904602051e-01 -6.884692907333374023e-01 -9.502205997705459595e-03 3.119866847991943359e-01 3.068782389163970947e-01
-2.259321510791778564e-01 1.697095781564712524e-01 -2.727381289005279541e-01 6.470791697502136230e-01 1.812024228274822235e-02 -2.814763188362121582e-01 2.501150667667388916e-01 5.337985157966613770e-01
-2.624627351760864258e-01 9.408847987651824951e-02 -2.917604148387908936e-01 2.835191190242767334e-01 -6.476682424545288086e-01 5.529028177261352539e-02 4.171709120273590088e-01 4.002386033535003662e-01
-1.202494204044342041e-01 9.337691068649291992e-01 1.298159919679164886e-02 1.802249066531658173e-02 -1.786610335111618042e-01 -1.188877820968627930e-01 -2.587525248527526855e-01 1.072442252188920975e-02
-1.419587433338165283e-01 7.726877927780151367e-01 -2.954253926873207092e-02 -3.138508647680282593e-02 -2.559340596199035645e-01 2.548962831497192383e-01 2.599375844001770020e-01 4.276700615882873535e-01
4.128839075565338135e-01 5.585897564888000488e-01 -1.326668709516525269e-01 6.087114214897155762e-01 -2.164061665534973145e-01 1.679090708494186401e-01 1.753248870372772217e-01 1.536568403244018555e-01
1.550458185374736786e-02 2.977621853351593018e-01 -3.323860764503479004e-01 1.948416829109191895e-01 -4.000505506992340088e-01 9.793958067893981934e-02 4.438443779945373535e-01 6.293036937713623047e-01
5.288913380354642868e-03 2.601381838321685791e-01 -3.719483017921447754e-01 7.138574123382568359e-01 -3.716661930084228516e-01 -1.633099615573883057e-01 1.090230047702789307e-01 -3.281312882900238037e-01
3.742098212242126465e-01 1.377000063657760620e-01 -3.311368823051452637e-01 5.407339930534362793e-01 -4.752105772495269775e-01 6.870734039694070816e-03 3.165805041790008545e-01 3.359545171260833740e-01
-3.968926370143890381e-01 5.322736501693725586e-01 -3.025222420692443848e-01 5.074040293693542480e-01 -1.992032229900360107e-01 -3.547289669513702393e-01 1.540412902832031250e-01 -1.447038352489471436e-01
1.695114076137542725e-01 2.116208821535110474e-01 1.291140317916870117e-01 5.387852191925048828e-01 -5.112450569868087769e-02 -4.695103168487548828e-01 -4.305805861949920654e-01 4.594227075576782227e-01
-2.984942197799682617e-01 7.408792972564697266e-01 -4.194753170013427734e-01 1.434507817029953003e-01 -8.029316365718841553e-02 3.582747280597686768e-01 -9.202350862324237823e-03 1.748395860195159912e-01
4.622994065284729004e-01 2.132602930068969727e-01 -2.284243553876876831e-01 4.888966381549835205e-01 -4.030115306377410889e-01 9.348277002573013306e-02 2.120308429002761841e-01 4.832051396369934082e-01
-3.768461346626281738e-01 4.307736456394195557e-01 -8.396898210048675537e-02 1.981443464756011963e-01 -4.172233045101165771e-01 -4.678502976894378662e-01 3.205039203166961670e-01 3.611469268798828125e-01
-3.918009400367736816e-01 1.837505251169204712e-01 -5.280091762542724609e-01 2.503834962844848633e-01 -5.100567936897277832e-01 -4.467114806175231934e-01 9.561745822429656982e-02 4.889274761080741882e-02
-2.002412527799606323e-01 1.361183971166610718e-01 7.068652659654617310e-02 1.502165943384170532e-01 -3.175382912158966064e-01 -3.287001848220825195e-01 -3.455995023250579834e-01 7.651798725128173828e-01
1.115362122654914856e-01 9.276472963392734528e-03 -7.836470007896423340e-01 3.617692291736602783e-01 -4.081821441650390625e-01 4.079264402389526367e-02 2.001014351844787598e-02 2.716928422451019287e-01
6.564888358116149902e-02 2.441539019346237183e-01 4.190246388316154480e-02 2.301407158374786377e-01 -2.054955810308456421e-01 -1.760276257991790771e-01 -8.558030426502227783e-02 8.948856592178344727e-01
1.438336670398712158e-01 7.361192107200622559e-01 -1.504380553960800171e-01 -1.386264562606811523e-01 -4.448047876358032227e-01 -1.849763393402099609e-01 1.574432849884033203e-01 3.724720776081085205e-01
-6.035875678062438965e-01 5.472448095679283142e-02 -3.366113901138305664e-01 3.494403362274169922e-01 -5.074612498283386230e-01 -3.367878496646881104e-01 1.185505986213684082e-01 1.107898578047752380e-01
-1.723919063806533813e-02 9.953139722347259521e-02 -2.816343307495117188e-01 -5.454367399215698242e-02 -4.272180199623107910e-01 1.382030546665191650e-01 -3.176858723163604736e-01 7.777942419052124023e-01
-3.066160678863525391e-01 -8.787822723388671875e-02 5.197549238801002502e-02 7.860037088394165039e-01 -2.549596130847930908e-01 -1.928323358297348022e-01 2.469183802604675293e-01 3.385313749313354492e-01
-4.164501428604125977e-01 5.416161417961120605e-01 3.124755024909973145e-01 5.203071236610412598e-01 -2.906393706798553467e-01 -4.325569048523902893e-02 2.774513363838195801e-01 3.923277184367179871e-02
5.033054575324058533e-02 9.115409106016159058e-02 -2.280833125114440918e-01 2.246250659227371216e-01 -7.812033891677856445e-01 -5.087111890316009521e-02 3.642271757125854492e-01 3.757010996341705322e-01
-3.889345228672027588e-01 5.866397023200988770e-01 -1.889576204121112823e-02 4.789718389511108398e-01 -3.531497418880462646e-01 -4.614287987351417542e-02 3.832436800003051758e-01 -3.306291252374649048e-02
3.060585260391235352e-01 7.041975259780883789e-01 -9.165693074464797974e-02 1.004732623696327209e-01 -2.901625633239746094e-01 -4.235723018646240234e-01 1.042405068874359131e-01 3.427307307720184326e-01
-7.869835197925567627e-02 4.877536892890930176e-01 3.425707817077636719e-01 1.376233901828527451e-02 -6.491991281509399414e-01 1.404421329498291016e-01 -3.935249745845794678e-01 2.057023048400878906e-01
-3.569775521755218506e-01 5.090303421020507812e-01 -1.149992123246192932e-01 4.745260477066040039e-01 -3.221720457077026367e-01 -1.436205953359603882e-01 4.499347805976867676e-01 2.195274680852890015e-01
-5.726124644279479980e-01 6.356428265571594238e-01 -1.430816352367401123e-01 3.068233132362365723e-01 -2.719652056694030762e-01 -2.011678218841552734e-01 1.927190721035003662e-01 -4.342965781688690186e-02
-1.518191695213317871e-01 2.880384325981140137e-01 3.095527887344360352e-01 2.724861800670623779e-01 -3.315321803092956543e-01 -1.094548553228378296e-01 -1.948183588683605194e-02 7.756544947624206543e-01
-3.515885472297668457e-01 6.836643815040588379e-02 -6.042890995740890503e-02 3.752536177635192871e-01 1.633679494261741638e-02 -7.321275025606155396e-02 -5.528513789176940918e-01 6.449597477912902832e-01
-3.109379708766937256e-01 1.847963035106658936e-01 -2.293408364057540894e-01 5.671365261077880859e-01 -4.931457340717315674e-01 2.180723994970321655e-01 4.440822601318359375e-01 8.348564803600311279e-02
9.820398688316345215e-02 2.910320162773132324e-01 1.021226402372121811e-02 4.905395805835723877e-01 -3.068086206912994385e-01 -5.941584110260009766e-01 2.585175335407257080e-01 3.885046541690826416e-01
-5.507052540779113770e-01 3.573366105556488037e-01 -6.345346570014953613e-01 2.454543411731719971e-01 -1.756245642900466919e-01 3.608923032879829407e-02 1.786264926195144653e-01 2.051792144775390625e-01
-3.705434203147888184e-01 1.733466833829879761e-01 -2.107751220464706421e-01 3.655278384685516357e-01 -5.222893357276916504e-01 -3.958431184291839600e-01 3.016230762004852295e-01 3.662752211093902588e-01
-5.862701311707496643e-02 2.386389374732971191e-01 2.199492305517196655e-01 2.895535156130790710e-02 -8.856644630432128906e-01 -1.020208597183227539e-01 -2.013483643531799316e-01 2.346218079328536987e-01
-5.020195245742797852e-01 2.431842088699340820e-01 -1.652423739433288574e-01 4.669070839881896973e-01 -4.242599606513977051e-01 -2.777906060218811035e-01 3.387949764728546143e-01 2.675526738166809082e-01
-4.789121747016906738e-01 1.023354604840278625e-01 -5.382915735244750977e-01 5.510808229446411133e-01 3.346113488078117371e-02 -1.077913343906402588e-01 2.295752428472042084e-02 3.917360603809356689e-01
-4.689567983150482178e-01 -3.440865874290466309e-02 -4.533151090145111084e-01 6.609109044075012207e-01 -2.362876534461975098e-01 -2.424292266368865967e-01 -1.153337880969047546e-01 -9.323126077651977539e-02
4.796211123466491699e-01 5.017407536506652832e-01 -5.319731310009956360e-02 5.789433717727661133e-01 -2.592761814594268799e-01 2.089102417230606079e-01 1.491292119026184082e-01 2.170421779155731201e-01
-5.154507160186767578e-01 2.550384402275085449e-01 -6.484150886535644531e-01 3.854864537715911865e-01 -1.164664477109909058e-01 -1.675111055374145508e-01 1.250043064355850220e-01 2.073006778955459595e-01
-2.742121517658233643e-01 2.940019965171813965e-01 3.890888094902038574e-01 3.649522662162780762e-01 -3.095600008964538574e-01 -3.114216625690460205e-01 -2.927333116531372070e-01 5.246775150299072266e-01
-1.226630508899688721e-01 8.999587595462799072e-02 -7.561339139938354492e-01 4.167961180210113525e-01 -4.254810810089111328e-01 -1.673021614551544189e-01 1.345660835504531860e-01 6.530588865280151367e-02
-9.374003857374191284e-02 3.350500464439392090e-01 -4.652045965194702148e-01 6.061143279075622559e-01 -3.594502210617065430e-01 -1.320754140615463257e-01 1.210615932941436768e-01 -3.658688962459564209e-01
-6.522169113159179688e-01 4.343266785144805908e-01 -4.305921792984008789e-01 4.031935036182403564e-01 -1.092464551329612732e-01 1.158197522163391113e-01 6.309446878731250763e-03 -1.122945621609687805e-01
-2.078381776809692383e-01 3.049830496311187744e-01 -4.120714366436004639e-01 3.676745891571044922e-01 -4.592807888984680176e-01 -5.646044015884399414e-01 1.367146521806716919e-01 -1.019479185342788696e-01
-2.916026413440704346e-01 4.275248646736145020e-01 -3.474383056163787842e-01 -1.353363394737243652e-01 -5.787740349769592285e-01 -4.483845531940460205e-01 -1.943593472242355347e-01 1.391308754682540894e-01
-4.135907590389251709e-01 -1.483216881752014160e-01 -2.988420054316520691e-02 7.322224378585815430e-01 -2.946192324161529541e-01 -2.390342950820922852e-01 1.843741983175277710e-01 3.032636344432830811e-01
-8.963236212730407715e-02 -3.514892607927322388e-02 -6.574503183364868164e-01 6.874068975448608398e-01 -2.886090874671936035e-01 1.363094314001500607e-03 -1.248749159276485443e-02 5.008421093225479126e-02
-6.109909340739250183e-02 1.232041120529174805e-01 -3.853477835655212402e-01 6.595885157585144043e-01 -4.968495070934295654e-01 -4.205134510993957520e-02 6.252212822437286377e-02 -3.807899355888366699e-01
-1.743486523628234863e-02 6.143346428871154785e-01 -2.731160223484039307e-01 8.612170815467834473e-02 -1.899193823337554932e-01 -5.325844287872314453e-01 -4.646672606468200684e-01 -6.818104535341262817e-02
3.701228201389312744e-01 3.701689541339874268e-01 -3.868076205253601074e-01 3.787125647068023682e-01 -4.893446564674377441e-01 -1.677655726671218872e-01 1.694119423627853394e-01 3.696444630622863770e-01
3.708092868328094482e-02 4.982227087020874023e-01 1.024932637810707092e-01 6.076835989952087402e-01 -1.279474943876266479e-01 -4.071522057056427002e-01 3.524176776409149170e-01 2.535219490528106689e-01
-7.113056182861328125e-01 5.401745438575744629e-01 -2.071209996938705444e-01 2.552327215671539307e-01 -2.294113785028457642e-01 4.997695982456207275e-02 -1.981035433709621429e-02 -1.967059522867202759e-01
2.760162353515625000e-01 3.110914826393127441e-01 4.063886106014251709e-01 3.939590156078338623e-01 -5.878622531890869141e-01 -2.011462152004241943e-01 -3.440515398979187012e-01 4.762877523899078369e-02
-4.532685577869415283e-01 6.397644430398941040e-02 -4.812153279781341553e-01 1.747981905937194824e-01 -5.234166383743286133e-01 -4.053169786930084229e-01 1.024622321128845215e-01 2.821111083030700684e-01
7.523097842931747437e-02 1.563399136066436768e-01 -1.446756422519683838e-01 3.740174174308776855e-01 -4.448706284165382385e-02 -1.015527769923210144e-01 -2.439832240343093872e-01 8.586375117301940918e-01
-3.614512979984283447e-01 6.493173837661743164e-01 1.152887493371963501e-01 3.959217071533203125e-01 -4.099628627300262451e-01 -8.647083491086959839e-02 2.925851941108703613e-01 -1.286141127347946167e-01
-4.539957940578460693e-01 4.822699427604675293e-01 1.841838657855987549e-02 6.238671541213989258e-01 -2.320170402526855469e-01 -8.283501863479614258e-02 3.316183686256408691e-01 -3.301180154085159302e-02
-4.186946153640747070e-01 6.262705922126770020e-01 -4.199881255626678467e-01 2.272758781909942627e-01 6.679090112447738647e-02 3.820140957832336426e-01 -2.150513418018817902e-02 2.314678430557250977e-01
4.363628029823303223e-01 4.799083471298217773e-01 -1.700003594160079956e-01 4.191361367702484131e-01 -4.035719931125640869e-01 1.065826565027236938e-01 3.258152008056640625e-01 3.071067035198211670e-01
8.488555322401225567e-04 2.196238040924072266e-01 -5.395340174436569214e-02 2.748831808567047119e-01 -1.664542257785797119e-01 2.330310046672821045e-01 -3.250612914562225342e-01 8.280203938484191895e-01
6.822959519922733307e-03 1.600109785795211792e-02 -1.471477299928665161e-01 1.728925704956054688e-01 -3.000851869583129883e-01 -2.716426849365234375e-01 -7.669593095779418945e-01 4.428153932094573975e-01
2.127319872379302979e-01 3.025423586368560791e-01 -3.297477364540100098e-01 -2.494488656520843506e-02 -3.111295104026794434e-01 2.880400605499744415e-02 -3.402009010314941406e-01 7.351799011230468750e-01
-7.095074653625488281e-01 1.554461270570755005e-01 -3.034888207912445068e-01 5.564764142036437988e-01 -1.780587434768676758e-01 -1.850644648075103760e-01 5.172354727983474731e-02 4.511096701025962830e-02
-6.451379656791687012e-01 5.613796710968017578e-01 -3.897726237773895264e-01 2.402908504009246826e-01 -1.084493622183799744e-01 -2.041227668523788452e-01 5.412418022751808167e-02 5.128963291645050049e-02
4.704615175724029541e-01 2.460108697414398193e-01 -1.884911954402923584e-01 3.685842156410217285e-01 -4.472180902957916260e-01 3.356529027223587036e-02 3.529159724712371826e-01 4.701927304267883301e-01
2.049988955259323120e-01 1.451121177524328232e-02 -6.499953866004943848e-01 6.551038026809692383e-01 -8.204089850187301636e-02 1.881093233823776245e-01 -1.665448993444442749e-01 1.904126554727554321e-01
-4.221100211143493652e-01 6.809158250689506531e-03 3.311591595411300659e-02 2.755266129970550537e-01 -2.213006466627120972e-01 -1.974697411060333252e-01 -5.271297097206115723e-01 6.155737638473510742e-01
-9.115973114967346191e-02 -1.421181857585906982e-01 -1.452130381949245930e-03 4.017631113529205322e-01 -2.666367888450622559e-01 -6.730760633945465088e-02 -5.282741785049438477e-01 6.748166680335998535e-01
-3.579851984977722168e-01 5.374798178672790527e-01 -5.962300300598144531e-01 2.163295894861221313e-01 1.470512524247169495e-02 3.750990629196166992e-01 -3.157368674874305725e-02 1.968780159950256348e-01
-3.647430837154388428e-01 2.342374920845031738e-01 -4.919724464416503906e-01 2.932869791984558105e-01 -6.084510684013366699e-01 2.898825518786907196e-02 -2.651591086760163307e-03 -3.361265361309051514e-01
5.130314230918884277e-01 3.214757442474365234e-01 -2.430626302957534790e-01 4.602986276149749756e-01 -4.170092344284057617e-01 1.497794389724731445e-01 1.365697532892227173e-01 3.840779960155487061e-01
-7.018507122993469238e-01 4.441135525703430176e-01 -4.458267390727996826e-01 2.788493633270263672e-01 -1.596485525369644165e-01 1.597334817051887512e-02 -8.266063407063484192e-03 -8.854004740715026855e-02
-6.094057559967041016e-01 5.379799008369445801e-01 -4.688544571399688721e-01 3.062764108180999756e-01 -1.076276078820228577e-01 -3.190600126981735229e-02 9.614939987659454346e-02 6.104218214750289917e-02
-4.254377782344818115e-01 5.047585964202880859e-01 7.512803375720977783e-02 5.393655300140380859e-01 -3.115552365779876709e-01 -1.811158806085586548e-01 3.660150170326232910e-01 6.185179948806762695e-02
2.309801988303661346e-02 1.300935447216033936e-01 -7.850331068038940430e-01 5.142900347709655762e-01 -3.880805522203445435e-02 2.525919675827026367e-01 -1.770063191652297974e-01 7.163003087043762207e-02
2.734840512275695801e-01 -4.347441345453262329e-02 -7.405261993408203125e-01 4.153624475002288818e-01 -1.990536898374557495e-01 -1.475910097360610962e-01 -1.974394768476486206e-01 3.194111287593841553e-01
2.621833682060241699e-01 3.422498404979705811e-01 -2.560571134090423584e-01 2.879810333251953125e-01 1.916341669857501984e-02 1.392746716737747192e-01 -3.556298017501831055e-01 7.206867933273315430e-01
-2.084650248289108276e-01 5.731599777936935425e-02 -4.148960411548614502e-01 7.078258991241455078e-01 -4.574184119701385498e-01 2.175208628177642822e-01 3.480193018913269043e-02 -1.494754552841186523e-01
-2.999303936958312988e-01 1.473175734281539917e-01 2.753427326679229736e-01 4.716794192790985107e-01 -2.366598546504974365e-01 -4.363009035587310791e-01 -3.647491037845611572e-01 4.589509963989257812e-01
1.218909248709678650e-01 2.046001553535461426e-01 -1.498541533946990967e-01 7.439761161804199219e-01 -1.406421214342117310e-01 -4.428540468215942383e-01 2.190009951591491699e-01 3.216572999954223633e-01
-5.881325602531433105e-01 3.774813413619995117e-01 -7.272288948297500610e-02 5.853196382522583008e-01 -2.456002086400985718e-01 -4.649339616298675537e-02 3.073495626449584961e-01 8.231259882450103760e-02
1.421460695564746857e-02 4.555136561393737793e-01 -2.306730449199676514e-01 1.865364462137222290e-01 -1.681668460369110107e-01 3.709421157836914062e-01 -7.213138341903686523e-01 -1.346386373043060303e-01
2.104205489158630371e-01 1.584676504135131836e-01 3.790382146835327148e-01 3.046341836452484131e-01 -7.859463691711425781e-01 1.259374469518661499e-01 -1.512611508369445801e-01 1.941320747137069702e-01
-4.029552042484283447e-01 4.045209586620330811e-01 -3.726417124271392822e-01 3.072738945484161377e-01 -3.486192524433135986e-01 -4.838954210281372070e-01 2.126815468072891235e-01 1.994675248861312866e-01
-6.792227625846862793e-01 3.860161006450653076e-01 -2.022499144077301025e-01 3.082859516143798828e-01 -3.919113278388977051e-01 -9.489710628986358643e-02 2.686511278152465820e-01 1.375842094421386719e-01
-2.209734320640563965e-01 -2.189399488270282745e-02 1.909913271665573120e-01 4.441916048526763916e-01 -4.072400629520416260e-01 -3.233725726604461670e-01 -4.652152359485626221e-01 4.796541035175323486e-01
3.445033133029937744e-01 5.181349515914916992e-01 -2.420077798888087273e-03 5.292559862136840820e-01 -2.474296092987060547e-01 4.008386731147766113e-01 2.633771896362304688e-01 2.036545127630233765e-01
-3.457770943641662598e-01 -6.541200727224349976e-02 -2.690014839172363281e-01 4.332178831100463867e-01 -6.407485008239746094e-01 -7.775093615055084229e-02 3.236339092254638672e-01 3.078589141368865967e-01
-1.915159523487091064e-01 -3.052951395511627197e-01 -3.024616539478302002e-01 7.905306220054626465e-01 -3.680596947669982910e-01 8.505631983280181885e-02 -1.013012081384658813e-01 2.702325955033302307e-02
-5.574309825897216797e-01 2.971931099891662598e-01 -1.467599570751190186e-01 6.298045516014099121e-01 -2.612291872501373291e-01 -4.662468656897544861e-02 3.294622898101806641e-01 6.160164624452590942e-02
-5.045386552810668945e-01 4.339991807937622070e-01 -1.582363545894622803e-01 5.941638350486755371e-01 -2.839131653308868408e-01 -9.074116498231887817e-02 2.459152191877365112e-01 -1.723395735025405884e-01
1.147434860467910767e-01 3.220889866352081299e-01 -3.897835314273834229e-01 5.084955096244812012e-01 -4.534967839717864990e-01 -3.115653991699218750e-01 -4.954383522272109985e-02 -4.091536402702331543e-01
-3.702505826950073242e-01 6.359935402870178223e-01 4.256689548492431641e-02 2.673238813877105713e-01 -3.790177404880523682e-01 -2.898306548595428467e-01 3.567683994770050049e-01 1.738176196813583374e-01
-3.986536860466003418e-01 6.633068621158599854e-02 4.451187551021575928e-01 5.253079533576965332e-01 -3.524456918239593506e-01 -6.624427437782287598e-02 -3.440228402614593506e-01 3.400568366050720215e-01
1.990293860435485840e-01 6.258671283721923828e-01 -4.259143315721303225e-04 6.012029051780700684e-01 -2.192372679710388184e-01 2.206230014562606812e-01 2.599839568138122559e-01 2.071262449026107788e-01
-1.381136178970336914e-01 -1.272653490304946899e-01 2.917005121707916260e-01 5.814145803451538086e-01 -2.725462019443511963e-01 2.879568375647068024e-02 -4.276742041110992432e-01 5.325225591659545898e-01
-1.715692430734634399e-01 3.624437153339385986e-01 4.105323553085327148e-01 4.056688547134399414e-01 -2.426859438419342041e-01 -2.854762673377990723e-01 -4.811817407608032227e-01 3.662859499454498291e-01
-1.484889388084411621e-01 2.183022797107696533e-01 -2.197206467390060425e-01 2.775493860244750977e-01 -7.235858440399169922e-01 2.463980615139007568e-01 4.482236802577972412e-01 1.406818628311157227e-01
3.007377684116363525e-01 3.169275522232055664e-01 -3.891580402851104736e-01 4.592623114585876465e-01 -3.037596046924591064e-01 5.168988108634948730e-01 -2.603076100349426270e-01 -1.397621929645538330e-01
2.954156696796417236e-01 2.898817956447601318e-01 -4.103374183177947998e-01 7.407691478729248047e-01 1.735597252845764160e-01 -1.729417741298675537e-01 -1.879787594079971313e-01 1.273356378078460693e-01
-1.706053018569946289e-01 2.881846725940704346e-01 5.505041405558586121e-02 3.509312272071838379e-01 -2.117569148540496826e-01 -3.783697187900543213e-01 -7.185300439596176147e-02 7.539847493171691895e-01
-2.095187008380889893e-01 4.265993535518646240e-01 -4.264596700668334961e-01 -2.994896471500396729e-02 -6.640509366989135742e-01 -1.639739125967025757e-01 -1.908631473779678345e-01 -2.950767576694488525e-01
-4.500509202480316162e-01 5.104351639747619629e-01 -2.684071660041809082e-01 1.809454411268234253e-01 -5.604366064071655273e-01 -1.497598439455032349e-01 1.720406562089920044e-01 -2.569268941879272461e-01
-2.074296772480010986e-01 2.453317642211914062e-01 -3.765116333961486816e-01 3.518822193145751953e-01 -3.527183532714843750e-01 -2.807114124298095703e-01 3.844949901103973389e-01 5.292991399765014648e-01
-1.996249109506607056e-01 3.216851651668548584e-01 2.235808074474334717e-01 5.972767248749732971e-02 -8.498878479003906250e-01 1.121794506907463074e-01 -2.597120106220245361e-01 -2.772878669202327728e-02
1.664492934942245483e-01 2.926222085952758789e-01 4.848839342594146729e-01 4.145855009555816650e-01 -4.477899372577667236e-01 -4.908310621976852417e-02 -2.010450065135955811e-01 4.861373305320739746e-01
1.301655173301696777e-01 7.665349543094635010e-02 -1.126395985484123230e-01 7.180299758911132812e-01 -3.290080726146697998e-01 5.827726125717163086e-01 -3.197802975773811340e-02 5.815622396767139435e-03
-3.189455568790435791e-01 2.010510712862014771e-01 2.923530638217926025e-01 2.898743748664855957e-01 -3.121561706066131592e-01 -2.203107327222824097e-01 -5.161657333374023438e-01 5.253087878227233887e-01
2.017034590244293213e-01 4.533669054508209229e-01 -3.348166048526763916e-01 5.497916340827941895e-01 -1.736177951097488403e-01 5.153520703315734863e-01 -1.521265655755996704e-01 -1.432755738496780396e-01
4.222615957260131836e-01 4.747674763202667236e-01 -4.525964334607124329e-02 7.417535185813903809e-01 6.078634783625602722e-02 1.147316023707389832e-01 5.566490348428487778e-03 1.647873371839523315e-01
-4.080509841442108154e-01 1.497633606195449829e-01 -1.870590299367904663e-01 3.007988035678863525e-01 -5.765601992607116699e-01 -2.042683809995651245e-01 3.756329715251922607e-01 4.127314090728759766e-01
4.807723164558410645e-01 4.640814960002899170e-01 -2.907467782497406006e-01 5.481148958206176758e-01 -3.428144156932830811e-01 -1.982318460941314697e-01 2.693214453756809235e-02 -1.047847941517829895e-01
2.176589705049991608e-02 2.398878931999206543e-01 -4.073276817798614502e-01 6.580873727798461914e-01 -4.484963715076446533e-01 4.734817892313003540e-02 1.344745904207229614e-01 -3.485843837261199951e-01
4.495970904827117920e-01 3.027747869491577148e-01 -8.310905098915100098e-02 5.124406218528747559e-01 -2.547113895416259766e-01 4.662821292877197266e-01 -3.921569287776947021e-01 2.456590533256530762e-02
-1.109451875090599060e-01 3.556558489799499512e-01 4.015172123908996582e-01 3.107670545578002930e-01 -4.046300947666168213e-01 -4.443612098693847656e-01 -4.295400381088256836e-01 2.402514815330505371e-01
4.003209993243217468e-03 4.738383591175079346e-01 -3.163567483425140381e-01 -5.516504496335983276e-02 -4.926302731037139893e-01 3.515796363353729248e-01 -5.499424338340759277e-01 -6.005888432264328003e-02
-2.296787798404693604e-01 -2.178197652101516724e-01 -6.224400997161865234e-01 4.271683096885681152e-01 -5.152115821838378906e-01 -1.798775047063827515e-01 -2.246083319187164307e-02 1.777481883764266968e-01
-4.079174995422363281e-01 4.508761167526245117e-01 -4.482210278511047363e-01 2.850602865219116211e-01 1.941523998975753784e-01 3.382213115692138672e-01 -1.456875652074813843e-01 4.181373417377471924e-01
-1.650047488510608673e-02 2.985501848161220551e-02 -7.000430226325988770e-01 3.363215327262878418e-01 -4.511560201644897461e-01 -1.776936203241348267e-01 2.167149484157562256e-01 3.370194435119628906e-01
-3.278073072433471680e-01 8.866705745458602905e-02 -7.473530769348144531e-01 2.759490013122558594e-01 -3.575583100318908691e-01 3.229078352451324463e-01 5.058258771896362305e-02 1.237740814685821533e-01
-2.040135562419891357e-01 8.219530582427978516e-01 -3.105750381946563721e-01 -9.736244380474090576e-02 -2.931286990642547607e-01 -1.212067231535911560e-01 -2.583051323890686035e-01 -9.745950251817703247e-02
4.456446170806884766e-01 6.108697652816772461e-01 -3.030573725700378418e-01 1.228016614913940430e-01 -2.894290983676910400e-01 -4.299555122852325439e-01 -2.031303755939006805e-02 2.286297678947448730e-01
-2.641959115862846375e-02 4.620711132884025574e-02 -7.834198325872421265e-02 3.447278141975402832e-01 -1.342798769474029541e-01 4.729562997817993164e-01 -5.884062647819519043e-01 5.331524610519409180e-01
-9.939967095851898193e-02 1.111595407128334045e-01 4.542647302150726318e-01 3.349038958549499512e-01 -7.334039211273193359e-01 -4.026959091424942017e-02 -3.209623098373413086e-01 1.293304115533828735e-01
-9.971719235181808472e-02 5.283659696578979492e-02 -2.081159651279449463e-01 7.551847100257873535e-01 -1.940480470657348633e-01 -3.825966417789459229e-01 2.305479347705841064e-01 3.694069981575012207e-01
-3.586093485355377197e-01 -2.023429125547409058e-01 -6.664685606956481934e-01 3.046835958957672119e-01 -4.042118489742279053e-01 -1.574605107307434082e-01 -1.166268065571784973e-01 3.027559518814086914e-01
-3.290280997753143311e-01 7.656716108322143555e-01 -2.058455199003219604e-01 3.076221644878387451e-01 7.037775963544845581e-02 3.334237337112426758e-01 -1.836239993572235107e-01 -1.365340501070022583e-01
-4.716284573078155518e-01 4.491324722766876221e-01 1.670228093862533569e-01 3.901107311248779297e-01 -4.241094887256622314e-01 1.850631237030029297e-01 4.048809111118316650e-01 1.331094950437545776e-01
2.255818843841552734e-01 3.153474032878875732e-01 8.694861084222793579e-02 1.090731471776962280e-01 -3.475769162178039551e-01 6.697279959917068481e-02 -6.076909899711608887e-01 5.793344378471374512e-01
-2.457010746002197266e-01 3.578127622604370117e-01 -4.642980098724365234e-01 5.505837798118591309e-01 -4.081425368785858154e-01 3.558427328243851662e-03 1.307096034288406372e-01 -3.304663300514221191e-01
2.146666795015335083e-01 -2.027858793735504150e-02 -7.262266278266906738e-01 5.010105967521667480e-01 -1.240569204092025757e-01 -2.149437367916107178e-01 -2.349162995815277100e-01 2.414817512035369873e-01
-2.081087976694107056e-01 4.488771259784698486e-01 -3.633787631988525391e-01 3.330481350421905518e-01 -2.470082789659500122e-01 -5.092712044715881348e-01 -2.686486840248107910e-01 -3.459659814834594727e-01
-5.950184464454650879e-01 3.507309854030609131e-01 -3.151200115680694580e-01 3.925273120403289795e-01 -2.668711245059967041e-01 -2.089369893074035645e-01 2.888931035995483398e-01 2.668867707252502441e-01
8.489604108035564423e-03 4.517670869827270508e-01 4.221681654453277588e-01 1.787109375000000000e-01 -5.872784852981567383e-01 -2.784937024116516113e-01 -3.602929115295410156e-01 1.827707886695861816e-01
-6.209896206855773926e-01 2.960645556449890137e-01 -3.087992072105407715e-01 4.332662224769592285e-01 -2.925498485565185547e-01 -2.642338275909423828e-01 2.327048927545547485e-01 1.846202462911605835e-01
-3.582593798637390137e-01 5.441572666168212891e-01 7.228039950132369995e-02 -8.998876065015792847e-02 -1.638147681951522827e-01 -1.895591318607330322e-01 -3.264776766300201416e-01 6.267894506454467773e-01
2.825002968311309814e-01 3.934281468391418457e-01 -1.656036823987960815e-01 1.124963983893394470e-01 -2.161469161510467529e-01 2.911671698093414307e-01 -5.332877039909362793e-01 5.562680959701538086e-01
-1.943423300981521606e-01 1.516821887344121933e-02 1.952392756938934326e-01 4.139152765274047852e-01 -3.882841467857360840e-01 -3.515748381614685059e-01 -4.549594223499298096e-01 5.207680463790893555e-01
-1.181659549474716187e-01 2.594027481973171234e-02 -4.387538433074951172e-01 7.868079543113708496e-01 -3.042380809783935547e-01 -2.740995287895202637e-01 -6.874199956655502319e-02 -3.708665445446968079e-02
3.381739258766174316e-01 5.667368769645690918e-01 -1.274170279502868652e-01 5.626921057701110840e-01 -2.151205688714981079e-01 3.654676377773284912e-01 -1.107415333390235901e-01 -1.987036019563674927e-01
-2.828376293182373047e-01 1.011614799499511719e-01 -7.607192397117614746e-01 3.948863744735717773e-01 -1.438696235418319702e-01 2.535564601421356201e-01 8.553760498762130737e-02 2.878092825412750244e-01
6.391949951648712158e-02 1.858512759208679199e-01 4.662896394729614258e-01 5.176313519477844238e-01 -4.191212952136993408e-01 -2.149509489536285400e-01 -2.922607362270355225e-01 4.107583165168762207e-01
3.026970624923706055e-01 3.497439920902252197e-01 -3.254196345806121826e-01 1.618663221597671509e-01 -1.287144720554351807e-01 1.619470119476318359e-01 -5.667111873626708984e-01 5.385155677795410156e-01
2.608992457389831543e-01 2.872104644775390625e-01 -8.265301585197448730e-02 6.819216907024383545e-02 -3.476723134517669678e-01 2.562215030193328857e-01 -5.724001526832580566e-01 5.690278410911560059e-01
1.122505124658346176e-02 3.489401042461395264e-01 9.950020909309387207e-02 7.285708189010620117e-01 -1.547457575798034668e-01 -3.720529675483703613e-01 3.002046942710876465e-01 2.913872003555297852e-01
3.328039646148681641e-01 4.909705221652984619e-01 7.104102522134780884e-02 7.555531859397888184e-01 7.940056920051574707e-02 2.003427147865295410e-01 -1.600111275911331177e-01 -1.538849528878927231e-02
2.344256788492202759e-01 3.369462788105010986e-01 -5.579696223139762878e-02 6.250073313713073730e-01 -3.221021294593811035e-01 5.389443039894104004e-01 1.895731389522552490e-01 8.726756274700164795e-02
-7.525876164436340332e-02 6.200109720230102539e-01 -3.022058606147766113e-01 -2.398556284606456757e-02 -2.506397366523742676e-01 -3.645694553852081299e-01 -5.675507783889770508e-01 -1.317714713513851166e-02
1.393065452575683594e-01 1.264079362154006958e-01 -6.519721448421478271e-02 3.936245739459991455e-01 -9.096093475818634033e-02 5.105435475707054138e-02 -1.819488555192947388e-01 8.726041316986083984e-01
-3.292688354849815369e-02 -1.052775606513023376e-01 -6.892093271017074585e-02 3.423993587493896484e-01 -3.004440069198608398e-01 3.135557472705841064e-01 -4.775071442127227783e-01 6.702596545219421387e-01
2.364638149738311768e-01 7.161728739738464355e-01 -1.801164150238037109e-01 2.316914498805999756e-01 -1.163814216852188110e-01 2.656750679016113281e-01 6.383971124887466431e-02 5.068086385726928711e-01
-2.718757390975952148e-01 1.046852301806211472e-02 -7.066413760185241699e-01 3.060118556022644043e-01 -3.776090443134307861e-01 3.763661384582519531e-01 6.556987017393112183e-02 2.108301520347595215e-01
5.047994852066040039e-02 3.014512062072753906e-01 2.499640919268131256e-02 -7.865115255117416382e-02 -8.492853045463562012e-01 2.822661213576793671e-02 -4.192684590816497803e-01 4.358826950192451477e-02
9.839696437120437622e-02 -5.033915117383003235e-02 -5.129871964454650879e-01 6.946947574615478516e-01 -1.219675317406654358e-01 4.341919124126434326e-01 -1.226678416132926941e-01 1.535624712705612183e-01
-1.363189816474914551e-01 3.162467777729034424e-01 -3.329417109489440918e-02 8.174259662628173828e-01 -1.367509812116622925e-01 -1.602436304092407227e-01 3.542259335517883301e-01 2.055639028549194336e-01
3.128743171691894531e-01 2.948068380355834961e-01 -3.078334927558898926e-01 8.326251506805419922e-01 8.540136367082595825e-02 -3.478098288178443909e-02 -1.359766870737075806e-01 -1.341084390878677368e-02
3.221908509731292725e-01 3.431364297866821289e-01 3.086231946945190430e-01 2.464487701654434204e-01 -5.116531848907470703e-01 -3.607963323593139648e-01 -2.955610752105712891e-01 3.783463835716247559e-01
-2.304456084966659546e-01 -1.655710637569427490e-01 -5.944640636444091797e-01 4.208568930625915527e-01 -5.373029708862304688e-01 -3.037078380584716797e-01 3.012063167989253998e-02 8.445539325475692749e-02
-4.561148583889007568e-01 5.058582872152328491e-02 -1.413266211748123169e-01 5.404165983200073242e-01 -5.379759669303894043e-01 7.267209887504577637e-02 3.825881183147430420e-01 1.905355900526046753e-01
-4.066703319549560547e-01 1.307053864002227783e-01 -4.858893156051635742e-01 3.320789933204650879e-01 -6.076078414916992188e-01 -1.423318386077880859e-01 -6.569214910268783569e-02 -2.782252430915832520e-01
-6.271473169326782227e-01 1.065010279417037964e-01 -2.226601541042327881e-01 4.409511387348175049e-01 -4.548293054103851318e-01 6.713124457746744156e-03 2.998013496398925781e-01 2.335224151611328125e-01
-3.821256458759307861e-01 2.901911735534667969e-01 -1.494611799716949463e-01 2.337703853845596313e-01 -7.258994579315185547e-01 1.769954860210418701e-01 3.667550086975097656e-01 -3.889002371579408646e-03
3.487383127212524414e-01 2.819019556045532227e-01 -1.764860898256301880e-01 7.097838073968887329e-02 -3.739432394504547119e-01 2.431871443986892700e-01 -4.193651974201202393e-01 6.228056550025939941e-01
4.881052970886230469e-01 4.684726893901824951e-01 -9.922637045383453369e-02 5.715901851654052734e-01 -1.688443422317504883e-01 2.861353754997253418e-01 1.415394842624664307e-01 2.744266986846923828e-01
2.289068251848220825e-01 1.598427444696426392e-01 -3.693069517612457275e-01 7.100087404251098633e-01 -4.564329683780670166e-01 6.058048829436302185e-02 1.617533415555953979e-01 -2.082941979169845581e-01
6.080957129597663879e-02 2.431921660900115967e-01 2.410715520381927490e-01 2.154214233160018921e-01 -7.234724164009094238e-01 -1.370880473405122757e-02 -5.518777966499328613e-01 -6.684639304876327515e-02
4.845813661813735962e-02 4.114232063293457031e-01 -5.204579234123229980e-02 2.537652552127838135e-01 1.002216245979070663e-02 1.570576727390289307e-01 -2.346895039081573486e-01 8.254879713058471680e-01
-3.516116142272949219e-01 3.232053518295288086e-01 -3.621411621570587158e-01 4.592051804065704346e-01 -4.737260043621063232e-01 6.833502650260925293e-02 3.665803372859954834e-02 -4.466119110584259033e-01
3.398146107792854309e-02 8.238902091979980469e-01 8.412366360425949097e-02 2.990586161613464355e-01 9.356838464736938477e-02 1.259389519691467285e-01 9.147379547357559204e-02 4.365253448486328125e-01
3.003359735012054443e-01 2.461137771606445312e-01 -2.811563014984130859e-01 7.004927396774291992e-01 -2.733234465122222900e-01 3.367479443550109863e-01 -2.395206391811370850e-01 -1.844243705272674561e-01
-3.531531393527984619e-01 5.595863461494445801e-01 -3.362258374691009521e-01 -2.951992154121398926e-01 -4.162557125091552734e-01 -8.062186092138290405e-02 -3.998049497604370117e-01 1.494758129119873047e-01
2.873518764972686768e-01 1.287860516458749771e-02 -6.166219115257263184e-01 5.513015985488891602e-01 -4.388582706451416016e-01 9.349340200424194336e-02 6.441042572259902954e-02 1.661951839923858643e-01
2.862919867038726807e-01 5.880321860313415527e-01 -2.207163721323013306e-01 1.130212396383285522e-01 -3.788483142852783203e-01 1.498046964406967163e-01 1.879525184631347656e-01 5.563021302223205566e-01
-4.525513052940368652e-01 1.506434381008148193e-01 -2.517366707324981689e-01 4.530462920665740967e-01 -3.883396089076995850e-01 -5.400703549385070801e-01 1.567908227443695068e-01 1.918708682060241699e-01
-6.486175954341888428e-02 2.322504818439483643e-01 -5.176790952682495117e-01 5.603199601173400879e-01 -4.389407932758331299e-01 -2.350759208202362061e-01 9.907028824090957642e-02 -3.196216523647308350e-01
-2.498300820589065552e-01 -1.532769501209259033e-01 -2.991938591003417969e-01 8.027604818344116211e-01 -3.465030789375305176e-01 1.517928540706634521e-01 -4.011704400181770325e-02 -1.882415711879730225e-01
-3.856256008148193359e-01 7.734307050704956055e-01 1.560717374086380005e-01 3.782925307750701904e-01 -1.895296722650527954e-01 -5.229345336556434631e-02 2.147714793682098389e-01 -2.917853556573390961e-02
1.288232766091823578e-02 4.879589378833770752e-01 -3.486643359065055847e-02 1.398007422685623169e-01 -7.367099076509475708e-02 2.088982015848159790e-01 -1.913794130086898804e-01 8.094925284385681152e-01
1.893352717161178589e-01 4.133256077766418457e-01 -4.481752514839172363e-01 4.874685406684875488e-01 -3.493440151214599609e-01 -3.275946378707885742e-01 -5.567764863371849060e-02 -3.498113453388214111e-01
-2.020848840475082397e-01 3.898779749870300293e-01 -4.021553099155426025e-01 -2.313509210944175720e-02 -4.701940417289733887e-01 3.295739293098449707e-01 -5.028090476989746094e-01 -2.497490644454956055e-01
4.830467328429222107e-02 2.918634116649627686e-01 -5.116819143295288086e-01 -4.365596920251846313e-02 -5.175310373306274414e-01 3.624303042888641357e-01 -4.995632767677307129e-01 -7.727207266725599766e-04
-1.349697858095169067e-01 5.639840960502624512e-01 4.428345561027526855e-01 1.779548674821853638e-01 -4.591609835624694824e-01 -2.911977469921112061e-01 -3.722146749496459961e-01 4.202272370457649231e-02
-2.753822505474090576e-01 3.648897707462310791e-01 -4.835118055343627930e-01 -1.661837287247180939e-02 -3.384069502353668213e-01 4.108794927597045898e-01 -5.159512162208557129e-01 -8.609997481107711792e-02
-6.699787378311157227e-01 3.457617163658142090e-01 -5.366831421852111816e-01 2.587530016899108887e-01 -2.351710796356201172e-01 -1.433538496494293213e-01 4.884859547019004822e-03 2.675219811499118805e-02
-3.851602375507354736e-01 7.239234447479248047e-02 -3.962779045104980469e-01 6.198784112930297852e-01 -2.154818922281265259e-01 -3.152868151664733887e-01 -2.905994355678558350e-01 -2.735676765441894531e-01
8.554565906524658203e-02 5.231590867042541504e-01 -2.304101884365081787e-01 1.095710694789886475e-01 9.767785668373107910e-02 1.521662175655364990e-01 -5.923547744750976562e-01 5.199154019355773926e-01
-5.090933442115783691e-01 3.145416080951690674e-01 1.348895113915205002e-02 2.183797508478164673e-01 -2.272583395242691040e-01 4.722322523593902588e-01 -5.545246601104736328e-01 -1.089437976479530334e-01
-4.769462049007415771e-01 9.876382350921630859e-02 -3.795142173767089844e-01 2.703058123588562012e-01 -5.068665146827697754e-01 -4.147095084190368652e-01 1.793016791343688965e-01 2.909041047096252441e-01
-8.918625116348266602e-02 6.656863689422607422e-01 -1.394233852624893188e-01 3.535940870642662048e-02 -2.631618976593017578e-01 -4.509687125682830811e-01 -4.920679628849029541e-01 -1.160195767879486084e-01
-3.626486659049987793e-01 3.722626268863677979e-01 -2.189902216196060181e-01 -2.800115048885345459e-01 -4.408411979675292969e-01 -3.393270075321197510e-01 -3.401069343090057373e-01 4.223590493202209473e-01
-5.484487414360046387e-01 2.758236527442932129e-01 -5.256404876708984375e-01 5.769421458244323730e-01 -5.817083641886711121e-02 8.092444390058517456e-02 2.929221466183662415e-02 -5.634295940399169922e-02
-2.453529685735702515e-01 7.237895727157592773e-01 -3.822323083877563477e-01 1.664354354143142700e-01 4.217236489057540894e-02 4.503268599510192871e-01 -1.696187853813171387e-01 9.372816234827041626e-02
3.109697718173265457e-03 -1.962683647871017456e-01 -6.066257357597351074e-01 4.698647856712341309e-01 -5.971682667732238770e-01 8.264005929231643677e-02 4.032048583030700684e-02 8.738721162080764771e-02
-7.803826034069061279e-02 3.857118189334869385e-01 4.292376935482025146e-01 2.276029139757156372e-01 -3.922248184680938721e-01 5.332522094249725342e-02 -6.015175580978393555e-01 3.009670078754425049e-01
3.684802055358886719e-01 1.058173030614852905e-01 -5.746130943298339844e-01 4.876762628555297852e-01 -4.466080665588378906e-01 4.627165384590625763e-03 -2.217591404914855957e-01 -1.906812489032745361e-01
8.212943561375141144e-03 1.238131076097488403e-01 -1.369632184505462646e-01 1.934933811426162720e-01 -3.142642378807067871e-01 6.246852129697799683e-02 -3.315408527851104736e-01 8.460618257522583008e-01
-3.310695588588714600e-01 3.647860884666442871e-02 3.760130703449249268e-01 5.343217253684997559e-01 -2.678114175796508789e-01 -6.831299513578414917e-02 -4.526133835315704346e-01 4.253564178943634033e-01
-2.879715263843536377e-01 4.605061709880828857e-01 -4.069260358810424805e-01 -2.634495794773101807e-01 -3.704423010349273682e-01 -1.026406437158584595e-01 -5.344421863555908203e-01 1.913660764694213867e-01
2.410233020782470703e-01 3.000268340110778809e-01 -4.058876931667327881e-01 7.400019168853759766e-01 2.410444468259811401e-01 -2.161739766597747803e-01 -1.742866039276123047e-01 6.583741307258605957e-02
-2.698863744735717773e-01 -8.899956196546554565e-02 2.178680598735809326e-01 5.100760459899902344e-01 -3.120619952678680420e-01 -1.251374185085296631e-01 -4.199419319629669189e-01 5.676295757293701172e-01
-4.544349014759063721e-02 3.521324396133422852e-01 -2.718281447887420654e-01 1.038925573229789734e-01 -4.166406989097595215e-01 4.731999039649963379e-01 -6.022577285766601562e-01 -1.703865528106689453e-01
-1.478940993547439575e-01 -2.452281117439270020e-02 -5.913676023483276367e-01 4.350496232509613037e-01 -3.854441940784454346e-01 -2.163195013999938965e-01 2.144083827733993530e-01 4.440832138061523438e-01
-6.615599989891052246e-02 4.893226623535156250e-01 -2.903948724269866943e-01 5.859792605042457581e-02 -3.493736088275909424e-01 -4.426997900009155273e-01 -5.411229729652404785e-01 -2.399266213178634644e-01
-1.328346878290176392e-01 2.069356143474578857e-01 3.913078904151916504e-01 5.313684344291687012e-01 -2.136028707027435303e-01 -3.322292268276214600e-01 -4.169041514396667480e-01 4.174287021160125732e-01
3.959882557392120361e-01 4.976591169834136963e-01 -1.513700336217880249e-01 6.535530686378479004e-01 4.572758078575134277e-02 2.613431811332702637e-01 2.276606298983097076e-02 2.730840742588043213e-01
-2.159102112054824829e-01 5.766656398773193359e-01 -5.779871344566345215e-01 -3.254604339599609375e-02 -1.954209804534912109e-01 -3.327910006046295166e-01 -3.697308301925659180e-01 -8.419143967330455780e-03
3.532666862010955811e-01 4.619200825691223145e-01 4.134493768215179443e-01 3.651959598064422607e-01 -5.958917737007141113e-01 -4.435950517654418945e-02 -1.638022810220718384e-02 1.417761482298374176e-02
1.317707151174545288e-01 1.767603605985641479e-01 3.548754751682281494e-01 3.537545502185821533e-01 -7.022567391395568848e-01 1.870976835489273071e-01 -4.126132130622863770e-01 4.351578280329704285e-02
-1.292743533849716187e-01 5.024781450629234314e-03 -6.898962706327438354e-02 2.113199383020401001e-01 -3.404091596603393555e-01 3.714538761414587498e-04 -4.895831048488616943e-01 7.604452967643737793e-01
-7.188768591731786728e-03 5.503892898559570312e-01 -4.269544780254364014e-01 1.824829913675785065e-02 -2.654761672019958496e-01 -5.828883051872253418e-01 -3.203023672103881836e-01 3.958385065197944641e-02
1.837947070598602295e-01 8.421842753887176514e-02 -6.319051384925842285e-01 7.419745326042175293e-01 -4.231741279363632202e-02 3.605595091357827187e-03 -5.756403878331184387e-02 6.464696675539016724e-02
-3.418153524398803711e-01 6.437754631042480469e-01 -4.636150300502777100e-01 2.831737995147705078e-01 2.285223454236984253e-01 2.777940928936004639e-01 -7.609656453132629395e-02 1.959755420684814453e-01
-1.327747106552124023e-01 6.511051058769226074e-01 1.584981828927993774e-01 5.498790740966796875e-01 1.149142235517501831e-01 -3.889884799718856812e-02 2.499223947525024414e-01 3.921284675598144531e-01
4.935380816459655762e-02 2.885774672031402588e-01 -4.826950132846832275e-01 4.980441033840179443e-01 -3.973507881164550781e-01 -3.567506968975067139e-01 -3.958258777856826782e-02 -3.827783763408660889e-01
5.110882222652435303e-02 3.185736835002899170e-01 5.631652101874351501e-02 -4.400471225380897522e-02 -8.545308709144592285e-01 -5.097276531159877777e-03 -3.926865756511688232e-01 7.961732149124145508e-02
-6.549066305160522461e-01 3.746185004711151123e-01 -1.038544550538063049e-01 2.272947728633880615e-01 2.694515883922576904e-02 2.898627817630767822e-01 -5.098552703857421875e-01 1.536571979522705078e-01
-6.654880195856094360e-02 1.264557689428329468e-01 8.511375635862350464e-02 1.595431566238403320e-01 -3.762030899524688721e-01 2.655163407325744629e-02 -7.686012983322143555e-01 4.624933302402496338e-01
3.364579677581787109e-01 5.548848509788513184e-01 -3.987128734588623047e-01 4.813738465309143066e-01 4.309493675827980042e-02 4.096694290637969971e-02 -2.119265794754028320e-01 3.738418519496917725e-01
-2.937646210193634033e-01 2.941268384456634521e-01 -4.228222668170928955e-01 -2.797816395759582520e-01 -5.115075707435607910e-01 -3.792824745178222656e-01 -3.060173392295837402e-01 2.664463818073272705e-01
-2.320382595062255859e-01 3.700000941753387451e-01 5.294311642646789551e-01 2.660581767559051514e-01 -4.855091273784637451e-01 3.771609812974929810e-02 -4.277517199516296387e-01 1.950915008783340454e-01
-1.384160816669464111e-01 3.362020552158355713e-01 -4.527621269226074219e-01 6.369690895080566406e-01 -3.259549140930175781e-01 -1.340948194265365601e-01 9.956122189760208130e-02 -3.506359159946441650e-01
-1.442085020244121552e-02 3.471355140209197998e-01 1.460000425577163696e-01 7.170215249061584473e-01 -2.554021775722503662e-01 -3.897025585174560547e-01 3.248624205589294434e-01 1.456682533025741577e-01
8.125049062073230743e-03 2.723033428192138672e-01 -4.081346988677978516e-01 -3.616000525653362274e-03 -5.023105144500732422e-01 4.338823854923248291e-01 -5.606381893157958984e-01 6.567248702049255371e-02
-3.019526302814483643e-01 4.438196420669555664e-01 2.360649965703487396e-02 -5.057835951447486877e-03 -3.561984896659851074e-01 -5.757255554199218750e-01 -4.887939989566802979e-01 1.183599084615707397e-01
2.152556478977203369e-01 -6.089665926992893219e-03 -4.642635583877563477e-01 7.658255696296691895e-01 -2.086892165243625641e-02 1.920094490051269531e-01 -3.372056186199188232e-01 2.424211613833904266e-02
-1.404554545879364014e-01 5.548700690269470215e-01 1.030950173735618591e-01 6.832460761070251465e-01 -1.269724518060684204e-01 1.045723408460617065e-01 4.061588943004608154e-01 5.399243161082267761e-02
-1.744585335254669189e-01 3.247651159763336182e-01 3.823872506618499756e-01 3.481007814407348633e-01 -2.112045735120773315e-01 -2.935935258865356445e-01 -2.716197371482849121e-01 6.261915564537048340e-01
1.145279332995414734e-01 3.354755342006683350e-01 -6.652178168296813965e-01 4.737197458744049072e-01 1.447462290525436401e-01 -3.583015501499176025e-01 -1.736798882484436035e-01 1.670870482921600342e-01
3.616358935832977295e-01 2.003927230834960938e-01 -6.451584696769714355e-01 4.695324003696441650e-01 -3.775351941585540771e-01 3.174467384815216064e-02 -1.448230892419815063e-01 -1.669060587882995605e-01
-3.096338212490081787e-01 3.416481912136077881e-01 -2.799882590770721436e-01 -3.109643757343292236e-01 -5.224238634109497070e-01 -2.264327108860015869e-01 -4.108497500419616699e-01 3.454202711582183838e-01
-1.339029967784881592e-01 2.280201762914657593e-01 1.952695995569229126e-01 -6.660071760416030884e-02 -6.518911719322204590e-01 6.451069563627243042e-02 -5.669115185737609863e-01 3.701332509517669678e-01
-3.704639375209808350e-01 3.467455506324768066e-01 9.952379018068313599e-02 3.250869214534759521e-01 -7.193452864885330200e-02 3.007467985153198242e-01 -7.111461758613586426e-01 -1.599543392658233643e-01
-2.219281494617462158e-01 3.323483765125274658e-01 -1.259251832962036133e-01 3.356949309818446636e-04 -6.110942959785461426e-01 2.422080487012863159e-01 4.064144492149353027e-01 4.766147732734680176e-01
-2.700137794017791748e-01 3.242356777191162109e-01 -3.238044381141662598e-01 -1.107643917202949524e-02 -3.757615983486175537e-01 4.962122440338134766e-01 -5.681058168411254883e-01 -8.260861784219741821e-02
5.743133649230003357e-02 4.259811341762542725e-01 4.062687158584594727e-01 1.875673234462738037e-01 -6.867755055427551270e-01 7.513611763715744019e-02 -3.620375096797943115e-01 8.141694217920303345e-02
-2.259202748537063599e-01 4.608373939990997314e-01 -2.798117697238922119e-01 -1.144857481122016907e-01 -4.553705453872680664e-01 2.557926476001739502e-01 -5.973556041717529297e-01 -1.247456893324851990e-01
-3.490346074104309082e-01 2.907087504863739014e-01 -3.735864758491516113e-01 -2.164194434881210327e-01 -5.238668918609619141e-01 -4.595591127872467041e-01 -2.821866571903228760e-01 2.049357444047927856e-01
-3.180082738399505615e-01 -1.152869910001754761e-01 -6.273694038391113281e-01 6.360403299331665039e-01 4.526718333363533020e-02 1.147071551531553268e-02 -4.477267712354660034e-02 2.885386645793914795e-01
-4.137451201677322388e-02 1.568124741315841675e-01 -1.181770712137222290e-01 8.914530277252197266e-01 -6.645564734935760498e-02 -2.762544453144073486e-01 2.056837081909179688e-01 2.049513012170791626e-01
-4.158955812454223633e-01 -3.774831071496009827e-02 -3.699381053447723389e-01 4.642532393336296082e-02 -7.547703385353088379e-01 2.053615264594554901e-02 1.601734608411788940e-01 3.013983070850372314e-01
-3.073205053806304932e-01 -2.952574007213115692e-02 -5.926190018653869629e-01 6.265704631805419922e-01 -3.528416156768798828e-01 -1.545958369970321655e-01 7.797294855117797852e-02 8.011108636856079102e-02
-2.126416005194187164e-02 1.281058341264724731e-01 -5.511321425437927246e-01 7.332520484924316406e-01 -3.052167296409606934e-01 5.192736908793449402e-02 1.052681654691696167e-01 -1.865378767251968384e-01
-2.301504611968994141e-01 5.433232188224792480e-01 -3.638701736927032471e-01 6.587163209915161133e-01 -7.142339646816253662e-02 6.535364314913749695e-03 7.912563532590866089e-02 -2.722444534301757812e-01
-1.239977553486824036e-01 6.901142597198486328e-01 -2.537643611431121826e-01 -2.596450448036193848e-01 -3.658682107925415039e-01 -8.176051080226898193e-02 -3.904840350151062012e-01 2.890205383300781250e-01
3.783344626426696777e-01 2.816084027290344238e-01 1.744020581245422363e-01 1.744738519191741943e-01 -5.077728629112243652e-01 -3.067525625228881836e-01 -3.406242728233337402e-01 4.987456500530242920e-01
-1.598135828971862793e-01 7.693685889244079590e-01 -2.324616014957427979e-01 2.793727517127990723e-01 1.462343633174896240e-01 4.317293763160705566e-01 -1.622291654348373413e-01 1.278714686632156372e-01
-4.008173644542694092e-01 6.614585518836975098e-01 -4.417693614959716797e-01 -1.408657617866992950e-02 -1.701823063194751740e-02 1.829343587160110474e-01 -3.786147236824035645e-01 1.713351160287857056e-01
2.032148987054824829e-01 5.660760402679443359e-02 -6.172295808792114258e-01 7.041024565696716309e-01 -1.893983632326126099e-01 -2.244233898818492889e-02 -1.040908694267272949e-01 1.776414811611175537e-01
-1.505941450595855713e-01 -8.147551864385604858e-02 1.853814423084259033e-01 5.450694561004638672e-01 -2.308524399995803833e-01 -1.377271413803100586e-01 -3.760590553283691406e-01 6.523298621177673340e-01
-2.428289502859115601e-01 4.478390514850616455e-01 -1.902777701616287231e-01 1.621921658515930176e-01 7.435779273509979248e-02 3.694500625133514404e-01 6.902099121361970901e-03 7.320467233657836914e-01
-3.214712440967559814e-01 1.967046856880187988e-01 -2.050675153732299805e-01 3.593675792217254639e-01 -5.642478466033935547e-01 2.842346429824829102e-01 4.808599948883056641e-01 2.374325990676879883e-01
-4.397256076335906982e-01 5.631191134452819824e-01 -6.242874637246131897e-02 6.129915714263916016e-01 -1.482608616352081299e-01 1.046742573380470276e-01 2.497471570968627930e-01 -1.207088977098464966e-01
-1.504031419754028320e-01 6.151951551437377930e-01 2.346126548945903778e-02 -1.761675812304019928e-02 -6.183870136737823486e-02 -5.282248929142951965e-02 -7.668613642454147339e-02 7.652176618576049805e-01
-1.803658753633499146e-01 4.271016716957092285e-01 4.526442289352416992e-01 3.345220386981964111e-01 -2.835730910301208496e-01 -2.805280983448028564e-01 -3.117507100105285645e-01 4.603937566280364990e-01
-2.316617071628570557e-01 2.795425355434417725e-01 5.076267719268798828e-01 3.826427757740020752e-01 -5.228868126869201660e-01 -1.349324136972427368e-01 -4.150617420673370361e-01 -1.396029815077781677e-02
-4.227919578552246094e-01 2.149333059787750244e-01 3.706781864166259766e-01 2.960711419582366943e-01 -3.898826241493225098e-01 -2.602879405021667480e-01 -3.980493545532226562e-01 4.144739210605621338e-01
3.521549403667449951e-01 2.007974982261657715e-01 -6.248638629913330078e-01 4.343117773532867432e-01 -3.857342898845672607e-01 6.611514836549758911e-02 -2.418324053287506104e-01 -2.119922190904617310e-01
-7.983613759279251099e-02 3.731805384159088135e-01 -5.270621180534362793e-01 7.179628014564514160e-01 6.533966958522796631e-02 -1.868131011724472046e-01 -1.910968497395515442e-02 -1.468467712402343750e-01
-4.415962472558021545e-02 4.052242338657379150e-01 -1.734922975301742554e-01 1.337933689355850220e-01 9.668301790952682495e-02 8.049274235963821411e-02 -7.970024347305297852e-01 3.671555519104003906e-01
-1.859642267227172852e-01 3.604836463928222656e-01 4.543413817882537842e-01 3.570570647716522217e-01 -4.374572634696960449e-01 -2.267909348011016846e-01 -5.084200501441955566e-01 -1.609487831592559814e-02
-1.516785472631454468e-01 1.419379264116287231e-01 1.645596474409103394e-01 1.327888518571853638e-01 -4.212217032909393311e-01 1.836469918489456177e-01 -7.868218421936035156e-01 2.861679792404174805e-01
5.326546728610992432e-02 4.389456287026405334e-02 -1.439851671457290649e-01 2.765165865421295166e-01 -2.388500869274139404e-01 4.816439151763916016e-01 -5.403310656547546387e-01 5.630764365196228027e-01
-5.606427788734436035e-01 6.214050054550170898e-01 -4.750292301177978516e-01 1.751202344894409180e-01 -8.034206181764602661e-02 1.807673573493957520e-01 -7.156498264521360397e-03 6.350408494472503662e-02
2.352617383003234863e-01 -7.807691395282745361e-02 -3.932152688503265381e-01 7.405393123626708984e-01 -1.182199269533157349e-01 3.314038813114166260e-01 -3.327601552009582520e-01 3.170724585652351379e-02
-4.282128214836120605e-01 -8.438481390476226807e-02 -3.652550876140594482e-01 6.552142500877380371e-01 -2.476103156805038452e-01 -2.305437177419662476e-01 -2.910784184932708740e-01 -2.181929200887680054e-01
-7.962415367364883423e-02 6.549354642629623413e-02 -6.282322108745574951e-02 2.675865590572357178e-01 -2.115161120891571045e-01 1.966052204370498657e-01 -8.125894069671630859e-01 4.124644696712493896e-01
-1.012234613299369812e-01 -2.859472334384918213e-01 -6.363383531570434570e-01 2.153269350528717041e-01 -5.173870325088500977e-01 -2.656712532043457031e-01 -1.939652264118194580e-01 2.842582166194915771e-01
-2.063595503568649292e-01 -9.224945306777954102e-02 -2.311882227659225464e-01 5.856260061264038086e-01 -4.092796742916107178e-01 -1.785698384046554565e-01 3.294731974601745605e-01 4.945203363895416260e-01
3.328606486320495605e-02 6.138386949896812439e-02 -1.589154005050659180e-01 2.173824310302734375e-01 -2.029982358217239380e-01 2.356901913881301880e-01 -7.973856329917907715e-01 4.359274208545684814e-01
4.893560707569122314e-01 8.210051804780960083e-02 -2.391477525234222412e-01 5.512650609016418457e-01 -3.008240163326263428e-01 2.699104845523834229e-01 -4.759253561496734619e-01 5.342088267207145691e-02
-3.317161500453948975e-01 2.015175111591815948e-02 7.116671651601791382e-02 2.062198966741561890e-01 -3.796146810054779053e-01 -6.677498668432235718e-02 -6.282745599746704102e-01 5.465086698532104492e-01
-2.614118456840515137e-01 2.796022295951843262e-01 -5.294431447982788086e-01 3.228107392787933350e-01 -4.005916118621826172e-01 -4.522615075111389160e-01 -1.973720639944076538e-01 -2.549508213996887207e-01
-2.407343536615371704e-01 5.531729459762573242e-01 -4.970836639404296875e-01 -4.901129379868507385e-02 -3.550167679786682129e-01 -3.724346756935119629e-01 -3.485803902149200439e-01 1.731549203395843506e-02
7.283518463373184204e-02 3.216527104377746582e-01 5.431980639696121216e-02 -6.756030768156051636e-02 -8.359549641609191895e-01 -1.235285680741071701e-02 -4.157175719738006592e-01 1.092024147510528564e-01
-2.184627652168273926e-01 -1.387018710374832153e-01 3.741598725318908691e-01 6.962541341781616211e-01 -2.207505255937576294e-01 7.944461703300476074e-02 -3.104803562164306641e-01 3.960177898406982422e-01
-2.714185118675231934e-01 1.793762743473052979e-01 -7.700489163398742676e-01 4.171514511108398438e-01 -1.554223448038101196e-01 1.722797602415084839e-01 1.675610691308975220e-01 2.127260714769363403e-01
4.483639597892761230e-01 1.513371914625167847e-01 -3.042885959148406982e-01 5.773565769195556641e-01 -1.920877844095230103e-01 2.505653202533721924e-01 -4.910060465335845947e-01 -9.678353369235992432e-02
1.198459565639495850e-01 2.144437730312347412e-01 1.516763865947723389e-01 1.189774423837661743e-01 -7.856399416923522949e-01 1.295404601842164993e-02 -5.315179824829101562e-01 5.079576373100280762e-02
-5.912241935729980469e-01 4.352290630340576172e-01 -1.108640432357788086e-01 5.123132467269897461e-01 1.182660562335513532e-04 2.805126607418060303e-01 -2.419647574424743652e-01 -2.214489877223968506e-01
2.369668185710906982e-01 4.138449430465698242e-01 -1.361704468727111816e-01 3.201858103275299072e-01 7.511357311159372330e-03 3.656004741787910461e-02 -1.710990071296691895e-02 8.061214685440063477e-01
5.312563180923461914e-01 5.052433609962463379e-01 -2.832427024841308594e-01 3.303720057010650635e-01 -2.768068313598632812e-01 2.027233690023422241e-01 -3.868416249752044678e-01 7.588490098714828491e-02
1.426733583211898804e-01 -1.009853854775428772e-01 -3.972862660884857178e-01 7.836495637893676758e-01 -7.309939712285995483e-02 3.252719640731811523e-01 -2.865016758441925049e-01 6.538123637437820435e-02
1.446653455495834351e-01 1.889227330684661865e-01 -5.887621641159057617e-01 7.311007976531982422e-01 1.527712792158126831e-01 -1.078398078680038452e-01 -1.555542051792144775e-01 5.536541342735290527e-02
3.232086002826690674e-01 4.306372404098510742e-01 -8.650093525648117065e-02 8.118616342544555664e-01 1.370009481906890869e-01 6.406375765800476074e-02 -1.364040821790695190e-01 -4.479610174894332886e-02
3.088135123252868652e-01 2.122755497694015503e-01 -6.168798804283142090e-01 5.083541274070739746e-01 -3.821842670440673828e-01 -6.472672522068023682e-02 -1.535769551992416382e-01 -2.162599265575408936e-01
3.309219181537628174e-01 5.655894875526428223e-01 -1.145875751972198486e-01 3.210437595844268799e-01 -1.982449740171432495e-01 3.445936441421508789e-01 3.005064129829406738e-01 4.539273381233215332e-01
4.263397157192230225e-01 3.450855314731597900e-01 -3.292597532272338867e-01 2.110238373279571533e-01 -5.764186978340148926e-01 4.055493474006652832e-01 -1.496874392032623291e-01 1.645368635654449463e-01
1.997154802083969116e-01 4.230777919292449951e-01 -4.942139983177185059e-01 5.994879007339477539e-01 -2.391577512025833130e-01 -8.210650086402893066e-02 -7.757859677076339722e-02 -3.279169499874114990e-01
-9.829309582710266113e-02 3.615037798881530762e-01 -4.023149609565734863e-01 5.958886742591857910e-01 -3.507760167121887207e-01 3.069306537508964539e-02 -2.413596725091338158e-03 -4.676764309406280518e-01
4.452199935913085938e-01 5.238693356513977051e-01 -2.363646328449249268e-01 1.784605085849761963e-01 -3.015476763248443604e-01 -4.871927499771118164e-01 1.058780997991561890e-01 3.164263963699340820e-01
5.626210570335388184e-01 2.760508358478546143e-01 -3.163613080978393555e-01 4.216006100177764893e-01 -3.277755677700042725e-01 3.065896034240722656e-01 -3.073635101318359375e-01 1.830723881721496582e-01
3.658092394471168518e-02 4.466647803783416748e-01 -4.849927127361297607e-01 4.376049637794494629e-01 -2.429858893156051636e-01 -3.396387398242950439e-01 -2.903639078140258789e-01 -3.372365534305572510e-01
4.502339363098144531e-01 3.944171071052551270e-01 -1.794972270727157593e-01 4.292894005775451660e-01 -2.808399796485900879e-01 3.352545797824859619e-01 1.492746621370315552e-01 4.600720405578613281e-01
2.060186862945556641e-02 3.670873641967773438e-01 -1.557014137506484985e-01 6.889988183975219727e-01 -1.181142628192901611e-01 5.763604044914245605e-01 1.465200632810592651e-02 1.396537870168685913e-01
-3.656137883663177490e-01 -4.625531286001205444e-02 -3.659329414367675781e-01 4.158313572406768799e-01 -6.124662160873413086e-01 2.067547291517257690e-01 3.221154808998107910e-01 1.890597641468048096e-01
3.682304024696350098e-01 1.048641372472047806e-02 -6.195567250251770020e-01 3.909793496131896973e-01 -5.526207089424133301e-01 -1.076357439160346985e-01 -4.405254870653152466e-02 9.308795630931854248e-02
-3.594593703746795654e-01 4.533586502075195312e-01 1.412582099437713623e-01 3.561531603336334229e-01 -5.889573097229003906e-01 1.327633410692214966e-01 3.922228217124938965e-01 1.097384653985500336e-02
-8.217954635620117188e-02 2.099039554595947266e-01 -4.004370570182800293e-01 5.983005166053771973e-01 -3.211633265018463135e-01 -3.596611022949218750e-01 -1.272423714399337769e-01 -4.268267750740051270e-01
-4.033544361591339111e-01 6.362231373786926270e-01 -4.183712303638458252e-01 3.695808947086334229e-01 1.417052894830703735e-01 2.702989876270294189e-01 1.550013292580842972e-02 1.658871918916702271e-01
2.511881291866302490e-02 4.654688537120819092e-01 -3.435452878475189209e-01 1.429581921547651291e-02 -3.173180222511291504e-01 3.797319903969764709e-02 -7.304329872131347656e-01 -1.697496771812438965e-01
4.134845435619354248e-01 5.734781622886657715e-01 -3.868636488914489746e-02 5.872466564178466797e-01 -2.243297547101974487e-02 2.669688761234283447e-01 5.178895592689514160e-02 2.816740870475769043e-01
-3.317075073719024658e-01 1.224372014403343201e-01 -3.798782229423522949e-01 6.474493741989135742e-01 -7.981373369693756104e-02 2.306077927350997925e-01 2.838971018791198730e-01 4.139244854450225830e-01
1.247277185320854187e-01 3.301568329334259033e-01 -1.819429695606231689e-01 7.997035235166549683e-02 -3.419195711612701416e-01 5.352634787559509277e-01 -6.479586362838745117e-01 1.125816926360130310e-01
-2.670582830905914307e-01 5.078151226043701172e-01 -1.101067140698432922e-01 -1.489292234182357788e-01 -1.814418435096740723e-01 1.148234605789184570e-01 -4.457705914974212646e-01 6.258461475372314453e-01
1.059823017567396164e-02 3.332957625389099121e-01 1.787999868392944336e-01 5.429420247673988342e-02 -7.752309441566467285e-01 -9.768581949174404144e-03 -5.015942454338073730e-01 3.477310016751289368e-02
2.428204566240310669e-01 1.603665947914123535e-01 -4.433440566062927246e-01 3.514518737792968750e-01 -2.891329526901245117e-01 5.233280062675476074e-01 -4.737471640110015869e-01 1.155069917440414429e-01
2.031151950359344482e-01 5.083324313163757324e-01 -1.052528619766235352e-01 5.452347993850708008e-01 -8.300174772739410400e-02 5.263644456863403320e-01 -2.971662878990173340e-01 -1.404512822628021240e-01
-2.537764608860015869e-01 -8.352224528789520264e-02 3.633400797843933105e-02 2.913565933704376221e-01 -3.679710924625396729e-01 -1.494064927101135254e-01 -6.725702881813049316e-01 4.820134937763214111e-01
1.604664921760559082e-01 4.054426252841949463e-01 1.665711849927902222e-01 8.372694998979568481e-02 -8.457525968551635742e-01 7.864847034215927124e-02 -2.295933514833450317e-01 -3.024276718497276306e-02
3.311320543289184570e-01 -2.072098106145858765e-01 -5.155220627784729004e-01 4.470001459121704102e-01 -4.497129321098327637e-01 -1.403165459632873535e-01 -4.991514980792999268e-02 3.967637717723846436e-01
1.134707778692245483e-01 3.790309131145477295e-01 2.445249706506729126e-01 1.065954267978668213e-01 -7.998414635658264160e-01 2.913638353347778320e-01 -2.089159339666366577e-01 6.339991092681884766e-02
3.573541939258575439e-01 2.086612731218338013e-01 -6.711023449897766113e-01 4.330172836780548096e-01 -3.294069766998291016e-01 -2.009411752223968506e-01 -1.598283797502517700e-01 -1.282370537519454956e-01
-1.169540956616401672e-01 3.761965334415435791e-01 4.918945729732513428e-01 3.325632810592651367e-01 -4.761632978916168213e-01 -3.184504210948944092e-01 -3.791447281837463379e-01 1.426409482955932617e-01
-1.183914989233016968e-01 9.136238694190979004e-02 3.455421626567840576e-01 2.759324014186859131e-01 -7.768270373344421387e-01 1.920509338378906250e-01 -3.692860603332519531e-01 7.336373627185821533e-02
1.422265172004699707e-02 3.508962094783782959e-01 2.131984084844589233e-01 -1.744137331843376160e-02 -8.380150198936462402e-01 4.219277203083038330e-02 -3.500716984272003174e-01 6.566692888736724854e-02
-4.591287374496459961e-01 1.684293895959854126e-01 -2.556535601615905762e-01 5.818871259689331055e-01 -4.528685212135314941e-01 1.394239813089370728e-01 -1.176455393433570862e-01 -3.442556560039520264e-01
-3.660306036472320557e-01 5.383101105690002441e-01 2.396228462457656860e-01 5.585529804229736328e-01 -2.340638041496276855e-01 -1.537275761365890503e-01 5.900426581501960754e-02 -3.534739017486572266e-01
-2.239188998937606812e-01 4.933429062366485596e-01 -3.971552550792694092e-01 -1.595138311386108398e-01 -4.123170375823974609e-01 -4.884835183620452881e-01 -3.247133493423461914e-01 9.610504657030105591e-02
-1.332924365997314453e-01 4.583118855953216553e-01 1.676690876483917236e-01 6.163983941078186035e-01 -2.191377431154251099e-01 -1.247158125042915344e-01 4.455219507217407227e-01 3.194658458232879639e-01
-4.904178678989410400e-01 3.637407422065734863e-01 1.362190991640090942e-01 2.258426845073699951e-01 -2.513712942600250244e-01 3.163372874259948730e-01 -6.141595840454101562e-01 -1.310482323169708252e-01
-1.890856921672821045e-01 5.497225522994995117e-01 -5.096397399902343750e-01 9.200980514287948608e-02 -3.165840357542037964e-02 -4.475255608558654785e-01 -4.375309348106384277e-01 -3.374356403946876526e-02
2.354077547788619995e-01 3.922118991613388062e-02 -4.191112518310546875e-01 6.725541949272155762e-01 -9.343633800745010376e-02 4.387586414813995361e-01 -3.335341513156890869e-01 5.076361447572708130e-02
1.605925709009170532e-02 5.215188860893249512e-01 -2.297186106443405151e-01 1.435207575559616089e-01 -4.217866957187652588e-01 4.409945607185363770e-01 -4.468339979648590088e-01 -2.869678437709808350e-01
3.349249064922332764e-01 4.792353808879852295e-01 7.524017989635467529e-02 5.040965676307678223e-01 -3.604979217052459717e-01 4.522321820259094238e-01 1.941368877887725830e-01 1.619345247745513916e-01
-4.453534483909606934e-01 3.516081869602203369e-01 -1.470075845718383789e-01 1.308372318744659424e-01 -2.214013040065765381e-01 4.860141873359680176e-01 -5.943990945816040039e-01 -2.763539925217628479e-02
-2.090679854154586792e-01 4.972244799137115479e-01 -5.767141580581665039e-01 -7.390455156564712524e-02 -3.802196979522705078e-01 -3.745076656341552734e-01 -2.656750679016113281e-01 -1.248634159564971924e-01
7.740975171327590942e-02 3.773672282695770264e-01 -5.351753160357475281e-02 5.830798149108886719e-01 -1.991175115108489990e-01 -4.137490689754486084e-01 3.589146733283996582e-01 4.112173318862915039e-01
-2.874646484851837158e-01 6.459022164344787598e-01 -2.269589751958847046e-01 -9.329967945814132690e-02 -9.160725749097764492e-04 -9.415931999683380127e-02 -4.834842681884765625e-01 4.442242681980133057e-01
-5.114736557006835938e-01 1.596461832523345947e-01 -5.167919397354125977e-01 3.655746281147003174e-01 -3.347644209861755371e-01 4.344766139984130859e-01 1.065371334552764893e-01 -1.376220723614096642e-03
3.795798122882843018e-01 2.303271740674972534e-01 -5.261527895927429199e-01 1.862246096134185791e-01 -5.798315405845642090e-01 -3.897928893566131592e-01 5.267157033085823059e-02 2.085055783390998840e-02
2.644727826118469238e-01 5.854302048683166504e-01 -2.387813478708267212e-01 6.877960562705993652e-01 1.803915798664093018e-01 1.253571212291717529e-01 -9.291399270296096802e-02 1.889821141958236694e-02
-3.870462626218795776e-02 3.125747144222259521e-01 -5.221746563911437988e-01 4.416119456291198730e-01 -3.568134605884552002e-01 -4.132189154624938965e-01 -9.895984083414077759e-02 -3.539106547832489014e-01
-5.063670277595520020e-01 4.594680964946746826e-01 2.701498102396726608e-03 2.622469663619995117e-01 6.089882925152778625e-02 5.878748893737792969e-01 -2.234374582767486572e-01 2.539112865924835205e-01
1.618488281965255737e-01 1.001124158501625061e-01 1.888122409582138062e-01 1.813945025205612183e-01 -6.726145744323730469e-01 2.418929487466812134e-01 -5.776520371437072754e-01 2.249982506036758423e-01
-2.973056137561798096e-01 4.301108419895172119e-01 -2.131059616804122925e-01 5.525364875793457031e-01 -3.946380317211151123e-01 -2.743010520935058594e-01 1.707458347082138062e-01 -3.402484059333801270e-01
-4.047088027000427246e-01 4.473577439785003662e-01 -2.034168094396591187e-01 4.260901510715484619e-01 -4.419687092304229736e-01 -3.083753883838653564e-01 1.307085603475570679e-01 -3.250141739845275879e-01
2.227161824703216553e-01 2.486660033464431763e-01 4.037621989846229553e-02 1.694821170531213284e-03 -5.771921277046203613e-01 1.927390396595001221e-01 -5.620076060295104980e-01 4.480827748775482178e-01
-1.099269166588783264e-01 6.138863563537597656e-01 -3.351380527019500732e-01 2.364649325609207153e-01 3.633778691291809082e-01 -3.649446589406579733e-04 -3.697436749935150146e-01 4.172199666500091553e-01
-6.968553643673658371e-03 1.174144353717565536e-02 -2.523924112319946289e-01 3.468134999275207520e-01 -1.301928758621215820e-01 4.991042613983154297e-01 -4.568887948989868164e-01 5.839772224426269531e-01
-2.124318480491638184e-01 7.049984931945800781e-01 -2.664847373962402344e-01 7.888466119766235352e-02 -6.967326253652572632e-02 3.243768960237503052e-02 5.409305915236473083e-02 6.097379922866821289e-01
-3.202928602695465088e-01 1.641768515110015869e-01 -1.432633846998214722e-01 6.732105612754821777e-01 2.407036870718002319e-01 4.962959289550781250e-01 -1.736174821853637695e-01 2.496613711118698120e-01
-2.122413516044616699e-01 4.040711224079132080e-01 4.351842403411865234e-01 1.934534460306167603e-01 -5.650002360343933105e-01 -3.506655395030975342e-01 -3.205661177635192871e-01 1.411257982254028320e-01
-2.420440018177032471e-01 6.692739725112915039e-01 -5.501067042350769043e-01 2.924922294914722443e-02 -3.012623079121112823e-02 -3.000444471836090088e-01 -3.068699240684509277e-01 7.007545977830886841e-02
-2.847886085510253906e-01 5.236185193061828613e-01 -6.042270064353942871e-01 4.411012828350067139e-01 -9.260333329439163208e-02 -1.373056769371032715e-01 -2.126573119312524796e-03 -2.400537282228469849e-01
-5.161755084991455078e-01 3.736275732517242432e-01 5.797086656093597412e-02 3.280275762081146240e-01 -3.794398903846740723e-02 4.547801017761230469e-01 -5.212692022323608398e-01 -5.491986870765686035e-02
2.323687374591827393e-01 2.685869932174682617e-01 -4.900684952735900879e-01 2.750833034515380859e-01 -4.012878239154815674e-01 4.221201837062835693e-01 -4.675366580486297607e-01 1.483462657779455185e-02
1.624900549650192261e-01 2.690761089324951172e-01 -2.782457470893859863e-01 2.948690950870513916e-01 2.477765828371047974e-02 3.267989754676818848e-01 -5.671038627624511719e-01 5.548048019409179688e-01
2.443981543183326721e-02 2.365497648715972900e-01 9.187522530555725098e-02 7.425704598426818848e-01 -2.330068200826644897e-01 4.294193685054779053e-01 2.175498306751251221e-01 3.123679161071777344e-01
2.289064377546310425e-01 -5.466899648308753967e-02 -4.167669117450714111e-01 6.702492833137512207e-01 -1.399238556623458862e-01 2.789456844329833984e-01 -4.730466306209564209e-01 2.284661121666431427e-02
3.931024670600891113e-01 4.424595534801483154e-01 -3.264750540256500244e-01 4.249053895473480225e-01 -1.111909225583076477e-01 4.749964177608489990e-01 -3.490760624408721924e-01 5.225311592221260071e-02
2.821109890937805176e-01 2.428290098905563354e-01 -1.135562267154455185e-02 5.809762477874755859e-01 -3.271948993206024170e-01 6.149749755859375000e-01 7.175394892692565918e-02 1.827174872159957886e-01
9.073768556118011475e-02 3.309259116649627686e-01 2.222934812307357788e-01 3.843661397695541382e-02 -8.041818737983703613e-01 2.527171671390533447e-01 -3.245889246463775635e-01 1.242198795080184937e-01
-1.962752193212509155e-01 5.045434832572937012e-01 -6.637215614318847656e-01 1.409043651074171066e-02 -1.154594495892524719e-01 -3.820084631443023682e-01 -2.381241023540496826e-01 2.241040766239166260e-01
2.295190393924713135e-01 6.102473139762878418e-01 -3.533960282802581787e-01 1.941766589879989624e-02 -2.708918154239654541e-01 -5.615332126617431641e-01 4.151378292590379715e-03 2.468489259481430054e-01
-2.703804075717926025e-01 3.504546880722045898e-01 -2.803879678249359131e-01 3.360792994499206543e-01 -2.467988729476928711e-01 -3.922515213489532471e-01 -4.866099357604980469e-01 -4.011844694614410400e-01
4.215449988842010498e-01 4.411843121051788330e-01 -2.228340655565261841e-01 6.455816626548767090e-01 -1.291920691728591919e-01 3.097243010997772217e-01 -2.199112921953201294e-01 1.565009169280529022e-02
-2.767273485660552979e-01 4.698165059089660645e-01 -7.728034257888793945e-01 2.097671926021575928e-01 -1.501221507787704468e-01 1.283905208110809326e-01 -1.310603469610214233e-01 -7.259112596511840820e-02
-3.022916913032531738e-01 5.633291006088256836e-01 5.351414531469345093e-02 8.210128545761108398e-02 6.653635948896408081e-02 1.744781285524368286e-01 -1.915493905544281006e-01 7.142233252525329590e-01
-3.056598901748657227e-01 1.551173329353332520e-01 -6.995794177055358887e-02 7.327936887741088867e-01 2.218313515186309814e-02 5.330966114997863770e-01 -2.222015857696533203e-01 -8.106960356235504150e-02
-3.282060325145721436e-01 1.859561651945114136e-01 -6.854066848754882812e-01 3.630350828170776367e-01 -3.455004692077636719e-01 3.423444032669067383e-01 1.083354726433753967e-01 -8.841630816459655762e-02
-1.144969537854194641e-01 5.583869814872741699e-01 -9.169798344373703003e-02 1.008829846978187561e-01 -8.231555670499801636e-02 -5.433112978935241699e-01 -5.944057106971740723e-01 3.503226488828659058e-02
3.450717926025390625e-01 4.968094527721405029e-01 -4.534177854657173157e-02 3.530327379703521729e-01 -6.438155472278594971e-02 7.837695628404617310e-02 1.591126471757888794e-01 6.868864297866821289e-01
9.830757230520248413e-02 4.324606657028198242e-01 -1.205849796533584595e-01 5.591101050376892090e-01 -1.946170330047607422e-01 6.063526272773742676e-01 -2.200939953327178955e-01 1.489565372467041016e-01
-9.328917413949966431e-02 1.029310226440429688e-01 -7.415109276771545410e-01 3.868262171745300293e-01 -4.248298108577728271e-01 -3.097696900367736816e-01 -3.379339724779129028e-02 -6.041301786899566650e-02
1.558899730443954468e-01 -2.376273088157176971e-02 -6.970828771591186523e-01 2.837858796119689941e-01 -4.375600814819335938e-01 -1.054104939103126526e-01 1.046709939837455750e-01 4.417558908462524414e-01
-8.160342574119567871e-01 1.218186467885971069e-01 -2.536064386367797852e-01 4.523364007472991943e-01 -8.484911173582077026e-02 -1.168122589588165283e-01 -9.436388313770294189e-02 1.434394717216491699e-01
-3.455049693584442139e-01 6.890847086906433105e-01 -4.838135540485382080e-01 2.164042145013809204e-01 1.502811163663864136e-01 2.368655353784561157e-01 -9.486908465623855591e-02 1.928535699844360352e-01
3.755504786968231201e-01 4.966215193271636963e-01 -2.237824201583862305e-01 4.917513430118560791e-01 -2.775191366672515869e-01 4.314574301242828369e-01 -2.123020589351654053e-01 -1.103919968008995056e-01
-1.447069346904754639e-01 -1.098352596163749695e-01 -7.004310190677642822e-02 8.282184600830078125e-01 -3.109115958213806152e-01 3.168577551841735840e-01 -1.268992274999618530e-01 -2.509503066539764404e-01
7.555569708347320557e-02 5.293840542435646057e-02 -5.697891712188720703e-01 6.183262467384338379e-01 -1.393123418092727661e-01 4.808125495910644531e-01 -1.591997891664505005e-01 9.256868064403533936e-02
-5.765564441680908203e-01 4.711859226226806641e-01 -1.174813881516456604e-01 6.092637777328491211e-01 -5.496945977210998535e-02 6.244594231247901917e-02 2.310346364974975586e-01 -1.625621132552623749e-02
4.207260906696319580e-01 3.457097709178924561e-01 -3.076704442501068115e-01 1.378070712089538574e-01 -3.692858517169952393e-01 -6.255458593368530273e-01 -4.239664599299430847e-02 2.456530779600143433e-01
-1.666871458292007446e-01 2.544516026973724365e-01 3.250857293605804443e-01 1.047733798623085022e-01 -6.157503724098205566e-01 -2.380956858396530151e-01 -5.022367835044860840e-01 3.205178380012512207e-01
-1.785878986120223999e-01 2.664745151996612549e-01 1.171201393008232117e-01 1.296145375818014145e-02 -7.780071496963500977e-01 1.293589323759078979e-01 -4.959032237529754639e-01 -1.235466822981834412e-01
1.518682539463043213e-01 1.214953064918518066e-01 -5.758045911788940430e-01 2.199817746877670288e-01 -5.608618259429931641e-01 -4.697307944297790527e-01 5.177529528737068176e-02 2.105666548013687134e-01
-2.920397222042083740e-01 1.503936946392059326e-01 -1.307447701692581177e-01 7.171527743339538574e-01 1.932835876941680908e-01 4.984840452671051025e-01 -1.368026882410049438e-01 2.369230240583419800e-01
-3.960557579994201660e-01 8.353132754564285278e-02 -2.266375273466110229e-01 7.061604857444763184e-01 1.191564276814460754e-01 4.331494569778442383e-01 1.916152983903884888e-02 2.897434532642364502e-01
-3.011316061019897461e-01 -2.351291477680206299e-02 1.871517598628997803e-01 4.953474402427673340e-01 -1.881108582019805908e-01 -1.437334418296813965e-01 -4.711132943630218506e-01 5.919286012649536133e-01
2.983787842094898224e-02 -3.354688882827758789e-01 -5.885592103004455566e-02 8.103467822074890137e-01 -4.191058278083801270e-01 2.107186168432235718e-01 -7.640855759382247925e-02 2.354007214307785034e-02
-2.554467022418975830e-01 -1.985750496387481689e-01 4.342263191938400269e-02 5.068346261978149414e-01 -2.616791725158691406e-01 -1.070237755775451660e-01 -5.250416398048400879e-01 5.300465226173400879e-01
-3.490526378154754639e-01 -7.877517491579055786e-02 -4.389519691467285156e-01 7.089447379112243652e-01 -4.166410863399505615e-02 2.874839007854461670e-01 9.955625981092453003e-02 2.870208919048309326e-01
-3.562572896480560303e-01 3.982113674283027649e-03 -3.230493664741516113e-01 7.647674083709716797e-01 1.866910308599472046e-01 2.786408662796020508e-01 -1.197690293192863464e-01 2.387379556894302368e-01
-1.088600978255271912e-01 3.616135120391845703e-01 -9.362650662660598755e-02 3.169942498207092285e-01 -3.192524909973144531e-01 7.533065229654312134e-02 2.481392472982406616e-01 7.608968615531921387e-01
3.710527420043945312e-01 -2.929539978504180908e-02 -5.935394167900085449e-01 4.987855851650238037e-01 -3.365275859832763672e-01 8.075602352619171143e-02 -3.089896440505981445e-01 2.124582976102828979e-01
-2.672997713088989258e-01 3.077054917812347412e-01 -4.914933070540428162e-02 4.336573779582977295e-01 -5.519655346870422363e-01 3.242746293544769287e-01 4.767668843269348145e-01 7.916585355997085571e-02
3.990787267684936523e-02 5.721021816134452820e-02 1.827215999364852905e-01 2.883067727088928223e-01 -4.084359705448150635e-01 4.237033128738403320e-01 -5.300874114036560059e-01 5.012875795364379883e-01
-2.745400965213775635e-01 -3.390216529369354248e-01 -3.948139548301696777e-01 6.316613554954528809e-01 -3.058331608772277832e-01 2.127838432788848877e-01 -1.482954174280166626e-01 3.066195845603942871e-01
-3.129223287105560303e-01 3.825687170028686523e-01 -4.646375402808189392e-02 2.221715003252029419e-01 -4.939995110034942627e-01 2.323890328407287598e-01 4.624603986740112305e-01 4.385111331939697266e-01
-2.201928794384002686e-01 -8.162754774093627930e-02 -4.270855188369750977e-01 8.357571959495544434e-01 -1.491833478212356567e-01 4.290533810853958130e-02 8.442649245262145996e-02 1.809297055006027222e-01
4.528658837080001831e-02 -8.893728256225585938e-02 -2.639873027801513672e-01 2.661351561546325684e-01 -2.158267796039581299e-01 4.043444991111755371e-01 -5.906114578247070312e-01 5.390960574150085449e-01
-3.291201591491699219e-01 2.148228883743286133e-01 -4.496573805809020996e-01 2.148843854665756226e-01 -5.587269663810729980e-01 1.115705743432044983e-01 3.867583274841308594e-01 3.506539762020111084e-01
3.042542003095149994e-02 1.240477412939071655e-01 3.410762250423431396e-01 3.609083294868469238e-01 -7.522426843643188477e-01 7.507977634668350220e-02 -4.039720594882965088e-01 -4.898054525256156921e-02
1.171492114663124084e-01 1.033579334616661072e-01 2.041373401880264282e-01 1.963676214218139648e-01 -7.200397253036499023e-01 1.877885311841964722e-01 -5.753161311149597168e-01 1.032017767429351807e-01
-4.188542366027832031e-01 3.761056065559387207e-01 -1.720509678125381470e-01 8.261255174875259399e-02 -2.834033370018005371e-01 5.576131939888000488e-01 -5.052707791328430176e-01 -1.144026685506105423e-02
-3.305723369121551514e-01 6.971144676208496094e-01 -4.929168820381164551e-01 1.079821884632110596e-01 -3.391709551215171814e-02 -2.026973217725753784e-01 -3.008552789688110352e-01 -1.318172663450241089e-01
3.597560524940490723e-01 1.336866766214370728e-01 -5.840809941291809082e-01 5.221380591392517090e-01 -2.947044670581817627e-01 2.413204014301300049e-01 -2.886441946029663086e-01 -1.025822386145591736e-01
6.973587721586227417e-02 5.732356309890747070e-01 -2.090050578117370605e-01 6.370168328285217285e-01 7.907985895872116089e-02 -2.987228929996490479e-01 -1.418891549110412598e-01 -3.185007274150848389e-01
-4.055046737194061279e-01 5.348770618438720703e-01 -3.919861018657684326e-01 5.902748703956604004e-01 -1.019992530345916748e-01 -7.803192362189292908e-03 -1.054211109876632690e-01 -1.606757789850234985e-01
-4.590620100498199463e-02 2.781042158603668213e-01 4.295493364334106445e-01 2.952234148979187012e-01 -6.720283627510070801e-01 -8.143099397420883179e-02 -4.340438246726989746e-01 4.726395756006240845e-02
-5.842979550361633301e-01 6.325138807296752930e-01 -2.242946922779083252e-01 3.519513309001922607e-01 -8.722900599241256714e-02 2.196289598941802979e-01 9.539637714624404907e-02 -1.392764449119567871e-01
2.975719273090362549e-01 2.073766440153121948e-01 1.723164469003677368e-01 1.327529847621917725e-01 -6.094262599945068359e-01 4.757776111364364624e-02 -5.889633297920227051e-01 3.171559572219848633e-01
-2.658704519271850586e-01 6.209034919738769531e-01 -4.307643175125122070e-01 -1.368594467639923096e-01 -1.938408613204956055e-01 -2.340151667594909668e-01 -4.905991852283477783e-01 8.048821985721588135e-02
-7.453074306249618530e-02 1.989842355251312256e-01 3.393001258373260498e-01 1.667755544185638428e-01 -8.662130236625671387e-01 1.467072367668151855e-01 -1.809707283973693848e-01 8.551916480064392090e-02
-6.392625570297241211e-01 4.987399578094482422e-01 -5.120529532432556152e-01 2.695474624633789062e-01 -6.962675601243972778e-02 4.542719107121229172e-03 -1.940261572599411011e-02 5.002933368086814880e-02
5.822748690843582153e-02 8.334459066390991211e-01 -7.003775238990783691e-02 3.823733329772949219e-02 -2.096779458224773407e-02 -3.590640723705291748e-01 -3.039071559906005859e-01 2.718158662319183350e-01
-1.703632771968841553e-01 2.414614409208297729e-01 -4.514357149600982666e-01 3.743268549442291260e-01 -6.408593058586120605e-01 1.413358449935913086e-01 -1.903748884797096252e-02 -3.711051642894744873e-01
2.398203872144222260e-02 1.940641105175018311e-01 -6.233483552932739258e-01 6.195331811904907227e-01 -3.165234029293060303e-01 1.010992377996444702e-01 -6.340300291776657104e-02 -2.737721800804138184e-01
-2.061575204133987427e-01 3.823157250881195068e-01 4.377240240573883057e-01 2.353289723396301270e-01 -5.452431440353393555e-01 -1.818509399890899658e-01 -4.822559654712677002e-01 3.769855201244354248e-02
-3.145086169242858887e-01 -1.031661871820688248e-02 2.886281609535217285e-01 6.192083358764648438e-01 -2.170744687318801880e-01 -2.428989559412002563e-01 -3.270808160305023193e-01 4.702656269073486328e-01
-3.240281343460083008e-01 6.791980862617492676e-01 -4.898065328598022461e-01 1.863249838352203369e-01 9.489842504262924194e-02 -2.632567584514617920e-01 -2.748011052608489990e-01 -7.240723073482513428e-02
-1.073470488190650940e-01 5.221775770187377930e-01 -4.583840072154998779e-01 4.936957359313964844e-01 1.037711128592491150e-01 -1.473313421010971069e-01 9.367368370294570923e-02 4.697937965393066406e-01
-5.783119797706604004e-01 3.209106624126434326e-01 -3.234809041023254395e-01 1.980895102024078369e-01 -5.655302405357360840e-01 -2.357050925493240356e-01 5.682482570409774780e-02 -2.002044767141342163e-01
-3.707136493176221848e-03 7.857483029365539551e-01 -3.192638456821441650e-01 1.003917492926120758e-02 -2.753430604934692383e-01 -2.740045785903930664e-01 -3.320424854755401611e-01 -1.393243968486785889e-01
7.416959106922149658e-02 -1.239333767443895340e-02 -6.937391757965087891e-01 4.853616952896118164e-01 -3.720227777957916260e-01 3.561331331729888916e-02 1.957552880048751831e-02 3.707326948642730713e-01
1.834814101457595825e-01 -1.094675585627555847e-01 -4.334906935691833496e-01 5.286540389060974121e-01 -6.443856358528137207e-01 2.504363954067230225e-01 1.112772524356842041e-02 -9.427075833082199097e-02
-3.509174585342407227e-01 7.651296854019165039e-01 -3.595257699489593506e-01 -1.337629556655883789e-01 -1.563291847705841064e-01 -2.849419834092259407e-03 -3.348558545112609863e-01 8.778937906026840210e-02
4.902231041342020035e-03 1.725778728723526001e-02 -6.669042110443115234e-01 5.508607029914855957e-01 -1.264841556549072266e-01 3.259378299117088318e-02 1.388624310493469238e-01 4.638168215751647949e-01
-7.976343855261802673e-03 6.510748863220214844e-01 -4.597485363483428955e-01 -1.928577385842800140e-02 -4.329405426979064941e-01 -3.405205309391021729e-01 -2.047401815652847290e-01 -1.377941071987152100e-01
3.633779473602771759e-03 1.227274388074874878e-01 -4.430831223726272583e-02 2.269372195005416870e-01 -3.295020163059234619e-01 2.212875485420227051e-01 -8.500757813453674316e-01 2.264779508113861084e-01
-5.356780886650085449e-01 8.971144258975982666e-02 -6.360842585563659668e-01 3.901578113436698914e-02 -3.165548443794250488e-01 1.816927045583724976e-01 -3.612732291221618652e-01 1.874510347843170166e-01
4.847854673862457275e-01 3.445266485214233398e-01 -3.979979455471038818e-01 3.759964108467102051e-01 -1.956611871719360352e-01 3.539283871650695801e-01 -4.222708642482757568e-01 6.817351281642913818e-02
-1.402264833450317383e-01 7.611706256866455078e-01 1.903482824563980103e-01 4.467733204364776611e-01 -2.797493636608123779e-01 1.063686609268188477e-01 2.690137028694152832e-01 -5.634499713778495789e-02
-2.795437276363372803e-01 -8.181334473192691803e-03 -2.109747081995010376e-01 5.741869807243347168e-01 -3.042829036712646484e-01 -4.392683207988739014e-01 2.217414975166320801e-01 4.613817334175109863e-01
-2.126894146203994751e-01 3.403699994087219238e-01 3.165149688720703125e-01 2.817895412445068359e-01 -2.191468924283981323e-01 -2.715998589992523193e-01 -4.869437813758850098e-01 5.481043457984924316e-01
-5.736295580863952637e-01 6.434741616249084473e-01 -4.268802702426910400e-01 2.548546791076660156e-01 -2.016421034932136536e-02 5.167147144675254822e-02 -7.011520117521286011e-02 -4.147182404994964600e-02
1.961897015571594238e-01 2.348428219556808472e-01 -1.809958368539810181e-01 7.340009212493896484e-01 -2.291360795497894287e-01 5.039840340614318848e-01 -7.028422504663467407e-02 1.529656797647476196e-01
2.636661231517791748e-01 6.641490459442138672e-01 -1.258524209260940552e-01 2.133348137140274048e-01 3.992675617337226868e-02 3.448189198970794678e-01 -3.762981593608856201e-01 4.073586463928222656e-01
-4.161114096641540527e-01 3.383306413888931274e-02 -7.320428490638732910e-01 2.887102961540222168e-01 -2.700031697750091553e-01 -2.352511435747146606e-01 -2.504201419651508331e-02 2.785575985908508301e-01
3.900638222694396973e-02 2.588860094547271729e-01 -1.039713993668556213e-01 6.724995374679565430e-01 3.096373286098241806e-03 6.195663809776306152e-01 1.399797350168228149e-01 2.548025548458099365e-01
-5.283182859420776367e-02 -1.062584668397903442e-01 -6.750713586807250977e-01 6.531074047088623047e-01 -9.071891754865646362e-02 7.630053907632827759e-03 -1.880880631506443024e-02 3.082292973995208740e-01
-5.392924323678016663e-02 -4.683749750256538391e-03 -2.807700037956237793e-01 8.028210997581481934e-01 -2.888685166835784912e-01 4.239555001258850098e-01 -4.331130161881446838e-02 -9.304326027631759644e-02
3.691568672657012939e-01 3.723724782466888428e-01 -3.015972673892974854e-01 4.246269762516021729e-01 -3.255737721920013428e-01 4.603801071643829346e-01 -3.626915216445922852e-01 6.557142734527587891e-02
-3.132601678371429443e-01 3.566228449344635010e-01 -3.366419970989227295e-01 6.576934456825256348e-01 -2.561819553375244141e-01 -2.836367487907409668e-01 1.804466098546981812e-01 -2.239637970924377441e-01
-3.064357638359069824e-01 3.556966483592987061e-01 -1.962806284427642822e-01 9.006944298744201660e-02 -2.387079745531082153e-01 -6.534089446067810059e-01 -4.956227540969848633e-01 5.806604027748107910e-02
2.566542923450469971e-01 3.791244924068450928e-01 2.241949886083602905e-01 1.792255789041519165e-01 -8.192534446716308594e-01 1.885142028331756592e-01 -3.351325541734695435e-02 1.308193057775497437e-02
-3.217849135398864746e-01 1.348308175802230835e-01 1.185942888259887695e-01 1.778194606304168701e-01 -4.769866764545440674e-01 8.104258775711059570e-02 -6.979872584342956543e-01 3.336470425128936768e-01
-4.242896735668182373e-01 4.544120430946350098e-01 6.311324238777160645e-02 3.474220037460327148e-01 -5.057262778282165527e-01 -1.732461005449295044e-01 -6.036129221320152283e-02 -4.465264976024627686e-01
-1.456084251403808594e-01 3.491062521934509277e-01 -3.304987251758575439e-01 1.013351008296012878e-01 -4.320943057537078857e-01 5.018519163131713867e-01 -5.285862088203430176e-01 -1.395012885332107544e-01
1.807844042778015137e-01 8.566598296165466309e-01 -2.546323835849761963e-01 -2.813646383583545685e-02 -2.356433272361755371e-01 -2.646983265876770020e-01 -1.677064746618270874e-01 1.187570467591285706e-01
-4.141708016395568848e-01 4.737154766917228699e-02 -4.302499890327453613e-01 1.488367468118667603e-01 -3.239944577217102051e-01 -6.360917091369628906e-01 -3.135437965393066406e-01 1.051484793424606323e-01
3.153074979782104492e-01 4.083677232265472412e-01 -3.207235634326934814e-01 1.615158766508102417e-01 -4.598830267786979675e-02 9.144147485494613647e-02 -6.236849427223205566e-01 4.532181024551391602e-01
3.897197842597961426e-01 2.768197953701019287e-01 -2.914232611656188965e-01 2.493390440940856934e-01 -6.316760778427124023e-01 3.651120364665985107e-01 -3.032070398330688477e-01 -1.165215112268924713e-02
-3.245701789855957031e-01 6.654298305511474609e-01 -3.012019693851470947e-01 3.331955969333648682e-01 1.758015602827072144e-01 3.833673596382141113e-01 -2.665527462959289551e-01 3.447399660944938660e-02
4.427875280380249023e-01 4.637559354305267334e-01 3.505601361393928528e-02 6.092278957366943359e-01 -2.885497510433197021e-01 2.647982239723205566e-01 1.888284832239151001e-01 1.656707674264907837e-01
4.483808279037475586e-01 4.522857367992401123e-01 -1.671702712774276733e-01 6.798245906829833984e-01 -2.838886575773358345e-03 -1.163461804389953613e-01 -2.472678571939468384e-01 -1.720432192087173462e-01
2.303149849176406860e-01 5.612959265708923340e-01 -2.345979809761047363e-01 5.566062331199645996e-01 2.326234579086303711e-01 -1.908730417490005493e-01 -4.057161808013916016e-01 -1.091027706861495972e-01
3.763293325901031494e-01 2.294134348630905151e-01 -3.102343976497650146e-01 6.058989763259887695e-01 -8.825102448463439941e-02 3.202747702598571777e-01 -4.792114496231079102e-01 -4.877664893865585327e-02
-1.162858009338378906e-01 6.899676918983459473e-01 -2.844842374324798584e-01 -1.137977913022041321e-01 -2.453209757804870605e-01 -3.660432696342468262e-01 -4.715550541877746582e-01 2.611993113532662392e-03
2.395341843366622925e-01 2.367475181818008423e-01 -2.053531110286712646e-01 8.933051228523254395e-01 -8.895649015903472900e-02 9.059824794530868530e-02 -1.126303747296333313e-01 -1.326767653226852417e-01
-5.219568610191345215e-01 3.245329558849334717e-01 3.857797756791114807e-02 2.154861688613891602e-01 -2.387449890375137329e-01 5.009670853614807129e-01 -5.159805417060852051e-01 -1.067077461630105972e-02
6.209799647331237793e-01 4.926578998565673828e-01 -3.194279372692108154e-01 9.057632088661193848e-02 -4.029328823089599609e-01 -1.894352436065673828e-01 -2.012472003698348999e-01 1.506402939558029175e-01
-1.682562083005905151e-01 7.348775267601013184e-01 -4.244370758533477783e-01 4.894229397177696228e-02 2.416425198316574097e-02 -3.265153169631958008e-01 -3.762364387512207031e-01 1.878174953162670135e-02
-2.385072261095046997e-01 5.891598463058471680e-01 -3.351663053035736084e-01 -1.142873540520668030e-01 -4.004601240158081055e-01 -8.015383780002593994e-02 1.150168478488922119e-01 5.390593409538269043e-01
-3.339002728462219238e-01 1.640537232160568237e-01 -2.022796273231506348e-01 7.098698019981384277e-01 3.349749743938446045e-01 2.983681559562683105e-01 -1.599837690591812134e-01 2.998969554901123047e-01
2.876671254634857178e-01 1.420367360115051270e-01 -2.652583122253417969e-01 5.918400287628173828e-01 -4.325755238533020020e-01 5.308299064636230469e-01 -6.772136781364679337e-03 8.653686940670013428e-02
4.089916050434112549e-01 4.027526378631591797e-01 -4.398127794265747070e-01 1.158834770321846008e-01 -4.125252664089202881e-01 -4.469569027423858643e-01 1.083582863211631775e-01 2.862919270992279053e-01
2.425792068243026733e-01 2.266761809587478638e-01 -1.316445469856262207e-01 4.970815181732177734e-01 -2.051487863063812256e-01 6.543526649475097656e-01 -3.874458968639373779e-01 7.053510099649429321e-02
5.641374737024307251e-03 1.295084059238433838e-01 4.209132790565490723e-01 4.005530774593353271e-01 -7.409399151802062988e-01 4.340564832091331482e-02 -2.951752841472625732e-01 8.706741780042648315e-02
-4.136993288993835449e-01 1.049835458397865295e-01 -3.546446859836578369e-01 7.507437467575073242e-01 -1.106509566307067871e-01 1.849266886711120605e-01 -1.433105766773223877e-01 -2.479165345430374146e-01
-2.541642487049102783e-01 4.087282419204711914e-01 -2.090153247117996216e-01 2.419192157685756683e-02 -3.117860257625579834e-01 2.795407474040985107e-01 -7.317410111427307129e-01 -1.151987835764884949e-01
-1.318207085132598877e-01 5.532572865486145020e-01 -5.775149464607238770e-01 2.995873093605041504e-01 1.406382173299789429e-01 -3.234036564826965332e-01 -3.347900509834289551e-01 -1.296157687902450562e-01
1.223194226622581482e-01 4.483650624752044678e-01 -2.913433909416198730e-01 1.935759037733078003e-01 -4.375646710395812988e-01 1.834644675254821777e-01 -5.887350440025329590e-01 -2.998716831207275391e-01
-4.229871332645416260e-01 4.912367165088653564e-01 -1.235683411359786987e-01 6.667277812957763672e-01 -3.480699658393859863e-02 -1.625467091798782349e-01 2.916626632213592529e-01 8.528335392475128174e-02
3.831003010272979736e-01 5.462431311607360840e-01 -3.953122794628143311e-01 2.979688942432403564e-01 -3.822683095932006836e-01 1.270361244678497314e-01 -2.596070766448974609e-01 -2.830762863159179688e-01
-3.188431859016418457e-01 2.229688167572021484e-01 -4.544644951820373535e-01 6.538444757461547852e-01 -8.812303654849529266e-03 -2.081870138645172119e-01 1.685196906328201294e-01 3.778292536735534668e-01
-2.854926288127899170e-01 -8.679933100938796997e-02 -4.626609385013580322e-01 6.717924475669860840e-01 -4.058055579662322998e-01 2.663732767105102539e-01 9.258217364549636841e-02 -3.735462203621864319e-02
-2.504004836082458496e-01 6.115617696195840836e-03 2.560488134622573853e-02 3.666866719722747803e-01 -1.571862399578094482e-01 -7.870121300220489502e-02 -4.431790113449096680e-01 7.581809163093566895e-01
-2.121266871690750122e-01 4.362550377845764160e-01 1.957734525203704834e-01 1.711845546960830688e-01 -4.290037155151367188e-01 7.447485625743865967e-02 -6.740468144416809082e-01 -2.304835617542266846e-01
3.942067325115203857e-01 2.734252214431762695e-01 -2.376335561275482178e-01 3.732215464115142822e-01 -5.841957926750183105e-01 3.201460540294647217e-01 -3.356647193431854248e-01 -1.327655166387557983e-01
-3.887013196945190430e-01 5.507673025131225586e-01 -2.661503255367279053e-01 2.538534700870513916e-01 2.104993462562561035e-01 4.566501677036285400e-01 -2.703503370285034180e-01 2.904488444328308105e-01
-6.974336574785411358e-04 5.091679096221923828e-01 5.752839148044586182e-03 6.571825146675109863e-01 -2.287165671586990356e-01 4.988031387329101562e-01 -8.468674868345260620e-02 2.319535613059997559e-02
-6.656950116157531738e-01 5.497886538505554199e-01 -2.974399365484714508e-02 2.848199903964996338e-01 2.014143764972686768e-02 3.311282694339752197e-01 -4.007959738373756409e-02 2.468147277832031250e-01
2.324026077985763550e-01 2.047775536775588989e-01 -3.843378424644470215e-01 7.937536239624023438e-01 1.522037759423255920e-02 -5.685234069824218750e-02 -2.826904654502868652e-01 -2.071642428636550903e-01
-4.110544025897979736e-01 3.786964118480682373e-01 -1.300465762615203857e-01 5.866670608520507812e-02 -3.551113903522491455e-01 2.682304978370666504e-01 2.347005605697631836e-01 6.435319781303405762e-01
-8.444717153906822205e-03 3.609290719032287598e-01 -5.314229130744934082e-01 6.188845634460449219e-01 -3.018714785575866699e-01 -1.033067032694816589e-01 9.866792708635330200e-02 -3.044612705707550049e-01
-2.851855456829071045e-01 7.957158684730529785e-01 -2.908498346805572510e-01 -1.581848114728927612e-01 -1.971312612295150757e-01 -9.960472583770751953e-02 -3.114769458770751953e-01 1.734641790390014648e-01
-7.003417015075683594e-01 3.346629738807678223e-01 -1.047143042087554932e-01 4.758101105690002441e-01 -2.046077251434326172e-01 -2.564044892787933350e-01 1.984738558530807495e-01 1.147274300456047058e-01
1.438494771718978882e-01 3.206595182418823242e-01 2.526398189365863800e-02 5.374189615249633789e-01 -2.344752103090286255e-01 -5.596902370452880859e-01 2.506695985794067383e-01 3.949182033538818359e-01
-5.415765643119812012e-01 3.717388212680816650e-01 1.782951690256595612e-02 5.803140997886657715e-01 -2.824087738990783691e-01 -5.665919184684753418e-02 3.507864475250244141e-01 1.593943685293197632e-01
-2.637493014335632324e-01 2.589143216609954834e-01 -2.809668332338333130e-02 7.049889564514160156e-01 -3.822161257266998291e-01 4.584221169352531433e-03 4.594123661518096924e-01 9.181935340166091919e-02
-5.377694964408874512e-01 3.873395621776580811e-01 -4.774975180625915527e-01 4.534889757633209229e-02 -1.725480854511260986e-01 3.515900075435638428e-01 -4.201647341251373291e-01 2.801378257572650909e-02
1.055198954418301582e-03 2.689550220966339111e-01 -1.737682819366455078e-01 1.425264179706573486e-01 -2.452396750450134277e-01 5.324115157127380371e-01 -6.956844329833984375e-01 2.226465791463851929e-01
2.809677124023437500e-01 7.156534194946289062e-01 -1.565777212381362915e-01 5.927731394767761230e-01 4.574503004550933838e-02 1.733139008283615112e-01 -2.681039273738861084e-02 -1.231568027287721634e-02
4.763299822807312012e-01 2.031014412641525269e-01 1.130471937358379364e-02 3.021488487720489502e-01 -3.905652165412902832e-01 2.808565497398376465e-01 -4.180708229541778564e-01 4.839763343334197998e-01
-3.623295426368713379e-01 6.835914403200149536e-02 -6.704866290092468262e-01 4.056802392005920410e-01 -3.248808979988098145e-01 2.759158611297607422e-01 1.660210937261581421e-01 2.016813457012176514e-01
-1.179649401456117630e-02 3.226178884506225586e-01 -1.528627276420593262e-01 1.163930743932723999e-01 -2.748955190181732178e-01 6.540035605430603027e-01 -5.460202097892761230e-01 2.396618127822875977e-01
-2.385321855545043945e-01 -2.688444256782531738e-01 -2.198092341423034668e-01 1.793235987424850464e-01 -5.157842040061950684e-01 -5.383117496967315674e-02 -6.435876488685607910e-01 3.274382352828979492e-01
1.040845438838005066e-01 -9.352818131446838379e-02 -6.121600866317749023e-01 4.615828692913055420e-01 -4.555701315402984619e-01 -4.371714591979980469e-02 1.432814896106719971e-01 4.032808542251586914e-01
2.769638318568468094e-03 6.231462955474853516e-01 1.211998891085386276e-02 3.013977110385894775e-01 -1.103421440348029137e-03 5.130509138107299805e-01 -1.596435457468032837e-01 4.816479682922363281e-01
-2.133515328168869019e-01 -1.733057945966720581e-01 -6.477612853050231934e-01 4.166744947433471680e-01 -3.074351251125335693e-01 -1.649691313505172729e-01 8.995630778372287750e-03 4.576263129711151123e-01
-1.703723669052124023e-01 6.903291344642639160e-01 -2.497256398200988770e-01 -5.119904875755310059e-02 -1.539465188980102539e-01 -3.978984355926513672e-01 -4.958846271038055420e-01 3.886235505342483521e-02
-3.666253387928009033e-01 2.420571893453598022e-01 -3.959793150424957275e-01 6.860849857330322266e-01 1.844364106655120850e-01 1.922367024235427380e-03 1.193034052848815918e-01 3.622542917728424072e-01
2.786153554916381836e-01 1.990637332201004028e-01 -6.295613646507263184e-01 1.327881664037704468e-01 -2.778437733650207520e-01 -4.873809814453125000e-01 -1.181469392031431198e-02 3.922880887985229492e-01
-2.658836245536804199e-01 7.834274172782897949e-01 -3.832792341709136963e-01 -1.464252024888992310e-01 -2.755014896392822266e-01 6.112165749073028564e-03 -2.051002532243728638e-01 1.708783656358718872e-01
