# Supplementary material for: Where is your field going? A machine learning approach to study the relative motion of the domains of physics
Source: PLoS One. 2020 Jun 18;15(6):e0233997. doi: 10.1371/journal.pone.0233997 (PMC7302634; doi:10.1371/journal.pone.0233997)
Supplement: S24 Data — (ZIP) [file pone.0233997.s024.zip › 23/Pacs4Run_23_VS_500_embeddings2001-2005ED8.txt]

6.664580106735229492e-01 -1.785019189119338989e-01 3.834877312183380127e-01 -1.827815026044845581e-01 3.953425213694572449e-02 2.334769666194915771e-01 -5.310751199722290039e-01 -7.337334752082824707e-02
3.503068685531616211e-01 -8.552378416061401367e-01 2.552152276039123535e-01 -1.193653121590614319e-01 -5.445009097456932068e-02 -2.982695586979389191e-02 -1.875093877315521240e-01 1.656991243362426758e-01
3.977443873882293701e-01 -5.332682132720947266e-01 2.825462520122528076e-01 1.111999303102493286e-01 -2.209171801805496216e-01 4.440323412418365479e-01 -4.096763730049133301e-01 2.267657220363616943e-01
4.893739521503448486e-01 -4.183857440948486328e-01 5.194610953330993652e-01 6.488180905580520630e-02 -3.109383285045623779e-01 -1.344447433948516846e-01 -2.447043806314468384e-01 3.698360621929168701e-01
5.311739444732666016e-01 -7.655421495437622070e-01 5.419004708528518677e-02 2.511698752641677856e-02 4.820615425705909729e-02 1.756138503551483154e-01 -3.762792330235242844e-03 3.083081841468811035e-01
5.680534839630126953e-01 -4.936933219432830811e-01 7.472099363803863525e-02 4.114483892917633057e-01 3.365236222743988037e-01 1.421479433774948120e-01 1.741979457437992096e-02 -3.534846901893615723e-01
1.407429426908493042e-01 -3.358949124813079834e-01 3.654834628105163574e-02 1.690909117460250854e-01 8.294651508331298828e-01 8.148273825645446777e-02 -3.608900904655456543e-01 -1.120056211948394775e-01
3.915656805038452148e-01 -3.616240322589874268e-01 3.210962116718292236e-01 4.080532491207122803e-01 3.716366589069366455e-01 5.182729288935661316e-02 -1.264818161725997925e-01 -5.380491018295288086e-01
6.569303870201110840e-01 -5.134194493293762207e-01 1.533555239439010620e-01 -1.657291315495967865e-02 -3.364069759845733643e-02 -1.992715448141098022e-01 -1.203689202666282654e-01 4.751009047031402588e-01
3.858351111412048340e-01 -4.087643027305603027e-01 8.817546069622039795e-02 -2.983806468546390533e-02 3.423639759421348572e-02 7.418390512466430664e-01 -3.506405055522918701e-01 3.052154555916786194e-02
3.737903535366058350e-01 -7.152392864227294922e-01 -6.209950894117355347e-02 3.704658150672912598e-02 3.783142864704132080e-01 1.733470261096954346e-01 -4.302313923835754395e-02 -4.104420840740203857e-01
4.107915163040161133e-01 -3.821491003036499023e-01 -1.827955096960067749e-01 1.213902756571769714e-01 2.808702886104583740e-01 5.452480316162109375e-01 -3.335395753383636475e-01 -3.868207931518554688e-01
4.547124207019805908e-01 5.341914668679237366e-02 2.020317167043685913e-01 2.763288617134094238e-01 6.306303143501281738e-01 5.121030807495117188e-01 -7.817892730236053467e-02 8.457230776548385620e-02
2.058866918087005615e-01 -4.407584667205810547e-01 -6.647171918302774429e-03 -4.678312242031097412e-01 3.039867877960205078e-01 -1.319412142038345337e-01 -4.777281880378723145e-01 -4.543034732341766357e-01
7.194512486457824707e-01 -3.831963837146759033e-01 3.774100542068481445e-01 1.512419134378433228e-01 -2.560346126556396484e-01 1.687248945236206055e-01 4.470055922865867615e-03 2.760364115238189697e-01
5.285220146179199219e-01 -5.314667224884033203e-01 -2.698569893836975098e-01 1.735239923000335693e-01 2.501630783081054688e-01 6.347581278532743454e-03 -2.879873812198638916e-01 4.355636537075042725e-01
2.641036510467529297e-01 -5.231251716613769531e-01 2.800315916538238525e-01 3.644604980945587158e-01 5.034244060516357422e-01 -3.222898542881011963e-01 -2.944931685924530029e-01 -3.615316003561019897e-02
4.409348368644714355e-01 -1.638548821210861206e-01 4.139731228351593018e-01 1.911524087190628052e-01 7.423151135444641113e-01 -8.869232982397079468e-02 1.034527122974395752e-01 -3.485121950507164001e-02
3.260814249515533447e-01 -4.268457293510437012e-01 -1.170205324888229370e-01 4.867809638381004333e-02 2.119455337524414062e-01 5.866848230361938477e-01 -4.566965401172637939e-01 -3.126000463962554932e-01
6.112318038940429688e-01 7.851461321115493774e-02 3.987189754843711853e-02 1.189267411828041077e-01 3.744215965270996094e-01 3.623101413249969482e-01 2.015480771660804749e-03 -5.770906805992126465e-01
5.130127668380737305e-01 -2.577188014984130859e-01 3.623140454292297363e-01 4.557707309722900391e-01 5.088957548141479492e-01 9.276673197746276855e-02 1.538658607751131058e-02 2.521570324897766113e-01
4.919334650039672852e-01 -4.597759544849395752e-01 -1.016409695148468018e-01 -5.146993398666381836e-01 2.684681713581085205e-01 -3.580002188682556152e-01 -2.461182177066802979e-01 -1.027024686336517334e-01
4.398391544818878174e-01 -6.345632076263427734e-01 -2.514908015727996826e-01 -3.317216932773590088e-01 1.479483097791671753e-01 -1.367679238319396973e-01 -4.000776112079620361e-01 -1.729969978332519531e-01
1.346593797206878662e-01 -6.352053880691528320e-01 5.988152623176574707e-01 8.460146188735961914e-02 3.451029658317565918e-01 2.089981585741043091e-01 -1.423086822032928467e-01 1.720927208662033081e-01
3.830944299697875977e-01 -4.624533951282501221e-01 6.794320940971374512e-01 3.133194446563720703e-01 2.328964322805404663e-01 -6.886015087366104126e-02 1.141199190169572830e-02 1.430585682392120361e-01
4.418417513370513916e-01 -1.413907855749130249e-01 4.006211161613464355e-01 2.149980962276458740e-01 7.037252187728881836e-01 -1.794827431440353394e-01 9.739438444375991821e-02 -2.028157562017440796e-01
6.769443154335021973e-01 -2.715164124965667725e-01 -8.902716636657714844e-02 -3.989856541156768799e-01 -1.864110082387924194e-01 -2.341145835816860199e-02 -1.823987215757369995e-01 -4.820201098918914795e-01
9.157721698284149170e-02 -5.238796472549438477e-01 2.848433554172515869e-01 -1.921993494033813477e-01 7.444753050804138184e-01 -2.988415537402033806e-03 -1.215351000428199768e-02 -2.113941311836242676e-01
3.531268239021301270e-01 -5.312714576721191406e-01 8.123551309108734131e-02 3.368359804153442383e-01 2.772297263145446777e-01 1.656389534473419189e-01 -2.360408902168273926e-01 -5.594521164894104004e-01
2.904191315174102783e-01 -5.944141149520874023e-01 7.148312404751777649e-03 3.221622407436370850e-01 1.823502928018569946e-01 -9.166020154953002930e-02 -6.078320145606994629e-01 2.176599800586700439e-01
3.349029123783111572e-01 -4.599949717521667480e-01 2.617969512939453125e-01 2.529721558094024658e-01 5.772129297256469727e-01 -2.892487347126007080e-01 -6.961865723133087158e-02 -3.493216931819915771e-01
9.538184851408004761e-02 1.201848983764648438e-01 3.832850754261016846e-01 -1.673060804605484009e-01 5.261127352714538574e-01 -2.486392855644226074e-01 -6.803001761436462402e-01 1.161082182079553604e-02
-1.920413225889205933e-02 -5.608354210853576660e-01 3.091858923435211182e-01 4.245311021804809570e-02 5.100189447402954102e-01 -1.234610006213188171e-01 -4.446322619915008545e-01 -3.385807275772094727e-01
7.005994319915771484e-01 -1.881745755672454834e-01 4.649518132209777832e-01 3.662143349647521973e-01 1.662025898694992065e-01 -1.475773006677627563e-01 1.879941225051879883e-01 -1.967577487230300903e-01
5.241596102714538574e-01 -8.732235431671142578e-02 -2.278266698122024536e-01 -2.924249470233917236e-01 4.233248829841613770e-01 -2.392661124467849731e-01 -4.058335423469543457e-01 -4.231560230255126953e-01
4.719497263431549072e-01 -7.406993955373764038e-02 3.129529356956481934e-01 3.320313394069671631e-01 5.708504319190979004e-01 4.465997517108917236e-01 3.548904322087764740e-03 1.955980360507965088e-01
1.611784398555755615e-01 -5.143291354179382324e-01 4.925082325935363770e-01 3.906536102294921875e-01 4.541999399662017822e-01 6.775195896625518799e-02 -2.903877794742584229e-01 -1.382007896900177002e-01
4.604830145835876465e-01 -5.214616060256958008e-01 2.220072001218795776e-01 2.533390223979949951e-01 4.796482622623443604e-01 3.626684844493865967e-01 1.384161561727523804e-01 -1.477003097534179688e-01
4.922030866146087646e-01 -3.412785530090332031e-01 6.979500651359558105e-01 7.326493971049785614e-03 1.863421201705932617e-01 8.700040727853775024e-02 2.703616321086883545e-01 1.966960579156875610e-01
4.289339780807495117e-01 -5.578963160514831543e-01 -3.323531150817871094e-01 -3.282244503498077393e-01 2.174772769212722778e-01 -3.242918476462364197e-02 -4.866302609443664551e-01 -3.768794611096382141e-02
1.410173028707504272e-01 -3.958236277103424072e-01 7.227008938789367676e-01 2.849692404270172119e-01 3.427851200103759766e-01 1.683629900217056274e-01 -2.252688407897949219e-01 1.527738571166992188e-01
2.793223559856414795e-01 -4.699837267398834229e-01 5.551564693450927734e-01 3.954831063747406006e-01 3.801911771297454834e-01 1.669420003890991211e-01 -1.775776147842407227e-01 1.803888231515884399e-01
2.775261104106903076e-01 -3.919172286987304688e-01 4.748209416866302490e-01 4.012509286403656006e-01 5.308205485343933105e-01 -1.459005773067474365e-01 -1.636633276939392090e-01 -2.303907573223114014e-01
1.736290305852890015e-01 -8.251817524433135986e-02 5.441169142723083496e-01 -1.305955201387405396e-01 9.284142404794692993e-02 -2.998399138450622559e-01 -7.270610928535461426e-01 1.509444564580917358e-01
1.960562467575073242e-01 -4.863535463809967041e-01 9.693419933319091797e-02 -8.847160637378692627e-02 5.148784816265106201e-02 6.800397634506225586e-01 -4.808729290962219238e-01 -1.070272848010063171e-01
4.800545871257781982e-01 -2.782761678099632263e-02 4.121009707450866699e-01 -4.551423713564872742e-02 6.950483918190002441e-01 1.294620633125305176e-01 2.399422675371170044e-01 -1.986190080642700195e-01
3.169567286968231201e-01 -1.718542277812957764e-01 7.596969604492187500e-01 -1.842464320361614227e-02 2.313694655895233154e-01 -1.155095174908638000e-02 1.168539822101593018e-01 -4.745581448078155518e-01
6.381027102470397949e-01 1.462617814540863037e-01 1.831990182399749756e-01 2.675915062427520752e-01 5.482349991798400879e-01 2.036866247653961182e-01 7.658772170543670654e-02 -3.440197706222534180e-01
4.165504574775695801e-01 -1.499856561422348022e-01 6.866405010223388672e-01 1.557596921920776367e-01 3.416661620140075684e-01 -1.182902678847312927e-01 1.613529920578002930e-01 -3.892180621623992920e-01
2.772313356399536133e-01 -2.818410694599151611e-01 -4.842605441808700562e-02 -5.423555374145507812e-01 4.435159564018249512e-01 -1.493572294712066650e-01 -5.627314448356628418e-01 1.073935851454734802e-01
1.373935788869857788e-01 -4.751795828342437744e-01 2.809098660945892334e-01 -1.425988525152206421e-01 7.565289735794067383e-01 -7.915851473808288574e-02 8.556316606700420380e-03 -2.782216072082519531e-01
4.799538552761077881e-01 -2.507367730140686035e-01 2.927719056606292725e-01 -1.208679303526878357e-01 5.378828048706054688e-01 -4.290839731693267822e-01 -1.159518957138061523e-01 3.457959890365600586e-01
3.851578831672668457e-01 -7.866197824478149414e-02 3.441837728023529053e-01 4.358695745468139648e-01 7.156508564949035645e-01 -4.672574996948242188e-02 -1.466251015663146973e-01 3.439074009656906128e-02
4.218683540821075439e-01 -4.715405702590942383e-01 1.596758365631103516e-01 1.857437565922737122e-02 -1.635418385267257690e-01 6.709386110305786133e-01 -2.538109421730041504e-01 -1.803069263696670532e-01
4.359275996685028076e-01 -5.157377719879150391e-01 4.056853055953979492e-02 -2.328441850841045380e-02 3.933297991752624512e-01 4.654608368873596191e-01 -3.833732306957244873e-01 -1.531556397676467896e-01
7.943166494369506836e-01 -3.155744671821594238e-01 3.445859551429748535e-01 2.735232114791870117e-01 -2.567979395389556885e-01 3.417422249913215637e-02 4.727260023355484009e-02 8.106588572263717651e-02
3.996609747409820557e-01 -5.076971054077148438e-01 -1.324727386236190796e-01 1.200381573289632797e-02 1.832588165998458862e-01 6.317574381828308105e-01 -3.309273123741149902e-01 -1.503582000732421875e-01
5.041267871856689453e-01 -1.041478756815195084e-02 2.889717221260070801e-01 -8.133212476968765259e-02 5.000944733619689941e-01 3.594339787960052490e-01 1.334654092788696289e-01 -5.084563493728637695e-01
3.385470211505889893e-01 1.128683090209960938e-01 6.350359916687011719e-01 -5.819555744528770447e-02 6.098514795303344727e-01 2.555735707283020020e-01 9.241010993719100952e-02 1.421725600957870483e-01
5.031031966209411621e-01 -1.157116740942001343e-01 3.658149391412734985e-02 -2.900769375264644623e-02 4.354253411293029785e-01 -5.155840516090393066e-02 -2.829797565937042236e-01 6.774861812591552734e-01
5.470298528671264648e-01 -2.300219088792800903e-01 1.866147965192794800e-01 2.315602898597717285e-01 6.539424061775207520e-01 -1.907727569341659546e-01 1.356779634952545166e-01 -2.774159014225006104e-01
-5.745736137032508850e-02 -7.042753696441650391e-01 2.945675849914550781e-01 5.450685694813728333e-02 4.260835349559783936e-01 1.382454037666320801e-01 -4.584720432758331299e-01 9.923518635332584381e-03
5.073362588882446289e-01 2.486112993210554123e-03 2.118178755044937134e-01 1.876568198204040527e-01 5.993707180023193359e-01 5.476731657981872559e-01 5.409620329737663269e-02 2.010432444512844086e-02
8.576340675354003906e-01 -1.904563605785369873e-01 3.226498961448669434e-01 2.596985697746276855e-01 -1.119499802589416504e-01 1.141944602131843567e-01 1.741888076066970825e-01 2.699824608862400055e-02
5.667628645896911621e-01 -5.137669444084167480e-01 -2.944852113723754883e-01 -1.560973078012466431e-01 1.031838506460189819e-01 -1.610843241214752197e-01 -3.775322735309600830e-01 -3.530011773109436035e-01
6.586338281631469727e-01 -3.856753706932067871e-01 -2.230206690728664398e-02 -2.096488177776336670e-01 -5.662088468670845032e-02 -3.521337211132049561e-01 -1.966101676225662231e-01 -4.551334083080291748e-01
5.743320584297180176e-01 7.415542006492614746e-02 2.062918245792388916e-01 -1.925138831138610840e-01 1.552840918302536011e-01 6.535815000534057617e-01 -1.668318873271346092e-03 -3.657063245773315430e-01
2.953916788101196289e-01 -6.952376365661621094e-01 3.693352639675140381e-01 3.427817523479461670e-01 3.439666628837585449e-01 -1.547389775514602661e-01 -1.713281273841857910e-01 6.220755353569984436e-02
2.814508080482482910e-01 -6.416267752647399902e-01 -6.607460975646972656e-02 1.381705105304718018e-01 6.899980455636978149e-02 4.163623154163360596e-01 -3.707605898380279541e-01 -4.123853147029876709e-01
4.831299185752868652e-01 7.981924712657928467e-02 1.158315166831016541e-01 2.068968266248703003e-01 6.402330994606018066e-01 4.490963518619537354e-01 -7.160735130310058594e-02 2.954277992248535156e-01
3.002283573150634766e-01 -1.077881380915641785e-01 7.095516920089721680e-01 1.227973550558090210e-01 5.408613085746765137e-01 4.730124026536941528e-02 2.118180133402347565e-02 2.906627357006072998e-01
1.335444394499063492e-02 -1.404585093259811401e-01 3.551367819309234619e-01 -3.582536280155181885e-01 2.541396915912628174e-01 -6.255716830492019653e-02 -7.850927114486694336e-01 -2.018765062093734741e-01
6.552723050117492676e-01 8.245611190795898438e-02 -3.172419220209121704e-02 -3.963069021701812744e-01 7.423561066389083862e-02 -3.826984465122222900e-01 -4.839254021644592285e-01 -1.400031596422195435e-01
5.527812242507934570e-01 -4.102180600166320801e-01 -1.249631680548191071e-02 -3.073398172855377197e-01 -3.241333663463592529e-01 3.284168988466262817e-02 -4.172111749649047852e-01 -3.890167474746704102e-01
5.433353185653686523e-01 -1.347045600414276123e-01 -1.512122005224227905e-01 -5.152516961097717285e-01 4.487988054752349854e-01 -2.814863026142120361e-01 -3.135427236557006836e-01 -1.390250027179718018e-01
1.388557106256484985e-01 -4.507231414318084717e-01 7.128957509994506836e-01 2.954788804054260254e-01 3.335076570510864258e-01 1.013728082180023193e-01 -2.417453676462173462e-01 4.577028751373291016e-02
4.640831649303436279e-01 -3.992892801761627197e-01 5.051015615463256836e-01 -8.156737685203552246e-02 4.554066658020019531e-01 -1.426741667091846466e-02 3.828408420085906982e-01 -9.616725891828536987e-02
6.964724659919738770e-01 -1.151638627052307129e-01 -2.230080813169479370e-01 -5.201973319053649902e-01 1.440241485834121704e-01 -1.606644243001937866e-01 -3.271576166152954102e-01 -1.665454059839248657e-01
5.872024297714233398e-01 -3.283378183841705322e-01 6.502326130867004395e-01 1.538849622011184692e-01 1.471104770898818970e-01 -6.266350299119949341e-02 2.721082270145416260e-01 3.596644476056098938e-02
3.559505939483642578e-01 -3.145789802074432373e-01 -7.309098541736602783e-02 -7.134424895048141479e-02 1.381514519453048706e-01 6.400444507598876953e-01 -5.018543004989624023e-01 -2.886286973953247070e-01
5.395584702491760254e-01 -3.289141058921813965e-01 6.401599049568176270e-01 1.989526450634002686e-01 1.639228910207748413e-01 -2.725854516029357910e-01 1.894285976886749268e-01 1.193680390715599060e-01
2.687780857086181641e-01 -4.034508764743804932e-01 5.845774412155151367e-01 4.576557576656341553e-01 3.375502824783325195e-01 1.992038339376449585e-01 -2.290722429752349854e-01 8.780479431152343750e-02
6.370686888694763184e-01 -1.919228285551071167e-01 6.503338813781738281e-01 1.546689718961715698e-01 1.527179628610610962e-01 4.018181934952735901e-02 2.849950194358825684e-01 6.552190333604812622e-02
4.546370804309844971e-01 -5.902712941169738770e-01 4.580544829368591309e-01 2.442463636398315430e-01 3.833699822425842285e-01 -7.699295133352279663e-02 1.437831521034240723e-01 -4.290313273668289185e-02
5.725248456001281738e-01 -1.779856979846954346e-01 7.100772261619567871e-01 2.149320207536220551e-02 1.747492849826812744e-01 -6.883726455271244049e-03 3.204814493656158447e-01 5.071403458714485168e-02
5.199065208435058594e-01 -8.785820752382278442e-02 -6.943024694919586182e-02 -4.624849855899810791e-01 3.502238690853118896e-01 -2.777203619480133057e-01 -5.349178910255432129e-01 1.316912472248077393e-01
3.361521065235137939e-01 -2.479903250932693481e-01 -5.139048770070075989e-02 -6.220200657844543457e-01 5.029904246330261230e-01 -1.327117532491683960e-01 -4.059387147426605225e-01 2.354917116463184357e-02
7.063036561012268066e-01 1.241295486688613892e-01 2.488420903682708740e-01 4.540427029132843018e-02 9.708981378935277462e-04 5.237443447113037109e-01 8.159699290990829468e-02 -3.752014338970184326e-01
3.187006711959838867e-01 -6.324425935745239258e-01 5.221475958824157715e-01 2.697911560535430908e-01 3.136998414993286133e-01 2.336662262678146362e-01 1.467838883399963379e-03 3.373908344656229019e-03
5.021807551383972168e-01 1.275046169757843018e-01 5.033138990402221680e-01 1.257263123989105225e-01 4.359853863716125488e-01 4.762491583824157715e-01 -1.945715397596359253e-02 -2.124851495027542114e-01
6.494665145874023438e-01 -3.843724429607391357e-01 -1.464912295341491699e-01 -4.611684754490852356e-02 -2.852519154548645020e-01 -3.648690134286880493e-02 -5.078879594802856445e-01 -2.573221921920776367e-01
5.570902228355407715e-01 7.168252021074295044e-02 -7.500469801016151905e-04 -2.647019624710083008e-01 3.342100977897644043e-01 5.108627080917358398e-01 3.937446326017379761e-02 -4.901194870471954346e-01
2.752736210823059082e-01 -4.351221024990081787e-01 7.278152704238891602e-01 3.150632679462432861e-01 2.755078673362731934e-01 1.235029101371765137e-01 -4.801407083868980408e-02 -1.115816608071327209e-01
2.911949157714843750e-01 3.107749521732330322e-01 3.641464114189147949e-01 -2.859736792743206024e-02 6.624910831451416016e-01 2.821648120880126953e-01 -1.546247899532318115e-01 -3.778674006462097168e-01
6.859317421913146973e-01 3.040177822113037109e-01 4.143926799297332764e-01 -2.211521565914154053e-01 -2.886111438274383545e-01 1.570180952548980713e-01 -3.217492103576660156e-01 7.048133015632629395e-02
4.180529117584228516e-01 -4.617048203945159912e-01 2.908073067665100098e-01 3.662780225276947021e-01 3.062193393707275391e-01 3.864065706729888916e-01 -5.448955297470092773e-02 -3.837741315364837646e-01
4.646566808223724365e-01 -5.126931071281433105e-01 -9.035830199718475342e-02 -4.380398094654083252e-01 2.835972905158996582e-01 -3.203306794166564941e-01 -3.457483351230621338e-01 -1.364388614892959595e-01
4.779227375984191895e-01 -3.141762912273406982e-01 1.463061720132827759e-01 3.632471263408660889e-01 4.922115802764892578e-01 5.724836140871047974e-02 -5.377883836627006531e-02 -5.206604599952697754e-01
2.618916332721710205e-01 -1.551464349031448364e-01 3.638658523559570312e-01 -4.880918264389038086e-01 1.606953889131546021e-01 6.848125457763671875e-01 6.166774407029151917e-02 -1.952338069677352905e-01
1.218096166849136353e-02 6.467252504080533981e-03 4.904431104660034180e-01 -2.952170968055725098e-01 1.523483395576477051e-01 9.509678930044174194e-02 -7.997655272483825684e-01 -1.561709586530923843e-02
7.455599308013916016e-02 -4.453308284282684326e-01 3.915558159351348877e-01 1.026220694184303284e-01 1.295130848884582520e-01 5.449376702308654785e-01 -5.505375862121582031e-01 1.243067681789398193e-01
3.984015583992004395e-01 -3.352068066596984863e-01 4.066259562969207764e-01 3.545930087566375732e-01 5.883786678314208984e-01 -2.924844026565551758e-01 -5.668330565094947815e-02 -5.368670821189880371e-02
2.381900399923324585e-01 -3.901510536670684814e-01 6.959235668182373047e-01 3.321709930896759033e-01 4.063472747802734375e-01 1.294694393873214722e-01 -6.774566322565078735e-02 -9.965194016695022583e-02
3.794159591197967529e-01 -2.076418697834014893e-02 1.050322204828262329e-01 -7.064965963363647461e-01 2.166453301906585693e-01 -3.143147006630897522e-02 -5.399389863014221191e-01 7.736808061599731445e-02
4.339219033718109131e-01 1.160392686724662781e-01 4.376024603843688965e-01 -8.147598803043365479e-02 5.910544991493225098e-01 -3.211255185306072235e-03 -6.706270575523376465e-02 4.962451457977294922e-01
5.224790573120117188e-01 -3.927031159400939941e-02 -1.225598007440567017e-01 -6.487710475921630859e-01 1.630752235651016235e-01 -1.218245271593332291e-02 -4.714095890522003174e-01 -2.014448046684265137e-01
3.118087947368621826e-01 -2.043645977973937988e-01 2.211368680000305176e-01 -7.627868056297302246e-01 2.255838364362716675e-01 -1.198873966932296753e-01 -4.050679206848144531e-01 -3.039657138288021088e-02
3.102957606315612793e-01 3.981926664710044861e-02 3.544180095195770264e-01 1.231654062867164612e-01 -7.597579807043075562e-02 6.353223919868469238e-01 -5.073276758193969727e-01 -3.075073063373565674e-01
3.526694774627685547e-01 -6.907284259796142578e-01 2.044486552476882935e-01 9.976927191019058228e-02 4.019622504711151123e-01 -3.758973255753517151e-02 1.533245015889406204e-02 -4.284199476242065430e-01
6.881497502326965332e-01 1.374926120042800903e-01 -2.702679857611656189e-02 2.293574661016464233e-01 -5.850324034690856934e-02 5.682978630065917969e-01 -3.561401665210723877e-01 -3.145410865545272827e-02
8.362081646919250488e-01 -1.211785599589347839e-01 3.598926365375518799e-01 2.680842876434326172e-01 -2.474964559078216553e-01 1.123281382024288177e-02 7.888419926166534424e-02 -1.306760013103485107e-01
3.816690444946289062e-01 -4.935849010944366455e-01 4.052159190177917480e-01 3.318282961845397949e-01 3.999107480049133301e-01 1.924925148487091064e-01 1.476223813369870186e-03 -3.733746111392974854e-01
1.806068122386932373e-01 1.951875388622283936e-01 5.618055462837219238e-01 2.925500273704528809e-02 2.608779072761535645e-01 -2.793557643890380859e-01 -6.830584406852722168e-01 -1.166198868304491043e-02
4.073646068572998047e-01 -2.608841061592102051e-01 1.587446331977844238e-01 6.112057715654373169e-02 5.172801017761230469e-01 2.285830229520797729e-01 4.605913534760475159e-02 -6.442885994911193848e-01
1.563724130392074585e-01 -2.823354601860046387e-01 5.955212190747261047e-02 -4.591554105281829834e-01 1.118494868278503418e-01 1.271814107894897461e-01 -8.038002848625183105e-01 -8.175519108772277832e-02
4.769918918609619141e-01 1.931423693895339966e-01 2.316817492246627808e-01 1.850537508726119995e-01 6.603433489799499512e-01 -1.094858627766370773e-02 -6.402714177966117859e-03 -4.593899846076965332e-01
6.707525253295898438e-01 -3.312203884124755859e-01 1.313203126192092896e-01 -1.751430481672286987e-01 1.670070886611938477e-01 -6.103533506393432617e-02 1.070916280150413513e-01 5.910826325416564941e-01
6.536329984664916992e-01 3.143327683210372925e-02 3.923200666904449463e-01 1.848101466894149780e-01 1.198367327451705933e-01 2.439347207546234131e-01 1.748424321413040161e-01 -5.284611582756042480e-01
4.536606967449188232e-01 -5.722512602806091309e-01 3.129801452159881592e-01 2.290703803300857544e-01 3.990119397640228271e-01 3.381325304508209229e-01 1.840203702449798584e-01 -9.425053745508193970e-02
3.405817151069641113e-01 -2.657806575298309326e-01 6.415297985076904297e-01 3.786096274852752686e-01 4.769265055656433105e-01 1.450592726469039917e-01 -3.166542947292327881e-02 9.463217854499816895e-02
3.435901701450347900e-01 -5.440011024475097656e-01 2.788529396057128906e-01 3.369434773921966553e-01 4.871454834938049316e-01 -1.606198847293853760e-01 -1.040114015340805054e-01 -3.475497364997863770e-01
4.077983200550079346e-01 -3.717129528522491455e-01 1.364398300647735596e-01 -3.812806606292724609e-01 -1.156414374709129333e-01 7.047569155693054199e-01 -1.460324525833129883e-01 -1.259522885084152222e-02
4.937690794467926025e-01 -5.577543377876281738e-02 2.153095155954360962e-01 2.802059948444366455e-01 5.028437376022338867e-01 6.111365556716918945e-01 -3.763942793011665344e-02 2.123867347836494446e-02
4.198591709136962891e-01 -2.245070338249206543e-01 1.171393394470214844e-01 -7.302528619766235352e-01 2.044328302145004272e-01 -2.577809989452362061e-01 -3.430054187774658203e-01 2.067621611058712006e-02
5.664321184158325195e-01 4.803192615509033203e-02 -1.715845614671707153e-01 1.455404460430145264e-01 -1.453792210668325424e-02 4.695508182048797607e-01 -6.366477608680725098e-01 -1.465249713510274887e-02
4.965342581272125244e-01 7.718055695295333862e-02 2.415019422769546509e-01 2.106603682041168213e-01 -1.039964109659194946e-01 6.501480340957641602e-01 -4.582279324531555176e-01 3.626966476440429688e-02
4.014380872249603271e-01 2.843584679067134857e-02 5.822635293006896973e-01 1.719510406255722046e-01 5.262988805770874023e-01 4.309638142585754395e-01 5.343057587742805481e-02 6.217494234442710876e-02
1.573844403028488159e-01 -2.888584136962890625e-01 2.643890678882598877e-01 -5.798643231391906738e-01 3.339146673679351807e-01 -2.734543085098266602e-01 -5.444077849388122559e-01 5.468511953949928284e-02
7.917884588241577148e-01 1.014204770326614380e-01 -1.008982360363006592e-01 -6.966704875230789185e-02 -7.739323377609252930e-02 -3.375429809093475342e-01 -3.702268004417419434e-01 -3.012610077857971191e-01
3.842931985855102539e-01 -2.605374157428741455e-01 -1.100122928619384766e-01 4.405608773231506348e-01 2.232798486948013306e-01 -3.677554428577423096e-02 -6.491370797157287598e-01 3.250494897365570068e-01
-7.861915230751037598e-02 -4.131641089916229248e-01 2.120731920003890991e-01 -4.114163294434547424e-02 6.637803316116333008e-01 1.997318267822265625e-01 -4.451318383216857910e-01 -3.127416372299194336e-01
6.546500921249389648e-01 3.204659819602966309e-01 2.682778537273406982e-01 -2.531229257583618164e-01 -1.390222758054733276e-01 1.184909194707870483e-01 -4.255722761154174805e-01 3.438192605972290039e-01
3.693314194679260254e-01 -2.123764343559741974e-02 6.415430903434753418e-01 5.638795718550682068e-02 4.971614480018615723e-01 4.124468266963958740e-01 1.126597672700881958e-01 1.356912404298782349e-01
5.276464819908142090e-01 1.648002415895462036e-01 3.481917083263397217e-01 1.470072269439697266e-01 4.443448781967163086e-01 -1.289680004119873047e-01 6.985004246234893799e-02 -5.767384171485900879e-01
4.236921668052673340e-01 -2.265970706939697266e-01 -7.188825309276580811e-02 -8.983734250068664551e-02 4.930616319179534912e-01 6.208845973014831543e-01 -1.465759277343750000e-01 3.252817392349243164e-01
5.174599960446357727e-02 -2.957048118114471436e-01 2.896292507648468018e-01 1.382092759013175964e-02 7.990176081657409668e-01 8.282938599586486816e-02 -2.509738206863403320e-01 -3.428224027156829834e-01
5.582301020622253418e-01 -5.865226848982274532e-04 4.979848861694335938e-01 2.101874649524688721e-01 1.015030592679977417e-01 1.928168237209320068e-01 7.926052063703536987e-02 -5.851903557777404785e-01
4.446977972984313965e-01 2.357503026723861694e-01 3.487198352813720703e-01 -2.738420106470584869e-02 1.942224986851215363e-02 6.238818764686584473e-01 -2.199734002351760864e-01 -4.316435158252716064e-01
8.455222845077514648e-02 -8.708778768777847290e-02 5.317110419273376465e-01 -4.928238987922668457e-01 2.185532152652740479e-01 -1.750372350215911865e-01 -5.738632678985595703e-01 -2.279294729232788086e-01
6.223975419998168945e-01 -2.504131495952606201e-01 5.589606165885925293e-01 -4.442926496267318726e-02 -3.155635893344879150e-01 2.080108374357223511e-01 2.112706564366817474e-02 3.036582469940185547e-01
4.785356670618057251e-02 -2.931781709194183350e-01 4.323528409004211426e-01 -3.040736913681030273e-01 3.064274489879608154e-01 -3.521553874015808105e-01 -6.402948498725891113e-01 -6.691948324441909790e-02
5.826392769813537598e-01 2.794806845486164093e-03 5.873652920126914978e-02 1.883313059806823730e-01 6.729306578636169434e-01 3.942798450589179993e-02 2.344923280179500580e-02 4.082460701465606689e-01
4.856396913528442383e-01 -1.320728510618209839e-01 6.836569309234619141e-02 -3.191453590989112854e-02 3.943241667002439499e-03 7.446900606155395508e-01 -3.352687060832977295e-01 2.720929980278015137e-01
5.021018385887145996e-01 -3.130213320255279541e-01 1.781324148178100586e-01 -6.904843449592590332e-02 -3.306605219841003418e-01 -9.003268182277679443e-02 -4.727612733840942383e-01 -5.219837427139282227e-01
3.555781245231628418e-01 -3.406601846218109131e-01 6.421776413917541504e-01 2.807605266571044922e-01 3.680591285228729248e-01 -2.365895062685012817e-01 4.324957355856895447e-02 -2.701549530029296875e-01
4.068915545940399170e-01 -2.220416218042373657e-01 1.152047440409660339e-01 -1.725055873394012451e-01 -1.526994407176971436e-01 -3.103687763214111328e-01 -6.541867852210998535e-01 -4.410218596458435059e-01
5.196684598922729492e-01 -1.381932795047760010e-01 -7.531673461198806763e-02 -5.889247655868530273e-01 3.300550282001495361e-01 -2.338745892047882080e-01 -4.335933327674865723e-01 8.188780397176742554e-02
3.369035422801971436e-01 -1.692522019147872925e-01 4.044061601161956787e-01 -3.068000972270965576e-01 -2.658781111240386963e-01 6.295022964477539062e-01 -3.649854063987731934e-01 -6.260366644710302353e-04
6.357851624488830566e-01 -1.989906728267669678e-01 1.193913742899894714e-01 -7.839338481426239014e-02 -4.482671320438385010e-01 -6.444555521011352539e-02 -4.885541200637817383e-01 -3.033122718334197998e-01
7.934766411781311035e-01 4.287396371364593506e-02 -2.045816928148269653e-01 -2.107277512550354004e-01 -3.145627304911613464e-02 -2.590188682079315186e-01 -3.756251335144042969e-01 -2.704115808010101318e-01
4.553387165069580078e-01 -2.018343061208724976e-01 1.706283539533615112e-01 -1.691278666257858276e-01 6.956856250762939453e-01 3.331499993801116943e-01 2.905483543872833252e-01 -1.217607334256172180e-01
5.296319127082824707e-01 1.050899475812911987e-01 1.304311491549015045e-02 -2.979706823825836182e-01 3.981899321079254150e-01 4.990229606628417969e-01 5.926251783967018127e-02 -4.565064907073974609e-01
4.282600581645965576e-01 -3.247116804122924805e-01 5.087482333183288574e-01 3.421455621719360352e-01 5.512009263038635254e-01 -1.067526713013648987e-01 2.931833965703845024e-03 -1.415641903877258301e-01
3.627186417579650879e-01 -4.213071987032890320e-02 2.978051602840423584e-01 -3.460251390933990479e-01 1.836024820804595947e-01 7.868729829788208008e-01 -6.723282486200332642e-02 -2.897596359252929688e-02
5.951960086822509766e-01 -6.738190352916717529e-02 5.161422863602638245e-02 -9.469500929117202759e-02 -2.991987168788909912e-01 -2.476295083761215210e-01 -6.353622674942016602e-01 -2.739427685737609863e-01
4.315572977066040039e-01 9.169284999370574951e-02 2.105653434991836548e-01 1.496726125478744507e-01 6.791217923164367676e-01 2.351437695324420929e-02 -9.192007593810558319e-03 -5.260867476463317871e-01
3.870682120323181152e-01 -2.714911997318267822e-01 2.233286947011947632e-01 1.312946975231170654e-01 -1.441027671098709106e-01 6.830635070800781250e-01 -4.217770397663116455e-01 -2.100468873977661133e-01
-1.110296770930290222e-01 -5.679031610488891602e-01 3.438461124897003174e-01 -1.965769566595554352e-02 5.381799936294555664e-01 2.233970761299133301e-01 -4.356849491596221924e-01 -1.310587227344512939e-01
5.516507625579833984e-01 4.742296412587165833e-02 3.819073140621185303e-01 3.381738066673278809e-01 1.774733960628509521e-01 2.722806036472320557e-01 4.332204535603523254e-02 -5.707078576087951660e-01
1.862309724092483521e-01 -5.216951370239257812e-01 7.468039989471435547e-01 4.958878085017204285e-02 1.922588646411895752e-01 1.485108584165573120e-01 -3.370423614978790283e-02 2.698553502559661865e-01
5.637978315353393555e-01 -5.154227614402770996e-01 3.820912167429924011e-02 -4.442607462406158447e-01 1.169949173927307129e-01 -4.162976741790771484e-01 -1.443757768720388412e-02 1.744815558195114136e-01
5.525828003883361816e-01 -1.414532363414764404e-01 1.962649375200271606e-01 -2.981676459312438965e-01 3.036070466041564941e-01 -1.639172583818435669e-01 -1.694644689559936523e-01 6.320247054100036621e-01
-1.888676360249519348e-02 -5.879861712455749512e-01 3.830478191375732422e-01 -5.050594359636306763e-02 5.837680101394653320e-01 2.318493127822875977e-01 -2.729533612728118896e-01 -1.886699646711349487e-01
2.231856137514114380e-01 -4.110476076602935791e-01 2.409796863794326782e-01 -2.005255818367004395e-01 -1.133567467331886292e-01 6.818091273307800293e-01 -3.860896229743957520e-01 -2.369969487190246582e-01
4.924357235431671143e-01 -6.511943340301513672e-01 -6.708342581987380981e-02 -1.917515397071838379e-01 -1.810709089040756226e-01 2.615683674812316895e-01 -4.103514850139617920e-01 1.503033936023712158e-01
2.252171486616134644e-01 -2.600595951080322266e-01 1.045220717787742615e-01 -6.389390826225280762e-01 1.246971189975738525e-01 1.829181611537933350e-02 -6.621521115303039551e-01 -9.027139097452163696e-02
7.687012553215026855e-01 3.384085297584533691e-01 4.060658439993858337e-02 -2.639948427677154541e-01 -2.664986252784729004e-02 1.678142994642257690e-01 -3.525758981704711914e-01 2.646776139736175537e-01
5.471797585487365723e-01 6.458851695060729980e-02 4.986656457185745239e-02 2.287299036979675293e-01 6.542071104049682617e-01 4.045540988445281982e-01 -1.185318734496831894e-02 2.232203334569931030e-01
8.535473346710205078e-01 3.198445439338684082e-01 1.518343985080718994e-01 -1.239473000168800354e-01 -7.205356657505035400e-02 6.630032509565353394e-02 -1.571637541055679321e-01 3.105669319629669189e-01
7.171501219272613525e-02 -3.557154238224029541e-01 1.606401056051254272e-01 -2.851441502571105957e-01 1.955595612525939941e-01 -1.527574956417083740e-01 -8.192587494850158691e-01 -1.686647683382034302e-01
2.933420836925506592e-01 1.763432025909423828e-01 2.869875729084014893e-01 1.480324659496545792e-02 1.874193698167800903e-01 -2.699851989746093750e-01 -8.306958675384521484e-01 4.689209908246994019e-02
5.143118500709533691e-01 -5.354794859886169434e-01 -3.203012943267822266e-01 -1.261356770992279053e-01 1.166143417358398438e-01 -1.926359087228775024e-01 -4.126792550086975098e-01 -3.304999470710754395e-01
6.486942768096923828e-01 1.929871439933776855e-01 -1.855683177709579468e-01 1.448266655206680298e-01 4.077406227588653564e-01 5.231392979621887207e-01 -1.851854771375656128e-01 -1.109972670674324036e-01
4.490035474300384521e-01 -5.513213276863098145e-01 3.820673823356628418e-01 -3.641068190336227417e-02 3.962836861610412598e-01 7.997153699398040771e-02 3.470704257488250732e-01 -2.514862120151519775e-01
5.008819699287414551e-01 -3.242558240890502930e-01 7.119147479534149170e-02 -5.446584522724151611e-02 -2.883786261081695557e-01 -1.460321713238954544e-02 -5.407120585441589355e-01 -5.100936889648437500e-01
4.053708314895629883e-01 2.280584303662180901e-03 1.418563425540924072e-01 1.819889396429061890e-01 5.332275032997131348e-01 6.861740350723266602e-01 -1.548461616039276123e-01 -5.729163438081741333e-02
4.877402782440185547e-01 2.053032517433166504e-01 1.906346529722213745e-01 2.363087087869644165e-01 1.195750012993812561e-01 6.240743994712829590e-01 -4.719166159629821777e-01 -3.611404076218605042e-02
3.887582570314407349e-02 -8.559988737106323242e-01 2.793393135070800781e-01 -2.237190604209899902e-01 2.568262517452239990e-01 1.335133165121078491e-01 -1.747073680162429810e-01 1.528580188751220703e-01
3.013185560703277588e-01 -2.827382981777191162e-01 3.328785300254821777e-01 2.817086875438690186e-01 7.419431209564208984e-01 -2.607140541076660156e-01 -1.115537509322166443e-01 -9.056825935840606689e-02
1.207255572080612183e-01 5.198262631893157959e-02 5.170358419418334961e-01 -2.434840798377990723e-01 1.266639083623886108e-01 -2.839449346065521240e-01 -7.161513566970825195e-01 -2.158038616180419922e-01
6.753622889518737793e-01 -3.517290651798248291e-01 2.020635008811950684e-01 -2.500588893890380859e-01 -4.175902903079986572e-01 -1.872236877679824829e-01 -2.559962868690490723e-01 -2.045603692531585693e-01
8.245895504951477051e-01 1.499487906694412231e-01 2.256409972906112671e-01 -4.382995665073394775e-01 -8.837794512510299683e-02 9.140152484178543091e-02 1.639455854892730713e-01 1.072564125061035156e-01
3.509503901004791260e-01 -7.959867119789123535e-01 2.469660490751266479e-01 -1.016203761100769043e-01 -2.641264796257019043e-01 2.390534579753875732e-01 -2.121200114488601685e-01 -3.964775241911411285e-03
1.164628937840461731e-01 -2.916999459266662598e-01 5.122277736663818359e-01 -4.995673894882202148e-01 1.954935640096664429e-01 -3.056513667106628418e-01 -4.870441257953643799e-01 1.433527022600173950e-01
4.527770876884460449e-01 1.150729320943355560e-02 9.293596446514129639e-02 1.388888359069824219e-01 3.561716675758361816e-01 5.899559259414672852e-01 -2.448061853647232056e-01 -4.817644953727722168e-01
2.739677131175994873e-01 -2.706858813762664795e-01 3.862422108650207520e-01 -4.623193740844726562e-01 2.538684308528900146e-01 6.150421500205993652e-01 1.891851127147674561e-01 -1.011512950062751770e-01
5.138534903526306152e-01 -6.478463411331176758e-01 1.468307804316282272e-02 3.735181689262390137e-02 -1.302646994590759277e-01 3.356958627700805664e-01 -3.672596514225006104e-01 -2.238273173570632935e-01
2.292086333036422729e-01 7.041510194540023804e-02 8.974189758300781250e-01 -9.398780763149261475e-02 2.885031402111053467e-01 1.468703299760818481e-01 9.081977605819702148e-02 -1.235209703445434570e-01
2.803591787815093994e-01 1.829642653465270996e-01 6.345351934432983398e-01 2.022278727963566780e-03 6.837387681007385254e-01 1.089370548725128174e-01 1.872886531054973602e-02 7.461261749267578125e-02
5.450167655944824219e-01 -2.078395523130893707e-02 8.709007501602172852e-02 2.955383956432342529e-01 6.797090768814086914e-01 3.706750571727752686e-01 4.758029058575630188e-02 7.700007408857345581e-02
6.301555037498474121e-01 -5.653795003890991211e-01 -1.144268810749053955e-01 -7.634846866130828857e-02 -1.259028315544128418e-01 -2.686668038368225098e-01 -3.457070887088775635e-01 -2.382870018482208252e-01
5.549477934837341309e-01 -7.205161731690168381e-03 1.868178397417068481e-01 -2.761982679367065430e-01 6.581021547317504883e-01 1.881587207317352295e-01 3.272336721420288086e-01 7.218494266271591187e-02
6.049111485481262207e-01 -6.072660684585571289e-01 -1.128240078687667847e-01 -1.390445679426193237e-01 -1.286184787750244141e-01 -2.407317012548446655e-01 -2.793989777565002441e-01 -2.840588986873626709e-01
3.200071454048156738e-01 2.450955957174301147e-01 4.963780641555786133e-01 1.552629619836807251e-01 5.573323369026184082e-01 3.959736824035644531e-01 -1.619227081537246704e-01 -2.709099948406219482e-01
6.903481483459472656e-01 -7.765340805053710938e-02 2.322489321231842041e-01 -8.827785402536392212e-02 1.104065552353858948e-01 -4.533303081989288330e-01 -1.079728901386260986e-01 4.757107794284820557e-01
7.117272615432739258e-01 4.202935695648193359e-01 3.748773932456970215e-01 -1.010008677840232849e-01 -2.506791055202484131e-02 9.594328701496124268e-03 -1.699429154396057129e-01 3.694082796573638916e-01
2.016092240810394287e-01 -1.100414097309112549e-01 3.702720701694488525e-01 -6.268397569656372070e-01 1.618686765432357788e-01 -3.207531571388244629e-01 -4.974615573883056641e-01 -2.016504108905792236e-01
4.496591091156005859e-01 6.375437974929809570e-02 8.929917961359024048e-02 2.312241643667221069e-01 4.846377372741699219e-01 3.589496016502380371e-01 -1.889963150024414062e-01 -5.769445896148681641e-01
4.468219280242919922e-01 -2.790991067886352539e-01 2.360916584730148315e-01 3.488045334815979004e-01 5.919154286384582520e-01 -3.209887146949768066e-01 -7.251121103763580322e-02 -2.939294278621673584e-01
3.161267042160034180e-01 -2.378447502851486206e-01 2.892984747886657715e-01 8.044074475765228271e-02 4.683220386505126953e-01 8.852845430374145508e-02 -2.650993131101131439e-02 -7.248889207839965820e-01
4.087606072425842285e-01 -2.341087907552719116e-01 6.023307889699935913e-02 -2.931349575519561768e-01 4.310776591300964355e-01 -1.739977415127214044e-05 -2.239620536565780640e-01 6.727293133735656738e-01
4.690274894237518311e-01 -2.553486227989196777e-01 2.521257400512695312e-01 -2.183373719453811646e-01 2.648695111274719238e-01 -6.439689397811889648e-01 -1.980958729982376099e-01 2.819184064865112305e-01
6.324702501296997070e-01 -1.741173118352890015e-01 5.436152815818786621e-01 2.017284929752349854e-01 3.274121284484863281e-01 -1.739907413721084595e-01 2.863190174102783203e-01 -1.183325648307800293e-01
7.436252236366271973e-01 -2.198761701583862305e-01 4.571098983287811279e-01 2.451819032430648804e-01 -3.483210504055023193e-01 7.598514109849929810e-02 4.898473620414733887e-02 1.057240739464759827e-02
4.486344158649444580e-01 5.082714837044477463e-03 7.337111234664916992e-02 -7.615528106689453125e-01 2.081588506698608398e-01 -1.243747072294354439e-03 -4.121392965316772461e-01 -1.283895224332809448e-02
7.184799313545227051e-01 3.531169295310974121e-01 2.853266000747680664e-01 -3.254760205745697021e-01 -1.679338216781616211e-01 2.010066211223602295e-01 -2.840062081813812256e-01 1.499476879835128784e-01
5.451747775077819824e-01 -6.268782168626785278e-02 -1.010256409645080566e-01 -6.744727492332458496e-01 2.136300802230834961e-01 -5.120662972331047058e-03 -4.176454246044158936e-01 -1.168043836951255798e-01
7.111760377883911133e-01 -4.089090824127197266e-01 -1.401648968458175659e-01 -3.197611272335052490e-01 -3.532927855849266052e-02 -1.960039883852005005e-01 -2.133104652166366577e-01 -3.463547229766845703e-01
7.295187115669250488e-01 -2.489141076803207397e-01 3.815582990646362305e-01 -3.464040160179138184e-02 -2.826550900936126709e-01 2.887012362480163574e-01 6.899817287921905518e-02 3.017520010471343994e-01
5.753409862518310547e-01 -2.130807638168334961e-01 -5.182931199669837952e-02 -4.605855047702789307e-02 4.592913985252380371e-01 -2.100976407527923584e-01 -2.233127504587173462e-01 5.601906776428222656e-01
7.052806019783020020e-01 1.879400224424898624e-03 2.501569688320159912e-01 -6.487405300140380859e-02 7.324833422899246216e-02 -4.849877059459686279e-01 -1.555457264184951782e-01 4.135404825210571289e-01
3.840462565422058105e-01 2.663189470767974854e-01 4.016377031803131104e-01 -2.195885628461837769e-01 1.534976363182067871e-01 6.399389505386352539e-01 -2.183958590030670166e-01 -3.021104037761688232e-01
4.178656935691833496e-01 -3.529671728610992432e-01 1.812378317117691040e-01 -2.843703329563140869e-01 -1.569961309432983398e-01 6.913265585899353027e-01 -2.906474173069000244e-01 5.699671804904937744e-03
-1.095085684210062027e-02 -5.031925439834594727e-01 5.243101119995117188e-01 1.968743801116943359e-01 2.194610834121704102e-01 4.631504416465759277e-01 -4.110591113567352295e-01 3.709230571985244751e-02
6.446586847305297852e-01 2.266225218772888184e-01 -1.653308272361755371e-01 1.263684779405593872e-01 4.139145910739898682e-01 5.213690996170043945e-01 -1.993160694837570190e-01 -8.292212337255477905e-02
7.356368303298950195e-01 6.849839538335800171e-02 1.968858204782009125e-02 -6.035866737365722656e-01 -3.851887211203575134e-02 2.178367823362350464e-01 1.003888100385665894e-01 1.744344532489776611e-01
8.063468933105468750e-01 -3.927270695567131042e-02 2.970813810825347900e-01 -4.259340465068817139e-01 -1.960200667381286621e-01 -3.830101341009140015e-02 1.852011382579803467e-01 6.629414856433868408e-02
4.694804176688194275e-02 -5.133625268936157227e-01 2.899440228939056396e-01 7.038782816380262375e-03 7.365016341209411621e-01 2.526039183139801025e-01 -1.996274739503860474e-01 -6.358736008405685425e-02
2.551262266933917999e-02 1.621983200311660767e-02 5.709126591682434082e-01 -3.437980115413665771e-01 1.551513969898223877e-01 -5.750806257128715515e-02 -6.833989024162292480e-01 -2.460372895002365112e-01
7.021524906158447266e-01 -2.685940265655517578e-01 -1.603461652994155884e-01 -4.297545850276947021e-01 1.402675211429595947e-01 -3.391098976135253906e-01 -1.505844146013259888e-01 -2.590229511260986328e-01
2.808132767677307129e-01 -2.835267186164855957e-01 5.903136730194091797e-02 -6.844091415405273438e-01 3.151253461837768555e-01 -5.008673761039972305e-03 -5.115870237350463867e-01 -8.834912627935409546e-02
4.389778971672058105e-01 -1.692782193422317505e-01 3.095621168613433838e-01 -9.122682362794876099e-02 4.118312001228332520e-01 -5.638909339904785156e-01 -1.379476338624954224e-01 4.097376763820648193e-01
3.217593729496002197e-01 -6.031939983367919922e-01 5.327328443527221680e-01 2.954260408878326416e-01 2.644470334053039551e-01 2.895501255989074707e-01 -7.143816351890563965e-02 -5.169188231229782104e-02
3.874394893646240234e-01 1.276932358741760254e-01 2.197082340717315674e-01 -2.630854547023773193e-01 3.004565238952636719e-01 -5.950471162796020508e-01 -5.154043436050415039e-01 -7.811953872442245483e-02
4.820968806743621826e-01 -1.827455684542655945e-02 1.418825089931488037e-01 -5.609134435653686523e-01 9.152612090110778809e-02 -3.951007723808288574e-01 -4.143028557300567627e-01 -3.104279637336730957e-01
-4.386432096362113953e-02 -2.429008781909942627e-01 2.955320179462432861e-01 -7.711320370435714722e-02 1.569579094648361206e-01 1.898383945226669312e-01 -8.850024342536926270e-01 -4.342494532465934753e-02
5.607318282127380371e-01 -2.014982104301452637e-01 3.508234918117523193e-01 -1.725185662508010864e-01 3.048305213451385498e-01 -2.021632194519042969e-01 -1.637829653918743134e-02 5.983967185020446777e-01
4.123269319534301758e-01 -2.569957375526428223e-01 1.136723160743713379e-01 -4.389365017414093018e-01 5.058525800704956055e-01 -3.087327480316162109e-01 -1.864865422248840332e-01 4.151784479618072510e-01
4.979703724384307861e-01 -3.514564633369445801e-01 3.590944409370422363e-01 -3.110871016979217529e-01 -4.424877166748046875e-01 2.215865403413772583e-01 -1.669382303953170776e-01 -3.605766296386718750e-01
5.325540900230407715e-01 -5.911376327276229858e-03 3.412914276123046875e-02 -2.375050634145736694e-01 5.025243163108825684e-01 -6.623564753681421280e-03 -7.235360145568847656e-02 6.332204341888427734e-01
4.795383810997009277e-01 2.860813215374946594e-02 2.201893329620361328e-01 -2.039896994829177856e-01 2.984930276870727539e-01 6.882959008216857910e-01 6.941764801740646362e-02 -3.338580727577209473e-01
2.951225638389587402e-01 1.490770578384399414e-01 3.627966642379760742e-01 3.307407349348068237e-02 1.171257719397544861e-01 -2.339375168085098267e-01 -8.271149396896362305e-01 7.347871363162994385e-02
3.934868872165679932e-01 -1.743464916944503784e-01 3.818427324295043945e-01 -4.553485810756683350e-01 3.323415815830230713e-01 5.425280928611755371e-01 2.150378376245498657e-01 -1.029373407363891602e-01
5.725101828575134277e-01 -3.552800044417381287e-02 2.496984302997589111e-01 -1.157575845718383789e-01 1.748645007610321045e-01 -6.609746217727661133e-01 -1.957269161939620972e-01 2.990766167640686035e-01
4.440725147724151611e-01 -2.201367169618606567e-01 3.628606200218200684e-01 -1.761946380138397217e-01 4.372826516628265381e-01 -5.221592783927917480e-01 -8.623110502958297729e-02 3.468785583972930908e-01
1.866707503795623779e-01 3.987842053174972534e-02 4.137086272239685059e-01 -6.592134237289428711e-01 2.675230503082275391e-01 -1.163541749119758606e-01 -5.207042098045349121e-01 4.008433967828750610e-02
4.270487129688262939e-01 -7.510175108909606934e-01 1.530330479145050049e-01 2.471438944339752197e-01 9.763322770595550537e-02 1.627240926027297974e-01 -6.421221047639846802e-02 -3.591218590736389160e-01
7.333784699440002441e-01 3.552039265632629395e-01 5.407453700900077820e-02 -1.805614531040191650e-01 -1.111555993556976318e-01 4.406257346272468567e-02 -4.800485670566558838e-01 2.360419332981109619e-01
4.955978393554687500e-01 -5.167758092284202576e-02 -7.123410701751708984e-02 1.318241208791732788e-01 5.643612146377563477e-01 5.136364102363586426e-01 -1.049412861466407776e-01 3.686757683753967285e-01
3.168134391307830811e-01 -5.147742033004760742e-01 -2.981626242399215698e-02 -6.585571169853210449e-01 2.332101017236709595e-01 -6.989260762929916382e-02 -3.733814358711242676e-01 -3.693959489464759827e-02
3.427026569843292236e-01 -2.957565337419509888e-02 3.819108009338378906e-01 -3.604275882244110107e-01 2.686450183391571045e-01 6.734758019447326660e-01 1.537610143423080444e-01 -2.377686649560928345e-01
2.606752514839172363e-01 -3.207155764102935791e-01 3.978786990046501160e-02 -1.683841347694396973e-01 3.453643526881933212e-03 -2.162142246961593628e-01 -8.555915355682373047e-01 -1.430261433124542236e-01
6.950501799583435059e-01 3.381460011005401611e-01 4.006369411945343018e-01 -1.934438496828079224e-01 -5.879577249288558960e-02 -1.023773998022079468e-01 -2.827213704586029053e-01 3.328100442886352539e-01
2.260099537670612335e-02 2.177048847079277039e-02 4.715506136417388916e-01 -2.532747387886047363e-01 3.647082448005676270e-01 -1.696426421403884888e-01 -7.289946675300598145e-01 -1.388645470142364502e-01
4.381631910800933838e-01 1.394535880535840988e-02 4.224086403846740723e-01 6.192221865057945251e-02 4.732791781425476074e-01 6.047597527503967285e-01 1.508442461490631104e-01 1.143389120697975159e-01
5.511077046394348145e-01 2.381376177072525024e-02 2.334834635257720947e-01 2.510126829147338867e-01 6.867607831954956055e-01 1.543290913105010986e-01 8.123173564672470093e-02 -2.759255766868591309e-01
7.017792463302612305e-01 -3.553517758846282959e-01 3.190563917160034180e-01 1.528531610965728760e-01 -4.389692544937133789e-01 2.022572010755538940e-01 -9.603158384561538696e-02 1.150918826460838318e-01
2.386129945516586304e-01 -4.928728938102722168e-01 1.699682623147964478e-01 -6.489050984382629395e-01 2.175885885953903198e-01 -1.812102347612380981e-01 -4.082652628421783447e-01 5.753757059574127197e-02
4.995841979980468750e-01 5.582190677523612976e-02 3.339831531047821045e-01 2.365524023771286011e-01 4.672905206680297852e-01 5.916391015052795410e-01 1.504075992852449417e-02 -1.057079285383224487e-01
5.363006591796875000e-01 -4.206566810607910156e-01 2.383487373590469360e-01 1.972346901893615723e-01 3.918236494064331055e-01 -1.060753944329917431e-03 1.971436440944671631e-01 -4.973183870315551758e-01
5.468989014625549316e-01 -1.943818926811218262e-01 5.573397278785705566e-01 2.494815886020660400e-01 2.821655869483947754e-01 3.322415649890899658e-01 1.540475636720657349e-01 2.766154408454895020e-01
4.367905855178833008e-02 -6.308298707008361816e-01 3.306372761726379395e-01 1.400738656520843506e-01 5.125326514244079590e-01 2.951716184616088867e-01 -3.483044207096099854e-01 8.496270515024662018e-03
6.057511568069458008e-01 -2.248833626508712769e-01 3.792364299297332764e-01 -3.614562153816223145e-01 -3.536172509193420410e-01 -3.087028861045837402e-01 -9.928766638040542603e-02 -2.789651453495025635e-01
5.160025954246520996e-01 -5.619219541549682617e-01 2.367812395095825195e-01 3.273240327835083008e-01 2.592326402664184570e-01 2.764380276203155518e-01 7.787043601274490356e-02 -3.241840600967407227e-01
6.026540398597717285e-01 -2.852238714694976807e-01 2.563294768333435059e-01 -1.347049623727798462e-01 3.726832941174507141e-02 -4.292481839656829834e-01 -2.599979043006896973e-01 4.672936797142028809e-01
5.760219693183898926e-01 -7.540188431739807129e-01 -1.272101849317550659e-01 -1.812565177679061890e-01 -4.073094576597213745e-02 -1.896614730358123779e-01 -1.043025851249694824e-01 4.591811075806617737e-02
4.005204737186431885e-01 3.481949567794799805e-01 3.653910458087921143e-01 -1.420917361974716187e-01 9.515978395938873291e-02 6.219348907470703125e-01 -2.573928534984588623e-01 -3.202087283134460449e-01
7.913678288459777832e-01 7.134348154067993164e-02 -8.565283566713333130e-02 3.136436641216278076e-02 -1.179109886288642883e-01 -2.741432189941406250e-01 -3.884031176567077637e-01 -3.470049202442169189e-01
1.370485872030258179e-01 -1.410097181797027588e-01 5.633842349052429199e-01 -6.243237257003784180e-01 8.101043105125427246e-02 -1.936792284250259399e-01 -4.544049501419067383e-01 5.995009839534759521e-02
8.172079324722290039e-01 -2.040702551603317261e-01 3.204233050346374512e-01 -3.066685982048511505e-02 -1.957203149795532227e-01 -1.417889147996902466e-01 2.633273974061012268e-02 3.575066924095153809e-01
5.486719012260437012e-01 -9.254894102923572063e-04 3.723667562007904053e-02 -2.738486528396606445e-01 4.368747174739837646e-01 5.996913909912109375e-01 -1.245924923568964005e-02 -2.682056128978729248e-01
6.988483071327209473e-01 -2.985296845436096191e-01 5.511704087257385254e-01 2.046847194433212280e-01 -3.938573226332664490e-02 -3.115553595125675201e-02 2.103883028030395508e-01 1.732665598392486572e-01
3.319719433784484863e-01 3.798600286245346069e-02 5.755484104156494141e-01 -2.417820990085601807e-01 2.169815748929977417e-01 9.866477549076080322e-02 2.101584523916244507e-01 -6.305988430976867676e-01
5.223749279975891113e-01 -1.958398967981338501e-01 3.971942365169525146e-01 -1.700914502143859863e-01 3.164307475090026855e-01 5.479980111122131348e-01 3.173736631870269775e-01 -3.033994324505329132e-02
3.945083916187286377e-01 -1.434031426906585693e-01 5.979298055171966553e-02 -6.479216814041137695e-01 3.365612626075744629e-01 -2.191230207681655884e-01 -4.547182321548461914e-01 1.798993796110153198e-01
5.809053778648376465e-01 -1.298407763242721558e-01 -2.268193215131759644e-01 -6.222951412200927734e-01 2.013208121061325073e-01 -1.895130611956119537e-02 -3.810333609580993652e-01 -1.446251124143600464e-01
3.074229955673217773e-01 -5.633714199066162109e-01 1.833637654781341553e-01 8.110066503286361694e-02 -2.384580820798873901e-01 5.788293480873107910e-01 -3.312538862228393555e-01 -2.151030749082565308e-01
6.936146616935729980e-01 9.485054761171340942e-02 1.455746889114379883e-01 -2.883743941783905029e-01 -1.158633604645729065e-01 -3.586671948432922363e-01 -3.070449829101562500e-01 -4.113481044769287109e-01
4.588080346584320068e-01 2.456240952014923096e-01 -1.446167677640914917e-01 -3.538656234741210938e-02 1.346236318349838257e-01 4.665078520774841309e-01 -6.745412349700927734e-01 -1.274319887161254883e-01
6.205283403396606445e-01 3.307901024818420410e-01 7.850540801882743835e-03 1.986663639545440674e-01 2.943127155303955078e-01 5.696094036102294922e-01 -2.126731127500534058e-01 -9.842682629823684692e-02
4.055766761302947998e-01 3.569000363349914551e-01 2.587115168571472168e-01 -1.089595034718513489e-01 1.257397532463073730e-01 6.150562167167663574e-01 -3.865646123886108398e-01 -2.928981482982635498e-01
5.571927428245544434e-01 -2.688294947147369385e-01 3.313094675540924072e-01 -2.282903790473937988e-01 4.244278073310852051e-01 -8.405669778585433960e-02 2.470774948596954346e-02 5.172712206840515137e-01
7.639161944389343262e-01 -4.919789433479309082e-01 -8.548374287784099579e-03 -6.728924810886383057e-02 -3.398662507534027100e-01 3.958442062139511108e-02 -7.574082911014556885e-02 -2.167375981807708740e-01
6.268061995506286621e-01 1.109321340918540955e-01 1.193146333098411560e-01 -4.938522875308990479e-01 -9.717938303947448730e-02 -1.725692898035049438e-01 -3.583238422870635986e-01 -4.111714363098144531e-01
1.785933822393417358e-01 1.274945139884948730e-01 7.535041570663452148e-01 -1.479818373918533325e-01 5.047096610069274902e-01 3.268007338047027588e-01 2.539839223027229309e-02 2.621543128043413162e-03
1.344513595104217529e-01 -1.059917882084846497e-01 5.231229066848754883e-01 -6.385733485221862793e-01 1.499702632427215576e-01 -1.350591480731964111e-01 -4.982103705406188965e-01 1.759266667068004608e-02
5.434410572052001953e-01 1.442570518702268600e-02 2.420814633369445801e-01 -2.385353446006774902e-01 6.597175598144531250e-01 1.222880482673645020e-01 3.718979656696319580e-01 -2.171236462891101837e-02
4.623220562934875488e-01 3.423745036125183105e-01 1.285817325115203857e-01 3.974311426281929016e-02 5.277041196823120117e-01 -7.580806314945220947e-02 -1.670431941747665405e-01 -5.820683240890502930e-01
2.064537405967712402e-01 -5.248025059700012207e-01 1.700203269720077515e-01 2.641956135630607605e-02 6.077635288238525391e-01 1.323681231588125229e-02 -7.683507353067398071e-02 -5.262118577957153320e-01
-1.931576244533061981e-02 -6.369736790657043457e-01 2.196661531925201416e-01 4.506326839327812195e-02 5.132777690887451172e-01 1.249486058950424194e-01 -4.704257547855377197e-01 -2.079447060823440552e-01
8.453643321990966797e-01 -1.750804036855697632e-01 2.921038269996643066e-01 3.866740465164184570e-01 -7.169101387262344360e-02 -2.306080656126141548e-03 1.148606389760971069e-01 3.907191380858421326e-02
4.812475442886352539e-01 -2.211516350507736206e-01 2.963583469390869141e-01 4.271439313888549805e-01 2.773469388484954834e-01 1.182289421558380127e-01 -2.659059315919876099e-02 -5.980017185211181641e-01
5.724209547042846680e-01 3.018821775913238525e-01 -2.228357188869267702e-04 1.636890769004821777e-01 9.446547180414199829e-02 5.054876208305358887e-01 -5.301190018653869629e-01 -9.454932063817977905e-02
4.995733797550201416e-01 -7.448828220367431641e-01 -1.620980799198150635e-01 -1.975846439599990845e-01 -1.210402473807334900e-01 8.515830338001251221e-02 -2.858982086181640625e-01 -1.631566882133483887e-01
3.588163852691650391e-01 -1.357113271951675415e-01 3.494582176208496094e-01 -3.554674983024597168e-01 -5.380183830857276917e-02 7.504877448081970215e-01 -1.663019657135009766e-01 1.028215289115905762e-01
3.482936620712280273e-01 1.467732042074203491e-01 3.700042068958282471e-01 -3.930097222328186035e-01 2.088259160518646240e-01 -4.043340981006622314e-01 -3.678444325923919678e-01 -4.726366400718688965e-01
1.654936075210571289e-01 9.743700921535491943e-02 4.535148143768310547e-01 -1.111020147800445557e-01 1.965889781713485718e-01 -3.181073963642120361e-01 -7.614696621894836426e-01 -1.594454199075698853e-01
4.928700625896453857e-01 3.568451106548309326e-02 -1.064196527004241943e-01 4.152798950672149658e-01 -7.166843861341476440e-02 2.684868872165679932e-01 -6.964346170425415039e-01 9.889639168977737427e-02
5.128899216651916504e-01 2.704485692083835602e-02 1.413841396570205688e-01 1.674751192331314087e-01 4.664565920829772949e-01 6.354637145996093750e-01 -1.139015555381774902e-01 2.319608330726623535e-01
-1.941874623298645020e-02 -3.414286375045776367e-01 2.765069007873535156e-01 -1.642719805240631104e-01 7.742229700088500977e-01 2.865487635135650635e-01 -2.454405874013900757e-01 -1.945143043994903564e-01
6.730405092239379883e-01 1.224066875874996185e-02 6.677284836769104004e-02 1.916137933731079102e-01 6.618685126304626465e-01 -7.368399202823638916e-02 1.455518305301666260e-01 2.025032192468643188e-01
6.209804415702819824e-01 4.007779527455568314e-03 -6.178415194153785706e-02 -5.066208243370056152e-01 2.634768784046173096e-01 -3.731843829154968262e-01 -3.345000445842742920e-01 -1.825059205293655396e-01
3.513357639312744141e-01 -4.590207934379577637e-01 -4.219117015600204468e-02 -8.563181385397911072e-03 -2.215210534632205963e-02 5.873683094978332520e-01 -5.060002207756042480e-01 -2.499627172946929932e-01
6.141427159309387207e-01 2.142727077007293701e-01 1.655911654233932495e-01 -3.764659464359283447e-01 4.218629375100135803e-02 6.324181705713272095e-02 -3.640824556350708008e-01 5.190702080726623535e-01
4.745410084724426270e-01 5.852985009551048279e-02 1.238743811845779419e-01 -1.240136101841926575e-01 5.914720892906188965e-01 4.117731451988220215e-01 2.138804644346237183e-02 4.699013233184814453e-01
5.871869921684265137e-01 -2.577579952776432037e-02 5.097633004188537598e-01 1.410448700189590454e-01 9.128957986831665039e-02 3.236298263072967529e-01 1.438742727041244507e-01 -4.909429550170898438e-01
2.906711995601654053e-01 1.759538501501083374e-01 2.795721888542175293e-01 4.450434446334838867e-02 1.329803913831710815e-01 -2.738703191280364990e-01 -8.416681885719299316e-01 -5.757808685302734375e-02
4.666423797607421875e-01 4.071279987692832947e-02 -3.735879063606262207e-02 -7.314079403877258301e-01 1.584634333848953247e-01 1.678559929132461548e-01 -4.303157627582550049e-01 -7.600147277116775513e-02
8.002221584320068359e-01 2.754787206649780273e-01 1.585140973329544067e-01 -3.622928559780120850e-01 -1.086880043148994446e-01 1.040183082222938538e-01 -1.705554723739624023e-01 2.750475108623504639e-01
4.759978950023651123e-01 9.424892067909240723e-02 -1.455615758895874023e-01 1.636094748973846436e-01 1.041921135038137436e-02 4.370408058166503906e-01 -7.031436562538146973e-01 -1.762459725141525269e-01
4.048942923545837402e-01 -4.749641120433807373e-01 6.392972916364669800e-02 -6.337001919746398926e-02 -1.085107922554016113e-01 6.689890027046203613e-01 -3.386953771114349365e-01 -1.683198660612106323e-01
8.174413442611694336e-02 -2.860695421695709229e-01 7.417495846748352051e-01 8.233356475830078125e-02 4.240956902503967285e-01 3.085404932498931885e-01 -1.311936229467391968e-01 2.494889646768569946e-01
4.164844155311584473e-01 6.416033208370208740e-02 1.506192386150360107e-01 2.944002673029899597e-02 6.705743260681629181e-03 4.884593486785888672e-01 -7.482175827026367188e-01 -2.010283060371875763e-02
6.155283451080322266e-01 1.227955240756273270e-02 3.045366406440734863e-01 -6.994869709014892578e-01 -5.474276095628738403e-02 7.094713300466537476e-02 1.180514171719551086e-01 1.303187757730484009e-01
6.459878683090209961e-01 -2.499843481928110123e-03 -6.580838561058044434e-02 2.240908592939376831e-01 6.265549063682556152e-01 2.315273284912109375e-01 6.862493604421615601e-02 2.779577374458312988e-01
4.593592286109924316e-01 -2.300988882780075073e-02 -4.601051658391952515e-02 -4.616668820381164551e-02 5.381510853767395020e-01 6.091678738594055176e-01 -1.468824148178100586e-01 -3.192879855632781982e-01
8.276918530464172363e-01 2.315757125616073608e-01 2.680371403694152832e-01 -3.703803718090057373e-01 -1.254364848136901855e-01 4.190599545836448669e-02 8.813687413930892944e-02 1.643621623516082764e-01
5.562581419944763184e-01 3.662404790520668030e-02 9.358505159616470337e-02 1.752298176288604736e-01 6.886637210845947266e-01 3.533698916435241699e-01 4.647017642855644226e-02 2.201920300722122192e-01
4.942824244499206543e-01 -2.125281244516372681e-01 3.833938241004943848e-01 -2.771452963352203369e-01 -1.808336228132247925e-01 6.714075207710266113e-01 1.631688326597213745e-02 5.441723018884658813e-02
7.025097608566284180e-01 -2.746503651142120361e-01 1.121818721294403076e-01 -1.330280154943466187e-01 -6.114570051431655884e-02 -6.087319254875183105e-01 -1.473743468523025513e-01 6.894581019878387451e-02
4.503757357597351074e-01 -1.946902647614479065e-02 3.009447455406188965e-01 2.276478409767150879e-01 -2.769720256328582764e-01 5.016570091247558594e-01 -5.482954978942871094e-01 1.593438088893890381e-01
5.704883933067321777e-01 8.255039155483245850e-02 7.039641141891479492e-01 3.607177734375000000e-01 -2.270437404513359070e-02 8.516479283571243286e-02 -1.179537102580070496e-01 1.427028775215148926e-01
9.281361848115921021e-02 -2.162796705961227417e-01 7.282056212425231934e-01 7.788904011249542236e-02 1.560575962066650391e-01 2.595559656620025635e-01 -2.131472676992416382e-01 -5.206758975982666016e-01
7.437987923622131348e-01 3.264319151639938354e-02 3.478835225105285645e-01 4.326649010181427002e-01 2.297208458185195923e-01 9.703354537487030029e-02 7.125205546617507935e-02 2.649752795696258545e-01
3.395361304283142090e-01 -3.089847266674041748e-01 -1.804935783147811890e-01 4.378702640533447266e-01 2.954469621181488037e-01 7.758095860481262207e-02 -6.725080013275146484e-01 1.391425132751464844e-01
3.846427202224731445e-01 -2.280918695032596588e-02 -5.816173180937767029e-02 -1.175971180200576782e-01 4.537262618541717529e-01 3.226829469203948975e-01 -2.311197072267532349e-01 -6.862285733222961426e-01
3.358912467956542969e-01 -1.451520621776580811e-01 5.579541325569152832e-01 -1.237745489925146103e-02 -1.549279093742370605e-01 5.922227501869201660e-01 -4.223829209804534912e-01 -3.878485783934593201e-02
2.072445899248123169e-01 1.060146093368530273e-01 3.527124226093292236e-01 -8.007700741291046143e-02 2.275122851133346558e-01 -2.946329712867736816e-01 -8.216103911399841309e-01 -3.712322935461997986e-02
6.692179441452026367e-01 2.493093311786651611e-01 1.362019032239913940e-01 -1.975809335708618164e-01 -3.354726135730743408e-01 9.682652354240417480e-02 -5.546806454658508301e-01 5.305749177932739258e-02
9.084326028823852539e-02 1.954870223999023438e-01 4.288653135299682617e-01 -4.990473389625549316e-02 2.770299613475799561e-01 9.335081279277801514e-02 -8.214766979217529297e-01 8.265813440084457397e-02
6.945649385452270508e-01 2.608068585395812988e-01 8.271466940641403198e-02 1.512836813926696777e-01 -2.122932970523834229e-01 3.040663897991180420e-01 -4.843447208404541016e-01 -2.184404730796813965e-01
7.587121725082397461e-01 -1.865571178495883942e-02 2.522712647914886475e-01 -5.241183638572692871e-01 -1.659755110740661621e-01 1.125227883458137512e-01 1.913770735263824463e-01 9.398180246353149414e-02
4.243455827236175537e-01 -4.315449595451354980e-01 1.681575626134872437e-01 -2.929653227329254150e-01 -2.382087409496307373e-01 6.195867061614990234e-01 -2.716417312622070312e-01 -7.193078845739364624e-02
5.373142957687377930e-01 -1.295909583568572998e-01 -1.729162484407424927e-01 -6.370229721069335938e-01 3.466859161853790283e-01 -8.118644356727600098e-02 -3.542409241199493408e-01 -8.082234114408493042e-02
4.707756340503692627e-01 -5.513332411646842957e-02 7.165390849113464355e-01 2.161139845848083496e-01 6.192543357610702515e-02 2.296959608793258667e-01 1.033553630113601685e-01 -3.846034705638885498e-01
4.572425782680511475e-01 3.268685340881347656e-01 2.349346727132797241e-01 -1.134946122765541077e-01 -1.115483976900577545e-02 6.026721000671386719e-01 -3.906390368938446045e-01 -3.163444399833679199e-01
6.446415781974792480e-01 2.698931396007537842e-01 2.226335406303405762e-01 -2.112807184457778931e-01 -1.513399630784988403e-01 3.907094597816467285e-01 -2.996473312377929688e-01 3.899276256561279297e-01
4.591016769409179688e-01 -3.823769465088844299e-02 4.155005812644958496e-01 -6.958174705505371094e-02 4.644511640071868896e-01 -9.629404544830322266e-02 9.064938873052597046e-03 6.206542253494262695e-01
8.448272347450256348e-01 9.696843475103378296e-02 -1.304883807897567749e-01 -1.255815732292830944e-03 -1.052576303482055664e-01 -2.119511663913726807e-01 -2.486858665943145752e-01 -3.768133521080017090e-01
1.507997065782546997e-01 -1.369884908199310303e-01 3.355956375598907471e-01 -6.085584759712219238e-01 3.384939730167388916e-01 -1.857021600008010864e-01 -5.620105266571044922e-01 1.029880195856094360e-01
2.172221243381500244e-01 1.644355356693267822e-01 4.104561209678649902e-01 -4.669461771845817566e-02 1.404458135366439819e-01 -2.018295526504516602e-01 -8.330255746841430664e-01 2.700109779834747314e-02
6.900172233581542969e-01 -3.302077949047088623e-01 2.245437502861022949e-01 -1.118415817618370056e-01 -2.411988079547882080e-01 -4.538558125495910645e-01 -1.656901389360427856e-01 2.455515265464782715e-01
3.980433344841003418e-01 -2.729600369930267334e-01 4.350485801696777344e-01 2.761560082435607910e-01 6.513090729713439941e-01 1.379868090152740479e-01 9.552460163831710815e-02 2.217121124267578125e-01
4.440370798110961914e-01 9.346698224544525146e-02 6.809802055358886719e-01 2.732828259468078613e-01 -2.959531247615814209e-01 8.209328353404998779e-02 -3.168932795524597168e-01 -2.468366920948028564e-01
1.212977841496467590e-01 1.115785166621208191e-01 6.957237720489501953e-01 -3.226713240146636963e-01 1.086687222123146057e-01 -1.687980592250823975e-01 -5.635644793510437012e-01 -1.636527478694915771e-01
5.469233989715576172e-01 -1.544507890939712524e-01 3.996189832687377930e-01 -1.932788491249084473e-01 2.703420221805572510e-01 -1.086989566683769226e-01 6.050265207886695862e-02 6.256251931190490723e-01
1.098941713571548462e-01 2.864889986813068390e-02 3.400232791900634766e-01 6.651292741298675537e-02 1.505758613348007202e-01 -3.086881712079048157e-02 -9.174754619598388672e-01 4.093138128519058228e-02
7.084349989891052246e-01 -3.754875659942626953e-01 3.896251320838928223e-01 8.180352859199047089e-03 -3.508990705013275146e-01 -2.834962606430053711e-01 1.573717780411243439e-02 -3.880953043699264526e-02
2.515934407711029053e-01 -4.507187604904174805e-01 6.505212187767028809e-01 2.462677210569381714e-01 2.138599306344985962e-01 4.403261542320251465e-01 -7.919608801603317261e-02 6.190822273492813110e-02
3.560376465320587158e-01 -2.331718057394027710e-01 4.595824480056762695e-01 2.798906564712524414e-01 6.313021183013916016e-01 2.618042528629302979e-01 -8.767237886786460876e-04 2.494564652442932129e-01
5.497111678123474121e-01 3.061646223068237305e-01 1.497762948274612427e-01 -6.016987562179565430e-02 8.351658284664154053e-02 5.674474835395812988e-01 -3.872591853141784668e-01 -3.147794008255004883e-01
1.508756577968597412e-01 1.283686459064483643e-01 7.171274423599243164e-01 -1.045980025082826614e-02 5.130909085273742676e-01 4.080587327480316162e-01 -1.230534985661506653e-01 -3.821520134806632996e-02
1.969474554061889648e-02 -2.466761916875839233e-01 5.677403807640075684e-01 6.271445751190185547e-02 1.992693729698657990e-02 4.296770393848419189e-01 -5.464059114456176758e-01 -3.590571880340576172e-01
4.849032163619995117e-01 -2.131370007991790771e-01 2.163763046264648438e-01 -2.010912150144577026e-01 4.981478154659271240e-01 -2.567694783210754395e-01 -1.513520181179046631e-01 5.433194041252136230e-01
2.805142104625701904e-01 -1.852305978536605835e-01 3.965626955032348633e-01 -3.104397952556610107e-01 3.729350566864013672e-01 5.554850101470947266e-01 1.356719732284545898e-01 4.090422093868255615e-01
8.093312382698059082e-01 -1.730943322181701660e-01 2.670063376426696777e-01 -2.587156593799591064e-01 -3.558760583400726318e-01 1.393472403287887573e-01 1.752826571464538574e-01 2.408870030194520950e-03
6.827400326728820801e-01 -2.766276001930236816e-01 2.698776423931121826e-01 4.645075276494026184e-02 1.826727390289306641e-01 -1.303371638059616089e-01 4.266090318560600281e-02 5.746081471443176270e-01
7.335411310195922852e-01 -1.877528578042984009e-01 7.397880405187606812e-02 -9.760277718305587769e-02 -4.031959176063537598e-01 -7.603581994771957397e-02 -2.856079936027526855e-01 -4.021778702735900879e-01
6.778993606567382812e-01 -5.761324167251586914e-01 -3.849335759878158569e-02 -3.072124123573303223e-01 -2.273209542036056519e-01 -1.780784726142883301e-01 -1.598573029041290283e-01 6.100706756114959717e-02
6.416216492652893066e-01 1.365418136119842529e-01 4.649732708930969238e-01 3.202581405639648438e-01 2.107956856489181519e-01 2.966245114803314209e-01 1.286404132843017578e-01 -3.192858099937438965e-01
4.257268011569976807e-01 2.870198525488376617e-02 2.739724516868591309e-01 -7.269601523876190186e-02 -6.306216865777969360e-02 -4.986747503280639648e-01 -6.146598458290100098e-01 -3.273032605648040771e-01
2.097815275192260742e-01 1.546741276979446411e-01 5.242736935615539551e-01 -2.101523280143737793e-01 1.013548001646995544e-01 -3.574976325035095215e-01 -5.725768804550170898e-01 -3.835611641407012939e-01
6.794514060020446777e-01 -2.594933509826660156e-01 4.002040922641754150e-01 -1.063334867358207703e-01 3.737762272357940674e-01 -1.942578703165054321e-01 1.262745112180709839e-01 3.258048295974731445e-01
1.141869351267814636e-01 3.414750397205352783e-01 2.852342426776885986e-01 1.050158403813838959e-02 5.145484209060668945e-01 4.669914841651916504e-01 -4.742927551269531250e-01 -2.847675681114196777e-01
2.221255302429199219e-01 1.852376610040664673e-01 8.468117713928222656e-01 -2.536262199282646179e-02 3.864628076553344727e-02 2.270995676517486572e-01 -1.529827415943145752e-01 -3.494886159896850586e-01
4.671866595745086670e-01 -7.619488835334777832e-01 7.266923040151596069e-02 -2.312912940979003906e-01 -6.030381843447685242e-02 -7.449711114168167114e-02 -3.622713983058929443e-01 4.435379803180694580e-02
7.865044474601745605e-01 -2.783433198928833008e-01 3.337567746639251709e-01 3.180311918258666992e-01 -2.664433419704437256e-01 -2.427854947745800018e-02 -5.403504706919193268e-03 1.406687349081039429e-01
5.800385475158691406e-01 -1.815498620271682739e-02 -3.120335638523101807e-01 3.786483407020568848e-01 5.585200786590576172e-01 1.949281245470046997e-02 -3.205808699131011963e-01 -8.596239984035491943e-02
2.458926141262054443e-01 -7.302868962287902832e-01 6.661989539861679077e-02 -2.555332481861114502e-01 -8.516472578048706055e-02 4.335785210132598877e-01 -2.411480993032455444e-01 -2.882476150989532471e-01
4.133378565311431885e-01 2.434569001197814941e-01 5.715386271476745605e-01 4.185380339622497559e-01 -1.464722901582717896e-01 2.187385112047195435e-01 -4.273798465728759766e-01 -1.268697977066040039e-01
1.704907417297363281e-01 -2.147860825061798096e-01 3.620400130748748779e-01 -4.695297777652740479e-01 2.395370751619338989e-01 -3.185624480247497559e-01 -6.221336722373962402e-01 1.654031872749328613e-01
4.423916041851043701e-01 -2.596472203731536865e-01 -6.228945776820182800e-02 4.884601831436157227e-01 2.816317081451416016e-01 -2.842457592487335205e-01 -5.189470052719116211e-01 2.549147307872772217e-01
4.826349914073944092e-01 6.054249405860900879e-02 -2.289767116308212280e-01 4.569625854492187500e-01 5.598939061164855957e-01 1.600064039230346680e-01 -3.907996714115142822e-01 1.017111912369728088e-01
2.111141979694366455e-01 -2.762849628925323486e-01 1.912742704153060913e-01 6.512746959924697876e-02 -7.197827100753784180e-02 6.702909469604492188e-01 -5.707849860191345215e-01 -2.408396750688552856e-01
4.671432673931121826e-01 7.900094240903854370e-02 1.843802481889724731e-01 1.620548665523529053e-01 -9.688254445791244507e-02 6.235237121582031250e-01 -5.470169186592102051e-01 1.337256431579589844e-01
3.669885396957397461e-01 1.901474446058273315e-01 7.190803289413452148e-01 1.868967115879058838e-01 -2.374662160873413086e-01 2.332815527915954590e-01 -3.231527805328369141e-01 -2.488340437412261963e-01
1.110154911875724792e-01 -5.074137449264526367e-01 5.954634547233581543e-01 2.224164269864559174e-02 1.872108429670333862e-01 3.782004714012145996e-01 -2.536455988883972168e-01 3.643017709255218506e-01
4.675877988338470459e-01 4.082201980054378510e-03 1.328577548265457153e-01 5.871380493044853210e-02 5.707829724997282028e-03 6.853346824645996094e-01 -5.387976169586181641e-01 -1.507984939962625504e-02
6.873508691787719727e-01 3.241915702819824219e-01 7.051792740821838379e-02 3.355897068977355957e-01 -9.921388328075408936e-02 1.904302537441253662e-01 -5.024369955062866211e-01 -7.940622419118881226e-02
9.078226238489151001e-02 1.219855472445487976e-01 5.082374215126037598e-01 2.016583085060119629e-02 2.198272794485092163e-01 -8.521243184804916382e-02 -8.138110041618347168e-01 -1.710620149970054626e-02
4.203644990921020508e-01 7.225367426872253418e-02 5.207165479660034180e-01 5.715939998626708984e-01 -1.144788861274719238e-01 -5.689493566751480103e-02 -3.670433163642883301e-01 -2.629531323909759521e-01
2.287073731422424316e-01 3.389543592929840088e-01 4.908062815666198730e-01 2.081820517778396606e-01 4.111191630363464355e-01 4.869213104248046875e-01 -3.629378974437713623e-01 -1.036199033260345459e-01
4.658589959144592285e-01 -1.327403038740158081e-01 -5.951715167611837387e-03 1.078752279281616211e-01 3.519336581230163574e-01 1.657916456460952759e-01 -2.537629306316375732e-01 -7.334460616111755371e-01
7.017706632614135742e-01 2.430717200040817261e-01 -1.195324305444955826e-02 1.614944636821746826e-01 1.280511766672134399e-01 5.746294856071472168e-01 -2.077824622392654419e-01 -1.801141798496246338e-01
7.325786352157592773e-01 1.340600103139877319e-01 -1.051193103194236755e-01 -8.968038111925125122e-02 5.343907475471496582e-01 5.274992063641548157e-02 1.856642514467239380e-01 3.216158747673034668e-01
3.992837071418762207e-01 -6.493973135948181152e-01 3.561590313911437988e-01 -3.120130002498626709e-01 1.411165595054626465e-01 2.252847403287887573e-01 1.923121213912963867e-01 -2.949635088443756104e-01
6.406465172767639160e-01 -6.082939449697732925e-03 -4.917869716882705688e-02 3.847354650497436523e-01 -2.030029147863388062e-01 3.556210696697235107e-01 -5.202179551124572754e-01 -2.814006246626377106e-02
6.707453727722167969e-01 -2.192449420690536499e-01 4.513773322105407715e-01 -1.427768729627132416e-02 1.883127093315124512e-01 3.576590120792388916e-02 2.174060195684432983e-01 4.626885652542114258e-01
6.246423721313476562e-01 6.503762304782867432e-02 -6.355625111609697342e-03 -5.573124885559082031e-01 2.038975507020950317e-01 -3.284731507301330566e-01 -3.524136841297149658e-01 -1.459117829799652100e-01
4.832724928855895996e-01 -3.683342784643173218e-02 3.092513382434844971e-01 -9.172898530960083008e-02 -1.177832856774330139e-01 5.378579497337341309e-01 -5.980036258697509766e-01 -1.637316308915615082e-02
6.662658452987670898e-01 -2.355964481830596924e-02 -5.127819254994392395e-02 5.752383545041084290e-02 6.664999723434448242e-01 1.117642745375633240e-01 2.277867197990417480e-01 -2.024744153022766113e-01
2.056827843189239502e-01 1.755487024784088135e-01 6.003764867782592773e-01 8.796422183513641357e-02 5.006337761878967285e-01 3.092207312583923340e-01 -1.553850173950195312e-01 -4.339257478713989258e-01
5.547666549682617188e-01 2.079785317182540894e-01 8.133152127265930176e-02 -2.086795270442962646e-01 2.353157550096511841e-01 5.377798080444335938e-01 -2.264012694358825684e-01 -4.505319297313690186e-01
7.101249694824218750e-01 1.862205713987350464e-01 -1.265569776296615601e-01 -1.156596839427947998e-01 -1.020850166678428650e-01 -9.879727661609649658e-02 -4.513605237007141113e-01 -4.557875096797943115e-01
3.947123885154724121e-01 -2.612769305706024170e-01 1.299642026424407959e-01 -4.881734549999237061e-01 3.840471506118774414e-01 -3.951922059059143066e-02 -1.504011452198028564e-01 5.908111929893493652e-01
4.548939168453216553e-01 -4.850660860538482666e-01 4.256029129028320312e-01 -2.297169119119644165e-01 3.283522427082061768e-01 3.471187502145767212e-02 4.598336219787597656e-01 -5.837475880980491638e-02
4.029178619384765625e-01 -7.694174647331237793e-01 2.507227957248687744e-01 1.798719465732574463e-01 2.623985409736633301e-01 2.738987207412719727e-01 8.098389953374862671e-02 2.541539259254932404e-03
3.208521604537963867e-01 -6.702759116888046265e-02 2.610934972763061523e-01 -3.533762097358703613e-01 2.666291892528533936e-01 7.355403900146484375e-01 -1.100508198142051697e-01 2.743989229202270508e-01
3.327035605907440186e-01 -3.236354887485504150e-01 7.880983352661132812e-01 3.433821797370910645e-01 1.605481058359146118e-01 1.158001795411109924e-01 -6.536407768726348877e-02 4.582912847399711609e-02
3.546191453933715820e-01 -1.344296783208847046e-01 -2.668293118476867676e-01 4.216179847717285156e-01 3.960350751876831055e-01 -1.114109307527542114e-01 -6.509076356887817383e-01 1.194876953959465027e-01
8.983216285705566406e-01 4.792419821023941040e-02 1.260709464550018311e-01 3.426119685173034668e-01 7.272789627313613892e-02 1.508909612894058228e-01 1.669698655605316162e-01 3.883779048919677734e-02
4.449807405471801758e-01 -5.185502171516418457e-01 2.532940208911895752e-01 3.643486797809600830e-01 2.708830237388610840e-01 5.054988861083984375e-01 1.279928348958492279e-02 -8.437725901603698730e-02
6.042311787605285645e-01 -3.630182743072509766e-01 -1.079923957586288452e-01 2.525385916233062744e-01 1.226596012711524963e-01 -7.786414772272109985e-02 -3.495633006095886230e-01 5.332743525505065918e-01
4.243030250072479248e-01 1.084994077682495117e-01 6.480778455734252930e-01 2.264417260885238647e-01 1.315115690231323242e-01 1.489190664142370224e-02 -1.296702474355697632e-01 -5.500752329826354980e-01
5.064415335655212402e-01 1.907847821712493896e-01 3.867652416229248047e-01 1.688962727785110474e-01 4.606024026870727539e-01 2.111974917352199554e-02 -1.504194140434265137e-01 -5.420131683349609375e-01
4.377707540988922119e-01 -4.908652007579803467e-01 1.114814653992652893e-01 1.745253503322601318e-01 -5.467227473855018616e-02 -2.683071494102478027e-01 -5.380809903144836426e-01 4.000149667263031006e-01
5.680400729179382324e-01 5.250491574406623840e-02 -9.219018742442131042e-03 -2.696456015110015869e-02 1.182855740189552307e-01 -5.209321975708007812e-01 -5.154917240142822266e-01 -3.502401113510131836e-01
6.092105433344841003e-02 -5.327718704938888550e-02 6.759365200996398926e-01 -3.174184560775756836e-01 3.643317893147468567e-02 -1.154973357915878296e-01 -5.974841117858886719e-01 -2.532810568809509277e-01
1.587768793106079102e-01 1.455545276403427124e-01 5.877940058708190918e-01 -2.627569437026977539e-01 1.120951026678085327e-01 -2.793684005737304688e-01 -5.318782329559326172e-01 -4.068838357925415039e-01
5.504591464996337891e-01 -2.618762254714965820e-01 5.379155278205871582e-01 -2.589743137359619141e-01 1.532975882291793823e-01 -2.964201755821704865e-02 2.600915431976318359e-01 4.242268800735473633e-01
4.832104444503784180e-01 -3.413702249526977539e-01 7.277505397796630859e-01 1.620029807090759277e-01 3.409060090780258179e-02 1.676878333091735840e-01 1.310146003961563110e-01 2.183162719011306763e-01
2.079953402280807495e-01 -6.699448823928833008e-02 3.326011300086975098e-01 -1.979482471942901611e-01 8.804274350404739380e-02 -3.577283322811126709e-01 -6.814907193183898926e-01 -4.497688412666320801e-01
1.932621151208877563e-01 -4.053263068199157715e-01 1.455080062150955200e-01 6.466808170080184937e-02 7.035260796546936035e-01 -2.911763787269592285e-01 -1.715435832738876343e-01 -4.047791361808776855e-01
2.916235625743865967e-01 -3.336387500166893005e-02 3.050221800804138184e-01 -4.062640368938446045e-01 1.874136775732040405e-01 -4.091346561908721924e-01 -6.523162722587585449e-01 1.664997935295104980e-01
5.181511640548706055e-01 2.477160990238189697e-01 6.008718162775039673e-02 1.062117982655763626e-02 7.395399268716573715e-03 5.637034177780151367e-01 -5.899537205696105957e-01 2.390011399984359741e-02
6.775097846984863281e-01 9.010265022516250610e-02 1.047334298491477966e-01 1.529989838600158691e-01 3.626990914344787598e-01 5.987734794616699219e-01 8.338487148284912109e-02 -3.809267282485961914e-02
5.228607058525085449e-01 -3.716987073421478271e-01 3.282108902931213379e-01 2.887357771396636963e-01 3.821201324462890625e-01 1.653552353382110596e-01 1.631661206483840942e-01 -4.442799091339111328e-01
2.854690253734588623e-01 -2.257005125284194946e-01 3.796828687191009521e-01 2.293459028005599976e-01 -2.527161836624145508e-01 5.326406359672546387e-01 -4.897482097148895264e-01 -2.887615263462066650e-01
7.834706306457519531e-01 4.486728906631469727e-01 2.648700177669525146e-01 2.422374486923217773e-02 -1.354006379842758179e-01 7.060110569000244141e-02 -2.747667729854583740e-01 1.237289011478424072e-01
7.511700987815856934e-01 -2.181108295917510986e-01 4.825060367584228516e-01 2.202544510364532471e-01 1.298730671405792236e-01 -1.458967477083206177e-01 2.620497047901153564e-01 4.936768673360347748e-03
6.333425045013427734e-01 -1.633949279785156250e-01 1.287771463394165039e-01 -1.591733694076538086e-01 2.224133759737014771e-01 -6.689133495092391968e-02 -1.572714745998382568e-01 6.719993948936462402e-01
3.914496004581451416e-01 -5.389772355556488037e-02 4.184255897998809814e-01 1.544012725353240967e-01 -1.207878142595291138e-01 6.155017018318176270e-01 -4.622908234596252441e-01 -1.944159567356109619e-01
3.535644114017486572e-01 7.783466577529907227e-02 4.259254038333892822e-01 -1.855284124612808228e-01 2.594109475612640381e-01 2.128245979547500610e-01 3.768978640437126160e-02 -7.342287898063659668e-01
4.095285534858703613e-01 -7.992570996284484863e-01 5.379432067275047302e-02 -2.553494088351726532e-02 1.558948010206222534e-01 -7.496713101863861084e-02 -2.937947511672973633e-01 -2.714594900608062744e-01
6.459096670150756836e-01 3.636599332094192505e-02 -1.815457642078399658e-01 -5.751326680183410645e-01 2.913543283939361572e-01 -9.158410876989364624e-02 -3.158192932605743408e-01 -1.572427004575729370e-01
1.318469196557998657e-01 -2.248445060104131699e-03 5.563334822654724121e-01 -4.727898240089416504e-01 1.450421661138534546e-01 -1.940932571887969971e-01 -6.214035749435424805e-01 -6.871989369392395020e-02
3.582194447517395020e-01 3.380674421787261963e-01 4.636217057704925537e-01 -1.898924261331558228e-01 2.765894234180450439e-01 -3.339685201644897461e-01 -5.597996115684509277e-01 7.051812112331390381e-02
7.411440610885620117e-01 -1.061107069253921509e-01 2.208309471607208252e-01 -3.835564479231834412e-02 1.472361385822296143e-01 -2.818062007427215576e-01 -3.587773069739341736e-02 5.355636477470397949e-01
8.827342092990875244e-02 3.568721935153007507e-02 6.867253184318542480e-01 -1.010281816124916077e-01 1.922361105680465698e-01 -2.208858430385589600e-01 -6.504945158958435059e-01 -1.573062501847743988e-02
5.603198409080505371e-01 -3.674689531326293945e-01 2.445708066225051880e-01 -2.109365016222000122e-01 3.855620622634887695e-01 3.551732599735260010e-01 4.027461409568786621e-01 9.843137115240097046e-02
4.307408630847930908e-01 1.805262118577957153e-01 9.750743210315704346e-02 2.825435400009155273e-01 -7.173719257116317749e-02 4.177393913269042969e-01 -7.043974995613098145e-01 -1.292515546083450317e-01
1.652121990919113159e-01 -1.265517622232437134e-01 5.405939221382141113e-01 -5.162892937660217285e-01 1.465382725000381470e-01 -3.082692623138427734e-01 -5.304247736930847168e-01 -6.275985389947891235e-03
4.682884812355041504e-01 -2.788858711719512939e-01 4.195171222090721130e-02 -4.014808833599090576e-01 5.247509479522705078e-01 -1.756577193737030029e-01 2.440366707742214203e-02 4.828735291957855225e-01
6.248280405998229980e-01 3.164146244525909424e-01 1.096501573920249939e-01 -4.773230254650115967e-01 -3.817746473941951990e-04 -1.782546192407608032e-01 -4.514184296131134033e-01 -1.845478862524032593e-01
7.516611218452453613e-01 8.417598903179168701e-02 2.624074816703796387e-01 -5.438622832298278809e-01 -9.534323960542678833e-02 1.479869335889816284e-01 1.573075652122497559e-01 8.683291822671890259e-02
4.482864141464233398e-01 -2.003864198923110962e-01 2.357625812292098999e-01 -4.898680448532104492e-01 9.974481910467147827e-02 5.820324420928955078e-01 -1.488841976970434189e-02 3.382269144058227539e-01
8.948290348052978516e-01 9.119872748851776123e-02 -9.424252808094024658e-02 -8.363342285156250000e-02 2.433586120605468750e-01 -1.974684000015258789e-01 2.412459105253219604e-01 -1.366404443979263306e-01
3.122860193252563477e-01 1.486288756132125854e-01 4.710209071636199951e-01 3.224317356944084167e-02 3.208902478218078613e-01 6.787973642349243164e-01 -2.331202179193496704e-01 -1.985075622797012329e-01
5.508970022201538086e-01 1.245619952678680420e-01 9.601861983537673950e-02 1.167202740907669067e-01 2.480772733688354492e-01 5.697255730628967285e-01 -3.388629555702209473e-01 3.964795768260955811e-01
4.062930345535278320e-01 1.217839345335960388e-01 9.388101845979690552e-02 2.348364293575286865e-01 4.425276517868041992e-01 5.745366811752319336e-01 -2.952509224414825439e-01 -3.782019019126892090e-01
2.602970004081726074e-01 -1.739394515752792358e-01 5.015454292297363281e-01 -8.941374719142913818e-02 9.579779952764511108e-02 3.015460669994354248e-01 -1.915865228511393070e-03 -7.364353537559509277e-01
4.989913702011108398e-01 -2.967720329761505127e-01 1.616263687610626221e-01 -1.393322646617889404e-01 4.223378300666809082e-01 8.683520555496215820e-02 -5.423041805624961853e-02 6.546350717544555664e-01
4.113890230655670166e-01 2.613473869860172272e-02 4.441840946674346924e-01 5.101780295372009277e-01 5.469928383827209473e-01 1.447367072105407715e-01 -1.811501532793045044e-01 1.397487372159957886e-01
4.529691636562347412e-01 -1.133000478148460388e-01 3.336746692657470703e-01 -2.117231339216232300e-01 2.775337100028991699e-01 3.291371464729309082e-01 2.125916630029678345e-02 -6.633312106132507324e-01
3.790124058723449707e-01 -2.075611054897308350e-01 2.521746046841144562e-02 -5.820425748825073242e-01 3.120177686214447021e-01 -2.721219658851623535e-01 -5.494832992553710938e-01 -2.282785810530185699e-02
6.920933127403259277e-01 -1.873207241296768188e-01 6.070499420166015625e-01 2.084178775548934937e-01 3.363084420561790466e-02 -2.258579945191740990e-03 1.881848275661468506e-01 1.934435814619064331e-01
6.305138468742370605e-01 -3.312804698944091797e-01 8.505671471357345581e-02 -1.752203330397605896e-02 -5.138314366340637207e-01 5.815047770738601685e-02 -4.488675594329833984e-01 -1.275829821825027466e-01
2.022417634725570679e-01 -8.070910722017288208e-02 6.242929100990295410e-01 7.246994227170944214e-02 5.415970087051391602e-01 1.303053945302963257e-01 -1.451455950736999512e-01 4.756225645542144775e-01
8.038110733032226562e-01 2.248357534408569336e-01 2.136037051677703857e-01 -3.637172281742095947e-01 -1.103794723749160767e-01 -1.958357542753219604e-02 -1.586350649595260620e-01 2.961210310459136963e-01
7.270264625549316406e-01 -2.418547123670578003e-01 3.000613152980804443e-01 7.713584695011377335e-03 2.556178160011768341e-02 -2.234913408756256104e-01 -2.840353362262248993e-02 5.209932923316955566e-01
5.639085769653320312e-01 1.796139776706695557e-01 2.559077739715576172e-01 -3.060457408428192139e-01 2.528463006019592285e-01 -4.751627147197723389e-01 -3.619441688060760498e-01 -2.643457651138305664e-01
4.871981739997863770e-01 1.087665110826492310e-01 -1.136216744780540466e-01 -1.140350177884101868e-01 1.022210493683815002e-01 3.822770118713378906e-01 -7.489008903503417969e-01 8.635023981332778931e-02
4.267139136791229248e-01 1.084678620100021362e-01 6.820002794265747070e-01 2.597312331199645996e-01 -2.869239151477813721e-01 -3.680956433527171612e-04 -2.934058904647827148e-01 -3.242727220058441162e-01
4.124114289879798889e-02 6.005078926682472229e-02 6.676471829414367676e-01 -4.721149802207946777e-01 1.633280813694000244e-01 1.348981447517871857e-02 -4.693837761878967285e-01 -2.808355391025543213e-01
-2.149016130715608597e-03 5.889281630516052246e-02 4.077261090278625488e-01 -4.202298447489738464e-02 1.853556782007217407e-01 2.021367400884628296e-01 -8.679270744323730469e-01 2.676420379430055618e-03
1.407970339059829712e-01 -3.158886358141899109e-02 3.894779980182647705e-01 -2.173474729061126709e-01 4.231654703617095947e-01 7.247887849807739258e-01 -2.753780484199523926e-01 -4.934302996844053268e-03
6.297444701194763184e-01 -2.107141762971878052e-01 3.328180015087127686e-01 -8.598429709672927856e-02 2.629421651363372803e-01 2.316841483116149902e-01 2.164112031459808350e-01 5.207787752151489258e-01
6.604239940643310547e-01 1.602915674448013306e-02 7.046032696962356567e-02 1.411051899194717407e-01 -3.258721232414245605e-01 4.025092124938964844e-01 -5.111146569252014160e-01 -9.624695032835006714e-02
5.966088175773620605e-01 -7.254584431648254395e-01 2.177996039390563965e-01 -8.604739606380462646e-02 1.942666172981262207e-01 -4.287691414356231689e-02 -3.008605539798736572e-02 1.498134434223175049e-01
4.551614820957183838e-01 -1.306996345520019531e-01 -2.910735011100769043e-01 3.933814764022827148e-01 1.051477566361427307e-01 5.217165872454643250e-02 -7.188073992729187012e-01 7.622969150543212891e-02
5.667416453361511230e-01 2.365820705890655518e-01 -3.765293955802917480e-02 2.211747169494628906e-01 -1.965606957674026489e-02 3.375026881694793701e-01 -6.764267683029174805e-01 -2.548002824187278748e-02
5.205845236778259277e-01 -1.948563158512115479e-01 1.949148774147033691e-01 -2.160976976156234741e-01 3.213759362697601318e-01 -1.842931807041168213e-01 -1.551243215799331665e-01 6.671003699302673340e-01
4.925393462181091309e-01 -1.362861394882202148e-01 3.913415074348449707e-01 1.045789644122123718e-01 4.368972182273864746e-01 3.473217040300369263e-02 1.689626127481460571e-01 -5.950732827186584473e-01
1.889592707157135010e-01 -3.930349647998809814e-01 7.247861623764038086e-01 3.251931071281433105e-01 3.480429947376251221e-01 1.496321242302656174e-02 -2.157641947269439697e-01 1.041170209646224976e-01
7.449240684509277344e-01 -1.162768900394439697e-01 4.327676296234130859e-01 1.623685806989669800e-01 -4.207330644130706787e-01 1.115986257791519165e-01 -1.163480877876281738e-01 1.221019923686981201e-01
3.143082857131958008e-01 1.711556017398834229e-01 4.086514115333557129e-01 -3.291749060153961182e-01 3.085283041000366211e-01 7.078264951705932617e-01 -1.231407281011343002e-02 1.428873371332883835e-02
7.626827359199523926e-01 1.822963804006576538e-01 2.349277492612600327e-03 -3.030087053775787354e-01 -2.753061354160308838e-01 1.002517119050025940e-01 -4.454064965248107910e-01 9.503897279500961304e-02
3.759288489818572998e-01 -4.509567618370056152e-01 4.165470004081726074e-01 5.483628064393997192e-02 6.242807507514953613e-01 9.102770686149597168e-02 2.501762658357620239e-02 -2.831232547760009766e-01
5.130622386932373047e-01 -9.866620600223541260e-02 1.543650403618812561e-02 -1.049703136086463928e-01 7.678146362304687500e-01 -2.814165651798248291e-01 2.165012657642364502e-01 1.295264344662427902e-02
3.312139511108398438e-01 -5.128387212753295898e-01 3.012215532362461090e-02 -1.740065515041351318e-01 1.132562384009361267e-02 6.750573515892028809e-01 -3.705055117607116699e-01 -5.479946359992027283e-02
3.951748907566070557e-01 2.442625015974044800e-01 -3.433005139231681824e-02 1.523489505052566528e-01 2.607123255729675293e-01 4.329353570938110352e-01 -7.101958394050598145e-01 1.345462980680167675e-03
3.757267594337463379e-01 -3.263425454497337341e-02 1.235800981521606445e-01 2.036006599664688110e-01 6.103400141000747681e-02 6.501280069351196289e-01 -5.773727893829345703e-01 -2.031948417425155640e-01
5.059908032417297363e-01 -2.053443044424057007e-01 2.545430064201354980e-01 -1.151693314313888550e-01 -3.880480229854583740e-01 -1.478871703147888184e-01 -4.918273687362670898e-01 -4.576078951358795166e-01
4.970054924488067627e-01 -1.482385098934173584e-01 -2.462474703788757324e-01 4.253276288509368896e-01 4.129249155521392822e-01 1.090645715594291687e-01 -5.541225075721740723e-01 -3.947528544813394547e-03
5.105403661727905273e-01 -4.748908281326293945e-01 5.648659467697143555e-01 -2.936180830001831055e-01 -6.740632653236389160e-02 1.197176873683929443e-01 2.989583909511566162e-01 1.703291758894920349e-02
3.888554573059082031e-01 1.895518451929092407e-01 6.252841949462890625e-01 -5.721913576126098633e-01 1.333158276975154877e-02 -4.596017673611640930e-02 -2.569230198860168457e-01 1.617984920740127563e-01
3.837480843067169189e-01 1.441144794225692749e-01 7.578849196434020996e-01 1.308249682188034058e-01 2.966248095035552979e-01 3.422500491142272949e-01 -1.125162541866302490e-01 -1.506070345640182495e-01
6.085045635700225830e-02 -6.688113808631896973e-01 9.650671482086181641e-02 7.502093166112899780e-02 5.374921560287475586e-01 -1.544648408889770508e-01 -4.444248676300048828e-01 -1.541955322027206421e-01
5.532616376876831055e-01 2.996444702148437500e-01 2.136807888746261597e-01 -2.618711590766906738e-01 1.734568364918231964e-02 3.461315333843231201e-01 -4.586265385150909424e-01 3.992903828620910645e-01
8.391361236572265625e-01 -2.153695076704025269e-01 3.101652860641479492e-01 4.574458673596382141e-02 -3.765270113945007324e-01 4.799197614192962646e-02 7.427046447992324829e-02 -3.974403440952301025e-02
6.889568567276000977e-01 -7.070049643516540527e-01 2.131488360464572906e-02 1.203992404043674469e-02 3.383425995707511902e-02 3.811343340203166008e-03 3.625288233160972595e-02 -1.496981531381607056e-01
4.002055823802947998e-01 -5.772117152810096741e-02 -1.054328605532646179e-01 -6.464809179306030273e-01 4.479044675827026367e-01 -5.590588320046663284e-03 -4.482769966125488281e-01 7.647357136011123657e-02
5.710387825965881348e-01 -2.052945792675018311e-01 3.460115194320678711e-01 -3.332302570343017578e-01 -1.809296160936355591e-01 5.179866552352905273e-01 -2.952312827110290527e-01 -1.131164506077766418e-01
5.080534815788269043e-01 -3.459620773792266846e-01 2.921793460845947266e-01 -1.573368012905120850e-01 1.955443173646926880e-01 -9.289257228374481201e-03 -4.519379884004592896e-02 6.868054866790771484e-01
9.601297378540039062e-01 8.713766187429428101e-02 1.069357469677925110e-01 4.656316339969635010e-02 -8.178678154945373535e-02 -8.000119030475616455e-02 1.772642731666564941e-01 1.115463897585868835e-01
4.790481328964233398e-01 2.515994943678379059e-02 3.603977560997009277e-01 1.434623450040817261e-01 4.759636819362640381e-01 4.582337141036987305e-01 4.426866769790649414e-02 -4.253616929054260254e-01
8.207701444625854492e-01 1.378929316997528076e-01 3.061180412769317627e-01 -3.611916303634643555e-01 -2.168773710727691650e-01 4.159246757626533508e-02 2.995718643069267273e-02 1.830056756734848022e-01
3.852758109569549561e-01 -2.956888377666473389e-01 4.495595395565032959e-01 -1.983004808425903320e-01 -2.978109419345855713e-01 5.703423619270324707e-01 -2.413148581981658936e-01 2.246981561183929443e-01
6.234121918678283691e-01 -4.591218531131744385e-01 2.070708386600017548e-02 -3.590982556343078613e-01 -3.266921043395996094e-01 2.674269080162048340e-01 -2.853946685791015625e-01 1.071880310773849487e-01
5.120499134063720703e-01 -5.156206712126731873e-02 5.396953821182250977e-01 2.068962007761001587e-01 1.233395338058471680e-01 2.089653313159942627e-01 1.417504698038101196e-01 -5.675355195999145508e-01
6.655479669570922852e-01 -2.507019937038421631e-01 -2.621209025382995605e-01 -4.370326399803161621e-01 2.098504602909088135e-01 -2.575801610946655273e-01 -3.295150399208068848e-01 -1.245982274413108826e-01
7.881242036819458008e-01 2.126024365425109863e-01 3.774128481745719910e-02 -2.187870442867279053e-01 -3.185198009014129639e-01 3.343646600842475891e-02 -4.263556003570556641e-01 -4.038529470562934875e-03
1.394496411085128784e-01 -4.574106037616729736e-01 5.867157578468322754e-01 2.487255781888961792e-01 3.600514233112335205e-01 3.948292136192321777e-01 -1.498489379882812500e-01 -2.392647117376327515e-01
4.854529500007629395e-01 -3.652793169021606445e-02 2.391605824232101440e-01 2.317772060632705688e-01 5.983669161796569824e-01 5.249812602996826172e-01 -6.535375025123357773e-03 1.356157064437866211e-01
3.810594081878662109e-01 -4.704997539520263672e-01 5.525450110435485840e-01 2.648511826992034912e-01 4.651674032211303711e-01 -1.857829988002777100e-01 5.826710537075996399e-02 -6.066924706101417542e-02
1.606451719999313354e-01 -5.545055270195007324e-01 5.819577574729919434e-01 2.932983338832855225e-01 4.255556166172027588e-01 1.600040346384048462e-01 -1.870834231376647949e-01 1.785882189869880676e-02
5.330144762992858887e-01 2.832010686397552490e-01 3.399112522602081299e-01 3.285402804613113403e-02 4.395273923873901367e-01 -1.568668708205223083e-02 3.234125673770904541e-02 -5.697345137596130371e-01
3.221278190612792969e-01 8.364260196685791016e-02 4.068869650363922119e-01 -7.670221477746963501e-02 3.742948472499847412e-01 4.933036863803863525e-01 -5.105083584785461426e-01 -2.715389728546142578e-01
4.824506342411041260e-01 -1.429846733808517456e-01 -9.886346757411956787e-02 2.841404872015118599e-03 -1.775912493467330933e-01 1.259382218122482300e-01 -7.685926556587219238e-01 -3.144530951976776123e-01
2.496607005596160889e-01 7.824148982763290405e-02 3.527297377586364746e-01 -2.237151376903057098e-02 8.050557971000671387e-01 3.735445439815521240e-01 -1.259270608425140381e-01 -5.586834624409675598e-02
3.505001366138458252e-01 2.299657613039016724e-01 2.997600436210632324e-01 -1.249673590064048767e-02 4.715454280376434326e-01 6.663522124290466309e-01 -2.447660565376281738e-01 -8.923170715570449829e-02
6.509220600128173828e-01 -4.250468015670776367e-01 1.652139574289321899e-01 -1.613881736993789673e-01 7.156729698181152344e-02 -1.621065288782119751e-01 -8.598817139863967896e-02 5.509077906608581543e-01
1.569239497184753418e-01 -2.956950366497039795e-01 7.519558072090148926e-01 -5.799090862274169922e-02 6.188398599624633789e-02 6.279060244560241699e-02 -1.669835001230239868e-01 -5.324310660362243652e-01
6.236571073532104492e-01 1.979357153177261353e-01 4.207604005932807922e-02 1.067077443003654480e-01 -1.018635742366313934e-02 4.998944699764251709e-01 -5.206673741340637207e-01 -1.939683407545089722e-01
3.899276256561279297e-01 -3.482857346534729004e-01 7.554483413696289062e-02 -4.541717469692230225e-02 4.516627192497253418e-01 -2.824923992156982422e-01 -3.517111837863922119e-01 5.580161213874816895e-01
5.821478366851806641e-01 -3.563090562820434570e-01 1.811213046312332153e-01 -5.415133200585842133e-03 1.731971949338912964e-01 -3.007516562938690186e-01 -2.272253036499023438e-01 5.737885832786560059e-01
3.515354990959167480e-01 3.048304319381713867e-01 2.206535339355468750e-01 -1.765864193439483643e-01 4.441440999507904053e-01 -3.070865273475646973e-01 -3.002626597881317139e-01 -5.673682093620300293e-01
5.458841472864151001e-02 -2.217241972684860229e-01 4.932208061218261719e-01 7.553553581237792969e-02 4.243494570255279541e-02 5.087596774101257324e-01 -5.849045515060424805e-01 -3.100571632385253906e-01
5.526952147483825684e-01 -3.018212318420410156e-01 -1.924637556076049805e-01 1.310261934995651245e-01 4.799027144908905029e-01 5.096544697880744934e-02 -1.683211624622344971e-01 -5.366430282592773438e-01
6.827505826950073242e-01 -4.469769001007080078e-01 2.714198827743530273e-01 -5.272443220019340515e-02 5.086722970008850098e-02 -2.179575115442276001e-01 -7.877510972321033478e-03 4.554772078990936279e-01
