# Supplementary material for: Where is your field going? A machine learning approach to study the relative motion of the domains of physics
Source: PLoS One. 2020 Jun 18;15(6):e0233997. doi: 10.1371/journal.pone.0233997 (PMC7302634; doi:10.1371/journal.pone.0233997)
Supplement: S24 Data — (ZIP) [file pone.0233997.s024.zip › 23/Pacs4Run_23_VS_500_embeddings2002-2006ED8.txt]

-4.579497575759887695e-01 -3.582268357276916504e-01 -2.565869092941284180e-01 -3.249594569206237793e-01 -3.446602523326873779e-01 -2.427826076745986938e-01 -3.215527534484863281e-01 -4.575913548469543457e-01
-2.238352000713348389e-01 -2.302942723035812378e-01 -5.044545531272888184e-01 -5.176499485969543457e-01 -2.957895100116729736e-01 1.974842101335525513e-01 -4.952823221683502197e-01 -5.128726363182067871e-02
-1.922162920236587524e-01 -8.738590031862258911e-02 -6.976031661033630371e-01 -3.260214328765869141e-01 -1.760950982570648193e-01 1.656126976013183594e-01 -2.352330833673477173e-01 -4.987033605575561523e-01
-4.379606544971466064e-01 -2.517635822296142578e-01 -7.250126004219055176e-01 -3.329776525497436523e-01 -3.153663575649261475e-01 3.692192956805229187e-02 8.083338290452957153e-02 -3.057688660919666290e-02
-2.669436335563659668e-01 -4.758347868919372559e-01 -2.926205098628997803e-01 -4.187340736389160156e-01 -4.185019433498382568e-01 2.553286552429199219e-01 -1.424135714769363403e-01 -4.251343011856079102e-01
-8.910325765609741211e-01 -3.205556869506835938e-01 -8.522097021341323853e-02 4.729438573122024536e-02 -2.407532036304473877e-01 -1.859030723571777344e-01 -3.573384881019592285e-02 -2.579133491963148117e-03
-5.346823334693908691e-01 -3.419264256954193115e-01 2.527355253696441650e-01 -2.278441488742828369e-01 3.052050992846488953e-02 -9.051018953323364258e-02 -6.727699637413024902e-01 1.402491033077239990e-01
-8.839500546455383301e-01 -2.041404992341995239e-01 1.678889244794845581e-02 4.752283915877342224e-02 -1.401068568229675293e-01 -3.654953539371490479e-01 -8.772836625576019287e-02 1.162135079503059387e-01
-1.245208457112312317e-01 -1.914492845535278320e-01 -5.382513999938964844e-01 -5.909907221794128418e-01 2.798739671707153320e-01 7.435619831085205078e-02 -4.320813417434692383e-01 -1.957156062126159668e-01
-7.610834240913391113e-01 -3.830109834671020508e-01 -1.014604941010475159e-01 -3.874344229698181152e-01 -2.838782370090484619e-01 1.419589221477508545e-01 1.117208451032638550e-01 -2.084242366254329681e-02
-3.362006247043609619e-01 -2.637701332569122314e-01 4.341112077236175537e-02 -3.755818903446197510e-01 -6.651101112365722656e-01 1.364935934543609619e-01 -2.476293444633483887e-01 -3.900331258773803711e-01
-3.937646448612213135e-01 -1.806396245956420898e-01 -3.074263930320739746e-01 -8.383116126060485840e-01 8.080840110778808594e-02 8.686477690935134888e-02 -2.603346481919288635e-02 -1.697731204330921173e-02
-2.002351135015487671e-01 -1.462738960981369019e-01 -2.864786088466644287e-01 -4.090156555175781250e-01 -5.679816603660583496e-01 -5.867353677749633789e-01 1.443030089139938354e-01 -3.822392970323562622e-02
-2.295314669609069824e-01 -4.817941486835479736e-01 -5.007770061492919922e-01 -3.592365980148315430e-01 1.112738326191902161e-01 2.452928721904754639e-01 -1.657032966613769531e-02 -5.123827457427978516e-01
-7.754814028739929199e-01 1.098969429731369019e-01 -9.764061123132705688e-02 -1.862075179815292358e-01 3.096103072166442871e-01 -4.599042981863021851e-02 -2.501960098743438721e-01 -4.263481199741363525e-01
-6.238106489181518555e-01 -2.650768458843231201e-01 3.454506397247314453e-01 -4.407211244106292725e-01 -4.041634798049926758e-01 2.220508269965648651e-02 -2.317703329026699066e-02 -2.502897083759307861e-01
-7.798374295234680176e-01 4.418366029858589172e-02 -1.997818797826766968e-01 -3.519108295440673828e-01 2.292139455676078796e-02 -6.310770753771066666e-03 -4.515171945095062256e-01 1.473581790924072266e-01
-4.876285493373870850e-01 -2.479486167430877686e-01 2.454465031623840332e-01 1.086256355047225952e-01 4.575502127408981323e-02 1.474388036876916885e-02 -4.592623710632324219e-01 -6.445646882057189941e-01
-6.299505233764648438e-01 -3.359820544719696045e-01 2.817129790782928467e-01 -2.679790556430816650e-01 5.707727372646331787e-02 -7.970277965068817139e-02 2.007136791944503784e-01 -5.377799272537231445e-01
-5.401985645294189453e-01 -2.877955138683319092e-01 -2.627381682395935059e-01 1.498282104730606079e-01 2.353000789880752563e-01 9.131397306919097900e-02 -5.800110101699829102e-01 -3.657354116439819336e-01
-5.249569416046142578e-01 -1.984626799821853638e-01 2.698912024497985840e-01 -5.545285940170288086e-01 -4.358788728713989258e-01 1.279600560665130615e-01 -6.058694422245025635e-02 -3.076599240303039551e-01
-4.956097602844238281e-01 -1.514327675104141235e-01 -4.525659382343292236e-01 7.391040027141571045e-02 -3.185020089149475098e-01 -5.788809806108474731e-02 -6.427385807037353516e-01 5.703492090106010437e-02
-6.875458955764770508e-01 -3.832421079277992249e-02 -5.093374252319335938e-01 2.735798060894012451e-02 -2.175912447273731232e-02 8.335424214601516724e-02 -4.348855912685394287e-01 -2.628532946109771729e-01
-1.512076556682586670e-01 -5.264095962047576904e-02 -3.285523355007171631e-01 -4.502302706241607666e-01 -5.513744354248046875e-01 -3.976278901100158691e-01 -4.430499672889709473e-01 7.277482748031616211e-02
-8.145771622657775879e-01 -1.518722623586654663e-01 -6.310210376977920532e-02 4.264183714985847473e-02 3.633157014846801758e-01 -2.245931774377822876e-01 -3.260529637336730957e-01 -1.372875720262527466e-01
-1.557736471295356750e-02 -6.393445730209350586e-01 -2.382904589176177979e-01 -5.929524078965187073e-02 -2.755638957023620605e-01 -3.882161676883697510e-01 -5.340117812156677246e-01 1.374114304780960083e-01
-2.631364166736602783e-01 -3.552088439464569092e-01 -2.788777351379394531e-01 -6.382692456245422363e-01 -4.222148358821868896e-01 -2.330130934715270996e-01 -1.885129362344741821e-01 2.265563607215881348e-01
-4.833156466484069824e-01 -1.902946829795837402e-01 -7.084704041481018066e-01 2.032865434885025024e-01 1.624559611082077026e-01 -9.448964893817901611e-02 -2.242280095815658569e-01 -3.183392584323883057e-01
-5.963237285614013672e-01 4.340592771768569946e-02 -3.659692406654357910e-01 7.870264351367950439e-02 -3.411572277545928955e-01 3.052825294435024261e-02 -5.663602948188781738e-01 -2.535789012908935547e-01
-8.790457248687744141e-01 -2.014465928077697754e-01 9.840655326843261719e-02 -1.722845584154129028e-01 -3.440649509429931641e-01 -1.554417610168457031e-01 -6.007657572627067566e-02 3.435587882995605469e-02
-4.656662940979003906e-01 1.009524017572402954e-01 -4.254458472132682800e-02 -7.656015157699584961e-01 -1.124211251735687256e-01 1.248858645558357239e-01 -3.913884758949279785e-01 -5.989954620599746704e-02
-8.772648572921752930e-01 -1.575120836496353149e-01 -1.315182596445083618e-01 -1.888655126094818115e-01 1.063452214002609253e-01 -2.198324203491210938e-01 -2.499155402183532715e-01 1.747444868087768555e-01
-5.704438090324401855e-01 -5.310735106468200684e-01 -4.894593060016632080e-01 1.316539198160171509e-01 2.124381959438323975e-01 7.004392147064208984e-02 -9.210806339979171753e-02 -2.777256369590759277e-01
-5.512633323669433594e-01 -5.725681781768798828e-01 -8.204209059476852417e-02 -6.363259255886077881e-02 2.509495317935943604e-01 -2.445179522037506104e-01 -3.785250782966613770e-01 3.024045228958129883e-01
-5.160891413688659668e-01 -2.403903156518936157e-01 7.656392455101013184e-02 1.664098650217056274e-01 4.978594556450843811e-02 7.744383811950683594e-02 -5.690890550613403320e-01 -5.567511320114135742e-01
-1.778961271047592163e-01 3.922987580299377441e-01 -1.522137522697448730e-01 -2.356699854135513306e-01 -6.004699319601058960e-02 -6.416361927986145020e-01 -4.949443638324737549e-01 -2.747230827808380127e-01
-5.830333828926086426e-01 -4.207813143730163574e-01 1.289848610758781433e-02 -4.770972430706024170e-01 1.242774426937103271e-01 6.831981986761093140e-02 -4.525563418865203857e-01 1.740904003381729126e-01
-3.563938438892364502e-01 -3.030912578105926514e-01 -1.944403946399688721e-01 -5.595011711120605469e-01 -3.751726150512695312e-01 -3.395767211914062500e-01 -2.831845283508300781e-01 3.066110014915466309e-01
3.031975217163562775e-02 -3.484469354152679443e-01 -2.566071450710296631e-01 -1.281310021877288818e-01 -6.195532679557800293e-01 -5.492852926254272461e-01 -3.131219148635864258e-01 -1.086035519838333130e-01
-8.050437569618225098e-01 -1.254799365997314453e-01 -1.376481950283050537e-01 -1.030871346592903137e-01 -1.341339796781539917e-01 7.852160930633544922e-02 -5.293326973915100098e-01 -4.727388918399810791e-02
-7.062267065048217773e-01 -5.172185897827148438e-01 -7.325337082147598267e-02 3.456926047801971436e-01 -1.995604038238525391e-01 -1.157578974962234497e-01 -1.832422763109207153e-01 -1.485171467065811157e-01
-8.746778368949890137e-01 -1.054373756051063538e-01 -1.596767455339431763e-01 -1.703028678894042969e-01 1.681013554334640503e-01 -1.076010242104530334e-01 -3.597122430801391602e-01 -9.646161459386348724e-03
-2.345370352268218994e-01 7.572055608034133911e-02 2.500231191515922546e-02 -4.780915975570678711e-01 3.519620299339294434e-01 -6.759572625160217285e-01 -3.519237935543060303e-01 -7.359642535448074341e-02
-2.999013066291809082e-01 -4.767078757286071777e-01 -1.265776343643665314e-02 -3.523057401180267334e-01 -5.917211174964904785e-01 8.922399580478668213e-02 9.619119018316268921e-02 -4.372434914112091064e-01
-8.272879719734191895e-01 -2.146617323160171509e-01 -2.953778505325317383e-01 -1.341843754053115845e-01 1.930368244647979736e-01 -1.388048678636550903e-01 1.327491402626037598e-01 -3.001817762851715088e-01
-6.482757329940795898e-01 -2.410050630569458008e-01 7.697524130344390869e-02 4.866750910878181458e-02 4.115713536739349365e-01 -1.812537610530853271e-01 -1.940213441848754883e-01 -5.229465961456298828e-01
-3.069987595081329346e-01 -2.579585909843444824e-01 8.685878664255142212e-02 -4.552538394927978516e-01 -6.387676000595092773e-01 1.141844987869262695e-01 -9.897442162036895752e-02 -4.399436414241790771e-01
-6.097916364669799805e-01 -2.131189405918121338e-01 -3.542814552783966064e-01 1.568796634674072266e-01 -2.020720988512039185e-01 6.386712193489074707e-02 -6.063737869262695312e-01 -1.414451301097869873e-01
-7.434408664703369141e-01 -3.322740495204925537e-01 2.182151079177856445e-01 1.286316383630037308e-02 2.024138718843460083e-01 -1.021387279033660889e-01 -6.651339679956436157e-02 -4.829892218112945557e-01
-3.771250545978546143e-01 -1.025076806545257568e-01 -2.239383608102798462e-01 -3.079962432384490967e-01 -3.726238310337066650e-01 -6.618749499320983887e-01 -2.408487647771835327e-01 2.594682276248931885e-01
-7.616463303565979004e-01 -2.761586904525756836e-01 -2.214353382587432861e-01 -1.891263872385025024e-01 3.138826191425323486e-01 5.645837634801864624e-02 7.253417372703552246e-02 -3.896893560886383057e-01
-2.623407840728759766e-01 -6.035541296005249023e-01 -6.084000468254089355e-01 -3.572914376854896545e-02 -4.713674541562795639e-03 9.456235915422439575e-02 7.861474901437759399e-02 -4.246504306793212891e-01
-5.853669643402099609e-01 3.929839432239532471e-01 -3.992595076560974121e-01 -3.999299407005310059e-01 2.893116697669029236e-02 -1.422658264636993408e-01 -2.483173012733459473e-01 -3.175202906131744385e-01
-5.681123137474060059e-01 -5.043423175811767578e-01 -6.855248659849166870e-02 -1.105200871825218201e-01 3.416583836078643799e-01 -2.749669253826141357e-01 -3.357383012771606445e-01 3.176719844341278076e-01
-6.916605830192565918e-01 -2.124447226524353027e-01 -4.615342617034912109e-01 1.672874391078948975e-01 -3.357497751712799072e-01 -5.762464925646781921e-02 -3.454230725765228271e-01 -1.040350086987018585e-02
-7.014030814170837402e-01 2.031350284814834595e-01 -3.548178076744079590e-01 6.043238192796707153e-02 -6.143351551145315170e-03 -9.268437512218952179e-03 -3.384713530540466309e-01 -4.717369675636291504e-01
-5.202841162681579590e-01 -2.245431691408157349e-01 1.020508036017417908e-01 -5.093607902526855469e-01 -5.312511920928955078e-01 1.869263201951980591e-01 -7.083408534526824951e-02 -2.946785092353820801e-01
-6.400389671325683594e-01 -2.834601700305938721e-01 -9.186058491468429565e-02 -2.436356805264949799e-02 4.019234180450439453e-01 3.311916813254356384e-02 -5.186927318572998047e-01 -2.632243633270263672e-01
-5.393140912055969238e-01 -1.068338900804519653e-01 1.399103272706270218e-02 -6.759680509567260742e-01 -3.004569709300994873e-01 6.725776940584182739e-02 -2.264783829450607300e-01 -3.074210286140441895e-01
-6.271497607231140137e-01 2.308738380670547485e-01 -1.575860381126403809e-01 1.150355711579322815e-01 3.496436774730682373e-02 -1.430814564228057861e-01 -1.888879686594009399e-01 -6.767128705978393555e-01
-3.307431638240814209e-01 -5.958972573280334473e-01 -4.518138468265533447e-01 -4.514330253005027771e-02 1.789178848266601562e-01 1.451464593410491943e-01 4.298840090632438660e-02 -5.238461494445800781e-01
-3.810592591762542725e-01 2.989126136526465416e-03 1.318124532699584961e-01 8.680258877575397491e-03 1.559430360794067383e-01 -2.856692671775817871e-02 -6.051906943321228027e-01 -6.677910685539245605e-01
-7.380363345146179199e-01 -9.102410823106765747e-02 -3.718042969703674316e-01 -2.732928693294525146e-01 -1.413299441337585449e-01 1.285840272903442383e-01 -4.395893216133117676e-01 6.590043008327484131e-02
-6.522095203399658203e-02 -5.694494843482971191e-01 -1.595483124256134033e-01 -5.760136246681213379e-01 -4.185973703861236572e-01 -2.777563631534576416e-01 -2.269438952207565308e-01 1.017362102866172791e-01
-8.221732974052429199e-01 -2.984929680824279785e-01 -7.146196812391281128e-02 -7.400541752576828003e-02 3.780936002731323242e-01 -8.522552251815795898e-02 -2.294299453496932983e-01 -1.466060727834701538e-01
-3.522414565086364746e-01 -3.268905282020568848e-01 1.472967416048049927e-01 -7.418268173933029175e-02 -1.841627359390258789e-01 -2.337241917848587036e-01 2.930786013603210449e-01 -7.532801628112792969e-01
4.882758483290672302e-02 -6.650531291961669922e-01 -3.273019194602966309e-01 -2.690615057945251465e-01 -4.484351277351379395e-01 -3.948559463024139404e-01 -9.035745263099670410e-02 -1.031012013554573059e-01
-1.799000352621078491e-01 9.626418352127075195e-02 -2.531647086143493652e-01 -5.459936857223510742e-01 3.099294006824493408e-01 1.634566299617290497e-02 -5.407184362411499023e-01 -4.554862976074218750e-01
-6.948342919349670410e-01 -2.430301457643508911e-01 2.015175670385360718e-01 -1.270531266927719116e-01 4.013961181044578552e-02 -1.496628522872924805e-01 8.862115442752838135e-02 -6.078864336013793945e-01
-4.626014828681945801e-01 -3.584679365158081055e-01 2.615599632263183594e-01 2.437928617000579834e-01 7.391698658466339111e-02 -1.109554395079612732e-01 -3.966439366340637207e-01 -5.954415202140808105e-01
-8.483169078826904297e-01 -1.742829233407974243e-01 -4.174995124340057373e-01 -1.332147140055894852e-02 -9.939396381378173828e-02 2.885771973524242640e-04 -2.504839599132537842e-01 -5.365696176886558533e-02
-3.900644779205322266e-01 -4.670893549919128418e-01 -1.225165873765945435e-01 -2.823433876037597656e-01 -1.132350862026214600e-01 2.122150808572769165e-01 -6.856086254119873047e-01 8.385978639125823975e-02
-5.120763182640075684e-02 -7.284266352653503418e-01 -4.351732432842254639e-01 -2.806951999664306641e-01 -1.695929020643234253e-01 -3.297415375709533691e-01 -1.853594928979873657e-01 1.635776609182357788e-01
-6.221559047698974609e-01 -1.667346358299255371e-01 1.392081528902053833e-01 -4.564215838909149170e-01 -5.537809729576110840e-01 1.159776449203491211e-01 -2.758633717894554138e-02 -1.911460310220718384e-01
-2.721733450889587402e-01 2.365806400775909424e-01 -1.148154512047767639e-01 -4.425103664398193359e-01 -9.832687675952911377e-02 -7.685745358467102051e-01 2.682065218687057495e-02 -2.446610927581787109e-01
-6.892048716545104980e-01 -1.856200024485588074e-02 -3.067171275615692139e-01 5.967257078737020493e-03 -2.009592801332473755e-01 -3.146143630146980286e-03 -6.209271550178527832e-01 -6.779427826404571533e-02
-1.311399638652801514e-01 -1.581552624702453613e-01 -2.252205610275268555e-01 -1.532430201768875122e-01 -5.394871830940246582e-01 -5.852037668228149414e-01 -4.986662864685058594e-01 3.746458515524864197e-02
-2.662217915058135986e-01 -4.715767130255699158e-02 -1.244813948869705200e-02 -3.347992002964019775e-01 -3.596231937408447266e-01 -6.607915163040161133e-01 -4.939462244510650635e-01 6.855292618274688721e-02
1.649530529975891113e-01 -2.377865761518478394e-01 -1.392704248428344727e-01 -3.703438937664031982e-01 -3.107615113258361816e-01 -5.575792789459228516e-01 -5.871762633323669434e-01 -8.633542060852050781e-02
-7.907592654228210449e-01 -1.984892189502716064e-01 -2.989753782749176025e-01 2.876738458871841431e-02 3.137513995170593262e-01 -2.322157286107540131e-02 -2.277831733226776123e-01 -3.069588840007781982e-01
-8.186583518981933594e-01 -2.584747076034545898e-01 -1.381572633981704712e-01 2.091034799814224243e-01 -2.216730415821075439e-01 -2.221794426441192627e-01 -3.178460299968719482e-01 2.547394111752510071e-02
-5.926566720008850098e-01 -3.260679841041564941e-01 -5.508521795272827148e-01 -2.587461844086647034e-02 2.535187602043151855e-01 1.249049827456474304e-01 -1.485104113817214966e-01 -3.693262338638305664e-01
-6.666642427444458008e-01 -2.507402300834655762e-01 2.199708968400955200e-01 1.333836019039154053e-01 -4.252757877111434937e-02 -2.149135172367095947e-01 -1.739909946918487549e-01 -5.901188850402832031e-01
-3.748844563961029053e-01 1.468074787408113480e-02 -1.581300646066665649e-01 -2.595143318176269531e-01 -5.066479444503784180e-01 -6.371285319328308105e-01 -2.961117029190063477e-01 1.287885904312133789e-01
-6.286220550537109375e-01 -1.671092212200164795e-01 4.681997001171112061e-01 -4.126246646046638489e-02 3.814213443547487259e-03 -3.540881872177124023e-01 -1.431871801614761353e-01 -4.583664536476135254e-01
-4.071198105812072754e-01 -5.222885608673095703e-01 -4.638710990548133850e-03 -6.663846783339977264e-03 5.126392096281051636e-02 -1.053780391812324524e-01 3.161782622337341309e-01 -6.691046953201293945e-01
-4.502213373780250549e-02 -4.282025694847106934e-01 9.131930023431777954e-02 -2.905008494853973389e-01 -4.008435308933258057e-01 -6.269735097885131836e-01 -4.077529609203338623e-01 4.303358122706413269e-02
-7.338976263999938965e-01 -5.001046061515808105e-01 3.282736986875534058e-02 1.747052520513534546e-01 -3.755033910274505615e-01 -1.537700742483139038e-01 -1.147539839148521423e-01 -4.328645765781402588e-02
-6.255375146865844727e-01 -1.923253089189529419e-01 -5.684266090393066406e-01 6.875661760568618774e-02 1.648205220699310303e-01 4.516689851880073547e-02 -4.647331312298774719e-02 -4.609901010990142822e-01
-4.190209209918975830e-01 -2.117808312177658081e-01 -2.778023481369018555e-01 -4.731330573558807373e-01 -3.740053474903106689e-01 -2.503056824207305908e-01 -4.829776883125305176e-01 2.067388296127319336e-01
-3.066481351852416992e-01 1.219886019825935364e-01 -3.128272667527198792e-02 -3.627718891948461533e-03 -5.876372456550598145e-01 -2.016085982322692871e-01 4.931187257170677185e-02 -7.083068490028381348e-01
-1.074581313878297806e-02 -7.805982232093811035e-01 -2.127265632152557373e-01 -5.042457580566406250e-01 -1.135182455182075500e-01 -2.375122606754302979e-01 -1.346425861120223999e-01 6.006143987178802490e-02
-6.488874554634094238e-01 -1.728347241878509521e-01 -5.817648768424987793e-01 -1.227810382843017578e-01 2.612763047218322754e-01 1.117184758186340332e-01 -1.723556220531463623e-01 -2.917104661464691162e-01
-7.388567328453063965e-01 -3.883409798145294189e-01 -2.018123269081115723e-01 3.017739355564117432e-01 -3.412834107875823975e-01 -9.367988258600234985e-02 -1.427557617425918579e-01 -1.608003675937652588e-01
-5.705455541610717773e-01 -1.066367179155349731e-01 1.858700811862945557e-01 -3.053334951400756836e-01 -1.749482378363609314e-02 -2.581921815872192383e-01 3.426885008811950684e-01 -5.923895239830017090e-01
-3.579336404800415039e-01 -2.477383762598037720e-01 2.519629299640655518e-01 -6.349849700927734375e-01 -4.602943360805511475e-01 -3.145745396614074707e-02 2.537398599088191986e-02 -3.609898984432220459e-01
-7.747247815132141113e-01 -1.292211413383483887e-01 -3.905464112758636475e-01 1.338422000408172607e-01 -1.276913434267044067e-01 -1.405154034728184342e-04 -3.787816762924194336e-01 -2.299622893333435059e-01
-6.380993723869323730e-01 -1.965461373329162598e-01 -3.299317657947540283e-01 1.062425151467323303e-01 -1.784983426332473755e-01 8.058915287256240845e-02 -6.086233258247375488e-01 -1.589891016483306885e-01
-8.331524133682250977e-01 -3.494302928447723389e-01 1.333664059638977051e-01 1.105667948722839355e-01 -6.916542071849107742e-03 -3.671795427799224854e-01 -1.201875060796737671e-01 6.655882298946380615e-02
7.765146344900131226e-02 -5.130311846733093262e-01 -2.216432243585586548e-01 -4.484486281871795654e-01 3.220406174659729004e-01 -3.098485469818115234e-01 1.754765361547470093e-01 -5.000290870666503906e-01
-3.638792932033538818e-01 -9.679543226957321167e-02 -7.672396302223205566e-02 -4.860640764236450195e-01 -5.375069379806518555e-01 2.381304651498794556e-01 -3.632130026817321777e-01 -3.722018301486968994e-01
-4.885884523391723633e-01 -3.170647621154785156e-01 -5.583528876304626465e-01 2.181408703327178955e-01 2.290852069854736328e-01 -3.787927329540252686e-02 -1.412214189767837524e-01 -4.770215153694152832e-01
-4.125654697418212891e-01 2.726856172084808350e-01 -2.492720931768417358e-01 -1.001631692051887512e-01 2.333552390336990356e-01 -1.394418179988861084e-01 -1.880597919225692749e-01 -7.576265335083007812e-01
-3.415723145008087158e-01 -2.217342853546142578e-01 -1.472042202949523926e-01 -1.852804720401763916e-01 -1.974062025547027588e-01 -8.277100324630737305e-01 -1.075399816036224365e-01 2.062191665172576904e-01
-8.212090134620666504e-01 2.231165394186973572e-02 -2.860929071903228760e-01 1.171008273959159851e-01 -1.527175754308700562e-01 -4.305612295866012573e-02 -3.852520287036895752e-01 -2.365602701902389526e-01
-2.248770147562026978e-01 2.147197723388671875e-01 2.941932976245880127e-01 -4.634196460247039795e-01 -1.968457736074924469e-02 -6.834517121315002441e-01 -2.853054702281951904e-01 -2.304889410734176636e-01
-2.942631542682647705e-01 -1.129798218607902527e-01 -4.101351201534271240e-01 -2.301882058382034302e-01 -2.791008651256561279e-01 -7.436714768409729004e-01 -1.230049654841423035e-01 1.826816797256469727e-01
-1.671447455883026123e-01 -3.286257088184356689e-01 5.801122263073921204e-02 -2.541290819644927979e-01 -4.143653213977813721e-01 -7.853629589080810547e-01 -8.053500205278396606e-02 3.378545120358467102e-02
-2.131045013666152954e-01 -6.979405283927917480e-01 -5.410245656967163086e-01 9.220587462186813354e-02 5.222170613706111908e-03 -1.298943348228931427e-02 8.727093040943145752e-02 -3.980499505996704102e-01
-5.509924888610839844e-01 3.117660991847515106e-03 -1.559840589761734009e-01 3.125087916851043701e-01 -1.475010663270950317e-01 -6.239986792206764221e-02 -3.111381828784942627e-01 -6.722702980041503906e-01
-7.496659159660339355e-01 -9.071844071149826050e-02 2.592412233352661133e-01 -1.292678266763687134e-01 3.091972768306732178e-01 -3.140371441841125488e-01 7.477080449461936951e-03 -3.893288671970367432e-01
-7.770806550979614258e-01 -1.767746061086654663e-01 -2.077785283327102661e-01 -1.767632365226745605e-01 3.707507252693176270e-01 1.346689462661743164e-02 -3.816050887107849121e-01 -8.496638387441635132e-02
-2.853685021400451660e-01 -5.790686607360839844e-01 3.083955049514770508e-01 -2.100376188755035400e-01 -4.080930352210998535e-01 -1.797684878110885620e-01 3.976260125637054443e-02 -4.935414195060729980e-01
-8.168543577194213867e-01 -4.109082221984863281e-01 -1.193659901618957520e-01 -3.454210460186004639e-01 -4.805492237210273743e-02 1.558760255575180054e-01 -1.278205122798681259e-02 -5.974591895937919617e-02
-5.472035408020019531e-01 -5.920624732971191406e-01 -4.729325324296951294e-02 1.311448365449905396e-01 2.911382615566253662e-01 -2.205500155687332153e-01 2.243430465459823608e-01 -3.832247853279113770e-01
-2.337850928306579590e-01 -8.585250377655029297e-02 -5.511634945869445801e-01 -4.981600344181060791e-01 4.192227423191070557e-01 3.321510553359985352e-02 -2.142285108566284180e-01 -4.040846526622772217e-01
-3.843003883957862854e-02 -6.304391026496887207e-01 2.605229616165161133e-01 -3.544259667396545410e-01 8.771978318691253662e-02 -8.298703469336032867e-04 -1.040254980325698853e-01 -6.237491965293884277e-01
-8.231188058853149414e-01 -4.159357845783233643e-01 1.990956217050552368e-01 -1.482629776000976562e-01 4.783786460757255554e-02 -1.275487691164016724e-01 1.611790508031845093e-01 -2.081250846385955811e-01
-3.092363178730010986e-01 -8.790612220764160156e-02 1.854129135608673096e-01 -6.325341463088989258e-01 -1.751611381769180298e-01 -6.539511680603027344e-01 4.195265844464302063e-02 4.554704949259757996e-02
-4.287917017936706543e-01 -6.688948273658752441e-01 -8.407887071371078491e-02 -2.054592128843069077e-03 2.926170360296964645e-03 7.669950276613235474e-02 -5.911569595336914062e-01 7.928404957056045532e-02
-3.015944659709930420e-01 2.587911784648895264e-01 -1.794363111257553101e-01 -1.463226079940795898e-01 2.810481488704681396e-01 -7.251700162887573242e-01 -2.984771132469177246e-01 -3.074280023574829102e-01
-9.135215282440185547e-01 -1.696341633796691895e-01 -1.073118373751640320e-01 -6.580866128206253052e-02 -5.968021228909492493e-02 -1.216896995902061462e-01 -3.134219944477081299e-01 6.521141529083251953e-02
-6.127475500106811523e-01 -4.235234111547470093e-02 -9.430342167615890503e-02 1.555809974670410156e-01 -2.114913985133171082e-02 -2.772152656689286232e-03 -3.263116180896759033e-01 -6.947761178016662598e-01
-1.892721801996231079e-01 -1.135396957397460938e-01 -3.187554180622100830e-01 -2.589605450630187988e-01 -3.667588531970977783e-01 -7.315925359725952148e-01 -3.055565357208251953e-01 1.396947205066680908e-01
-5.217869877815246582e-01 -3.569870293140411377e-01 1.975941807031631470e-01 2.296286225318908691e-01 -7.057774811983108521e-02 3.971797972917556763e-02 -3.996964991092681885e-01 -5.849869251251220703e-01
-3.625669181346893311e-01 9.224203228950500488e-02 -4.101316034793853760e-01 -3.070150613784790039e-01 -2.324212193489074707e-01 -7.223071455955505371e-01 -9.447705000638961792e-02 1.135656237602233887e-01
-1.122101023793220520e-02 -7.006553411483764648e-01 1.473637223243713379e-01 -2.252838462591171265e-01 -8.588585257530212402e-02 7.735079526901245117e-02 -1.952158808708190918e-01 -6.204985976219177246e-01
2.655040919780731201e-01 -6.188686490058898926e-01 -8.042506128549575806e-02 -2.110859304666519165e-01 -2.725618481636047363e-01 -5.296577215194702148e-01 -2.280398011207580566e-01 -2.977488338947296143e-01
-1.565236151218414307e-01 -1.922420412302017212e-01 -1.656021326780319214e-01 -1.902690082788467407e-01 -6.164337992668151855e-01 2.207548543810844421e-02 2.574310638010501862e-02 -7.026923298835754395e-01
-6.256416440010070801e-01 -5.445358157157897949e-01 -4.328088834881782532e-02 -1.180285438895225525e-01 2.242431789636611938e-01 -5.220883712172508240e-02 2.624812722206115723e-01 -4.175428152084350586e-01
-3.768495917320251465e-01 -1.910329908132553101e-01 1.147598996758460999e-01 -8.374939560890197754e-01 1.240328103303909302e-01 1.483046412467956543e-01 -1.205047667026519775e-01 -2.345741689205169678e-01
-1.352387964725494385e-01 -4.271582663059234619e-01 -5.959131121635437012e-01 -1.845786124467849731e-01 1.151514798402786255e-01 1.418810486793518066e-01 -4.441460594534873962e-02 -6.121288537979125977e-01
-7.380328178405761719e-01 -1.134315878152847290e-01 4.472179338335990906e-02 -2.144158482551574707e-01 3.650961816310882568e-01 -3.291936814785003662e-01 2.208011746406555176e-01 -3.225673735141754150e-01
-6.607329249382019043e-01 -9.827029705047607422e-02 -3.449287712574005127e-01 2.182051539421081543e-01 3.488108981400728226e-03 -3.936142474412918091e-02 -5.609388947486877441e-01 -2.664052844047546387e-01
1.008111163973808289e-01 -7.308784127235412598e-01 -4.229210913181304932e-01 -2.994301915168762207e-01 -6.870351731777191162e-02 -4.157175719738006592e-01 -7.590814679861068726e-02 -6.188636273145675659e-02
7.760829478502273560e-02 -5.200130343437194824e-01 3.638431131839752197e-01 -5.137942433357238770e-01 -8.402471989393234253e-02 -1.571182608604431152e-01 -2.405671626329421997e-01 -4.874199032783508301e-01
-3.333312273025512695e-01 1.840616166591644287e-01 -3.485367596149444580e-01 -4.569488167762756348e-01 9.718439728021621704e-02 -7.073665261268615723e-01 -1.211204901337623596e-01 1.578422263264656067e-02
-2.341164052486419678e-01 -1.619068831205368042e-01 4.759091138839721680e-02 4.344848543405532837e-02 -4.921561479568481445e-01 -1.246085762977600098e-01 -1.220226287841796875e-02 -8.105115890502929688e-01
1.441620886325836182e-01 -5.948751568794250488e-01 2.881792373955249786e-02 -2.373661398887634277e-01 -2.756453454494476318e-01 -5.730335712432861328e-01 -3.962693810462951660e-01 -8.240312337875366211e-02
-3.051051199436187744e-01 -5.313141345977783203e-01 2.323479354381561279e-01 5.991242453455924988e-02 -2.207685261964797974e-01 -3.010359704494476318e-01 2.740454375743865967e-01 -5.937834978103637695e-01
-5.765012502670288086e-01 -5.707073211669921875e-01 2.092042565345764160e-01 -1.927428245544433594e-01 2.033593952655792236e-01 -8.605201542377471924e-02 -4.518851339817047119e-01 8.979579806327819824e-02
-4.371386170387268066e-01 -1.096474602818489075e-01 2.110003232955932617e-01 9.522318094968795776e-02 1.276052445173263550e-01 -2.988293580710887909e-02 -4.830510020256042480e-01 -7.019860148429870605e-01
-2.833730578422546387e-01 3.898630663752555847e-02 1.940783411264419556e-01 -3.572695553302764893e-01 -2.942053973674774170e-01 1.674868464469909668e-01 -3.889094591140747070e-01 -6.978628635406494141e-01
1.590427011251449585e-01 -6.922889947891235352e-01 -4.060401320457458496e-01 -3.764681518077850342e-01 5.139793455600738525e-02 -3.693119585514068604e-01 -2.152464389801025391e-01 -5.899553373456001282e-02
-3.660034537315368652e-01 9.481412172317504883e-02 2.100574970245361328e-02 -1.154109612107276917e-01 -3.839518502354621887e-02 -8.975013494491577148e-01 -1.716935783624649048e-01 -8.263865858316421509e-02
-2.699726521968841553e-01 -4.996081441640853882e-02 -2.565362490713596344e-02 -3.347188234329223633e-01 -4.381793737411499023e-01 -6.651942133903503418e-01 -4.140988886356353760e-01 7.720983028411865234e-02
1.113178506493568420e-01 -3.131472766399383545e-01 -9.557187557220458984e-02 -2.525894939899444580e-01 -5.624231100082397461e-01 -2.764727734029293060e-02 -2.077832370996475220e-01 -6.755395531654357910e-01
1.262092776596546173e-02 -2.322271615266799927e-01 -1.526432931423187256e-01 -6.164392828941345215e-01 2.335782796144485474e-01 -2.753007113933563232e-01 1.441401541233062744e-01 -6.256901621818542480e-01
-3.115794062614440918e-01 -1.502096652984619141e-01 -5.448423326015472412e-02 -1.878282129764556885e-01 5.897040367126464844e-01 1.726465485990047455e-02 -5.659010410308837891e-01 -4.169107675552368164e-01
1.118572205305099487e-01 -4.321552217006683350e-01 -2.084946781396865845e-01 -5.546046495437622070e-01 1.578718274831771851e-01 -5.586283802986145020e-01 -3.298914134502410889e-01 6.209551542997360229e-02
-5.881453156471252441e-01 -6.153436303138732910e-01 3.945069853216409683e-03 8.556945621967315674e-02 2.657951116561889648e-01 -2.365895360708236694e-01 2.271286696195602417e-01 -2.998172640800476074e-01
-8.608264923095703125e-01 -7.692755758762359619e-02 -3.519067466259002686e-01 -1.639707833528518677e-01 1.536398082971572876e-01 3.781493008136749268e-02 -2.498297989368438721e-01 -1.220048516988754272e-01
3.735108301043510437e-02 -3.758106529712677002e-01 1.086097061634063721e-01 -3.477135896682739258e-01 -2.551108896732330322e-01 9.986946731805801392e-02 -2.762504816055297852e-01 -7.571660876274108887e-01
-2.465195804834365845e-01 -6.794832348823547363e-01 1.104017496109008789e-01 -2.494684904813766479e-01 -4.675604403018951416e-01 1.012857928872108459e-01 -3.607558459043502808e-02 -4.158539175987243652e-01
-8.475136011838912964e-02 -3.264375403523445129e-02 -7.068170309066772461e-01 -5.101211071014404297e-01 -1.663659214973449707e-01 -2.679117023944854736e-01 -3.559775650501251221e-01 7.591706514358520508e-02
-7.639123797416687012e-01 -1.907660812139511108e-01 3.040438294410705566e-01 -6.018058210611343384e-02 2.743579745292663574e-01 -2.770327627658843994e-01 -8.843703567981719971e-02 -3.523369729518890381e-01
-2.054027616977691650e-01 -4.526468813419342041e-01 3.390688449144363403e-02 -9.389810264110565186e-02 -7.184278964996337891e-01 4.550922662019729614e-03 -1.726976931095123291e-01 -4.438129961490631104e-01
1.626113355159759521e-01 -5.948694348335266113e-01 -1.483063995838165283e-01 -5.443531870841979980e-01 7.346462458372116089e-02 -5.228499174118041992e-01 -1.111663207411766052e-01 -1.012208610773086548e-01
-5.117138624191284180e-01 -7.461009919643402100e-02 1.763260662555694580e-01 -1.838235408067703247e-01 -1.247586905956268311e-01 -2.696276903152465820e-01 3.285458385944366455e-01 -6.866542100906372070e-01
-7.048985958099365234e-01 -1.409635692834854126e-01 2.045753598213195801e-01 -1.534235924482345581e-01 1.147229373455047607e-01 2.029541647061705589e-03 -2.937295436859130859e-01 -5.642826557159423828e-01
-8.911111950874328613e-01 -2.740815095603466034e-02 -1.714953035116195679e-01 -1.305058300495147705e-01 1.609072387218475342e-01 -4.018782824277877808e-02 -2.854102849960327148e-01 -2.230736762285232544e-01
-2.978621721267700195e-01 -4.333373904228210449e-01 -2.964014708995819092e-01 -3.106340467929840088e-01 -2.274295836687088013e-01 2.162870019674301147e-01 -6.629434227943420410e-01 3.393134102225303650e-02
-4.576053619384765625e-01 -1.006343215703964233e-02 -5.435754060745239258e-01 5.374652147293090820e-02 -3.131728470325469971e-01 1.122870743274688721e-01 -5.599135160446166992e-01 -2.606615722179412842e-01
-2.498188167810440063e-01 -2.245738357305526733e-01 -2.470835298299789429e-01 -7.071729898452758789e-01 -4.787187874317169189e-01 1.638277024030685425e-01 -1.299394369125366211e-01 -2.304731458425521851e-01
4.130779206752777100e-02 -1.992269158363342285e-01 -4.426582157611846924e-01 -2.288655340671539307e-01 1.617786586284637451e-01 -2.923732101917266846e-01 1.914659887552261353e-01 -7.496417760848999023e-01
-4.087451696395874023e-01 -5.633019208908081055e-01 4.547148197889328003e-02 -2.396888583898544312e-01 -1.314694881439208984e-01 1.169253662228584290e-01 -6.478971242904663086e-01 7.330623269081115723e-02
-8.544669300317764282e-02 2.318552434444427490e-01 -4.725027382373809814e-01 -5.440595149993896484e-01 1.081064417958259583e-01 -1.092460751533508301e-01 -3.660772740840911865e-01 -5.119063854217529297e-01
-2.772231400012969971e-01 -3.365846276283264160e-01 4.333550930023193359e-01 -1.220181807875633240e-01 9.100191295146942139e-02 -1.262858361005783081e-01 -1.377963274717330933e-01 -7.509698867797851562e-01
-9.029657244682312012e-01 -2.726480960845947266e-01 -3.109964430332183838e-01 -2.736645378172397614e-02 -5.892619863152503967e-02 -4.263816028833389282e-02 -5.690475553274154663e-02 -6.572470068931579590e-02
8.481632918119430542e-02 -3.486730158329010010e-01 -4.323213696479797363e-01 9.223975241184234619e-02 2.904401719570159912e-01 -4.006587862968444824e-01 -1.308872550725936890e-01 -6.432798504829406738e-01
-6.367526054382324219e-01 -3.599485158920288086e-01 -4.066820740699768066e-01 2.179034054279327393e-01 -3.804988861083984375e-01 -4.286163672804832458e-02 -3.208190202713012695e-01 -5.069165676832199097e-02
-2.383760511875152588e-01 9.151259064674377441e-02 -1.366880536079406738e-01 -7.327740788459777832e-01 9.199503064155578613e-02 -5.994799137115478516e-01 -1.063130125403404236e-01 4.363279324024915695e-03
-9.334330260753631592e-02 -6.005915403366088867e-01 -1.769601702690124512e-01 -5.810704827308654785e-01 -3.896576762199401855e-01 -2.482021301984786987e-01 -1.896558105945587158e-01 1.105088219046592712e-01
5.728000774979591370e-02 -1.540367603302001953e-01 -1.847467422485351562e-01 -5.477539896965026855e-01 6.778646260499954224e-02 -3.667113184928894043e-01 1.832582205533981323e-01 -6.827664375305175781e-01
-4.342731460928916931e-02 1.536418646574020386e-01 -2.612979710102081299e-01 -2.321321517229080200e-01 2.312131226062774658e-01 -7.673849463462829590e-01 -2.067522704601287842e-01 -4.089751839637756348e-01
-3.612422645092010498e-01 -1.468924134969711304e-01 -8.954059332609176636e-02 -4.686805009841918945e-01 -1.850866675376892090e-01 -7.507213950157165527e-01 8.673086017370223999e-02 1.220076605677604675e-01
-3.762802183628082275e-01 1.296201199293136597e-01 -1.396215260028839111e-01 3.436056524515151978e-02 -5.581353902816772461e-01 -1.264065057039260864e-01 1.083425730466842651e-01 -6.940498948097229004e-01
2.015267759561538696e-01 -5.237678885459899902e-01 -5.016566514968872070e-01 -2.930465638637542725e-01 -7.160660624504089355e-02 -1.811094880104064941e-01 -5.416183471679687500e-01 -1.274356245994567871e-01
1.383145223371684551e-03 -7.335686087608337402e-01 -3.586517870426177979e-01 -2.775973677635192871e-01 -6.390315294265747070e-02 -4.940998554229736328e-01 8.405713737010955811e-02 2.999694086611270905e-02
4.498156532645225525e-02 -5.403692126274108887e-01 -4.510018825531005859e-01 -4.828358590602874756e-01 -4.286934733390808105e-01 -2.605085074901580811e-01 -1.270967572927474976e-01 -4.059635847806930542e-02
-8.456005454063415527e-01 -2.298624962568283081e-01 1.223057657480239868e-01 -3.601664900779724121e-01 8.538867533206939697e-02 -7.209015637636184692e-02 1.325010359287261963e-01 -2.395819276571273804e-01
-1.730999350547790527e-01 -5.945026278495788574e-01 4.103398025035858154e-01 -2.649981677532196045e-01 -5.523270368576049805e-02 -8.883075416088104248e-02 -1.768989861011505127e-01 -5.794526934623718262e-01
-5.082696676254272461e-01 -3.954738676548004150e-01 3.653342127799987793e-01 6.684543099254369736e-03 -1.423037499189376831e-01 5.830306932330131531e-02 -2.951059043407440186e-01 -5.839619636535644531e-01
-7.254309058189392090e-01 5.730613693594932556e-02 -3.652009367942810059e-01 9.709385037422180176e-02 2.983505092561244965e-02 -1.499685645103454590e-01 8.751813322305679321e-02 -5.446346402168273926e-01
-1.306303292512893677e-01 2.105553597211837769e-01 -1.749286800622940063e-01 -2.009055316448211670e-01 1.451769843697547913e-02 -8.377725481986999512e-01 -1.775491684675216675e-01 -3.661172986030578613e-01
-7.083581686019897461e-01 -2.470915764570236206e-01 -4.619686305522918701e-02 -5.200906842947006226e-02 3.371303379535675049e-01 -1.708326488733291626e-01 -5.365991592407226562e-01 3.944502398371696472e-02
3.687187284231185913e-02 -5.731208920478820801e-01 -4.129464030265808105e-01 -5.534013509750366211e-01 -3.801035881042480469e-01 -1.926538497209548950e-01 -1.002577915787696838e-01 -4.182475060224533081e-02
-6.445079445838928223e-01 -3.612985908985137939e-01 3.733071982860565186e-01 -1.978234201669692993e-01 -2.657216489315032959e-01 -5.556474253535270691e-02 7.056515663862228394e-02 -4.437403976917266846e-01
-2.442333847284317017e-01 -5.959360003471374512e-01 -5.307520031929016113e-01 6.223164964467287064e-03 1.035267189145088196e-01 1.764784902334213257e-01 -1.065355688333511353e-01 -5.002617239952087402e-01
-3.747982084751129150e-01 2.072099447250366211e-01 -4.760037362575531006e-01 -2.880930006504058838e-01 -1.367970928549766541e-02 -7.019166350364685059e-01 -1.149189099669456482e-01 3.054009564220905304e-02
-7.476013898849487305e-02 2.100131660699844360e-02 -3.122807145118713379e-01 -2.860975563526153564e-01 -1.156979650259017944e-01 -8.641545176506042480e-01 -2.295183241367340088e-01 -4.208674281835556030e-02
1.828865855932235718e-01 -2.593245208263397217e-01 -3.572871387004852295e-01 9.828149527311325073e-02 8.663430809974670410e-02 -4.588723778724670410e-01 -1.732995510101318359e-01 -7.168598771095275879e-01
-5.356335639953613281e-01 -3.736929297447204590e-01 1.553928107023239136e-01 1.090462803840637207e-01 2.434821426868438721e-01 6.082723382860422134e-03 -4.266578257083892822e-01 -5.441091656684875488e-01
-4.885661005973815918e-01 -2.319788187742233276e-01 3.650375455617904663e-02 -1.026116311550140381e-01 5.653150081634521484e-01 -9.799815714359283447e-02 -2.605287432670593262e-01 -5.464131236076354980e-01
-4.754581749439239502e-01 -2.547727227210998535e-01 -2.181169241666793823e-01 -5.448276400566101074e-01 -5.580509901046752930e-01 1.165633127093315125e-01 -7.656935602426528931e-02 -1.837049424648284912e-01
-1.830306500196456909e-01 1.911524534225463867e-01 -3.034589886665344238e-01 -6.136271953582763672e-01 2.121833115816116333e-01 -8.362785726785659790e-02 -4.895752370357513428e-01 -4.118682146072387695e-01
-8.102431893348693848e-02 -4.940955638885498047e-01 -6.374473571777343750e-01 -2.403848320245742798e-01 -3.345712646842002869e-02 1.053083762526512146e-01 9.679054841399192810e-03 -5.223768949508666992e-01
-5.756935477256774902e-01 -2.597990036010742188e-01 4.398315846920013428e-01 1.718851178884506226e-01 -4.693423956632614136e-02 -3.471727669239044189e-01 -2.000671327114105225e-01 -4.640330970287322998e-01
-8.703100681304931641e-01 -1.317492425441741943e-01 -2.704397402703762054e-02 -8.965138345956802368e-02 2.519297599792480469e-01 -2.895956635475158691e-01 -2.547538578510284424e-01 6.480639427900314331e-02
-1.906759291887283325e-01 7.361107319593429565e-02 -6.737469434738159180e-01 -4.582278132438659668e-01 3.644398450851440430e-01 -2.539471089839935303e-01 -5.341728776693344116e-02 -3.068512380123138428e-01
-4.535448849201202393e-01 -5.595781281590461731e-02 -7.458533626049757004e-03 8.693146705627441406e-02 -3.843226432800292969e-01 -2.115660458803176880e-01 1.980419456958770752e-01 -7.428784966468811035e-01
-2.553713619709014893e-01 -4.077613353729248047e-01 -4.563229680061340332e-01 -4.333145022392272949e-01 -4.622636735439300537e-01 2.659013867378234863e-01 -1.760734617710113525e-01 -2.390207052230834961e-01
-5.976885557174682617e-01 -3.084117174148559570e-01 -3.991824388504028320e-01 2.705992013216018677e-02 4.417978823184967041e-01 8.595038205385208130e-03 -1.307145655155181885e-01 -4.186002612113952637e-01
-6.423401087522506714e-02 -1.185912936925888062e-01 -2.869067490100860596e-01 -3.833298087120056152e-01 3.256051242351531982e-01 -2.875179946422576904e-01 2.329113930463790894e-01 -7.138765454292297363e-01
-2.493695467710494995e-01 2.776087522506713867e-01 -6.627700328826904297e-01 -4.261664748191833496e-01 2.634437987580895424e-03 -2.987923324108123779e-01 -3.746652901172637939e-01 -1.010359376668930054e-01
-6.816576123237609863e-01 -3.619003295898437500e-01 4.484311640262603760e-01 -1.372896730899810791e-01 5.936223641037940979e-02 -1.849361658096313477e-01 4.828698188066482544e-02 -3.799674808979034424e-01
-2.095450460910797119e-01 -2.651233673095703125e-01 1.123271584510803223e-01 -2.669256627559661865e-01 -4.519084990024566650e-01 -7.206599712371826172e-01 -2.718015611171722412e-01 6.697420030832290649e-02
-2.789154350757598877e-01 -3.039449155330657959e-01 2.603126168251037598e-01 1.010797172784805298e-02 -3.205539882183074951e-01 -3.740982413291931152e-01 1.811142265796661377e-01 -6.974611282348632812e-01
-5.052841901779174805e-01 -1.028223335742950439e-01 -2.165168523788452148e-01 -3.139702230691909790e-02 -5.225856304168701172e-01 1.350106149911880493e-01 -6.097626686096191406e-01 -1.520400941371917725e-01
-4.569355547428131104e-01 -4.832252860069274902e-01 -9.864854812622070312e-02 -7.874169200658798218e-02 -2.541877031326293945e-01 7.585580646991729736e-02 -6.789178252220153809e-01 1.023555994033813477e-01
5.935232341289520264e-02 -3.972710967063903809e-01 -6.752381324768066406e-01 5.220811069011688232e-02 1.949117928743362427e-01 -3.816091120243072510e-01 -1.431577801704406738e-01 -4.193690717220306396e-01
-3.206324279308319092e-01 2.279622703790664673e-01 -2.147711217403411865e-01 -6.107367277145385742e-01 2.537631988525390625e-01 5.670362617820501328e-03 -3.837492763996124268e-01 -4.630449116230010986e-01
8.187433332204818726e-02 -3.592027425765991211e-01 -1.580032855272293091e-01 -4.082794487476348877e-01 3.749080598354339600e-01 -3.679929375648498535e-01 6.205935776233673096e-02 -6.267268657684326172e-01
-6.615744829177856445e-01 2.769339680671691895e-01 -6.264411658048629761e-02 1.437734905630350113e-02 1.257273852825164795e-01 -2.055257558822631836e-01 -2.061925083398818970e-01 -6.171969771385192871e-01
-2.556750774383544922e-01 -2.590646445751190186e-01 -3.654289618134498596e-02 -1.165807470679283142e-01 -3.483141958713531494e-01 -8.417569994926452637e-01 -1.003574207425117493e-01 1.124284118413925171e-01
-1.321524530649185181e-01 9.058485925197601318e-02 -6.859795451164245605e-01 -4.344615042209625244e-01 2.981557548046112061e-01 -2.804463505744934082e-01 -9.749185293912887573e-02 -3.714210689067840576e-01
-4.034889042377471924e-01 -1.961992084980010986e-01 1.476529426872730255e-02 2.997481226921081543e-01 -1.268605142831802368e-01 -5.841363593935966492e-02 -2.361792027950286865e-01 -7.958324551582336426e-01
-3.183609545230865479e-01 2.220938056707382202e-01 1.141838654875755310e-01 -2.089234292507171631e-01 -5.988657101988792419e-02 -8.273853063583374023e-01 -1.348364204168319702e-01 -2.937688529491424561e-01
-5.294903367757797241e-02 -3.812608420848846436e-01 -1.387163102626800537e-01 -1.970007866621017456e-01 -6.814163327217102051e-01 2.357070706784725189e-02 -1.795388758182525635e-01 -5.446714162826538086e-01
-4.219993054866790771e-01 4.154357314109802246e-01 -5.150858163833618164e-01 -4.147025346755981445e-01 1.175510734319686890e-01 -1.882493644952774048e-01 -2.036484479904174805e-01 -3.482947349548339844e-01
-4.620655626058578491e-02 -6.564606428146362305e-01 -1.582147628068923950e-01 -3.105601668357849121e-01 -4.451543092727661133e-01 -4.029623866081237793e-01 -2.828659117221832275e-01 6.993384659290313721e-02
1.207657717168331146e-02 -4.001028835773468018e-01 -8.749463409185409546e-02 -3.337068259716033936e-01 -4.672294855117797852e-01 -3.997794091701507568e-01 -5.851137042045593262e-01 1.647283881902694702e-02
-4.054032266139984131e-01 -5.825778841972351074e-01 3.075616359710693359e-01 -3.336988091468811035e-01 1.337648332118988037e-01 -4.867784678936004639e-02 -5.101519227027893066e-01 9.891659021377563477e-02
-3.742384016513824463e-01 -1.114882156252861023e-01 -2.569318115711212158e-01 -3.911416232585906982e-01 -3.672764003276824951e-01 -6.824798583984375000e-01 -4.238010197877883911e-02 1.613801717758178711e-01
2.009198442101478577e-02 9.234242141246795654e-02 -8.657524734735488892e-02 -3.870200812816619873e-01 4.971923772245645523e-03 -6.951506733894348145e-01 -5.839553475379943848e-01 -9.760248661041259766e-02
-1.828600615262985229e-01 1.761610656976699829e-01 -3.251085877418518066e-01 -6.384629607200622559e-01 1.928787529468536377e-01 -2.750754654407501221e-01 -5.552923083305358887e-01 -3.131552785634994507e-02
-2.106417566537857056e-01 1.991683542728424072e-01 -6.771946549415588379e-01 -4.889652431011199951e-01 1.839128583669662476e-01 -2.776522934436798096e-01 -2.280832976102828979e-01 -2.352564632892608643e-01
1.434772312641143799e-01 -2.616964280605316162e-01 -1.708145439624786377e-01 -3.473799228668212891e-01 -1.327308714389801025e-01 -7.613629102706909180e-01 -4.033335745334625244e-01 -3.331340104341506958e-02
-8.777405321598052979e-02 1.116009056568145752e-01 -1.728288680315017700e-01 -2.207271903753280640e-01 2.427767664194107056e-01 -7.870303392410278320e-01 -1.948978602886199951e-01 -4.300094544887542725e-01
-2.899059057235717773e-01 3.469885587692260742e-01 8.018976449966430664e-02 -6.318100094795227051e-01 -1.875026524066925049e-01 -4.945139288902282715e-01 -5.040131136775016785e-02 -3.281730711460113525e-01
-3.729116320610046387e-01 1.315679252147674561e-01 -4.703807234764099121e-01 -3.064437806606292725e-01 3.065890371799468994e-01 1.994869858026504517e-02 -2.409428656101226807e-01 -6.131986975669860840e-01
-1.194605305790901184e-01 -2.534693777561187744e-01 -6.388646364212036133e-02 -6.366802453994750977e-01 2.945512533187866211e-01 -5.507675409317016602e-01 -2.553777992725372314e-01 2.381517738103866577e-01
2.926352620124816895e-02 -3.661816418170928955e-01 -1.822069734334945679e-01 -1.886318922042846680e-01 -4.989476501941680908e-01 -2.394405379891395569e-02 -4.987010359764099121e-01 -5.459383130073547363e-01
-2.872183918952941895e-01 -3.428868353366851807e-01 3.818469047546386719e-01 -2.063279002904891968e-01 1.266804635524749756e-01 -1.266888529062271118e-01 -7.722328603267669678e-02 -7.572943568229675293e-01
3.444610396400094032e-03 -3.818078637123107910e-01 4.722680747509002686e-01 -5.217939019203186035e-01 -1.389804929494857788e-01 -2.519673109054565430e-01 -1.307667046785354614e-01 -5.089222192764282227e-01
2.730201780796051025e-01 -4.248032271862030029e-01 -4.944318234920501709e-01 -2.004703581333160400e-01 8.490119129419326782e-03 -3.074156343936920166e-01 -5.674700140953063965e-01 -2.091708481311798096e-01
-4.457423686981201172e-01 3.949688673019409180e-01 -5.372900962829589844e-01 -3.745905756950378418e-01 1.655158996582031250e-01 -2.434694319963455200e-01 -2.262834161520004272e-01 -2.800671160221099854e-01
-4.867267906665802002e-01 1.093435361981391907e-01 -8.664661645889282227e-02 -9.395445138216018677e-02 -3.515332043170928955e-01 -1.205927208065986633e-01 1.466708332300186157e-01 -7.584031820297241211e-01
-2.894569337368011475e-01 2.612338028848171234e-02 -2.554369568824768066e-01 -1.760430186986923218e-01 -3.783854097127914429e-02 -8.700938224792480469e-01 -2.367908805608749390e-01 6.876293569803237915e-02
-7.839958071708679199e-01 -3.280521631240844727e-01 -2.734862267971038818e-01 -1.518538743257522583e-01 -3.983657062053680420e-01 -4.743469506502151489e-02 1.232679188251495361e-01 6.113682687282562256e-02
-5.015580654144287109e-01 -5.254720449447631836e-01 3.079925850033760071e-02 -4.290392100811004639e-01 -9.754908084869384766e-02 1.423467248678207397e-01 -4.946253597736358643e-01 1.134143620729446411e-01
-5.250825285911560059e-01 1.365701556205749512e-01 7.303230464458465576e-03 2.676556706428527832e-01 -7.816911488771438599e-02 -3.730479180812835693e-01 -1.699820011854171753e-01 -6.780671477317810059e-01
1.987226009368896484e-01 -2.801580727100372314e-01 -1.223790869116783142e-01 -5.075742006301879883e-01 3.320641070604324341e-02 -3.940532207489013672e-01 6.950796395540237427e-02 -6.694779396057128906e-01
-4.734280109405517578e-01 -2.366387248039245605e-01 1.715341955423355103e-01 5.506356805562973022e-02 -2.622253894805908203e-01 -2.322977185249328613e-01 2.018180042505264282e-01 -7.238488197326660156e-01
-7.189958095550537109e-01 -5.685374140739440918e-01 -1.828958243131637573e-01 2.143120765686035156e-01 -2.529799044132232666e-01 -9.880496561527252197e-02 -3.985785692930221558e-02 -7.127130031585693359e-02
-4.041212201118469238e-01 -4.115327894687652588e-01 -6.610679626464843750e-01 4.561876133084297180e-02 2.608184516429901123e-01 3.965767100453376770e-02 -1.262530088424682617e-01 -3.777513504028320312e-01
-3.554485440254211426e-01 -2.347712516784667969e-01 -2.914338111877441406e-01 -3.738336861133575439e-01 -3.933411538600921631e-01 -6.066952943801879883e-01 -9.230753779411315918e-02 2.500730156898498535e-01
-2.016686499118804932e-01 -4.684097766876220703e-01 2.763427197933197021e-01 3.096732124686241150e-02 -2.204292118549346924e-01 -4.138751327991485596e-01 2.117404192686080933e-01 -6.307790279388427734e-01
-1.254541873931884766e-01 -3.523160219192504883e-01 -5.791293382644653320e-01 -6.100236177444458008e-01 -2.877970039844512939e-01 -9.467966854572296143e-02 -2.239295989274978638e-01 1.033414602279663086e-01
-1.312216669321060181e-01 1.570546180009841919e-01 -1.991749107837677002e-01 -4.390518069267272949e-01 4.288636744022369385e-01 -1.189542487263679504e-01 -4.937284290790557861e-01 -5.327622890472412109e-01
-7.870748639106750488e-01 -1.717078536748886108e-01 2.534131109714508057e-01 -6.691530346870422363e-02 2.183834612369537354e-01 -1.095796674489974976e-01 -2.436220496892929077e-01 -4.040826261043548584e-01
2.910246253013610840e-01 -4.768275916576385498e-01 -1.030963808298110962e-01 -2.684356272220611572e-01 -9.354230016469955444e-02 -5.649910569190979004e-01 -4.768818020820617676e-01 -2.233205288648605347e-01
-1.502518504858016968e-01 1.242820322513580322e-01 -6.473964452743530273e-01 -5.962699055671691895e-01 1.059251427650451660e-01 -1.595704406499862671e-01 -1.554532051086425781e-01 -3.556261360645294189e-01
-5.292606353759765625e-02 -6.535530090332031250e-01 -4.799124896526336670e-01 -2.902648448944091797e-01 6.665474921464920044e-02 1.889321208000183105e-01 -6.472782045602798462e-02 -4.595321416854858398e-01
-3.193672001361846924e-02 -1.419314891099929810e-01 -3.725251853466033936e-01 -4.062236845493316650e-01 4.012028872966766357e-01 -3.534928858280181885e-01 2.126819789409637451e-01 -5.864198207855224609e-01
-2.903568148612976074e-01 -2.471560984849929810e-02 1.723488122224807739e-01 -1.221889629960060120e-01 5.176515877246856689e-02 9.189198166131973267e-02 -5.841546654701232910e-01 -7.197828888893127441e-01
-1.277601271867752075e-01 -2.204305082559585571e-01 -7.909054756164550781e-01 -2.778019905090332031e-01 7.602971792221069336e-02 -8.817747980356216431e-02 -1.735704392194747925e-02 -4.674671590328216553e-01
-5.200812220573425293e-01 -4.072416722774505615e-01 1.896247416734695435e-01 2.354164570569992065e-01 -5.778935924172401428e-02 -5.114668607711791992e-02 -2.423664629459381104e-01 -6.384309530258178711e-01
-3.733513653278350830e-01 3.094999678432941437e-02 -4.701004028320312500e-01 -3.583396971225738525e-01 -2.363323420286178589e-01 -5.941607356071472168e-01 -2.064880132675170898e-01 2.423465996980667114e-01
2.152951806783676147e-01 -7.390471696853637695e-01 -3.466938808560371399e-02 -2.000284343957901001e-01 -1.728951781988143921e-01 -4.733252525329589844e-01 -2.640728354454040527e-01 -2.063493877649307251e-01
-5.685318708419799805e-01 -8.383601903915405273e-02 2.294169962406158447e-01 -3.113973736763000488e-01 -1.641758084297180176e-01 -2.363075315952301025e-02 4.822995886206626892e-02 -7.002174854278564453e-01
-3.866406381130218506e-01 1.922409832477569580e-01 -4.610217213630676270e-01 -4.118592739105224609e-01 1.287333965301513672e-01 2.485053427517414093e-02 -2.417796999216079712e-01 -5.964360833168029785e-01
-3.792166709899902344e-01 -4.137696325778961182e-01 -2.796542644500732422e-01 3.344852626323699951e-01 -8.737077564001083374e-02 1.053664833307266235e-01 -3.996638357639312744e-01 -5.625260472297668457e-01
-1.948447376489639282e-01 -5.324723124504089355e-01 4.032462835311889648e-01 -1.132617667317390442e-01 -1.664604097604751587e-01 -3.687016963958740234e-01 6.379754841327667236e-02 -5.790966153144836426e-01
-2.578487098217010498e-01 3.135690987110137939e-01 -2.244518250226974487e-01 -2.729924619197845459e-01 -7.171404361724853516e-02 -7.753022909164428711e-01 -2.069641798734664917e-01 -2.474153339862823486e-01
-2.891895174980163574e-01 -4.744492471218109131e-01 -8.488712459802627563e-02 -1.857938021421432495e-01 -6.536099314689636230e-01 1.762422621250152588e-01 -1.044711545109748840e-01 -4.246889948844909668e-01
-4.226203858852386475e-01 -1.735550314188003540e-01 -2.940445542335510254e-01 2.796342372894287109e-01 -2.514941692352294922e-01 -9.674477577209472656e-02 -7.988806813955307007e-02 -7.400149106979370117e-01
-7.755962014198303223e-01 -5.213600993156433105e-01 -9.367490420117974281e-04 1.365964114665985107e-01 -4.554723203182220459e-02 -2.653465569019317627e-01 1.817392408847808838e-01 -4.962080717086791992e-02
-8.765203952789306641e-01 -3.810234665870666504e-01 -5.965803936123847961e-02 6.633858382701873779e-02 4.995694756507873535e-02 -2.545675933361053467e-01 5.438845977187156677e-02 -9.118501842021942139e-02
-2.576569914817810059e-01 -6.882560253143310547e-01 -4.242050647735595703e-01 3.551989421248435974e-02 1.924799233675003052e-01 1.274262368679046631e-01 -1.854245513677597046e-01 -4.370771944522857666e-01
-1.624485701322555542e-01 -6.784396767616271973e-01 -6.269571185111999512e-01 -1.100506633520126343e-01 -2.634150385856628418e-01 -1.094992905855178833e-01 7.526170462369918823e-02 -1.452641785144805908e-01
-7.987980246543884277e-01 -4.852715432643890381e-01 1.304400116205215454e-01 -1.984559595584869385e-01 6.891537457704544067e-02 -1.603890806436538696e-01 -1.406147778034210205e-01 1.406679600477218628e-01
-3.119072318077087402e-01 -6.034802272915840149e-02 -2.889567613601684570e-01 -1.200523376464843750e-01 -2.533158659934997559e-01 -6.889945268630981445e-01 -4.609903395175933838e-01 2.230895161628723145e-01
-1.467707753181457520e-01 -3.486696481704711914e-01 1.296200305223464966e-01 -3.347696363925933838e-01 -4.947991669178009033e-01 -6.598812341690063477e-01 -2.174972444772720337e-01 2.100591920316219330e-02
-7.102822065353393555e-01 -1.437201201915740967e-01 -1.318478137254714966e-01 -8.386661112308502197e-02 1.351325511932373047e-01 -3.020354509353637695e-01 4.240210652351379395e-01 -4.014302194118499756e-01
2.552952431142330170e-02 -1.747928857803344727e-01 -9.575965255498886108e-02 -1.202311292290687561e-01 -5.047491788864135742e-01 -8.618811517953872681e-02 -9.381991624832153320e-02 -8.210773468017578125e-01
-3.084349036216735840e-01 -2.140988111495971680e-01 1.287996172904968262e-01 4.918590560555458069e-02 -1.238721609115600586e-01 7.478012889623641968e-02 -4.378733932971954346e-01 -7.920553684234619141e-01
-3.852301836013793945e-01 1.741822510957717896e-01 -4.287936389446258545e-01 -1.511870920658111572e-01 -5.188009515404701233e-02 -7.821691036224365234e-01 -7.527956739068031311e-03 -8.834895561449229717e-05
-2.519771456718444824e-01 -5.080514550209045410e-01 -5.311125889420509338e-02 -2.739194333553314209e-01 -6.300160288810729980e-01 8.489853888750076294e-02 -4.675506800413131714e-02 -4.407092332839965820e-01
-4.783926606178283691e-01 2.228888869285583496e-01 -3.187138140201568604e-01 1.792938262224197388e-01 -3.765226304531097412e-01 -7.130970805883407593e-02 -5.693788528442382812e-01 -3.415988683700561523e-01
-1.690612547099590302e-02 -6.172099113464355469e-01 3.444935977458953857e-01 -2.382156550884246826e-01 9.580516256392002106e-03 -2.150494307279586792e-01 -1.275721639394760132e-01 -6.170340180397033691e-01
-2.059017270803451538e-01 -1.503994911909103394e-01 -2.401683665812015533e-02 -2.696478068828582764e-01 -5.546911358833312988e-01 -6.702049374580383301e-01 -3.230071067810058594e-01 2.252000570297241211e-02
-9.858709573745727539e-02 1.672660112380981445e-01 -1.198913156986236572e-01 -2.402038872241973877e-01 6.389798223972320557e-02 -8.429347276687622070e-01 -2.008501589298248291e-01 -3.677880465984344482e-01
-1.242088750004768372e-01 -4.901261627674102783e-01 3.833728134632110596e-01 -1.941128168255090714e-03 1.321895420551300049e-01 -2.016371190547943115e-01 -1.125358715653419495e-01 -7.256543040275573730e-01
-2.500566244125366211e-01 -3.919161558151245117e-01 -3.608939051628112793e-01 -5.424278974533081055e-01 -5.964012145996093750e-01 8.802766911685466766e-03 -3.789931535720825195e-02 -4.682624712586402893e-02
-9.406188875436782837e-02 -6.088502407073974609e-01 2.275842577219009399e-01 -6.662777662277221680e-01 1.709908396005630493e-01 4.600334167480468750e-02 -1.767290681600570679e-01 -2.492909580469131470e-01
-4.367164671421051025e-01 -2.065464258193969727e-01 1.039378792047500610e-01 -7.813508063554763794e-02 5.895761251449584961e-01 -1.890790164470672607e-01 -2.534995675086975098e-01 -5.496329069137573242e-01
-3.413816988468170166e-01 1.181472539901733398e-01 -3.561066687107086182e-01 -1.119901612401008606e-01 -2.033737115561962128e-02 -8.534153103828430176e-01 -1.976723037660121918e-02 -3.200095519423484802e-02
-6.383085250854492188e-01 -6.574303656816482544e-02 3.394247293472290039e-01 -3.975015878677368164e-01 3.692177832126617432e-01 -3.125618398189544678e-01 9.734683483839035034e-02 -2.674513161182403564e-01
-3.021084070205688477e-01 -3.104072213172912598e-01 1.740663796663284302e-01 -5.395069718360900879e-01 -5.756505131721496582e-01 6.689704954624176025e-02 -1.021244078874588013e-01 -3.804374635219573975e-01
1.903406530618667603e-01 -3.362839668989181519e-02 -5.112786889076232910e-01 1.384082902222871780e-02 -8.010184764862060547e-02 -4.554435312747955322e-01 -2.078869044780731201e-01 -6.663182973861694336e-01
7.016257196664810181e-02 -2.918936908245086670e-01 -5.108073353767395020e-01 -9.688539803028106689e-02 2.696985602378845215e-01 -4.462580382823944092e-01 8.693713694810867310e-02 -6.001023054122924805e-01
-3.352026343345642090e-01 -4.015849530696868896e-01 -3.270965814590454102e-01 8.512838929891586304e-02 3.585352003574371338e-01 1.136551648378372192e-01 -3.523487746715545654e-01 -5.886554718017578125e-01
8.907069265842437744e-02 -2.821807563304901123e-01 -6.336117386817932129e-01 1.442774981260299683e-01 1.653747260570526123e-02 -3.723748326301574707e-01 -1.003154963254928589e-01 -5.840896964073181152e-01
-3.378692269325256348e-01 -1.615330427885055542e-01 1.034792438149452209e-01 -7.529881596565246582e-02 4.039976298809051514e-01 1.262107677757740021e-02 -5.469982028007507324e-01 -6.170843839645385742e-01
1.797072291374206543e-01 -7.508932799100875854e-02 -1.791680157184600830e-01 -6.128735542297363281e-01 2.725592851638793945e-01 -2.788625061511993408e-01 -2.018860131502151489e-01 -6.012826561927795410e-01
2.439907193183898926e-01 -4.229038953781127930e-01 -2.662634477019309998e-02 -2.760577797889709473e-01 -3.081628121435642242e-02 -6.465070843696594238e-01 -4.884812533855438232e-01 -1.648297160863876343e-01
-2.819654047489166260e-01 1.628727316856384277e-01 2.549762139096856117e-03 -2.041176855564117432e-01 2.859832905232906342e-02 1.674506813287734985e-02 -3.270201086997985840e-01 -8.627032637596130371e-01
1.505240201950073242e-01 -2.149825245141983032e-01 -2.697503864765167236e-01 -3.076751530170440674e-01 2.743194997310638428e-01 -3.439263701438903809e-01 3.494292031973600388e-03 -7.550806999206542969e-01
-3.085925579071044922e-01 -3.263519704341888428e-01 1.360826641321182251e-01 -2.207656949758529663e-01 -3.156407773494720459e-01 -7.891353368759155273e-01 -1.400338020175695419e-02 9.191992133855819702e-02
-1.113816350698471069e-01 -6.027519702911376953e-01 3.935454785823822021e-01 -5.809645652770996094e-01 -3.534043952822685242e-02 -1.077345907688140869e-01 -4.477642849087715149e-02 -3.420902490615844727e-01
-6.992120742797851562e-01 -3.464432656764984131e-01 -1.518194824457168579e-01 7.685783505439758301e-02 -9.805611521005630493e-02 -8.894006907939910889e-02 3.507311344146728516e-01 -4.707285761833190918e-01
-9.584057331085205078e-02 2.026194185018539429e-01 -2.139516472816467285e-01 -2.304378598928451538e-01 1.312196105718612671e-01 -8.025156259536743164e-01 -1.801062971353530884e-01 -3.964782059192657471e-01
-4.596372544765472412e-01 -1.054965779185295105e-01 -6.765424460172653198e-02 1.314913388341665268e-02 4.810734391212463379e-01 -1.948472559452056885e-01 -5.305951237678527832e-01 -4.710900485515594482e-01
-3.178308308124542236e-01 2.043665647506713867e-01 -1.920882910490036011e-01 1.971581391990184784e-02 -3.884856700897216797e-01 5.036834627389907837e-03 -2.041380107402801514e-01 -7.920305728912353516e-01
-2.650578878819942474e-02 1.489039659500122070e-01 -1.795091480016708374e-01 -3.125327527523040771e-01 2.465077340602874756e-01 -7.623250484466552734e-01 -2.380158603191375732e-01 -3.855744600296020508e-01
1.080826595425605774e-01 -3.028717637062072754e-02 -6.162218451499938965e-01 -4.454367458820343018e-01 -2.586217522621154785e-01 -2.831202149391174316e-01 -4.912772178649902344e-01 -1.444370746612548828e-01
6.865512579679489136e-02 -1.842848360538482666e-01 -5.981194600462913513e-02 -3.298731446266174316e-01 -3.999628126621246338e-01 -6.331800818443298340e-01 -5.298393964767456055e-01 -8.552540838718414307e-02
-4.099369645118713379e-01 -5.477666854858398438e-01 -4.795200377702713013e-02 -8.948247879743576050e-02 7.722464390099048615e-03 5.026408284902572632e-02 -7.126461863517761230e-01 1.055758520960807800e-01
1.729636341333389282e-01 -7.574409842491149902e-01 9.415058046579360962e-02 -1.828580796718597412e-01 -1.895997822284698486e-01 -4.599857628345489502e-01 -2.643254399299621582e-01 -1.914745420217514038e-01
-1.153056919574737549e-01 -3.654108345508575439e-01 -3.675311505794525146e-01 3.507366403937339783e-02 -5.255724191665649414e-01 2.408457174897193909e-02 2.526792325079441071e-02 -6.628917455673217773e-01
-1.403681337833404541e-01 -1.631075739860534668e-01 3.017888069152832031e-01 -7.356089949607849121e-01 -2.167385518550872803e-01 -2.240090221166610718e-01 4.312461242079734802e-02 -4.716781079769134521e-01
-5.910023450851440430e-01 -1.486001759767532349e-01 3.272707164287567139e-01 -2.697320580482482910e-01 -1.794497519731521606e-01 -5.013043433427810669e-02 4.989551752805709839e-02 -6.415355801582336426e-01
-4.176978021860122681e-02 -7.851797342300415039e-01 1.746751517057418823e-01 -3.011838495731353760e-01 1.857765167951583862e-01 -2.502947747707366943e-01 9.079090505838394165e-02 -3.938549458980560303e-01
-5.226801633834838867e-01 -2.776264846324920654e-01 -6.005056500434875488e-01 2.526305615901947021e-01 -5.133780092000961304e-02 -7.723286002874374390e-02 -1.929979957640171051e-02 -4.651090800762176514e-01
-3.224580883979797363e-01 -5.923718810081481934e-01 -3.310858309268951416e-01 -5.822894722223281860e-02 -1.362259835004806519e-01 -2.998190224170684814e-01 5.037066340446472168e-01 -2.644585669040679932e-01
1.734772324562072754e-01 -4.869236052036285400e-01 -1.972894370555877686e-02 -5.418873429298400879e-01 1.985310316085815430e-01 -4.290617108345031738e-01 6.109233573079109192e-02 -4.599339365959167480e-01
2.023742049932479858e-01 -6.328535079956054688e-02 -5.836550891399383545e-02 -2.566975951194763184e-01 -2.372783422470092773e-01 -7.374240159988403320e-01 -4.010022282600402832e-01 -3.533291518688201904e-01
-8.558471798896789551e-01 -6.597744673490524292e-02 -9.890647232532501221e-02 -3.471313416957855225e-01 -1.753549426794052124e-01 3.639375045895576477e-02 1.785651147365570068e-01 -2.625470757484436035e-01
-5.969982743263244629e-01 7.865960896015167236e-02 3.474765717983245850e-01 -4.895212948322296143e-01 -1.210733577609062195e-01 -2.347166985273361206e-01 2.194448411464691162e-01 -3.989084064960479736e-01
-1.815434545278549194e-01 2.725188136100769043e-01 7.371960580348968506e-02 -2.940959036350250244e-01 1.533106863498687744e-01 -7.047377824783325195e-01 -2.385475337505340576e-01 -4.730581641197204590e-01
8.792617917060852051e-02 -3.695578873157501221e-02 -7.316593527793884277e-01 -4.331238865852355957e-01 -1.037427186965942383e-01 -1.893933117389678955e-01 -3.857819139957427979e-01 -2.692985534667968750e-01
1.411193013191223145e-01 -6.573374271392822266e-01 1.069575473666191101e-01 -3.963233530521392822e-01 -3.946067765355110168e-02 2.553927712142467499e-02 -2.655788958072662354e-01 -5.538402199745178223e-01
1.175979822874069214e-01 -2.935853302478790283e-01 -6.953340768814086914e-01 -1.370642483234405518e-01 -2.267091721296310425e-01 -2.484961226582527161e-02 -4.345890283584594727e-01 -3.960052728652954102e-01
-2.168096899986267090e-01 -4.814272224903106689e-01 -6.102987527847290039e-01 -5.216037109494209290e-02 1.626375615596771240e-01 1.414203792810440063e-01 -1.013093218207359314e-01 -5.378866791725158691e-01
-6.837055683135986328e-01 2.615990638732910156e-01 -2.798658795654773712e-02 6.752901524305343628e-02 -1.495220959186553955e-01 -1.804086714982986450e-01 -3.021365590393543243e-02 -6.347853541374206543e-01
-1.466844230890274048e-01 2.716213464736938477e-01 -8.367747813463211060e-02 -3.455951511859893799e-01 1.600601226091384888e-01 -6.999132037162780762e-01 -1.503906846046447754e-01 -4.900536835193634033e-01
-3.536170721054077148e-01 2.239496707916259766e-01 -4.410044252872467041e-01 -2.715014815330505371e-01 3.196786642074584961e-01 -9.968398138880729675e-03 -3.020511567592620850e-01 -6.025570631027221680e-01
-6.646630167961120605e-01 -4.978124201297760010e-01 -2.579177916049957275e-01 2.669127285480499268e-01 5.602435395121574402e-02 -7.665418088436126709e-02 1.057048812508583069e-01 -3.904533684253692627e-01
-1.923680603504180908e-01 -4.771042242646217346e-02 -6.366245150566101074e-01 -3.625085353851318359e-01 2.695798873901367188e-01 6.550183147192001343e-02 -3.049327433109283447e-01 -5.040509104728698730e-01
1.454445719718933105e-01 -2.677241563796997070e-01 -7.623339444398880005e-02 -4.651070535182952881e-01 1.602171957492828369e-01 -1.705809384584426880e-01 -3.119700029492378235e-02 -7.932798266410827637e-01
-4.362957775592803955e-01 -2.111780494451522827e-01 1.792822629213333130e-01 1.792007088661193848e-01 2.276314646005630493e-01 -7.037751376628875732e-02 -5.278190970420837402e-01 -6.045103669166564941e-01
-2.623640000820159912e-01 1.380447149276733398e-01 8.068001270294189453e-02 -1.418930143117904663e-01 8.233352005481719971e-02 -8.403368592262268066e-01 -3.766561746597290039e-01 -1.750741302967071533e-01
-2.596145272254943848e-01 -4.847728610038757324e-01 2.903354465961456299e-01 -5.238214507699012756e-02 -3.018709719181060791e-01 -3.531092405319213867e-01 1.924837678670883179e-01 -5.980759263038635254e-01
1.152991876006126404e-02 -4.248390495777130127e-01 -1.736029237508773804e-01 -2.879786193370819092e-01 -6.178566217422485352e-01 1.480507105588912964e-02 -1.104126423597335815e-01 -5.587057471275329590e-01
-5.962393879890441895e-01 -1.283352077007293701e-01 1.660466194152832031e-01 -6.715409755706787109e-01 2.982128560543060303e-01 4.789239168167114258e-02 -3.052567318081855774e-02 -2.394440025091171265e-01
-3.493791520595550537e-01 -1.601370275020599365e-01 -4.465604424476623535e-01 -1.208149492740631104e-01 -5.148296356201171875e-01 1.781948357820510864e-01 -5.374095439910888672e-01 -2.294907420873641968e-01
-2.658097445964813232e-01 -9.080163389444351196e-02 -5.168755054473876953e-01 -2.207925468683242798e-01 3.356674611568450928e-01 1.451047956943511963e-01 -2.522178590297698975e-01 -6.386303305625915527e-01
-6.250030994415283203e-01 6.331237964332103729e-03 1.605657488107681274e-02 -5.137128233909606934e-01 -4.834838211536407471e-01 4.514443129301071167e-02 2.256697602570056915e-02 -3.299520909786224365e-01
-3.158751130104064941e-01 -3.351793885231018066e-01 8.852937072515487671e-02 -7.879464030265808105e-01 7.906164228916168213e-02 1.758175045251846313e-01 -3.487295806407928467e-01 -2.014805190265178680e-02
-6.642223596572875977e-01 -3.204377591609954834e-01 -2.167868316173553467e-01 -4.378364086151123047e-01 -1.783191114664077759e-01 3.207682073116302490e-01 -6.437712907791137695e-02 -2.803509533405303955e-01
-3.266825079917907715e-01 -5.960830450057983398e-01 -2.716506421566009521e-01 -2.622113190591335297e-02 -2.282781302928924561e-01 -2.405334413051605225e-01 4.988690018653869629e-01 -3.234879076480865479e-01
-4.018423855304718018e-01 -2.893069982528686523e-01 -1.433737874031066895e-01 -4.631080031394958496e-01 -6.780576705932617188e-01 1.448984891176223755e-01 -5.096121504902839661e-02 -1.909038722515106201e-01
-6.187453269958496094e-01 -5.602467432618141174e-02 -1.730075031518936157e-01 2.091840505599975586e-01 1.108143702149391174e-01 -2.369771897792816162e-02 -6.132340431213378906e-01 -3.891379237174987793e-01
-1.501907855272293091e-01 1.039645075798034668e-01 -7.065520156174898148e-03 -8.892569690942764282e-02 -4.358543157577514648e-01 -8.589794486761093140e-02 -1.887200772762298584e-01 -8.518882989883422852e-01
-5.545373558998107910e-01 -2.495772987604141235e-01 -2.875974178314208984e-01 2.166826128959655762e-01 -2.620695531368255615e-01 7.947702705860137939e-02 -5.935145020484924316e-01 -2.707019150257110596e-01
-1.195122227072715759e-01 2.150250524282455444e-01 -1.895047128200531006e-01 -2.180544883012771606e-01 1.869859099388122559e-01 -7.631679773330688477e-01 -2.248774319887161255e-01 -4.336617588996887207e-01
-5.814409255981445312e-01 -2.466425895690917969e-01 -1.914446800947189331e-01 6.783933937549591064e-02 -1.213024631142616272e-01 -3.945567011833190918e-01 3.531562089920043945e-01 -5.145211815834045410e-01
-5.144839286804199219e-01 -2.315877825021743774e-01 -1.974269002676010132e-01 2.765003740787506104e-01 1.392402797937393188e-01 -1.872279122471809387e-02 -6.355917453765869141e-01 -3.775293529033660889e-01
-4.708529412746429443e-01 -6.766669750213623047e-01 9.277021512389183044e-03 2.029116153717041016e-01 3.147183656692504883e-01 -1.154044345021247864e-01 -6.277084350585937500e-02 -4.035519361495971680e-01
-4.798830151557922363e-01 -6.344288587570190430e-01 -3.348410129547119141e-01 -1.828285604715347290e-01 2.148522436618804932e-02 -1.207157969474792480e-01 4.060356318950653076e-01 -2.043742686510086060e-01
-4.117428138852119446e-02 -5.767469108104705811e-02 -7.238590717315673828e-02 -1.291544735431671143e-01 1.512924879789352417e-01 -9.052042365074157715e-01 -3.099850118160247803e-01 -1.862335801124572754e-01
-2.983599305152893066e-01 -5.075161531567573547e-02 6.449568867683410645e-01 -1.711959093809127808e-01 -7.793480902910232544e-02 -3.746983408927917480e-01 -2.732730507850646973e-01 -4.919119477272033691e-01
-4.129267036914825439e-01 1.783704012632369995e-01 -3.119055628776550293e-01 -2.956687510013580322e-01 -1.221453994512557983e-01 -7.194574475288391113e-01 -2.711652219295501709e-01 8.307460695505142212e-02
-2.776456773281097412e-01 -5.195432305335998535e-01 7.756876945495605469e-02 -5.259076952934265137e-01 -3.635766208171844482e-01 8.325622230768203735e-02 -3.888630867004394531e-02 -4.793330729007720947e-01
-6.928144395351409912e-02 -5.441672801971435547e-01 3.350669443607330322e-01 -1.516738682985305786e-01 -2.271409481763839722e-01 -3.694227933883666992e-01 1.385121494531631470e-01 -5.971226692199707031e-01
-3.778731226921081543e-01 4.122399091720581055e-01 -3.579498827457427979e-01 -4.794200360774993896e-01 1.007241010665893555e-01 -1.208266541361808777e-01 -2.597983479499816895e-01 -4.868868887424468994e-01
-4.722154140472412109e-01 -3.157497569918632507e-02 2.131308242678642273e-02 -8.191705942153930664e-01 2.316621690988540649e-01 7.826826721429824829e-02 -1.799109429121017456e-01 -1.111735180020332336e-01
-2.253862470388412476e-01 -1.306079477071762085e-01 -3.099752366542816162e-01 -8.179571032524108887e-01 1.944260448217391968e-01 1.202039569616317749e-01 -2.085799276828765869e-01 -2.669231891632080078e-01
-2.599567770957946777e-01 3.117929100990295410e-01 -9.818606823682785034e-02 -2.348631769418716431e-01 2.212085574865341187e-01 -7.008942961692810059e-01 -3.424288928508758545e-01 -3.360993862152099609e-01
-2.462102174758911133e-01 7.168148458003997803e-02 -4.764398038387298584e-01 -3.239993453025817871e-01 4.133195281028747559e-01 -1.147704315371811390e-03 -2.807286381721496582e-01 -5.938256978988647461e-01
2.289892733097076416e-01 -5.780137181282043457e-01 -2.578908801078796387e-01 -2.769451737403869629e-01 -3.039771914482116699e-01 -1.034434363245964050e-01 -4.512160122394561768e-01 -4.044244885444641113e-01
2.695583179593086243e-02 -3.084100186824798584e-01 -6.483195424079895020e-01 -4.117103219032287598e-01 -3.890039324760437012e-01 -1.139635667204856873e-01 -3.834403455257415771e-01 -5.472566559910774231e-02
-4.935448523610830307e-03 -5.184355378150939941e-01 -7.051746845245361328e-01 2.355598472058773041e-02 -8.734109252691268921e-02 -1.100467965006828308e-01 -9.161261469125747681e-02 -4.530366659164428711e-01
1.887488178908824921e-02 -3.947245478630065918e-01 -2.709158360958099365e-01 -2.041410803794860840e-01 4.165595769882202148e-01 -6.422297954559326172e-01 -3.688192069530487061e-01 8.221206068992614746e-02
-3.964726030826568604e-01 1.494777798652648926e-01 -3.462234735488891602e-01 -3.342384994029998779e-01 5.806477367877960205e-02 -7.227801084518432617e-01 -2.233182042837142944e-01 1.150061190128326416e-01
-5.075157061219215393e-02 -2.755343616008758545e-01 4.162069037556648254e-02 -6.182091236114501953e-01 -3.593293130397796631e-01 -1.848559379577636719e-01 -3.108574636280536652e-02 -6.110112071037292480e-01
-3.734407946467399597e-02 -6.012350916862487793e-01 1.447960734367370605e-01 -5.481182932853698730e-01 2.085831612348556519e-01 -1.763478368520736694e-01 1.289132609963417053e-02 -4.908669888973236084e-01
-3.125323355197906494e-01 -6.355237364768981934e-01 2.053941488265991211e-01 -1.539865732192993164e-01 1.390118896961212158e-01 -1.364767458289861679e-02 -6.387163400650024414e-01 7.117136567831039429e-02
-5.242813229560852051e-01 1.911556422710418701e-01 -4.888153672218322754e-01 -3.271187245845794678e-01 1.932664066553115845e-01 9.850207788986153901e-06 -1.491409838199615479e-01 -5.320211648941040039e-01
-9.126538410782814026e-03 -7.170154452323913574e-01 1.474395841360092163e-01 -4.909423291683197021e-01 1.329978108406066895e-01 7.393527030944824219e-02 -1.265462189912796021e-01 -4.288052320480346680e-01
-3.009574413299560547e-01 -1.453112512826919556e-01 -4.941200911998748779e-01 -6.231335401535034180e-01 -4.659593999385833740e-01 7.271033525466918945e-02 -1.746614575386047363e-01 -5.429356172680854797e-02
-5.562624931335449219e-01 -5.416325330734252930e-01 -2.056453973054885864e-01 3.593467772006988525e-01 -4.222409725189208984e-01 -8.274557441473007202e-02 -1.564431488513946533e-01 -1.271903216838836670e-01
2.032294869422912598e-02 -5.388277173042297363e-01 2.293241769075393677e-01 -3.701982498168945312e-01 -2.207585126161575317e-01 7.410243153572082520e-03 -2.378192096948623657e-01 -6.436368227005004883e-01
-1.609984338283538818e-01 -5.207288861274719238e-01 2.793453931808471680e-01 -1.376521289348602295e-01 8.298830687999725342e-02 -1.139869317412376404e-01 -1.333983335644006729e-02 -7.654285430908203125e-01
-6.537264585494995117e-01 -3.704193830490112305e-01 2.195129245519638062e-01 -6.264041643589735031e-03 3.906289935111999512e-01 -1.610159873962402344e-01 -1.251685768365859985e-01 -4.393422901630401611e-01
-2.369514256715774536e-01 -2.760568857192993164e-01 5.452442765235900879e-01 1.274753957986831665e-01 -1.427999734878540039e-01 -3.219355940818786621e-01 -4.599250555038452148e-01 -4.674827456474304199e-01
-4.615617096424102783e-01 -1.536981314420700073e-01 3.541843295097351074e-01 -5.215886831283569336e-01 2.409410327672958374e-01 9.262765944004058838e-02 -2.675791382789611816e-01 -4.770799279212951660e-01
-2.024258226156234741e-01 -5.478354096412658691e-01 2.330586910247802734e-01 -3.782193958759307861e-01 -5.220231413841247559e-01 3.803312778472900391e-02 -1.424781680107116699e-01 -4.089980125427246094e-01
-4.170371592044830322e-01 -4.199622571468353271e-01 2.536889612674713135e-01 -1.797910220921039581e-02 4.565244168043136597e-02 -2.966676093637943268e-02 -1.257716417312622070e-01 -7.524942159652709961e-01
-7.569259405136108398e-01 -1.749555319547653198e-01 -4.957382977008819580e-01 2.241867594420909882e-02 2.223141193389892578e-01 -2.328312024474143982e-02 -6.273146718740463257e-02 -3.103122413158416748e-01
-9.259042888879776001e-02 -5.273098871111869812e-02 -3.940423130989074707e-01 -7.862950563430786133e-01 4.383142665028572083e-02 2.053425088524818420e-02 -3.991552889347076416e-01 -2.311912924051284790e-01
-2.032725363969802856e-01 -7.684474587440490723e-01 1.268569380044937134e-02 -1.317170113325119019e-01 -4.489029347896575928e-01 6.649050861597061157e-02 1.236426457762718201e-02 -3.802247643470764160e-01
-7.181972861289978027e-01 -3.272660970687866211e-01 2.253056168556213379e-01 5.198363959789276123e-02 4.365736246109008789e-02 -2.213373035192489624e-01 2.333249524235725403e-02 -5.217128396034240723e-01
-3.137044608592987061e-01 -7.892568111419677734e-01 -1.879419386386871338e-01 -7.856628298759460449e-02 1.198571640998125076e-02 -2.455184310674667358e-01 2.412448972463607788e-01 -3.443056344985961914e-01
-1.007168591022491455e-01 -5.635387301445007324e-01 1.799836456775665283e-01 -3.815996646881103516e-01 -2.823591232299804688e-01 6.260860711336135864e-02 -1.065041795372962952e-01 -6.318846344947814941e-01
-4.617925882339477539e-01 -1.784731596708297729e-01 -7.093020081520080566e-01 1.813564747571945190e-01 -4.944254830479621887e-02 6.128682941198348999e-02 -2.020021229982376099e-01 -4.145962297916412354e-01
-1.719131693243980408e-02 -1.176558807492256165e-01 -1.602045595645904541e-01 -3.853701353073120117e-01 1.862915456295013428e-01 -8.558237552642822266e-01 -1.829716116189956665e-01 -1.052064970135688782e-01
-7.518116831779479980e-01 -3.956779241561889648e-01 1.654607653617858887e-01 -2.027726471424102783e-01 1.075728386640548706e-01 -2.589309513568878174e-01 1.683683544397354126e-01 -3.205610215663909912e-01
1.603304296731948853e-01 -6.692231893539428711e-01 8.973454684019088745e-02 -1.463598161935806274e-01 -1.360632628202438354e-01 -5.780969858169555664e-01 -3.573641777038574219e-01 -1.286177486181259155e-01
-1.296269297599792480e-01 -1.802096664905548096e-01 -3.471672162413597107e-02 -1.181929036974906921e-01 6.315286755561828613e-01 -1.892485618591308594e-01 -5.318790674209594727e-01 -4.669130444526672363e-01
-2.363661676645278931e-01 -4.836395382881164551e-01 1.729424446821212769e-01 -2.409193515777587891e-01 -5.212709903717041016e-01 -2.356709167361259460e-02 -2.243086099624633789e-01 -5.474298596382141113e-01
-4.097060561180114746e-01 4.968395829200744629e-02 1.763771474361419678e-01 -8.516574501991271973e-01 1.574723720550537109e-01 1.916293054819107056e-02 -1.479833871126174927e-01 -1.617999076843261719e-01
-3.554292917251586914e-01 -1.028189435601234436e-01 3.901045024394989014e-01 -3.928284347057342529e-01 -6.827735155820846558e-02 -2.892533540725708008e-01 2.171428352594375610e-01 -6.489394307136535645e-01
1.245419681072235107e-01 -4.059600830078125000e-01 -1.024248600006103516e-01 -3.221285641193389893e-01 3.617452681064605713e-01 -2.684105336666107178e-01 1.098892465233802795e-02 -7.088042497634887695e-01
-6.821376681327819824e-01 -3.261373341083526611e-01 1.299691647291183472e-01 -2.951113879680633545e-01 2.952158153057098389e-01 -2.232283055782318115e-01 -3.722846806049346924e-01 2.208184301853179932e-01
-2.439591586589813232e-01 1.974871903657913208e-01 -1.547892242670059204e-01 -1.944801509380340576e-01 -7.251649629324674606e-03 -8.667626380920410156e-01 -1.908922195434570312e-01 -2.278829514980316162e-01
-8.083143830299377441e-02 2.995938761159777641e-03 -4.725634753704071045e-01 -5.193799138069152832e-01 3.040986359119415283e-01 2.065259777009487152e-02 -3.350538909435272217e-01 -5.433434844017028809e-01
-6.165233254432678223e-01 -1.903783977031707764e-01 2.291621565818786621e-01 -5.651500821113586426e-01 7.625941932201385498e-02 -9.514427930116653442e-02 3.307816386222839355e-01 -2.957375943660736084e-01
-1.109679862856864929e-01 -2.376083284616470337e-02 -6.184911727905273438e-02 -1.407914701849222183e-02 9.216439723968505859e-02 -9.276915788650512695e-01 -2.331665307283401489e-01 -2.441834360361099243e-01
-7.692971229553222656e-01 -2.920388877391815186e-01 -3.248074352741241455e-01 1.069098990410566330e-02 -4.587300121784210205e-01 -4.274222999811172485e-02 -1.165300887078046799e-02 6.989337503910064697e-02
-3.053348660469055176e-01 6.001923978328704834e-02 -6.243497133255004883e-01 -1.605335921049118042e-01 1.474938541650772095e-01 6.608442217111587524e-02 -1.874396800994873047e-01 -6.529390811920166016e-01
-1.840595453977584839e-01 2.384488731622695923e-01 -2.167697697877883911e-01 -7.671937942504882812e-01 5.510988831520080566e-02 -9.810230135917663574e-02 -4.334305524826049805e-01 -2.704914212226867676e-01
-7.065817713737487793e-01 -1.019526794552803040e-01 8.712377399206161499e-02 -2.620316445827484131e-01 -1.032867562025785446e-02 -1.864453554153442383e-01 3.708918392658233643e-01 -4.915966689586639404e-01
1.878248453140258789e-01 -4.023670852184295654e-01 -1.595697551965713501e-01 -3.764016330242156982e-01 -1.897830963134765625e-01 -7.128976583480834961e-01 -2.647480368614196777e-01 -1.461152285337448120e-01
-2.133351936936378479e-02 -6.743839383125305176e-01 2.523179054260253906e-01 -2.522174119949340820e-01 -2.513183653354644775e-01 -2.265322953462600708e-01 -9.826356917619705200e-02 -5.416084527969360352e-01
-6.738126873970031738e-01 -3.494918644428253174e-01 -6.990874558687210083e-02 -1.037127748131752014e-01 5.930325761437416077e-02 -2.830400168895721436e-01 4.246808588504791260e-01 -3.797444701194763184e-01
-3.408429324626922607e-01 -6.461032629013061523e-01 -4.389609396457672119e-01 7.213023304939270020e-02 1.124999150633811951e-01 6.421880424022674561e-02 1.352714002132415771e-02 -5.015214681625366211e-01
-6.880918145179748535e-01 -1.115432828664779663e-01 -4.956016540527343750e-01 1.047101020812988281e-01 -1.368804126977920532e-01 8.474994450807571411e-02 -4.065254330635070801e-01 -2.575281560420989990e-01
-1.486358195543289185e-01 -2.620754949748516083e-02 -6.449164152145385742e-01 -3.761960566043853760e-01 3.708179891109466553e-01 -7.332190871238708496e-02 -1.979027837514877319e-01 -4.875780045986175537e-01
2.562492527067661285e-02 5.872560199350118637e-03 -1.657977849245071411e-01 -1.924859583377838135e-01 4.192532002925872803e-01 -7.064042091369628906e-01 -2.596211433410644531e-01 -4.388460814952850342e-01
-8.827111721038818359e-01 -3.653264045715332031e-01 -1.993166506290435791e-01 1.055506616830825806e-01 -4.482941702008247375e-02 -1.004281714558601379e-01 2.448919042944908142e-02 -1.542546451091766357e-01
-3.281109035015106201e-01 2.710646986961364746e-01 3.124720230698585510e-02 -1.680755466222763062e-01 -7.094879448413848877e-02 -8.312465548515319824e-01 -1.168671324849128723e-01 -2.828054726123809814e-01
-4.089430570602416992e-01 1.314826905727386475e-01 -9.313367307186126709e-02 -1.476122997701168060e-02 -8.641823381185531616e-02 -8.680514097213745117e-01 -7.547114044427871704e-02 -1.997718513011932373e-01
-6.017022952437400818e-02 -1.914682835340499878e-01 1.021707281470298767e-01 -3.629221022129058838e-01 4.060229286551475525e-02 6.749370694160461426e-02 -2.852286696434020996e-01 -8.544054627418518066e-01
1.341219544410705566e-01 -3.087825775146484375e-01 -4.829204976558685303e-01 1.402451992034912109e-01 8.733565360307693481e-02 -4.689646065235137939e-01 -5.731186270713806152e-02 -6.347786188125610352e-01
1.142770349979400635e-01 -7.829036712646484375e-01 6.479432340711355209e-03 -2.392778098583221436e-01 -2.864177227020263672e-01 -4.152360856533050537e-01 -2.122905403375625610e-01 -1.310867071151733398e-01
-7.466990351676940918e-01 -2.624110281467437744e-01 2.143225371837615967e-01 -3.449556827545166016e-01 5.446855444461107254e-03 -1.057656556367874146e-01 2.647098004817962646e-01 -3.568824231624603271e-01
-4.228682219982147217e-01 -5.395711064338684082e-01 -3.372666537761688232e-01 -6.306603550910949707e-02 -9.179008007049560547e-02 -2.560639381408691406e-01 5.354188680648803711e-01 -2.272702306509017944e-01
-2.396552413702011108e-01 -7.451259344816207886e-02 -3.027262091636657715e-01 -2.768168151378631592e-01 2.033193558454513550e-01 2.226089388132095337e-01 -2.926307320594787598e-01 -7.695558667182922363e-01
2.935621440410614014e-01 -4.907429218292236328e-01 -4.785457625985145569e-02 -3.374992609024047852e-01 -1.140567474067211151e-02 -5.812274217605590820e-01 -2.113014161586761475e-01 -4.173646569252014160e-01
-1.835493892431259155e-01 8.916098624467849731e-02 -2.499530017375946045e-01 -5.249126553535461426e-01 4.361734390258789062e-01 -1.864534467458724976e-01 -6.054469347000122070e-01 -1.696222573518753052e-01
-4.539923667907714844e-01 -3.640058040618896484e-01 -1.616194099187850952e-01 2.148547917604446411e-01 2.606891989707946777e-01 3.683750703930854797e-02 -6.439925432205200195e-01 -3.241373300552368164e-01
-5.546367168426513672e-01 -3.916674554347991943e-01 -5.215866565704345703e-01 5.864777602255344391e-03 3.433897495269775391e-01 7.387088239192962646e-02 -1.389300376176834106e-01 -3.524382710456848145e-01
-1.603657305240631104e-01 1.656681299209594727e-01 -3.408407866954803467e-01 -4.916288554668426514e-01 1.329757366329431534e-02 -6.956489682197570801e-01 -3.237292170524597168e-01 -7.785176858305931091e-03
-5.464226603507995605e-01 -4.000063240528106689e-01 4.059392213821411133e-01 -4.471044242382049561e-02 -3.017248213291168213e-02 -4.839637875556945801e-02 -1.466643214225769043e-01 -5.914970040321350098e-01
-4.770973324775695801e-01 -2.525801658630371094e-01 3.525339663028717041e-01 2.478173226118087769e-01 -2.560568451881408691e-01 -2.134969681501388550e-01 -2.561833858489990234e-01 -5.883126258850097656e-01
-6.024409532546997070e-01 -3.241136670112609863e-01 -1.755853444337844849e-01 -1.259383410215377808e-01 1.079679355025291443e-01 2.376070618629455566e-01 -3.329392075538635254e-01 -5.534996390342712402e-01
1.878098845481872559e-01 -6.591353416442871094e-01 -2.518131434917449951e-01 -4.466174840927124023e-01 -2.069650143384933472e-01 -5.668769031763076782e-02 -2.764923274517059326e-01 -3.806507289409637451e-01
-4.538839757442474365e-01 1.982302963733673096e-01 -3.611929118633270264e-01 -4.885275065898895264e-01 1.145927608013153076e-01 1.023029536008834839e-01 -1.857140064239501953e-01 -5.722653865814208984e-01
-1.842368692159652710e-01 -3.914991915225982666e-01 1.007275730371475220e-01 -8.737735748291015625e-01 1.631096005439758301e-01 -5.496992915868759155e-02 -1.186842937022447586e-02 -9.691012650728225708e-02
-1.290496289730072021e-01 1.953214257955551147e-01 -4.376664757728576660e-01 -5.470442771911621094e-01 1.760344654321670532e-01 -2.202274464070796967e-02 -4.309313595294952393e-01 -4.870435893535614014e-01
-5.953586101531982422e-01 -2.020182274281978607e-02 1.927267909049987793e-01 -3.095484972000122070e-01 -1.856016218662261963e-01 -3.329890966415405273e-01 3.644427955150604248e-01 -4.837643206119537354e-01
-2.448212504386901855e-01 -1.942208558320999146e-01 1.491191796958446503e-02 2.056039273738861084e-01 -3.581807017326354980e-01 -1.825754046440124512e-01 1.787009648978710175e-02 -8.354034423828125000e-01
-3.584811985492706299e-01 1.242995113134384155e-01 -4.360460340976715088e-01 2.893107533454895020e-01 -7.281795889139175415e-02 -1.383890360593795776e-01 -5.971249938011169434e-01 -4.485439360141754150e-01
-3.228939771652221680e-01 -4.662606120109558105e-01 -3.477688133716583252e-01 1.314820051193237305e-01 4.341092705726623535e-01 -5.729013681411743164e-01 -5.252792313694953918e-02 -1.438188105821609497e-01
-4.210443794727325439e-01 -2.824195623397827148e-01 -6.754484176635742188e-01 7.253765314817428589e-02 1.370294988155364990e-01 6.510316580533981323e-02 -1.019386500120162964e-01 -4.980579316616058350e-01
3.435152471065521240e-01 -2.796058654785156250e-01 4.339046776294708252e-03 -4.075600802898406982e-01 -2.026378959417343140e-01 -5.454714894294738770e-01 -2.368256598711013794e-01 -4.929568171501159668e-01
-1.055640131235122681e-01 -2.440752238035202026e-01 4.511317908763885498e-01 -6.340029835700988770e-01 -8.899164944887161255e-02 -2.465519905090332031e-01 -1.664694994688034058e-01 -4.768483042716979980e-01
-3.028735518455505371e-01 1.536164283752441406e-01 -3.479956984519958496e-01 -1.985874325037002563e-01 2.604705654084682465e-02 -8.179311156272888184e-01 -2.332503497600555420e-01 6.004304159432649612e-03
-1.156419813632965088e-01 -2.939087450504302979e-01 1.953347772359848022e-01 -2.557642161846160889e-01 -5.325953364372253418e-01 -6.601883769035339355e-01 -2.699893116950988770e-01 -6.536757946014404297e-02
-3.337046802043914795e-01 -1.096156463027000427e-01 2.079584598541259766e-01 1.226539909839630127e-01 -5.624926090240478516e-01 -2.264807373285293579e-01 -1.293531656265258789e-01 -6.587193608283996582e-01
-1.836187019944190979e-02 1.003695651888847351e-01 -2.189601659774780273e-01 -8.024751394987106323e-02 -3.404563665390014648e-01 -8.275151252746582031e-02 -2.846540510654449463e-01 -8.552305102348327637e-01
-8.993707597255706787e-02 -4.889740943908691406e-01 -6.213739514350891113e-01 7.478277385234832764e-02 3.623562157154083252e-01 -3.089436888694763184e-01 6.012024730443954468e-02 -3.616003990173339844e-01
-8.653628826141357422e-02 -5.707059502601623535e-01 -6.725646257400512695e-01 9.762359783053398132e-03 -1.921561211347579956e-01 -1.847063936293125153e-02 1.009416282176971436e-01 -4.085503518581390381e-01
-4.566078633069992065e-02 4.194606468081474304e-02 -4.940828382968902588e-01 -5.548233538866043091e-02 1.596070528030395508e-01 -6.498406529426574707e-01 3.132607042789459229e-02 -5.479151010513305664e-01
-1.684675216674804688e-01 -1.197158545255661011e-01 -3.972478508949279785e-01 -3.674038946628570557e-01 -3.422599434852600098e-01 -6.829508543014526367e-01 -2.569298744201660156e-01 1.221419945359230042e-01
-2.256406657397747040e-02 -6.497092843055725098e-01 3.544846773147583008e-01 -5.173044204711914062e-01 -2.464639209210872650e-02 -1.319317668676376343e-01 -1.363607048988342285e-01 -3.840545713901519775e-01
9.319929033517837524e-02 -1.827657967805862427e-01 -2.292362302541732788e-01 -7.045546919107437134e-02 8.284926414489746094e-02 -6.455115079879760742e-01 -6.841672658920288086e-01 -9.361311793327331543e-02
-6.400239467620849609e-02 -5.625945329666137695e-01 -5.178385972976684570e-01 -2.848683595657348633e-01 1.466748714447021484e-01 7.513256371021270752e-02 8.054577559232711792e-02 -5.444613695144653320e-01
6.571247428655624390e-02 -6.512455344200134277e-01 5.311948433518409729e-02 -4.704202711582183838e-01 -1.278058737516403198e-01 -8.532840758562088013e-02 -9.463107585906982422e-02 -5.611363053321838379e-01
-4.978941082954406738e-01 -4.299879074096679688e-01 -5.981683135032653809e-01 -4.393555223941802979e-01 -7.658094912767410278e-02 -7.578957825899124146e-03 -7.578623294830322266e-02 6.861218065023422241e-02
7.614365965127944946e-02 -5.178616642951965332e-01 -3.159787952899932861e-01 -6.033940315246582031e-01 -2.388800084590911865e-01 -7.556499540805816650e-02 -1.049334704875946045e-01 -4.339470267295837402e-01
-6.082173436880111694e-02 -7.059265971183776855e-01 3.178919255733489990e-01 -4.849130213260650635e-01 -1.444648019969463348e-02 -1.332112252712249756e-01 4.939682781696319580e-02 -3.760034441947937012e-01
-2.789989411830902100e-01 3.569398820400238037e-01 2.402428723871707916e-02 -3.043186962604522705e-01 7.075615227222442627e-02 -6.774812936782836914e-01 -1.519141644239425659e-01 -4.631428718566894531e-01
-6.065109372138977051e-01 -2.003362923860549927e-01 9.543903172016143799e-02 2.716618180274963379e-01 1.027172897011041641e-02 -3.631180524826049805e-01 -1.465363502502441406e-01 -5.963790416717529297e-01
1.335130482912063599e-01 -2.462386339902877808e-01 -3.431203961372375488e-01 -2.960400879383087158e-01 4.263052046298980713e-01 -3.734144568443298340e-01 -7.940028607845306396e-02 -6.234505176544189453e-01
-3.147521018981933594e-01 2.362973839044570923e-01 -3.935581073164939880e-02 -3.080996274948120117e-01 2.344480752944946289e-01 -7.238770127296447754e-01 -3.657366037368774414e-01 -1.894554346799850464e-01
-1.737899631261825562e-01 -6.782101839780807495e-02 1.645035147666931152e-01 -8.038749694824218750e-01 -1.900185197591781616e-01 -2.244699895381927490e-01 5.165177956223487854e-02 -4.502879381179809570e-01
-5.289323329925537109e-01 8.613036945462226868e-03 -4.431157112121582031e-01 -6.395016312599182129e-01 -8.985316008329391479e-02 1.529868096113204956e-01 -7.481933385133743286e-02 -2.788656651973724365e-01
-8.471692204475402832e-01 -7.178963720798492432e-02 -7.553280796855688095e-03 -5.757742747664451599e-02 1.869812905788421631e-01 -1.675106287002563477e-01 1.320537179708480835e-01 -4.396798014640808105e-01
-8.099960088729858398e-01 -1.146889925003051758e-01 1.708615571260452271e-02 -5.108371973037719727e-01 8.875964581966400146e-02 6.517344713211059570e-02 1.015378534793853760e-01 -2.169572561979293823e-01
-2.680054008960723877e-01 -3.346275985240936279e-01 3.057751655578613281e-01 2.473013103008270264e-01 -2.770780920982360840e-01 -1.721591949462890625e-01 -2.648439705371856689e-01 -6.964105367660522461e-01
-5.549411177635192871e-01 -3.821503520011901855e-01 -8.756356686353683472e-02 -4.634172618389129639e-01 1.544697433710098267e-01 -2.919105812907218933e-02 -4.686798751354217529e-01 2.814334332942962646e-01
-4.317204654216766357e-01 -3.425926566123962402e-01 -2.811627388000488281e-01 -5.337784290313720703e-01 -3.239957690238952637e-01 -2.569236159324645996e-01 -3.796956241130828857e-01 1.308589428663253784e-01
-1.922265589237213135e-01 -4.562242627143859863e-01 -1.302276924252510071e-02 -1.204514577984809875e-01 -5.310637354850769043e-01 -1.964394897222518921e-01 -1.140126511454582214e-01 -6.376629471778869629e-01
-4.803042113780975342e-01 -7.573173940181732178e-02 -2.770817093551158905e-02 -2.686736881732940674e-01 6.720848083496093750e-01 -2.470268309116363525e-01 -3.970298171043395996e-01 -1.423597484827041626e-01
-6.180096864700317383e-01 -9.803453087806701660e-02 -4.429082274436950684e-01 2.128660678863525391e-02 -5.247617512941360474e-02 9.546596556901931763e-02 -6.033800244331359863e-01 -1.894667744636535645e-01
2.681309580802917480e-01 -3.368756473064422607e-01 -1.926133036613464355e-01 -4.828385114669799805e-01 -3.761886805295944214e-02 -4.931133985519409180e-01 -6.927231792360544205e-03 -5.475069284439086914e-01
-9.594802558422088623e-02 -6.060345768928527832e-01 3.965384066104888916e-01 -3.908604681491851807e-01 -9.477461129426956177e-02 -2.277513891458511353e-01 -9.458395093679428101e-02 -4.936622381210327148e-01
-2.514205574989318848e-01 -4.611754119396209717e-01 -6.799363493919372559e-01 1.688802689313888550e-01 -1.366424858570098877e-01 -4.418045654892921448e-02 -3.183101117610931396e-01 -3.336564302444458008e-01
-3.348601758480072021e-01 -6.070099398493766785e-02 -7.105594277381896973e-01 -3.474729955196380615e-01 2.736724913120269775e-01 -1.197014120407402515e-03 2.449920400977134705e-03 -4.285414218902587891e-01
-1.163310259580612183e-01 -3.805775940418243408e-01 -1.900314539670944214e-01 -3.304854929447174072e-01 -5.322968959808349609e-01 -5.107780098915100098e-01 -3.732301294803619385e-01 1.129624694585800171e-01
-2.463261336088180542e-01 -3.945020139217376709e-01 -1.043582707643508911e-01 -3.121812641620635986e-01 -7.217537164688110352e-01 5.319836735725402832e-02 -5.559999495744705200e-02 -3.853491544723510742e-01
-5.044092535972595215e-01 -6.182260513305664062e-01 -9.918833151459693909e-03 1.874678879976272583e-01 3.502980470657348633e-01 -2.848410010337829590e-01 1.708881855010986328e-01 -3.083497881889343262e-01
4.641118459403514862e-03 -2.178849875926971436e-01 -9.475859813392162323e-03 -3.422650992870330811e-01 -3.583305478096008301e-01 -7.480679154396057129e-01 -3.821707069873809814e-01 -3.476214036345481873e-02
3.396201506257057190e-02 -3.583398163318634033e-01 -3.018654882907867432e-01 -1.510515958070755005e-01 -4.847293198108673096e-01 1.129565611481666565e-01 -2.576761543750762939e-01 -6.651175022125244141e-01
1.944041401147842407e-01 -5.468329787254333496e-01 -5.317838191986083984e-01 -1.480336934328079224e-01 -6.659315526485443115e-02 -5.074713230133056641e-01 -2.887075543403625488e-01 -1.147120147943496704e-01
-6.656172275543212891e-01 -3.519347906112670898e-01 2.621258497238159180e-01 1.497719287872314453e-01 -1.638112217187881470e-01 -2.382023185491561890e-01 5.186919122934341431e-02 -5.056571960449218750e-01
-2.394425421953201294e-01 6.130765751004219055e-02 -5.267365574836730957e-01 -4.630407691001892090e-01 1.791559010744094849e-01 1.335901916027069092e-01 -2.909697890281677246e-01 -5.589669346809387207e-01
-5.083482861518859863e-01 -3.958461284637451172e-01 1.153573915362358093e-01 1.110212802886962891e-01 -3.561681136488914490e-02 1.009756475687026978e-01 -4.339626133441925049e-01 -5.995553731918334961e-01
-6.994896531105041504e-01 -8.145795762538909912e-02 1.841822862625122070e-01 -2.017830461263656616e-01 3.099460899829864502e-01 -3.099691867828369141e-01 1.733478158712387085e-01 -4.552386403083801270e-01
-3.419147133827209473e-01 -4.405164718627929688e-02 4.807730019092559814e-01 -3.437139689922332764e-01 -1.889046132564544678e-01 -3.274377584457397461e-01 -3.178653120994567871e-01 -5.365938544273376465e-01
-2.085751891136169434e-01 -6.629163622856140137e-01 2.948640584945678711e-01 -1.966111361980438232e-01 -3.098545968532562256e-01 3.797269612550735474e-02 -2.481452077627182007e-01 -4.820890426635742188e-01
-4.885036647319793701e-01 -1.468434631824493408e-01 2.754062116146087646e-01 -7.305849194526672363e-01 2.060562670230865479e-01 -2.542426250874996185e-02 -1.311218366026878357e-03 -2.951121330261230469e-01
8.859760314226150513e-02 -1.452789604663848877e-01 2.374663483351469040e-03 -6.171002984046936035e-01 5.268032103776931763e-02 -1.613923311233520508e-01 -3.328179195523262024e-02 -7.485290765762329102e-01
-7.775911688804626465e-01 3.989729564636945724e-03 2.106388807296752930e-01 -2.257113605737686157e-01 -3.405712172389030457e-02 -4.960459843277931213e-02 -9.637383371591567993e-02 -5.358294844627380371e-01
-8.224153518676757812e-01 -9.300229698419570923e-02 7.409879472106695175e-03 6.135899946093559265e-02 -3.683199286460876465e-01 2.601254172623157501e-02 -3.143579959869384766e-01 -2.756930291652679443e-01
-1.907596588134765625e-01 -5.093735456466674805e-01 2.546107172966003418e-01 -2.842881977558135986e-01 -3.675764501094818115e-01 -2.375549226999282837e-01 5.273652449250221252e-02 -6.034707427024841309e-01
-6.574400663375854492e-01 -3.203979730606079102e-01 -2.042646855115890503e-01 -5.079741477966308594e-01 -2.835297398269176483e-02 1.643919795751571655e-01 2.565301954746246338e-01 -2.678050696849822998e-01
-6.746682524681091309e-01 -1.124667972326278687e-01 -3.538403213024139404e-01 -1.398313343524932861e-01 -1.950942575931549072e-01 7.744158059358596802e-02 -5.851321816444396973e-01 3.129694238305091858e-02
6.363879889249801636e-03 -7.819190025329589844e-01 1.174001321196556091e-01 -4.408880174160003662e-01 7.364442944526672363e-02 -2.888426482677459717e-01 3.916765749454498291e-02 -3.000159561634063721e-01
8.774161338806152344e-02 -5.337921977043151855e-01 -5.317310243844985962e-02 -7.066346406936645508e-01 -1.438845992088317871e-01 -4.111844599246978760e-01 -1.191900670528411865e-02 -1.236530840396881104e-01
-6.548899412155151367e-01 -2.040270268917083740e-01 1.623427718877792358e-01 -5.381008386611938477e-01 1.049110218882560730e-01 -2.305105924606323242e-01 3.542761206626892090e-01 -1.546986997127532959e-01
-7.615440487861633301e-01 -2.083627730607986450e-01 -3.621066212654113770e-01 -4.700687527656555176e-02 1.864434331655502319e-01 5.224145203828811646e-02 -4.388588070869445801e-01 -1.149667873978614807e-01
2.358441799879074097e-01 -2.749541699886322021e-01 -1.856743693351745605e-01 -5.790782570838928223e-01 1.802589595317840576e-01 -3.951916694641113281e-01 -9.669825434684753418e-02 -5.485898852348327637e-01
-1.576172262430191040e-01 -6.510853767395019531e-01 3.791124522686004639e-01 -2.630553841590881348e-01 -1.367274969816207886e-01 -2.441952526569366455e-01 5.187196657061576843e-02 -5.072513222694396973e-01
1.373452097177505493e-01 -3.854625821113586426e-01 -5.064146518707275391e-01 -2.049571126699447632e-01 2.394076287746429443e-01 -3.419823050498962402e-01 6.218167487531900406e-03 -5.998210906982421875e-01
-5.409221630543470383e-03 -4.407939314842224121e-01 -2.529357671737670898e-01 -2.305036336183547974e-01 -4.924080371856689453e-01 1.206306442618370056e-01 -3.445423245429992676e-01 -5.593177676200866699e-01
-8.474047780036926270e-01 -5.988529324531555176e-02 -1.484690010547637939e-01 -6.262115389108657837e-02 -4.807050824165344238e-01 -5.271371454000473022e-02 -1.359337121248245239e-01 4.512195009738206863e-03
