# Supplementary material for: Where is your field going? A machine learning approach to study the relative motion of the domains of physics
Source: PLoS One. 2020 Jun 18;15(6):e0233997. doi: 10.1371/journal.pone.0233997 (PMC7302634; doi:10.1371/journal.pone.0233997)
Supplement: S24 Data — (ZIP) [file pone.0233997.s024.zip › 23/Pacs4Run_23_VS_500_embeddings2003-2007ED8.txt]

2.233948707580566406e-01 -7.080342769622802734e-01 -1.464263647794723511e-01 1.215493830386549234e-04 -3.590276837348937988e-01 -1.605466157197952271e-01 3.619256913661956787e-01 -3.763976991176605225e-01
2.432186603546142578e-01 -7.500547170639038086e-01 -2.051009982824325562e-01 -3.548849225044250488e-01 1.118909865617752075e-01 2.012742906808853149e-01 3.212489783763885498e-01 -2.324243187904357910e-01
3.476557433605194092e-01 -3.889635503292083740e-01 -4.507920742034912109e-01 -3.187668919563293457e-01 -1.376798450946807861e-01 2.413583993911743164e-01 4.877363443374633789e-01 -3.285127580165863037e-01
1.152241602540016174e-02 -7.661122083663940430e-01 7.235005497932434082e-02 3.098740056157112122e-02 -2.190805673599243164e-01 1.488076299428939819e-01 5.521625280380249023e-01 -1.781044155359268188e-01
2.207536995410919189e-01 -7.076791524887084961e-01 1.156805679202079773e-01 2.924021705985069275e-02 -2.390985339879989624e-01 3.186347484588623047e-01 4.432100802659988403e-02 -5.249385833740234375e-01
7.094735503196716309e-01 -1.552696228027343750e-01 1.048106551170349121e-01 -5.015960335731506348e-01 -4.136558473110198975e-01 1.884574741125106812e-01 5.767909064888954163e-02 -7.552959141321480274e-04
8.356338143348693848e-01 -2.197791039943695068e-01 4.810306802392005920e-02 2.707863152027130127e-01 -3.234641551971435547e-01 2.096581310033798218e-01 -1.430821418762207031e-01 9.336064755916595459e-02
8.408544659614562988e-01 -5.543057620525360107e-02 3.182515874505043030e-02 -3.899706900119781494e-01 -3.331265151500701904e-01 5.105243995785713196e-02 9.353142976760864258e-02 1.203062459826469421e-01
-1.926706135272979736e-01 -6.986621618270874023e-01 -2.404584288597106934e-01 -4.540238082408905029e-01 -2.608253955841064453e-01 1.464041024446487427e-01 3.474511802196502686e-01 -2.459605224430561066e-02
1.454972475767135620e-01 -5.582323074340820312e-01 -4.486330449581146240e-01 -2.184993326663970947e-01 -2.907646298408508301e-01 5.097506642341613770e-01 2.704100012779235840e-01 2.612156979739665985e-02
5.199918150901794434e-01 -5.295337438583374023e-01 1.511363033205270767e-02 -4.300659298896789551e-01 -1.830998212099075317e-01 4.639805257320404053e-01 -5.409159883856773376e-02 1.108510866761207581e-01
4.613481462001800537e-01 -4.000393450260162354e-01 3.725916147232055664e-01 -4.593316912651062012e-01 -2.468061596155166626e-01 -1.825291067361831665e-01 1.542973369359970093e-01 3.990972638130187988e-01
4.271232485771179199e-01 -6.584177017211914062e-01 2.544061653316020966e-02 -2.046685516834259033e-01 -9.040977060794830322e-02 1.730664819478988647e-01 -3.038001060485839844e-01 -4.594508707523345947e-01
-3.782377764582633972e-02 -5.368576049804687500e-01 5.389744415879249573e-02 -2.652551531791687012e-01 -4.474392831325531006e-01 1.833503842353820801e-01 5.021528005599975586e-01 -3.887303471565246582e-01
4.672087132930755615e-01 -3.951816260814666748e-01 -6.124424338340759277e-01 -1.845633834600448608e-01 7.267972826957702637e-02 -4.178768396377563477e-01 -1.124445945024490356e-01 -1.544368118047714233e-01
7.039185166358947754e-01 -4.203868210315704346e-01 -3.050477430224418640e-02 -1.504688113927841187e-01 -6.803841888904571533e-02 2.172506898641586304e-01 3.443566560745239258e-01 3.657782971858978271e-01
3.342826366424560547e-01 -4.943997859954833984e-01 5.530245900154113770e-01 -9.721372276544570923e-03 -2.861215770244598389e-01 -1.458224803209304810e-01 4.796272516250610352e-01 -6.871182471513748169e-02
7.250095605850219727e-01 -2.724891901016235352e-01 6.778340321034193039e-04 -1.078734397888183594e-01 1.186156831681728363e-02 -4.904110357165336609e-02 5.209068655967712402e-01 -3.385023474693298340e-01
2.581313550472259521e-01 -2.449384778738021851e-01 1.678880304098129272e-01 -5.556079149246215820e-01 -6.266702413558959961e-01 -5.523412302136421204e-02 -3.538475334644317627e-01 1.245492547750473022e-01
5.274074077606201172e-01 -4.529989957809448242e-01 -8.261364698410034180e-02 -4.200673103332519531e-01 -1.753267794847488403e-01 2.775934934616088867e-01 -4.749217927455902100e-01 1.866060891188681126e-03
5.156309008598327637e-01 -4.725785255432128906e-01 3.001614212989807129e-01 -3.201799988746643066e-01 -1.128577068448066711e-01 -6.995880603790283203e-02 5.458161830902099609e-01 -5.134011805057525635e-02
4.181811511516571045e-01 -6.244927048683166504e-01 -7.938370108604431152e-02 -3.343666493892669678e-01 -1.081117093563079834e-01 2.680431902408599854e-01 -4.649611413478851318e-01 -1.315534710884094238e-01
3.705453276634216309e-01 -5.129760503768920898e-01 6.018525958061218262e-01 -1.585071086883544922e-01 -3.086197078227996826e-01 -2.301260232925415039e-01 -2.525008022785186768e-01 1.548646669834852219e-02
7.040772438049316406e-01 -4.139300584793090820e-01 2.531778514385223389e-01 -2.462181448936462402e-01 1.107975915074348450e-01 -2.066574692726135254e-01 3.722729980945587158e-01 -1.210135370492935181e-01
2.751812040805816650e-01 -2.885953187942504883e-01 2.409344762563705444e-01 -3.699061572551727295e-01 -2.660840451717376709e-01 -3.025253713130950928e-01 6.586744785308837891e-01 -2.234589755535125732e-01
6.223918199539184570e-01 -1.842455416917800903e-01 2.744071781635284424e-01 -2.760122418403625488e-01 -4.292515516281127930e-01 -7.267619669437408447e-02 3.073709309101104736e-01 3.783971369266510010e-01
5.650340914726257324e-01 -5.381995439529418945e-01 -4.211011826992034912e-01 -5.407593213021755219e-03 1.984712779521942139e-01 -3.386109471321105957e-01 2.229223102331161499e-01 9.989851713180541992e-02
4.427869021892547607e-01 -5.898395180702209473e-01 -2.666029930114746094e-01 5.383217930793762207e-01 -8.315718919038772583e-02 -2.112735956907272339e-01 -4.439897462725639343e-02 -2.040556371212005615e-01
4.833891689777374268e-01 -7.350326776504516602e-01 -4.006854593753814697e-01 -9.655121713876724243e-03 2.333363294601440430e-01 -5.256638675928115845e-02 -1.882908865809440613e-02 8.863624930381774902e-02
7.864387035369873047e-01 -2.503963112831115723e-01 -4.910404235124588013e-02 -4.242831468582153320e-01 -2.307927608489990234e-01 2.403393983840942383e-01 -1.234570592641830444e-01 1.005913168191909790e-01
2.972002029418945312e-01 -6.745135784149169922e-01 -2.665466964244842529e-01 -1.533787101507186890e-01 -1.386898756027221680e-01 5.235171318054199219e-01 2.787990868091583252e-02 2.608622908592224121e-01
7.204077839851379395e-01 -2.545370757579803467e-01 5.794502422213554382e-02 -1.929788589477539062e-01 -3.181446492671966553e-01 1.902026236057281494e-01 2.713477909564971924e-01 4.057121574878692627e-01
3.337681293487548828e-01 -2.569966912269592285e-01 3.622800409793853760e-01 -2.014264166355133057e-01 -6.365903019905090332e-01 1.267051845788955688e-01 4.789775311946868896e-01 3.331614891067147255e-03
4.614492356777191162e-01 -4.651992321014404297e-01 6.577086448669433594e-01 -1.061009615659713745e-01 -2.211831510066986084e-01 -2.779570519924163818e-01 1.414397265762090683e-02 2.083433046936988831e-02
6.272129416465759277e-01 -1.282768696546554565e-01 5.080103129148483276e-02 2.382277101278305054e-01 -6.261042356491088867e-01 2.661560773849487305e-01 2.507885396480560303e-01 7.124155014753341675e-02
4.344310164451599121e-01 -9.676827490329742432e-02 -6.809397339820861816e-01 4.992583766579627991e-02 -4.148925542831420898e-01 -8.770563453435897827e-02 3.902105093002319336e-01 6.034697219729423523e-02
2.330092042684555054e-01 -5.320261716842651367e-01 -8.751983940601348877e-02 -2.326653748750686646e-01 -4.251791536808013916e-01 2.777562737464904785e-01 -2.845634818077087402e-01 -5.118201971054077148e-01
3.048997521400451660e-01 -5.658229589462280273e-01 -2.115153670310974121e-01 2.591463550925254822e-02 9.224814921617507935e-02 -7.085880041122436523e-01 8.248926699161529541e-02 -1.551100015640258789e-01
4.873438477516174316e-01 -6.964917778968811035e-01 -3.905761837959289551e-01 -4.489691928029060364e-02 1.847827434539794922e-01 -4.550567269325256348e-02 -6.399790942668914795e-02 2.872605025768280029e-01
8.331624269485473633e-01 -3.975197672843933105e-01 1.742014139890670776e-01 -1.250970959663391113e-01 -5.543993040919303894e-02 1.386357396841049194e-01 2.801516950130462646e-01 3.232186287641525269e-02
5.896074175834655762e-01 -5.664266347885131836e-01 4.901780188083648682e-02 2.774310410022735596e-01 -1.622312366962432861e-01 3.796544373035430908e-01 1.936463266611099243e-02 2.851699590682983398e-01
1.787184178829193115e-01 -7.783520221710205078e-02 -7.504951357841491699e-01 -1.926850825548171997e-01 -5.439233183860778809e-01 -1.381860971450805664e-01 2.113967239856719971e-01 -4.465952888131141663e-02
7.579150199890136719e-01 -2.134210467338562012e-01 1.668463796377182007e-01 -1.640820801258087158e-01 -3.686451017856597900e-01 5.124045535922050476e-02 2.853222489356994629e-01 3.245335221290588379e-01
6.776677370071411133e-01 -2.786051332950592041e-01 4.262410402297973633e-01 -2.635321319103240967e-01 -4.159910678863525391e-01 1.399546116590499878e-01 2.468289434909820557e-02 -1.370034813880920410e-01
5.020412802696228027e-01 -1.751635521650314331e-01 3.711612522602081299e-01 -3.320338129997253418e-01 -4.790076315402984619e-01 -3.409682810306549072e-01 2.200053818523883820e-02 3.508183956146240234e-01
5.865520238876342773e-01 -6.335224956274032593e-02 9.858616441488265991e-02 -4.266206324100494385e-01 -6.346464157104492188e-01 3.006689436733722687e-02 2.132072448730468750e-01 -1.052678823471069336e-01
7.256463766098022461e-01 -2.274299710988998413e-01 1.239062622189521790e-01 -3.931169211864471436e-01 -1.572072803974151611e-01 3.407919406890869141e-02 3.749347329139709473e-01 -2.921776175498962402e-01
7.279522716999053955e-02 -4.856538176536560059e-01 2.026677727699279785e-01 -5.972780659794807434e-02 -4.471647441387176514e-01 2.540633082389831543e-02 5.109634399414062500e-01 -5.025079250335693359e-01
3.204365372657775879e-01 -2.649462819099426270e-01 4.608115851879119873e-01 -3.382199406623840332e-01 -6.653627157211303711e-01 -3.271440789103507996e-02 -1.214663907885551453e-01 2.045777589082717896e-01
3.824217021465301514e-01 -6.670660376548767090e-01 -8.547955751419067383e-02 -2.927953302860260010e-01 -2.431944571435451508e-02 1.450508683919906616e-01 -3.278320133686065674e-01 -4.320133924484252930e-01
1.242541149258613586e-01 -4.701103866100311279e-01 -8.457645773887634277e-02 -5.766552686691284180e-01 -1.168356984853744507e-01 -1.834874749183654785e-01 3.892209827899932861e-01 4.744064211845397949e-01
6.979100108146667480e-01 -3.695302903652191162e-01 3.490545153617858887e-01 -2.722823061048984528e-02 -1.032240688800811768e-01 -1.019386127591133118e-01 3.973384797573089600e-01 -2.736126482486724854e-01
6.385751962661743164e-01 -5.487759709358215332e-01 5.941918492317199707e-02 -1.450280249118804932e-01 -2.015225030481815338e-02 1.986486464738845825e-01 4.711094200611114502e-01 6.849514693021774292e-02
3.103795945644378662e-01 -5.079070329666137695e-01 -5.112758874893188477e-01 -3.200856149196624756e-01 1.989210583269596100e-02 -4.399739801883697510e-01 2.435565367341041565e-02 2.954171597957611084e-01
4.044231474399566650e-01 -4.299440383911132812e-01 3.448355197906494141e-01 -5.222806930541992188e-01 -2.477579936385154724e-02 -3.061352372169494629e-01 3.756040036678314209e-01 1.564936786890029907e-01
3.317552506923675537e-01 -7.005440592765808105e-01 -7.690926641225814819e-02 -2.678121328353881836e-01 -1.272057741880416870e-01 2.695936858654022217e-01 -4.367224574089050293e-01 -2.048156112432479858e-01
3.873349726200103760e-01 -2.281148880720138550e-01 3.689527511596679688e-01 -4.068239927291870117e-01 -6.120130419731140137e-01 2.326198481023311615e-02 3.310610353946685791e-01 1.077074408531188965e-01
3.866841495037078857e-01 -7.226583957672119141e-01 -1.523384749889373779e-01 -4.253216981887817383e-01 -9.329198300838470459e-02 2.711440622806549072e-01 -2.046147733926773071e-01 6.727348081767559052e-03
2.985971271991729736e-01 -3.272938430309295654e-01 4.177443683147430420e-01 -5.955220460891723633e-01 -2.402421087026596069e-01 -4.477783441543579102e-01 4.629045352339744568e-02 1.191519647836685181e-01
2.401285916566848755e-01 -6.085016131401062012e-01 5.944553613662719727e-01 -1.173647642135620117e-01 -1.904857158660888672e-01 -3.639577627182006836e-01 -1.100645959377288818e-01 1.550745517015457153e-01
5.173399299383163452e-02 -3.303750753402709961e-01 2.971746325492858887e-01 -2.502740025520324707e-01 -6.864768266677856445e-01 5.320289358496665955e-02 3.794906437397003174e-01 -3.451551795005798340e-01
7.895433306694030762e-01 -1.116671860218048096e-01 2.457245290279388428e-01 -2.897461950778961182e-01 -4.151827096939086914e-01 8.583644032478332520e-02 1.958629488945007324e-01 -4.136942699551582336e-02
6.186777353286743164e-01 -8.273978531360626221e-02 7.012225687503814697e-02 1.730615198612213135e-01 -6.522085070610046387e-01 2.354619204998016357e-01 2.127800583839416504e-01 2.223306894302368164e-01
4.427736103534698486e-01 -4.869433939456939697e-01 5.034105181694030762e-01 2.727320604026317596e-02 -3.094432950019836426e-01 -3.663877723738551140e-03 2.127720862627029419e-01 4.142837822437286377e-01
3.276011645793914795e-01 -8.409582376480102539e-01 -1.968752592802047729e-01 7.477912306785583496e-02 2.501602172851562500e-01 -2.530027031898498535e-01 -1.133601814508438110e-01 -4.091595858335494995e-02
6.443433165550231934e-01 -3.213742673397064209e-01 1.763068884611129761e-01 -4.344406127929687500e-01 -2.181525081396102905e-01 1.136449277400970459e-01 4.480264484882354736e-01 2.199838869273662567e-02
4.507445096969604492e-01 -3.455122709274291992e-01 3.535275757312774658e-01 -2.170751690864562988e-01 -5.489204525947570801e-01 2.236566543579101562e-01 1.482806652784347534e-01 3.633512854576110840e-01
2.086545974016189575e-01 -8.415812849998474121e-01 -1.613681316375732422e-01 1.807334125041961670e-01 -3.053846303373575211e-03 -3.285802602767944336e-01 -2.451017946004867554e-01 -1.464602500200271606e-01
9.815395623445510864e-02 -2.367384284734725952e-01 9.622360020875930786e-02 -5.764687657356262207e-01 -5.767556428909301758e-01 -2.066463530063629150e-01 -3.996060788631439209e-01 -2.402303516864776611e-01
-1.026768684387207031e-01 -7.621412873268127441e-01 -2.649482898414134979e-02 -6.776276975870132446e-02 -2.666921913623809814e-01 1.069486439228057861e-01 3.054398000240325928e-01 4.769152700901031494e-01
3.549414575099945068e-01 -1.756557375192642212e-01 1.614349484443664551e-01 -5.970059037208557129e-01 -5.720461010932922363e-01 -1.765304058790206909e-01 -3.089832663536071777e-01 8.254826068878173828e-02
8.294227719306945801e-01 -3.222680091857910156e-01 1.892299205064773560e-01 -1.052114591002464294e-01 1.307169348001480103e-02 -1.307647526264190674e-01 3.706634938716888428e-01 -8.162109553813934326e-02
6.511662006378173828e-01 -2.471462339162826538e-01 3.835840523242950439e-01 -4.453943073749542236e-01 -2.647171020507812500e-01 -3.066754937171936035e-01 -3.569712862372398376e-02 -6.316002458333969116e-02
2.331538349390029907e-01 -7.925519943237304688e-01 -3.081493973731994629e-01 4.196694493293762207e-01 -1.091161966323852539e-01 -2.497432753443717957e-02 -1.319201570004224777e-02 -1.836248338222503662e-01
4.437605440616607666e-01 -3.632450103759765625e-01 5.941424965858459473e-01 -1.357361227273941040e-01 -3.627774417400360107e-01 -3.397423624992370605e-01 -2.280349433422088623e-01 -2.584566920995712280e-02
6.537969112396240234e-01 -2.911387681961059570e-01 2.776479423046112061e-01 -5.614881515502929688e-01 -2.472830861806869507e-01 7.048223912715911865e-02 9.568252414464950562e-02 -1.419816166162490845e-01
5.075321793556213379e-01 -3.429675996303558350e-01 -2.832725048065185547e-01 -3.730943426489830017e-02 -1.120610311627388000e-01 -5.874856114387512207e-01 1.973859220743179321e-01 3.827413618564605713e-01
6.075487136840820312e-01 -5.910890698432922363e-01 1.491547673940658569e-01 3.298815488815307617e-01 -8.298553526401519775e-02 3.281047940254211426e-01 1.040532588958740234e-01 -1.583121865987777710e-01
4.646944105625152588e-01 -2.201929241418838501e-01 -7.077836990356445312e-01 1.183243170380592346e-01 -4.173834621906280518e-01 -4.867043718695640564e-02 -1.465935111045837402e-01 1.501608788967132568e-01
5.964219570159912109e-01 -6.444759666919708252e-02 1.746661365032196045e-01 -3.697699904441833496e-01 -3.581137061119079590e-01 -4.876545071601867676e-01 -2.965599596500396729e-01 1.374371498823165894e-01
1.274542068131268024e-03 -5.749474763870239258e-01 8.860474824905395508e-02 -6.496604084968566895e-01 -1.867861151695251465e-01 -2.384101003408432007e-01 -2.784095108509063721e-01 -2.651117146015167236e-01
5.398992300033569336e-01 -2.270779162645339966e-01 2.949614524841308594e-01 -4.514489173889160156e-01 -3.181055188179016113e-01 -1.376486420631408691e-01 3.995969593524932861e-01 2.938027083873748779e-01
3.901174962520599365e-01 -4.709319770336151123e-01 -3.459579050540924072e-01 -4.246987029910087585e-02 4.456381872296333313e-02 -6.747108101844787598e-01 2.129536718130111694e-01 4.439472779631614685e-02
4.658517837524414062e-01 -5.429939031600952148e-01 -2.097989171743392944e-01 3.109094500541687012e-01 2.295593265444040298e-03 -5.622568130493164062e-01 -4.346058145165443420e-02 1.715594232082366943e-01
2.002824693918228149e-01 -3.927707672119140625e-01 3.478532135486602783e-01 -3.742360174655914307e-01 -4.985082447528839111e-01 1.061303392052650452e-01 5.279657840728759766e-01 -7.772754132747650146e-02
4.701385200023651123e-01 -6.042650938034057617e-01 -5.634050816297531128e-02 -3.829203248023986816e-01 6.080361548811197281e-03 3.214544057846069336e-01 -4.008237719535827637e-01 1.330561703070998192e-03
3.961709737777709961e-01 -4.231496155261993408e-01 -4.500389099121093750e-01 -2.979719936847686768e-01 4.415023699402809143e-02 -5.382739305496215820e-01 1.123704388737678528e-01 2.614487111568450928e-01
1.381594836711883545e-01 -5.705877542495727539e-01 -2.921782433986663818e-01 2.695300579071044922e-01 -1.628747284412384033e-01 -6.074481010437011719e-01 2.577041089534759521e-01 1.881336122751235962e-01
7.450413107872009277e-01 -2.075657248497009277e-01 2.359962761402130127e-01 -3.566061258316040039e-01 -3.686574101448059082e-01 1.455424129962921143e-01 -5.627130717039108276e-02 -2.423023432493209839e-01
5.743468999862670898e-01 -6.805468201637268066e-01 -2.958555817604064941e-01 -3.747286275029182434e-02 1.421567797660827637e-01 8.474752306938171387e-03 2.564911246299743652e-01 1.788266599178314209e-01
1.970076113939285278e-01 -3.155595362186431885e-01 3.291054368019104004e-01 -4.929008483886718750e-01 -4.514133930206298828e-01 -1.169450059533119202e-01 5.376744866371154785e-01 -6.168060004711151123e-02
4.113078862428665161e-02 -2.410155236721038818e-01 2.695917189121246338e-01 -4.565119445323944092e-01 -7.571882009506225586e-01 -4.298230260610580444e-02 -1.969057768583297729e-01 -2.125642150640487671e-01
7.888618856668472290e-02 -8.672415018081665039e-01 -3.221707344055175781e-01 2.018153071403503418e-01 -1.292830798774957657e-02 -1.785392612218856812e-01 -1.024453714489936829e-01 -2.336822599172592163e-01
7.355458140373229980e-01 -4.110482931137084961e-01 2.925285100936889648e-01 -1.183476746082305908e-01 -4.488410428166389465e-02 -5.602118372917175293e-02 3.684585988521575928e-01 -2.225264906883239746e-01
2.781480252742767334e-01 -3.871912062168121338e-01 2.438547909259796143e-01 -3.916843831539154053e-01 -3.606324195861816406e-01 -5.836598575115203857e-03 6.548120379447937012e-01 3.108492679893970490e-02
8.847089111804962158e-02 -3.212385475635528564e-01 -1.446254830807447433e-02 -6.413073539733886719e-01 -5.180690884590148926e-01 -7.078956067562103271e-02 -4.387655556201934814e-01 1.075757294893264771e-01
6.176857352256774902e-01 -4.428107142448425293e-01 2.726960182189941406e-01 3.291393816471099854e-01 -3.192356526851654053e-01 3.176199793815612793e-01 1.007218584418296814e-01 -1.635492742061614990e-01
8.009939789772033691e-01 -2.156061083078384399e-01 2.240457683801651001e-01 -2.525161504745483398e-01 -1.646815240383148193e-01 -1.305679976940155029e-01 3.887509703636169434e-01 -5.163765698671340942e-02
3.235110342502593994e-01 -5.194230675697326660e-01 -2.343140095472335815e-01 -4.397023916244506836e-01 -1.810487955808639526e-01 1.189656928181648254e-01 -5.625454783439636230e-01 -1.179414093494415283e-01
7.533899545669555664e-01 -5.582320690155029297e-02 4.924466460943222046e-02 -3.229890763759613037e-01 -5.200176239013671875e-01 1.377401798963546753e-01 -4.206946864724159241e-02 1.771434247493743896e-01
7.449678778648376465e-01 -2.327050864696502686e-01 2.997981309890747070e-01 -3.052033483982086182e-01 -1.966372728347778320e-01 -1.411362588405609131e-01 3.862890303134918213e-01 6.178462877869606018e-03
5.511443018913269043e-01 -5.286157131195068359e-01 -9.338250011205673218e-02 -2.547021210193634033e-01 6.120027601718902588e-02 1.232855916023254395e-01 5.471478402614593506e-02 -5.668098330497741699e-01
-3.302029371261596680e-01 -4.625233113765716553e-01 -1.937222182750701904e-01 8.487334102392196655e-02 -7.314538359642028809e-01 -2.464113980531692505e-01 1.102973520755767822e-02 -1.908959895372390747e-01
1.367602944374084473e-01 -3.403226435184478760e-01 3.133510649204254150e-01 7.077643275260925293e-02 -5.963023304939270020e-01 -6.383264064788818359e-02 4.845735728740692139e-01 -4.096538126468658447e-01
4.552932381629943848e-01 -9.068649262189865112e-02 2.289478927850723267e-01 -4.308030307292938232e-01 -5.338365435600280762e-01 -2.388743758201599121e-01 -1.536680161952972412e-01 4.252289235591888428e-01
3.676896989345550537e-01 -3.467295467853546143e-01 5.150330066680908203e-01 -4.920459389686584473e-01 -1.963998675346374512e-01 -4.216297566890716553e-01 1.032424047589302063e-01 -1.010498180985450745e-01
-2.374426126480102539e-01 -6.360129117965698242e-01 -8.879910409450531006e-02 -4.875722825527191162e-01 -3.791139721870422363e-01 1.409808360040187836e-02 3.778979778289794922e-01 8.224012702703475952e-02
5.098385214805603027e-01 -3.613718152046203613e-01 -3.276860713958740234e-01 6.240879371762275696e-02 -3.786041960120201111e-02 -6.127343177795410156e-01 -2.530437111854553223e-01 2.393621653318405151e-01
2.362250834703445435e-01 -3.902509212493896484e-01 -4.619154930114746094e-01 -1.140724569559097290e-01 -2.213085293769836426e-01 -5.922240614891052246e-01 -7.731650024652481079e-02 3.997987806797027588e-01
-5.873501673340797424e-02 -4.645344316959381104e-01 2.520104646682739258e-01 -6.047971844673156738e-01 -3.519467711448669434e-01 -3.050417602062225342e-01 1.949852257966995239e-01 3.106972575187683105e-01
3.455880880355834961e-01 -2.038415707647800446e-02 -7.069417238235473633e-01 -1.348706483840942383e-01 -6.011102199554443359e-01 -1.685952767729759216e-02 1.310681831091642380e-02 2.017921768128871918e-02
3.075130879878997803e-01 3.951100260019302368e-02 3.147798180580139160e-01 -3.031085729598999023e-01 -8.254225254058837891e-01 -7.552098482847213745e-02 5.906604230403900146e-02 -1.496624946594238281e-01
3.795958459377288818e-01 -2.769353687763214111e-01 -5.826824307441711426e-01 -1.839266121387481689e-01 -1.757221072912216187e-01 -5.285843610763549805e-01 8.831025660037994385e-02 2.962900400161743164e-01
4.006178677082061768e-01 -4.478514492511749268e-01 -5.595306158065795898e-01 -5.448930431157350540e-03 -1.759054511785507202e-01 -1.626279950141906738e-01 -4.398788809776306152e-01 2.737628519535064697e-01
6.070362329483032227e-01 -4.254480898380279541e-01 1.503092050552368164e-01 -4.012072980403900146e-01 -2.940378785133361816e-01 3.820859789848327637e-01 9.661266207695007324e-02 1.586153358221054077e-01
2.307564914226531982e-01 -2.452057898044586182e-01 4.027187824249267578e-01 -2.810886502265930176e-01 -5.155341625213623047e-01 -1.893245875835418701e-01 5.702301859855651855e-01 -1.365669369697570801e-01
5.991504788398742676e-01 -3.843574821949005127e-01 2.527723908424377441e-01 -3.599731624126434326e-02 -3.363439142704010010e-01 1.379741728305816650e-01 3.810431659221649170e-01 3.882531821727752686e-01
4.268890321254730225e-01 -1.507339477539062500e-01 -1.103162989020347595e-01 -3.122264146804809570e-01 -4.258446395397186279e-01 -1.559620052576065063e-01 -5.010131597518920898e-01 -4.782342314720153809e-01
4.479746520519256592e-01 -2.347307652235031128e-01 2.087920457124710083e-01 -3.828856647014617920e-01 -6.240655779838562012e-01 2.982510328292846680e-01 -1.403812319040298462e-01 2.364448755979537964e-01
5.938311293721199036e-02 -3.063312768936157227e-01 6.372673809528350830e-02 2.544241398572921753e-02 -7.381526231765747070e-01 -1.323778182268142700e-01 -3.769628405570983887e-01 -4.398092925548553467e-01
4.136309623718261719e-01 -4.602123796939849854e-01 5.333611965179443359e-01 -4.106941819190979004e-01 -1.730535477399826050e-01 -3.558577895164489746e-01 7.072241604328155518e-02 -4.884894937276840210e-02
4.109809994697570801e-01 -1.515618246048688889e-02 -5.623050928115844727e-01 1.902780383825302124e-01 -5.963761210441589355e-01 -2.633402347564697266e-01 2.157792448997497559e-01 -8.306057751178741455e-02
8.131141215562820435e-02 -4.721544682979583740e-01 2.068153768777847290e-01 -5.211374759674072266e-01 -2.652079164981842041e-01 -2.979609370231628418e-01 -3.227496445178985596e-01 -4.391112029552459717e-01
2.190642505884170532e-01 -6.821013689041137695e-01 -1.137878224253654480e-01 4.505678117275238037e-01 -9.590207040309906006e-02 -5.038796067237854004e-01 -1.253858301788568497e-02 8.683550357818603516e-02
2.907867729663848877e-01 -5.211123824119567871e-01 6.316797137260437012e-01 -8.312467485666275024e-02 -2.916907370090484619e-01 -3.497118949890136719e-01 -7.501411437988281250e-02 1.579457670450210571e-01
4.594497382640838623e-01 -3.943725824356079102e-01 6.234129071235656738e-01 -1.203995570540428162e-01 -3.544879853725433350e-01 -1.640848815441131592e-01 -2.305660843849182129e-01 -1.564943790435791016e-01
3.194504380226135254e-01 -4.273037612438201904e-01 -5.382770299911499023e-01 -1.471030712127685547e-01 -6.320308148860931396e-02 -5.501071810722351074e-01 1.680505126714706421e-01 2.629217505455017090e-01
8.110391497611999512e-01 -3.372512757778167725e-01 1.442165523767471313e-01 -2.901148200035095215e-01 -1.422212272882461548e-01 1.250357329845428467e-01 1.243798509240150452e-01 2.686649858951568604e-01
-8.737017214298248291e-02 -8.626040220260620117e-01 -2.962064743041992188e-01 2.176878005266189575e-01 -2.167617231607437134e-01 -1.779060363769531250e-01 -4.398757964372634888e-02 -1.805086731910705566e-01
6.485154628753662109e-01 -2.883946001529693604e-01 4.425615370273590088e-01 -1.516824215650558472e-01 -1.796980202198028564e-01 -2.683060765266418457e-01 4.110115468502044678e-01 -6.463690847158432007e-02
-2.408966608345508575e-02 -7.498728036880493164e-01 -3.283886611461639404e-01 1.910616755485534668e-01 -2.503169178962707520e-01 -2.937952876091003418e-01 -2.088563889265060425e-01 -3.164989352226257324e-01
3.322825133800506592e-01 -1.553791295737028122e-02 9.186872094869613647e-02 -3.794818818569183350e-01 -7.528820037841796875e-01 -9.999394416809082031e-02 -1.349996328353881836e-01 3.766239285469055176e-01
3.634739220142364502e-01 -4.225617274641990662e-02 2.507747709751129150e-01 -4.408211112022399902e-01 -7.745730280876159668e-01 -2.371231326833367348e-03 3.894956782460212708e-02 -8.604586124420166016e-02
3.422025144100189209e-01 -3.040646910667419434e-01 -7.476531863212585449e-01 -2.867817692458629608e-02 -3.574526906013488770e-01 -7.749283313751220703e-02 1.479793488979339600e-01 2.737863063812255859e-01
1.763757914304733276e-01 -9.050577133893966675e-02 3.492246195673942566e-02 -5.040682554244995117e-01 -6.133671402931213379e-01 -2.793363332748413086e-01 -3.322727680206298828e-01 -3.751573264598846436e-01
3.559703528881072998e-01 -3.181467950344085693e-01 -6.863710284233093262e-01 -2.214820086956024170e-01 -1.435539871454238892e-01 -3.462896943092346191e-01 1.871307045221328735e-01 2.763439416885375977e-01
-3.373995050787925720e-02 -7.079773545265197754e-01 -1.991406269371509552e-02 3.360224664211273193e-01 -2.265445142984390259e-01 -5.605295896530151367e-01 -1.145702004432678223e-01 7.536499202251434326e-02
2.603189274668693542e-02 -6.048569679260253906e-01 2.531202137470245361e-02 -4.102208316326141357e-01 -2.366310954093933105e-01 2.657125005498528481e-03 -2.587577998638153076e-01 -5.844584107398986816e-01
-1.643611490726470947e-01 -4.780955910682678223e-01 4.619271308183670044e-02 -1.579536199569702148e-01 -5.709930658340454102e-01 -2.171584963798522949e-02 4.355330765247344971e-01 -4.484786093235015869e-01
7.352247834205627441e-01 -3.019416332244873047e-01 2.588554620742797852e-01 -2.855070829391479492e-01 -2.368168234825134277e-01 2.770044840872287750e-02 2.895874977111816406e-01 -2.811493873596191406e-01
4.553218185901641846e-02 -6.942508220672607422e-01 -1.400576829910278320e-01 -9.631534665822982788e-02 -3.577392697334289551e-01 5.062226057052612305e-01 -1.516517698764801025e-01 2.825115323066711426e-01
1.079847216606140137e-01 -4.253923296928405762e-01 1.287607550621032715e-01 1.420156508684158325e-01 -5.750298500061035156e-01 -8.861673064529895782e-03 -4.060561060905456543e-01 -5.244173407554626465e-01
6.209419965744018555e-01 -2.905797362327575684e-01 -3.155517280101776123e-01 -1.389971747994422913e-02 4.788009449839591980e-03 -5.522682070732116699e-01 1.314229816198348999e-01 3.285318613052368164e-01
4.928492605686187744e-01 6.578998267650604248e-02 2.644233703613281250e-01 -2.277662307024002075e-01 -7.825797796249389648e-01 2.598873572424054146e-03 -1.465347479097545147e-03 -1.361399143934249878e-01
9.349714219570159912e-02 -8.184559345245361328e-01 2.127141803503036499e-01 -3.144435286521911621e-01 -1.479633152484893799e-01 3.887100145220756531e-02 -3.919570147991180420e-01 -1.522534433752298355e-02
6.930582225322723389e-02 -3.595369458198547363e-01 -2.554987668991088867e-01 1.056516617536544800e-01 -6.613451242446899414e-01 -3.983644023537635803e-02 -4.250785112380981445e-01 -4.121067523956298828e-01
8.606942743062973022e-02 -5.283001661300659180e-01 -9.840907156467437744e-02 -1.840181946754455566e-01 -2.553786933422088623e-01 -1.666349917650222778e-01 -2.647656798362731934e-01 -7.119391560554504395e-01
6.774395704269409180e-01 -2.369534522294998169e-01 1.929136067628860474e-01 2.831690311431884766e-01 -5.186514258384704590e-01 2.478610426187515259e-01 -8.277694880962371826e-02 1.739022433757781982e-01
4.309242665767669678e-01 -6.812153756618499756e-02 -5.894516110420227051e-01 8.264799416065216064e-02 -5.277559757232666016e-01 -2.229448854923248291e-01 -2.592815272510051727e-02 3.556358218193054199e-01
4.758249819278717041e-01 -6.436545252799987793e-01 3.119277581572532654e-02 1.452808827161788940e-01 -1.001045629382133484e-01 3.830781579017639160e-01 2.382567822933197021e-01 -3.516871631145477295e-01
1.132689490914344788e-01 -6.224845647811889648e-01 -6.286124587059020996e-01 2.243309468030929565e-01 -2.033977359533309937e-01 -3.158415853977203369e-01 -9.017056971788406372e-02 -7.034220546483993530e-02
1.893299818038940430e-01 -5.114612579345703125e-01 1.396042108535766602e-01 -4.855390638113021851e-03 -4.178656637668609619e-01 2.542142756283283234e-02 -3.041977584362030029e-01 -6.444023847579956055e-01
9.698490053415298462e-02 -5.673043131828308105e-01 4.426525831222534180e-01 5.205894261598587036e-02 -4.014184474945068359e-01 -6.235566362738609314e-02 1.906993985176086426e-01 5.183793306350708008e-01
5.293396115303039551e-01 -8.941970020532608032e-02 2.451685965061187744e-01 -3.046792745590209961e-01 -5.644109249114990234e-01 -1.229901164770126343e-01 -2.155664414167404175e-01 4.227426946163177490e-01
3.208178281784057617e-02 -6.367639899253845215e-01 -5.143891572952270508e-01 -3.164654970169067383e-01 6.788567453622817993e-02 -2.148859351873397827e-01 4.209215939044952393e-01 -2.822396904230117798e-02
-4.639804363250732422e-02 -7.507306337356567383e-01 -3.445410132408142090e-01 3.453301787376403809e-01 -3.345387279987335205e-01 -1.907450407743453979e-01 -2.187232375144958496e-01 -1.223148405551910400e-02
2.037586867809295654e-01 -7.222851514816284180e-01 -3.594008088111877441e-01 -5.478685349225997925e-02 -1.203918755054473877e-01 3.234305381774902344e-01 4.166917875409126282e-02 -4.286934733390808105e-01
-3.314557075500488281e-01 -5.049889683723449707e-01 -1.878231614828109741e-01 3.704840317368507385e-02 -7.677878737449645996e-01 -4.503337293863296509e-02 -2.626521140336990356e-02 7.910197973251342773e-02
6.736241579055786133e-01 -3.283402025699615479e-01 1.607411205768585205e-01 -1.949400156736373901e-01 -3.181785941123962402e-01 1.988891214132308960e-01 4.593261480331420898e-01 1.510258615016937256e-01
4.325073957443237305e-01 -3.999142646789550781e-01 3.297245204448699951e-01 -3.963233232498168945e-01 -3.808964788913726807e-01 -2.308036834001541138e-01 -3.038766086101531982e-01 3.106799423694610596e-01
3.452641367912292480e-01 -6.343122720718383789e-01 6.018738821148872375e-02 -1.241777464747428894e-01 -1.505170166492462158e-01 8.451493829488754272e-02 -4.347139596939086914e-01 -4.905339181423187256e-01
1.229167822748422623e-02 -2.864554822444915771e-01 5.792782455682754517e-02 -7.148318886756896973e-01 -5.621276497840881348e-01 -1.165963783860206604e-01 -2.609560191631317139e-01 7.597225904464721680e-02
3.841143548488616943e-01 -4.250598549842834473e-01 3.759744018316268921e-02 -1.452638208866119385e-01 -3.591518700122833252e-01 2.047141641378402710e-01 -4.249463677406311035e-01 -5.456992387771606445e-01
5.351203680038452148e-01 -4.964955747127532959e-01 1.160958707332611084e-01 -2.690141201019287109e-01 1.400070041418075562e-01 -1.282350122928619385e-01 4.824255406856536865e-01 -3.354263603687286377e-01
1.593568027019500732e-01 -5.070483684539794922e-01 1.734388321638107300e-01 -7.166924476623535156e-01 -1.208354309201240540e-01 -2.033242285251617432e-01 -1.601916998624801636e-01 -3.036034107208251953e-01
-1.453837603330612183e-01 -7.050653696060180664e-01 -2.954974174499511719e-01 9.058520942926406860e-02 -1.296235173940658569e-01 -3.794642090797424316e-01 1.962556988000869751e-01 -4.323313534259796143e-01
-2.841763198375701904e-01 -4.300373494625091553e-01 1.432249248027801514e-01 1.238536760210990906e-01 -8.166929483413696289e-01 -8.964814245700836182e-02 1.431099176406860352e-01 5.435048788785934448e-02
-4.544904455542564392e-02 -3.725411593914031982e-01 1.473405063152313232e-01 3.273633718490600586e-01 -6.608238220214843750e-01 -3.794166147708892822e-01 3.855578303337097168e-01 3.116996772587299347e-02
7.247604131698608398e-01 -2.602261006832122803e-01 2.546809315681457520e-01 -3.352040946483612061e-01 -3.040978312492370605e-01 -2.907921001315116882e-02 2.331308126449584961e-01 2.865480184555053711e-01
7.250707596540451050e-02 -3.745855093002319336e-01 2.447510212659835815e-01 -2.033553421497344971e-01 -5.468409061431884766e-01 -2.984873652458190918e-01 -6.041809320449829102e-01 2.787011908367276192e-03
8.082410693168640137e-01 -3.982937335968017578e-01 1.449654102325439453e-01 2.100728750228881836e-01 -1.117229908704757690e-01 1.577434539794921875e-01 1.040027886629104614e-01 -2.734619677066802979e-01
2.257873415946960449e-01 -2.216605842113494873e-01 3.014674223959445953e-02 5.740237887948751450e-03 -6.096835136413574219e-01 -2.909378111362457275e-01 -5.263491272926330566e-01 -4.068693220615386963e-01
2.562835812568664551e-01 -4.479628503322601318e-01 -7.906882166862487793e-01 -2.398734539747238159e-02 -2.801886796951293945e-01 4.703998565673828125e-02 -4.203857108950614929e-02 1.593708992004394531e-01
5.363232493400573730e-01 -3.001553416252136230e-01 1.166876181960105896e-01 -6.380397081375122070e-01 -2.864956557750701904e-01 1.606706082820892334e-01 2.969302833080291748e-01 7.410218566656112671e-02
6.447551250457763672e-01 -1.296377480030059814e-01 1.239132359623908997e-01 -4.202870726585388184e-01 -5.546298027038574219e-01 1.299220174551010132e-01 -2.545251511037349701e-02 2.243819832801818848e-01
-2.054906338453292847e-01 -6.939062476158142090e-01 -1.021533608436584473e-01 -1.363828927278518677e-01 -3.484990000724792480e-01 -8.448891341686248779e-02 3.988114893436431885e-01 3.994890451431274414e-01
4.495073258876800537e-01 -3.844406902790069580e-01 -5.915418267250061035e-01 -7.052749395370483398e-02 -2.018690854310989380e-01 -3.228641152381896973e-01 -2.639677822589874268e-01 2.838685512542724609e-01
1.882115304470062256e-01 -1.678646653890609741e-01 -5.430572628974914551e-01 2.626317739486694336e-01 -7.090919017791748047e-01 -2.485883049666881561e-02 2.168737947940826416e-01 1.484839618206024170e-01
1.976038701832294464e-02 -4.364720284938812256e-01 4.036642611026763916e-01 -9.035642445087432861e-02 -5.297251939773559570e-01 -4.941384494304656982e-02 3.982045650482177734e-01 -4.431424438953399658e-01
1.430808901786804199e-01 -9.310950040817260742e-01 -2.263260632753372192e-01 5.415523424744606018e-02 1.268351227045059204e-01 -1.614074558019638062e-01 2.452501282095909119e-02 -1.252700239419937134e-01
3.870921730995178223e-01 -1.705224215984344482e-01 2.798832654953002930e-01 -5.595194697380065918e-01 -3.516571223735809326e-01 -3.677416741847991943e-01 3.827940523624420166e-01 -1.557471752166748047e-01
6.421675682067871094e-01 -5.295346975326538086e-01 1.679538786411285400e-01 3.451222777366638184e-01 -1.798516511917114258e-01 3.337028920650482178e-01 2.551294164732098579e-03 -1.272205114364624023e-01
-2.261599451303482056e-01 -5.631984472274780273e-01 -1.391920261085033417e-02 1.090027764439582825e-01 -7.230404615402221680e-01 -1.080932691693305969e-01 -1.772693842649459839e-01 2.317060530185699463e-01
7.245992124080657959e-02 -3.998360931873321533e-01 2.171859443187713623e-01 -6.927607059478759766e-01 -3.146337568759918213e-01 -2.909141778945922852e-01 -2.567634582519531250e-01 -2.413311451673507690e-01
7.173620462417602539e-01 -2.728642821311950684e-01 2.067632526159286499e-01 1.396435797214508057e-01 -3.437817990779876709e-01 6.343415379524230957e-02 2.417326122522354126e-01 4.099277555942535400e-01
1.090149581432342529e-01 -9.250909090042114258e-01 -2.499788999557495117e-01 -6.346019450575113297e-03 1.247285306453704834e-01 -1.861204653978347778e-01 6.660037674009799957e-03 -1.398233026266098022e-01
8.304797112941741943e-02 -7.779232859611511230e-01 -3.682880103588104248e-01 3.528770804405212402e-01 -2.439442723989486694e-01 -5.475682765245437622e-02 -2.518384754657745361e-01 -4.301655665040016174e-02
3.414021134376525879e-01 -8.784364461898803711e-01 -1.361628323793411255e-01 1.818739175796508789e-01 1.897959560155868530e-01 -1.468398272991180420e-01 -4.175532981753349304e-02 2.911528199911117554e-02
3.029135465621948242e-01 -2.076482176780700684e-01 -5.774545669555664062e-01 1.921496540307998657e-01 -6.150416135787963867e-01 -1.056250035762786865e-01 9.132273495197296143e-02 3.114123940467834473e-01
1.749175339937210083e-01 -3.025498390197753906e-01 -7.249920368194580078e-01 -1.722466573119163513e-02 -3.465303182601928711e-01 -4.426691532135009766e-01 8.424845337867736816e-02 1.697651594877243042e-01
6.864222139120101929e-02 -3.785472810268402100e-01 3.569272160530090332e-02 5.299400091171264648e-01 -6.462211012840270996e-01 -2.176112085580825806e-01 3.234221637248992920e-01 1.793107762932777405e-02
2.786152362823486328e-01 -4.269851744174957275e-01 5.618329644203186035e-01 -3.727323710918426514e-01 -2.917901277542114258e-01 -3.514429628849029541e-01 -1.495318561792373657e-01 -2.333626449108123779e-01
4.735282957553863525e-01 -4.022857546806335449e-01 4.144645631313323975e-01 -1.630834043025970459e-01 -3.058075308799743652e-01 -1.756262928247451782e-01 -5.378843545913696289e-01 -4.333292692899703979e-02
1.768467426300048828e-01 -2.742331624031066895e-01 3.845380544662475586e-01 -2.931663095951080322e-01 -6.167431473731994629e-01 -5.598558858036994934e-02 5.134186744689941406e-01 1.122498884797096252e-01
4.031407833099365234e-01 -3.565101623535156250e-01 1.383098959922790527e-01 -4.306841492652893066e-01 -4.539532065391540527e-01 5.318674445152282715e-02 -5.446532368659973145e-01 -1.449761353433132172e-02
3.034107089042663574e-01 -3.283346891403198242e-01 -6.615375876426696777e-01 -9.107169508934020996e-02 -3.109508156776428223e-01 -1.073660179972648621e-01 2.369325011968612671e-01 4.357261955738067627e-01
-2.385160923004150391e-01 -4.527784883975982666e-01 -3.001354336738586426e-01 -3.403093814849853516e-01 -4.596956670284271240e-01 -7.358041405677795410e-02 5.283702015876770020e-01 1.905275136232376099e-01
-1.758880615234375000e-01 -4.821010231971740723e-01 -2.766771018505096436e-01 -2.172396630048751831e-01 -4.051017761230468750e-01 -1.538053900003433228e-01 6.235118508338928223e-01 1.907042264938354492e-01
6.790248155593872070e-01 -8.010187186300754547e-03 2.724231481552124023e-01 -3.311020731925964355e-01 -3.406870961189270020e-01 -3.767519593238830566e-01 -3.022745847702026367e-01 -7.509136945009231567e-02
9.245771169662475586e-02 -4.440137147903442383e-01 -2.853261232376098633e-01 -2.324490994215011597e-01 -1.560593098402023315e-01 -2.588440477848052979e-01 6.488000750541687012e-01 3.828364312648773193e-01
2.605323791503906250e-01 -2.803569436073303223e-01 4.440044462680816650e-01 -1.731727272272109985e-01 -5.297536849975585938e-01 -3.975106179714202881e-01 1.608744263648986816e-02 4.329919517040252686e-01
7.669554948806762695e-01 -3.997165858745574951e-01 1.207287237048149109e-01 -1.658993028104305267e-02 1.072501316666603088e-01 -1.931289955973625183e-02 2.012964785099029541e-01 -4.298365116119384766e-01
3.892888724803924561e-01 -7.520994544029235840e-01 -2.458670735359191895e-01 -1.673390865325927734e-01 -1.646614633500576019e-02 3.478623628616333008e-01 -1.055479943752288818e-01 -2.488529533147811890e-01
1.272185593843460083e-01 -1.845893412828445435e-01 -2.290153130888938904e-02 -5.697444081306457520e-01 -4.369682967662811279e-01 -4.016950428485870361e-01 -4.035647213459014893e-01 -3.308235704898834229e-01
-8.568590879440307617e-02 -7.205975651741027832e-01 -6.325151771306991577e-02 -3.067192137241363525e-01 -2.379919141530990601e-01 1.092569380998611450e-01 2.561627030372619629e-01 4.910427629947662354e-01
3.806378543376922607e-01 -3.923656940460205078e-01 6.418197751045227051e-01 -6.543503701686859131e-02 -4.447918534278869629e-01 -1.866052597761154175e-01 -1.188421472907066345e-01 1.953582316637039185e-01
-1.349809914827346802e-01 -7.669453620910644531e-01 -1.501444727182388306e-01 -2.797708213329315186e-01 -2.182260751724243164e-01 8.303020894527435303e-02 1.555370539426803589e-01 4.626572132110595703e-01
-1.875864155590534210e-02 -5.146777033805847168e-01 6.667795777320861816e-02 4.356533885002136230e-01 -4.969133138656616211e-01 -1.700654327869415283e-01 4.751832783222198486e-01 -1.971572637557983398e-01
4.606772065162658691e-01 -6.160737201571464539e-02 -5.922356843948364258e-01 1.635776460170745850e-01 -5.953686237335205078e-01 -1.428154706954956055e-01 -9.273019433021545410e-02 1.517281383275985718e-01
-1.891846396028995514e-02 -4.011203944683074951e-01 -3.604837357997894287e-01 -2.786597311496734619e-01 -3.286981880664825439e-01 -2.319151163101196289e-01 6.294819116592407227e-01 2.703149318695068359e-01
-1.316655725240707397e-01 -5.152298808097839355e-01 6.838558707386255264e-03 -1.518951654434204102e-01 -5.052844882011413574e-01 1.409509126096963882e-02 4.312050044536590576e-01 -5.026277899742126465e-01
1.633240431547164917e-01 -5.999929308891296387e-01 -4.184233397245407104e-02 -2.213745117187500000e-01 -1.758715212345123291e-01 -9.914306551218032837e-02 -2.881362140178680420e-01 -6.624150276184082031e-01
6.066322326660156250e-01 -5.324607491493225098e-01 4.562081024050712585e-02 2.716905772686004639e-01 -2.402593195438385010e-01 4.544055461883544922e-01 -2.094750478863716125e-02 -8.909589797258377075e-02
5.505101680755615234e-01 -3.571991026401519775e-01 -2.476365417242050171e-01 7.111371308565139771e-02 -4.616622626781463623e-02 -6.478484869003295898e-01 -8.865221589803695679e-02 2.706811130046844482e-01
-3.828973174095153809e-01 -4.272755384445190430e-01 5.909753590822219849e-02 -7.083858549594879150e-02 -7.649867534637451172e-01 -2.442173659801483154e-01 1.032789647579193115e-01 8.246903866529464722e-02
7.114373445510864258e-01 -1.425674855709075928e-01 1.378519386053085327e-01 -1.612380743026733398e-01 -4.143516719341278076e-01 1.958529278635978699e-02 2.478672415018081665e-01 4.416125714778900146e-01
-2.840551435947418213e-01 -4.819074571132659912e-01 -8.312451094388961792e-02 1.262747794389724731e-01 -8.029785156250000000e-01 -1.199870184063911438e-01 1.794705912470817566e-02 6.877081096172332764e-02
6.173530220985412598e-02 -4.569424390792846680e-01 -1.912517100572586060e-01 -4.650658369064331055e-01 -1.533817946910858154e-01 -1.415656208992004395e-01 5.130733847618103027e-01 4.771980345249176025e-01
3.625411540269851685e-02 -3.852291703224182129e-01 -2.493336051702499390e-01 -1.724823266267776489e-01 -4.901515543460845947e-01 -2.938938140869140625e-01 -5.894635915756225586e-01 -2.903055548667907715e-01
3.405261635780334473e-01 -1.668879240751266479e-01 -5.424032807350158691e-01 2.643068134784698486e-01 -3.510516285896301270e-01 -3.839832246303558350e-01 4.680691957473754883e-01 4.859780147671699524e-02
2.137673497200012207e-01 -7.874181270599365234e-01 -1.131145134568214417e-01 -2.636459171772003174e-01 -4.839028418064117432e-02 2.881848216056823730e-01 4.728408157825469971e-02 -4.053938686847686768e-01
5.366514325141906738e-01 -1.585561782121658325e-01 2.293623089790344238e-01 -2.842416763305664062e-01 -5.108972787857055664e-01 -2.750358730554580688e-02 -5.105932950973510742e-01 1.760302484035491943e-01
3.080491125583648682e-01 -3.405393660068511963e-01 -3.963399529457092285e-01 -5.104893445968627930e-02 -2.105901092290878296e-01 -6.665495634078979492e-01 -1.751847565174102783e-01 3.318451344966888428e-01
4.222192466259002686e-01 -7.848929762840270996e-01 -1.579744666814804077e-01 2.796271741390228271e-01 7.304710894823074341e-02 -2.987026572227478027e-01 -8.789873868227005005e-02 -1.553693041205406189e-02
3.090558946132659912e-01 -2.454821616411209106e-01 3.020503520965576172e-01 -5.652574896812438965e-01 -2.129072248935699463e-01 -5.371894240379333496e-01 1.215732619166374207e-01 2.911881804466247559e-01
4.849019274115562439e-02 -3.805170059204101562e-01 2.982494235038757324e-01 -1.611510962247848511e-01 -6.298249959945678711e-01 -2.856797873973846436e-01 -5.094176530838012695e-01 1.158921886235475540e-02
4.479746818542480469e-01 -3.705380856990814209e-01 -5.791619420051574707e-01 -2.615421712398529053e-01 -4.746647551655769348e-02 -4.614658057689666748e-01 -3.994446620345115662e-02 2.034403532743453979e-01
2.021652758121490479e-01 -5.649893283843994141e-01 -6.018835306167602539e-01 2.169540226459503174e-01 -2.749182581901550293e-01 2.773655205965042114e-02 -1.802373975515365601e-01 3.489246070384979248e-01
-1.451990604400634766e-01 -5.738618373870849609e-01 -3.234106898307800293e-01 4.369913041591644287e-02 -2.162576913833618164e-01 -5.189933776855468750e-01 1.894925385713577271e-01 -4.371118247509002686e-01
3.751869797706604004e-01 -1.019295603036880493e-01 2.872951030731201172e-01 -5.326047539710998535e-01 -1.777202039957046509e-01 -6.660465002059936523e-01 -4.997035488486289978e-02 -7.028005272150039673e-02
-1.579514890909194946e-01 -6.127845644950866699e-01 1.249123215675354004e-01 -5.174891948699951172e-01 -3.093933463096618652e-01 -1.692364662885665894e-01 3.827838301658630371e-01 2.127431929111480713e-01
6.247616410255432129e-01 -1.837035119533538818e-01 2.703202366828918457e-01 -3.277796208858489990e-01 -5.056511163711547852e-01 2.051928192377090454e-01 1.224303767085075378e-01 -2.874667346477508545e-01
5.331631898880004883e-01 -5.533007979393005371e-01 -2.180936187505722046e-01 3.014589250087738037e-01 6.765834242105484009e-02 -4.849908947944641113e-01 1.767442673444747925e-01 -1.098315790295600891e-02
-6.837624590843915939e-03 -4.958333373069763184e-01 -3.444697856903076172e-01 -2.125258147716522217e-01 -2.427053749561309814e-01 -2.353430092334747314e-01 2.835798263549804688e-01 6.289405226707458496e-01
2.593457102775573730e-01 -4.323549270629882812e-01 -5.517647862434387207e-01 2.153343260288238525e-01 -2.148527204990386963e-01 -5.709240436553955078e-01 1.412696987390518188e-01 5.406079441308975220e-02
1.294777393341064453e-01 -3.808713257312774658e-01 2.309201806783676147e-01 -3.016857504844665527e-01 -5.077967643737792969e-01 3.299914672970771790e-02 6.320528984069824219e-01 -1.881404072046279907e-01
5.940071865916252136e-02 -8.833805918693542480e-01 2.133356407284736633e-02 -8.419974148273468018e-02 -1.380477249622344971e-01 -2.599732279777526855e-01 -7.876850664615631104e-02 -3.401730954647064209e-01
2.194964885711669922e-01 -1.514665186405181885e-01 -5.201064348220825195e-01 2.771907448768615723e-01 -7.384307980537414551e-01 -4.325723648071289062e-02 1.512821018695831299e-01 1.072207465767860413e-01
5.376557707786560059e-01 -1.337550431489944458e-01 -7.137777209281921387e-01 -1.196432393044233322e-02 -3.840054869651794434e-01 6.638547033071517944e-02 -1.170502677559852600e-01 -1.335899233818054199e-01
4.063893482089042664e-02 -5.055783390998840332e-01 -2.410923540592193604e-01 3.618609309196472168e-01 -2.819295227527618408e-01 -6.244981288909912109e-01 6.422184407711029053e-02 -2.829550802707672119e-01
1.366743892431259155e-01 -9.740205109119415283e-02 -2.989856526255607605e-02 -4.972589015960693359e-01 -4.847622811794281006e-01 -4.396771788597106934e-01 -3.258402645587921143e-01 -4.349601864814758301e-01
5.513606071472167969e-01 -3.786616623401641846e-01 -2.441533207893371582e-01 -7.584185898303985596e-02 4.554213210940361023e-02 -6.488789319992065430e-01 2.387732453644275665e-02 2.521228790283203125e-01
-1.281193941831588745e-01 -5.929252505302429199e-01 -2.674321532249450684e-01 -2.017104625701904297e-01 -3.525198101997375488e-01 -3.191032633185386658e-02 5.953790545463562012e-01 2.001330703496932983e-01
4.609936475753784180e-02 -4.378928840160369873e-01 -2.145777493715286255e-01 -5.135032534599304199e-01 -1.910327672958374023e-01 -2.080018073320388794e-01 4.647247791290283203e-01 4.479598402976989746e-01
5.920187830924987793e-01 2.523637935519218445e-02 1.725098788738250732e-01 -3.991837799549102783e-01 -6.680896878242492676e-01 1.053537428379058838e-01 3.623017668724060059e-02 -3.183616697788238525e-02
6.098947674036026001e-02 -7.482886910438537598e-01 7.787967566400766373e-03 3.953754603862762451e-01 -1.941306442022323608e-01 -4.560520350933074951e-01 -1.700596511363983154e-01 -7.329080998897552490e-02
-1.489128917455673218e-01 -6.666036248207092285e-01 8.492948859930038452e-02 -5.461096763610839844e-01 -2.539019286632537842e-01 -8.600804954767227173e-02 3.242821097373962402e-01 2.258168607950210571e-01
-2.347699701786041260e-01 -5.208879709243774414e-01 -6.102120503783226013e-02 1.956029683351516724e-01 -7.479513287544250488e-01 -1.038458496332168579e-01 -1.929282993078231812e-01 1.553641855716705322e-01
8.096042275428771973e-02 -1.916525512933731079e-01 7.991686463356018066e-03 -3.707636296749114990e-01 -5.171331167221069336e-01 -4.348734915256500244e-01 -4.489808678627014160e-01 -4.013223350048065186e-01
3.925170302391052246e-01 -5.456211566925048828e-01 -5.870296359062194824e-01 -2.237126529216766357e-01 7.934132963418960571e-02 -3.181740641593933105e-01 3.052888996899127960e-02 2.124029844999313354e-01
-6.424015853554010391e-03 -4.717619717121124268e-01 1.287205666303634644e-01 -8.084130287170410156e-01 -2.195373326539993286e-01 -2.059958428144454956e-01 -6.793912500143051147e-02 -1.097828149795532227e-01
-2.524895593523979187e-02 -6.048471927642822266e-01 1.326293051242828369e-01 -1.160055622458457947e-01 -4.364895820617675781e-01 1.676782518625259399e-01 3.019021153450012207e-01 -5.410087704658508301e-01
2.430562227964401245e-01 -1.200139001011848450e-01 -6.459094882011413574e-01 -2.057680040597915649e-01 -3.879424035549163818e-01 -5.149096846580505371e-01 8.383867144584655762e-02 2.105247676372528076e-01
-4.630142357200384140e-04 -3.973903954029083252e-01 3.510801494121551514e-01 -1.571077555418014526e-01 -5.055485963821411133e-01 -1.572323590517044067e-01 4.033695459365844727e-01 -5.011309981346130371e-01
-1.359556913375854492e-01 -4.533529877662658691e-01 -1.056571900844573975e-01 -3.919480741024017334e-01 -3.966868817806243896e-01 -2.002410590648651123e-01 6.001315712928771973e-01 -2.314857989549636841e-01
1.845268011093139648e-01 -4.027485847473144531e-01 8.854257315397262573e-02 -5.864991545677185059e-01 -4.240578114986419678e-01 -1.961429715156555176e-01 -4.826613068580627441e-01 -2.575647085905075073e-02
-7.301929406821727753e-03 -5.737593173980712891e-01 4.635043442249298096e-02 -3.550542891025543213e-01 -2.884143590927124023e-01 -2.417288273572921753e-01 -2.921474277973175049e-01 -5.617557764053344727e-01
5.459740161895751953e-01 -3.602749109268188477e-01 -3.944189846515655518e-02 -4.528816342353820801e-01 -3.673110008239746094e-01 4.256203472614288330e-01 1.851619035005569458e-01 -1.228900253772735596e-01
1.753131747245788574e-01 -7.510866522789001465e-01 -4.737569093704223633e-01 -2.220720201730728149e-01 1.755358129739761353e-01 1.643051579594612122e-02 2.875670790672302246e-01 -1.326459944248199463e-01
6.382609605789184570e-01 -3.877754211425781250e-01 2.769217789173126221e-01 -3.436533212661743164e-01 1.606916934251785278e-01 -3.347676396369934082e-01 2.656893432140350342e-01 -1.974533945322036743e-01
3.350257873535156250e-02 -4.582589864730834961e-01 4.514665007591247559e-01 -5.512419939041137695e-01 -3.884153962135314941e-01 -2.207500040531158447e-01 6.957338005304336548e-02 -2.770361006259918213e-01
1.840420812368392944e-01 -2.300038933753967285e-01 2.159456759691238403e-01 -6.519910693168640137e-01 -5.105589628219604492e-01 -2.100715339183807373e-01 -3.451257348060607910e-01 -1.326248496770858765e-01
-1.639050394296646118e-01 -6.692295074462890625e-01 3.733878955245018005e-02 -1.510638296604156494e-01 -3.596202731132507324e-01 -3.655784949660301208e-02 2.091706097126007080e-01 5.715217590332031250e-01
-2.000424638390541077e-02 -3.012742996215820312e-01 -7.056175917387008667e-02 -7.802309095859527588e-02 -6.032884716987609863e-01 -3.615018129348754883e-01 -4.826229214668273926e-01 -4.125549495220184326e-01
5.296869277954101562e-01 -2.495528757572174072e-01 4.843226373195648193e-01 -1.217486187815666199e-01 -5.601650476455688477e-01 -1.504253298044204712e-01 -1.290415376424789429e-01 2.338791191577911377e-01
3.685804307460784912e-01 -5.208592414855957031e-01 -9.865342080593109131e-02 -1.210875883698463440e-01 -2.578504979610443115e-01 9.196843951940536499e-02 -3.828577399253845215e-01 -5.890113115310668945e-01
3.562644124031066895e-01 -3.009191751480102539e-01 5.749566555023193359e-01 -2.218431681394577026e-01 -4.857125282287597656e-01 -2.168016731739044189e-01 -2.565560340881347656e-01 -2.323640882968902588e-01
-2.884951829910278320e-01 -4.122136831283569336e-01 -1.533696651458740234e-01 3.242291882634162903e-02 -8.022015094757080078e-01 -1.653946191072463989e-01 2.112155854701995850e-01 8.235391229391098022e-02
3.798340260982513428e-01 -6.686465740203857422e-01 1.050293594598770142e-01 -7.336010038852691650e-02 -1.331415325403213501e-01 2.030678689479827881e-01 -4.004949927330017090e-01 -4.157710373401641846e-01
3.943775892257690430e-01 -4.271988272666931152e-01 -6.418711543083190918e-01 -2.288951873779296875e-01 -2.077488228678703308e-02 -2.876583635807037354e-01 1.594349145889282227e-01 2.982907593250274658e-01
9.992059320211410522e-02 -7.234181165695190430e-01 5.791591405868530273e-01 -9.244046360254287720e-02 -2.139937579631805420e-01 -1.768570244312286377e-01 -1.571585983037948608e-01 1.447101682424545288e-01
2.656639218330383301e-01 -1.311721950769424438e-01 3.467838466167449951e-01 -2.132593244314193726e-01 -5.553172826766967773e-01 -4.610142409801483154e-01 9.541310369968414307e-03 4.748426675796508789e-01
2.576486766338348389e-01 -1.788401603698730469e-01 -5.466290116310119629e-01 2.695032060146331787e-01 -6.593956351280212402e-01 -1.173713207244873047e-01 1.348459124565124512e-01 2.518647015094757080e-01
2.016652226448059082e-01 -6.402538418769836426e-01 5.333127975463867188e-01 -1.934118121862411499e-01 -2.447043955326080322e-01 -2.783881723880767822e-01 -2.924899458885192871e-01 -6.815370917320251465e-02
2.739592492580413818e-01 -3.938629627227783203e-01 -5.287665724754333496e-01 -1.582077592611312866e-01 -1.111325025558471680e-01 -5.581500530242919922e-01 2.467204332351684570e-01 2.836224436759948730e-01
3.733243942260742188e-01 -1.382738947868347168e-01 -7.184810042381286621e-01 1.353772878646850586e-01 -5.024178028106689453e-01 -1.568015068769454956e-01 1.335913091897964478e-01 1.100472137331962585e-01
1.470723003149032593e-01 -6.529077291488647461e-01 -1.125977039337158203e-01 2.454749047756195068e-01 -1.340338140726089478e-01 -1.032830029726028442e-01 3.643934428691864014e-01 -5.636755824089050293e-01
4.391686618328094482e-01 -5.167020559310913086e-01 -1.710328459739685059e-01 9.079957008361816406e-02 -1.327439676970243454e-02 -6.487183570861816406e-01 -1.493436694145202637e-01 2.435936033725738525e-01
2.345275282859802246e-01 -4.860133230686187744e-01 5.668140053749084473e-01 -1.856751888990402222e-01 -2.562074661254882812e-01 -2.325114905834197998e-01 2.630204260349273682e-01 -4.051554501056671143e-01
6.595223546028137207e-01 -2.445541471242904663e-01 5.062719807028770447e-02 -6.054850295186042786e-02 -5.340017080307006836e-01 3.753641545772552490e-01 -5.636840686202049255e-02 2.641222476959228516e-01
2.309107035398483276e-01 -2.317410707473754883e-01 -5.563941001892089844e-01 -3.650713711977005005e-02 -4.911291599273681641e-01 -3.236600160598754883e-01 -4.693714529275894165e-02 4.836347103118896484e-01
3.231969773769378662e-01 1.210580468177795410e-01 -2.556346589699387550e-03 -5.827164053916931152e-01 -7.044788599014282227e-01 -2.020789086818695068e-01 2.874690666794776917e-02 5.805978178977966309e-02
5.405458435416221619e-02 -2.568072378635406494e-01 2.839282751083374023e-01 -1.633454710245132446e-01 -6.307154893875122070e-01 -4.107299447059631348e-01 -4.836291670799255371e-01 -1.530779302120208740e-01
2.531519830226898193e-01 -8.631265759468078613e-01 -2.176636606454849243e-01 -2.140721678733825684e-01 2.247121334075927734e-01 9.661959484219551086e-03 -4.975578188896179199e-02 -2.113244235515594482e-01
5.351794362068176270e-01 -2.182367146015167236e-01 1.992756873369216919e-01 -4.872464835643768311e-01 -5.304537415504455566e-01 2.367853224277496338e-01 1.669222414493560791e-01 1.533758789300918579e-01
5.720647051930427551e-02 -6.227594614028930664e-01 3.242450654506683350e-01 -5.983988642692565918e-01 -5.163972452282905579e-02 -3.092318773269653320e-01 -6.555606424808502197e-02 -2.075900584459304810e-01
3.419490903615951538e-02 -4.259318709373474121e-01 1.283570677042007446e-01 4.539219439029693604e-01 -5.232013463973999023e-01 -2.808774709701538086e-01 4.608400762081146240e-01 -1.728780269622802734e-01
3.646625578403472900e-01 -7.068700343370437622e-02 -5.321880057454109192e-02 -2.800479829311370850e-01 -6.453581452369689941e-01 -3.248932585120201111e-02 -3.371385633945465088e-01 4.995599985122680664e-01
6.859936565160751343e-02 -4.101243317127227783e-01 -2.272640317678451538e-01 1.555123925209045410e-01 -6.839271783828735352e-01 1.635531932115554810e-01 -4.503721594810485840e-01 -2.322028279304504395e-01
6.614547967910766602e-02 -6.177721619606018066e-01 5.234761238098144531e-01 4.610650241374969482e-03 -3.571552932262420654e-01 -1.653168499469757080e-01 -3.072049282491207123e-02 4.290692806243896484e-01
-4.143920727074146271e-03 -4.045455455780029297e-01 7.672666758298873901e-02 4.450807273387908936e-01 -5.353938937187194824e-01 -4.306737184524536133e-01 3.945114612579345703e-01 6.764650344848632812e-02
2.243687808513641357e-01 -1.500685364007949829e-01 -5.824448466300964355e-01 -8.839166164398193359e-02 -5.259653329849243164e-01 -3.395146131515502930e-01 -1.821128465235233307e-02 4.334073662757873535e-01
7.420606911182403564e-02 -4.547023773193359375e-01 5.744932889938354492e-01 -6.283252686262130737e-02 -5.158819556236267090e-01 -1.644319295883178711e-01 3.920261561870574951e-01 -8.301910012960433960e-02
-1.130628120154142380e-02 -6.970852613449096680e-01 -3.093671798706054688e-01 -7.801210135221481323e-02 1.311454083770513535e-02 -3.075414597988128662e-01 5.633682608604431152e-01 -3.592732362449169159e-03
2.245744615793228149e-01 -2.058585733175277710e-01 -5.639584660530090332e-01 2.906954586505889893e-01 -6.753050684928894043e-01 -7.940483838319778442e-02 1.806253045797348022e-01 9.832757711410522461e-02
-2.656570449471473694e-02 -5.177391767501831055e-01 9.527865052223205566e-02 -3.755606114864349365e-01 -2.970925867557525635e-01 -1.579083502292633057e-01 -1.427294593304395676e-02 -6.838960051536560059e-01
4.967401027679443359e-01 -4.484036266803741455e-01 -5.393087118864059448e-02 -2.242464572191238403e-01 1.146592572331428528e-01 -1.110631525516510010e-01 3.703612089157104492e-01 -5.799475908279418945e-01
2.679420113563537598e-01 -1.699919104576110840e-01 -5.429442524909973145e-01 3.044829368591308594e-01 -6.576688289642333984e-01 -1.232706531882286072e-01 2.086028456687927246e-01 1.434314996004104614e-01
4.352082908153533936e-01 -3.204660415649414062e-01 -2.761997580528259277e-01 -8.518073707818984985e-02 -1.504874378442764282e-01 -6.430085897445678711e-01 -2.925084531307220459e-01 3.204458951950073242e-01
3.381156027317047119e-01 -5.725570321083068848e-01 -2.103180289268493652e-01 -3.489526212215423584e-01 -8.352029323577880859e-02 7.255525887012481689e-02 -4.393419325351715088e-01 -4.319645464420318604e-01
5.719056352972984314e-02 -8.199803829193115234e-01 7.740011811256408691e-02 4.249286651611328125e-01 -1.362340748310089111e-01 -3.432386815547943115e-01 -1.215085946023464203e-02 3.586274385452270508e-02
-1.089595258235931396e-01 -7.579389810562133789e-01 2.908821702003479004e-01 -3.771147429943084717e-01 -2.000999748706817627e-01 -1.431748867034912109e-01 -1.766568869352340698e-01 3.083531856536865234e-01
-1.469905972480773926e-01 -3.756421506404876709e-01 9.167688339948654175e-02 2.922350764274597168e-01 -7.392156720161437988e-01 -3.171884715557098389e-01 3.105354905128479004e-01 2.604703768156468868e-04
4.265584424138069153e-02 -3.105024397373199463e-01 -9.226155281066894531e-02 1.557593941688537598e-01 -7.326526045799255371e-01 -2.434499859809875488e-01 -4.629696905612945557e-01 -2.420886307954788208e-01
1.076118946075439453e-01 -7.124882936477661133e-01 9.681794047355651855e-02 4.624372422695159912e-01 -1.759247332811355591e-01 -4.623677432537078857e-01 -1.040475741028785706e-01 -4.470789432525634766e-02
-3.707898259162902832e-01 -6.429923772811889648e-01 -1.749029606580734253e-01 -7.545570284128189087e-02 -5.544294118881225586e-01 -1.713906973600387573e-01 8.743015117943286896e-03 2.755863070487976074e-01
3.100664019584655762e-01 -4.511485397815704346e-01 1.628030389547348022e-01 -5.537713766098022461e-01 -2.900930643081665039e-01 -7.059177011251449585e-02 -5.044014453887939453e-01 1.536179333925247192e-01
-7.649377733469009399e-02 -6.942782998085021973e-01 8.082674816250801086e-03 -1.069266069680452347e-02 -8.274121582508087158e-02 -2.402252107858657837e-01 4.800530672073364258e-01 -4.657696187496185303e-01
1.104847900569438934e-02 -5.005732774734497070e-01 2.043974697589874268e-01 -4.240458086133003235e-02 -5.038809180259704590e-01 5.540148541331291199e-02 5.620473027229309082e-01 -3.645069897174835205e-01
6.938765756785869598e-03 -6.639385819435119629e-01 2.358695119619369507e-01 -3.950415253639221191e-01 -1.408924907445907593e-01 -2.727114260196685791e-01 -3.452930450439453125e-01 -3.660542964935302734e-01
4.411070048809051514e-01 -2.343436777591705322e-01 2.336212247610092163e-01 -7.139386534690856934e-01 -5.131300911307334900e-02 -4.197495281696319580e-01 7.092063874006271362e-02 -4.866115003824234009e-02
3.991069197654724121e-01 3.476915508508682251e-02 3.964050114154815674e-02 1.298881024122238159e-01 -5.975681543350219727e-01 -2.887056767940521240e-01 1.544177383184432983e-01 -5.973098278045654297e-01
-1.062145754694938660e-01 -6.557321548461914062e-01 -2.764771878719329834e-01 -6.516157835721969604e-02 -9.946522116661071777e-02 -2.453576326370239258e-01 6.357020735740661621e-01 -6.194678321480751038e-02
9.526313841342926025e-02 -4.465790390968322754e-01 -2.915798425674438477e-01 -4.646006971597671509e-02 -4.516150355339050293e-01 -1.689576804637908936e-01 -6.626496315002441406e-01 -1.808520555496215820e-01
-1.962421387434005737e-01 -4.936135709285736084e-01 1.561141163110733032e-01 2.630585134029388428e-01 -7.673107385635375977e-01 -1.267348080873489380e-01 1.133679226040840149e-01 8.113824576139450073e-02
4.340830445289611816e-01 4.758242145180702209e-02 -5.432303547859191895e-01 1.372532993555068970e-01 -6.876311898231506348e-01 -6.454982608556747437e-02 -3.950499929487705231e-03 -1.354672014713287354e-01
9.664692729711532593e-02 -2.673758566379547119e-01 -1.728715747594833374e-01 3.794524446129798889e-02 -5.366455912590026855e-01 -1.939631998538970947e-01 -2.366210818290710449e-01 -7.115092277526855469e-01
-7.984051108360290527e-02 -7.605161070823669434e-01 -1.742280274629592896e-01 -1.355915218591690063e-01 -3.473997116088867188e-01 3.855737745761871338e-01 2.675977945327758789e-01 1.598064303398132324e-01
7.915866374969482422e-01 -1.352661252021789551e-01 -4.832306876778602600e-02 -4.281693994998931885e-01 -3.556550145149230957e-01 9.146934747695922852e-02 1.461987476795911789e-02 -1.853609234094619751e-01
3.925519287586212158e-01 -3.351447731256484985e-02 -5.270699858665466309e-01 1.980350762605667114e-01 -6.351840496063232422e-01 -2.870598733425140381e-01 6.433290243148803711e-02 1.943152248859405518e-01
2.766986787319183350e-01 -1.079426035284996033e-01 1.826180815696716309e-01 -6.722193360328674316e-01 -6.274334192276000977e-01 -5.419014487415552139e-03 -7.022912614047527313e-03 -1.811257153749465942e-01
3.267411291599273682e-01 -3.076324425637722015e-02 1.224340572953224182e-01 -2.071204185485839844e-01 -5.343356132507324219e-01 -3.632677495479583740e-01 5.165508985519409180e-01 -3.874301314353942871e-01
2.858958840370178223e-01 -4.945708513259887695e-01 -3.440009951591491699e-01 2.422524690628051758e-01 -8.546131104230880737e-02 -6.731548309326171875e-01 1.854545623064041138e-01 4.249407351016998291e-02
4.783951044082641602e-01 5.926454439759254456e-02 3.089942038059234619e-01 -3.966263830661773682e-01 -5.997421741485595703e-01 -1.417473554611206055e-01 1.574627012014389038e-01 -3.320515453815460205e-01
-1.798699051141738892e-01 -5.635093450546264648e-01 -2.232109308242797852e-01 3.078417181968688965e-01 -6.554132699966430664e-01 -9.518583118915557861e-02 -2.560364305973052979e-01 -3.650864213705062866e-02
4.466502964496612549e-01 1.021812390536069870e-02 4.890193417668342590e-02 9.255520999431610107e-02 -6.816060543060302734e-01 -8.836122602224349976e-02 2.230941951274871826e-01 -5.169872045516967773e-01
1.323231756687164307e-01 -5.140749812126159668e-01 4.841117858886718750e-01 -1.340488791465759277e-01 -3.839744925498962402e-01 -2.028786689043045044e-01 2.002030462026596069e-01 4.870387315750122070e-01
3.615562915802001953e-01 -7.315524816513061523e-01 -5.810659751296043396e-02 -3.592711091041564941e-01 1.104588210582733154e-01 1.960576325654983521e-01 -3.249187469482421875e-01 -2.131758779287338257e-01
2.627907395362854004e-01 -3.073621988296508789e-01 -1.984061449766159058e-01 -5.985447764396667480e-01 -3.224453628063201904e-01 2.206979133188724518e-02 -4.934501945972442627e-01 3.014923334121704102e-01
-2.301658689975738525e-01 -6.466698050498962402e-01 9.204172343015670776e-02 -3.853314220905303955e-01 -2.659866809844970703e-01 -2.034785002470016479e-01 5.045899152755737305e-01 7.159990072250366211e-02
2.898133993148803711e-01 -1.231742724776268005e-01 -6.154108643531799316e-01 1.498460471630096436e-01 -6.815678477287292480e-01 1.090827286243438721e-01 8.474017679691314697e-02 -1.266388744115829468e-01
4.160842299461364746e-01 -1.676918007433414459e-02 1.102703884243965149e-01 9.173209220170974731e-02 -5.558105707168579102e-01 -2.937518358230590820e-01 1.880892552435398102e-02 -6.406629085540771484e-01
-1.584885120391845703e-01 -6.189755201339721680e-01 3.188129365444183350e-01 -3.296957910060882568e-01 -4.324419796466827393e-01 -4.469929635524749756e-02 4.317457973957061768e-01 7.746790349483489990e-02
1.421597599983215332e-01 -6.043088436126708984e-01 -1.866098493337631226e-01 -1.534803360700607300e-01 -3.783102333545684814e-01 5.197273492813110352e-01 -4.104129225015640259e-02 3.759021461009979248e-01
1.541648209095001221e-01 -4.704988598823547363e-01 -8.024973422288894653e-02 -3.303102552890777588e-01 -5.242045521736145020e-01 3.880991935729980469e-01 -1.702946275472640991e-01 4.300085902214050293e-01
3.272249102592468262e-01 -6.059594079852104187e-02 -6.494846940040588379e-01 1.361990720033645630e-01 -6.189199686050415039e-01 -9.536944329738616943e-02 1.922925710678100586e-01 -1.404906511306762695e-01
-1.306947618722915649e-01 -6.430627703666687012e-01 2.187989801168441772e-01 -2.995820939540863037e-01 -2.365170419216156006e-01 -2.123275548219680786e-01 4.720839262008666992e-01 3.284510672092437744e-01
2.723376750946044922e-01 -1.266580820083618164e-01 -5.532410740852355957e-01 2.293363362550735474e-01 -7.100421786308288574e-01 -5.392153188586235046e-02 2.012714892625808716e-01 5.951135233044624329e-02
6.715247631072998047e-01 -2.594338059425354004e-01 -2.499502748250961304e-01 -4.196739196777343750e-01 -1.507792770862579346e-01 1.266694813966751099e-01 -1.807811856269836426e-01 -4.143500924110412598e-01
1.512152403593063354e-01 -7.403286695480346680e-01 -2.716300487518310547e-01 4.551012814044952393e-02 9.082093834877014160e-02 -2.090188115835189819e-01 4.824217557907104492e-01 -2.617734670639038086e-01
3.349879086017608643e-01 -8.641207963228225708e-02 -5.338281393051147461e-01 3.269650936126708984e-01 -5.873118638992309570e-01 -3.644304275512695312e-01 5.816886574029922485e-02 8.549211919307708740e-02
1.846464276313781738e-01 -6.137183308601379395e-01 -1.483192741870880127e-01 -1.386716868728399277e-02 -4.168402850627899170e-01 6.008337140083312988e-01 -1.473490446805953979e-01 1.029363051056861877e-01
9.997875243425369263e-02 -4.029828906059265137e-01 -5.156583786010742188e-01 -4.540907442569732666e-01 -3.504275083541870117e-01 -3.828053548932075500e-02 -4.110227525234222412e-01 -2.496045678853988647e-01
5.258085727691650391e-01 -3.518712222576141357e-01 5.923075675964355469e-01 1.929274573922157288e-02 -1.779575049877166748e-01 -3.594789206981658936e-01 2.797189056873321533e-01 -9.682277590036392212e-02
8.239400386810302734e-02 -1.723018735647201538e-01 -7.056840509176254272e-02 -5.997480154037475586e-01 -5.316898822784423828e-01 -2.506648898124694824e-01 -2.891992628574371338e-01 -4.119254946708679199e-01
1.279502063989639282e-01 -4.623660445213317871e-01 -3.461907505989074707e-01 3.471685945987701416e-01 -3.061132431030273438e-01 -6.495042443275451660e-01 9.807508438825607300e-03 -1.175369247794151306e-01
5.743803381919860840e-01 4.507688339799642563e-03 2.352842688560485840e-02 -1.679235249757766724e-01 -3.089537918567657471e-01 -5.004000067710876465e-01 -5.121156573295593262e-01 -1.822084039449691772e-01
6.187570095062255859e-01 -4.286485910415649414e-01 3.501361012458801270e-01 -1.676470041275024414e-01 -7.649148814380168915e-03 -1.751164644956588745e-01 4.061926305294036865e-01 -2.949286103248596191e-01
3.043628334999084473e-01 -5.842423439025878906e-01 1.132967397570610046e-01 -6.164836287498474121e-01 -2.076610177755355835e-01 3.375809788703918457e-01 7.983505725860595703e-02 -9.837844967842102051e-02
5.761409401893615723e-01 -4.337423145771026611e-01 5.455366373062133789e-01 -1.550068855285644531e-01 -1.241783052682876587e-01 -2.166413217782974243e-01 2.690093517303466797e-01 1.535324156284332275e-01
9.718497097492218018e-02 -6.462970376014709473e-01 -9.898579120635986328e-02 -1.542232036590576172e-01 -2.714100778102874756e-01 4.130694270133972168e-02 -2.083516418933868408e-01 -6.484538316726684570e-01
-2.000577598810195923e-01 -3.905356526374816895e-01 -3.421794995665550232e-02 1.850885897874832153e-01 -8.668859601020812988e-01 -5.322877690196037292e-02 -2.787059172987937927e-02 -1.301102638244628906e-01
3.795767426490783691e-01 -1.409303694963455200e-01 -4.733888208866119385e-01 4.186291098594665527e-01 -4.091987013816833496e-01 -5.100224614143371582e-01 2.309275977313518524e-02 -9.280697256326675415e-02
2.437483891844749451e-02 -7.483635544776916504e-01 -5.059881880879402161e-02 2.081715911626815796e-01 -1.077415496110916138e-01 -3.533742129802703857e-01 -3.549344837665557861e-03 -5.069202184677124023e-01
-1.308650523424148560e-02 -3.270847797393798828e-01 -2.464656233787536621e-01 4.871341958642005920e-02 -6.436397433280944824e-01 -1.527469754219055176e-01 -3.133949339389801025e-01 -5.421308875083923340e-01
1.557310819625854492e-01 -4.125435352325439453e-01 4.474225342273712158e-01 -3.311555981636047363e-01 -5.662935376167297363e-01 -1.499592363834381104e-01 -3.905442655086517334e-01 1.967156771570444107e-03
4.561376571655273438e-01 6.246539205312728882e-02 9.006219357252120972e-02 -3.235359489917755127e-01 -4.465835988521575928e-01 -5.211504697799682617e-01 1.229266077280044556e-01 -4.348611533641815186e-01
3.400078713893890381e-01 -4.873734712600708008e-01 6.423426866531372070e-01 1.456276886165142059e-02 -2.933572530746459961e-01 -3.670105934143066406e-01 -6.571658700704574585e-02 9.471903741359710693e-02
-2.200795114040374756e-01 -6.315729022026062012e-01 1.069131121039390564e-01 -4.103064537048339844e-01 -2.992289066314697266e-01 -2.292802482843399048e-01 4.325145483016967773e-01 2.090996652841567993e-01
9.631572291254997253e-03 -2.180540710687637329e-01 -1.588057577610015869e-01 -2.802284955978393555e-01 -5.922270417213439941e-01 -3.585039079189300537e-01 -4.166809320449829102e-01 -4.424153864383697510e-01
3.973830044269561768e-01 3.554522292688488960e-03 4.938496351242065430e-01 -1.099059134721755981e-01 -6.775431036949157715e-01 -2.459271848201751709e-01 1.652370989322662354e-01 -1.981395334005355835e-01
1.501771956682205200e-01 -4.974992871284484863e-01 2.707723379135131836e-01 3.142625987529754639e-01 -3.786269724369049072e-01 -6.040411069989204407e-02 4.564561247825622559e-01 -4.500038325786590576e-01
6.588680148124694824e-01 -1.723524630069732666e-01 2.531778514385223389e-01 -3.016964495182037354e-01 -3.716422021389007568e-01 1.459096223115921021e-01 6.613367050886154175e-02 -4.661402702331542969e-01
-5.213181488215923309e-03 -4.806190431118011475e-01 5.082864314317703247e-02 -6.361916065216064453e-01 -3.384311795234680176e-01 -1.247464120388031006e-02 3.459932804107666016e-01 3.567243516445159912e-01
9.144879877567291260e-02 -5.806949734687805176e-01 -5.897514820098876953e-01 3.725382685661315918e-01 -3.599812090396881104e-01 -1.855901777744293213e-01 -3.924496099352836609e-02 4.762832820415496826e-02
-1.968746446073055267e-02 -2.788172662258148193e-01 1.872920393943786621e-01 -2.597321867942810059e-01 -7.052695751190185547e-01 -2.690749168395996094e-01 -4.675940573215484619e-01 -1.757366657257080078e-01
-1.092905923724174500e-01 -8.416659832000732422e-01 -2.856375277042388916e-01 -7.303377985954284668e-02 -2.534389793872833252e-01 2.838712334632873535e-01 2.067950367927551270e-01 7.178395986557006836e-02
2.347201555967330933e-01 -3.013702630996704102e-01 -6.748194098472595215e-01 2.513656914234161377e-01 -5.193140506744384766e-01 -2.426171600818634033e-01 -5.499261245131492615e-02 6.278685480356216431e-02
3.219515830278396606e-02 -5.107335448265075684e-01 -9.807494282722473145e-02 6.455342471599578857e-02 -6.379834413528442383e-01 -1.486322283744812012e-01 -5.294590592384338379e-01 -1.220157071948051453e-01
-1.172741428017616272e-01 -6.169095039367675781e-01 -3.887028992176055908e-02 -6.250628232955932617e-01 -7.115111500024795532e-02 -1.944333910942077637e-01 2.374857217073440552e-01 3.379181325435638428e-01
6.346480250358581543e-01 6.048426404595375061e-02 -3.561135381460189819e-02 -3.988622426986694336e-01 -5.863475799560546875e-01 -2.146954685449600220e-01 -1.937285661697387695e-01 7.599981874227523804e-02
6.582016497850418091e-02 -1.138093546032905579e-01 -5.883746966719627380e-02 -3.145495951175689697e-01 -6.073274016380310059e-01 -3.831429779529571533e-01 -4.054028689861297607e-01 -4.475659430027008057e-01
8.555842190980911255e-02 -5.349627137184143066e-01 -3.829492330551147461e-01 -3.745338022708892822e-01 -3.101587295532226562e-01 -1.328021287918090820e-01 -2.013474553823471069e-01 -5.149692296981811523e-01
3.116819560527801514e-01 -2.811666131019592285e-01 -6.078760027885437012e-01 -1.806578785181045532e-01 -2.612478435039520264e-01 -2.983010411262512207e-01 2.207367420196533203e-01 4.644248187541961670e-01
2.449498325586318970e-01 -2.949056923389434814e-01 2.759073376655578613e-01 -2.768277525901794434e-01 -2.608350813388824463e-01 -3.257044255733489990e-01 6.035697460174560547e-01 -4.023146033287048340e-01
5.248759984970092773e-01 -1.327253580093383789e-01 2.837576270103454590e-01 -9.399577975273132324e-02 -2.070300579071044922e-01 -5.530324578285217285e-01 -3.982519507408142090e-01 -3.320008218288421631e-01
3.982502222061157227e-01 -2.748580276966094971e-01 -2.639813721179962158e-01 -2.846566438674926758e-01 -3.157198727130889893e-01 -8.486634492874145508e-02 -1.864114403724670410e-01 -6.881162524223327637e-01
3.871328830718994141e-01 -7.096275687217712402e-02 -3.905821442604064941e-01 4.227828383445739746e-01 -5.810342431068420410e-01 -3.241344094276428223e-01 -3.236819058656692505e-02 2.647284567356109619e-01
2.772161662578582764e-01 -2.739261984825134277e-01 3.985108435153961182e-01 -4.061456322669982910e-01 -6.063441634178161621e-01 -8.378150314092636108e-02 -1.834508776664733887e-01 3.406224548816680908e-01
1.895451545715332031e-02 -4.440403580665588379e-01 3.259938061237335205e-01 1.935486793518066406e-01 -4.338356256484985352e-01 -2.821903228759765625e-01 1.916642636060714722e-01 5.951099991798400879e-01
1.416944861412048340e-01 -4.075565636157989502e-01 -4.938685894012451172e-02 1.419014483690261841e-01 -5.203635096549987793e-01 -1.131238415837287903e-01 -4.624599814414978027e-01 -5.420340895652770996e-01
3.710623085498809814e-01 4.946492984890937805e-02 -7.953396439552307129e-02 -2.046349830925464630e-02 -6.087278723716735840e-01 -2.536548674106597900e-01 1.084666233509778976e-02 -6.466169953346252441e-01
4.260975420475006104e-01 -2.726876139640808105e-01 6.588173657655715942e-02 -1.178361549973487854e-01 -3.053371012210845947e-01 -2.837876975536346436e-01 -2.717828154563903809e-01 -6.915378570556640625e-01
3.569708168506622314e-01 -1.064684242010116577e-01 -6.240261197090148926e-01 2.964662760496139526e-02 -5.428269505500793457e-01 -2.045211791992187500e-01 1.080792844295501709e-01 3.503964543342590332e-01
3.936763703823089600e-01 -7.139741182327270508e-01 -3.955819904804229736e-01 -1.071994304656982422e-01 1.635145843029022217e-01 1.463241279125213623e-01 2.840431332588195801e-01 -1.960991173982620239e-01
1.447885297238826752e-02 -2.154182046651840210e-01 -1.392573714256286621e-01 -1.761996299028396606e-01 -5.476470589637756348e-01 -5.153402686119079590e-01 -4.432524442672729492e-01 -3.754742145538330078e-01
4.709831476211547852e-01 -3.424112796783447266e-01 1.319188773632049561e-01 1.146510019898414612e-01 -3.474585115909576416e-01 4.291600361466407776e-02 -3.558236062526702881e-01 -6.174158453941345215e-01
7.217524945735931396e-02 -2.696555256843566895e-01 -1.265742480754852295e-01 -5.324615836143493652e-01 -4.660470187664031982e-01 -2.177123874425888062e-01 -5.793409943580627441e-01 1.493514180183410645e-01
4.902546107769012451e-01 -3.730339407920837402e-01 -1.254023760557174683e-01 -8.517698198556900024e-02 -2.320815324783325195e-01 3.727705776691436768e-02 -4.818692505359649658e-01 -5.568355321884155273e-01
7.099085450172424316e-01 -2.442314177751541138e-01 3.965102881193161011e-02 1.392671912908554077e-01 -3.661570847034454346e-01 1.938125789165496826e-01 1.392921712249517441e-02 4.935432374477386475e-01
5.723332762718200684e-01 4.546353220939636230e-02 1.757246255874633789e-01 -3.547400534152984619e-01 -5.042703747749328613e-01 -4.133247137069702148e-01 -2.888897657394409180e-01 -7.116765528917312622e-02
-2.604742646217346191e-01 -7.565833926200866699e-01 6.321102380752563477e-02 -1.449259221553802490e-01 -3.453481495380401611e-01 -1.343253534287214279e-02 3.987945318222045898e-01 2.371764481067657471e-01
3.606286346912384033e-01 -2.414153516292572021e-01 1.516858339309692383e-01 -6.226725578308105469e-01 -3.234005272388458252e-01 -3.232189640402793884e-02 5.427036881446838379e-01 2.785560861229896545e-02
-2.132586687803268433e-01 -5.787397027015686035e-01 -4.231676831841468811e-02 -2.590914070606231689e-01 -3.980883657932281494e-01 -1.466225683689117432e-01 5.984013080596923828e-01 1.122735366225242615e-01
-1.818756312131881714e-01 -5.416452288627624512e-01 3.038325011730194092e-01 -5.327375531196594238e-01 -3.676599562168121338e-01 -1.824200898408889771e-01 3.585694730281829834e-01 -1.988129131495952606e-02
2.729320526123046875e-01 -2.789815366268157959e-01 -7.382681965827941895e-01 -1.715326607227325439e-01 -3.227072060108184814e-01 -2.039353996515274048e-01 2.093322277069091797e-01 2.892476618289947510e-01
-2.419112473726272583e-01 -3.026529848575592041e-01 -1.361710112541913986e-02 1.059834733605384827e-01 -8.700667023658752441e-01 -2.761805355548858643e-01 -4.363464564085006714e-02 -5.715290084481239319e-02
4.101583957672119141e-01 -4.229242354631423950e-02 -5.774702429771423340e-01 7.495237141847610474e-02 -6.272191405296325684e-01 -9.907724708318710327e-02 -7.623669505119323730e-02 2.861110568046569824e-01
1.369802802801132202e-01 -6.084837913513183594e-01 -1.239275112748146057e-01 4.515871405601501465e-01 -2.468582689762115479e-01 -5.542027950286865234e-01 -1.527379006147384644e-01 -1.691932417452335358e-02
5.818197727203369141e-01 -2.467285692691802979e-01 3.026508353650569916e-02 -5.423175096511840820e-01 -2.219386845827102661e-01 2.164172828197479248e-01 2.524457275867462158e-01 -3.817909359931945801e-01
4.976361989974975586e-02 -7.223702073097229004e-01 -2.917974889278411865e-01 -2.623801231384277344e-01 -1.515844911336898804e-01 2.021834552288055420e-01 1.676432043313980103e-01 4.793282151222229004e-01
2.116761207580566406e-01 -8.969300240278244019e-02 -3.863345682621002197e-01 2.638845145702362061e-01 -6.956952214241027832e-01 -2.639670670032501221e-01 3.776196539402008057e-01 1.788630336523056030e-01
5.522746220231056213e-02 -5.172863602638244629e-01 -1.467310786247253418e-01 4.555165469646453857e-01 -4.231731295585632324e-01 -5.406341552734375000e-01 -1.649735122919082642e-01 -4.198205098509788513e-02
2.640630006790161133e-01 -1.439873576164245605e-01 -1.466533690690994263e-01 -6.006042361259460449e-01 -6.144054532051086426e-01 1.326217353343963623e-01 -3.407671153545379639e-01 1.268885582685470581e-01
1.501276791095733643e-01 -5.674791932106018066e-01 1.770922988653182983e-01 -1.572707444429397583e-01 -4.895300865173339844e-01 3.108893334865570068e-01 -4.008692204952239990e-01 3.199140727519989014e-01
7.639345526695251465e-02 -6.919456124305725098e-01 -2.906142473220825195e-01 3.787541687488555908e-01 -1.911394745111465454e-01 -3.974529206752777100e-01 5.403004586696624756e-02 3.000694513320922852e-01
-3.529188781976699829e-02 -3.201303780078887939e-01 -1.861979216337203979e-01 -2.789151370525360107e-01 -4.214154779911041260e-01 -4.041629135608673096e-01 -2.667723894119262695e-01 -6.096734404563903809e-01
6.879965662956237793e-01 -2.600660920143127441e-01 2.125186622142791748e-01 -2.689622342586517334e-01 -1.268499642610549927e-01 -1.130230128765106201e-01 4.943563938140869141e-01 -2.612817287445068359e-01
3.618725538253784180e-01 -2.418514713644981384e-02 -8.122472092509269714e-03 -5.747280120849609375e-01 -6.734545826911926270e-01 -4.620773717761039734e-02 -2.776289582252502441e-01 7.301527261734008789e-02
1.499071717262268066e-01 -4.542496800422668457e-01 -9.144218266010284424e-02 8.579601533710956573e-03 -3.944533467292785645e-01 -2.247121930122375488e-01 -3.924533426761627197e-01 -6.345402598381042480e-01
-8.456887304782867432e-02 -7.791340351104736328e-01 3.924365937709808350e-01 -1.273840218782424927e-01 -3.665548563003540039e-01 -4.009430482983589172e-02 -2.807742059230804443e-01 -2.758858725428581238e-02
3.857619464397430420e-01 1.050101071596145630e-01 -4.893978834152221680e-01 -6.694874167442321777e-02 -6.659087538719177246e-01 -2.338488996028900146e-01 -2.298466302454471588e-02 3.122822344303131104e-01
2.501486837863922119e-01 -3.036156594753265381e-01 2.133074253797531128e-01 3.254633545875549316e-01 -4.944917857646942139e-01 -4.813022911548614502e-01 4.215135276317596436e-01 1.999225318431854248e-01
4.845414459705352783e-01 -3.742119073867797852e-01 5.798522233963012695e-01 1.673630923032760620e-01 -3.044321537017822266e-01 -2.205216586589813232e-01 3.453994989395141602e-01 1.834864541888237000e-02
4.839974939823150635e-01 1.065464690327644348e-01 1.258509792387485504e-02 -3.705790936946868896e-01 -7.407495379447937012e-01 -1.534992307424545288e-01 -8.196957409381866455e-03 -2.111115008592605591e-01
1.320460289716720581e-01 -2.676491737365722656e-01 8.529707044363021851e-02 5.164823532104492188e-01 -6.495517492294311523e-01 -2.259199768304824829e-01 3.738377988338470459e-01 -1.555190086364746094e-01
-1.545228362083435059e-01 -7.339678406715393066e-01 -1.057087704539299011e-01 -2.450426667928695679e-01 -2.341629564762115479e-01 -1.254941709339618683e-02 4.091839194297790527e-01 3.791733980178833008e-01
-1.507000625133514404e-01 -6.992213726043701172e-01 4.073848426342010498e-01 -3.408251404762268066e-01 -3.273366093635559082e-01 -1.115133464336395264e-01 2.757422029972076416e-01 1.031333729624748230e-01
2.764353454113006592e-01 -2.361495941877365112e-01 -2.916709184646606445e-01 2.280002236366271973e-01 -2.647725939750671387e-01 -6.746242046356201172e-01 4.508636891841888428e-01 -4.754148051142692566e-02
4.356936812400817871e-01 2.695586066693067551e-03 1.609710305929183960e-01 2.661171257495880127e-01 -6.319773197174072266e-01 -2.072467952966690063e-01 1.331066936254501343e-01 -5.033586621284484863e-01
4.271405935287475586e-01 -6.464475393295288086e-02 1.812717318534851074e-02 -5.146635174751281738e-01 -6.905706524848937988e-01 1.731601059436798096e-01 -2.029045075178146362e-01 1.106471288949251175e-02
3.923412784934043884e-02 -4.446318149566650391e-01 -2.768061757087707520e-01 4.214097559452056885e-01 -5.314514040946960449e-01 -4.876558184623718262e-01 -1.574494391679763794e-01 -3.894162178039550781e-02
6.865175068378448486e-02 -6.021664142608642578e-01 -1.190621703863143921e-01 -1.691270917654037476e-01 -4.278298020362854004e-01 4.127117693424224854e-01 -2.160369306802749634e-01 4.357309043407440186e-01
-1.574669182300567627e-01 -7.580072879791259766e-01 -2.653023004531860352e-01 8.225786685943603516e-02 -2.294728457927703857e-01 -2.736977636814117432e-01 -6.900969147682189941e-02 -4.372034966945648193e-01
1.451543867588043213e-01 -1.745263934135437012e-01 -1.976981610059738159e-01 3.191724419593811035e-01 -6.757662892341613770e-01 -3.117591440677642822e-01 3.897220194339752197e-01 3.190267086029052734e-01
-2.237639948725700378e-02 -6.026093363761901855e-01 -3.954813480377197266e-01 -4.948352649807929993e-02 -4.490028023719787598e-01 4.362935423851013184e-01 -2.823696136474609375e-01 7.628349214792251587e-02
3.300140202045440674e-01 -3.223703801631927490e-01 2.972534298896789551e-01 -2.879947125911712646e-01 -1.663690358400344849e-01 -5.156400203704833984e-01 -3.140349984169006348e-01 -4.729549884796142578e-01
2.256336212158203125e-01 -5.208447575569152832e-01 -4.042720198631286621e-01 -2.266533970832824707e-01 -2.448184639215469360e-01 1.737280786037445068e-01 5.951231122016906738e-01 -1.367967277765274048e-01
3.374109566211700439e-01 -2.721858024597167969e-01 3.729056417942047119e-01 -2.442805618047714233e-01 -1.990242451429367065e-01 -5.158402323722839355e-01 -3.296977281570434570e-01 -4.460211098194122314e-01
4.744311571121215820e-01 -2.032357901334762573e-01 3.246488869190216064e-01 -3.046409189701080322e-01 -2.709169983863830566e-01 -4.698165059089660645e-01 -3.759284913539886475e-01 -3.161669075489044189e-01
-3.488840535283088684e-02 -3.742488920688629150e-01 2.805364727973937988e-01 1.781077980995178223e-01 -6.029150485992431641e-01 -3.392827808856964111e-01 4.971761107444763184e-01 -1.499793231487274170e-01
6.478264927864074707e-02 -3.957692086696624756e-01 -3.286567628383636475e-01 -2.651748955249786377e-01 -5.042651295661926270e-01 -2.821092009544372559e-01 -5.378839969635009766e-01 -1.940328627824783325e-01
2.937533259391784668e-01 -2.571845650672912598e-01 -6.376875638961791992e-01 5.265738442540168762e-02 -4.393760561943054199e-01 -2.268853336572647095e-01 1.453025341033935547e-01 4.153381884098052979e-01
1.276542097330093384e-01 -2.945805191993713379e-01 -1.188097074627876282e-01 -7.112910598516464233e-02 -4.864666461944580078e-01 -4.774496555328369141e-01 -4.739419817924499512e-01 -4.341921508312225342e-01
-1.614935696125030518e-02 -5.083573460578918457e-01 2.857110202312469482e-01 -3.676562905311584473e-01 -3.201850354671478271e-01 -4.103949666023254395e-01 -3.289682269096374512e-01 -3.812449574470520020e-01
-5.772106349468231201e-02 -5.590069293975830078e-01 -1.454086452722549438e-01 -1.392582058906555176e-01 -3.661040663719177246e-01 -2.127159945666790009e-02 2.345471829175949097e-01 6.739035248756408691e-01
9.611501544713973999e-02 -4.278510212898254395e-01 -1.687471568584442139e-02 8.970945328474044800e-02 -3.835839033126831055e-01 -6.986892223358154297e-02 4.713334143161773682e-01 -6.520732045173645020e-01
9.299021959304809570e-02 -4.710925519466400146e-01 -1.382592320442199707e-01 1.557954847812652588e-01 -5.220841765403747559e-01 -2.678796648979187012e-01 -3.043462932109832764e-01 -5.376603603363037109e-01
2.240709774196147919e-02 -4.298793673515319824e-01 4.027297496795654297e-01 -2.280876785516738892e-01 -6.498623490333557129e-01 9.604121744632720947e-02 1.997154206037521362e-01 -3.592424690723419189e-01
-1.558949053287506104e-01 -6.595201492309570312e-01 5.928184092044830322e-02 -5.764848589897155762e-01 -2.677412629127502441e-01 -5.720734223723411560e-02 2.861627638339996338e-01 2.191660851240158081e-01
-1.190850064158439636e-01 -5.048180818557739258e-01 1.218037605285644531e-01 5.386604368686676025e-02 -6.254810094833374023e-01 1.239406783133745193e-02 3.982993364334106445e-01 -4.040015637874603271e-01
1.219440102577209473e-01 -4.261212944984436035e-01 3.857602179050445557e-01 -3.188477754592895508e-01 -5.499573945999145508e-01 1.475602388381958008e-01 4.783544838428497314e-01 5.028565879911184311e-03
2.784551866352558136e-02 -7.122801542282104492e-01 -3.005011379718780518e-01 2.904928848147392273e-02 -2.629822194576263428e-01 -1.481767296791076660e-01 5.007927119731903076e-02 -5.541778802871704102e-01
3.535600900650024414e-01 -2.681378088891506195e-02 -5.986502766609191895e-01 3.105669468641281128e-02 -6.518752574920654297e-01 -1.533204168081283569e-01 2.425044476985931396e-01 8.759336173534393311e-02
4.483788609504699707e-01 -2.045920677483081818e-02 -6.893489956855773926e-01 -8.033685386180877686e-03 -5.415258407592773438e-01 7.766209542751312256e-02 -1.810371503233909607e-02 -1.538238674402236938e-01
6.710468530654907227e-01 -2.012514472007751465e-01 2.559753358364105225e-01 -5.312545299530029297e-01 -3.886409401893615723e-01 3.834197670221328735e-02 5.307399854063987732e-02 7.816997915506362915e-02
4.267594218254089355e-01 -5.109081864356994629e-01 4.466473460197448730e-01 -4.954743683338165283e-01 -1.641614884138107300e-01 -2.529454231262207031e-01 3.901753947138786316e-02 1.393118351697921753e-01
1.271332651376724243e-01 -4.071621596813201904e-01 9.525553882122039795e-02 -7.152843475341796875e-01 -4.159273803234100342e-01 -1.002431064844131470e-01 -3.187872767448425293e-01 1.126104816794395447e-01
3.345462679862976074e-01 -2.346931546926498413e-01 -3.341348096728324890e-02 -1.458882987499237061e-01 -4.903771877288818359e-01 -3.460056185722351074e-01 -5.613757967948913574e-01 -3.677849173545837402e-01
5.016736984252929688e-01 -2.537174224853515625e-01 3.948059678077697754e-01 -2.490607351064682007e-01 -3.886754512786865234e-01 -2.432279586791992188e-01 -5.051012039184570312e-01 -2.631153352558612823e-02
1.290353685617446899e-01 -3.402784168720245361e-01 3.358927965164184570e-01 -3.582874834537506104e-01 -4.729161262512207031e-01 -1.111363843083381653e-01 5.880879759788513184e-01 -2.109937816858291626e-01
3.710511624813079834e-01 -3.679245412349700928e-01 2.413796037435531616e-01 2.717626094818115234e-01 -3.728357851505279541e-01 1.228283345699310303e-02 6.041129231452941895e-01 -3.012039363384246826e-01
2.197171598672866821e-01 -2.396688163280487061e-01 -2.771475911140441895e-01 1.448719352483749390e-01 -4.862379133701324463e-01 -2.855342328548431396e-01 -3.430866599082946777e-01 -6.006821393966674805e-01
-3.186463415622711182e-01 -7.912572026252746582e-01 1.446279585361480713e-01 -3.486057817935943604e-01 -2.721062600612640381e-01 -1.866059303283691406e-01 -8.785150200128555298e-02 -1.155502274632453918e-01
2.523320615291595459e-01 -2.794570028781890869e-01 -6.847732663154602051e-01 8.429875597357749939e-03 -3.634832799434661865e-01 -2.855062484741210938e-01 3.523932993412017822e-01 2.267859727144241333e-01
-1.078016385436058044e-01 -6.201598644256591797e-01 -1.483893096446990967e-01 4.161596596240997314e-01 -5.821982026100158691e-01 -1.557605862617492676e-01 -1.896588802337646484e-01 9.687952697277069092e-02
7.155309319496154785e-01 -2.914981842041015625e-01 2.455749660730361938e-01 3.263662755489349365e-02 -1.527998596429824829e-01 -6.131535023450851440e-02 5.291305184364318848e-01 -1.859721541404724121e-01
1.489548534154891968e-01 -6.911376118659973145e-01 5.363303050398826599e-02 -1.963019073009490967e-01 -3.538353145122528076e-01 -1.609521806240081787e-01 -1.700176745653152466e-01 -5.279386639595031738e-01
5.689022541046142578e-01 -5.498726367950439453e-01 1.896677166223526001e-02 2.818395197391510010e-01 -2.135802805423736572e-01 3.543791174888610840e-01 1.530995517969131470e-01 3.155257701873779297e-01
4.052468538284301758e-01 -4.269300103187561035e-01 3.593230545520782471e-01 -9.496483951807022095e-02 -5.381453409790992737e-02 -4.861540794372558594e-01 5.206371545791625977e-01 -7.119978219270706177e-02
4.961394369602203369e-01 -8.024306595325469971e-02 1.994853764772415161e-01 -3.843835592269897461e-01 -4.507064819335937500e-01 -5.462312698364257812e-01 7.801912724971771240e-02 -2.286250889301300049e-01
-2.156932651996612549e-01 -4.996483623981475830e-01 -5.587660148739814758e-02 2.928002178668975830e-01 -7.265330553054809570e-01 -1.768542975187301636e-01 1.852160543203353882e-01 1.467687040567398071e-01
3.079900145530700684e-01 -4.542194604873657227e-01 -5.806739330291748047e-01 -9.187388420104980469e-02 -8.183141052722930908e-02 -5.150561928749084473e-01 1.519907414913177490e-01 2.410881370306015015e-01
7.461950927972793579e-02 -3.116720020771026611e-01 -2.982104420661926270e-01 2.981234528124332428e-02 -5.901387929916381836e-01 -1.988019645214080811e-01 -4.566362798213958740e-01 -4.595340490341186523e-01
1.419823765754699707e-01 -5.949949026107788086e-01 -8.524274826049804688e-02 -5.815111994743347168e-01 -2.707793116569519043e-01 3.656307756900787354e-01 2.648134529590606689e-01 5.715784057974815369e-02
4.255597293376922607e-01 9.737612307071685791e-02 2.916126847267150879e-01 -3.081735670566558838e-01 -7.429254055023193359e-01 -1.972226798534393311e-01 1.393533200025558472e-01 -1.383963674306869507e-01
9.974235296249389648e-02 -5.802045464515686035e-01 -5.085941553115844727e-01 -3.659231960773468018e-01 -2.835628092288970947e-01 1.585660427808761597e-01 -3.743405938148498535e-01 1.231446564197540283e-01
6.433129310607910156e-01 -2.742414474487304688e-01 2.195913046598434448e-01 -4.445393085479736328e-01 -2.717358767986297607e-01 -1.924723386764526367e-01 -2.834215462207794189e-01 2.718286216259002686e-01
1.679197698831558228e-01 -8.553117513656616211e-02 1.053373366594314575e-01 -4.105733036994934082e-01 -7.551813721656799316e-01 -8.773345500230789185e-02 -6.724339723587036133e-02 4.497812390327453613e-01
-1.611457914113998413e-01 -5.404388904571533203e-01 9.805860929191112518e-03 -4.061105549335479736e-01 -3.955635130405426025e-01 -1.778165251016616821e-02 5.999195575714111328e-01 1.567796617746353149e-02
9.574239701032638550e-02 -4.210177063941955566e-01 -2.004652619361877441e-01 -2.719412446022033691e-01 -5.877378582954406738e-01 3.613260090351104736e-01 -3.362313210964202881e-01 3.322581052780151367e-01
3.935751020908355713e-01 -3.316121399402618408e-01 -1.378704421222209930e-02 -3.371274173259735107e-01 -1.754311621189117432e-01 -5.029038786888122559e-01 -5.555192828178405762e-01 -1.702851206064224243e-01
4.530512988567352295e-01 -4.504966437816619873e-01 -1.772809028625488281e-01 5.434425175189971924e-02 -3.783867927268147469e-03 -7.019309997558593750e-01 -1.382887214422225952e-01 2.134726643562316895e-01
3.041831254959106445e-01 -2.299600392580032349e-01 1.926299780607223511e-01 -6.230880618095397949e-01 -4.736290574073791504e-01 -5.364601686596870422e-02 -1.250199787318706512e-02 4.493186771869659424e-01
6.034328937530517578e-01 -3.635149896144866943e-01 -7.329081743955612183e-02 -4.714594483375549316e-01 -3.308406770229339600e-01 3.048138618469238281e-01 1.677280366420745850e-01 2.134951055049896240e-01
4.102245438843965530e-03 -3.988482654094696045e-01 -2.532542347908020020e-01 2.180874645709991455e-01 -7.067019343376159668e-01 -1.327053159475326538e-01 -3.918707072734832764e-01 -2.420797497034072876e-01
3.380882441997528076e-01 -6.407577991485595703e-01 -3.398333489894866943e-01 8.078379184007644653e-02 5.214430019259452820e-02 -5.221688747406005859e-01 2.002299129962921143e-01 1.940144598484039307e-01
5.019555091857910156e-01 -1.959001719951629639e-01 -1.792575791478157043e-02 -3.714111745357513428e-01 -6.706976890563964844e-01 2.787695229053497314e-01 1.384232845157384872e-02 -2.089419513940811157e-01
1.839959621429443359e-01 -3.092477023601531982e-01 2.056277096271514893e-01 -1.044631749391555786e-01 -4.900982379913330078e-01 -8.325399458408355713e-02 2.278517484664916992e-01 7.199112176895141602e-01
1.364837288856506348e-01 -1.812662929296493530e-01 -1.464587002992630005e-01 -4.066597819328308105e-01 -7.161384820938110352e-01 3.288379013538360596e-01 -6.884910166263580322e-02 3.687319755554199219e-01
1.978130042552947998e-01 -6.422629952430725098e-01 -5.605669021606445312e-01 6.461321562528610229e-02 -1.053609997034072876e-01 -1.363681554794311523e-01 -4.067014157772064209e-01 -1.866940855979919434e-01
8.802060484886169434e-01 -1.690838783979415894e-01 2.238986343145370483e-01 -2.907993197441101074e-01 -1.940318495035171509e-01 3.622018545866012573e-02 5.996196996420621872e-03 -1.515159159898757935e-01
4.525348842144012451e-01 -4.130028188228607178e-02 1.853467673063278198e-01 -5.906841754913330078e-01 -4.722664356231689453e-01 -2.838495075702667236e-01 -2.880527675151824951e-01 -1.538330912590026855e-01
-2.414972931146621704e-01 -7.556635737419128418e-01 5.996830761432647705e-02 -3.734315335750579834e-01 -2.763270735740661621e-01 6.585514172911643982e-03 3.717978894710540771e-01 1.138892993330955505e-01
4.032442271709442139e-01 -1.127240657806396484e-01 3.100712597370147705e-02 -4.365031719207763672e-01 -3.760842084884643555e-01 -4.309135079383850098e-01 -5.280651450157165527e-01 -1.649615466594696045e-01
5.421766042709350586e-01 -6.029773354530334473e-01 4.729090929031372070e-01 -1.183063834905624390e-01 -2.155676633119583130e-01 1.081827729940414429e-01 -1.359478533267974854e-01 -1.678347736597061157e-01
3.569309115409851074e-01 -4.875341057777404785e-01 4.661429226398468018e-01 -3.810164630413055420e-01 -1.766550987958908081e-01 -4.815945029258728027e-01 9.097970277070999146e-02 3.209909051656723022e-02
6.117003560066223145e-01 -6.966258883476257324e-01 -2.799605429172515869e-01 7.629362493753433228e-02 5.822329223155975342e-02 2.013380527496337891e-01 1.076645776629447937e-01 -2.859865501523017883e-02
-2.401052862405776978e-01 -5.800211429595947266e-01 -2.119113355875015259e-01 2.537310719490051270e-01 -6.615076661109924316e-01 -7.580877840518951416e-02 -2.145166248083114624e-01 8.533513545989990234e-02
-4.057657718658447266e-02 -7.232962250709533691e-01 -5.139788985252380371e-01 1.370902210474014282e-01 -2.649880349636077881e-01 -2.762525677680969238e-01 -8.765447139739990234e-02 -1.949631720781326294e-01
1.658317148685455322e-01 -6.836014986038208008e-01 -2.770110666751861572e-01 -4.237003028392791748e-01 -1.831750869750976562e-01 3.167842924594879150e-01 -3.378804624080657959e-01 2.937963604927062988e-02
6.353478431701660156e-01 -3.155267536640167236e-01 -9.528320282697677612e-03 -5.650349259376525879e-01 -1.458308994770050049e-01 2.664797902107238770e-01 1.887766718864440918e-01 -2.224996238946914673e-01
-2.148982733488082886e-01 -3.609946668148040771e-01 -3.060400187969207764e-01 -9.358353912830352783e-02 -8.329846858978271484e-01 -9.065250307321548462e-02 -2.596800215542316437e-02 -1.353796124458312988e-01
8.304502069950103760e-02 -5.874918103218078613e-01 -2.024665288627147675e-02 -2.961801886558532715e-01 -1.715534925460815430e-01 -9.803350269794464111e-02 6.678008474409580231e-03 -7.216222286224365234e-01
3.434545695781707764e-01 -4.186078310012817383e-01 3.272666037082672119e-02 1.162003073841333389e-02 -3.707278370857238770e-01 -1.288362145423889160e-01 -5.160045623779296875e-01 -5.341365933418273926e-01
-3.144437819719314575e-02 -3.987981379032135010e-01 6.013089045882225037e-02 -1.631661057472229004e-01 -4.553226232528686523e-01 -4.305056631565093994e-01 -3.551189005374908447e-01 -5.394155979156494141e-01
5.069500207901000977e-01 -2.527597248554229736e-01 3.685514926910400391e-01 -4.457960724830627441e-01 -3.715417981147766113e-01 -2.951821982860565186e-01 2.878828346729278564e-02 3.443039655685424805e-01
7.968200445175170898e-01 -2.388185113668441772e-01 -4.576510190963745117e-02 -5.650660023093223572e-02 -4.409144073724746704e-02 1.314816437661647797e-02 5.168704986572265625e-01 -1.829866021871566772e-01
2.563216984272003174e-01 -1.573807746171951294e-01 1.289456635713577271e-01 -3.974281251430511475e-01 -5.928779244422912598e-01 -3.604472875595092773e-01 -4.658036828041076660e-01 -1.911929845809936523e-01
3.736292719841003418e-01 -6.152476668357849121e-01 -8.229734003543853760e-02 -1.198171898722648621e-01 -1.727631241083145142e-01 2.625936269760131836e-01 -3.372271060943603516e-01 -4.982146918773651123e-01
