# Supplementary material for: Where is your field going? A machine learning approach to study the relative motion of the domains of physics
Source: PLoS One. 2020 Jun 18;15(6):e0233997. doi: 10.1371/journal.pone.0233997 (PMC7302634; doi:10.1371/journal.pone.0233997)
Supplement: S24 Data — (ZIP) [file pone.0233997.s024.zip › 23/Pacs4Run_23_VS_500_embeddings2004-2008ED8.txt]

1.369697302579879761e-01 -4.442899674177169800e-02 -3.360954672098159790e-02 -3.215443491935729980e-01 4.941965937614440918e-01 4.885797202587127686e-01 -5.325941443443298340e-01 3.288585245609283447e-01
-2.080512642860412598e-01 -1.790850162506103516e-01 6.205773446708917618e-03 -2.414316833019256592e-01 3.030211329460144043e-01 1.582010537385940552e-01 -6.516869664192199707e-01 5.698860287666320801e-01
1.563243865966796875e-01 -2.448093295097351074e-01 -2.017358392477035522e-01 -2.058896869421005249e-01 2.994605600833892822e-01 -1.560398489236831665e-01 -7.373946309089660645e-01 4.180515706539154053e-01
7.300474494695663452e-02 8.533322066068649292e-02 -1.661424636840820312e-01 1.945341229438781738e-01 1.731913834810256958e-01 3.374888002872467041e-01 -5.500910878181457520e-01 6.895270943641662598e-01
3.726482689380645752e-01 5.124841630458831787e-02 2.793990969657897949e-01 -2.962252497673034668e-01 3.911378979682922363e-01 3.788212314248085022e-02 -5.110422968864440918e-01 5.264082551002502441e-01
-2.602545022964477539e-01 3.502922505140304565e-02 -2.263621836900711060e-01 -2.646103203296661377e-01 8.534044623374938965e-01 2.181877940893173218e-01 2.946705557405948639e-03 1.840334236621856689e-01
-2.433938346803188324e-02 1.573317795991897583e-01 -3.799727857112884521e-01 -2.628449797630310059e-01 1.182591989636421204e-01 -2.483237087726593018e-01 -6.446263194084167480e-01 5.196099281311035156e-01
-3.100955486297607422e-01 -7.723596692085266113e-02 -3.604228794574737549e-01 -3.221137821674346924e-01 7.692762613296508789e-01 2.385422885417938232e-01 2.126305922865867615e-02 1.227729022502899170e-01
-1.070316582918167114e-01 4.394425824284553528e-02 -5.271334052085876465e-01 -4.439563751220703125e-01 4.866605699062347412e-01 -7.138339430093765259e-02 -4.750825464725494385e-01 -2.097825706005096436e-01
1.464943885803222656e-01 -3.032276034355163574e-01 -6.170688271522521973e-01 -1.720395833253860474e-01 6.473723053932189941e-01 2.714667655527591705e-02 1.257064789533615112e-01 2.014725059270858765e-01
-3.914273083209991455e-01 2.155795842409133911e-01 3.582119196653366089e-02 -5.515655279159545898e-01 6.517075300216674805e-01 1.400033570826053619e-02 -1.170325279235839844e-01 2.370381057262420654e-01
2.374592721462249756e-01 -3.286424279212951660e-01 -1.351304501295089722e-01 -1.665052622556686401e-01 1.342314928770065308e-01 9.941887855529785156e-02 -4.136990308761596680e-01 7.684881091117858887e-01
2.790549993515014648e-01 -2.036342769861221313e-01 -1.243944168090820312e-01 1.614813059568405151e-01 3.213515579700469971e-01 4.021948575973510742e-01 -6.021797060966491699e-01 4.598515927791595459e-01
2.549957931041717529e-01 1.574016362428665161e-01 1.594676822423934937e-01 -5.092355608940124512e-01 5.768189430236816406e-01 -1.303396970033645630e-01 -5.044040679931640625e-01 1.460103541612625122e-01
-2.747868001461029053e-01 -1.120343878865242004e-01 -6.259979009628295898e-01 -2.740482389926910400e-01 4.650593698024749756e-01 -1.595944166183471680e-01 -3.101970255374908447e-01 3.270961642265319824e-01
-5.487627908587455750e-02 4.064079523086547852e-01 -4.576992392539978027e-01 -7.169853448867797852e-01 -1.618027985095977783e-01 3.452571853995323181e-02 -2.174850553274154663e-01 1.832838505506515503e-01
2.786298394203186035e-01 -9.547632932662963867e-02 -6.854780316352844238e-01 1.215928196907043457e-01 5.620718002319335938e-01 3.694185242056846619e-02 -3.261584937572479248e-01 7.011350989341735840e-02
6.295359879732131958e-02 3.589815497398376465e-01 -4.000081121921539307e-01 1.272176206111907959e-01 6.054362654685974121e-01 -7.994572073221206665e-02 -4.007633328437805176e-01 3.967651128768920898e-01
1.083211749792098999e-01 2.004672735929489136e-01 -3.964544534683227539e-01 8.986483514308929443e-02 7.208721637725830078e-01 -5.736327264457941055e-03 -4.055005311965942383e-01 3.141775131225585938e-01
5.345817282795906067e-02 3.221344575285911560e-02 -4.796996414661407471e-01 1.716925799846649170e-01 6.473940610885620117e-01 8.890533447265625000e-02 -2.800562083721160889e-01 4.806868135929107666e-01
2.162151336669921875e-01 -1.733206957578659058e-01 -8.123230934143066406e-02 -6.741206645965576172e-01 6.119042634963989258e-01 2.010245025157928467e-01 7.428189367055892944e-02 -2.044945657253265381e-01
6.769154965877532959e-02 3.179971873760223389e-02 1.955933421850204468e-01 -7.069634795188903809e-01 5.966264009475708008e-01 -7.377104461193084717e-02 -2.198127210140228271e-01 2.159387469291687012e-01
2.138297110795974731e-01 -4.341165125370025635e-01 -3.211792409420013428e-01 1.351827383041381836e-01 5.830807089805603027e-01 3.186001181602478027e-01 -2.546496689319610596e-01 3.715556561946868896e-01
-3.617007518187165260e-03 2.041544318199157715e-01 2.152011543512344360e-01 -5.220788717269897461e-01 2.063310705125331879e-02 6.456987857818603516e-01 -4.222611486911773682e-01 2.092195004224777222e-01
3.393858671188354492e-02 -6.804933398962020874e-02 1.630438566207885742e-01 -7.094084620475769043e-01 6.545479893684387207e-01 -7.899646461009979248e-02 -1.390291154384613037e-01 1.018386632204055786e-01
-5.370911210775375366e-02 -1.720033288002014160e-01 -7.472193837165832520e-01 -1.246523857116699219e-01 5.717883706092834473e-01 1.566262990236282349e-01 1.595112681388854980e-01 1.293741911649703979e-01
-3.418588042259216309e-01 8.186873793601989746e-02 -3.745541572570800781e-01 -5.115541219711303711e-01 -7.634953409433364868e-02 4.191529154777526855e-01 -3.994543552398681641e-01 3.651979565620422363e-01
5.651648044586181641e-01 5.127366632223129272e-02 -4.472368061542510986e-01 -1.169157028198242188e-01 6.712253689765930176e-01 -3.969301283359527588e-02 -5.569207482039928436e-03 -1.100893020629882812e-01
-1.095604449510574341e-01 3.062316589057445526e-02 -1.097895950078964233e-01 -4.652589857578277588e-01 3.106752336025238037e-01 -2.696130871772766113e-01 -2.635568082332611084e-01 7.210177779197692871e-01
-2.990933656692504883e-01 -1.144970878958702087e-01 -2.686022222042083740e-01 -6.719862818717956543e-01 -3.851833567023277283e-02 2.361255735158920288e-01 -4.965169727802276611e-01 2.644861340522766113e-01
4.531300067901611328e-02 -3.459050059318542480e-01 -4.193068742752075195e-01 1.385141760110855103e-01 5.387663245201110840e-01 5.492426156997680664e-01 -2.709813416004180908e-01 1.338823437690734863e-01
-2.847520709037780762e-01 -3.968751989305019379e-03 -7.044225931167602539e-01 -3.109434843063354492e-01 5.446862578392028809e-01 -4.968057200312614441e-02 -3.579343110322952271e-02 1.599096506834030151e-01
-3.180645406246185303e-01 -2.272239513695240021e-02 -1.645811349153518677e-01 -4.606942832469940186e-01 7.780330777168273926e-01 1.375873088836669922e-01 -6.171420216560363770e-02 1.758362501859664917e-01
4.798107743263244629e-01 -4.602541029453277588e-02 -4.858362078666687012e-01 -4.484382271766662598e-02 6.922921538352966309e-01 -1.290643820539116859e-03 -1.757359504699707031e-01 -1.395079940557479858e-01
-5.430527031421661377e-02 4.167348146438598633e-01 -3.827520608901977539e-01 -4.716918170452117920e-01 -2.288848161697387695e-01 4.478754401206970215e-01 -4.300616979598999023e-01 1.282846182584762573e-01
2.002938240766525269e-01 3.869789838790893555e-01 -1.765282601118087769e-01 -3.207696676254272461e-01 1.277201902121305466e-02 3.400874137878417969e-01 2.371642887592315674e-01 7.099332213401794434e-01
3.032627999782562256e-01 -6.872998178005218506e-02 3.528293371200561523e-01 -4.785641431808471680e-01 5.340062379837036133e-01 1.664449572563171387e-01 -4.821480512619018555e-01 6.680052727460861206e-02
-9.245894104242324829e-02 3.767072558403015137e-01 -2.896559238433837891e-01 1.497421413660049438e-01 7.441133260726928711e-01 2.139210551977157593e-01 -2.131852656602859497e-01 3.135364055633544922e-01
-2.657878100872039795e-01 3.756464421749114990e-01 -6.510299444198608398e-01 -2.534772455692291260e-01 4.347271919250488281e-01 1.016649454832077026e-01 -2.797796130180358887e-01 -1.501856595277786255e-01
-3.965391516685485840e-01 -7.183038443326950073e-02 -2.355700880289077759e-01 -7.150882482528686523e-01 8.274490386247634888e-02 2.920757830142974854e-01 -3.347158730030059814e-01 2.579981386661529541e-01
2.565834522247314453e-01 -2.266203761100769043e-01 -2.303290814161300659e-01 1.342934966087341309e-01 3.252223730087280273e-01 5.337237119674682617e-01 -6.406109333038330078e-01 1.034847795963287354e-01
-9.079689532518386841e-02 3.382474556565284729e-02 -5.131921768188476562e-01 -1.418583095073699951e-01 7.602840065956115723e-01 -8.551298826932907104e-02 -2.720054686069488525e-01 2.186110317707061768e-01
1.398869603872299194e-01 -6.188952550292015076e-02 -7.390234619379043579e-02 -4.825163781642913818e-01 4.117261618375778198e-02 3.744715750217437744e-01 2.713333964347839355e-01 7.230296134948730469e-01
-4.754971563816070557e-01 5.989556387066841125e-02 -4.675421118736267090e-01 -3.400687575340270996e-01 3.809671401977539062e-01 1.521186232566833496e-01 -5.158970355987548828e-01 4.057996347546577454e-02
2.152589857578277588e-01 -3.283751606941223145e-01 -4.637180566787719727e-01 -2.092682123184204102e-01 1.862664073705673218e-01 -2.314278483390808105e-02 1.132207587361335754e-01 7.341364622116088867e-01
-7.109009474515914917e-02 -4.220158159732818604e-01 -2.522753179073333740e-01 -1.837313324213027954e-01 7.252711653709411621e-01 3.631562888622283936e-01 -1.578990668058395386e-01 1.913532316684722900e-01
-2.546078860759735107e-01 -5.049759522080421448e-03 -6.765207648277282715e-01 -2.369012236595153809e-01 6.264141201972961426e-01 9.849684312939643860e-03 -4.095494002103805542e-02 1.648576408624649048e-01
-1.601063907146453857e-01 3.718741703778505325e-03 -4.622881114482879639e-01 -7.077043503522872925e-02 6.091374158859252930e-01 -7.142823189496994019e-02 -4.080214500427246094e-01 4.615208208560943604e-01
-1.252057123929262161e-02 1.999079138040542603e-01 -3.282742202281951904e-01 -8.482079207897186279e-02 8.897764682769775391e-01 2.280710339546203613e-01 1.876642368733882904e-02 -2.916655130684375763e-02
2.872804403305053711e-01 8.995138853788375854e-02 2.399355471134185791e-01 -5.437716841697692871e-01 4.857133328914642334e-01 -7.644034177064895630e-02 -5.392124652862548828e-01 1.536591947078704834e-01
2.882849872112274170e-01 -1.051973178982734680e-02 -5.377207398414611816e-01 -5.968091636896133423e-02 6.548545360565185547e-01 1.933644264936447144e-01 3.470997810363769531e-01 1.933213174343109131e-01
3.139426112174987793e-01 -1.988668292760848999e-01 -4.483193457126617432e-01 6.620735675096511841e-02 6.720384955406188965e-01 4.484566301107406616e-02 -1.988040655851364136e-02 4.499735832214355469e-01
-2.312304079532623291e-01 -2.003918960690498352e-02 -5.361566543579101562e-01 -6.673843860626220703e-01 -8.723080903291702271e-02 2.668141126632690430e-01 -4.905150085687637329e-02 3.634004890918731689e-01
1.692327260971069336e-01 4.799246788024902344e-02 1.024926602840423584e-01 -6.655716300010681152e-01 5.319705605506896973e-01 -2.258632034063339233e-01 -3.952731788158416748e-01 1.591195315122604370e-01
-2.778851687908172607e-01 3.339397311210632324e-01 -7.139546275138854980e-01 -2.526718974113464355e-01 4.099748432636260986e-01 1.073075830936431885e-01 -1.891965866088867188e-01 -1.493322104215621948e-01
-1.199992671608924866e-01 1.606336981058120728e-01 -3.932131230831146240e-01 -1.746535897254943848e-01 8.656986951828002930e-01 1.360200494527816772e-01 -5.765195935964584351e-02 5.845553055405616760e-02
-1.487099528312683105e-01 -7.591988146305084229e-02 -4.554625451564788818e-01 -3.952374216169118881e-03 7.614256739616394043e-01 1.187947019934654236e-01 -2.069742083549499512e-01 3.576873838901519775e-01
-1.484155952930450439e-01 -7.200264930725097656e-02 -2.178273200988769531e-01 -6.844629645347595215e-01 -4.905052483081817627e-02 3.036550879478454590e-01 -5.979804396629333496e-01 6.824389845132827759e-02
1.196351423859596252e-01 1.657037287950515747e-01 -4.475564658641815186e-01 1.138059645891189575e-01 7.482216954231262207e-01 3.303703665733337402e-02 -3.818909823894500732e-01 1.954568624496459961e-01
7.010929286479949951e-02 -2.082133740186691284e-01 -8.134916424751281738e-01 -6.693657487630844116e-02 4.808285236358642578e-01 5.664366483688354492e-02 -2.196521311998367310e-01 -5.320695415139198303e-02
6.530485153198242188e-01 2.123639360070228577e-02 -5.457890033721923828e-01 -7.745300233364105225e-02 5.032993555068969727e-01 -1.217636391520500183e-01 -2.904892340302467346e-02 -1.454047206789255142e-02
5.023027658462524414e-01 -1.901367157697677612e-01 -2.266237735748291016e-01 -1.427836716175079346e-01 6.901416778564453125e-01 3.816330339759588242e-03 2.078153789043426514e-01 3.468388319015502930e-01
1.760115772485733032e-01 -1.192262023687362671e-01 -7.528737653046846390e-03 -6.712719798088073730e-01 4.938649833202362061e-01 -1.850225329399108887e-01 -2.595941424369812012e-01 3.982680141925811768e-01
4.210883006453514099e-02 -4.751063585281372070e-01 -4.088560938835144043e-01 -6.713023036718368530e-02 6.471226811408996582e-01 3.999061584472656250e-01 -2.995145507156848907e-02 1.457432359457015991e-01
3.327416479587554932e-01 -3.590674400329589844e-01 -1.365790665149688721e-01 9.192766994237899780e-02 4.646627902984619141e-01 5.879782438278198242e-01 -4.105596244335174561e-01 5.531622096896171570e-02
-1.668310165405273438e-01 -1.794161945581436157e-01 -7.113929390907287598e-01 -1.806572973728179932e-01 5.499693751335144043e-01 3.099131286144256592e-01 2.228985726833343506e-02 -4.744300618767738342e-02
3.008553385734558105e-01 -5.469525977969169617e-02 -3.072408139705657959e-01 -1.009123772382736206e-01 8.764719963073730469e-01 -4.804577110917307436e-05 -1.663373783230781555e-02 1.828509420156478882e-01
2.034503966569900513e-01 8.581294864416122437e-02 -1.651465743780136108e-01 -6.101722121238708496e-01 -1.451973170042037964e-01 3.462001681327819824e-01 -6.313101649284362793e-01 1.103232800960540771e-01
2.435706257820129395e-01 -2.517737746238708496e-01 -4.985394477844238281e-01 -3.279464244842529297e-01 6.413027644157409668e-01 2.237213402986526489e-01 9.458112716674804688e-02 -2.256698012351989746e-01
3.214931190013885498e-01 5.573008954524993896e-02 -5.051271915435791016e-01 -1.671522110700607300e-01 4.405163973569869995e-02 -2.523800432682037354e-01 -1.571488231420516968e-01 7.211872339248657227e-01
8.152424544095993042e-02 -3.763380646705627441e-02 1.911599040031433105e-01 -6.419644951820373535e-01 4.191944375634193420e-03 4.380998909473419189e-01 -4.704931676387786865e-01 3.605050146579742432e-01
1.277867238968610764e-02 1.813169568777084351e-01 -1.780736893415451050e-01 -1.343501079827547073e-02 8.764009475708007812e-01 2.269859760999679565e-01 1.104032769799232483e-01 3.213723301887512207e-01
5.466137528419494629e-01 7.315625250339508057e-02 -8.955542743206024170e-02 -5.666952729225158691e-01 4.682745337486267090e-01 2.432746440172195435e-01 -7.438401877880096436e-02 -2.875784337520599365e-01
5.327552184462547302e-02 2.388196140527725220e-01 -4.935528337955474854e-01 1.754110492765903473e-02 7.056694626808166504e-01 -1.336673349142074585e-01 -3.215411007404327393e-01 2.774884104728698730e-01
-1.261307448148727417e-01 1.056295484304428101e-01 -3.797195255756378174e-01 -5.227310061454772949e-01 -1.372748464345932007e-01 6.706982851028442383e-01 -2.924896180629730225e-01 -3.560894727706909180e-02
3.311716616153717041e-01 -1.431753486394882202e-01 -1.534118205308914185e-01 -5.278731584548950195e-01 7.067569494247436523e-01 1.822310686111450195e-01 1.841684728860855103e-01 -3.176787123084068298e-02
-3.410660848021507263e-02 3.223696649074554443e-01 2.832775563001632690e-02 -7.180570363998413086e-01 1.068046316504478455e-01 3.192809522151947021e-01 2.693621516227722168e-01 4.388650059700012207e-01
5.745478272438049316e-01 -9.480261057615280151e-02 -2.239606529474258423e-01 -4.775233864784240723e-01 2.660411596298217773e-01 -1.703853532671928406e-02 -4.499503970146179199e-01 -3.304492235183715820e-01
4.509699046611785889e-01 -9.226947277784347534e-02 -1.141658946871757507e-01 -3.160801529884338379e-01 6.567423939704895020e-01 2.645874619483947754e-01 4.031932651996612549e-01 1.062551811337471008e-01
-3.724350631237030029e-01 3.073985278606414795e-01 -3.972721099853515625e-01 -4.409088790416717529e-01 7.533924281597137451e-02 5.911237001419067383e-01 -3.232495859265327454e-02 2.417109012603759766e-01
-2.241718024015426636e-01 1.213387697935104370e-01 -5.847761631011962891e-01 -4.099299013614654541e-01 -1.563015133142471313e-01 5.166293978691101074e-01 -3.132734000682830811e-01 1.885264366865158081e-01
-2.632686495780944824e-01 1.148062124848365784e-01 -2.721544206142425537e-01 -1.893617063760757446e-01 4.826729893684387207e-01 1.139127090573310852e-01 -7.486649155616760254e-01 3.368541598320007324e-02
-2.996454238891601562e-01 7.307966798543930054e-02 -6.774144768714904785e-01 -5.100015401840209961e-01 -4.340795427560806274e-02 3.402256369590759277e-01 -9.246587008237838745e-02 2.443206012248992920e-01
5.401173830032348633e-01 2.525266027078032494e-03 -3.575717508792877197e-01 -1.195114254951477051e-01 7.358551025390625000e-01 8.162260055541992188e-02 5.208782106637954712e-02 -1.235648170113563538e-01
-4.697071760892868042e-02 -2.888517454266548157e-03 -5.571563839912414551e-01 7.275405526161193848e-02 6.807412505149841309e-01 2.641603946685791016e-01 1.852219849824905396e-01 3.384853601455688477e-01
3.020577318966388702e-02 -3.437695205211639404e-01 -3.953225314617156982e-01 1.843772977590560913e-01 5.797255635261535645e-01 4.431605041027069092e-01 -2.317666113376617432e-01 3.231819272041320801e-01
-2.042627148330211639e-02 2.098913490772247314e-01 -2.964869737625122070e-01 -4.037679433822631836e-01 -2.446186691522598267e-01 6.904301643371582031e-01 -3.205920755863189697e-01 2.555070221424102783e-01
-1.061945110559463501e-01 1.552250981330871582e-01 -1.347194146364927292e-02 -2.547701001167297363e-01 8.938295245170593262e-01 2.881337404251098633e-01 -1.325023770332336426e-01 -5.429112352430820465e-03
-3.817382752895355225e-01 -1.335597187280654907e-01 -2.106890827417373657e-01 -6.156160235404968262e-01 4.852845147252082825e-02 3.853951394557952881e-01 -3.590246737003326416e-01 3.650776445865631104e-01
-1.339228451251983643e-01 -2.452812343835830688e-02 2.126847505569458008e-01 -6.667822003364562988e-01 6.169863939285278320e-01 -6.180981546640396118e-02 -2.207154035568237305e-01 2.417057901620864868e-01
-2.643093653023242950e-02 -2.346010357141494751e-01 -4.705714285373687744e-01 2.287200689315795898e-01 4.904554486274719238e-01 3.679571449756622314e-01 -1.593769192695617676e-01 5.188193321228027344e-01
-1.314528733491897583e-01 2.823832333087921143e-01 -3.769606649875640869e-01 -1.044105291366577148e-01 5.704799890518188477e-01 1.778339147567749023e-01 -6.158668398857116699e-01 -1.166813895106315613e-01
1.906521171331405640e-01 -2.451809644699096680e-01 1.579175144433975220e-02 -6.814447641372680664e-01 -1.104737259447574615e-02 3.689357340335845947e-01 -5.344091653823852539e-01 1.307391971349716187e-01
1.685744225978851318e-01 -2.250424623489379883e-01 -3.983827531337738037e-01 2.546650469303131104e-01 5.583286881446838379e-01 4.614310264587402344e-01 -1.452704705297946930e-02 4.153491854667663574e-01
5.994820594787597656e-02 2.493405044078826904e-01 -4.632562994956970215e-01 1.139159351587295532e-01 7.202013731002807617e-01 5.363664403557777405e-02 -3.808123767375946045e-01 2.001677155494689941e-01
-2.689951658248901367e-01 -9.605562686920166016e-02 -3.984761238098144531e-01 -4.046405553817749023e-01 7.156529426574707031e-01 2.766328155994415283e-01 8.483278751373291016e-02 -4.035037010908126831e-03
3.961318731307983398e-01 -1.861619763076305389e-02 -2.195653021335601807e-01 -7.509692907333374023e-01 3.672922849655151367e-01 9.665433317422866821e-02 1.755330562591552734e-01 -2.356090694665908813e-01
5.428921580314636230e-01 -2.794513106346130371e-01 -7.217305898666381836e-02 -3.182235658168792725e-01 4.291889369487762451e-01 4.844672977924346924e-01 -1.235066130757331848e-01 -2.941672503948211670e-01
-1.838422268629074097e-01 2.023772746324539185e-01 -4.312759339809417725e-01 -6.795846819877624512e-01 -7.352342456579208374e-02 5.122262835502624512e-01 -3.883724659681320190e-02 -9.011921286582946777e-02
1.511048376560211182e-01 -1.058954671025276184e-01 -2.874800860881805420e-01 1.484897881746292114e-01 3.363347053527832031e-01 6.519130468368530273e-01 -5.630715489387512207e-01 -7.809085398912429810e-02
-3.483257815241813660e-02 2.320856600999832153e-01 -5.489946603775024414e-01 6.906858831644058228e-02 7.419281005859375000e-01 4.222168400883674622e-02 -1.831211894750595093e-01 2.301826030015945435e-01
1.398115456104278564e-01 2.026577144861221313e-01 1.424702256917953491e-01 -8.092114329338073730e-01 4.716261625289916992e-01 -4.006015136837959290e-02 -2.005333304405212402e-01 3.474173368886113167e-03
5.488807559013366699e-01 -3.501240611076354980e-01 -4.196828305721282959e-01 -9.880180656909942627e-02 3.412562608718872070e-02 -3.117050230503082275e-02 -4.303714334964752197e-01 4.504354298114776611e-01
-1.016589812934398651e-04 1.804594248533248901e-01 -5.511130690574645996e-01 7.173854857683181763e-02 7.667258381843566895e-01 4.945030063390731812e-02 -1.646972000598907471e-01 2.027889490127563477e-01
1.418732851743698120e-01 1.724810451269149780e-01 8.483316004276275635e-02 -3.035050928592681885e-01 5.781263113021850586e-01 -1.280170828104019165e-01 -6.303900480270385742e-01 3.206248283386230469e-01
1.776303499937057495e-01 -3.108861744403839111e-01 -4.547147452831268311e-01 -4.442828893661499023e-01 5.899826884269714355e-01 1.245503947138786316e-01 3.213420212268829346e-01 2.813219465315341949e-02
5.202299952507019043e-01 -5.386453866958618164e-02 -2.263075113296508789e-01 1.921909116208553314e-02 7.920503616333007812e-01 5.708678066730499268e-02 -1.064547076821327209e-01 1.814921200275421143e-01
5.698584914207458496e-01 5.658365488052368164e-01 -2.539085447788238525e-01 -3.923404589295387268e-02 -1.181984618306159973e-01 2.417289018630981445e-01 -4.031316936016082764e-01 2.327283769845962524e-01
4.045636057853698730e-01 4.427018389105796814e-02 -4.834070801734924316e-02 -5.847291946411132812e-01 3.416758030652999878e-02 3.008844554424285889e-01 3.635690808296203613e-01 5.159863829612731934e-01
1.848284900188446045e-01 -4.001252651214599609e-01 -2.352075427770614624e-01 -2.311266064643859863e-01 6.368614435195922852e-01 4.847442209720611572e-01 -2.248994540423154831e-03 -2.375320941209793091e-01
-1.067632362246513367e-01 7.355940341949462891e-02 -5.546119213104248047e-01 -6.412566900253295898e-01 -1.238229125738143921e-01 4.399055838584899902e-01 1.405093520879745483e-01 1.891934275627136230e-01
-1.089161187410354614e-01 3.167996183037757874e-02 -6.214042901992797852e-01 -5.769696831703186035e-01 -1.738590747117996216e-01 3.436763584613800049e-01 5.167571827769279480e-02 3.421777486801147461e-01
9.361877292394638062e-02 7.385013252496719360e-02 -2.030368894338607788e-01 -4.891353249549865723e-01 -1.574386209249496460e-01 7.311843037605285645e-01 -3.779105842113494873e-01 -5.541197210550308228e-02
2.265167608857154846e-02 -4.690890014171600342e-02 -2.401750236749649048e-01 -9.259731769561767578e-01 -4.695106670260429382e-02 2.140532881021499634e-01 9.572430700063705444e-02 1.580813229084014893e-01
-5.332598090171813965e-02 2.291367799043655396e-01 -2.825617194175720215e-01 1.679942756891250610e-02 8.535052537918090820e-01 1.881878972053527832e-01 -2.420008927583694458e-01 2.051316648721694946e-01
-1.496293842792510986e-01 -2.212133407592773438e-01 -7.915706038475036621e-01 -1.283507198095321655e-01 4.743477106094360352e-01 4.070164635777473450e-02 -1.753551214933395386e-01 1.679461896419525146e-01
6.580440402030944824e-01 2.657401859760284424e-01 -7.775816321372985840e-02 -4.495376050472259521e-01 3.435988128185272217e-01 -5.179360508918762207e-02 -3.566081523895263672e-01 -2.007928341627120972e-01
-4.410561919212341309e-01 -1.031265258789062500e-01 -2.657498717308044434e-01 -3.346873521804809570e-01 6.813922524452209473e-01 1.884764879941940308e-01 -2.555769085884094238e-01 2.169272005558013916e-01
3.446966409683227539e-01 3.167670369148254395e-01 3.235465288162231445e-01 -4.376600384712219238e-01 6.069003343582153320e-01 3.400105237960815430e-01 -2.399086207151412964e-02 1.017887610942125320e-02
5.483783483505249023e-01 -1.866422891616821289e-01 -3.466592431068420410e-01 -1.241276711225509644e-01 3.859587907791137695e-01 -1.424451917409896851e-01 1.177217066287994385e-01 5.880072712898254395e-01
-4.366327822208404541e-02 1.923401802778244019e-01 -1.009363159537315369e-01 -1.486403942108154297e-01 2.382790893316268921e-01 5.998156666755676270e-01 3.387900888919830322e-01 6.304618716239929199e-01
4.618687927722930908e-01 -2.799359560012817383e-01 2.159831486642360687e-02 -5.869035720825195312e-01 -1.085728779435157776e-01 4.894620180130004883e-01 -3.113676905632019043e-01 1.228004172444343567e-01
4.123288691043853760e-01 -3.386726975440979004e-02 -3.143715113401412964e-02 -6.227056384086608887e-01 -1.683240085840225220e-01 3.211918175220489502e-01 -4.557811915874481201e-01 3.175745606422424316e-01
6.350803375244140625e-01 -9.070999175310134888e-02 -5.304491519927978516e-01 -1.400251239538192749e-01 5.180961489677429199e-01 -3.592345863580703735e-02 -2.233331650495529175e-02 -1.313335001468658447e-01
5.201743245124816895e-01 5.296216011047363281e-01 2.010073661804199219e-01 -1.468397378921508789e-01 4.623644053936004639e-01 3.623268008232116699e-01 -1.492012590169906616e-01 1.401114910840988159e-01
9.422359988093376160e-03 -2.386767864227294922e-01 -2.208578437566757202e-01 -2.529469728469848633e-01 6.684719324111938477e-01 5.542165637016296387e-01 1.269164234399795532e-01 -2.450829297304153442e-01
3.760811984539031982e-01 1.013268753886222839e-01 -2.527064383029937744e-01 -4.384888708591461182e-01 -2.635709345340728760e-01 5.643858313560485840e-01 -4.442942440509796143e-01 -8.224643766880035400e-02
5.140540003776550293e-01 -2.283820360898971558e-01 -2.786162197589874268e-01 -2.819364145398139954e-02 7.413813471794128418e-01 4.028757289052009583e-02 -3.456033021211624146e-02 2.295746803283691406e-01
2.226524949073791504e-01 -2.655866146087646484e-01 -4.269345402717590332e-01 2.179463356733322144e-01 5.537473559379577637e-01 5.292525887489318848e-01 -1.741738766431808472e-01 1.817550212144851685e-01
-1.434908509254455566e-01 1.799875684082508087e-02 -5.965180397033691406e-01 -4.995119273662567139e-01 -1.896489262580871582e-01 4.693163037300109863e-01 -7.588386535644531250e-02 3.343016505241394043e-01
-3.913133740425109863e-01 2.320543825626373291e-01 -4.756157398223876953e-01 -4.936666786670684814e-01 4.794192314147949219e-02 5.256724953651428223e-01 -6.450822204351425171e-02 2.007891982793807983e-01
-2.164339721202850342e-01 9.536673873662948608e-02 -5.491592884063720703e-01 -3.194034397602081299e-01 7.106606960296630859e-01 -6.525671482086181641e-02 -7.904984056949615479e-02 1.578642129898071289e-01
-1.478242874145507812e-02 1.121171787381172180e-01 -2.008524090051651001e-01 -6.205791831016540527e-01 2.871907129883766174e-02 1.760645657777786255e-01 2.304313778877258301e-01 6.905280351638793945e-01
1.397308111190795898e-01 1.382376849651336670e-01 -6.091356277465820312e-01 1.832461208105087280e-01 6.973356008529663086e-01 1.139233931899070740e-01 -1.455885618925094604e-01 1.904958486557006836e-01
1.367502361536026001e-01 -4.078664779663085938e-01 -3.979604244232177734e-01 -5.225687026977539062e-01 4.964106380939483643e-01 2.343107312917709351e-01 2.862246334552764893e-01 1.563059166073799133e-02
8.807787299156188965e-02 -3.711261749267578125e-01 -2.709905207157135010e-01 -2.498684078454971313e-01 6.691586375236511230e-01 4.779732227325439453e-01 -6.091174110770225525e-02 -1.967117935419082642e-01
4.070814549922943115e-01 2.692407369613647461e-01 -1.648908667266368866e-02 -4.052656292915344238e-01 4.956390261650085449e-01 3.990973830223083496e-01 -9.913551062345504761e-02 -4.272205829620361328e-01
4.917119741439819336e-01 1.038868054747581482e-01 -2.633891105651855469e-01 -1.337260007858276367e-01 7.917748093605041504e-01 5.518082156777381897e-02 -6.454019993543624878e-02 -1.614080518484115601e-01
-7.693827897310256958e-02 3.248381316661834717e-01 -4.980431199073791504e-01 -5.677995681762695312e-01 -1.244022473692893982e-01 1.639063358306884766e-01 1.093470379710197449e-01 5.136333107948303223e-01
4.704484045505523682e-01 -1.047826856374740601e-01 1.697262376546859741e-02 2.061785608530044556e-01 2.775596976280212402e-01 4.566516578197479248e-01 -5.379464030265808105e-01 3.872272372245788574e-01
-2.038577646017074585e-01 9.118324518203735352e-02 -5.971521735191345215e-01 -3.549399971961975098e-01 4.528202712535858154e-01 1.780150979757308960e-01 -3.514008522033691406e-01 -3.276221752166748047e-01
-1.938710510730743408e-01 1.966240257024765015e-01 -1.224580630660057068e-01 -7.865940779447555542e-02 3.964906930923461914e-01 2.108565866947174072e-01 -8.219353556632995605e-01 1.591430604457855225e-01
5.155098438262939453e-01 2.979320287704467773e-01 1.645194590091705322e-01 -3.294854760169982910e-01 3.302259445190429688e-01 1.554417163133621216e-01 -6.135119795799255371e-01 -1.583483070135116577e-02
5.626013875007629395e-01 1.556614786386489868e-01 5.664123967289924622e-02 -3.932896852493286133e-01 3.434399068355560303e-01 -1.697810366749763489e-02 -6.150393486022949219e-01 -6.965186446905136108e-02
2.691003382205963135e-01 -3.040239587426185608e-02 -1.516891270875930786e-01 -6.915941834449768066e-01 -2.884879112243652344e-01 4.048725664615631104e-01 -2.431183308362960815e-01 3.451014161109924316e-01
-1.500508785247802734e-01 -4.491714388132095337e-02 -3.377710282802581787e-01 -4.782128632068634033e-01 7.050179839134216309e-01 2.618446052074432373e-01 8.708379417657852173e-02 -2.439134269952774048e-01
6.174325942993164062e-01 9.242225205525755882e-04 -1.659817397594451904e-01 -4.283620417118072510e-01 4.576083719730377197e-01 -3.635302186012268066e-01 -1.914746612310409546e-01 1.717847287654876709e-01
3.692970573902130127e-01 7.276259660720825195e-01 1.422486603260040283e-01 -3.137654960155487061e-01 2.532130479812622070e-01 2.460177689790725708e-01 -2.142485380172729492e-01 2.120205163955688477e-01
-8.664806187152862549e-02 -4.111708104610443115e-01 -5.170494914054870605e-01 -3.392250835895538330e-01 -1.684166491031646729e-01 2.250120788812637329e-01 -4.425086081027984619e-01 4.076864421367645264e-01
1.003376021981239319e-01 6.231437996029853821e-02 -2.950307428836822510e-01 -5.450221300125122070e-01 -8.796332404017448425e-04 5.039529204368591309e-01 4.626137018203735352e-01 3.660276234149932861e-01
4.190099239349365234e-01 1.895981878042221069e-01 -6.109651178121566772e-03 -5.956933498382568359e-01 -2.364674210548400879e-01 4.092913866043090820e-01 -3.889541923999786377e-01 2.426389157772064209e-01
3.544433414936065674e-02 2.343214582651853561e-03 1.140209287405014038e-01 -4.662348330020904541e-01 2.588834464550018311e-01 2.608487010002136230e-02 -6.856784224510192871e-01 4.801110923290252686e-01
5.668050050735473633e-01 3.583690226078033447e-01 3.100944161415100098e-01 -1.538967788219451904e-01 5.239274501800537109e-01 3.238552212715148926e-01 -1.538657546043395996e-01 1.655420064926147461e-01
3.842907547950744629e-01 -2.027867361903190613e-02 -8.803193569183349609e-01 -2.195350453257560730e-02 2.492347061634063721e-01 -4.682248458266258240e-02 -6.649293005466461182e-02 8.794292807579040527e-02
6.016999483108520508e-01 3.856255412101745605e-01 1.506933867931365967e-01 -1.437604427337646484e-01 5.122275948524475098e-01 7.133342325687408447e-02 -3.950152099132537842e-01 1.495724916458129883e-01
4.335430264472961426e-02 -1.168799921870231628e-01 -2.200070321559906006e-01 -5.244888067245483398e-01 -1.083029434084892273e-01 2.656950950622558594e-01 -7.293191552162170410e-01 2.161896973848342896e-01
5.519384741783142090e-01 1.235144585371017456e-01 2.241749763488769531e-01 -6.443090438842773438e-01 2.962237000465393066e-01 -7.098809629678726196e-02 -2.736161351203918457e-01 2.169467210769653320e-01
6.547370553016662598e-01 4.932341575622558594e-01 -3.644079267978668213e-01 -1.310508698225021362e-01 -1.281136572360992432e-01 8.561268448829650879e-02 -1.765778660774230957e-01 3.509266972541809082e-01
3.505348265171051025e-01 -3.451001942157745361e-01 7.256013900041580200e-02 -4.106211960315704346e-01 -9.805924445390701294e-02 5.667829513549804688e-01 -4.116224944591522217e-01 2.895946204662322998e-01
8.794293552637100220e-02 -1.481186002492904663e-01 -5.662609338760375977e-01 -3.979234099388122559e-01 5.759605765342712402e-01 1.186598017811775208e-01 3.810434937477111816e-01 -1.809956319630146027e-02
-1.213804036378860474e-01 -2.403140962123870850e-01 -6.390662789344787598e-01 -9.922210872173309326e-02 6.136187911033630371e-01 1.110382154583930969e-01 -3.085030317306518555e-01 1.588511317968368530e-01
-9.075893461704254150e-02 2.378958612680435181e-01 -3.511418402194976807e-01 -1.325559765100479126e-01 6.236045360565185547e-01 1.075488626956939697e-01 -6.254835724830627441e-01 -5.116268247365951538e-02
4.138230979442596436e-01 6.747111678123474121e-01 4.226388409733772278e-02 -1.704948395490646362e-01 4.924786090850830078e-01 3.139661252498626709e-01 -2.015945687890052795e-02 3.382756188511848450e-02
3.784031569957733154e-01 1.952877491712570190e-01 3.762005269527435303e-01 -3.651352822780609131e-01 6.358456611633300781e-01 2.020218223333358765e-01 -3.070708811283111572e-01 6.646976619958877563e-02
5.137239694595336914e-01 2.535213530063629150e-01 -3.929661214351654053e-01 -4.897775352001190186e-01 2.577081620693206787e-01 -2.705694735050201416e-01 -3.250905871391296387e-01 -1.794573366641998291e-01
7.899904251098632812e-01 1.413870155811309814e-01 -2.916334569454193115e-01 9.283850342035293579e-02 2.977420017123222351e-02 4.446934759616851807e-01 -5.325055494904518127e-02 2.465388625860214233e-01
7.683444023132324219e-02 1.158317252993583679e-01 -1.703543514013290405e-01 8.927104622125625610e-02 6.728979945182800293e-01 2.813916094601154327e-02 -4.946071207523345947e-01 4.954494535923004150e-01
3.667260110378265381e-01 2.210408449172973633e-01 -5.034566521644592285e-01 -2.919797897338867188e-01 6.006612777709960938e-01 -6.157379224896430969e-02 3.260598778724670410e-01 8.385618031024932861e-02
-1.015247330069541931e-01 -2.217020839452743530e-01 -2.787627279758453369e-01 -4.570269584655761719e-01 7.629398107528686523e-01 1.757578402757644653e-01 1.610051244497299194e-01 1.227520257234573364e-01
-4.782731086015701294e-02 -1.469602584838867188e-01 -6.071111559867858887e-01 -1.814242303371429443e-01 6.964665055274963379e-01 4.173780791461467743e-03 1.200717687606811523e-02 2.989805638790130615e-01
4.106804728507995605e-01 -7.476900517940521240e-02 -5.975145101547241211e-01 -1.206091120839118958e-01 -1.216625720262527466e-01 -4.675525799393653870e-02 -1.457559764385223389e-01 6.449404954910278320e-01
-4.629188030958175659e-02 4.193224608898162842e-01 -9.596657007932662964e-02 -3.686423003673553467e-01 3.164089024066925049e-01 -2.828553617000579834e-01 -1.757960766553878784e-01 6.825636625289916992e-01
3.001067042350769043e-01 -3.481126725673675537e-01 -1.225238367915153503e-01 2.697546500712633133e-03 7.756881713867187500e-01 2.128239870071411133e-01 2.555452228989452124e-04 3.560167849063873291e-01
1.291540712118148804e-01 1.206714287400245667e-01 -2.374959923326969147e-02 -4.329320788383483887e-01 4.319928586483001709e-02 7.052340507507324219e-01 2.106016576290130615e-01 4.870204925537109375e-01
-2.236665040254592896e-02 1.935016363859176636e-01 -1.202374622225761414e-01 -7.019928693771362305e-01 -2.859404869377613068e-02 7.896774262189865112e-02 5.070550367236137390e-02 6.672190427780151367e-01
3.412407934665679932e-01 -2.159493565559387207e-01 -1.710392832756042480e-01 1.946408450603485107e-01 3.837947249412536621e-01 5.556714534759521484e-01 -5.505291223526000977e-01 1.031007617712020874e-01
3.984044790267944336e-01 -6.012324593029916286e-04 -3.787898421287536621e-01 -6.846177577972412109e-01 2.973690629005432129e-01 8.740581572055816650e-02 1.013304740190505981e-01 -3.503631353378295898e-01
7.638671249151229858e-02 -2.079596221446990967e-01 -5.549932122230529785e-01 -3.784222304821014404e-01 6.548903584480285645e-01 1.729572117328643799e-01 6.623163819313049316e-02 -1.910880953073501587e-01
-9.488319605588912964e-02 1.890780776739120483e-01 -3.583968877792358398e-01 -8.136072158813476562e-01 -7.596886157989501953e-02 2.712670266628265381e-01 7.339192926883697510e-02 2.830161750316619873e-01
6.212126612663269043e-01 3.169562518596649170e-01 -1.546267420053482056e-01 -3.208621144294738770e-01 5.864158868789672852e-01 8.550213277339935303e-02 1.102224513888359070e-01 -1.530633419752120972e-01
5.426220297813415527e-01 7.863166928291320801e-02 -3.286547660827636719e-01 -5.184106230735778809e-01 3.201734125614166260e-01 -8.541122078895568848e-02 -2.554478943347930908e-01 -3.841291666030883789e-01
-2.597215175628662109e-01 1.384523231536149979e-02 -2.809697985649108887e-01 -2.955237776041030884e-02 7.396039962768554688e-01 3.215011656284332275e-01 1.213578060269355774e-01 4.329328536987304688e-01
2.144570462405681610e-02 -1.808941066265106201e-01 -1.930988729000091553e-01 -5.271681547164916992e-01 -7.698290795087814331e-02 2.255515307188034058e-01 -7.464897036552429199e-01 1.938487291336059570e-01
4.292667806148529053e-01 2.131545990705490112e-01 -5.869202613830566406e-01 2.024365514516830444e-01 -8.517067134380340576e-02 5.294723510742187500e-01 -2.817276716232299805e-01 1.336922347545623779e-01
3.185854852199554443e-01 -2.853071503341197968e-02 7.271873950958251953e-02 -7.288080453872680664e-01 -1.211871951818466187e-01 3.510828316211700439e-01 -3.774771094322204590e-01 2.842637002468109131e-01
-1.887345761060714722e-01 -5.521342158317565918e-02 -8.265542387962341309e-01 -1.432917714118957520e-01 4.507624506950378418e-01 7.899278402328491211e-02 -2.185803651809692383e-01 2.005597390234470367e-02
6.641062498092651367e-01 -5.684736371040344238e-02 -3.191362917423248291e-01 -8.743920177221298218e-02 6.433361768722534180e-01 5.347613990306854248e-02 -1.580217480659484863e-01 -6.727322190999984741e-02
-1.157043874263763428e-01 4.381514340639114380e-02 -2.074013501405715942e-01 -6.392977833747863770e-01 -8.090462535619735718e-02 2.891346216201782227e-01 -6.516877412796020508e-01 1.346641182899475098e-01
9.396290779113769531e-02 1.417001932859420776e-01 -1.404305696487426758e-01 -5.213738083839416504e-01 2.959510684013366699e-02 5.503248572349548340e-01 3.592548072338104248e-01 4.967326521873474121e-01
7.170785665512084961e-01 3.548704385757446289e-01 -4.015464782714843750e-01 -2.251482158899307251e-01 -1.391338258981704712e-01 1.312136501073837280e-01 -1.179557219147682190e-01 3.121617734432220459e-01
-1.765049695968627930e-01 2.367652952671051025e-01 -3.142259716987609863e-01 -2.133554369211196899e-01 5.112794637680053711e-01 1.078984066843986511e-01 -6.921204924583435059e-01 -1.282582283020019531e-01
6.491125822067260742e-01 5.633934140205383301e-01 -3.159313499927520752e-01 -1.060455758124589920e-02 -1.738918013870716095e-02 2.177886068820953369e-01 -1.789911538362503052e-01 2.855584323406219482e-01
1.911183595657348633e-01 -2.262596040964126587e-02 -4.118967354297637939e-01 -5.705830454826354980e-01 -2.830218374729156494e-01 4.275635182857513428e-01 1.298011839389801025e-01 4.335643053054809570e-01
-3.980968520045280457e-02 -4.536221027374267578e-01 -5.187181830406188965e-01 -1.627147197723388672e-01 -1.932288706302642822e-02 2.559927999973297119e-01 -3.082069940865039825e-02 6.559283137321472168e-01
4.397193193435668945e-01 1.897083520889282227e-01 -6.471005678176879883e-01 6.581994146108627319e-02 -1.871043741703033447e-01 5.461140871047973633e-01 -1.118124946951866150e-01 4.284282773733139038e-02
5.141336321830749512e-01 -2.723657339811325073e-02 -1.263861507177352905e-01 -3.599519133567810059e-01 7.596388459205627441e-01 6.219460046850144863e-04 1.742571592330932617e-02 -1.096848472952842712e-01
3.588936924934387207e-01 -3.525509536266326904e-01 -4.464794397354125977e-01 -1.278673410415649414e-01 -1.354511380195617676e-01 1.937421113252639771e-01 -1.815752536058425903e-01 6.650990843772888184e-01
2.290773987770080566e-01 -1.704999357461929321e-01 -5.132492780685424805e-01 -2.325993478298187256e-01 6.941569596529006958e-02 -1.686244755983352661e-01 -1.321264356374740601e-01 7.417654991149902344e-01
6.114187836647033691e-02 -3.692050874233245850e-01 -5.160334110260009766e-01 1.549121290445327759e-01 5.054359436035156250e-01 5.179932713508605957e-01 -1.050057858228683472e-01 1.866871863603591919e-01
3.045130670070648193e-01 -2.022204101085662842e-01 -4.633756577968597412e-01 -3.342793509364128113e-02 -8.834595978260040283e-02 2.545187175273895264e-01 -1.635806262493133545e-01 7.424290180206298828e-01
-4.632374271750450134e-02 1.194352731108665466e-01 -3.896369636058807373e-01 -5.182176232337951660e-01 1.154801249504089355e-02 1.028114557266235352e-01 2.637991905212402344e-01 6.949312090873718262e-01
1.617502123117446899e-01 -3.928359448909759521e-01 -4.509269595146179199e-01 -1.492492258548736572e-01 -8.057157695293426514e-02 2.281066030263900757e-01 -8.830494433641433716e-02 7.263498306274414062e-01
3.834756612777709961e-01 7.409682273864746094e-01 6.455513834953308105e-02 -4.067490696907043457e-01 3.358541727066040039e-01 1.182980462908744812e-01 2.685227617621421814e-02 8.238110691308975220e-02
-2.939950823783874512e-01 1.981284916400909424e-01 -2.870319485664367676e-01 -3.058780431747436523e-01 4.910498857498168945e-01 8.633968234062194824e-02 -6.699394583702087402e-01 -3.098264895379543304e-02
2.318236380815505981e-01 9.619370847940444946e-02 -7.498861104249954224e-02 -6.826893687248229980e-01 6.716148853302001953e-01 -1.789790391921997070e-02 -3.362999763339757919e-03 -1.179750710725784302e-01
4.149383306503295898e-01 3.163694590330123901e-02 -6.589009165763854980e-01 -5.691590905189514160e-02 5.145881772041320801e-01 1.600753217935562134e-01 3.033121526241302490e-01 8.373912423849105835e-02
5.446350574493408203e-01 3.281205892562866211e-01 1.635495275259017944e-01 -3.812303841114044189e-01 3.569842278957366943e-01 7.824111962690949440e-04 -5.410327315330505371e-01 5.890472978353500366e-02
5.348389148712158203e-01 -2.635461390018463135e-01 4.513378441333770752e-02 7.622282952070236206e-02 2.245634645223617554e-01 4.563210010528564453e-01 -4.951819777488708496e-01 3.643914163112640381e-01
4.576844274997711182e-01 1.465319246053695679e-01 -1.262294054031372070e-01 -2.858974039554595947e-01 7.325621247291564941e-01 1.622998714447021484e-01 3.257831335067749023e-01 4.753122106194496155e-02
4.950301647186279297e-01 2.885420024394989014e-01 -8.503086864948272705e-02 -5.045838952064514160e-01 4.598174691200256348e-01 2.150402963161468506e-01 -7.543548196554183960e-02 -3.827382028102874756e-01
2.523247301578521729e-01 1.050889119505882263e-01 -3.082802891731262207e-02 -6.033697724342346191e-01 1.366935819387435913e-01 4.151671230792999268e-01 4.351723194122314453e-01 4.240984022617340088e-01
1.216904371976852417e-01 2.898065447807312012e-01 -1.793856173753738403e-01 -5.453303083777427673e-02 7.159849405288696289e-01 -9.582582116127014160e-02 -5.557323098182678223e-01 1.881358921527862549e-01
2.276391535997390747e-01 5.085524916648864746e-02 -4.824881553649902344e-01 1.778503060340881348e-01 -5.674909800291061401e-02 6.339662671089172363e-01 -4.626602232456207275e-01 2.489586919546127319e-01
7.313645444810390472e-03 1.929105669260025024e-01 -1.885705888271331787e-01 -2.375332266092300415e-01 -1.094319447875022888e-01 6.890976428985595703e-01 6.700690090656280518e-02 6.159792542457580566e-01
7.025755196809768677e-02 -2.710382044315338135e-01 2.538657188415527344e-01 -5.828716754913330078e-01 4.900029003620147705e-01 5.671096965670585632e-02 -3.892391026020050049e-01 3.501271903514862061e-01
-2.214940935373306274e-01 -1.916070431470870972e-01 -1.645999550819396973e-01 -2.628131210803985596e-01 7.586906552314758301e-01 4.899408519268035889e-01 3.290173411369323730e-02 -3.643035888671875000e-02
-2.595232725143432617e-01 2.545486688613891602e-01 -4.814380705356597900e-01 -5.966589450836181641e-01 -1.256808172911405563e-02 5.202848911285400391e-01 -9.167262166738510132e-02 -2.846067771315574646e-02
7.215341925621032715e-01 3.274554312229156494e-01 -3.177536129951477051e-01 1.599479615688323975e-01 8.512160181999206543e-02 2.089470475912094116e-01 -5.555102974176406860e-02 4.377442896366119385e-01
-2.154366821050643921e-01 -9.694615006446838379e-02 -7.743132710456848145e-01 -3.058897852897644043e-01 4.759105443954467773e-01 5.615539848804473877e-02 6.912100315093994141e-02 1.289833635091781616e-01
3.828080296516418457e-01 -1.371027715504169464e-02 -5.397922396659851074e-01 -2.719655632972717285e-01 -4.819777607917785645e-02 -3.075461685657501221e-01 -2.095758914947509766e-01 5.891513228416442871e-01
-9.464053064584732056e-02 7.497221231460571289e-02 -6.281635165214538574e-01 -5.724290013313293457e-01 -1.465241760015487671e-01 4.869186878204345703e-01 6.723859161138534546e-02 8.824776858091354370e-03
1.288597136735916138e-01 -4.257531464099884033e-01 -3.147391676902770996e-01 1.875862032175064087e-01 4.465487003326416016e-01 4.286239743232727051e-01 -3.140739798545837402e-01 4.314085841178894043e-01
5.674026608467102051e-01 -1.459429711103439331e-01 -3.843520954251289368e-02 -1.324031203985214233e-01 7.190278172492980957e-01 1.473920792341232300e-01 1.612794399261474609e-01 2.702051401138305664e-01
5.014606714248657227e-01 -3.426840305328369141e-01 -4.174151122570037842e-01 -7.004816830158233643e-02 1.371963173151016235e-01 -1.878415606915950775e-02 -1.870038509368896484e-01 6.307270526885986328e-01
6.528741121292114258e-02 -1.400401443243026733e-01 -2.360582202672958374e-01 -1.584216803312301636e-01 1.339667737483978271e-01 2.828914485871791840e-02 -4.589857459068298340e-01 8.160209059715270996e-01
1.588583737611770630e-01 -9.731594473123550415e-02 -1.698935478925704956e-01 -5.774646997451782227e-01 7.375895977020263672e-01 4.294783622026443481e-02 2.273467183113098145e-01 -7.345022261142730713e-02
8.144672960042953491e-02 -6.876461207866668701e-02 -7.994399219751358032e-02 -8.421314358711242676e-01 -1.406985521316528320e-01 2.827250361442565918e-01 -1.084369700402021408e-02 4.161902666091918945e-01
-2.185988426208496094e-01 2.046473324298858643e-01 -1.653795093297958374e-01 -1.135265007615089417e-01 8.333896398544311523e-01 4.004271924495697021e-01 -1.026972904801368713e-01 6.832607835531234741e-02
6.720914840698242188e-01 3.006198108196258545e-01 -1.343129277229309082e-01 -2.924371063709259033e-01 5.518592000007629395e-01 1.228543370962142944e-01 1.137312427163124084e-01 -1.475967019796371460e-01
3.564864993095397949e-01 1.353341639041900635e-01 -1.291238963603973389e-01 -3.989194333553314209e-01 -2.466677725315093994e-01 7.324175834655761719e-01 -2.675612568855285645e-01 9.961323440074920654e-02
4.226533174514770508e-01 -9.163764119148254395e-02 -9.046217799186706543e-02 -3.336420059204101562e-01 -2.375716120004653931e-01 6.243533492088317871e-01 -3.780763447284698486e-01 3.229044377803802490e-01
1.469549685716629028e-01 3.253926755860447884e-03 -3.300693333148956299e-01 -5.290482044219970703e-01 -3.024205565452575684e-01 6.237519979476928711e-01 -8.719253540039062500e-02 3.184787333011627197e-01
8.881174027919769287e-02 -8.998689800500869751e-02 3.885987401008605957e-01 -3.381892144680023193e-01 4.464859664440155029e-01 1.695663183927536011e-01 -5.366181135177612305e-01 4.500804543495178223e-01
-1.922418028116226196e-01 1.492480188608169556e-01 -4.821268320083618164e-01 -7.360932826995849609e-01 -1.070767194032669067e-01 1.982539892196655273e-01 -1.990658789873123169e-02 3.395910263061523438e-01
3.636033833026885986e-01 2.128187119960784912e-01 -1.371398568153381348e-01 -5.147043466567993164e-01 -2.010583877563476562e-01 4.939790666103363037e-01 -5.038807392120361328e-01 -2.091139368712902069e-02
-4.934874549508094788e-02 2.407709871476981789e-05 -1.837329417467117310e-01 -6.359248161315917969e-01 -3.779998421669006348e-02 4.915191233158111572e-01 -5.595926642417907715e-01 5.694543570280075073e-02
-2.823307812213897705e-01 1.710151135921478271e-01 -5.550641417503356934e-01 -5.689762830734252930e-01 -5.460067838430404663e-02 4.895997345447540283e-01 -1.078098863363265991e-01 7.000593096017837524e-02
4.816015064716339111e-01 -2.745672464370727539e-01 -3.082680702209472656e-01 -9.627376496791839600e-02 2.036124318838119507e-01 -5.709181725978851318e-02 -1.270117610692977905e-01 7.263095378875732422e-01
2.462307810783386230e-01 9.937582165002822876e-02 -1.865596026182174683e-01 -5.245411992073059082e-01 -1.007015258073806763e-01 5.224491357803344727e-01 -5.588811635971069336e-01 -1.552568823099136353e-01
-2.301571518182754517e-01 1.314807683229446411e-01 -2.766401171684265137e-01 -4.483366012573242188e-01 -7.515393197536468506e-02 6.412595510482788086e-01 -4.458781778812408447e-01 1.911436468362808228e-01
-1.508805155754089355e-01 -3.108308613300323486e-01 -2.079160958528518677e-01 -4.101403951644897461e-01 6.451949942857027054e-03 1.485421657562255859e-01 -6.560625433921813965e-01 4.654571712017059326e-01
-6.986561231315135956e-03 2.287289798259735107e-01 2.171951085329055786e-01 -7.246689200401306152e-01 2.027862071990966797e-01 2.828097641468048096e-01 1.838171780109405518e-01 4.694925248622894287e-01
4.424656629562377930e-01 -1.729835718870162964e-01 -5.970665216445922852e-01 -1.786949485540390015e-01 5.760490894317626953e-01 7.783980667591094971e-02 1.566310296766459942e-03 -2.190577238798141479e-01
4.441366791725158691e-01 -2.427759021520614624e-01 -3.820955455303192139e-01 -1.224923580884933472e-01 6.640686392784118652e-01 -3.483892232179641724e-02 1.728931218385696411e-01 3.327283263206481934e-01
5.465478301048278809e-01 3.635267615318298340e-01 3.739000856876373291e-02 -4.671364426612854004e-01 4.177715778350830078e-01 3.103257715702056885e-01 5.716589838266372681e-02 -2.746202647686004639e-01
9.332812577486038208e-02 -6.106282398104667664e-02 -7.235605120658874512e-01 -3.065253198146820068e-01 -1.626488268375396729e-01 4.280267655849456787e-02 2.234172262251377106e-02 5.841897726058959961e-01
2.807553708553314209e-01 -4.785830378532409668e-01 -2.184642553329467773e-01 -8.394954726099967957e-03 3.200224637985229492e-01 5.101394057273864746e-01 -5.290396809577941895e-01 4.240441322326660156e-02
4.186412394046783447e-01 4.484793841838836670e-01 -3.727099671959877014e-02 -3.666331768035888672e-01 4.672831892967224121e-01 3.453741669654846191e-01 -4.327535256743431091e-02 -3.850803971290588379e-01
-2.488011270761489868e-01 4.891487304121255875e-03 -4.725609421730041504e-01 -6.791349649429321289e-01 -1.125583052635192871e-01 2.248201072216033936e-01 -1.337842494249343872e-01 4.152398705482482910e-01
1.699011176824569702e-01 1.220843046903610229e-01 7.058324664831161499e-02 -3.253678381443023682e-01 8.531829714775085449e-02 7.713644504547119141e-01 2.242005020380020142e-01 4.391291737556457520e-01
2.060357332229614258e-01 -3.743656873703002930e-01 -5.400446057319641113e-01 -1.927470117807388306e-01 8.207866549491882324e-02 -2.513821795582771301e-02 4.550198465585708618e-02 6.922144293785095215e-01
5.521104335784912109e-01 -3.135786354541778564e-01 5.260817334055900574e-02 -5.794428586959838867e-01 1.295929104089736938e-01 3.291478753089904785e-01 -3.442367017269134521e-01 1.212007775902748108e-01
3.537785708904266357e-01 -1.504297256469726562e-01 1.921661049127578735e-01 4.959600418806076050e-02 3.329268693923950195e-01 4.886046946048736572e-01 -5.734962224960327148e-01 3.665397465229034424e-01
6.487530469894409180e-01 2.989230453968048096e-01 8.300409535877406597e-04 -3.772003948688507080e-01 3.274828493595123291e-01 4.792701080441474915e-02 -4.448704123497009277e-01 -2.000800520181655884e-01
2.652927637100219727e-01 -1.081367135047912598e-01 -4.157307446002960205e-01 -4.526277631521224976e-02 -7.738473266363143921e-02 1.641632020473480225e-01 -2.502047717571258545e-01 8.046771287918090820e-01
7.659774422645568848e-01 3.785597383975982666e-01 -1.578414738178253174e-01 -2.214064300060272217e-01 -1.312866508960723877e-01 1.826305687427520752e-01 -1.463361978530883789e-01 3.521817326545715332e-01
3.027995526790618896e-01 2.270834147930145264e-01 -4.138462543487548828e-01 2.340704947710037231e-02 6.875240206718444824e-01 -2.187532335519790649e-01 -3.215598464012145996e-01 2.469538450241088867e-01
3.972136676311492920e-01 -4.141609370708465576e-01 -1.669856756925582886e-01 -2.866203431040048599e-03 5.608604475855827332e-02 4.501520991325378418e-01 -2.711185216903686523e-01 6.029193997383117676e-01
4.572523534297943115e-01 6.868571043014526367e-01 7.507584244012832642e-02 -2.924079895019531250e-01 3.760902285575866699e-01 2.904045879840850830e-01 -3.898959606885910034e-02 -2.664449997246265411e-02
2.183522731065750122e-01 -4.122336506843566895e-01 -4.800834953784942627e-01 -2.406842559576034546e-01 2.002722620964050293e-01 -9.241885691881179810e-02 7.622823119163513184e-02 6.629598140716552734e-01
4.341868758201599121e-01 1.783296167850494385e-01 -1.697111278772354126e-01 -6.157447695732116699e-01 5.684518814086914062e-01 2.389065921306610107e-04 1.312638260424137115e-02 -2.200609743595123291e-01
-1.429368406534194946e-01 1.331388652324676514e-01 -4.744872748851776123e-01 -5.877230763435363770e-01 -8.422915637493133545e-02 5.594616532325744629e-01 -2.370270341634750366e-01 -1.225262358784675598e-01
3.829110860824584961e-01 1.202663332223892212e-01 3.608970046043395996e-01 -5.485955476760864258e-01 4.527140855789184570e-01 1.806298941373825073e-01 -3.916272521018981934e-01 1.294688433408737183e-01
7.214447855949401855e-02 7.015817612409591675e-02 -5.304933786392211914e-01 -4.761595427989959717e-01 -1.525429487228393555e-01 4.147737920284271240e-01 3.325205743312835693e-01 4.193390905857086182e-01
5.264427661895751953e-01 1.298608165234327316e-02 -4.166266024112701416e-01 -5.479334592819213867e-01 2.918916642665863037e-01 -2.880958914756774902e-01 -2.500680088996887207e-01 -1.347091048955917358e-01
-4.397978782653808594e-01 1.048483103513717651e-01 -4.294680356979370117e-01 -4.125823378562927246e-01 5.988658666610717773e-01 2.612342834472656250e-01 -7.159624248743057251e-02 -9.438190609216690063e-02
3.755491673946380615e-01 7.125543057918548584e-02 -5.367822051048278809e-01 -4.334229230880737305e-02 4.838974773883819580e-01 2.163792550563812256e-01 4.884739816188812256e-01 2.104473263025283813e-01
-3.509571254253387451e-01 2.817292809486389160e-01 -1.165665388107299805e-01 -3.280449211597442627e-01 6.878930330276489258e-01 4.825791716575622559e-02 1.729764044284820557e-02 4.476958215236663818e-01
6.814807653427124023e-01 3.342509865760803223e-01 -3.294538855552673340e-01 8.707478642463684082e-02 -6.344897300004959106e-02 2.710383236408233643e-01 -1.064619943499565125e-01 4.678852260112762451e-01
7.364229112863540649e-02 -1.438217610120773315e-01 -6.540933996438980103e-02 -1.631369590759277344e-01 1.611274927854537964e-01 4.912327527999877930e-01 -8.077436089515686035e-01 1.525735408067703247e-01
4.443945288658142090e-01 -8.206436038017272949e-02 3.421469330787658691e-01 -4.921458661556243896e-01 4.829784631729125977e-01 9.599094279110431671e-03 -2.498315423727035522e-01 3.751408159732818604e-01
5.009219050407409668e-01 -9.857071936130523682e-02 -5.109916329383850098e-01 -1.792759448289871216e-01 3.682813346385955811e-01 3.750960528850555420e-02 -4.942556321620941162e-01 -2.545232772827148438e-01
1.913549900054931641e-01 1.418545544147491455e-01 -7.219374179840087891e-02 -4.519919455051422119e-01 -8.984008803963661194e-03 6.798046827316284180e-01 2.628851532936096191e-01 4.499200582504272461e-01
1.665318459272384644e-01 6.949873268604278564e-02 -5.670904181897640228e-03 1.340948138386011124e-02 6.197362542152404785e-01 1.015531793236732483e-01 -7.101934552192687988e-01 2.616571485996246338e-01
6.501339673995971680e-01 1.626769080758094788e-02 -4.224873483180999756e-01 -2.859788835048675537e-01 3.086479604244232178e-01 -3.090331554412841797e-01 -3.546480834484100342e-01 -1.553409453481435776e-02
6.277663707733154297e-01 1.301383525133132935e-01 -3.120221495628356934e-01 -2.475824207067489624e-01 6.108967661857604980e-01 -8.519044518470764160e-02 -1.775995492935180664e-01 -1.353687942028045654e-01
-5.435871332883834839e-02 2.361393906176090240e-02 6.686115264892578125e-02 -6.257609128952026367e-01 2.520587742328643799e-01 3.822764009237289429e-02 -7.152393460273742676e-01 1.545257121324539185e-01
-2.642124593257904053e-01 1.809201538562774658e-01 -5.531288981437683105e-01 -4.513780474662780762e-01 -8.224876970052719116e-02 4.447023868560791016e-01 3.487486392259597778e-02 4.266434907913208008e-01
4.751544594764709473e-01 -1.478321701288223267e-01 -6.606082916259765625e-01 -2.391307353973388672e-01 -1.152733117341995239e-01 -2.229067087173461914e-01 -2.304932475090026855e-01 3.777361214160919189e-01
-2.861445248126983643e-01 -3.260231018066406250e-02 -5.431807637214660645e-01 -6.304398775100708008e-01 -6.381323933601379395e-02 1.903875619173049927e-01 -8.123471587896347046e-02 4.214738607406616211e-01
1.508883982896804810e-01 2.282258570194244385e-01 -1.499755382537841797e-01 -5.163648724555969238e-01 3.059916431084275246e-03 4.390833377838134766e-01 3.597717881202697754e-01 5.601616501808166504e-01
5.147358775138854980e-01 7.608907297253608704e-03 -2.092431038618087769e-01 -5.722709298133850098e-01 4.736662209033966064e-01 1.119960844516754150e-01 4.608845710754394531e-02 -3.531081080436706543e-01
5.260749459266662598e-01 -8.166273683309555054e-02 -2.952230274677276611e-01 1.406892687082290649e-01 6.307049393653869629e-01 2.394443154335021973e-01 -3.929732441902160645e-01 -8.712821640074253082e-03
6.705881953239440918e-01 3.456459343433380127e-01 -9.040711820125579834e-02 -2.379393726587295532e-01 4.788370430469512939e-01 2.831972539424896240e-01 1.475246399641036987e-01 -1.865551918745040894e-01
6.989824175834655762e-01 -1.716932356357574463e-01 -4.921481609344482422e-01 -2.111927717924118042e-01 3.790440261363983154e-01 -1.933906674385070801e-01 -1.177114918828010559e-01 1.422396954149007797e-02
-1.175631731748580933e-01 1.722021400928497314e-01 -5.590199828147888184e-01 -6.874257922172546387e-01 -4.028031602501869202e-02 3.975931704044342041e-01 7.235995680093765259e-02 -8.080199360847473145e-02
3.452872037887573242e-01 -2.343246787786483765e-01 -5.488677620887756348e-01 -2.420698702335357666e-01 6.665735840797424316e-01 6.434660404920578003e-02 -1.491875015199184418e-02 -1.316499263048171997e-01
3.015402257442474365e-01 2.230675965547561646e-01 -5.238255262374877930e-01 2.345299124717712402e-01 -3.638947010040283203e-02 6.281597018241882324e-01 -3.353844881057739258e-01 1.467153578996658325e-01
6.732063740491867065e-02 -3.825836479663848877e-01 -9.702916443347930908e-02 -3.397685885429382324e-01 6.855194568634033203e-01 4.820388555526733398e-01 1.475305557250976562e-01 1.329446490854024887e-02
4.230264127254486084e-01 6.552055478096008301e-01 3.608164563775062561e-02 -1.501691937446594238e-01 1.789013147354125977e-01 5.592294335365295410e-01 -1.506159454584121704e-01 2.175277099013328552e-02
3.596906661987304688e-01 5.104377865791320801e-01 6.940615177154541016e-02 -3.272764384746551514e-01 5.015814304351806641e-01 4.124186336994171143e-01 -7.593299448490142822e-02 -2.659136354923248291e-01
4.963119626045227051e-01 2.931876480579376221e-02 -2.581512331962585449e-01 -1.381652802228927612e-01 7.265667915344238281e-01 2.268120795488357544e-01 -1.282206922769546509e-01 -2.670198976993560791e-01
-2.897309362888336182e-01 -1.624942570924758911e-01 -4.090921878814697266e-01 -2.368261665105819702e-01 6.635678410530090332e-01 4.084186255931854248e-01 1.994886547327041626e-01 1.388702094554901123e-01
9.177196025848388672e-02 1.754177659749984741e-01 -5.081208944320678711e-01 -5.462378859519958496e-01 -9.369231015443801880e-02 2.566055059432983398e-01 3.888897895812988281e-01 4.223554134368896484e-01
2.268983274698257446e-01 2.803057134151458740e-01 -6.098493933677673340e-01 1.456375867128372192e-01 -1.386874914169311523e-01 6.062992811203002930e-01 -4.494754970073699951e-02 2.965906262397766113e-01
4.110042005777359009e-02 -3.129836916923522949e-01 -2.799405455589294434e-01 -2.259255051612854004e-01 -1.658340841531753540e-01 3.857198357582092285e-01 -4.167324304580688477e-01 6.488422751426696777e-01
3.286021351814270020e-01 1.867730766534805298e-01 -1.319894939661026001e-01 -4.034505784511566162e-01 -1.000845134258270264e-01 6.118566989898681641e-01 -5.180266499519348145e-01 -1.555818021297454834e-01
1.112770736217498779e-01 1.369770765304565430e-01 1.871750503778457642e-02 -3.997576832771301270e-01 3.534872457385063171e-02 7.081461548805236816e-01 1.755243241786956787e-01 5.245654582977294922e-01
3.539488315582275391e-01 -1.557049751281738281e-01 -2.470406144857406616e-01 2.414775341749191284e-01 2.871931791305541992e-01 4.939428269863128662e-01 -5.896028876304626465e-01 2.388404458761215210e-01
6.515207886695861816e-01 7.557411212474107742e-03 -2.343239635229110718e-02 -1.957083046436309814e-01 3.620982766151428223e-01 2.158193141222000122e-01 -5.851557850837707520e-01 -1.285002082586288452e-01
6.597715020179748535e-01 2.829503417015075684e-01 -1.266426891088485718e-01 -4.300881326198577881e-01 3.552344441413879395e-01 -1.505601555109024048e-01 -3.545080423355102539e-01 -9.534569829702377319e-02
5.595952272415161133e-01 -1.515017449855804443e-01 -7.471355199813842773e-01 -9.667342901229858398e-02 2.402543425559997559e-01 -1.464961767196655273e-01 -1.304591149091720581e-01 1.184877753257751465e-02
3.564639091491699219e-01 7.429538965225219727e-01 -3.363522514700889587e-02 -1.671905219554901123e-01 4.501385986804962158e-01 2.692778408527374268e-01 -5.789784714579582214e-02 -1.156788244843482971e-01
1.095708832144737244e-01 2.053671032190322876e-01 -6.079073622822761536e-02 -4.101597666740417480e-01 6.365025881677865982e-03 6.772307753562927246e-01 2.500762045383453369e-01 5.026648640632629395e-01
8.147419989109039307e-02 -2.802933156490325928e-01 -4.832395017147064209e-01 -6.302201151847839355e-01 4.196644127368927002e-01 3.045046329498291016e-02 3.247431516647338867e-01 3.995306789875030518e-02
3.917343914508819580e-02 -1.391803771257400513e-01 2.809913158416748047e-01 -6.418284177780151367e-01 3.425247967243194580e-01 -2.770374156534671783e-02 -4.574286341667175293e-01 4.010767936706542969e-01
1.730115115642547607e-01 7.861453890800476074e-01 4.357172176241874695e-02 -1.450346261262893677e-01 2.814245820045471191e-01 9.671527892351150513e-02 -2.373673766851425171e-01 4.291992187500000000e-01
3.694176077842712402e-01 -3.223442733287811279e-01 5.272326618432998657e-02 -2.192163765430450439e-01 7.622633576393127441e-01 3.179991617798805237e-02 7.488738745450973511e-02 3.480292856693267822e-01
6.477350592613220215e-01 2.137993127107620239e-01 -4.795465171337127686e-01 1.274130940437316895e-01 -1.087110638618469238e-01 4.289035797119140625e-01 -2.619239985942840576e-01 1.554020047187805176e-01
2.322558611631393433e-01 2.462930083274841309e-01 2.099484950304031372e-01 -6.387903094291687012e-01 4.760209321975708008e-01 -7.731557637453079224e-02 -4.114733040332794189e-01 1.771488636732101440e-01
5.454102158546447754e-01 -3.097878694534301758e-01 -4.140971302986145020e-01 1.889478862285614014e-01 4.292537569999694824e-01 3.711811900138854980e-01 -2.763047516345977783e-01 3.166775777935981750e-02
1.249457746744155884e-01 1.236968189477920532e-01 -5.002359747886657715e-01 -5.262265205383300781e-01 -1.082387492060661316e-01 3.551308512687683105e-01 4.252535402774810791e-01 3.510884642601013184e-01
7.303162217140197754e-01 2.740084826946258545e-01 -4.296130836009979248e-01 1.253759264945983887e-01 -4.419606551527976990e-02 3.222487568855285645e-01 -2.552722692489624023e-01 1.425121873617172241e-01
5.832001566886901855e-01 6.074941158294677734e-01 -1.613776534795761108e-01 -2.302493602037429810e-01 -1.789295673370361328e-01 2.088490277528762817e-01 -2.805288434028625488e-01 2.396676391363143921e-01
2.888081967830657959e-01 9.362999349832534790e-02 2.040400654077529907e-01 -4.386087954044342041e-01 1.735311150550842285e-01 5.338076949119567871e-01 2.654091417789459229e-01 5.369426608085632324e-01
8.405514806509017944e-02 -5.368510633707046509e-02 2.710366249084472656e-01 -1.198350489139556885e-01 4.810489118099212646e-01 7.914124131202697754e-01 -2.105385065078735352e-01 1.278300583362579346e-02
5.908035635948181152e-01 2.373166531324386597e-01 -5.319758057594299316e-01 -1.753510087728500366e-01 -2.144193947315216064e-01 -5.459459498524665833e-02 -2.143717408180236816e-01 4.312475621700286865e-01
6.363944411277770996e-01 -1.086185127496719360e-01 -5.377262234687805176e-01 -2.918804585933685303e-01 2.339754253625869751e-01 -3.302435278892517090e-01 -1.082843616604804993e-01 1.825643479824066162e-01
1.844746619462966919e-01 -2.643239498138427734e-01 -2.177212089300155640e-01 -1.196390986442565918e-01 -1.391303539276123047e-01 3.738753795623779297e-01 -4.172260463237762451e-01 7.079324722290039062e-01
3.933651745319366455e-01 8.116474002599716187e-02 1.320612132549285889e-01 -4.395717084407806396e-01 2.014520764350891113e-01 4.380007982254028320e-01 3.735396265983581543e-01 5.060172677040100098e-01
5.248098969459533691e-01 -1.145421639084815979e-01 -6.412669271230697632e-02 -6.022700071334838867e-01 5.492072701454162598e-01 -1.654705405235290527e-01 8.495467901229858398e-02 9.158041328191757202e-02
5.768522154539823532e-03 2.598267197608947754e-01 -3.745407164096832275e-01 -4.909351468086242676e-01 4.695757329463958740e-01 -2.823594808578491211e-01 1.880232095718383789e-01 4.643036723136901855e-01
3.399028480052947998e-01 5.873624086380004883e-01 2.342056483030319214e-01 -5.943019315600395203e-02 4.126834869384765625e-01 3.841154873371124268e-01 -3.948195576667785645e-01 8.574636280536651611e-02
1.404645442962646484e-01 7.534000277519226074e-01 1.192395910620689392e-01 -4.838108122348785400e-01 3.083890080451965332e-01 1.763211637735366821e-01 -1.880147010087966919e-01 5.314596369862556458e-02
3.168332874774932861e-01 -3.394828438758850098e-01 -7.059147953987121582e-02 -7.607848942279815674e-02 1.203773170709609985e-02 6.257796883583068848e-01 -5.590661764144897461e-01 2.632429301738739014e-01
-6.399562116712331772e-03 -6.854745000600814819e-02 1.865488141775131226e-01 -4.616760835051536560e-02 5.785965919494628906e-01 7.683824896812438965e-01 -1.158366650342941284e-01 1.404442787170410156e-01
2.642246186733245850e-01 1.537473648786544800e-01 -1.630985289812088013e-01 -4.467338919639587402e-01 1.567586138844490051e-02 5.739132761955261230e-01 4.297052323818206787e-01 4.075608849525451660e-01
5.460459589958190918e-01 -2.792948782444000244e-01 -3.659097850322723389e-01 1.268578469753265381e-01 2.787953019142150879e-01 1.064041033387184143e-01 -3.185849189758300781e-01 5.322595834732055664e-01
1.625659316778182983e-01 -1.161142159253358841e-02 3.635304272174835205e-01 -1.095987781882286072e-01 5.539892315864562988e-01 7.100165486335754395e-01 -1.270014941692352295e-01 4.598240554332733154e-02
-8.652809262275695801e-02 1.309453845024108887e-01 -4.273412227630615234e-01 -3.739616274833679199e-01 -2.246052622795104980e-01 6.803845167160034180e-01 -2.969363927841186523e-01 2.266203761100769043e-01
-6.387656554579734802e-03 -3.348569869995117188e-01 8.771596103906631470e-02 -3.286836743354797363e-01 8.155665397644042969e-01 1.839956790208816528e-01 -1.967940330505371094e-01 1.853971630334854126e-01
2.395289093255996704e-01 1.252445429563522339e-01 -6.835766136646270752e-02 -3.144789040088653564e-01 2.744267508387565613e-02 6.943285465240478516e-01 3.118342459201812744e-01 4.932383596897125244e-01
-8.684290945529937744e-02 3.947446644306182861e-01 -2.430668920278549194e-01 -3.767843842506408691e-01 3.379971683025360107e-01 -3.518942892551422119e-01 -6.967824697494506836e-02 6.266260743141174316e-01
1.641016155481338501e-01 5.330097302794456482e-02 1.427229642868041992e-01 -3.397434651851654053e-01 2.062139064073562622e-01 5.496233701705932617e-01 2.853287756443023682e-01 6.390709280967712402e-01
1.797698885202407837e-01 2.150296568870544434e-01 -2.048629820346832275e-01 3.848688602447509766e-01 5.596456527709960938e-01 4.856489300727844238e-01 4.383787885308265686e-02 4.247026443481445312e-01
1.212242916226387024e-01 -1.982639133930206299e-01 -7.258392125368118286e-02 -5.665135383605957031e-02 8.213320970535278320e-01 5.109477639198303223e-01 -2.236013859510421753e-02 -3.693697974085807800e-02
9.990578889846801758e-02 -6.726387888193130493e-02 2.343139499425888062e-01 -4.315851926803588867e-01 7.325717210769653320e-01 4.620499163866043091e-02 -4.100388586521148682e-01 1.933848559856414795e-01
3.892013728618621826e-01 -4.439062625169754028e-02 -8.678302764892578125e-01 -7.504263520240783691e-02 2.675979733467102051e-01 3.580668196082115173e-02 1.029295399785041809e-01 6.561967730522155762e-02
3.017632961273193359e-01 4.839564859867095947e-02 -1.697207242250442505e-01 -4.192793965339660645e-01 -7.529512047767639160e-02 6.388203501701354980e-01 3.313393592834472656e-01 4.224334061145782471e-01
4.938689470291137695e-01 2.463161647319793701e-01 1.230928376317024231e-01 -2.984601259231567383e-01 5.864451527595520020e-01 1.965992897748947144e-01 4.175672233104705811e-01 1.850942522287368774e-01
1.286898553371429443e-01 -3.056421875953674316e-01 -1.510824169963598251e-02 -1.274452656507492065e-01 7.250938415527343750e-01 5.887199044227600098e-01 1.552684791386127472e-02 3.095136210322380066e-02
7.733405232429504395e-01 4.100846350193023682e-01 -1.820617765188217163e-01 4.271196946501731873e-02 6.718534231185913086e-02 2.234990596771240234e-01 -1.696571707725524902e-01 3.399337828159332275e-01
1.365247070789337158e-01 3.376730978488922119e-01 -3.470287024974822998e-01 2.367783784866333008e-01 6.885655522346496582e-01 1.098212823271751404e-01 -3.599744141101837158e-01 2.740077674388885498e-01
5.117749050259590149e-02 1.147780045866966248e-01 -2.896760702133178711e-01 -8.501526713371276855e-02 1.122970134019851685e-01 -9.200839698314666748e-02 -5.296772718429565430e-01 7.690466642379760742e-01
2.770289480686187744e-01 5.264505743980407715e-01 2.917610108852386475e-01 -1.249835565686225891e-01 3.193252384662628174e-01 5.371551513671875000e-01 -2.725068926811218262e-01 2.838925421237945557e-01
1.698659509420394897e-01 -5.276262387633323669e-02 -1.884439140558242798e-01 -8.392350077629089355e-01 3.921901881694793701e-01 -2.163264304399490356e-01 1.480931490659713745e-01 7.741724699735641479e-02
4.080964624881744385e-01 8.152604103088378906e-02 -6.105788350105285645e-01 1.028960272669792175e-01 6.302301287651062012e-01 5.393731966614723206e-02 -2.075792700052261353e-01 -1.510725729167461395e-02
5.446608066558837891e-01 -2.514396011829376221e-01 -4.393143057823181152e-01 -1.299787126481533051e-02 8.515714854001998901e-02 -1.098871137946844101e-02 -1.183605045080184937e-01 6.523612141609191895e-01
1.939676403999328613e-01 6.382839679718017578e-01 6.092868000268936157e-02 -6.599317789077758789e-01 2.820612788200378418e-01 -2.704748883843421936e-02 -1.184918731451034546e-01 1.463471800088882446e-01
-2.389185130596160889e-01 6.927677989006042480e-02 6.081601977348327637e-02 -2.392281740903854370e-01 7.320467829704284668e-01 3.224050104618072510e-01 -2.469702810049057007e-01 4.199504554271697998e-01
2.979039549827575684e-01 -3.701498210430145264e-01 -5.123621821403503418e-01 -1.802902221679687500e-01 2.560187578201293945e-01 -1.543584913015365601e-01 -3.718130663037300110e-02 6.232720613479614258e-01
4.965066015720367432e-01 -1.668324321508407593e-01 -4.664500355720520020e-01 7.742121070623397827e-02 2.119118124246597290e-01 -6.001635268330574036e-02 -7.970654964447021484e-02 6.687427163124084473e-01
1.965205371379852295e-01 -1.414635777473449707e-01 2.260505408048629761e-01 -1.139717847108840942e-01 7.215892076492309570e-01 5.577023625373840332e-01 2.171545661985874176e-02 2.123318910598754883e-01
3.249436020851135254e-01 5.697460770606994629e-01 1.235594823956489563e-01 -3.717174232006072998e-01 3.635556995868682861e-01 4.848396182060241699e-01 -8.047326654195785522e-02 -2.064995169639587402e-01
4.098611772060394287e-01 6.153341848403215408e-03 3.141687437891960144e-02 -6.244688630104064941e-01 -2.035460770130157471e-01 5.020942687988281250e-01 -8.157023228704929352e-03 3.839676380157470703e-01
-9.772549569606781006e-02 2.480286359786987305e-01 -2.567286193370819092e-01 -3.333967626094818115e-01 2.111739814281463623e-01 -2.798974514007568359e-01 -2.548961043357849121e-01 7.509723901748657227e-01
6.879172325134277344e-01 2.134063094854354858e-01 -2.612016908824443817e-02 -2.505772709846496582e-01 5.035495758056640625e-01 3.541094660758972168e-01 1.022749245166778564e-01 -1.683463007211685181e-01
3.795063197612762451e-01 -2.963446080684661865e-01 -4.609238505363464355e-01 7.466306537389755249e-02 1.282578408718109131e-01 1.330113857984542847e-01 -1.959066092967987061e-01 6.910918354988098145e-01
7.820709794759750366e-02 5.715571343898773193e-02 -1.887014508247375488e-01 -4.630502760410308838e-01 7.159957289695739746e-01 3.132312893867492676e-01 3.314876556396484375e-01 1.412283629179000854e-01
3.124394416809082031e-01 4.695665538311004639e-01 -2.546463608741760254e-01 -3.786372542381286621e-01 -2.578712701797485352e-01 5.951408743858337402e-01 -2.282171696424484253e-01 3.007702343165874481e-02
2.914611399173736572e-01 1.432643085718154907e-01 -8.931431174278259277e-02 -6.057583093643188477e-01 -1.798069030046463013e-01 5.065078735351562500e-01 1.567990034818649292e-01 4.540253877639770508e-01
2.852426469326019287e-01 -3.198455274105072021e-01 -2.901563644409179688e-01 -1.054202839732170105e-01 6.433295011520385742e-01 4.872280657291412354e-01 -6.115762144327163696e-02 -2.569568753242492676e-01
-1.106595098972320557e-01 4.341685771942138672e-01 -1.113820523023605347e-01 9.251249581575393677e-02 7.759057283401489258e-01 3.991999924182891846e-01 -7.933449745178222656e-02 1.029726937413215637e-01
4.656902253627777100e-01 5.547116398811340332e-01 8.466854691505432129e-02 -2.722247540950775146e-01 4.148811101913452148e-01 3.496177196502685547e-01 -2.326193451881408691e-02 3.150436580181121826e-01
-2.442531734704971313e-01 9.016893804073333740e-02 -7.401765584945678711e-01 -4.189710915088653564e-01 3.737317919731140137e-01 6.264823675155639648e-02 -1.437357068061828613e-01 -2.110728025436401367e-01
3.071228265762329102e-01 -5.242248624563217163e-02 -6.746901869773864746e-01 4.703486710786819458e-02 6.385245919227600098e-01 -4.624988883733749390e-02 -1.007490307092666626e-01 1.597034931182861328e-01
3.731728792190551758e-01 4.007358551025390625e-01 -7.808794826269149780e-02 -4.135800004005432129e-01 4.860593676567077637e-01 2.803373932838439941e-01 -1.718550175428390503e-01 -4.226460158824920654e-01
2.748423218727111816e-01 1.180769875645637512e-01 -3.524640798568725586e-01 2.395345419645309448e-01 1.324610710144042969e-01 5.612750053405761719e-01 -6.275056004524230957e-01 5.072484537959098816e-02
-1.484042406082153320e-01 -5.446930974721908569e-02 -1.204538568854331970e-01 -2.770458757877349854e-01 -6.081822142004966736e-02 5.360997319221496582e-01 -6.395803689956665039e-01 4.284636974334716797e-01
6.152369976043701172e-01 -1.694289445877075195e-01 -2.750463485717773438e-01 -2.863087952136993408e-01 6.162125468254089355e-01 7.577235996723175049e-02 -1.150576844811439514e-01 -1.909357160329818726e-01
6.158760190010070801e-01 -7.000582665205001831e-02 -5.456269383430480957e-01 -8.952391147613525391e-02 5.400886535644531250e-01 -2.998194284737110138e-02 -5.869977176189422607e-02 -1.184580922126770020e-01
-1.493069529533386230e-01 5.924767255783081055e-01 -1.905278265476226807e-01 -1.807454079389572144e-01 4.043812751770019531e-01 -1.557864695787429810e-01 -2.339775562286376953e-01 5.613999366760253906e-01
5.463881492614746094e-01 2.002964913845062256e-01 2.383101284503936768e-01 -4.413714110851287842e-01 3.063811659812927246e-01 4.384960606694221497e-02 -5.250061750411987305e-01 1.957478076219558716e-01
3.821162283420562744e-01 -7.848755270242691040e-02 1.373752206563949585e-01 -4.257543087005615234e-01 1.392578054219484329e-02 5.613247752189636230e-01 -5.489756464958190918e-01 1.761660277843475342e-01
4.095576405525207520e-01 2.377003729343414307e-01 2.832636535167694092e-01 -4.682498574256896973e-01 3.766498565673828125e-01 3.267458379268646240e-01 -4.109165966510772705e-01 2.424550205469131470e-01
4.000527858734130859e-01 -3.435741961002349854e-01 -3.097243607044219971e-01 -3.517631590366363525e-01 1.744462549686431885e-01 -2.069574445486068726e-01 1.622845418751239777e-02 6.547685265541076660e-01
3.324517011642456055e-01 1.661481261253356934e-01 -1.871769279241561890e-01 -4.266570210456848145e-01 -8.728834986686706543e-02 6.758025884628295898e-01 3.582920432090759277e-01 2.282494306564331055e-01
6.373974084854125977e-01 1.720255464315414429e-01 -2.777674607932567596e-02 -1.015544831752777100e-01 6.570938229560852051e-01 3.056691884994506836e-01 1.594932824373245239e-01 -4.901888221502304077e-02
5.640456080436706543e-01 4.483600556850433350e-01 3.025771975517272949e-01 -2.125468850135803223e-01 4.696524739265441895e-01 2.553027868270874023e-01 -1.099398210644721985e-01 2.150743156671524048e-01
1.569241434335708618e-01 8.681198954582214355e-02 -2.079489827156066895e-01 -5.195284485816955566e-01 5.345745757222175598e-02 5.079894661903381348e-01 3.995452225208282471e-01 4.838786721229553223e-01
2.636887133121490479e-01 9.735874831676483154e-02 -1.393474936485290527e-01 -7.963125109672546387e-01 3.845557868480682373e-01 1.686094254255294800e-01 1.270573288202285767e-01 -2.738656699657440186e-01
4.584571719169616699e-01 -3.825366869568824768e-02 -8.834502100944519043e-01 -2.196603082120418549e-02 2.966783381998538971e-02 5.102870240807533264e-02 1.496271509677171707e-02 6.065373867750167847e-02
2.473356723785400391e-01 4.187328740954399109e-02 4.846699833869934082e-01 -4.398807883262634277e-01 5.580570101737976074e-01 3.470171689987182617e-01 -2.095135450363159180e-01 1.814579665660858154e-01
-1.028018146753311157e-01 -1.768771372735500336e-02 -3.650802969932556152e-01 2.169901281595230103e-01 5.354318618774414062e-01 3.833212256431579590e-01 9.480626136064529419e-02 6.050950288772583008e-01
-1.505736857652664185e-01 1.975829899311065674e-01 -5.222790241241455078e-01 -5.094236731529235840e-01 -2.018066868185997009e-02 2.019220888614654541e-01 2.896695137023925781e-01 5.300118327140808105e-01
3.401419818401336670e-01 5.333403348922729492e-01 1.404861360788345337e-01 -2.548849880695343018e-01 6.507598757743835449e-01 2.959837913513183594e-01 3.753567114472389221e-03 6.356012076139450073e-02
2.327524572610855103e-01 1.796623170375823975e-01 2.552025318145751953e-01 -3.633041083812713623e-01 6.690667271614074707e-01 3.555172681808471680e-01 -3.246016204357147217e-01 -1.924074292182922363e-01
1.390806436538696289e-01 2.463895827531814575e-01 -1.894452571868896484e-01 -3.292823433876037598e-01 -1.828479617834091187e-01 7.999585270881652832e-01 3.076534532010555267e-02 3.183061480522155762e-01
2.481994479894638062e-01 6.358917802572250366e-02 -1.174101606011390686e-01 -5.815989971160888672e-01 7.256145775318145752e-02 4.656495153903961182e-01 5.061345100402832031e-01 3.225591480731964111e-01
3.287638425827026367e-01 1.071332618594169617e-01 -3.460065126419067383e-01 3.412706553936004639e-01 5.532316565513610840e-01 2.745121419429779053e-01 -4.177768826484680176e-01 2.971381247043609619e-01
3.669836223125457764e-01 -4.820534959435462952e-02 -3.075369596481323242e-01 -1.072323322296142578e-01 -3.834639443084597588e-03 6.800240874290466309e-01 3.686821758747100830e-01 3.981801271438598633e-01
-3.866916000843048096e-01 -1.988324224948883057e-01 3.452653810381889343e-02 -5.209496021270751953e-01 2.383391112089157104e-01 3.132716715335845947e-01 -4.651379585266113281e-01 4.087257683277130127e-01
2.344305664300918579e-01 -1.514747925102710724e-02 -7.281058281660079956e-02 -2.257660329341888428e-01 7.887603044509887695e-01 3.867422342300415039e-01 3.345133364200592041e-01 7.021206617355346680e-02
1.866436190903186798e-02 1.532862149178981781e-02 -9.390737861394882202e-02 -2.954777181148529053e-01 6.556028127670288086e-02 -4.978083446621894836e-02 -4.079374372959136963e-01 8.544600605964660645e-01
2.413855642080307007e-01 3.394976854324340820e-01 -1.334363222122192383e-01 -5.163956880569458008e-01 -1.852853298187255859e-01 6.416805982589721680e-01 -3.091939389705657959e-01 -1.786789111793041229e-02
7.726182937622070312e-01 3.748282194137573242e-01 -2.310910969972610474e-01 5.280887335538864136e-02 5.398861598223447800e-03 3.662251830101013184e-01 -6.515196710824966431e-02 2.607261538505554199e-01
1.039010509848594666e-01 1.822110265493392944e-01 2.772856652736663818e-01 3.509010374546051025e-02 5.365394949913024902e-01 7.305243015289306641e-01 -9.641015529632568359e-02 2.169093936681747437e-01
-9.585759043693542480e-02 7.372236996889114380e-02 -3.626753985881805420e-01 -5.852666497230529785e-01 -7.197784725576639175e-03 1.817247271537780762e-01 2.549604773521423340e-01 6.428260803222656250e-01
-4.274557903409004211e-02 6.737560629844665527e-01 -4.156124312430620193e-03 -3.779916167259216309e-01 1.272925734519958496e-01 -4.853947460651397705e-02 -2.871668636798858643e-01 5.480021238327026367e-01
2.377228140830993652e-01 2.816935181617736816e-01 -6.263446211814880371e-01 4.432684183120727539e-02 -7.144480198621749878e-02 5.944842100143432617e-01 2.478271573781967163e-01 2.234503030776977539e-01
2.903149425983428955e-01 2.322541773319244385e-01 3.047362864017486572e-01 -3.645333051681518555e-01 4.906096458435058594e-01 3.298532664775848389e-01 -4.913056790828704834e-01 2.124717384576797485e-01
1.970105171203613281e-01 -7.866337895393371582e-02 -3.727263808250427246e-01 -5.549325942993164062e-01 -2.848223745822906494e-01 5.930025577545166016e-01 -2.695496380329132080e-01 5.187639594078063965e-02
4.129440486431121826e-01 6.756421923637390137e-01 9.592560119926929474e-03 -1.815847903490066528e-01 4.685701727867126465e-01 3.385394215583801270e-01 -2.190523780882358551e-02 -7.261505722999572754e-02
-1.035892292857170105e-01 3.239435255527496338e-01 -4.240012541413307190e-02 -1.164779216051101685e-01 8.151473999023437500e-01 6.497962772846221924e-02 -2.615152597427368164e-01 3.631625771522521973e-01
1.565215438604354858e-01 1.887550503015518188e-01 -4.790746271610260010e-01 2.136173397302627563e-01 7.106014490127563477e-01 1.105587705969810486e-01 -2.907159924507141113e-01 2.510664761066436768e-01
2.324157208204269409e-01 2.487611621618270874e-01 4.285827279090881348e-01 -5.556201338768005371e-01 5.421338677406311035e-01 1.492614299058914185e-01 -1.784406900405883789e-01 2.089849561452865601e-01
2.115202397108078003e-01 2.230353951454162598e-01 -2.300526648759841919e-01 -4.127404391765594482e-01 -2.569378316402435303e-01 7.564755082130432129e-01 -1.818745583295822144e-01 1.043308302760124207e-01
6.948844790458679199e-01 2.153539359569549561e-01 -9.792964160442352295e-02 -1.563595384359359741e-01 5.003370046615600586e-01 -1.771404743194580078e-01 4.478218965232372284e-03 3.936800062656402588e-01
2.440647482872009277e-01 7.619056701660156250e-01 -1.045545190572738647e-02 -4.389000535011291504e-01 3.884331285953521729e-01 1.123344451189041138e-01 -1.752107776701450348e-02 5.816669389605522156e-02
1.829685866832733154e-01 -2.340126931667327881e-01 9.254024922847747803e-02 -7.533756494522094727e-01 5.422477722167968750e-01 1.736146062612533569e-01 7.963835448026657104e-02 -7.144991308450698853e-02
8.101012557744979858e-02 2.010746449232101440e-01 -3.290113508701324463e-01 -4.621895849704742432e-01 1.692303568124771118e-01 5.342126488685607910e-01 5.169557929039001465e-01 2.233234047889709473e-01
2.966003119945526123e-01 1.204832941293716431e-01 -4.940552413463592529e-01 1.382155120372772217e-01 6.326795369386672974e-02 4.435697197914123535e-02 -1.756595969200134277e-01 7.729756236076354980e-01
3.846781551837921143e-01 2.551403045654296875e-01 8.310404419898986816e-02 -3.679115176200866699e-01 1.125409603118896484e-01 1.591284573078155518e-01 -6.759200692176818848e-01 3.870474398136138916e-01
4.637915790081024170e-01 -3.783965706825256348e-01 -3.900623917579650879e-01 1.401887685060501099e-01 3.401144146919250488e-01 2.093692868947982788e-01 -1.755309998989105225e-01 5.287602543830871582e-01
4.221588969230651855e-01 6.962038278579711914e-01 3.656617179512977600e-02 -2.083220630884170532e-01 4.528559148311614990e-01 2.077019661664962769e-01 -2.016320824623107910e-01 -5.893093347549438477e-02
1.115019544959068298e-01 -2.728469371795654297e-01 -5.903479456901550293e-01 -4.174869880080223083e-02 8.460392802953720093e-02 7.326644062995910645e-01 -1.162542104721069336e-01 -7.347258180379867554e-02
3.434847891330718994e-01 6.154261063784360886e-03 -6.949236392974853516e-01 1.179290935397148132e-01 5.488869547843933105e-01 6.846903264522552490e-02 -2.693455219268798828e-01 -8.149938285350799561e-02
7.087557762861251831e-02 1.773827075958251953e-01 -5.385989546775817871e-01 -3.538495004177093506e-01 -4.510198906064033508e-02 -2.465630769729614258e-01 -1.797961741685867310e-01 6.730968356132507324e-01
1.636307835578918457e-01 -2.842148840427398682e-01 2.491728868335485458e-03 -5.253990292549133301e-01 6.200246810913085938e-01 4.311553835868835449e-01 2.003561854362487793e-01 -7.699505239725112915e-02
5.782955288887023926e-01 -2.294795513153076172e-01 -4.914867281913757324e-01 1.494310498237609863e-01 3.002804219722747803e-01 7.282216101884841919e-02 -2.139846831560134888e-01 4.558111131191253662e-01
2.374802976846694946e-01 -1.988497525453567505e-01 -6.480582356452941895e-01 -3.160522580146789551e-01 4.953733086585998535e-01 2.384017705917358398e-01 2.712682187557220459e-01 -9.152532368898391724e-02
7.980450987815856934e-01 -4.141959547996520996e-02 -2.909512259066104889e-02 -2.194430232048034668e-01 4.647065699100494385e-01 2.357945442199707031e-01 -1.034480854868888855e-01 -1.736488938331604004e-01
3.421130180358886719e-01 -2.218897789716720581e-01 -3.895900249481201172e-01 6.023889407515525818e-02 -3.153856098651885986e-02 2.714721858501434326e-01 -3.047586381435394287e-01 7.146641612052917480e-01
1.887360773980617523e-02 1.447415202856063843e-01 -2.360000610351562500e-01 -2.291784286499023438e-01 -7.890369743108749390e-02 8.713885545730590820e-01 1.423049159348011017e-02 3.236181139945983887e-01
4.409961998462677002e-01 -3.893726170063018799e-01 -4.634109735488891602e-01 3.548423573374748230e-02 2.707812236621975899e-03 6.391485929489135742e-01 -1.655602306127548218e-01 4.442782327532768250e-02
7.745217997580766678e-03 -9.128281474113464355e-02 2.109410911798477173e-01 -1.115747541189193726e-01 4.835093617439270020e-01 8.165966272354125977e-01 -1.823175847530364990e-01 -2.848424948751926422e-02
3.173690140247344971e-01 5.572700500488281250e-01 2.399330437183380127e-01 -2.690535187721252441e-01 4.274589717388153076e-01 2.476529926061630249e-01 -4.504833221435546875e-01 1.085398197174072266e-01
-2.165719680488109589e-02 5.921677350997924805e-01 -1.209978461265563965e-01 -1.791656762361526489e-01 2.897194921970367432e-01 6.323564797639846802e-02 -1.567731201648712158e-01 6.997238397598266602e-01
7.492889165878295898e-01 4.043843969702720642e-02 7.766755297780036926e-03 -2.003149092197418213e-01 5.549717545509338379e-01 2.585935890674591064e-01 -3.541565686464309692e-02 -1.436177790164947510e-01
4.455011188983917236e-01 5.229531526565551758e-01 -1.248112544417381287e-01 -3.596750199794769287e-01 -1.965995728969573975e-01 4.751461148262023926e-01 -3.024822473526000977e-01 1.649063080549240112e-01
-5.362521484494209290e-02 -3.638090789318084717e-01 -3.947523534297943115e-01 1.531098484992980957e-01 4.566875398159027100e-01 4.965974986553192139e-01 -2.235137969255447388e-01 4.246931970119476318e-01
-1.368036866188049316e-02 1.970009654760360718e-01 -4.095281660556793213e-01 -4.877273738384246826e-01 -3.488378226757049561e-02 3.230720758438110352e-01 3.488969504833221436e-01 5.727918148040771484e-01
-2.199772000312805176e-01 -5.403924360871315002e-02 -4.150942265987396240e-01 3.130860626697540283e-02 1.379762142896652222e-01 4.067797064781188965e-01 -4.830082952976226807e-01 5.979985594749450684e-01
4.729661047458648682e-01 1.497605592012405396e-01 1.787826418876647949e-01 -4.863445460796356201e-01 -4.188189283013343811e-02 4.344168901443481445e-01 -5.160415768623352051e-01 1.691433042287826538e-01
5.134743079543113708e-02 -1.294610500335693359e-01 7.555276900529861450e-02 -1.816826909780502319e-01 7.276242971420288086e-01 5.954394936561584473e-01 1.905025243759155273e-01 1.470032334327697754e-01
-1.698086224496364594e-02 -4.084149599075317383e-01 -1.502456236630678177e-02 -5.899053812026977539e-01 6.691811084747314453e-01 1.797855496406555176e-01 -5.343279615044593811e-02 -4.139504954218864441e-02
2.746195197105407715e-01 1.822707504034042358e-01 1.653568297624588013e-01 -5.516346693038940430e-01 2.210176587104797363e-01 4.477082490921020508e-01 3.820979595184326172e-01 4.054967164993286133e-01
5.044048428535461426e-01 -3.521908447146415710e-02 9.578531980514526367e-02 -3.428665399551391602e-01 7.758912444114685059e-01 1.126738935708999634e-01 5.235118418931961060e-02 1.264885254204273224e-02
3.183834850788116455e-01 -2.287020087242126465e-01 -1.655111759901046753e-01 6.720562279224395752e-02 5.184733867645263672e-01 6.285464763641357422e-01 -3.808298408985137939e-01 -7.416398078203201294e-02
7.338243722915649414e-01 3.452365696430206299e-01 -1.579151600599288940e-01 -2.814157903194427490e-01 -1.883707642555236816e-01 2.678104341030120850e-01 -2.570762932300567627e-01 2.547297477722167969e-01
3.403173089027404785e-01 -1.190233379602432251e-01 4.341712594032287598e-02 5.088716000318527222e-02 2.884186208248138428e-01 5.227723121643066406e-01 -6.789299845695495605e-01 2.193643599748611450e-01
5.233864188194274902e-01 -1.337445806711912155e-02 -2.345027588307857513e-02 2.131160199642181396e-01 2.066736072301864624e-01 5.294269919395446777e-01 -4.930677711963653564e-01 3.373375535011291504e-01
2.746028900146484375e-01 -1.362697482109069824e-01 -5.709401369094848633e-01 -9.067929536104202271e-02 -2.610773546621203423e-03 -9.832706302404403687e-02 -2.248828560113906860e-01 7.152489423751831055e-01
2.748634517192840576e-01 -6.228619255125522614e-03 -1.452505141496658325e-01 -3.003177046775817871e-01 8.019538223743438721e-02 5.813099741935729980e-01 4.036313295364379883e-01 5.530388951301574707e-01
-2.437489666044712067e-02 1.983544975519180298e-01 -2.077182084321975708e-01 -4.636104106903076172e-01 2.873551547527313232e-01 -3.176919221878051758e-01 -1.075087711215019226e-01 7.119836211204528809e-01
3.685113191604614258e-01 5.135343074798583984e-01 2.296755462884902954e-01 -1.807923316955566406e-01 3.189392089843750000e-01 4.480546712875366211e-01 -4.271061420440673828e-01 1.736385673284530640e-01
6.530166268348693848e-01 -2.126513794064521790e-02 -1.460775583982467651e-01 -2.161769121885299683e-01 6.162682771682739258e-01 2.777740359306335449e-01 2.897417731583118439e-02 -2.173975408077239990e-01
-1.146353930234909058e-01 2.196797430515289307e-01 -5.574342608451843262e-01 -5.388162732124328613e-01 -1.034218147397041321e-01 5.099795460700988770e-01 -1.881211996078491211e-01 -1.771412193775177002e-01
1.574052274227142334e-01 -3.672401905059814453e-01 -3.032623231410980225e-01 2.129321992397308350e-01 5.084803104400634766e-01 5.034595727920532227e-01 -1.894963830709457397e-01 3.938494026660919189e-01
8.631829172372817993e-02 2.024383842945098877e-01 -4.697952866554260254e-01 3.261450529098510742e-01 3.445437550544738770e-01 3.663434684276580811e-01 -5.765206813812255859e-01 1.979788690805435181e-01
3.432067036628723145e-01 3.048198223114013672e-01 -5.557385087013244629e-01 1.752872467041015625e-01 3.018642589449882507e-02 6.015251278877258301e-01 -2.892128825187683105e-01 -5.775449797511100769e-02
4.394788444042205811e-01 1.825744956731796265e-01 -5.631327629089355469e-01 2.818624079227447510e-01 4.812127947807312012e-01 7.790040969848632812e-02 -2.608638703823089600e-01 2.669751346111297607e-01
4.395639002323150635e-01 -1.053311824798583984e-01 -4.185333847999572754e-01 -7.349029928445816040e-02 7.698221802711486816e-01 3.533859178423881531e-02 -3.716170322149991989e-03 1.457025259733200073e-01
2.097683995962142944e-01 2.796982228755950928e-01 -2.579792737960815430e-01 -6.090961098670959473e-01 5.929383635520935059e-01 -2.623908221721649170e-01 -1.249300837516784668e-01 6.467077136039733887e-02
6.127609610557556152e-01 4.208031296730041504e-02 2.533483505249023438e-01 -3.772190809249877930e-01 3.583706319332122803e-01 3.508763909339904785e-01 -3.363460302352905273e-01 2.271593213081359863e-01
-2.090818807482719421e-02 -1.649425774812698364e-01 -1.794706881046295166e-01 -2.070794105529785156e-01 4.649023413658142090e-01 2.074035704135894775e-01 -3.567915856838226318e-01 7.147130370140075684e-01
-4.161912202835083008e-01 1.318515092134475708e-01 -6.097001433372497559e-01 -2.918523550033569336e-01 3.590202629566192627e-01 7.094424217939376831e-02 -4.606196880340576172e-01 7.993028312921524048e-02
7.195520401000976562e-01 1.553894728422164917e-01 -1.726539433002471924e-01 -3.017038106918334961e-01 3.941098451614379883e-01 9.685387462377548218e-02 -2.784011065959930420e-01 -3.083079755306243896e-01
3.155559301376342773e-01 4.169065505266189575e-02 -1.473125666379928589e-01 -9.485346823930740356e-02 8.194345235824584961e-01 3.991346061229705811e-01 1.526561677455902100e-01 1.179109290242195129e-01
5.339716672897338867e-01 6.825193762779235840e-01 2.862310595810413361e-02 -2.540480792522430420e-01 3.759191930294036865e-01 1.731214821338653564e-01 -1.109734773635864258e-01 8.958510123193264008e-03
3.803732097148895264e-01 -2.861773669719696045e-01 -2.188360840082168579e-01 -7.270498871803283691e-01 4.152866005897521973e-01 1.824185438454151154e-02 -3.466637805104255676e-02 -1.514282226562500000e-01
2.974273264408111572e-01 -3.382368683815002441e-01 -4.555827677249908447e-01 1.276030689477920532e-01 1.311800181865692139e-01 2.031746655702590942e-01 -3.977570533752441406e-01 5.971565842628479004e-01
4.644501805305480957e-01 -7.219189405441284180e-02 -3.699678778648376465e-01 -9.841327369213104248e-02 2.075513601303100586e-01 -2.204946428537368774e-01 -9.951267391443252563e-02 7.286390066146850586e-01
9.894410520792007446e-02 -3.281392157077789307e-01 -4.804832041263580322e-01 -4.377771019935607910e-01 4.299714267253875732e-01 3.753480017185211182e-01 3.627688586711883545e-01 -5.156657099723815918e-02
5.537682399153709412e-02 -3.534213006496429443e-01 -2.191137224435806274e-01 -1.554369628429412842e-01 6.328494548797607422e-01 6.091073155403137207e-01 7.750558108091354370e-02 -1.494600176811218262e-01
-8.366360515356063843e-02 1.297491788864135742e-01 -2.416329085826873779e-01 -3.528746366500854492e-01 -8.672114461660385132e-02 5.921403169631958008e-01 9.209787100553512573e-02 6.531660556793212891e-01
1.391353905200958252e-01 1.086717993021011353e-01 -5.692067742347717285e-01 -3.954378962516784668e-01 6.801463961601257324e-01 -3.537929430603981018e-02 5.388684943318367004e-02 -1.473421007394790649e-01
5.907551050186157227e-01 4.637971222400665283e-01 -4.696019887924194336e-01 9.712778031826019287e-02 -7.250849157571792603e-02 3.318988382816314697e-01 -1.497379839420318604e-01 2.609693408012390137e-01
5.801154375076293945e-01 1.583609133958816528e-01 -4.759266674518585205e-01 8.039277791976928711e-02 6.108907461166381836e-01 1.329706422984600067e-02 -7.868313789367675781e-02 1.608209908008575439e-01
1.686847358942031860e-01 1.549273580312728882e-01 6.782151758670806885e-02 -9.214120507240295410e-01 -4.734702408313751221e-02 1.985080838203430176e-01 -1.876163333654403687e-01 1.307521015405654907e-01
1.813299953937530518e-01 1.178526282310485840e-01 -7.116811275482177734e-01 -1.968067288398742676e-01 -8.809060603380203247e-02 -1.662823259830474854e-01 -2.948801778256893158e-02 6.096950769424438477e-01
3.858442306518554688e-01 -1.654199659824371338e-01 -7.735895514488220215e-01 -8.413118124008178711e-02 1.539266407489776611e-01 -9.904582798480987549e-02 -3.363034725189208984e-01 2.676531970500946045e-01
-1.177421435713768005e-01 -1.085899844765663147e-01 -3.287227153778076172e-01 -2.358971834182739258e-01 8.430373668670654297e-01 2.485561817884445190e-01 1.282466053962707520e-01 1.473072618246078491e-01
3.246891796588897705e-01 5.220327973365783691e-01 3.205613195896148682e-01 -2.881324589252471924e-01 3.119660317897796631e-01 4.518648386001586914e-01 -2.329544126987457275e-01 2.837363779544830322e-01
4.850144088268280029e-01 3.942448273301124573e-02 1.567599736154079437e-02 -1.107415780425071716e-01 3.105159401893615723e-01 2.153427749872207642e-01 -7.591559290885925293e-01 1.777274906635284424e-01
5.147707462310791016e-01 1.622934788465499878e-01 9.540808945894241333e-02 -4.943013191223144531e-01 5.893398523330688477e-01 2.232518196105957031e-01 1.462767124176025391e-01 1.915089190006256104e-01
6.485906988382339478e-02 2.098761498928070068e-01 -4.390524029731750488e-01 1.694797277450561523e-01 6.975346803665161133e-01 1.056648641824722290e-01 -4.638307690620422363e-01 1.318949162960052490e-01
-6.621091067790985107e-02 2.547555863857269287e-01 1.685341261327266693e-02 -8.928860425949096680e-01 2.449986636638641357e-01 -2.930561453104019165e-02 -1.960558891296386719e-01 1.840252578258514404e-01
2.428387105464935303e-01 6.121714115142822266e-01 2.860880494117736816e-01 -1.991075873374938965e-01 3.501264750957489014e-01 4.805486500263214111e-01 -2.127948701381683350e-01 2.144483029842376709e-01
-2.007968276739120483e-01 6.186714768409729004e-02 -3.682162463665008545e-01 -6.313487291336059570e-01 -1.428858190774917603e-01 5.023667812347412109e-01 -3.238739967346191406e-01 2.097276151180267334e-01
-2.581465244293212891e-01 1.341675221920013428e-01 -4.176788926124572754e-01 -5.591897368431091309e-01 -1.316746473312377930e-01 4.059689640998840332e-01 -7.355065643787384033e-02 4.905630648136138916e-01
7.086269259452819824e-01 3.543883934617042542e-02 -3.421871364116668701e-01 -2.693068981170654297e-01 1.207253038883209229e-01 -1.991029977798461914e-01 -4.953619241714477539e-01 8.586960285902023315e-02
2.899804413318634033e-01 7.097446322441101074e-01 2.652081847190856934e-02 -9.812643378973007202e-02 9.333921968936920166e-02 5.589815974235534668e-01 -1.757298260927200317e-01 2.231324762105941772e-01
2.881585061550140381e-02 -2.703074812889099121e-01 -6.092931628227233887e-01 -3.664246499538421631e-01 5.854935050010681152e-01 1.014120653271675110e-01 2.399786412715911865e-01 9.960692375898361206e-02
4.074323177337646484e-01 2.806659638881683350e-01 4.802829399704933167e-02 -4.137592613697052002e-01 5.317323207855224609e-01 4.528679847717285156e-01 2.331630140542984009e-01 -1.988176703453063965e-01
1.367333680391311646e-01 1.479705572128295898e-01 8.430059254169464111e-02 -6.361154913902282715e-01 3.735405802726745605e-01 -2.706793844699859619e-01 -1.105537861585617065e-01 5.680115222930908203e-01
2.360250428318977356e-02 6.261991262435913086e-01 -2.161786556243896484e-01 -4.102497696876525879e-01 4.503144323825836182e-01 -1.608197540044784546e-01 7.832080125808715820e-02 3.968617320060729980e-01
-2.641187794506549835e-02 -1.405080854892730713e-01 -2.417821139097213745e-01 -3.306011259555816650e-01 7.934182286262512207e-01 -6.907936185598373413e-02 2.045987173914909363e-02 4.208340346813201904e-01
1.609455645084381104e-01 -1.843610703945159912e-01 -8.777717128396034241e-03 1.152840331196784973e-01 5.620036721229553223e-01 5.946702361106872559e-01 -4.574576616287231445e-01 2.190702706575393677e-01
2.590373754501342773e-01 1.740306019783020020e-01 -7.195571064949035645e-01 -1.650141328573226929e-01 5.679653882980346680e-01 7.504528760910034180e-02 1.710870563983917236e-01 -1.156309433281421661e-02
6.997501254081726074e-01 4.657985866069793701e-01 -1.848412454128265381e-01 -1.990481615066528320e-01 -1.614906489849090576e-01 2.635741829872131348e-01 -2.336881905794143677e-01 2.635042667388916016e-01
3.777779340744018555e-01 -4.769689962267875671e-02 -3.297988474369049072e-01 7.649940997362136841e-02 1.548501402139663696e-01 -3.067656606435775757e-02 -5.142129659652709961e-01 6.716061830520629883e-01
-3.076336681842803955e-01 5.136416554450988770e-01 -3.909883499145507812e-01 -1.655223518610000610e-01 5.113974213600158691e-01 -1.778213679790496826e-02 -2.439134865999221802e-01 3.740682005882263184e-01
-3.021688014268875122e-02 2.732760831713676453e-02 -1.598648428916931152e-01 -1.799696683883666992e-01 8.965269476175308228e-02 -2.220630878582596779e-03 -4.280731081962585449e-01 8.655086755752563477e-01
-3.607434779405593872e-02 -6.348382681608200073e-02 2.959220670163631439e-02 -3.140563666820526123e-01 8.127670884132385254e-01 4.068956673145294189e-01 -2.626664936542510986e-01 -3.650425001978874207e-03
2.048047631978988647e-01 7.376568913459777832e-01 1.806926876306533813e-01 -1.876154541969299316e-01 3.856934010982513428e-01 3.910467326641082764e-01 -1.292775720357894897e-01 1.663684695959091187e-01
3.990850970149040222e-02 2.976402044296264648e-01 -5.481679439544677734e-01 1.235532462596893311e-01 6.071473956108093262e-01 7.148114498704671860e-03 -4.493708014488220215e-01 1.531365066766738892e-01
2.368844300508499146e-01 2.773713171482086182e-01 -1.086029410362243652e-01 -2.955795824527740479e-01 8.135821223258972168e-01 2.503082752227783203e-01 1.813299208879470825e-01 -1.016775816679000854e-01
4.809946119785308838e-01 -1.461254358291625977e-01 -3.622049838304519653e-02 -6.412189006805419922e-01 -2.394246757030487061e-01 4.374841749668121338e-01 -2.143809646368026733e-01 2.003551572561264038e-01
-1.365093607455492020e-02 1.236145719885826111e-01 -3.451211452484130859e-01 -8.943115919828414917e-02 8.966087698936462402e-01 5.805925652384757996e-02 -1.384453624486923218e-01 1.760154962539672852e-01
