# Supplementary material for: Where is your field going? A machine learning approach to study the relative motion of the domains of physics
Source: PLoS One. 2020 Jun 18;15(6):e0233997. doi: 10.1371/journal.pone.0233997 (PMC7302634; doi:10.1371/journal.pone.0233997)
Supplement: S24 Data — (ZIP) [file pone.0233997.s024.zip › 23/Pacs4Run_23_VS_500_embeddings2005-2009ED8.txt]

-2.766602635383605957e-01 -1.433547139167785645e-01 -6.923126429319381714e-02 8.614374399185180664e-01 -3.247401714324951172e-01 8.927009999752044678e-02 -1.904603540897369385e-01 -7.962719351053237915e-02
-4.211859703063964844e-01 7.138741761445999146e-02 2.084635049104690552e-01 6.089109182357788086e-01 -4.860655069351196289e-01 9.922294877469539642e-03 -9.567485749721527100e-02 3.971963524818420410e-01
-4.579976797103881836e-01 -2.662118673324584961e-01 -3.721389174461364746e-01 3.610224723815917969e-01 -4.353208839893341064e-01 2.972891330718994141e-01 -2.439285665750503540e-01 3.363905251026153564e-01
-2.074413150548934937e-01 8.030936866998672485e-02 -1.890750676393508911e-01 7.297897338867187500e-01 -1.163160726428031921e-01 4.139897823333740234e-01 -1.063722893595695496e-01 4.312122762203216553e-01
-4.084711968898773193e-01 1.330295205116271973e-01 -4.772851169109344482e-01 5.967135429382324219e-01 -3.303234279155731201e-01 -1.689564585685729980e-01 -2.078783214092254639e-01 2.251957654953002930e-01
-5.585678815841674805e-01 -6.492671966552734375e-01 -2.515749335289001465e-01 3.878776133060455322e-01 1.185837611556053162e-01 -7.806636393070220947e-02 3.854115307331085205e-02 1.762757152318954468e-01
-2.741073966026306152e-01 -2.802464663982391357e-01 6.284129805862903595e-03 5.104643106460571289e-01 -3.552268743515014648e-01 -3.032972104847431183e-02 -5.086701512336730957e-01 4.470599591732025146e-01
-3.734246492385864258e-01 -5.349178910255432129e-01 -8.279331028461456299e-03 2.703040242195129395e-01 -3.194622993469238281e-01 -6.045247316360473633e-01 1.284027993679046631e-01 -1.314935386180877686e-01
-5.132272243499755859e-01 -7.432084083557128906e-01 -1.768642514944076538e-01 3.405890464782714844e-01 1.360447406768798828e-01 -1.290996074676513672e-01 3.407403454184532166e-02 2.492296509444713593e-02
-7.039964199066162109e-02 -5.502295494079589844e-01 2.447697222232818604e-01 6.692005395889282227e-01 2.072279155254364014e-01 -1.678910255432128906e-01 2.598952054977416992e-01 2.141813933849334717e-01
-5.576065778732299805e-01 -3.244218528270721436e-01 -7.438936829566955566e-02 5.609995722770690918e-01 1.470228582620620728e-01 -2.123466581106185913e-01 -1.589252352714538574e-01 4.142548739910125732e-01
-3.867429494857788086e-01 -5.644976496696472168e-01 2.833518683910369873e-01 4.170221090316772461e-01 -3.153817355632781982e-01 -2.324174195528030396e-01 -6.931200623512268066e-02 3.453822731971740723e-01
-7.408825159072875977e-01 -2.171811759471893311e-01 5.045053735375404358e-02 2.954567670822143555e-01 -2.138722091913223267e-01 2.789178788661956787e-01 -5.323169007897377014e-02 -4.332612752914428711e-01
9.184206277132034302e-02 4.076828807592391968e-02 -4.064801633358001709e-01 7.369939684867858887e-01 -3.530089259147644043e-01 6.800059974193572998e-02 -1.448999159038066864e-03 3.902246952056884766e-01
-5.876533687114715576e-02 -3.693960905075073242e-01 5.510340258479118347e-02 6.582035422325134277e-01 -1.895249187946319580e-01 -1.246640086174011230e-01 5.930931568145751953e-01 1.435435563325881958e-01
-5.208684802055358887e-01 2.906254529953002930e-01 -1.456062197685241699e-01 7.020232081413269043e-01 -3.638972714543342590e-02 -3.411527574062347412e-01 1.112848427146673203e-02 1.111839488148689270e-01
1.658923625946044922e-01 -6.899037957191467285e-02 1.789664328098297119e-01 7.533630728721618652e-01 -4.247874021530151367e-01 1.836349666118621826e-01 -1.399612873792648315e-01 3.665786385536193848e-01
-5.409526228904724121e-01 -2.590666711330413818e-01 2.480890005826950073e-01 5.323529243469238281e-01 -1.935719102621078491e-01 5.568705499172210693e-02 4.900029301643371582e-01 1.209660544991493225e-01
-5.587759017944335938e-01 -3.813935220241546631e-01 7.338411360979080200e-02 3.979348838329315186e-01 -4.453850686550140381e-01 7.144588977098464966e-02 4.078852236270904541e-01 9.342607855796813965e-02
-3.138290047645568848e-01 -3.876519203186035156e-01 8.007244765758514404e-02 6.119828224182128906e-01 -2.185382694005966187e-01 1.823382973670959473e-01 4.439830183982849121e-01 3.036045134067535400e-01
-3.980834409594535828e-02 -4.539683163166046143e-01 -1.924660354852676392e-01 5.873646736145019531e-01 -2.345124036073684692e-01 3.732449710369110107e-01 4.022755026817321777e-01 2.327105551958084106e-01
-1.395116746425628662e-01 -2.860930860042572021e-01 -2.717388272285461426e-01 7.132107019424438477e-01 4.464227557182312012e-01 -2.347004413604736328e-01 -1.733277291059494019e-01 1.782013028860092163e-01
-2.923451960086822510e-01 3.051528930664062500e-01 1.563446223735809326e-01 5.717869997024536133e-01 -4.643814265727996826e-01 -1.739027947187423706e-01 -2.429719083011150360e-02 -4.728101491928100586e-01
-6.078420877456665039e-01 1.040326952934265137e-01 6.141781434416770935e-02 6.196506619453430176e-01 2.028682380914688110e-01 -3.161676824092864990e-01 -2.754435837268829346e-01 1.223904564976692200e-01
-6.608353555202484131e-02 -8.416634798049926758e-01 1.200772225856781006e-01 4.617945551872253418e-01 7.014552503824234009e-02 -1.325900107622146606e-01 1.865453869104385376e-01 4.757265746593475342e-02
-6.516686677932739258e-01 -1.371688544750213623e-01 -9.132306277751922607e-02 5.270786285400390625e-01 2.649554312229156494e-01 -3.932906091213226318e-01 -1.840160042047500610e-01 1.077964082360267639e-01
-4.971919357776641846e-01 1.083259508013725281e-01 3.380214273929595947e-01 5.706924796104431152e-01 -2.526465952396392822e-01 4.015519917011260986e-01 5.160630098544061184e-04 -2.757582962512969971e-01
-3.346142172813415527e-01 -1.431692540645599365e-01 2.021018117666244507e-01 5.456191897392272949e-01 -2.590800225734710693e-01 -2.521524727344512939e-01 -4.853881895542144775e-01 4.033431112766265869e-01
-1.567002683877944946e-01 -2.390957474708557129e-01 8.079170435667037964e-02 6.619505882263183594e-01 2.559745609760284424e-01 -2.929119765758514404e-01 5.489227175712585449e-01 -1.446916013956069946e-01
7.436498999595642090e-02 -4.640624821186065674e-01 -3.720835745334625244e-01 6.397451162338256836e-01 -1.644297391176223755e-01 3.879569936543703079e-03 3.352528512477874756e-01 3.032314181327819824e-01
-6.641355752944946289e-01 8.774240314960479736e-02 2.257755398750305176e-01 4.828394353389739990e-01 -3.819853067398071289e-01 2.583695948123931885e-01 -2.086476683616638184e-01 -1.044757887721061707e-01
-3.020800650119781494e-01 -7.423614859580993652e-01 1.511795073747634888e-01 4.708907306194305420e-01 -1.286654770374298096e-01 -2.256288379430770874e-01 4.582455381751060486e-02 2.085439413785934448e-01
-6.849018335342407227e-01 -5.216208100318908691e-01 -9.472766518592834473e-02 4.075312912464141846e-01 1.405409425497055054e-01 -1.392028778791427612e-01 -9.728061407804489136e-02 1.875459998846054077e-01
-1.629076749086380005e-01 -2.391503602266311646e-01 -2.956063486635684967e-03 6.639555692672729492e-01 1.175576299428939819e-01 -1.849105358123779297e-01 6.514213681221008301e-01 -5.532593280076980591e-02
-3.910276591777801514e-01 -5.711976066231727600e-02 1.727229058742523193e-01 4.261360764503479004e-01 -4.369288682937622070e-01 3.118191361427307129e-01 1.954166740179061890e-01 -5.532485246658325195e-01
-1.770583540201187134e-01 -5.089228153228759766e-01 5.776826143264770508e-01 4.038037955760955811e-01 -6.192080676555633545e-02 -2.103094570338726044e-02 -1.460550874471664429e-01 -4.327405989170074463e-01
-6.028887629508972168e-01 -5.622599124908447266e-01 -1.161507815122604370e-01 3.126429915428161621e-01 -2.611201107501983643e-01 1.781999021768569946e-01 3.231780827045440674e-01 6.905838847160339355e-02
-5.406992435455322266e-01 1.906775385141372681e-01 -3.514370918273925781e-01 5.473633408546447754e-01 -5.055766552686691284e-02 -4.688979685306549072e-01 -2.607327327132225037e-02 -1.583365648984909058e-01
-5.593021512031555176e-01 -4.251467287540435791e-01 2.257416844367980957e-01 4.831666350364685059e-01 -3.055791854858398438e-01 -4.869829118251800537e-02 2.033883929252624512e-01 2.913849353790283203e-01
-2.860747277736663818e-02 -5.668265745043754578e-02 -5.822529196739196777e-01 6.333365440368652344e-01 -3.268309235572814941e-01 1.693758070468902588e-01 3.029104173183441162e-01 1.690376847982406616e-01
3.683236194774508476e-03 -3.721222877502441406e-01 4.783034622669219971e-01 6.906816363334655762e-01 1.249465346336364746e-01 2.676578760147094727e-01 -6.677718460559844971e-02 2.529516518115997314e-01
-5.811455845832824707e-01 1.140561327338218689e-01 3.016615808010101318e-01 6.016657352447509766e-01 -2.549189329147338867e-01 2.306406199932098389e-01 -2.562537789344787598e-01 -1.114221960306167603e-01
-2.541992962360382080e-01 -4.293542206287384033e-01 -3.585393354296684265e-02 4.184405803680419922e-01 -4.436055123805999756e-01 -5.575873255729675293e-01 -1.315466165542602539e-01 2.228581905364990234e-01
-4.551770687103271484e-01 -4.942817986011505127e-01 1.378229409456253052e-01 4.897010624408721924e-01 -2.752065360546112061e-01 -2.933879792690277100e-01 2.973395586013793945e-01 1.986731141805648804e-01
-1.298923194408416748e-01 -7.985084652900695801e-01 -2.056111693382263184e-01 2.251307219266891479e-01 -4.334556460380554199e-01 -2.501888275146484375e-01 -3.458299487829208374e-02 -2.963676117360591888e-02
4.507156088948249817e-02 -6.036922931671142578e-01 3.624437153339385986e-01 4.227851629257202148e-01 -1.005072072148323059e-01 -2.538393437862396240e-02 -4.792443215847015381e-01 -2.880805432796478271e-01
-1.829091459512710571e-01 -7.386857867240905762e-01 9.650284796953201294e-02 5.177336335182189941e-01 -1.188785955309867859e-01 -2.235198915004730225e-01 1.622576415538787842e-01 2.304465770721435547e-01
-4.977573826909065247e-02 -6.858270168304443359e-01 -3.864502310752868652e-01 5.575860142707824707e-01 2.315825037658214569e-02 -1.726619899272918701e-01 1.126425042748451233e-01 1.545343548059463501e-01
-5.897710323333740234e-01 2.591044604778289795e-01 -1.095736995339393616e-01 6.141099929809570312e-01 -7.355947047472000122e-02 -4.233427047729492188e-01 -1.061420962214469910e-01 -1.117763225920498371e-03
-1.214657798409461975e-01 -8.503278493881225586e-01 -2.207098454236984253e-01 1.891555935144424438e-01 -3.193404674530029297e-01 -2.598889768123626709e-01 -7.654047012329101562e-02 -4.813394695520401001e-02
-5.461270809173583984e-01 -5.464881062507629395e-01 -2.979574501514434814e-01 4.094146192073822021e-01 9.539567679166793823e-02 -9.879089146852493286e-02 3.511191308498382568e-01 -6.747221946716308594e-02
-2.757935225963592529e-01 -3.887380957603454590e-01 1.770638078451156616e-01 6.373144388198852539e-01 1.075663864612579346e-01 2.530728876590728760e-01 4.704014658927917480e-01 1.959731280803680420e-01
-5.743713304400444031e-02 -6.989964246749877930e-01 -2.076841518282890320e-02 5.667901635169982910e-01 2.930071651935577393e-01 -8.862295746803283691e-02 2.923527956008911133e-01 -8.511854708194732666e-02
-5.972605347633361816e-01 1.350828707218170166e-01 7.258123159408569336e-02 5.892531275749206543e-01 4.108207300305366516e-02 -4.482649266719818115e-01 -2.549383044242858887e-01 7.016012817621231079e-02
-4.060349464416503906e-01 -5.930312871932983398e-01 -3.075843304395675659e-02 5.148051381111145020e-01 -1.686153262853622437e-01 1.145549193024635315e-01 2.750836908817291260e-01 3.166291117668151855e-01
-4.976997375488281250e-01 -1.364287883043289185e-01 2.051206529140472412e-01 4.995415806770324707e-01 1.289543579332530499e-03 4.570214152336120605e-01 -3.430731594562530518e-01 -3.398473560810089111e-01
-5.737190842628479004e-01 6.328684091567993164e-02 2.384405732154846191e-01 4.609588086605072021e-01 -5.472341775894165039e-01 1.749951988458633423e-01 -1.373268067836761475e-01 -2.203568071126937866e-01
-3.304474651813507080e-01 -4.073006212711334229e-01 -1.958138309419155121e-02 6.565247774124145508e-01 2.601893842220306396e-01 -2.528631985187530518e-01 3.916132152080535889e-01 -9.221398085355758667e-02
-4.651601016521453857e-01 -6.597976684570312500e-01 -2.421002835035324097e-01 4.206451177597045898e-01 -1.993874832987785339e-02 -1.664457917213439941e-01 2.812638282775878906e-01 7.434643805027008057e-02
1.003044173121452332e-01 -4.316177666187286377e-01 1.112146005034446716e-01 6.551859974861145020e-01 -1.150396838784217834e-01 -3.529824018478393555e-01 4.460878372192382812e-01 1.586903184652328491e-01
-5.435706302523612976e-02 -8.447140455245971680e-02 2.669489979743957520e-01 7.231088280677795410e-01 1.543992012739181519e-01 -2.039742171764373779e-01 5.531831383705139160e-01 -1.559021174907684326e-01
-4.125875532627105713e-01 -4.144318997859954834e-01 1.353997178375720978e-02 5.044388771057128906e-01 -2.690478861331939697e-01 -4.261163622140884399e-02 5.667278766632080078e-01 8.940204977989196777e-02
5.999967083334922791e-02 -5.875583291053771973e-01 -2.754226028919219971e-01 6.461413502693176270e-01 5.765624344348907471e-02 -8.837690204381942749e-02 2.270434349775314331e-01 3.084405362606048584e-01
-5.470616817474365234e-01 -9.812601655721664429e-02 2.469415068626403809e-01 6.761987805366516113e-01 9.792652726173400879e-02 -2.285122424364089966e-01 -1.944672316312789917e-01 2.706382274627685547e-01
-1.180189102888107300e-01 -3.064770400524139404e-01 1.394580155611038208e-01 6.881756782531738281e-01 4.549651741981506348e-01 2.500849366188049316e-01 3.578360676765441895e-01 -3.907280415296554565e-02
1.768458932638168335e-01 -1.187497824430465698e-01 -5.830810070037841797e-01 6.873917579650878906e-01 -1.876187473535537720e-01 2.268520742654800415e-02 2.322385907173156738e-01 2.290916740894317627e-01
1.555494405329227448e-02 -6.383220553398132324e-01 -1.535624712705612183e-01 6.214801669120788574e-01 1.917283423244953156e-02 -2.502343058586120605e-01 1.908101886510848999e-01 2.882542312145233154e-01
-6.480183601379394531e-01 -4.427973926067352295e-01 -2.457909882068634033e-01 4.387450814247131348e-01 1.880604475736618042e-01 5.731368064880371094e-02 2.776917219161987305e-01 1.238057017326354980e-01
-5.061815977096557617e-01 -4.248693287372589111e-01 1.547124385833740234e-01 4.599879980087280273e-01 -3.236188292503356934e-01 -1.116541922092437744e-01 4.546084105968475342e-01 6.226505339145660400e-02
-2.316397577524185181e-01 1.330319941043853760e-01 -3.054492361843585968e-02 5.872473120689392090e-01 -3.765360116958618164e-01 3.827829957008361816e-01 -1.348997801542282104e-01 -5.256929397583007812e-01
-3.991321325302124023e-01 4.695750772953033447e-02 2.213587164878845215e-01 4.587782621383666992e-01 -6.493193507194519043e-01 -1.368290185928344727e-01 -6.433372944593429565e-02 -3.667898774147033691e-01
-4.102076292037963867e-01 2.291602790355682373e-01 -2.119630575180053711e-01 4.915477335453033447e-01 -5.968828797340393066e-01 -4.241604357957839966e-02 -2.773021459579467773e-01 -2.402148842811584473e-01
1.973864436149597168e-01 -1.554016470909118652e-01 3.415964543819427490e-01 7.492576241493225098e-01 -1.619756519794464111e-01 -6.165380775928497314e-02 -3.005554676055908203e-01 3.720792829990386963e-01
1.404931955039501190e-02 -6.442231242544949055e-04 -3.054023385047912598e-01 7.878373861312866211e-01 4.546650350093841553e-01 -2.601925134658813477e-01 -8.436903357505798340e-02 -6.561460345983505249e-02
-3.826134204864501953e-01 -2.849870622158050537e-01 3.014242947101593018e-01 4.097023904323577881e-01 4.339040070772171021e-02 -4.907883703708648682e-02 -5.301619768142700195e-01 -4.778217077255249023e-01
-7.701636850833892822e-02 2.673163712024688721e-01 1.870771348476409912e-01 7.606356143951416016e-01 1.035052910447120667e-01 -5.199139714241027832e-01 1.158670932054519653e-01 -1.208191141486167908e-01
-3.615739047527313232e-01 -9.778656810522079468e-02 2.450449019670486450e-01 5.890597105026245117e-01 1.369761675596237183e-01 4.232706725597381592e-01 -1.336557716131210327e-01 -4.867023825645446777e-01
-2.339379340410232544e-01 -4.252810478210449219e-01 -1.288111209869384766e-01 5.162023901939392090e-01 4.529613852500915527e-01 -3.428763747215270996e-01 8.019313961267471313e-02 -3.901057839393615723e-01
-5.620313808321952820e-02 -3.676383495330810547e-01 -1.875548660755157471e-01 7.081943750381469727e-01 4.710327088832855225e-01 -3.011546730995178223e-01 2.960155531764030457e-02 -1.073551848530769348e-01
-4.109692573547363281e-01 -1.497252136468887329e-01 -1.506963521242141724e-01 4.475924074649810791e-01 -5.756970047950744629e-01 -4.477930068969726562e-01 1.150526255369186401e-01 2.011357545852661133e-01
-6.517481803894042969e-01 -3.487141132354736328e-01 -4.006617963314056396e-01 4.449725449085235596e-01 5.000453442335128784e-02 -1.753918975591659546e-01 2.368475943803787231e-01 7.571508735418319702e-02
-1.445301324129104614e-01 -7.823082208633422852e-01 2.365071885287761688e-02 4.980255067348480225e-01 3.671893849968910217e-02 1.510118991136550903e-01 2.711690664291381836e-01 1.443281769752502441e-01
2.053565840469673276e-04 -4.700551331043243408e-01 -3.018449246883392334e-01 6.309674382209777832e-01 -2.056950032711029053e-01 9.378685057163238525e-02 3.527236580848693848e-01 3.380789756774902344e-01
-2.834660708904266357e-01 -7.265702635049819946e-02 3.137795627117156982e-01 5.841701626777648926e-01 -2.048776149749755859e-01 4.298377931118011475e-01 2.715917304158210754e-03 -4.979085028171539307e-01
-1.262757368385791779e-02 -1.466123610734939575e-01 9.442752599716186523e-02 5.008600354194641113e-01 -4.884868264198303223e-01 4.826825559139251709e-01 -1.528890430927276611e-01 -4.728546440601348877e-01
-2.146158963441848755e-01 -6.749293208122253418e-02 -1.029302403330802917e-01 6.228976845741271973e-01 -1.164708100259304047e-02 6.674134731292724609e-01 -1.267804801464080811e-01 -2.985613942146301270e-01
-2.158243805170059204e-01 -2.895421683788299561e-01 -8.341497927904129028e-02 5.894517898559570312e-01 3.025173842906951904e-01 -1.622973382472991943e-01 5.679353475570678711e-01 -2.734339535236358643e-01
-3.380717635154724121e-01 -3.553003966808319092e-01 -3.825827538967132568e-01 3.550293147563934326e-01 -5.345557332038879395e-01 -3.771614730358123779e-01 2.311542183160781860e-01 7.497271895408630371e-02
-2.080678753554821014e-02 -4.955995976924896240e-01 -1.134537085890769958e-01 6.468898057937622070e-01 -1.758114844560623169e-01 2.559243440628051758e-01 2.843361794948577881e-01 3.812558352947235107e-01
-7.135107517242431641e-01 2.868284238502383232e-03 3.705503419041633606e-02 5.320060253143310547e-01 2.338790148496627808e-01 -2.511035799980163574e-01 -2.336555719375610352e-01 1.847787350416183472e-01
-3.102548420429229736e-01 1.225690096616744995e-01 -1.132102590054273605e-02 5.223840475082397461e-01 1.278748922049999237e-02 2.532104253768920898e-01 -1.636886596679687500e-01 -7.243152260780334473e-01
-3.940325379371643066e-01 -7.775761485099792480e-01 -2.153279334306716919e-01 3.382931351661682129e-01 1.694005578756332397e-01 -2.245518565177917480e-01 9.049746207892894745e-03 -1.017553918063640594e-02
-2.925319969654083252e-02 -4.560395181179046631e-01 -1.664176583290100098e-01 6.831922531127929688e-01 3.772591948509216309e-01 -3.051366806030273438e-01 2.297274321317672729e-01 9.229405224323272705e-02
-6.506659984588623047e-01 -1.351862847805023193e-01 4.005056619644165039e-01 5.173055529594421387e-01 -2.955983281135559082e-01 1.919536739587783813e-01 -7.814721018075942993e-02 -4.155023954808712006e-03
-4.150710999965667725e-01 -4.414348602294921875e-01 5.427747219800949097e-02 4.635661542415618896e-01 -3.365221023559570312e-01 -1.702522672712802887e-02 5.478462576866149902e-01 3.659486398100852966e-02
-4.317304193973541260e-01 1.004938334226608276e-01 -5.161071196198463440e-02 4.611670076847076416e-01 -7.237306237220764160e-01 -3.935804963111877441e-02 -8.200909942388534546e-02 -2.368762493133544922e-01
1.689493656158447266e-02 -6.363642960786819458e-02 -5.958999991416931152e-01 5.969541668891906738e-01 -3.195435702800750732e-01 1.572658270597457886e-01 3.944658637046813965e-01 4.207165911793708801e-02
1.997805386781692505e-02 -4.719898700714111328e-01 -1.797668784856796265e-01 6.499837636947631836e-01 -3.814462199807167053e-02 3.005861639976501465e-01 3.743078410625457764e-01 3.001965284347534180e-01
-6.499422788619995117e-01 5.040158331394195557e-02 -6.048029288649559021e-02 6.436982154846191406e-01 -1.109596192836761475e-01 -2.337617725133895874e-01 1.482092589139938354e-02 2.997550368309020996e-01
3.670462593436241150e-02 1.149554103612899780e-01 1.701526939868927002e-01 6.133641600608825684e-01 -5.300544500350952148e-01 1.461492627859115601e-01 -1.502874791622161865e-01 -5.053383111953735352e-01
9.251057170331478119e-03 -6.321552395820617676e-01 -4.723333287984132767e-03 5.927603840827941895e-01 4.084493815898895264e-01 -2.843367755413055420e-01 -3.464924171566963196e-02 -5.300251301378011703e-03
-3.440884351730346680e-01 -5.823500752449035645e-01 2.352314302697777748e-03 5.077366828918457031e-01 -2.349923849105834961e-01 -1.054730862379074097e-01 4.583949744701385498e-01 9.054021537303924561e-02
3.264839351177215576e-01 -2.688605487346649170e-01 2.555430168285965919e-03 7.328695058822631836e-01 -2.679042518138885498e-01 2.127958238124847412e-01 -1.604797393083572388e-01 3.757784962654113770e-01
3.262927010655403137e-02 -2.281125485897064209e-01 -1.088095158338546753e-01 6.922245025634765625e-01 5.523683428764343262e-01 -2.835631370544433594e-01 -2.652467787265777588e-01 3.360268427059054375e-03
-2.882889807224273682e-01 -5.924454927444458008e-01 1.321870386600494385e-01 5.190161466598510742e-01 -2.010478675365447998e-01 -1.578542739152908325e-01 4.500740170478820801e-01 1.055551990866661072e-01
-4.797593355178833008e-01 -1.071595326066017151e-01 -5.757316015660762787e-03 3.960863649845123291e-01 -6.043533608317375183e-02 6.253842264413833618e-02 -5.932966470718383789e-01 -4.917986094951629639e-01
-4.490425586700439453e-01 1.131217107176780701e-01 -4.803121089935302734e-02 6.736379265785217285e-01 2.819015085697174072e-01 -3.379672467708587646e-01 -3.684257566928863525e-01 6.444875150918960571e-03
-6.346368789672851562e-01 -3.694621622562408447e-01 -2.606960535049438477e-01 4.307042360305786133e-01 -1.688775569200515747e-01 3.609819710254669189e-02 4.018649458885192871e-01 1.262819916009902954e-01
-1.778594776988029480e-02 -4.920454621315002441e-01 -1.916287094354629517e-01 6.538239717483520508e-01 3.336535394191741943e-01 -3.815346062183380127e-01 1.655781269073486328e-01 9.517383575439453125e-02
-2.425958514213562012e-01 -5.965825915336608887e-01 2.889319062232971191e-01 3.063322305679321289e-01 -3.598909452557563782e-02 -2.234737128019332886e-01 -3.467354178428649902e-01 -4.862656295299530029e-01
-3.310295566916465759e-02 -5.070466995239257812e-01 -5.482612848281860352e-01 5.486993789672851562e-01 3.278039395809173584e-01 4.374367371201515198e-02 1.754197180271148682e-01 2.368886489421129227e-03
3.811558475717902184e-03 -1.040236651897430420e-01 -5.010141730308532715e-01 7.246268987655639648e-01 4.468283951282501221e-01 2.118182927370071411e-02 2.564995177090167999e-02 1.109189167618751526e-01
-2.857741117477416992e-01 -1.666449010372161865e-01 -8.448572456836700439e-02 4.613131880760192871e-01 -1.786228083074092865e-02 4.497989714145660400e-01 -4.168859422206878662e-01 -5.423864126205444336e-01
-3.217792212963104248e-01 -2.104285508394241333e-01 3.109607473015785217e-02 6.989455223083496094e-01 2.544878721237182617e-01 9.806515276432037354e-02 5.354299545288085938e-01 4.025037214159965515e-02
-2.672764658927917480e-02 1.796568334102630615e-01 -2.109856456518173218e-01 6.849965453147888184e-01 6.536140292882919312e-02 -6.131006479263305664e-01 1.224009245634078979e-01 -2.410962283611297607e-01
4.608110785484313965e-01 -7.085584104061126709e-03 -2.894032597541809082e-01 6.144105195999145508e-01 -3.256784081459045410e-01 -2.507897019386291504e-01 -3.111388981342315674e-01 -2.461283057928085327e-01
-2.439857274293899536e-01 -2.675017118453979492e-01 4.613043367862701416e-02 4.925025403499603271e-01 6.159730255603790283e-02 5.042538046836853027e-01 -3.892639279365539551e-01 -4.632866680622100830e-01
-2.427354604005813599e-01 -5.937609076499938965e-01 -4.790902733802795410e-01 4.412687718868255615e-01 3.606193065643310547e-01 1.605085581541061401e-01 9.201212972402572632e-02 2.570020966231822968e-03
-8.742100745439529419e-02 -5.133950337767601013e-02 -9.458737820386886597e-02 4.350828230381011963e-01 -7.808978557586669922e-01 -1.697442084550857544e-01 -2.865877747535705566e-01 -2.659530937671661377e-01
1.120385304093360901e-01 -2.157284021377563477e-01 5.103358030319213867e-01 6.189804673194885254e-01 1.045390665531158447e-01 -9.128126502037048340e-02 -2.319950312376022339e-01 -4.735469818115234375e-01
-4.164321720600128174e-01 -5.410995483398437500e-01 -1.975612938404083252e-01 4.980992078781127930e-01 -8.698560297489166260e-02 -2.526824474334716797e-01 -1.179218590259552002e-01 4.016734957695007324e-01
-3.725658953189849854e-01 -9.821262210607528687e-04 -5.068214535713195801e-01 4.992867708206176758e-01 2.352302968502044678e-01 -3.759501874446868896e-01 -1.778288483619689941e-01 -3.560105562210083008e-01
-3.878411948680877686e-01 -5.050986632704734802e-02 -2.770573794841766357e-01 3.269234895706176758e-01 -6.506699919700622559e-01 -1.411251872777938843e-01 -2.619286179542541504e-01 -3.892219066619873047e-01
-2.549712359905242920e-02 -6.326140165328979492e-01 4.945714026689529419e-02 5.805155634880065918e-01 -1.959387958049774170e-01 -2.742712497711181641e-01 2.182329297065734863e-01 3.137879967689514160e-01
8.232805877923965454e-02 -3.406055271625518799e-02 9.908992052078247070e-02 5.250426530838012695e-01 -6.819018125534057617e-01 1.302206963300704956e-01 -1.731399595737457275e-01 -4.411896169185638428e-01
-7.945498079061508179e-02 8.220718055963516235e-02 -6.864446997642517090e-01 6.194778680801391602e-01 1.020199954509735107e-01 -1.179383322596549988e-01 -2.444610595703125000e-01 -2.188402563333511353e-01
-2.860506176948547363e-01 -4.643126428127288818e-01 3.663469254970550537e-01 4.412150681018829346e-01 -4.862502217292785645e-02 1.534420251846313477e-01 -5.488989949226379395e-01 -2.156601399183273315e-01
-1.662140786647796631e-01 -5.973892211914062500e-01 -2.563552856445312500e-01 3.273876607418060303e-01 -3.194549679756164551e-01 -5.788905620574951172e-01 3.728015348315238953e-02 -6.358238309621810913e-02
1.333895325660705566e-01 -1.978165209293365479e-01 3.050477206707000732e-01 7.657886147499084473e-01 3.758344650268554688e-01 3.188795745372772217e-01 2.681358903646469116e-02 1.411911547183990479e-01
-4.358001053333282471e-01 -6.695784926414489746e-01 8.021896332502365112e-02 4.699494540691375732e-01 -6.804107129573822021e-02 -2.162285894155502319e-01 1.607069224119186401e-01 2.392576187849044800e-01
-3.130782842636108398e-01 6.165524199604988098e-02 -3.117945604026317596e-02 6.185051798820495605e-01 5.345878750085830688e-02 6.124436855316162109e-01 -1.164776831865310669e-01 -3.509238362312316895e-01
-1.851708628237247467e-02 -1.682924181222915649e-01 2.094706594944000244e-01 7.160057425498962402e-01 2.634515166282653809e-01 -2.163222134113311768e-01 5.187679529190063477e-01 -1.716699451208114624e-01
-4.232809245586395264e-01 -7.514543365687131882e-03 -2.366180121898651123e-01 4.922006428241729736e-01 -6.172356605529785156e-01 -2.474641501903533936e-01 1.163482517004013062e-01 2.584025859832763672e-01
-3.058934509754180908e-01 -2.185166925191879272e-01 1.861381083726882935e-01 5.111047029495239258e-01 -1.384977549314498901e-01 5.652728080749511719e-01 -2.508586645126342773e-01 -4.014468193054199219e-01
1.264275908470153809e-01 -5.851203203201293945e-01 -1.565914899110794067e-01 5.640549659729003906e-01 3.652438819408416748e-01 -3.380517661571502686e-01 -2.264591455459594727e-01 2.351621398702263832e-03
-3.348563909530639648e-01 -1.785724312067031860e-01 -2.943746931850910187e-02 7.054723501205444336e-01 2.743014693260192871e-01 1.409599930047988892e-01 5.112741589546203613e-01 3.021381422877311707e-02
-2.383235841989517212e-01 -5.099682211875915527e-01 9.660674631595611572e-02 5.227677226066589355e-01 -1.547809988260269165e-01 2.209244109690189362e-02 6.129118800163269043e-01 2.022642455995082855e-02
2.348362654447555542e-02 -3.212229162454605103e-02 -4.943110644817352295e-01 6.124047636985778809e-01 3.406809270381927490e-01 -3.769526481628417969e-01 1.587085239589214325e-02 -3.473112583160400391e-01
-2.243387848138809204e-01 -9.107483923435211182e-02 2.235438972711563110e-01 5.331056714057922363e-01 -4.865741133689880371e-01 6.071820259094238281e-01 1.330690924078226089e-02 4.003306478261947632e-02
1.011270433664321899e-01 1.013688743114471436e-01 -4.694323837757110596e-01 7.362656593322753906e-01 -3.293568789958953857e-01 2.083788812160491943e-01 9.383812546730041504e-02 2.373614609241485596e-01
-1.981904655694961548e-01 4.091523885726928711e-01 -3.701820969581604004e-01 6.637288331985473633e-01 -2.019372731447219849e-01 -3.699975609779357910e-01 -1.128591783344745636e-02 -1.947812139987945557e-01
1.593913882970809937e-01 -4.127897620201110840e-01 -3.297035396099090576e-01 6.333578824996948242e-01 -1.650534868240356445e-01 1.708018481731414795e-01 4.617698788642883301e-01 1.571786254644393921e-01
-7.226761663332581520e-04 -7.992565631866455078e-02 2.078928947448730469e-01 7.157843112945556641e-01 -3.843144178390502930e-01 -4.285458102822303772e-02 -2.776358425617218018e-01 4.598141014575958252e-01
-2.956722378730773926e-01 -2.138531655073165894e-01 2.162286452949047089e-02 3.273885548114776611e-01 -6.323708295822143555e-01 1.300063543021678925e-02 -3.506722748279571533e-01 -4.859638810157775879e-01
-3.485118970274925232e-02 -4.763728082180023193e-01 -4.335487782955169678e-01 6.524248719215393066e-01 3.690800964832305908e-01 2.960811369121074677e-02 5.517457053065299988e-02 1.345016062259674072e-01
-4.275702238082885742e-01 -4.468119740486145020e-01 2.441599071025848389e-01 3.764713108539581299e-01 2.980429911985993385e-03 4.442210793495178223e-01 -3.896479904651641846e-01 -2.589037418365478516e-01
-2.753259539604187012e-01 3.047400712966918945e-01 -1.559103429317474365e-01 6.442772746086120605e-01 -1.156822517514228821e-01 -5.956273674964904785e-01 1.191614568233489990e-01 -9.784776717424392700e-02
-4.236722290515899658e-01 2.557269297540187836e-02 1.630565524101257324e-01 4.948021173477172852e-01 -7.109588384628295898e-01 1.074018180370330811e-01 -1.457039713859558105e-01 -1.010148525238037109e-01
-3.392377793788909912e-01 -1.025393977761268616e-01 -1.391019672155380249e-01 6.403541564941406250e-01 3.586206138134002686e-01 -2.179425507783889771e-01 4.934545457363128662e-01 -1.593596190214157104e-01
-4.917273819446563721e-01 1.929244697093963623e-01 -5.744240060448646545e-02 6.475045084953308105e-01 -3.667894005775451660e-01 -8.637786656618118286e-02 -2.817493677139282227e-01 2.775684297084808350e-01
-1.080478131771087646e-01 9.148254059255123138e-03 -5.497102737426757812e-01 4.650959670543670654e-01 -1.584350876510143280e-02 -2.101535946130752563e-01 -5.773819088935852051e-01 -3.032505214214324951e-01
-1.897554248571395874e-01 -5.809539556503295898e-01 1.972144097089767456e-01 3.358776867389678955e-01 2.719642594456672668e-02 -1.067940797656774521e-02 -4.148771166801452637e-01 -5.493643283843994141e-01
-1.090114563703536987e-01 2.980305254459381104e-02 -5.616848170757293701e-02 4.906471371650695801e-01 -5.832678675651550293e-01 -1.988658495247364044e-02 -5.062738656997680664e-01 -3.826601803302764893e-01
-5.595382452011108398e-01 -3.033510446548461914e-01 -1.752426475286483765e-01 3.459615111351013184e-01 -5.097399950027465820e-01 -3.238917589187622070e-01 2.807923853397369385e-01 3.017714805901050568e-02
-1.980435848236083984e-01 1.091400608420372009e-01 2.419870942831039429e-01 7.952138781547546387e-01 1.704551875591278076e-01 -4.349738955497741699e-01 1.875126361846923828e-01 6.727596372365951538e-02
-1.093077808618545532e-01 1.257469803094863892e-01 -5.867782831192016602e-01 6.095061898231506348e-01 2.757663428783416748e-01 -1.677923835813999176e-02 -1.653090715408325195e-01 -3.908670842647552490e-01
-7.150831818580627441e-02 -6.701050996780395508e-01 2.074984833598136902e-02 5.210580229759216309e-01 3.820106387138366699e-01 -3.298386633396148682e-01 7.419387996196746826e-02 -1.169752180576324463e-01
4.669878184795379639e-01 -1.138866096735000610e-01 -2.114853411912918091e-01 6.602264642715454102e-01 -1.553015708923339844e-01 -1.687542051076889038e-01 -4.536469578742980957e-01 -1.730175614356994629e-01
-1.487875282764434814e-01 5.939444527029991150e-02 -3.471386432647705078e-01 4.703449010848999023e-01 -6.718527674674987793e-01 1.752007752656936646e-01 -3.211129009723663330e-01 -2.177384942770004272e-01
-4.530585408210754395e-01 -3.860398530960083008e-01 2.081950604915618896e-01 3.244082927703857422e-01 -2.514504194259643555e-01 7.756247371435165405e-02 -6.143045425415039062e-01 -2.247487306594848633e-01
-1.611250489950180054e-01 2.620176970958709717e-01 -5.390189886093139648e-01 6.447177529335021973e-01 -1.462569832801818848e-01 -3.934345245361328125e-01 -1.012184917926788330e-01 -1.129432246088981628e-01
-4.555048942565917969e-01 3.842471837997436523e-01 -2.935655415058135986e-01 6.740089654922485352e-01 3.567816317081451416e-02 -2.957309782505035400e-01 -7.269480079412460327e-02 -1.019141897559165955e-01
4.838956296443939209e-01 -2.960603833198547363e-01 -4.575494229793548584e-01 5.592560768127441406e-01 -3.398974984884262085e-02 2.675477564334869385e-01 -2.626779079437255859e-01 -1.197399720549583435e-01
1.169231534004211426e-01 -3.664241638034582138e-03 -4.682973623275756836e-01 6.932023167610168457e-01 -3.292928934097290039e-01 7.316902279853820801e-02 3.675716221332550049e-01 1.938741207122802734e-01
-7.654414325952529907e-02 -5.841708183288574219e-01 2.869693934917449951e-02 5.833113193511962891e-01 -2.645059525966644287e-01 -2.283091396093368530e-01 2.486614286899566650e-01 3.576155900955200195e-01
-2.437231540679931641e-01 -4.224633276462554932e-01 -2.611209452152252197e-01 6.607062220573425293e-01 2.381115406751632690e-01 2.480458468198776245e-01 3.616971075534820557e-01 9.142279624938964844e-02
-2.722156345844268799e-01 -6.274069547653198242e-01 -2.586646974086761475e-01 5.381465554237365723e-01 1.780112981796264648e-01 -3.411815762519836426e-01 -4.698798060417175293e-02 1.595287173986434937e-01
1.367693394422531128e-02 9.387951344251632690e-02 -1.427409052848815918e-02 7.815259099006652832e-01 8.839814923703670502e-03 -5.829906463623046875e-01 1.809960007667541504e-01 8.542262762784957886e-02
-1.858470141887664795e-01 1.390303969383239746e-01 -7.093381881713867188e-01 5.659435987472534180e-01 8.282994478940963745e-02 -2.451869547367095947e-01 -1.564552336931228638e-01 -1.766997575759887695e-01
3.781687021255493164e-01 -3.439341485500335693e-01 2.866359055042266846e-01 6.801431179046630859e-01 -1.062529906630516052e-01 -2.235950827598571777e-01 3.584303855895996094e-01 6.469964236021041870e-02
4.338422417640686035e-02 -3.902163505554199219e-01 4.624885916709899902e-01 4.859780073165893555e-01 -2.938686311244964600e-01 -1.064899861812591553e-01 -3.989402651786804199e-01 -3.727283775806427002e-01
3.209767639636993408e-01 -1.176443696022033691e-01 3.404654562473297119e-01 7.930417656898498535e-01 -1.843921393156051636e-01 1.223769038915634155e-01 -2.376535385847091675e-01 1.812347024679183960e-01
-5.381071567535400391e-01 -1.498918682336807251e-01 1.410959661006927490e-01 5.446026325225830078e-01 -3.067800104618072510e-01 2.507791817188262939e-01 4.158565104007720947e-01 2.037941068410873413e-01
-1.901872903108596802e-01 -6.928932070732116699e-01 1.305974274873733521e-01 5.951277613639831543e-01 -3.301326883956789970e-03 -1.864271312952041626e-01 2.028079926967620850e-01 1.913065016269683838e-01
3.340173512697219849e-02 9.288445115089416504e-02 -3.977159410715103149e-02 8.147999048233032227e-01 2.728559970855712891e-01 -4.752993881702423096e-01 1.549976021051406860e-01 -1.980023272335529327e-02
-3.882437646389007568e-01 -6.023511290550231934e-01 -1.659927517175674438e-01 5.047499537467956543e-01 8.059284836053848267e-02 1.743334978818893433e-01 -2.605945989489555359e-02 4.081023037433624268e-01
-4.200807809829711914e-01 1.559827476739883423e-01 -5.689066052436828613e-01 5.365884304046630859e-01 1.142038498073816299e-02 -3.937108516693115234e-01 -8.062422275543212891e-03 -1.800444722175598145e-01
-5.025058984756469727e-01 -1.977287679910659790e-01 4.680790379643440247e-02 4.309079349040985107e-01 -1.017994526773691177e-02 2.478581368923187256e-01 -4.591541588306427002e-01 -4.981551766395568848e-01
-2.861806750297546387e-01 2.764615416526794434e-02 -5.403482541441917419e-02 4.233632087707519531e-01 -6.169265508651733398e-01 -1.706552207469940186e-01 -4.702162444591522217e-01 -3.230407834053039551e-01
-1.595035046339035034e-01 -3.548423945903778076e-02 -3.995199874043464661e-02 7.560052871704101562e-01 3.195632100105285645e-01 -1.559897214174270630e-01 5.143934488296508789e-01 -9.542126208543777466e-02
-1.025347858667373657e-01 -5.158464908599853516e-01 -3.229485154151916504e-01 5.891948938369750977e-01 2.477159798145294189e-01 -4.210666120052337646e-01 -1.937298104166984558e-02 1.814033091068267822e-01
-1.813103705644607544e-01 -4.634717106819152832e-01 1.195726022124290466e-01 6.635311841964721680e-01 3.856029212474822998e-01 -2.542703747749328613e-01 2.366819828748703003e-01 -1.684866845607757568e-01
-4.482666030526161194e-02 6.652854382991790771e-02 5.426173657178878784e-02 5.680517554283142090e-01 -7.345624566078186035e-01 1.847133785486221313e-02 -2.025811187922954559e-02 -3.572168350219726562e-01
-4.444991052150726318e-01 1.305876486003398895e-02 1.887450963258743286e-01 5.081540346145629883e-01 -6.962811946868896484e-01 1.135343983769416809e-01 -1.033770367503166199e-01 4.503184463828802109e-03
5.082621574401855469e-01 -1.264466047286987305e-01 -2.327123433351516724e-01 6.097959876060485840e-01 -2.682109773159027100e-01 1.828711181879043579e-01 2.238081246614456177e-01 -3.797442913055419922e-01
-5.203492641448974609e-01 4.669012874364852905e-02 2.157824337482452393e-01 5.085618495941162109e-01 -5.958693623542785645e-01 1.244523450732231140e-01 -1.300516873598098755e-01 -1.854656785726547241e-01
-7.254834473133087158e-02 -6.912586092948913574e-01 1.024578809738159180e-01 4.703053236007690430e-01 -2.590270638465881348e-01 -3.715588450431823730e-01 2.556690573692321777e-01 1.212264224886894226e-01
5.306499600410461426e-01 -9.261859208345413208e-02 -2.960968017578125000e-01 6.808518767356872559e-01 -1.895705908536911011e-01 -9.628156572580337524e-02 -2.422568798065185547e-01 -2.338895052671432495e-01
-1.425181329250335693e-01 -2.662516236305236816e-01 1.751068383455276489e-01 5.466096997261047363e-01 -2.346859127283096313e-01 -2.748262584209442139e-01 -5.445249676704406738e-01 3.901790678501129150e-01
1.598913818597793579e-01 -1.942166537046432495e-01 -6.807827949523925781e-02 7.545158863067626953e-01 4.761062264442443848e-01 -3.367674648761749268e-01 -1.455700099468231201e-01 -3.880398347973823547e-02
-1.444672644138336182e-01 5.692514032125473022e-02 -1.941123902797698975e-01 7.050832509994506836e-01 5.819835662841796875e-01 -2.752348221838474274e-02 1.481284499168395996e-01 -2.822451889514923096e-01
-2.942044138908386230e-01 -5.929949283599853516e-01 -4.961743652820587158e-01 4.833052456378936768e-01 2.306830435991287231e-01 1.521359384059906006e-02 1.127037256956100464e-01 1.260137110948562622e-01
-3.455332517623901367e-01 -1.981371641159057617e-01 -1.634164303541183472e-01 4.519248902797698975e-01 -5.605832934379577637e-01 -4.652601182460784912e-01 2.163263410329818726e-01 1.813548356294631958e-01
-1.061163097620010376e-02 -2.728024125099182129e-01 4.795838594436645508e-01 6.182354688644409180e-01 -1.821924299001693726e-01 4.975671172142028809e-01 -1.443669945001602173e-01 1.078951358795166016e-01
2.823842763900756836e-01 -2.277249395847320557e-01 1.427508592605590820e-01 7.020106911659240723e-01 -1.842227280139923096e-01 4.885874688625335693e-01 -2.285223305225372314e-01 1.741420626640319824e-01
-1.683481335639953613e-01 1.818541735410690308e-01 -3.458980917930603027e-01 6.398040056228637695e-01 2.537724673748016357e-01 -1.688336282968521118e-01 -3.765605390071868896e-01 -4.181986153125762939e-01
-5.496111512184143066e-02 -4.950603544712066650e-01 3.915554285049438477e-01 4.177462160587310791e-01 -1.537719517946243286e-01 2.423926722258329391e-03 -4.544160366058349609e-01 -4.403649568557739258e-01
-1.868920326232910156e-01 -4.907245635986328125e-01 1.302452981472015381e-01 3.175226747989654541e-01 -2.534045577049255371e-01 3.692010045051574707e-01 -3.749086856842041016e-01 -5.151665806770324707e-01
3.997668623924255371e-01 -4.426299035549163818e-01 -2.375669330358505249e-01 4.306336641311645508e-01 -3.905484676361083984e-01 2.651901543140411377e-01 5.360363051295280457e-02 -4.203028976917266846e-01
3.325777053833007812e-01 -3.489976227283477783e-01 1.127802655100822449e-01 6.435194611549377441e-01 -3.027298450469970703e-01 4.066590368747711182e-01 -2.132457345724105835e-01 1.956150084733963013e-01
2.207496166229248047e-01 -3.727674186229705811e-01 3.503160476684570312e-01 6.062374711036682129e-01 -1.690879464149475098e-01 4.383208751678466797e-01 -2.746694386005401611e-01 1.609650552272796631e-01
1.144146621227264404e-01 1.037325933575630188e-01 -4.175267517566680908e-01 7.050151824951171875e-01 -4.442356526851654053e-01 2.610127329826354980e-01 2.640824019908905029e-02 1.964780390262603760e-01
1.737061589956283569e-01 -1.968657076358795166e-01 3.497169017791748047e-01 7.711275219917297363e-01 -3.106845915317535400e-02 1.665520854294300079e-02 -3.067836463451385498e-01 3.446328639984130859e-01
4.108254909515380859e-01 -9.155546128749847412e-02 -2.312587797641754150e-01 7.189103960990905762e-01 -2.754666097462177277e-02 -3.288385272026062012e-02 -4.736940264701843262e-01 -1.621764004230499268e-01
-2.109388709068298340e-01 3.101760149002075195e-01 -3.253449201583862305e-01 6.049171090126037598e-01 -1.972202956676483154e-01 -5.578574538230895996e-01 -4.034994915127754211e-02 -1.891897767782211304e-01
1.593143865466117859e-02 -3.132366538047790527e-01 5.166095495223999023e-01 5.059000849723815918e-01 -2.086241096258163452e-01 2.285003960132598877e-01 -1.513660401105880737e-01 -5.100593566894531250e-01
-1.077068969607353210e-01 -3.926116228103637695e-01 2.634928524494171143e-01 3.958856463432312012e-01 2.389971539378166199e-02 -2.186390608549118042e-01 -4.997856616973876953e-01 -5.567237734794616699e-01
3.795453011989593506e-01 -2.154872864484786987e-01 -3.544418811798095703e-01 5.795573592185974121e-01 -4.873225688934326172e-01 2.347317636013031006e-01 1.069268360733985901e-01 -2.097121477127075195e-01
-2.661404013633728027e-01 -1.561586856842041016e-01 -1.406587362289428711e-01 6.850157976150512695e-01 4.567253589630126953e-01 -4.414503276348114014e-01 -1.103510782122612000e-01 -9.914848953485488892e-03
-3.933404684066772461e-01 -2.803621590137481689e-01 -2.231024205684661865e-01 3.835203647613525391e-01 -4.966867268085479736e-01 -5.461813211441040039e-01 -3.560860455036163330e-02 1.534218639135360718e-01
-1.884741634130477905e-01 -5.132260322570800781e-01 2.904087603092193604e-01 4.549652040004730225e-01 2.576101943850517273e-02 2.883211970329284668e-01 -5.447165966033935547e-01 -1.709884405136108398e-01
-3.998827040195465088e-01 -1.140423119068145752e-01 -6.581795960664749146e-02 6.128532290458679199e-01 4.369032680988311768e-01 -3.424491882324218750e-01 3.253979086875915527e-01 -1.820095181465148926e-01
5.107023566961288452e-02 -1.492680236697196960e-02 -3.114016056060791016e-01 7.046831250190734863e-01 3.949201703071594238e-01 -4.069244265556335449e-01 -4.295245185494422913e-02 -2.832407057285308838e-01
-3.013089597225189209e-01 6.711720675230026245e-02 -1.422955691814422607e-01 5.657351613044738770e-01 -1.106260791420936584e-01 4.919045865535736084e-01 -1.098271906375885010e-01 -5.460162162780761719e-01
1.823237687349319458e-01 -5.313695669174194336e-01 -3.160451054573059082e-01 6.376805305480957031e-01 -6.712048500776290894e-02 9.548988938331604004e-02 3.330637812614440918e-01 2.309296280145645142e-01
1.096635982394218445e-01 -2.976652681827545166e-01 -3.180212378501892090e-01 6.908732652664184570e-01 -2.723281681537628174e-01 1.959156394004821777e-01 2.839522361755371094e-01 3.574234247207641602e-01
-2.363152205944061279e-01 -4.304261505603790283e-01 -2.350950390100479126e-01 4.933556914329528809e-01 3.603217303752899170e-01 -3.390296995639801025e-01 2.209537327289581299e-01 -4.081979990005493164e-01
-8.911041170358657837e-02 -1.885846853256225586e-01 -1.112784817814826965e-01 5.496610999107360840e-01 -1.224643513560295105e-01 -3.105039298534393311e-01 -6.487656235694885254e-01 3.311766088008880615e-01
-2.744099795818328857e-01 -2.932000756263732910e-01 -2.425657957792282104e-02 5.795894861221313477e-01 4.629099369049072266e-01 7.892598211765289307e-02 4.095471799373626709e-01 -3.376045525074005127e-01
3.004438877105712891e-01 -5.704916715621948242e-01 6.070100516080856323e-02 6.316111683845520020e-01 2.097032517194747925e-01 -1.212666705250740051e-01 2.990460991859436035e-01 -1.831550449132919312e-01
2.568450868129730225e-01 -1.850697249174118042e-01 1.554260700941085815e-01 8.162720203399658203e-01 -7.561099529266357422e-02 2.688146531581878662e-01 -5.292293056845664978e-02 3.585295081138610840e-01
-4.863432049751281738e-01 1.339088231325149536e-01 1.561616430990397930e-03 7.118688821792602539e-01 -2.665793597698211670e-01 -2.035725861787796021e-01 -2.444574981927871704e-01 2.579017281532287598e-01
-3.643963932991027832e-01 -2.689262628555297852e-01 8.274518698453903198e-02 3.235798478126525879e-01 -3.120237290859222412e-01 2.813367173075675964e-02 -7.245114445686340332e-01 -2.455121874809265137e-01
2.249338664114475250e-02 -1.383531391620635986e-01 -8.578987419605255127e-02 4.220997393131256104e-01 -6.246047019958496094e-01 5.629586055874824524e-02 -7.107651233673095703e-02 -6.296604275703430176e-01
-6.544783115386962891e-01 -1.214297413825988770e-01 -3.892193362116813660e-02 4.515317976474761963e-01 -4.291697740554809570e-01 -1.080263331532478333e-01 3.780757188796997070e-01 1.127811521291732788e-01
-3.572395741939544678e-01 1.178254112601280212e-01 1.763392835855484009e-01 6.050525903701782227e-01 -5.635918974876403809e-01 3.080973923206329346e-01 -1.381290704011917114e-01 1.722598373889923096e-01
-6.587048619985580444e-02 -1.936460584402084351e-01 1.625684201717376709e-01 4.728951752185821533e-01 -3.668545186519622803e-01 3.428563177585601807e-01 -3.255705833435058594e-01 -5.915868878364562988e-01
-4.699824154376983643e-01 -4.620989561080932617e-01 -5.870338678359985352e-01 4.049126803874969482e-01 -2.720821648836135864e-02 4.090652987360954285e-02 1.875859946012496948e-01 1.393411308526992798e-01
-3.092572987079620361e-01 -3.928651213645935059e-01 -6.886041909456253052e-02 5.303332805633544922e-01 5.190769433975219727e-01 -4.281481504440307617e-01 -1.685816794633865356e-02 -1.048141568899154663e-01
5.867870450019836426e-01 -1.540770679712295532e-01 -2.119410187005996704e-01 7.150414586067199707e-01 1.966271549463272095e-02 6.734343618154525757e-02 -2.194970697164535522e-01 -1.504569947719573975e-01
2.020871937274932861e-01 -3.525605052709579468e-02 4.026626944541931152e-01 7.894871234893798828e-01 -1.126088127493858337e-01 -2.751829661428928375e-02 -3.240662515163421631e-01 2.324514389038085938e-01
2.157777100801467896e-01 -6.698672473430633545e-02 -4.197141528129577637e-01 6.960152387619018555e-01 -4.279676079750061035e-01 -8.974875509738922119e-02 2.500964999198913574e-01 1.860009431838989258e-01
-5.823612958192825317e-02 -1.926375329494476318e-01 -2.456377744674682617e-01 3.404758870601654053e-01 -7.139356732368469238e-01 1.997105926275253296e-01 -1.078280434012413025e-01 -4.711922705173492432e-01
-2.326058894395828247e-01 -6.578293442726135254e-02 -1.212442293763160706e-01 5.076141357421875000e-01 -6.615586462430655956e-04 4.763193726539611816e-01 -2.707187235355377197e-01 -6.074748039245605469e-01
-1.399994641542434692e-01 -8.241432905197143555e-01 1.517343521118164062e-01 4.537234008312225342e-01 -3.784462809562683105e-02 -2.091723531484603882e-01 1.106692180037498474e-01 1.219298243522644043e-01
1.264986544847488403e-01 -1.806252896785736084e-01 1.947707086801528931e-01 8.277145624160766602e-01 7.365512102842330933e-02 1.912192106246948242e-01 -1.413760781288146973e-01 4.078584015369415283e-01
-1.168870702385902405e-01 -3.381591737270355225e-01 2.559227049350738525e-01 6.710864305496215820e-01 3.995275199413299561e-01 2.485366165637969971e-01 3.623514771461486816e-01 5.866046622395515442e-02
-4.461967349052429199e-01 1.358462721109390259e-01 1.124249696731567383e-01 5.530284047126770020e-01 -5.187196731567382812e-01 9.545408189296722412e-02 -9.407823532819747925e-02 -4.206450581550598145e-01
4.855813086032867432e-02 -2.693589776754379272e-03 1.631769686937332153e-01 5.090705156326293945e-01 -7.529333233833312988e-01 -7.077215611934661865e-02 -5.095643922686576843e-02 -3.705958724021911621e-01
-7.755092531442642212e-02 1.052006781101226807e-01 -5.052585601806640625e-01 6.664921045303344727e-01 3.497720360755920410e-01 -1.491765230894088745e-01 -1.109672710299491882e-01 -3.556866347789764404e-01
-5.970061421394348145e-01 -2.074334919452667236e-01 7.026043534278869629e-02 4.140270352363586426e-01 8.116412791423499584e-04 3.893961012363433838e-01 -3.243994712829589844e-01 -4.090660512447357178e-01
-7.005656510591506958e-02 5.839240178465843201e-02 -3.316765427589416504e-01 7.265947461128234863e-01 5.542982220649719238e-01 4.838908463716506958e-02 6.129231303930282593e-02 -2.009686678647994995e-01
-5.536304116249084473e-01 2.253134250640869141e-01 -1.962855309247970581e-01 6.420733928680419922e-01 -2.786661088466644287e-01 -4.181010648608207703e-02 -8.351070433855056763e-02 3.249063789844512939e-01
-3.304188847541809082e-01 9.875745326280593872e-02 -1.618513092398643494e-02 6.096321940422058105e-01 2.360525168478488922e-02 5.041528344154357910e-01 -9.461452066898345947e-02 -4.954572021961212158e-01
-5.162541866302490234e-01 -1.573988050222396851e-01 1.770756095647811890e-01 4.696287810802459717e-01 -1.899770796298980713e-01 4.727061688899993896e-01 -3.338788449764251709e-01 -2.928869724273681641e-01
-4.238481819629669189e-01 -2.251132875680923462e-01 3.011476397514343262e-01 3.846774399280548096e-01 -3.035424090921878815e-02 -2.973499894142150879e-01 -5.169497728347778320e-01 -4.176538288593292236e-01
-2.643831670284271240e-01 2.155109047889709473e-01 2.656281590461730957e-01 6.766266226768493652e-01 -3.385579586029052734e-01 2.440751940011978149e-01 1.046543270349502563e-01 -4.124660491943359375e-01
-1.203001290559768677e-01 3.177431523799896240e-01 -2.166500836610794067e-01 6.293430924415588379e-01 -7.045883685350418091e-02 -5.624291300773620605e-01 9.274911135435104370e-02 -3.341614603996276855e-01
2.947542634501587600e-05 5.114699527621269226e-02 -3.373889923095703125e-01 6.264099478721618652e-01 3.778311014175415039e-01 -3.455461561679840088e-01 -4.380380734801292419e-02 -4.765351414680480957e-01
-3.305554986000061035e-01 1.550821959972381592e-01 -1.668961942195892334e-01 5.642371773719787598e-01 -1.582603007555007935e-01 3.638258576393127441e-01 -1.183190494775772095e-01 -5.908041596412658691e-01
5.532641336321830750e-02 -3.752750158309936523e-02 -3.898052275180816650e-01 5.930445790290832520e-01 2.903839051723480225e-01 -4.763079881668090820e-01 -6.366810202598571777e-02 -4.202795624732971191e-01
-3.945697247982025146e-01 1.708756387233734131e-01 -1.086703166365623474e-01 6.839990019798278809e-01 -4.651515185832977295e-01 -3.022808134555816650e-01 -8.897506445646286011e-02 -1.406995952129364014e-01
-1.171709224581718445e-01 2.325036078691482544e-01 -5.025352835655212402e-01 5.848523378372192383e-01 1.706557571887969971e-01 -1.150478348135948181e-01 -1.852423101663589478e-01 -5.108277797698974609e-01
2.070914059877395630e-01 -2.352590560913085938e-01 1.178122684359550476e-01 6.873330473899841309e-01 -1.600125283002853394e-01 4.338840842247009277e-01 -3.619424104690551758e-01 2.657030820846557617e-01
1.194678023457527161e-01 -3.436045646667480469e-01 4.591552615165710449e-01 5.083743333816528320e-01 -3.054299950599670410e-01 -2.503076791763305664e-01 -3.097648620605468750e-01 -3.827527761459350586e-01
-8.239632844924926758e-02 -5.534879490733146667e-02 -1.154354065656661987e-01 7.964099645614624023e-01 4.926897287368774414e-01 -2.961970567703247070e-01 -7.370024174451828003e-02 -8.152078092098236084e-02
-9.225219488143920898e-03 1.622887253761291504e-01 -5.605513453483581543e-01 6.899560689926147461e-01 -3.482347130775451660e-01 9.383143484592437744e-02 4.491799045354127884e-03 2.307119369506835938e-01
1.549962908029556274e-01 -2.008772939443588257e-01 3.935583531856536865e-01 7.167645692825317383e-01 3.762049973011016846e-02 3.854021131992340088e-01 -3.405495882034301758e-01 -3.257011249661445618e-02
-5.726479291915893555e-01 -1.548541523516178131e-02 -2.769983410835266113e-01 5.442554354667663574e-01 -3.910325765609741211e-01 1.995097249746322632e-01 2.653631865978240967e-01 1.891142576932907104e-01
-5.195106267929077148e-01 2.789576053619384766e-01 -3.515481948852539062e-01 5.913224220275878906e-01 -8.957055956125259399e-02 -3.723314702510833740e-01 -1.577741801738739014e-01 -8.658444881439208984e-02
-4.908302426338195801e-01 -2.328149229288101196e-01 3.090713322162628174e-01 5.158306360244750977e-01 -1.276000291109085083e-01 4.149777069687843323e-02 5.696812868118286133e-01 2.712989039719104767e-02
2.202385067939758301e-01 -8.832859992980957031e-02 2.029187977313995361e-02 7.225736379623413086e-01 -4.151651263236999512e-01 4.733149111270904541e-01 -9.468187391757965088e-02 1.257567256689071655e-01
-7.502292096614837646e-02 2.456011027097702026e-01 -4.470505416393280029e-01 6.695007681846618652e-01 2.924293279647827148e-01 6.761176884174346924e-02 -8.992558717727661133e-02 -4.333513677120208740e-01
-9.720306843519210815e-04 -3.227892220020294189e-01 4.848175942897796631e-01 6.693434715270996094e-01 1.420575678348541260e-01 3.772965967655181885e-01 -2.787037566304206848e-02 2.223232984542846680e-01
-9.713653475046157837e-03 -4.390231072902679443e-01 4.247628748416900635e-01 4.360423982143402100e-01 -2.981654405593872070e-01 -1.138148605823516846e-01 -3.700283467769622803e-01 -4.447812438011169434e-01
3.920675516128540039e-01 -7.476381212472915649e-02 -2.781341969966888428e-01 6.398221254348754883e-01 -1.200364604592323303e-01 -3.170228749513626099e-02 -5.451317429542541504e-01 -2.034206688404083252e-01
-6.127620339393615723e-01 3.052581250667572021e-01 1.913158297538757324e-01 6.537477374076843262e-01 -2.311325222253799438e-01 -2.904838882386684418e-02 -2.850434929132461548e-02 1.107867285609245300e-01
-2.392694801092147827e-01 -5.067439675331115723e-01 2.258106321096420288e-01 3.446417748928070068e-01 1.074916217476129532e-02 3.540112674236297607e-01 -2.498126626014709473e-01 -5.730152726173400879e-01
-2.855884730815887451e-01 -7.261164188385009766e-01 -3.304438292980194092e-01 3.294085860252380371e-01 -6.730739772319793701e-02 -3.898564279079437256e-01 -9.918513894081115723e-02 8.446820825338363647e-02
-6.283349990844726562e-01 -4.760323762893676758e-01 -3.039608597755432129e-01 3.911877572536468506e-01 -3.860754147171974182e-02 6.490979343652725220e-02 -1.522256135940551758e-01 3.229424655437469482e-01
-5.132281780242919922e-01 -3.041135966777801514e-01 8.392802625894546509e-02 3.733539879322052002e-01 -1.249125674366950989e-01 5.446398854255676270e-01 -3.541515171527862549e-01 -2.449807226657867432e-01
-2.497186511754989624e-01 -3.294740617275238037e-01 2.393722981214523315e-01 4.907025992870330811e-01 -6.811708211898803711e-02 6.126470565795898438e-01 -1.756432354450225830e-01 -3.466590642929077148e-01
-1.772542893886566162e-01 -4.453327953815460205e-01 4.154750108718872070e-01 4.536944925785064697e-01 -4.266716167330741882e-02 1.888356544077396393e-02 -4.239113628864288330e-01 -4.581741392612457275e-01
9.477408975362777710e-02 1.689820289611816406e-01 1.254081726074218750e-01 8.252347707748413086e-01 -6.261410564184188843e-02 -3.661569654941558838e-01 3.439193367958068848e-01 9.721719473600387573e-02
3.720516860485076904e-01 -2.911189198493957520e-01 -3.410415351390838623e-01 5.188076496124267578e-01 -4.279700219631195068e-01 2.888309657573699951e-01 1.702160686254501343e-01 -3.095184266567230225e-01
2.506383061408996582e-01 -6.480901241302490234e-01 4.431028291583061218e-02 5.375163555145263672e-01 3.030960261821746826e-01 -7.896295189857482910e-02 2.376841753721237183e-01 -2.677243351936340332e-01
1.006364524364471436e-01 6.512135267257690430e-02 1.277963072061538696e-01 8.549560308456420898e-01 1.888535469770431519e-01 -4.273059666156768799e-01 1.073029041290283203e-01 9.262730181217193604e-02
-5.910725593566894531e-01 2.558005154132843018e-01 -3.432598710060119629e-01 6.257758140563964844e-01 1.039384379982948303e-01 -2.254481464624404907e-01 -8.654901385307312012e-02 8.158404380083084106e-02
-3.791989088058471680e-01 -3.981113841291517019e-04 -1.890880018472671509e-01 4.677511751651763916e-01 4.138717800378799438e-02 3.180110156536102295e-01 -2.595080137252807617e-01 -6.568669676780700684e-01
-3.637774381786584854e-03 -3.445783853530883789e-01 3.242254257202148438e-02 6.627246737480163574e-01 2.183420807123184204e-01 -2.827311456203460693e-01 5.498682856559753418e-01 -1.050337404012680054e-01
2.144718542695045471e-02 -3.274936676025390625e-01 3.962723314762115479e-01 6.365100145339965820e-01 6.202853471040725708e-02 4.629864692687988281e-01 -1.717606484889984131e-01 2.870633304119110107e-01
4.177251830697059631e-02 -3.538271188735961914e-01 4.871203601360321045e-01 5.038756728172302246e-01 -2.770158350467681885e-01 -1.259233206510543823e-01 -3.506230711936950684e-01 -4.078648090362548828e-01
6.039977669715881348e-01 -1.394063979387283325e-01 -1.244067773222923279e-01 6.990100145339965820e-01 -1.489234566688537598e-01 8.127644658088684082e-02 -2.386593669652938843e-01 -1.609912216663360596e-01
-1.079605072736740112e-01 8.136904984712600708e-02 -3.034741617739200592e-02 8.338626027107238770e-01 3.098392486572265625e-01 -2.359520494937896729e-01 3.471212983131408691e-01 -1.153644174337387085e-01
2.463525393977761269e-03 -6.123816967010498047e-01 -3.969133496284484863e-01 6.022726893424987793e-01 2.561444640159606934e-01 -1.549331396818161011e-01 -1.149761825799942017e-01 4.331599175930023193e-02
2.117169648408889771e-01 8.201710879802703857e-02 -1.481266468763351440e-01 8.052349090576171875e-01 -8.538405597209930420e-02 -3.503805100917816162e-01 3.643044531345367432e-01 1.238132342696189880e-01
-2.951863594353199005e-02 3.651030659675598145e-01 -4.432264715433120728e-02 7.969855666160583496e-01 3.574391826987266541e-02 -4.496642053127288818e-01 1.069560721516609192e-01 -1.173154935240745544e-01
1.051325500011444092e-01 -5.094498023390769958e-02 -6.013707518577575684e-01 4.946941137313842773e-01 1.605467498302459717e-02 -1.901450008153915405e-01 -3.600626587867736816e-01 -4.625197947025299072e-01
-9.226806461811065674e-02 3.122305683791637421e-02 -2.122280001640319824e-01 6.877788305282592773e-01 -9.657276421785354614e-02 -7.001415640115737915e-02 6.734614372253417969e-01 -6.820983439683914185e-02
1.641718447208404541e-01 -3.004273958504199982e-02 -3.685088753700256348e-01 7.416326403617858887e-01 -3.310331106185913086e-01 1.754458099603652954e-01 2.935990393161773682e-01 2.444642633199691772e-01
-2.509485781192779541e-01 2.328877151012420654e-01 -4.006757438182830811e-01 5.699332952499389648e-01 -5.184962749481201172e-01 3.307269215583801270e-01 1.273081451654434204e-01 -5.474551767110824585e-02
-7.185959815979003906e-02 8.738214522600173950e-02 -3.622284233570098877e-01 6.922896504402160645e-01 4.864778518676757812e-01 -2.473335713148117065e-03 1.363814026117324829e-01 -3.485105335712432861e-01
4.268601834774017334e-01 -1.447413563728332520e-01 4.441424310207366943e-01 7.299214601516723633e-01 -1.972983479499816895e-01 -5.990081280469894409e-02 -5.672931298613548279e-02 1.451188921928405762e-01
-5.517026409506797791e-03 -4.039984643459320068e-01 -2.039964497089385986e-01 6.967023611068725586e-01 2.579825222492218018e-01 -3.161459565162658691e-01 3.754155337810516357e-01 4.802095890045166016e-02
4.115755259990692139e-01 -4.659427106380462646e-01 -1.723568439483642578e-01 4.467894136905670166e-01 -3.651641309261322021e-01 2.937828302383422852e-01 3.594720363616943359e-02 -4.040173590183258057e-01
1.687844656407833099e-02 -3.807989358901977539e-01 4.812108874320983887e-01 5.150068998336791992e-01 -2.111942768096923828e-01 -4.507054761052131653e-02 -3.789052367210388184e-01 -4.095215797424316406e-01
-5.076898932456970215e-01 -2.004461735486984253e-01 7.269194722175598145e-02 6.334459185600280762e-01 4.074113667011260986e-01 2.296808809041976929e-01 2.680037319660186768e-01 7.050696760416030884e-02
1.904712617397308350e-02 -4.043257236480712891e-02 3.422688245773315430e-01 7.675909996032714844e-01 1.790065467357635498e-01 -1.930529624223709106e-01 4.539045691490173340e-01 -1.277359873056411743e-01
1.203428283333778381e-01 9.358280152082443237e-02 1.479576081037521362e-01 5.755350589752197266e-01 -6.419496536254882812e-01 -9.663202613592147827e-02 -1.236917451024055481e-01 -4.323090314865112305e-01
-4.926643148064613342e-02 -3.488649129867553711e-01 4.654616415500640869e-01 4.514825642108917236e-01 -2.421005815267562866e-01 -3.785118162631988525e-01 -3.986659049987792969e-01 -3.075005710124969482e-01
5.487088859081268311e-02 -1.350603103637695312e-01 4.471661448478698730e-01 6.328934431076049805e-01 -4.910225570201873779e-01 3.162869811058044434e-01 -1.847934871912002563e-01 5.428682640194892883e-02
-1.420054733753204346e-01 -4.902002811431884766e-01 7.654278725385665894e-02 3.988907337188720703e-01 9.552532434463500977e-02 2.778263688087463379e-01 -5.760105848312377930e-01 -3.955562412738800049e-01
-6.156358718872070312e-01 2.947792410850524902e-01 9.348136186599731445e-02 6.541395783424377441e-01 -3.133300691843032837e-02 -1.124826893210411072e-01 -2.042204588651657104e-01 2.052317708730697632e-01
-8.938633650541305542e-02 -5.525356531143188477e-01 -1.981378160417079926e-02 4.737162292003631592e-01 1.303867846727371216e-01 -2.326260209083557129e-01 -5.649849176406860352e-01 2.675656974315643311e-01
1.664008200168609619e-01 -1.774560064077377319e-01 -2.582420408725738525e-01 7.129476070404052734e-01 -1.215195357799530029e-01 1.534567773342132568e-01 5.598163008689880371e-01 1.188547536730766296e-01
2.858661413192749023e-01 -1.786763817071914673e-01 3.921278119087219238e-01 7.174484729766845703e-01 -2.402155473828315735e-02 -1.906240731477737427e-01 4.251728057861328125e-01 -1.312480308115482330e-02
-9.504360705614089966e-02 -4.710317775607109070e-02 -5.530976057052612305e-01 4.793849885463714600e-01 -6.942471861839294434e-02 -2.355566322803497314e-01 -6.264109015464782715e-01 -1.799968257546424866e-02
-1.309477537870407104e-02 -1.154573857784271240e-01 -2.223002761602401733e-01 7.275480031967163086e-01 4.482792615890502930e-01 -4.356142580509185791e-01 7.868091017007827759e-02 -1.041629165410995483e-01
-1.331236660480499268e-01 -1.516926288604736328e-01 -3.398946225643157959e-01 6.146564483642578125e-01 2.896849513053894043e-01 -3.139469027519226074e-01 4.514640569686889648e-01 -2.821995913982391357e-01
-2.360640615224838257e-01 -7.890178561210632324e-01 -2.652070522308349609e-01 4.510843753814697266e-01 6.133025884628295898e-02 -1.222773864865303040e-01 4.334981739521026611e-02 1.652888506650924683e-01
5.832777023315429688e-01 -1.705341041088104248e-01 -3.340823650360107422e-01 6.537281870841979980e-01 -2.414832562208175659e-01 -6.028385460376739502e-02 -1.001406461000442505e-01 -1.405609846115112305e-01
3.161255717277526855e-01 4.862956702709197998e-03 -2.512619793415069580e-01 5.856748819351196289e-01 -2.962828278541564941e-01 -2.218224853277206421e-01 -5.127101540565490723e-01 -3.066477477550506592e-01
4.277236759662628174e-02 3.338834345340728760e-01 -3.693374097347259521e-01 7.968491911888122559e-01 -1.066628992557525635e-01 -2.634110450744628906e-01 1.768148094415664673e-01 5.733899399638175964e-02
5.712254047393798828e-01 -3.007482886314392090e-01 -3.014726638793945312e-01 5.622934103012084961e-01 -3.027726411819458008e-01 1.469539850950241089e-01 -3.142167255282402039e-02 -2.488740384578704834e-01
1.223696619272232056e-01 -6.125501990318298340e-01 8.186902850866317749e-03 5.008742213249206543e-01 3.232630491256713867e-01 -4.105967283248901367e-01 -2.908797264099121094e-01 -3.415342792868614197e-02
-5.395976305007934570e-01 1.954170912504196167e-01 -1.349445432424545288e-01 6.066071391105651855e-01 6.649734079837799072e-02 -4.609238803386688232e-01 -2.553076148033142090e-01 -4.908896610140800476e-02
-2.597178518772125244e-01 -1.368305683135986328e-01 -7.810264825820922852e-01 3.467782437801361084e-01 -1.133667454123497009e-01 -1.210763826966285706e-01 1.869578212499618530e-01 -3.479969203472137451e-01
4.975041449069976807e-01 -6.642454117536544800e-02 7.591507583856582642e-02 7.235016822814941406e-01 -2.103594541549682617e-01 6.588925141841173172e-03 -4.106568098068237305e-01 -7.698034495115280151e-02
1.640584021806716919e-01 -5.943523719906806946e-02 1.857278496026992798e-01 6.723700761795043945e-01 -4.717515707015991211e-01 4.292501211166381836e-01 -2.538297176361083984e-01 1.083567664027214050e-01
6.236665695905685425e-02 -3.954254984855651855e-01 2.875128686428070068e-01 4.182164371013641357e-01 -2.399687618017196655e-01 -7.160799205303192139e-02 -3.575692772865295410e-01 -6.257892847061157227e-01
-1.454187780618667603e-01 -5.486850738525390625e-01 8.609405159950256348e-02 3.573030829429626465e-01 1.074610874056816101e-01 3.056125938892364502e-01 -4.298181533813476562e-01 -5.030206441879272461e-01
-6.947978585958480835e-02 -3.912682235240936279e-01 4.070918262004852295e-01 4.508241713047027588e-01 -5.037268623709678650e-03 -4.198659360408782959e-01 -3.288318514823913574e-01 -4.343641698360443115e-01
4.996374249458312988e-02 -4.036996066570281982e-01 5.150807499885559082e-01 4.591047167778015137e-01 -2.589366436004638672e-01 -1.558785140514373779e-01 -3.492124080657958984e-01 -3.809844851493835449e-01
-5.339422449469566345e-02 -5.210399627685546875e-01 2.433249652385711670e-01 3.650169670581817627e-01 -5.608874186873435974e-02 -8.660978823900222778e-02 -3.039839565753936768e-01 -6.558722853660583496e-01
-3.199328482151031494e-01 1.630913615226745605e-01 -3.215125799179077148e-01 5.267625451087951660e-01 7.263650000095367432e-02 -1.902472376823425293e-01 -5.381820797920227051e-01 -3.988546729087829590e-01
1.055590659379959106e-01 4.415758699178695679e-02 -3.671216368675231934e-01 4.818148910999298096e-01 -3.216893374919891357e-01 1.776313334703445435e-01 -2.796344459056854248e-01 -6.377705335617065430e-01
1.040556132793426514e-01 -3.044680058956146240e-01 4.660270512104034424e-01 5.472429394721984863e-01 -5.482172593474388123e-02 -2.915002107620239258e-01 -3.607231080532073975e-01 -4.021402895450592041e-01
3.383064270019531250e-01 -9.304177761077880859e-02 -1.194823440164327621e-02 8.362708687782287598e-01 -8.280432224273681641e-02 9.681212157011032104e-02 2.174994945526123047e-01 3.374390304088592529e-01
-2.479156404733657837e-01 -3.555830419063568115e-01 -7.931215167045593262e-01 2.991940379142761230e-01 -1.675436943769454956e-01 1.213650777935981750e-01 1.326206326484680176e-01 -1.820745170116424561e-01
-3.211484551429748535e-01 -4.224543273448944092e-02 1.047048643231391907e-01 7.274749875068664551e-01 5.798172950744628906e-01 -1.253942400217056274e-01 -4.740062355995178223e-02 2.715430967509746552e-02
1.848887652158737183e-01 -1.544080954045057297e-02 3.579169511795043945e-01 8.433579206466674805e-01 1.440675556659698486e-01 -2.104691863059997559e-01 2.252780348062515259e-01 1.020674630999565125e-01
-5.817703008651733398e-01 -4.185565710067749023e-01 -3.923268616199493408e-01 5.296701192855834961e-01 1.918842941522598267e-01 -5.663931369781494141e-02 2.292437478899955750e-02 1.064419001340866089e-01
-2.920368611812591553e-01 -4.294246137142181396e-01 -5.323444008827209473e-01 4.624943435192108154e-01 2.340038716793060303e-01 2.999785542488098145e-01 2.926057279109954834e-01 -5.152021348476409912e-02
-7.414843440055847168e-01 -1.432585120201110840e-01 -3.026494085788726807e-01 5.639418363571166992e-01 8.014980703592300415e-02 -6.827458273619413376e-03 -3.703050687909126282e-02 1.104945838451385498e-01
-1.931077986955642700e-01 -2.996546328067779541e-01 -7.813839316368103027e-01 2.935751974582672119e-01 -1.846571564674377441e-01 1.919171027839183807e-02 2.074588537216186523e-01 -3.141075968742370605e-01
-4.528025910258293152e-02 1.990212351083755493e-01 -2.175720930099487305e-01 7.150321602821350098e-01 -5.471374988555908203e-01 2.904553115367889404e-01 9.597025066614151001e-02 8.244936913251876831e-02
-1.355473697185516357e-01 2.778728604316711426e-01 -6.628851294517517090e-01 5.790661573410034180e-01 -9.308674931526184082e-02 -1.243395060300827026e-01 -2.228112816810607910e-01 -2.364511042833328247e-01
-2.514133453369140625e-01 8.034106343984603882e-02 -6.768195629119873047e-01 4.836683273315429688e-01 -3.920066356658935547e-02 2.643012069165706635e-02 -3.165244460105895996e-01 -3.686379790306091309e-01
1.576818823814392090e-01 -3.183379769325256348e-01 2.802416980266571045e-01 7.649095058441162109e-01 9.778232127428054810e-02 2.048351019620895386e-01 -5.205506458878517151e-02 3.949010372161865234e-01
-4.529522359371185303e-02 -7.033431529998779297e-02 2.744989991188049316e-01 5.941380858421325684e-01 -3.016581833362579346e-01 4.321879148483276367e-01 -3.229516744613647461e-02 -5.346256494522094727e-01
-2.079513072967529297e-01 -2.703502178192138672e-01 -2.275511026382446289e-01 2.775067985057830811e-01 2.069398611783981323e-01 -4.862723350524902344e-01 1.061149686574935913e-01 -6.814194321632385254e-01
-3.812238574028015137e-02 -3.012612462043762207e-01 1.060475111007690430e-01 5.608968734741210938e-01 -2.093325927853584290e-02 -3.350075781345367432e-01 -6.034548878669738770e-01 3.242080509662628174e-01
-3.880822062492370605e-01 -3.282344937324523926e-01 1.002631336450576782e-01 5.268380045890808105e-01 -3.147457838058471680e-01 -8.848973549902439117e-03 5.957314372062683105e-01 2.006648108363151550e-03
-2.968512177467346191e-01 5.306228529661893845e-03 -5.740518569946289062e-01 5.566996335983276367e-01 2.642262279987335205e-01 -1.110777333378791809e-01 -1.015865430235862732e-01 -4.241789877414703369e-01
-1.135004982352256775e-01 -4.550235867500305176e-01 1.901416927576065063e-01 2.859859466552734375e-01 -3.508197665214538574e-01 -7.575650513172149658e-02 -4.132644832134246826e-01 -6.021032333374023438e-01
4.568887054920196533e-01 -4.083747044205665588e-03 -3.783368468284606934e-01 7.147985696792602539e-01 -1.572715044021606445e-01 -1.336701065301895142e-01 -2.593218684196472168e-01 -1.652588546276092529e-01
-1.543879210948944092e-01 -2.907240986824035645e-01 1.361445188522338867e-01 3.061583638191223145e-01 -5.795570611953735352e-01 -2.029268443584442139e-01 -3.290783762931823730e-01 -5.422336459159851074e-01
-7.577420026063919067e-02 -4.720875024795532227e-01 -3.517094850540161133e-01 5.265101790428161621e-01 -9.474626928567886353e-02 5.158003568649291992e-01 3.089361786842346191e-01 3.275255206972360611e-03
-2.527293264865875244e-01 -2.166044414043426514e-01 1.767898648977279663e-01 6.226840019226074219e-01 5.115148425102233887e-01 -2.554151713848114014e-01 -3.785894811153411865e-01 -2.492539351806044579e-03
-2.606745064258575439e-01 9.536434710025787354e-02 -1.716756075620651245e-01 6.152388453483581543e-01 2.419658303260803223e-01 -2.031519562005996704e-01 -6.283348202705383301e-01 -1.426191329956054688e-01
-6.149173378944396973e-01 -3.753834962844848633e-01 -5.469474196434020996e-01 2.931710779666900635e-01 -6.019622832536697388e-02 8.778584748506546021e-02 2.862678766250610352e-01 -5.083151161670684814e-02
-1.299873739480972290e-01 -7.518875002861022949e-01 -1.652859449386596680e-01 2.983357012271881104e-01 -1.891041398048400879e-01 -5.051594972610473633e-01 -5.551378056406974792e-02 -8.611832559108734131e-02
-8.918150514364242554e-02 -2.834959030151367188e-01 1.423805505037307739e-01 5.920497775077819824e-01 -2.252027019858360291e-02 -4.169687256217002869e-02 7.172502279281616211e-01 -1.555243432521820068e-01
-2.331144213676452637e-01 -6.069830656051635742e-01 -4.058368504047393799e-01 3.548934459686279297e-01 2.106446772813796997e-01 -3.812643885612487793e-01 -1.630018502473831177e-01 -2.650909721851348877e-01
2.396298106759786606e-03 1.173159554600715637e-01 -4.673226475715637207e-01 6.050356626510620117e-01 2.673660814762115479e-01 -2.432655245065689087e-01 -2.035687416791915894e-01 -4.792385995388031006e-01
-1.932742744684219360e-01 -2.382128387689590454e-01 -6.166977286338806152e-01 6.345456838607788086e-01 2.487002760171890259e-01 7.929183542728424072e-02 8.115065097808837891e-02 2.195698320865631104e-01
-4.425001144409179688e-01 -1.212621629238128662e-01 -1.803612858057022095e-01 6.797428131103515625e-01 1.704945117235183716e-01 1.451111286878585815e-01 -1.311431229114532471e-01 4.770581424236297607e-01
3.787030279636383057e-01 -1.983955651521682739e-01 1.285083591938018799e-01 7.977058291435241699e-01 -5.869491398334503174e-02 2.771157920360565186e-01 6.133002042770385742e-02 2.835043072700500488e-01
3.129410743713378906e-01 -2.240262031555175781e-01 9.799017012119293213e-02 7.875244021415710449e-01 4.153522104024887085e-02 2.844492793083190918e-01 -5.460781604051589966e-02 3.694114387035369873e-01
-2.897395789623260498e-01 -3.553361892700195312e-01 -6.795719861984252930e-01 3.648125529289245605e-01 2.411244437098503113e-02 -8.658837527036666870e-03 2.819472253322601318e-01 -3.387183248996734619e-01
3.234840929508209229e-01 -5.584883093833923340e-01 2.857286334037780762e-01 6.454210281372070312e-01 5.377881973981857300e-02 -1.760703176259994507e-01 2.251769453287124634e-01 -2.534221298992633820e-02
1.334095597267150879e-01 -1.663116067647933960e-01 4.294768571853637695e-01 7.903368473052978516e-01 1.542300581932067871e-01 1.871950179338455200e-01 -9.075670689344406128e-02 2.799893319606781006e-01
-3.988477215170860291e-02 1.444509476423263550e-01 -3.817845582962036133e-01 7.431910037994384766e-01 4.770945906639099121e-01 5.916859954595565796e-02 9.616681374609470367e-03 -2.196324616670608521e-01
-1.985333487391471863e-02 -4.899227023124694824e-01 -4.287048578262329102e-01 5.215601325035095215e-01 3.442301452159881592e-01 1.743005663156509399e-01 3.719710111618041992e-01 -1.285738348960876465e-01
-5.470727384090423584e-02 -2.952755689620971680e-01 -1.221179962158203125e-01 4.867379069328308105e-01 -1.216151788830757141e-01 -3.214402496814727783e-01 -7.143057584762573242e-01 1.721802800893783569e-01
2.560803294181823730e-01 -2.827087230980396271e-02 4.288651645183563232e-01 7.060178518295288086e-01 -4.076491594314575195e-01 -7.407353818416595459e-02 2.459324151277542114e-01 1.381658166646957397e-01
3.003321588039398193e-02 -1.062914729118347168e-01 -4.807760119438171387e-01 5.481803417205810547e-01 -5.298802256584167480e-01 1.304466724395751953e-01 3.978568911552429199e-01 8.568520657718181610e-03
5.822972208261489868e-02 -8.688218891620635986e-02 1.241219788789749146e-01 7.419251203536987305e-01 -1.920233517885208130e-01 2.756100147962570190e-03 -4.143497645854949951e-01 4.632874131202697754e-01
-2.312002005055546761e-03 -1.514275744557380676e-02 -4.640012383460998535e-01 6.454286575317382812e-01 3.002939224243164062e-01 -4.427635371685028076e-01 2.426457405090332031e-02 -2.847552597522735596e-01
-1.631172448396682739e-01 -8.022036403417587280e-02 -1.715456247329711914e-01 7.863860726356506348e-01 4.987911581993103027e-01 -1.372694075107574463e-01 2.260863929986953735e-01 1.939227245748043060e-02
-1.783950328826904297e-01 -4.806795120239257812e-01 2.305395752191543579e-01 3.332282006740570068e-01 3.443101420998573303e-02 -2.266620695590972900e-01 -3.915853500366210938e-01 -6.058320403099060059e-01
1.066602393984794617e-02 -1.471584886312484741e-01 -1.088308021426200867e-01 6.928990483283996582e-01 5.442945361137390137e-01 -2.002988010644912720e-01 -3.659365773200988770e-01 -1.264589875936508179e-01
-2.041139602661132812e-01 1.503759771585464478e-01 -3.519066870212554932e-01 7.161490321159362793e-01 -7.446296513080596924e-02 -3.256312608718872070e-01 -4.283857941627502441e-01 -6.262528151273727417e-02
-2.026913017034530640e-01 1.041000634431838989e-01 -7.351801991462707520e-01 5.264948606491088867e-01 3.053211420774459839e-02 -2.226396501064300537e-01 -2.424167692661285400e-01 -1.453480869531631470e-01
-3.633412122726440430e-01 1.879836022853851318e-01 3.487877547740936279e-02 6.242335438728332520e-01 -5.280280113220214844e-01 3.810408711433410645e-01 -1.225343197584152222e-01 5.235218256711959839e-02
5.493972897529602051e-01 -9.002166986465454102e-02 -3.246056437492370605e-01 6.798523664474487305e-01 -4.901522397994995117e-02 4.724992811679840088e-02 -2.227454334497451782e-01 -2.612283527851104736e-01
-7.151024043560028076e-02 4.742447286844253540e-02 -5.267090201377868652e-01 6.798430681228637695e-01 6.689103692770004272e-02 -4.888489097356796265e-02 -4.541951119899749756e-01 -1.996771991252899170e-01
-4.306111335754394531e-01 1.116966307163238525e-01 -6.269842386245727539e-01 5.240374207496643066e-01 2.774735912680625916e-02 -2.212143540382385254e-01 1.727561056613922119e-01 -2.341433614492416382e-01
3.367085754871368408e-02 -6.018876433372497559e-01 1.279155015945434570e-01 3.444964885711669922e-01 5.289215967059135437e-02 4.221695661544799805e-02 -4.808589220046997070e-01 -5.155116915702819824e-01
-2.078209072351455688e-01 -4.495285451412200928e-01 2.217106074094772339e-01 4.407101571559906006e-01 1.950256377458572388e-01 3.750496506690979004e-01 -4.786876738071441650e-01 -3.217362165451049805e-01
-1.443230658769607544e-01 1.993719339370727539e-01 -2.812615036964416504e-01 6.141993403434753418e-01 -5.943458080291748047e-01 -6.715775281190872192e-02 -1.005776599049568176e-01 -3.394111096858978271e-01
-1.265878826379776001e-01 -4.671304225921630859e-01 1.891843229532241821e-01 6.149574518203735352e-01 -1.940754801034927368e-02 -4.606935754418373108e-02 5.882302522659301758e-01 5.733767524361610413e-02
3.946129381656646729e-01 -5.716028213500976562e-01 -7.923272252082824707e-02 4.289826154708862305e-01 -3.194934129714965820e-01 2.619015574455261230e-01 -1.321917166933417320e-03 -3.956978619098663330e-01
-2.137672454118728638e-01 -6.692667007446289062e-01 -1.004951819777488708e-01 4.351259469985961914e-01 -5.230374261736869812e-02 4.683274030685424805e-01 6.721876561641693115e-02 2.834911346435546875e-01
4.501735675148665905e-04 -3.541043400764465332e-01 1.819503158330917358e-01 3.739804327487945557e-01 -1.674452275037765503e-01 -1.810448765754699707e-01 -3.017655909061431885e-01 -7.414614558219909668e-01
-2.988778948783874512e-01 -5.729874223470687866e-02 -1.559715121984481812e-01 5.010139346122741699e-01 2.193331122398376465e-01 -2.618235349655151367e-01 3.915465772151947021e-01 -6.017304658889770508e-01
-6.134136021137237549e-02 2.679744958877563477e-01 -3.279302716255187988e-01 5.661220550537109375e-01 1.607894524931907654e-02 -4.441788494586944580e-01 -1.358516663312911987e-01 -5.295144319534301758e-01
4.496281966567039490e-02 -1.496641486883163452e-01 1.861539036035537720e-01 7.230482101440429688e-01 1.762471050024032593e-01 -1.956747025251388550e-01 5.459271073341369629e-01 -2.252532392740249634e-01
-1.340452432632446289e-01 -1.667011082172393799e-01 -1.804172843694686890e-01 3.670088052749633789e-01 -3.044101595878601074e-01 -2.704774141311645508e-01 -7.844169139862060547e-01 7.657099515199661255e-02
2.772819101810455322e-01 -1.510599404573440552e-01 -5.420281551778316498e-03 7.947440147399902344e-01 -7.635238766670227051e-02 3.651304841041564941e-01 -3.507439792156219482e-02 3.581450581550598145e-01
-5.360272526741027832e-01 3.599279001355171204e-02 -5.274275541305541992e-01 4.392565786838531494e-01 -1.401036744937300682e-03 -4.356725811958312988e-01 -1.065410375595092773e-01 -1.977107524871826172e-01
-3.455925285816192627e-01 2.160864770412445068e-01 -3.057148158550262451e-01 5.155698060989379883e-01 -2.426254004240036011e-01 -5.732764005661010742e-01 -2.827276885509490967e-01 -8.456191420555114746e-02
-5.834310874342918396e-02 -3.345418870449066162e-01 -1.614620536565780640e-01 5.749166607856750488e-01 -4.283376932144165039e-01 2.851814925670623779e-01 4.986163973808288574e-01 1.210731342434883118e-01
-1.095479652285575867e-01 -7.172551751136779785e-01 7.161311805248260498e-02 2.583644986152648926e-01 -4.529369994997978210e-02 -6.083114072680473328e-02 -3.653579354286193848e-01 -5.122746825218200684e-01
-2.845792174339294434e-01 -3.986455500125885010e-01 -6.406345218420028687e-02 5.412515401840209961e-01 -3.250536620616912842e-01 5.446495953947305679e-03 5.877210497856140137e-01 1.092401817440986633e-01
-4.790280014276504517e-02 2.662649452686309814e-01 -3.351469933986663818e-01 7.287903428077697754e-01 -3.984997570514678955e-01 -1.252213567495346069e-01 -3.163424730300903320e-01 9.377819299697875977e-02
-6.128180027008056641e-01 1.845906972885131836e-01 2.090657800436019897e-01 6.151837706565856934e-01 -2.519418895244598389e-01 2.103385329246520996e-01 -2.084263861179351807e-01 1.306220740079879761e-01
-6.520967483520507812e-01 -3.620707094669342041e-01 -3.681974112987518311e-01 4.101934731006622314e-01 -4.239472001791000366e-02 1.739024519920349121e-01 -3.229671716690063477e-02 3.267477154731750488e-01
-2.966268956661224365e-01 -2.525448799133300781e-01 -8.140239715576171875e-01 3.292317390441894531e-01 -9.891207516193389893e-02 4.884453956037759781e-03 -2.707586251199245453e-02 -2.581945359706878662e-01
2.387314587831497192e-01 -6.063702702522277832e-01 3.358460664749145508e-01 3.852254748344421387e-01 -1.713739633560180664e-01 -4.518334567546844482e-02 -1.924584209918975830e-01 -4.956614673137664795e-01
-1.330080777406692505e-01 1.122522503137588501e-01 -2.276280522346496582e-01 6.715132594108581543e-01 2.954594790935516357e-01 -8.188021183013916016e-02 -5.007365345954895020e-01 -3.496081829071044922e-01
2.798329107463359833e-02 -7.447582203894853592e-03 -7.693046331405639648e-02 4.839536547660827637e-01 -5.768234729766845703e-01 1.040482893586158752e-01 -1.045383885502815247e-01 -6.360443234443664551e-01
-9.189985692501068115e-02 1.152506321668624878e-01 -1.763865500688552856e-01 9.292126297950744629e-01 2.338940799236297607e-01 -1.442379653453826904e-01 8.899059146642684937e-02 -1.711580157279968262e-02
-7.580500096082687378e-02 -3.275594115257263184e-01 9.341201186180114746e-02 6.022464632987976074e-01 -1.619159281253814697e-01 -6.997131556272506714e-02 6.960019469261169434e-01 8.480907999910414219e-04
-7.822838425636291504e-02 1.150669977068901062e-01 -4.776363074779510498e-01 5.982360243797302246e-01 2.918023765087127686e-01 -9.377096593379974365e-02 -1.855647563934326172e-01 -5.159857273101806641e-01
5.172938108444213867e-01 -3.447603583335876465e-01 2.849940359592437744e-01 5.829244852066040039e-01 -3.021025955677032471e-01 -1.167351529002189636e-01 2.668654024600982666e-01 -1.281193196773529053e-01
2.560516297817230225e-01 -3.460285067558288574e-02 1.501723527908325195e-01 8.503695130348205566e-01 -8.826573938131332397e-02 6.736572249792516232e-04 2.666259109973907471e-01 3.296656310558319092e-01
-5.295054614543914795e-02 -1.641420274972915649e-01 3.618987202644348145e-01 4.731654226779937744e-01 -5.462825298309326172e-01 1.839603632688522339e-01 -2.281555980443954468e-01 -4.807042181491851807e-01
-1.678185909986495972e-01 -3.610657453536987305e-01 2.045041471719741821e-01 7.287698388099670410e-01 4.109797254204750061e-02 -9.056685119867324829e-02 5.083566904067993164e-01 1.493341010063886642e-02
-2.308539301156997681e-01 -5.649643540382385254e-01 -3.267587423324584961e-01 4.856154024600982666e-01 3.411490619182586670e-01 -2.277969419956207275e-01 1.308377981185913086e-01 -3.154926300048828125e-01
-6.317940354347229004e-01 1.696278452873229980e-01 -4.554437398910522461e-01 4.905366003513336182e-01 1.116544455289840698e-01 -2.214798331260681152e-01 -2.119676619768142700e-01 -1.325033009052276611e-01
3.838167786598205566e-01 -2.661474645137786865e-01 -5.238827466964721680e-01 5.971791744232177734e-01 -2.893233299255371094e-01 7.719898223876953125e-02 2.243639975786209106e-01 -1.037652343511581421e-01
-7.755269110202789307e-02 1.849642992019653320e-01 -4.358496367931365967e-01 6.734713315963745117e-01 2.562058568000793457e-01 -1.120931878685951233e-01 -2.589176595211029053e-01 -4.135223627090454102e-01
-1.713659763336181641e-01 -2.723407447338104248e-01 -2.058927267789840698e-01 6.740270853042602539e-01 5.127597451210021973e-01 -2.061279118061065674e-01 -2.919007241725921631e-01 9.561698138713836670e-02
-1.673553735017776489e-01 1.596810966730117798e-01 -1.336131691932678223e-01 5.583712458610534668e-01 8.248388022184371948e-02 -4.247904121875762939e-01 3.853505551815032959e-01 -5.302053689956665039e-01
1.654539704322814941e-01 1.470286026597023010e-02 -2.529710233211517334e-01 4.970965385437011719e-01 -3.511728048324584961e-01 5.509569495916366577e-02 -3.280223309993743896e-01 -6.537222862243652344e-01
2.658796608448028564e-01 -1.314812302589416504e-01 2.361657656729221344e-02 8.279632329940795898e-01 -4.646961763501167297e-02 2.661717534065246582e-01 2.062404453754425049e-01 3.322617709636688232e-01
2.406492829322814941e-01 -2.391390353441238403e-01 -3.754924237728118896e-01 5.968599319458007812e-01 -2.844023406505584717e-01 8.119556307792663574e-02 4.233339130878448486e-01 -3.478145301342010498e-01
-9.217428416013717651e-02 -2.109020054340362549e-01 -7.993271946907043457e-02 5.019783377647399902e-01 -3.020471632480621338e-01 -4.320934116840362549e-01 -5.632214546203613281e-01 3.057727813720703125e-01
1.664249971508979797e-02 8.067927323281764984e-03 1.347147226333618164e-01 6.807292103767395020e-01 -4.741757214069366455e-01 -7.011278718709945679e-02 -4.424441754817962646e-01 3.043058514595031738e-01
-2.473204582929611206e-01 -4.600895643234252930e-01 2.888775765895843506e-01 4.897599816322326660e-01 1.055668890476226807e-01 2.381318360567092896e-01 -5.245891809463500977e-01 -2.465568035840988159e-01
-1.992708891630172729e-01 4.351118206977844238e-02 -2.197067588567733765e-01 4.992983341217041016e-01 1.178555861115455627e-01 -4.487555027008056641e-01 4.046223759651184082e-01 -5.308835506439208984e-01
4.781822115182876587e-02 -2.019887119531631470e-01 2.153953909873962402e-01 4.854899346828460693e-01 -3.337427079677581787e-01 1.108567193150520325e-01 -2.109652161598205566e-01 -7.117854952812194824e-01
6.987565755844116211e-02 -3.907615542411804199e-01 2.979746460914611816e-01 4.736320376396179199e-01 -4.058884382247924805e-01 3.362563848495483398e-01 -1.693685725331306458e-02 -5.012046098709106445e-01
-1.147898361086845398e-01 -4.655344188213348389e-01 -3.588534593582153320e-01 4.243641793727874756e-01 -2.783748805522918701e-01 5.456187129020690918e-01 -2.627457082271575928e-01 1.304327398538589478e-01
-2.092326581478118896e-01 3.428263664245605469e-01 -2.744202315807342529e-01 7.599443197250366211e-01 -3.857568502426147461e-01 7.696238462813198566e-04 1.198372691869735718e-01 1.506651788949966431e-01
-2.628888934850692749e-02 -2.784061431884765625e-01 2.114562690258026123e-01 6.090310215950012207e-01 6.792900711297988892e-02 -2.183111011981964111e-01 -5.639228820800781250e-01 3.686236143112182617e-01
-2.364378869533538818e-01 -2.912750244140625000e-01 3.641493618488311768e-01 3.987066447734832764e-01 -6.446042656898498535e-02 -4.352222681045532227e-01 -3.135861754417419434e-01 -5.251422524452209473e-01
-6.626173108816146851e-02 -1.205855142325162888e-02 1.994190216064453125e-01 6.891217827796936035e-01 -3.582815527915954590e-01 -5.825403495691716671e-04 -4.781605005264282227e-01 3.518577218055725098e-01
-6.218027323484420776e-02 2.296309918165206909e-01 -1.601190865039825439e-01 6.625678539276123047e-01 -1.098219156265258789e-01 -6.065068840980529785e-01 2.286329567432403564e-01 -2.158343940973281860e-01
2.825680673122406006e-01 -1.275259852409362793e-01 -3.603453934192657471e-01 5.299038290977478027e-01 -3.967165648937225342e-01 -4.727784544229507446e-02 -5.202363729476928711e-01 -2.509593665599822998e-01
-1.419512480497360229e-01 5.992240086197853088e-02 -5.501545667648315430e-01 6.142114996910095215e-01 -4.667857885360717773e-01 1.973860710859298706e-01 1.856821775436401367e-01 7.074756175279617310e-02
-3.018807172775268555e-01 7.040885835886001587e-02 -2.014169394969940186e-01 5.181471109390258789e-01 -2.361406236886978149e-01 4.309263229370117188e-01 -4.240577295422554016e-02 -5.929647088050842285e-01
-3.479811549186706543e-01 -5.576785206794738770e-01 -3.549547633156180382e-03 3.615384399890899658e-01 -5.038176774978637695e-01 -3.849338591098785400e-01 -9.176728129386901855e-02 1.635651290416717529e-01
-4.266024231910705566e-01 1.308206319808959961e-01 -5.842834115028381348e-01 5.997413992881774902e-01 -1.643107533454895020e-01 -1.442212909460067749e-01 -2.159547209739685059e-01 -7.338400930166244507e-02
-4.305846691131591797e-01 -2.495857328176498413e-01 2.981225214898586273e-02 6.091610193252563477e-01 4.444081187248229980e-01 1.600093990564346313e-01 3.812946379184722900e-01 -1.088607087731361389e-01
-1.176551580429077148e-01 -5.034931302070617676e-01 -6.788907647132873535e-01 4.209222197532653809e-01 1.028448864817619324e-01 -9.849309176206588745e-02 1.568056493997573853e-01 -2.229747772216796875e-01
-4.897486045956611633e-02 -1.036676838994026184e-01 3.999758064746856689e-01 6.685890555381774902e-01 -1.387803554534912109e-01 -2.550697419792413712e-03 -5.317841768264770508e-01 2.789292931556701660e-01
4.858482629060745239e-02 -5.343720912933349609e-01 -4.349291324615478516e-01 5.777107477188110352e-01 3.423730134963989258e-01 -2.293307185173034668e-01 -1.304672062397003174e-01 4.836752638220787048e-02
2.816294133663177490e-02 -4.766119420528411865e-01 4.626141190528869629e-01 4.886532127857208252e-01 -1.901059225201606750e-02 -9.618797898292541504e-02 -3.096575736999511719e-01 -4.623340964317321777e-01
2.834896743297576904e-01 -1.836458146572113037e-01 4.254769161343574524e-02 7.864421010017395020e-01 2.049919776618480682e-02 2.487137317657470703e-01 -3.255476951599121094e-01 3.120036125183105469e-01
-1.850054115056991577e-01 -3.126743137836456299e-01 -7.718440890312194824e-01 2.344127148389816284e-01 -1.530563384294509888e-01 -1.791572384536266327e-02 2.492561489343643188e-01 -3.625453114509582520e-01
7.941032201051712036e-02 -3.656399250030517578e-01 -2.561901211738586426e-01 6.925429105758666992e-01 -2.496994435787200928e-01 5.504193529486656189e-02 2.409864515066146851e-01 4.373769164085388184e-01
-1.409260630607604980e-01 -5.015874505043029785e-01 3.158169984817504883e-01 4.389502108097076416e-01 1.096701622009277344e-01 2.454327344894409180e-01 -5.070306658744812012e-01 -3.267832696437835693e-01
1.456084251403808594e-01 1.029688194394111633e-01 -5.950896739959716797e-01 7.042067050933837891e-01 -2.254909723997116089e-01 2.462458014488220215e-01 -3.300577774643898010e-02 7.472885400056838989e-02
-1.213879585266113281e-01 1.158790439367294312e-01 -1.804259568452835083e-01 5.729439258575439453e-01 -6.324254274368286133e-01 -2.079358249902725220e-01 -3.128066956996917725e-01 -2.645211815834045410e-01
1.113321632146835327e-01 -3.807663917541503906e-01 -2.491041868925094604e-01 6.604208946228027344e-01 -2.377791702747344971e-01 2.639207541942596436e-01 3.509352505207061768e-01 3.083258867263793945e-01
1.108246371150016785e-01 -2.787129878997802734e-01 -1.740665584802627563e-01 5.753566026687622070e-01 -5.830437541007995605e-01 1.892298460006713867e-01 4.153607785701751709e-01 -2.074177190661430359e-02
-3.556437492370605469e-01 -5.213147997856140137e-01 -9.551216661930084229e-02 4.280408918857574463e-01 -2.896659672260284424e-01 -3.265229463577270508e-01 -3.312985301017761230e-01 3.303404450416564941e-01
-5.860762596130371094e-01 7.704725861549377441e-02 -7.807552814483642578e-02 3.706887960433959961e-01 -2.681938111782073975e-01 -2.066160887479782104e-01 -4.325392246246337891e-01 -4.531711637973785400e-01
3.066886663436889648e-01 -1.157775893807411194e-01 8.413799852132797241e-02 7.511270046234130859e-01 -2.028524428606033325e-01 4.313221275806427002e-01 -1.653552353382110596e-01 2.583341896533966064e-01
-3.898728489875793457e-01 1.216654032468795776e-01 1.051862090826034546e-01 6.191298365592956543e-01 1.508448123931884766e-01 -5.875220522284507751e-02 -6.412721276283264160e-01 -3.708023950457572937e-02
-2.503728866577148438e-01 -4.646861851215362549e-01 -2.853246629238128662e-01 5.843545198440551758e-01 3.515768349170684814e-01 -3.571895956993103027e-01 -1.747661381959915161e-01 1.294828951358795166e-01
-1.639942675828933716e-01 2.107049077749252319e-01 -6.263793110847473145e-01 5.973770618438720703e-01 -2.099273502826690674e-01 -4.973981902003288269e-02 -2.745335400104522705e-01 -2.399723082780838013e-01
-1.370121538639068604e-01 2.513083517551422119e-01 -5.826792716979980469e-01 6.437239646911621094e-01 -1.016735807061195374e-01 -2.464723438024520874e-01 -2.820899188518524170e-01 -1.162543892860412598e-01
6.702652666717767715e-03 -5.894138216972351074e-01 -6.839518994092941284e-02 6.225884556770324707e-01 1.797342896461486816e-01 -4.516801834106445312e-01 1.515005826950073242e-01 3.131075575947761536e-02
-3.031775355339050293e-01 9.075667709112167358e-03 1.579054445028305054e-01 5.750491023063659668e-01 -3.626501262187957764e-01 4.181607961654663086e-01 -1.586820334196090698e-01 -4.699276387691497803e-01
-4.117772728204727173e-02 6.084495689719915390e-03 -5.963706970214843750e-01 7.399033308029174805e-01 3.384450078010559082e-02 1.238932758569717407e-01 2.191379815340042114e-01 1.750319302082061768e-01
4.435747861862182617e-03 -3.921721577644348145e-01 9.176918119192123413e-02 5.217330455780029297e-01 -3.802525401115417480e-01 2.771577537059783936e-01 5.772961974143981934e-01 -1.042834818363189697e-01
-2.623376846313476562e-01 1.943274885416030884e-01 -3.323350250720977783e-01 7.798936963081359863e-01 -1.199577972292900085e-01 -2.704524397850036621e-01 -2.356380075216293335e-01 -1.779754310846328735e-01
-5.812264978885650635e-02 -3.278198242187500000e-01 -3.138491511344909668e-01 7.402066588401794434e-01 1.306392997503280640e-01 -6.419837474822998047e-02 3.670886158943176270e-01 -2.946299910545349121e-01
-1.183554157614707947e-01 -5.109069347381591797e-01 1.540991216897964478e-01 6.941036581993103027e-01 1.221649870276451111e-01 1.094744540750980377e-02 4.517341256141662598e-01 -1.821327209472656250e-02
-1.078546270728111267e-01 -5.486199259757995605e-01 -5.151457786560058594e-01 4.329548478126525879e-01 2.966917753219604492e-01 3.129666149616241455e-01 1.979931443929672241e-01 -9.686641395092010498e-02
9.283581748604774475e-03 -3.609945774078369141e-01 4.719948768615722656e-01 5.228225588798522949e-01 -1.941008120775222778e-01 3.531759083271026611e-01 -3.658329844474792480e-01 -2.779062688350677490e-01
-1.884183287620544434e-01 -9.409695863723754883e-02 -1.680153757333755493e-01 5.319647789001464844e-01 2.046355009078979492e-01 -5.140345692634582520e-01 2.779432237148284912e-01 -5.109491944313049316e-01
-2.213567048311233521e-01 -1.116353645920753479e-01 1.872147470712661743e-01 5.815751552581787109e-01 -1.428316086530685425e-01 -4.008323848247528076e-01 -5.330232977867126465e-01 3.163522183895111084e-01
5.145096033811569214e-02 -5.768324136734008789e-01 -3.468658402562141418e-02 6.153682470321655273e-01 3.909528255462646484e-01 -2.886048555374145508e-01 1.935870945453643799e-01 -1.054662913084030151e-01
-2.621301412582397461e-01 -2.719334959983825684e-01 -1.449320167303085327e-01 6.207215785980224609e-01 -7.476598024368286133e-02 2.941754460334777832e-01 -3.785535991191864014e-01 4.643354117870330811e-01
-3.865270614624023438e-01 -9.119475632905960083e-02 -2.032469958066940308e-01 6.269339919090270996e-01 5.359341502189636230e-01 -1.778941899538040161e-01 2.265490442514419556e-01 -1.942385733127593994e-01
-1.278752386569976807e-01 2.045888826251029968e-02 -5.885264277458190918e-01 4.989134967327117920e-01 9.024954587221145630e-02 -9.863194078207015991e-02 -5.147191882133483887e-01 -3.242565095424652100e-01
3.304925262928009033e-01 -1.831602454185485840e-01 -5.911973118782043457e-02 7.804552912712097168e-01 -2.630526423454284668e-01 2.499564588069915771e-01 1.143670082092285156e-01 3.160170614719390869e-01
-1.614160984754562378e-01 -3.675584495067596436e-01 4.925672896206378937e-03 6.855839490890502930e-01 3.588680922985076904e-01 -2.771143317222595215e-01 2.894046008586883545e-01 -2.818907797336578369e-01
5.912919044494628906e-01 -2.304101139307022095e-01 -2.839401066303253174e-01 5.803977847099304199e-01 -2.819027304649353027e-01 -1.040825620293617249e-01 -6.053654477000236511e-02 -2.929750382900238037e-01
3.222529590129852295e-01 -5.817738771438598633e-01 -1.811325699090957642e-01 6.006018519401550293e-01 2.608607709407806396e-01 -2.928748130798339844e-01 -9.541068971157073975e-02 3.511979430913925171e-02
-3.979414999485015869e-01 -7.036450505256652832e-02 -1.740474998950958252e-01 5.401703119277954102e-01 2.021037787199020386e-01 -3.585765361785888672e-01 -1.511546783149242401e-02 -5.873357653617858887e-01
-1.866599470376968384e-01 7.637585699558258057e-02 -3.645222485065460205e-01 6.714878082275390625e-01 -3.687307238578796387e-01 2.004345059394836426e-01 4.433473348617553711e-01 5.347132682800292969e-02
-8.717823773622512817e-02 5.154368001967668533e-03 1.923050433397293091e-01 7.158602476119995117e-01 1.292944848537445068e-01 -1.591188460588455200e-01 -6.110159158706665039e-01 1.660121679306030273e-01
-2.704399079084396362e-02 -2.712112367153167725e-01 -6.298785805702209473e-01 3.186024129390716553e-01 -1.655521988868713379e-01 -1.098679602146148682e-01 -5.042834281921386719e-01 -3.656205534934997559e-01
3.382484912872314453e-01 -4.389176368713378906e-01 -4.350775778293609619e-01 3.779025971889495850e-01 -4.626082181930541992e-01 1.306995302438735962e-01 1.282051354646682739e-01 -3.366172015666961670e-01
2.760675251483917236e-01 1.464483980089426041e-02 -4.290068447589874268e-01 5.511550307273864746e-01 -3.949309587478637695e-01 -2.429439127445220947e-01 -3.773237466812133789e-01 -2.799790501594543457e-01
-3.641145527362823486e-01 -2.211599647998809814e-01 1.642631143331527710e-01 5.012188553810119629e-01 -1.063394919037818909e-01 4.761796891689300537e-01 -3.847328722476959229e-01 -3.927231431007385254e-01
3.749571368098258972e-02 -6.006962060928344727e-01 -4.728103522211313248e-03 6.583284139633178711e-01 2.849625349044799805e-01 -2.039770781993865967e-01 9.409893304109573364e-03 2.853781282901763916e-01
-5.014127492904663086e-01 -3.660215437412261963e-01 -1.164431944489479065e-01 3.945053219795227051e-01 -4.655475616455078125e-01 3.116381121799349785e-03 4.676870703697204590e-01 9.972322732210159302e-02
1.901688724756240845e-01 -8.404168486595153809e-02 3.349880874156951904e-01 7.986969947814941406e-01 -3.863765671849250793e-02 2.308538854122161865e-01 -2.523392438888549805e-01 2.969468533992767334e-01
9.894738346338272095e-02 -1.929911971092224121e-01 3.862211247906088829e-03 8.051515817642211914e-01 4.665613770484924316e-01 -2.909085154533386230e-01 -1.792251877486705780e-02 4.529062658548355103e-02
1.336085349321365356e-01 2.620484232902526855e-01 1.004455164074897766e-01 8.205780982971191406e-01 -1.293943077325820923e-01 -4.560581445693969727e-01 7.261049002408981323e-02 6.133636925369501114e-03
1.267928164452314377e-02 -4.865877330303192139e-01 5.215797424316406250e-01 4.861391782760620117e-01 3.387845307588577271e-02 -1.603809744119644165e-01 -1.764855384826660156e-01 -4.434838294982910156e-01
4.050624668598175049e-01 -9.925179183483123779e-02 -3.173649907112121582e-01 5.824998617172241211e-01 -2.118581682443618774e-01 -1.662879735231399536e-01 -4.098348021507263184e-01 -3.815059363842010498e-01
-4.040153026580810547e-01 -6.984058618545532227e-01 -3.532953262329101562e-01 4.199314117431640625e-01 7.785470038652420044e-02 -2.508228085935115814e-02 1.458275467157363892e-01 1.410133689641952515e-01
-1.355544626712799072e-01 -2.665759027004241943e-01 1.329117715358734131e-01 7.070701718330383301e-01 3.756335973739624023e-01 -3.279713690280914307e-01 -3.447832167148590088e-01 1.593963801860809326e-01
-1.759800910949707031e-01 1.087609156966209412e-01 -6.051869392395019531e-01 5.151157975196838379e-01 -1.394523382186889648e-01 -1.995929926633834839e-01 -3.478076457977294922e-01 -3.812504410743713379e-01
8.550103753805160522e-02 1.952680051326751709e-01 -1.556936204433441162e-01 7.167498469352722168e-01 1.857174187898635864e-01 -5.130473375320434570e-01 1.450888514518737793e-01 -3.127774298191070557e-01
2.685764804482460022e-02 -1.513210386037826538e-01 -2.158143371343612671e-02 4.171497821807861328e-01 -4.955057799816131592e-01 2.600384652614593506e-01 -2.262175679206848145e-01 -6.614986658096313477e-01
-4.119662195444107056e-02 1.037879288196563721e-01 -4.656313359737396240e-01 6.371129155158996582e-01 2.032551765441894531e-01 -6.885795295238494873e-02 -4.809740483760833740e-01 -2.956611514091491699e-01
-1.481407321989536285e-02 -1.896684318780899048e-01 -2.663270533084869385e-01 5.557073950767517090e-01 4.180498421192169189e-01 -3.984573483467102051e-01 -5.942964926362037659e-02 -4.969905912876129150e-01
-1.481835544109344482e-01 -3.367362916469573975e-01 -8.613520860671997070e-02 2.841319143772125244e-01 -6.856555342674255371e-01 -8.294872939586639404e-02 -2.927593588829040527e-01 -4.623722434043884277e-01
3.023817241191864014e-01 -3.026706874370574951e-01 4.931731224060058594e-01 6.067500114440917969e-01 -1.553514450788497925e-01 2.015238851308822632e-01 -2.888019680976867676e-01 -2.396623194217681885e-01
-5.802475214004516602e-01 -8.036168664693832397e-02 1.578640490770339966e-01 7.294949889183044434e-01 -1.548819243907928467e-01 -1.464039236307144165e-01 -1.435553580522537231e-01 1.836853027343750000e-01
1.780517697334289551e-01 -2.980901598930358887e-01 1.354488581418991089e-01 7.751262187957763672e-01 5.981413647532463074e-03 2.664761245250701904e-01 -4.625580087304115295e-02 4.325367212295532227e-01
-1.148637086153030396e-01 -2.642111778259277344e-01 -1.159698218107223511e-01 6.210893988609313965e-01 1.970475912094116211e-01 -2.377597689628601074e-01 -6.355130076408386230e-01 1.362471580505371094e-01
