# Supplementary material for: Where is your field going? A machine learning approach to study the relative motion of the domains of physics
Source: PLoS One. 2020 Jun 18;15(6):e0233997. doi: 10.1371/journal.pone.0233997 (PMC7302634; doi:10.1371/journal.pone.0233997)
Supplement: S25 Data — (ZIP) [file pone.0233997.s025.zip › 24/Pacs4Run_24_VS_500_embeddings1985-1989ED8.txt]

3.697265982627868652e-01 -1.918109059333801270e-01 1.133486628532409668e-02 5.433725714683532715e-01 -5.328846573829650879e-01 2.172097265720367432e-01 2.464873045682907104e-01 -3.731305599212646484e-01
-2.733233384788036346e-02 -2.883367240428924561e-01 4.682590067386627197e-02 5.307415127754211426e-01 3.204274773597717285e-01 -2.501784265041351318e-01 6.116796135902404785e-01 -3.046653866767883301e-01
3.384554386138916016e-01 -3.915979266166687012e-01 -1.530318260192871094e-01 4.105585217475891113e-01 5.884668827056884766e-01 -1.694929003715515137e-01 2.732344865798950195e-01 -3.007386922836303711e-01
2.221413850784301758e-01 -2.897275388240814209e-01 4.012514054775238037e-01 1.005396842956542969e-01 -2.248104363679885864e-01 3.262564167380332947e-02 1.475960165262222290e-01 -7.888038158416748047e-01
1.280428171157836914e-01 -3.775776028633117676e-01 2.509390115737915039e-01 1.024970933794975281e-01 -3.807219862937927246e-02 1.625100970268249512e-01 1.196425780653953552e-01 -8.516987562179565430e-01
1.856515258550643921e-01 -4.321814179420471191e-01 5.947146415710449219e-01 2.048543542623519897e-01 1.552116125822067261e-01 9.984039515256881714e-02 -1.737934723496437073e-02 -5.905429720878601074e-01
5.441687107086181641e-01 -3.554094731807708740e-01 3.030653595924377441e-01 2.321392148733139038e-01 -6.190069019794464111e-02 -3.174986839294433594e-01 9.834735095500946045e-02 -5.634873509407043457e-01
2.946123182773590088e-01 -6.142235398292541504e-01 1.949951946735382080e-01 1.183119416236877441e-01 -2.411824464797973633e-01 5.173693299293518066e-01 3.974483609199523926e-01 1.034752652049064636e-02
4.892855137586593628e-02 -3.229860067367553711e-01 -6.544516980648040771e-02 4.073599576950073242e-01 2.630578875541687012e-01 -7.262399047613143921e-02 7.963733077049255371e-01 -1.199030429124832153e-01
3.598092794418334961e-01 -3.488329052925109863e-01 -1.284292489290237427e-01 1.618169695138931274e-01 1.039509475231170654e-01 1.298943012952804565e-01 7.948486804962158203e-01 -2.161279618740081787e-01
-1.052823215723037720e-01 -2.302005887031555176e-01 6.917403638362884521e-02 4.835020303726196289e-01 -2.220768779516220093e-01 5.855094790458679199e-01 5.359476208686828613e-01 -1.341074854135513306e-01
2.086967676877975464e-01 -5.716761946678161621e-01 2.128790169954299927e-01 3.768012821674346924e-01 2.297418378293514252e-02 -4.334845840930938721e-01 5.006825327873229980e-01 -5.670872703194618225e-02
7.212563604116439819e-02 -9.519632905721664429e-02 7.737868428230285645e-01 4.594690203666687012e-01 2.694200277328491211e-01 -1.084099188446998596e-01 1.386254429817199707e-01 -2.689249217510223389e-01
-2.341244220733642578e-01 -4.858106374740600586e-01 -1.206186041235923767e-02 3.469085395336151123e-01 -2.770085930824279785e-01 4.685364961624145508e-01 4.804382324218750000e-01 -2.481966614723205566e-01
6.854683905839920044e-02 -2.188948988914489746e-01 -2.232134789228439331e-01 3.720361888408660889e-01 1.963678449392318726e-01 -1.168165281414985657e-01 1.472231298685073853e-01 -8.278104662895202637e-01
4.355687797069549561e-01 -1.236710920929908752e-01 4.329934716224670410e-01 2.681994736194610596e-01 4.874802231788635254e-01 1.283955574035644531e-01 1.238715797662734985e-01 -5.158531665802001953e-01
3.334272801876068115e-01 -5.798375010490417480e-01 4.373494684696197510e-01 6.036179885268211365e-02 2.053060382604598999e-01 1.356095969676971436e-01 1.796558946371078491e-01 -5.146648883819580078e-01
3.911602795124053955e-01 -4.448145031929016113e-01 5.395115613937377930e-01 1.797941327095031738e-01 4.259490966796875000e-02 -1.842731237411499023e-01 3.687427937984466553e-01 -3.924191296100616455e-01
5.244088768959045410e-01 -2.722400724887847900e-01 7.602278888225555420e-02 1.986865401268005371e-01 -7.797493040561676025e-02 7.251797318458557129e-01 -7.833946496248245239e-02 -2.598502039909362793e-01
4.928557276725769043e-01 -2.313829064369201660e-01 3.628587424755096436e-01 1.174052655696868896e-01 -1.675495505332946777e-01 -1.427635848522186279e-01 4.446577429771423340e-01 -5.585067868232727051e-01
-5.241572484374046326e-02 -3.443370461463928223e-01 -2.016763240098953247e-01 5.321875214576721191e-01 -2.811829745769500732e-01 2.466472536325454712e-01 6.441049575805664062e-01 -4.215371329337358475e-03
1.169438213109970093e-01 -7.403764724731445312e-01 -2.426566369831562042e-02 1.188599094748497009e-01 9.227978438138961792e-02 -2.477708645164966583e-02 -4.260662570595741272e-02 -6.422660350799560547e-01
5.435156077146530151e-02 -6.460849046707153320e-01 3.400033712387084961e-01 4.169826805591583252e-01 1.720205321907997131e-02 -4.607853889465332031e-01 1.556016504764556885e-01 -2.308949828147888184e-01
-8.495741337537765503e-02 -4.616464972496032715e-01 3.830411136150360107e-01 5.075632333755493164e-01 -1.971354708075523376e-02 -4.488945305347442627e-01 1.716383695602416992e-01 -3.794329464435577393e-01
5.693039894104003906e-01 -4.404906332492828369e-01 -3.735880255699157715e-01 9.093254804611206055e-02 -4.503947794437408447e-01 6.528333574533462524e-02 1.758933514356613159e-01 -3.097877204418182373e-01
7.078117728233337402e-01 -3.942564725875854492e-01 1.141330301761627197e-01 1.010402888059616089e-01 1.230046525597572327e-01 -6.423392146825790405e-02 3.396255150437355042e-02 -5.476487278938293457e-01
1.063899509608745575e-02 9.665305912494659424e-02 3.053989708423614502e-01 6.359946131706237793e-01 -2.615913450717926025e-01 5.331450700759887695e-01 3.682572543621063232e-01 -6.708424538373947144e-02
8.275021314620971680e-01 -2.427129149436950684e-01 -9.713850915431976318e-02 1.762749813497066498e-02 -1.426298171281814575e-01 1.874321103096008301e-01 1.367728114128112793e-01 -4.152143895626068115e-01
6.588538885116577148e-01 -2.853873670101165771e-01 8.770927786827087402e-02 2.119747996330261230e-01 4.021193385124206543e-01 -8.177245408296585083e-02 2.268651686608791351e-02 -5.127750635147094727e-01
8.214083313941955566e-02 -1.974170058965682983e-01 1.022099405527114868e-01 4.158209860324859619e-01 5.687659382820129395e-01 -2.281412482261657715e-02 3.449026048183441162e-01 -5.726714730262756348e-01
3.579720258712768555e-01 1.495187822729349136e-02 3.246825337409973145e-01 4.821413755416870117e-01 1.788260936737060547e-01 -2.335411310195922852e-01 -6.454376131296157837e-02 -6.656330227851867676e-01
1.628666184842586517e-02 -2.677605748176574707e-01 -2.150125950574874878e-01 8.628618121147155762e-01 -3.162491023540496826e-01 3.882434591650962830e-02 -1.631783507764339447e-02 1.883906126022338867e-01
-9.372957050800323486e-03 -4.502746164798736572e-01 3.114418089389801025e-01 7.111946344375610352e-01 -1.438297182321548462e-01 2.204831987619400024e-01 -3.535438179969787598e-01 8.847238495945930481e-03
-1.161286979913711548e-01 -5.074606537818908691e-01 6.868486851453781128e-02 2.816109359264373779e-01 2.591021358966827393e-01 3.173689544200897217e-02 7.406696081161499023e-01 -1.680561304092407227e-01
1.163655593991279602e-01 -6.100184917449951172e-01 -1.107602044939994812e-01 1.802560538053512573e-01 2.179041691124439240e-02 8.039523661136627197e-02 -2.513850331306457520e-01 -7.067133784294128418e-01
5.700958147644996643e-02 -4.588795304298400879e-01 2.102923542261123657e-01 7.676342129707336426e-01 -2.373848259449005127e-01 1.567293107509613037e-01 -2.273222655057907104e-01 1.417860388755798340e-01
9.548131376504898071e-02 -3.899074494838714600e-01 -2.292132191359996796e-02 8.415976166725158691e-01 2.189549617469310760e-03 1.350868642330169678e-01 -1.182102337479591370e-01 3.127568662166595459e-01
-4.444472864270210266e-02 -1.788929104804992676e-01 3.759768232703208923e-02 7.591675519943237305e-01 1.088875755667686462e-01 4.453242719173431396e-01 3.925387561321258545e-01 1.549713164567947388e-01
2.500927448272705078e-01 -7.233947515487670898e-01 1.812032610177993774e-01 8.410517871379852295e-02 6.117918528616428375e-03 5.490764379501342773e-01 -1.200699135661125183e-01 -2.414665073156356812e-01
1.494365632534027100e-01 -7.181270122528076172e-01 2.028158009052276611e-01 8.300776034593582153e-02 -1.774366796016693115e-01 1.190255582332611084e-01 6.039956212043762207e-01 -5.895961821079254150e-02
5.777812004089355469e-01 -5.119957327842712402e-01 -2.897477149963378906e-02 1.387734562158584595e-01 -1.610610187053680420e-01 4.156443104147911072e-02 5.813494324684143066e-01 1.352640092372894287e-01
-2.128089405596256256e-02 -6.611379384994506836e-01 1.465025097131729126e-01 4.500438868999481201e-01 1.789156943559646606e-01 -3.351695239543914795e-01 4.143819212913513184e-01 -1.495976597070693970e-01
2.935686111450195312e-01 -4.858599603176116943e-01 -2.771789133548736572e-01 4.401825964450836182e-01 1.048835963010787964e-01 3.271815180778503418e-01 -4.465550482273101807e-01 -2.995150983333587646e-01
2.309609204530715942e-01 -2.289829999208450317e-01 5.455914139747619629e-01 1.535178422927856445e-01 -6.773066520690917969e-02 1.208759006112813950e-02 3.346924185752868652e-01 -6.754505634307861328e-01
4.599260091781616211e-01 -1.251083314418792725e-01 5.307841897010803223e-01 2.079036384820938110e-01 -5.977097153663635254e-02 -1.219540834426879883e-01 2.786632776260375977e-01 -5.930948853492736816e-01
2.891483306884765625e-01 -1.981630176305770874e-02 1.939823031425476074e-01 5.110775232315063477e-01 4.718641042709350586e-01 -2.812836170196533203e-01 2.321229428052902222e-01 -5.113843083381652832e-01
5.567864701151847839e-02 -7.647700607776641846e-02 -3.265243396162986755e-02 3.241446316242218018e-01 1.647664457559585571e-01 -8.737614005804061890e-02 3.082221746444702148e-01 -8.689831495285034180e-01
-2.104556709527969360e-01 -6.158941239118576050e-02 3.167072534561157227e-01 7.168280482292175293e-01 1.053799986839294434e-01 2.930353879928588867e-01 4.905515611171722412e-01 1.239542849361896515e-02
1.775642931461334229e-01 -7.331481575965881348e-01 4.628142118453979492e-01 7.984918355941772461e-02 2.142106741666793823e-01 2.128194421529769897e-01 9.121917188167572021e-02 -3.330056667327880859e-01
-4.826976358890533447e-02 -2.182250022888183594e-01 8.551295101642608643e-02 5.604918003082275391e-01 -6.296863555908203125e-01 1.417235285043716431e-01 4.515511989593505859e-01 -8.997508883476257324e-02
2.323701381683349609e-01 -5.324758291244506836e-01 1.922205239534378052e-01 3.048183321952819824e-01 3.077054917812347412e-01 3.997132927179336548e-02 -3.625077307224273682e-01 -5.521942973136901855e-01
-1.673701778054237366e-02 1.681695133447647095e-01 4.085796773433685303e-01 5.542804002761840820e-01 -1.234884634613990784e-01 6.117248535156250000e-01 2.016695290803909302e-01 -2.591281831264495850e-01
-3.153848648071289062e-01 -2.495970763266086578e-02 -1.978532969951629639e-01 7.913927435874938965e-01 -4.240417852997779846e-02 3.194310367107391357e-01 1.843094080686569214e-01 -3.108968138694763184e-01
4.627693891525268555e-01 -2.750561833381652832e-01 4.964412748813629150e-01 1.240853071212768555e-01 -1.809310764074325562e-01 -1.466521471738815308e-01 4.540823698043823242e-01 -4.334787726402282715e-01
-2.149946838617324829e-01 -5.935325622558593750e-01 -2.290903218090534210e-02 7.547804713249206543e-01 7.462870329618453979e-02 1.181188821792602539e-01 -1.079032421112060547e-01 1.066008489578962326e-02
5.836884379386901855e-01 -1.879019141197204590e-01 2.983859479427337646e-01 1.211330592632293701e-01 -6.619294732809066772e-02 1.662101745605468750e-01 -6.711823493242263794e-02 -6.955438852310180664e-01
6.669315695762634277e-01 -2.799221873283386230e-01 2.340281903743743896e-01 1.585044413805007935e-01 -1.751147657632827759e-01 -1.717067062854766846e-01 -4.484027624130249023e-02 -5.786136984825134277e-01
6.684017777442932129e-01 -9.048528969287872314e-02 3.355110883712768555e-01 2.527206540107727051e-01 -6.912225484848022461e-02 -8.662599325180053711e-02 -1.449871957302093506e-01 -5.790621638298034668e-01
3.298017978668212891e-01 -4.734851717948913574e-01 5.253167748451232910e-01 2.912701964378356934e-01 -4.610638692975044250e-02 -2.012211680412292480e-01 -2.147584110498428345e-01 -4.663792848587036133e-01
-6.254677474498748779e-02 -7.370577752590179443e-02 -1.866096071898937225e-02 6.284700036048889160e-01 1.278572976589202881e-01 6.421008110046386719e-01 3.978286981582641602e-01 -9.178237617015838623e-02
1.689354330301284790e-01 -5.613796710968017578e-01 5.532749891281127930e-01 1.968826055526733398e-01 2.219955027103424072e-01 7.915600389242172241e-02 -1.226044744253158569e-01 -4.907730817794799805e-01
-4.348468035459518433e-02 -3.902475237846374512e-01 -3.232312500476837158e-01 2.164501547813415527e-01 7.911666482686996460e-02 6.518920511007308960e-02 2.232345342636108398e-01 -7.963317036628723145e-01
2.259064018726348877e-01 1.275556534528732300e-01 1.597083956003189087e-01 4.784765839576721191e-01 8.910155855119228363e-03 -4.015235602855682373e-01 3.312328159809112549e-01 -6.381486058235168457e-01
2.393317073583602905e-01 9.746427834033966064e-02 2.938949167728424072e-01 5.755938291549682617e-01 -4.071179330348968506e-01 5.870809555053710938e-01 5.164763424545526505e-03 -7.143424451351165771e-02
3.495947420597076416e-01 -3.407058119773864746e-01 6.052550077438354492e-01 2.390631288290023804e-01 4.569670185446739197e-02 -2.017154842615127563e-01 2.954762876033782959e-01 -4.562177360057830811e-01
6.603336334228515625e-01 -3.184748291969299316e-01 1.541943550109863281e-01 2.458485364913940430e-01 -2.235451638698577881e-01 4.886146485805511475e-01 -2.536790072917938232e-01 -1.588903218507766724e-01
5.464266538619995117e-01 -2.071595638990402222e-01 4.127861186861991882e-02 1.421599835157394409e-01 4.572665318846702576e-02 5.871991068124771118e-02 4.783542454242706299e-02 -7.929453253746032715e-01
5.100504308938980103e-02 -2.975246608257293701e-01 5.569828748703002930e-01 6.912543773651123047e-01 -2.418939620256423950e-01 1.774140000343322754e-01 -1.558648198843002319e-01 8.082489669322967529e-02
1.558704823255538940e-01 -5.005725026130676270e-01 6.242129802703857422e-01 3.923428356647491455e-01 7.220573257654905319e-03 -2.915380895137786865e-01 4.736136645078659058e-02 -3.070290982723236084e-01
-8.228065818548202515e-02 -3.976039290428161621e-01 1.281013339757919312e-01 6.832106709480285645e-01 2.933542132377624512e-01 4.626913368701934814e-01 1.802054494619369507e-01 1.390693485736846924e-01
4.960534870624542236e-01 -5.310148596763610840e-01 -2.752874791622161865e-01 3.557511568069458008e-01 -1.776762604713439941e-01 3.897063434123992920e-01 -2.539540827274322510e-01 -1.472393423318862915e-01
2.856283485889434814e-01 -2.084232568740844727e-01 -1.685990989208221436e-01 4.453327953815460205e-01 1.642804592847824097e-01 9.946636110544204712e-02 7.818799018859863281e-01 -3.363991854712367058e-03
-4.064213857054710388e-02 -3.684602379798889160e-01 -4.286398291587829590e-01 3.739509582519531250e-01 2.228794395923614502e-01 -8.735433965921401978e-02 2.036295980215072632e-01 -6.635081171989440918e-01
3.900843858718872070e-02 -1.757415086030960083e-01 1.601254343986511230e-01 4.665099680423736572e-01 6.055672764778137207e-01 -6.582720205187797546e-03 9.997978806495666504e-02 -5.895512104034423828e-01
7.968342304229736328e-01 5.752785596996545792e-03 9.921289235353469849e-02 5.009845495223999023e-01 -2.539964318275451660e-01 -7.670228928327560425e-02 5.598776414990425110e-02 1.751041561365127563e-01
5.049374699592590332e-01 -5.261113643646240234e-01 3.403328657150268555e-01 7.122538983821868896e-02 1.052234023809432983e-01 -3.132509812712669373e-02 5.722128748893737793e-01 8.868282288312911987e-02
8.178279399871826172e-01 -1.296816319227218628e-01 -8.298112452030181885e-02 4.662511050701141357e-01 2.751331217586994171e-02 1.931790560483932495e-01 -6.924472004175186157e-02 2.172425985336303711e-01
4.966108500957489014e-01 -6.578005850315093994e-02 -9.883336722850799561e-02 3.796881735324859619e-01 -8.473819494247436523e-02 -1.975897252559661865e-01 7.132487297058105469e-01 -2.004332095384597778e-01
3.057567775249481201e-01 2.050630748271942139e-01 -2.346027940511703491e-01 6.767303943634033203e-01 3.081054091453552246e-01 -2.987529635429382324e-01 2.380273640155792236e-01 -3.325961530208587646e-01
6.792747974395751953e-01 -3.763883113861083984e-01 3.795015215873718262e-01 5.187055841088294983e-02 1.163075789809226990e-01 -1.163737499155104160e-03 2.371579855680465698e-01 -4.247741997241973877e-01
2.769950628280639648e-01 -2.195903956890106201e-01 -4.709325730800628662e-02 4.637261927127838135e-01 1.011047735810279846e-01 -2.674258947372436523e-01 -2.034300416707992554e-01 -7.312123775482177734e-01
1.314766108989715576e-01 -3.580816090106964111e-01 -3.046046011149883270e-02 4.314188063144683838e-01 5.240004658699035645e-01 -1.018510833382606506e-01 6.614981684833765030e-03 -6.184234023094177246e-01
7.621621340513229370e-02 -3.022094368934631348e-01 3.212355077266693115e-02 3.561447858810424805e-01 2.244960516691207886e-01 -1.685474514961242676e-01 1.479839384555816650e-01 -8.211477398872375488e-01
-1.802969425916671753e-01 -7.215136289596557617e-02 1.961387246847152710e-01 5.434464216232299805e-01 -3.339729309082031250e-01 4.886402189731597900e-01 4.126106202602386475e-01 -3.285242319107055664e-01
5.390007495880126953e-01 -3.370663225650787354e-01 1.283933967351913452e-01 2.970295250415802002e-01 -3.434515893459320068e-01 4.471921324729919434e-01 -3.618079423904418945e-01 -2.056895792484283447e-01
5.968836322426795959e-02 -5.455852150917053223e-01 6.117090582847595215e-01 3.149084150791168213e-01 3.328649699687957764e-01 4.002849012613296509e-02 3.307068049907684326e-01 -6.041698902845382690e-02
5.024709701538085938e-01 -3.534180521965026855e-01 2.694667279720306396e-01 3.432630598545074463e-01 -6.212541833519935608e-02 -4.393645823001861572e-01 -4.967858269810676575e-02 -4.825017750263214111e-01
3.661308586597442627e-01 -2.933373153209686279e-01 6.034858226776123047e-01 3.906585574150085449e-01 4.092940390110015869e-01 -1.077237725257873535e-01 2.698324322700500488e-01 -1.056247353553771973e-01
3.558004498481750488e-01 -1.623802036046981812e-01 -2.419159114360809326e-01 5.812388658523559570e-01 6.043098568916320801e-01 -1.784514286555349827e-03 2.843391001224517822e-01 -6.807912141084671021e-02
3.104091882705688477e-01 -4.826676547527313232e-01 2.476008236408233643e-01 4.745167195796966553e-01 2.372667044401168823e-01 -5.102100372314453125e-01 3.940063714981079102e-02 -2.569898962974548340e-01
2.844840586185455322e-01 -2.631381452083587646e-01 -1.580000370740890503e-01 1.659710407257080078e-01 -8.716165274381637573e-02 1.368076503276824951e-01 8.559366464614868164e-01 -1.958969235420227051e-01
2.504960633814334869e-02 -3.791246414184570312e-01 -5.154629349708557129e-01 4.583746492862701416e-01 1.836955398321151733e-01 -2.316911369562149048e-01 3.848810493946075439e-01 -3.798280060291290283e-01
4.989207684993743896e-01 -1.453440636396408081e-01 9.766486287117004395e-02 4.131175875663757324e-01 5.731288194656372070e-01 -1.760135591030120850e-01 2.911064624786376953e-01 -3.248816430568695068e-01
-9.492336958646774292e-02 -1.224805712699890137e-01 -3.024877421557903290e-02 6.976525783538818359e-01 4.480908438563346863e-02 6.304282546043395996e-01 2.820052206516265869e-01 -9.684768319129943848e-02
4.032124876976013184e-01 -3.844633102416992188e-01 5.340918302536010742e-01 2.919693887233734131e-01 3.988483846187591553e-01 -2.939199842512607574e-02 3.954806327819824219e-01 5.252389982342720032e-02
2.375591248273849487e-01 -3.723917901515960693e-02 2.167378515005111694e-01 4.109776914119720459e-01 -6.402394771575927734e-01 1.841293275356292725e-02 5.605003237724304199e-01 -4.352998360991477966e-02
-1.330317258834838867e-01 -5.884448885917663574e-01 1.853731274604797363e-01 5.920189619064331055e-01 -4.063732028007507324e-01 6.769094616174697876e-02 -2.309950739145278931e-01 -1.676478236913681030e-01
5.515565872192382812e-01 -2.670838534832000732e-01 -1.568940877914428711e-01 5.234238505363464355e-01 1.531147956848144531e-01 -2.629827857017517090e-01 3.746551573276519775e-01 3.047828674316406250e-01
3.489553630352020264e-01 -4.196555912494659424e-01 5.739031434059143066e-01 1.490149796009063721e-01 -5.649248883128166199e-02 6.910623610019683838e-02 1.172372791916131973e-02 -5.851877927780151367e-01
-1.692283985903486609e-04 -3.815640211105346680e-01 -3.552145883440971375e-02 7.802248001098632812e-01 -2.066436596214771271e-02 4.698472023010253906e-01 -1.043702438473701477e-01 1.109951958060264587e-01
1.566486656665802002e-01 -3.657664656639099121e-01 -3.901326060295104980e-01 3.717517256736755371e-01 -1.365594267845153809e-01 4.769611954689025879e-01 -2.606313228607177734e-01 -4.870361685752868652e-01
1.364250779151916504e-01 -5.558618903160095215e-01 2.099000215530395508e-01 5.050393342971801758e-01 2.480165064334869385e-01 -3.818638324737548828e-01 -2.057643532752990723e-01 -3.515846729278564453e-01
2.330649197101593018e-01 -3.612563610076904297e-01 2.700305283069610596e-01 2.046804726123809814e-01 -4.600149691104888916e-01 3.165867924690246582e-01 6.222052574157714844e-01 3.719702363014221191e-02
1.074679493904113770e-01 -2.618056237697601318e-01 6.629620492458343506e-02 8.196351528167724609e-01 -1.282894164323806763e-01 4.032393693923950195e-01 -1.757897585630416870e-01 1.837097406387329102e-01
7.406889200210571289e-01 6.353123486042022705e-02 -1.095919311046600342e-01 2.159527093172073364e-01 -4.338385462760925293e-01 2.407006323337554932e-01 8.346425741910934448e-02 -3.682102560997009277e-01
-1.313641434535384178e-03 -3.109836578369140625e-01 3.329793214797973633e-01 2.239383906126022339e-01 -5.932991504669189453e-01 1.991798728704452515e-01 5.528242588043212891e-01 -2.120673358440399170e-01
4.050268232822418213e-01 -7.085533440113067627e-02 3.900686204433441162e-01 4.755167365074157715e-01 5.440753698348999023e-01 -1.171990036964416504e-01 -3.025632724165916443e-02 -3.768209517002105713e-01
-1.693391427397727966e-02 -2.309382855892181396e-01 1.645142138004302979e-01 4.966023266315460205e-01 -4.126695990562438965e-01 3.016866147518157959e-01 6.400626897811889648e-01 -4.135841131210327148e-02
1.251475363969802856e-01 -3.539265990257263184e-01 -1.327741295099258423e-01 8.005445003509521484e-01 -1.271145069040358067e-03 3.578220605850219727e-01 -2.143342792987823486e-01 1.630829274654388428e-01
1.951399743556976318e-01 -7.595505714416503906e-01 7.011513411998748779e-02 4.599852859973907471e-02 1.092202663421630859e-01 5.774500966072082520e-01 1.678279489278793335e-01 -6.653942167758941650e-02
2.248986810445785522e-01 -3.546626865863800049e-01 -6.531935185194015503e-02 5.506992936134338379e-01 5.920381546020507812e-01 -2.682065963745117188e-01 1.138141751289367676e-01 -2.840793430805206299e-01
-8.847732096910476685e-02 -6.654860377311706543e-01 3.176141763105988503e-04 5.644778013229370117e-01 1.967651546001434326e-01 4.235768020153045654e-01 -1.117162778973579407e-01 7.114330772310495377e-03
8.691205084323883057e-02 -1.155887767672538757e-01 3.359228968620300293e-01 7.147317528724670410e-01 -3.329234421253204346e-01 4.102680981159210205e-01 -2.701137065887451172e-01 -5.727548152208328247e-02
3.439213633537292480e-01 -6.961340904235839844e-01 1.983491480350494385e-01 6.284853816032409668e-02 1.863391399383544922e-01 5.622714161872863770e-01 5.260231718420982361e-02 -1.358581241220235825e-02
-1.142383292317390442e-01 -9.853917360305786133e-02 2.329849004745483398e-01 7.161001563072204590e-01 -1.087974756956100464e-02 4.909512400627136230e-01 4.087683260440826416e-01 4.376430064439773560e-02
2.016861885786056519e-01 1.147714182734489441e-01 -3.587584793567657471e-01 4.957422614097595215e-01 2.454541772603988647e-01 -1.276691854000091553e-01 4.717437624931335449e-01 -5.221043229103088379e-01
-5.688333883881568909e-02 -2.819503545761108398e-01 -7.158713880926370621e-03 7.323938608169555664e-01 7.924675196409225464e-02 5.566863417625427246e-01 2.315899282693862915e-01 1.048945561051368713e-01
1.316687017679214478e-01 -3.931374475359916687e-02 -1.798448711633682251e-01 6.638157367706298828e-01 6.033323332667350769e-02 6.409922838211059570e-01 2.933814525604248047e-01 -8.682376891374588013e-02
7.602096796035766602e-01 8.545210212469100952e-02 5.582576245069503784e-02 5.365879535675048828e-01 3.485505655407905579e-02 2.860959172248840332e-01 -1.311718374490737915e-01 1.531806886196136475e-01
1.174776926636695862e-01 -7.018577307462692261e-02 1.248151361942291260e-01 5.827268362045288086e-01 -7.436767816543579102e-01 1.037869825959205627e-01 2.055115848779678345e-01 -1.416388899087905884e-01
2.171794772148132324e-01 -8.003946542739868164e-01 -1.615919023752212524e-01 3.674826622009277344e-01 1.739210337400436401e-01 -2.793501019477844238e-01 2.057291418313980103e-01 2.089060470461845398e-02
-1.321189757436513901e-02 -4.679935798048973083e-02 1.060676053166389465e-01 5.091089606285095215e-01 5.256163477897644043e-01 2.802270697429776192e-03 5.196509361267089844e-01 -4.252950251102447510e-01
4.897550046443939209e-01 -1.303820498287677765e-02 2.298724055290222168e-01 4.086009860038757324e-01 5.352888107299804688e-01 -1.003800407052040100e-01 1.643905341625213623e-01 -4.653379917144775391e-01
5.614219307899475098e-01 -2.103032916784286499e-01 -2.479648292064666748e-01 4.587090015411376953e-01 -2.404317706823348999e-01 -3.785884380340576172e-01 3.965081870555877686e-01 1.015970781445503235e-01
6.216636300086975098e-01 -4.067616462707519531e-01 -1.469182074069976807e-01 2.511808872222900391e-01 -1.554819941520690918e-01 -2.079405635595321655e-01 5.319588184356689453e-01 1.140541434288024902e-01
-6.177615374326705933e-02 -4.583553075790405273e-01 -8.096808195114135742e-02 7.846021056175231934e-01 2.309782356023788452e-01 2.666432559490203857e-01 -1.913316547870635986e-01 5.366935580968856812e-02
-1.481776833534240723e-01 -4.110246300697326660e-01 -8.542693406343460083e-02 3.205190002918243408e-01 3.420227169990539551e-01 1.419907957315444946e-01 7.925401628017425537e-02 -7.454192042350769043e-01
4.909854829311370850e-01 -2.823368310928344727e-01 -2.622447013854980469e-01 1.620261371135711670e-01 1.500395983457565308e-01 6.280447244644165039e-01 -5.485620722174644470e-02 -4.052568674087524414e-01
2.665370330214500427e-02 -3.955588042736053467e-01 1.149988695979118347e-01 3.910877704620361328e-01 -6.943204253911972046e-02 7.213597893714904785e-01 -2.536878287792205811e-01 -2.951441705226898193e-01
-1.303145736455917358e-01 -5.529232621192932129e-01 2.555082440376281738e-01 7.165818810462951660e-01 -8.924554288387298584e-02 2.524644732475280762e-01 -1.634317636489868164e-01 1.033678278326988220e-02
-2.628999762237071991e-02 -2.801025807857513428e-01 4.009187817573547363e-01 2.381830066442489624e-01 -2.954776585102081299e-01 7.236010432243347168e-01 1.545185446739196777e-01 -2.619215548038482666e-01
5.495593547821044922e-01 -4.823700785636901855e-01 -1.191462352871894836e-01 1.952943503856658936e-01 -1.710893213748931885e-01 1.139145344495773315e-01 5.783693194389343262e-01 1.902861893177032471e-01
7.268624305725097656e-01 -3.765146061778068542e-02 -8.416644483804702759e-02 5.805524587631225586e-01 -3.116656839847564697e-01 -1.353620755253359675e-04 -1.359874904155731201e-01 1.024702638387680054e-01
-7.581976056098937988e-02 -5.455903410911560059e-01 1.866478025913238525e-01 7.655691504478454590e-01 -1.198909133672714233e-01 1.154749765992164612e-01 -1.843474954366683960e-01 1.181387007236480713e-01
6.074346899986267090e-01 -6.105195879936218262e-01 -3.565437858924269676e-03 1.540281027555465698e-01 -1.664045304059982300e-01 4.424391984939575195e-01 -9.649179875850677490e-02 -4.240061715245246887e-02
7.461945060640573502e-03 1.385914683341979980e-01 5.247618257999420166e-02 6.445039510726928711e-01 -2.720364928245544434e-01 5.973319411277770996e-01 1.084913238883018494e-01 -3.464359641075134277e-01
-4.731821268796920776e-02 -4.371367096900939941e-01 4.082298278808593750e-01 5.695971846580505371e-01 2.101218700408935547e-01 -4.109515845775604248e-01 1.263839751482009888e-01 -2.942356169223785400e-01
6.451445817947387695e-01 -1.976284533739089966e-01 2.323118895292282104e-01 1.922516077756881714e-01 2.293091863393783569e-01 6.526627391576766968e-02 -8.913318812847137451e-02 -6.237106323242187500e-01
3.649797737598419189e-01 -5.008094906806945801e-01 1.855255961418151855e-01 1.526546329259872437e-01 -1.588930748403072357e-02 7.440793514251708984e-01 -9.479471482336521149e-03 -6.526781618595123291e-02
5.949228405952453613e-01 -3.185607790946960449e-01 -2.696260511875152588e-01 1.694435626268386841e-01 4.178629815578460693e-01 3.853686451911926270e-01 -1.335885822772979736e-01 -3.197062611579895020e-01
3.786884620785713196e-02 -7.434415817260742188e-02 3.258364498615264893e-01 6.317678689956665039e-01 -6.596023440361022949e-01 1.550104916095733643e-01 1.604967564344406128e-01 -5.363071709871292114e-02
3.116618096828460693e-01 -3.953445851802825928e-01 4.433950483798980713e-01 4.213592410087585449e-01 4.646766483783721924e-01 -2.750714719295501709e-01 1.875051856040954590e-01 -2.137283384799957275e-01
2.462929040193557739e-01 -7.881904393434524536e-02 -3.284784555435180664e-01 6.474713683128356934e-01 5.953658223152160645e-01 -1.896865433081984520e-03 1.436883062124252319e-01 -1.757828891277313232e-01
2.475359290838241577e-01 -5.382583141326904297e-01 7.716341316699981689e-02 1.314515769481658936e-01 4.232267737388610840e-01 5.196201205253601074e-01 -1.002206131815910339e-01 -4.081667363643646240e-01
1.211930662393569946e-01 -3.755866289138793945e-01 1.305610034614801407e-02 8.523762226104736328e-01 -1.219261586666107178e-01 8.544076234102249146e-02 -1.591231524944305420e-01 2.646601200103759766e-01
6.869864463806152344e-02 -3.641312718391418457e-01 1.099689900875091553e-01 1.032389700412750244e-01 -1.197308581322431564e-02 2.377458959817886353e-01 2.359727919101715088e-01 -8.529875278472900391e-01
7.184063196182250977e-01 -9.777832776308059692e-02 -3.765435516834259033e-02 5.920091271400451660e-01 -1.547221690416336060e-01 -8.435253985226154327e-03 -9.471513330936431885e-02 2.990955710411071777e-01
2.189441770315170288e-01 -2.815414071083068848e-01 8.363296091556549072e-02 3.283649682998657227e-01 4.697840809822082520e-01 -8.076839148998260498e-02 1.736416369676589966e-01 -7.075364589691162109e-01
3.878108859062194824e-01 -6.333296895027160645e-01 8.747680485248565674e-02 1.438084542751312256e-01 -5.799749121069908142e-02 5.998317003250122070e-01 -1.417648792266845703e-01 -1.921044737100601196e-01
3.591657578945159912e-01 -3.555312454700469971e-01 3.946155905723571777e-01 8.497468382120132446e-02 -2.356570065021514893e-01 -9.081877022981643677e-02 4.457655251026153564e-01 -5.649479031562805176e-01
-1.833319664001464844e-02 8.288537710905075073e-02 -2.745372951030731201e-01 7.691021561622619629e-01 6.675732135772705078e-02 4.753072559833526611e-01 2.321376353502273560e-01 -2.040675580501556396e-01
-1.176341325044631958e-01 -5.367611646652221680e-01 3.511898219585418701e-01 5.705289840698242188e-01 -4.514459073543548584e-01 4.327427595853805542e-02 -1.709420382976531982e-01 -1.196459084749221802e-01
2.466575652360916138e-01 -3.125542104244232178e-01 -4.451013505458831787e-01 2.428399175405502319e-01 1.333857923746109009e-01 6.473920494318008423e-02 5.461834669113159180e-01 -5.138910412788391113e-01
-1.389595717191696167e-01 -1.904033720493316650e-01 1.319325156509876251e-02 7.717241644859313965e-01 -1.197151541709899902e-01 5.656635165214538574e-01 9.064089506864547729e-02 -7.862477749586105347e-02
-1.168704871088266373e-02 5.526666715741157532e-02 -2.844642847776412964e-03 6.409457921981811523e-01 -3.865351155400276184e-02 6.773748397827148438e-01 2.389939874410629272e-01 -2.618025243282318115e-01
-2.590494416654109955e-02 -2.684425413608551025e-01 1.105940043926239014e-01 5.712196230888366699e-01 1.109941080212593079e-01 6.052917242050170898e-01 4.517399370670318604e-01 7.731723785400390625e-02
-1.424649059772491455e-01 -4.783791005611419678e-01 2.566827535629272461e-01 7.358093261718750000e-01 -1.950373202562332153e-01 2.390894293785095215e-01 -2.076896131038665771e-01 -7.223213464021682739e-02
1.724999248981475830e-01 -6.277005076408386230e-01 -8.744850056245923042e-04 1.931673139333724976e-01 2.734799385070800781e-01 2.695228755474090576e-01 6.202356815338134766e-01 8.243311941623687744e-02
8.991993963718414307e-02 -4.905064404010772705e-01 2.935218811035156250e-01 5.896372795104980469e-01 1.778693795204162598e-01 4.642367362976074219e-01 -3.957300633192062378e-02 2.622426152229309082e-01
1.572360843420028687e-01 -2.653777301311492920e-01 -6.136494129896163940e-02 8.464375734329223633e-01 6.865029036998748779e-02 2.821982800960540771e-01 -2.607982158660888672e-01 1.796243041753768921e-01
2.246231585741043091e-01 -3.861728310585021973e-01 6.292567849159240723e-01 3.692404329776763916e-01 4.066019952297210693e-01 -5.781226232647895813e-02 2.680131494998931885e-01 -1.661744564771652222e-01
4.336910247802734375e-01 -3.872699737548828125e-01 4.871548116207122803e-01 1.983256489038467407e-01 1.604452729225158691e-01 -4.597448557615280151e-02 5.959514379501342773e-01 4.760852456092834473e-02
5.836359038949012756e-02 -6.200727820396423340e-01 -3.940024077892303467e-01 4.761410355567932129e-01 2.370265126228332520e-01 -3.340501785278320312e-01 -6.455840915441513062e-02 -2.412808090448379517e-01
7.476328611373901367e-01 -3.070267662405967712e-02 -2.974325418472290039e-02 5.108461976051330566e-01 2.033949829638004303e-02 3.481918573379516602e-01 -2.169584333896636963e-01 9.763056039810180664e-02
4.477126300334930420e-01 1.695412844419479370e-01 1.521526575088500977e-01 4.849436581134796143e-01 3.614723086357116699e-01 -2.845015823841094971e-01 3.622146546840667725e-01 -4.119289815425872803e-01
1.100567057728767395e-01 -2.279141843318939209e-01 3.043326735496520996e-01 3.208598494529724121e-01 -5.776318311691284180e-01 2.766661047935485840e-01 5.579575300216674805e-01 -1.373101174831390381e-01
-1.553200483322143555e-01 -5.347730517387390137e-01 1.677350401878356934e-01 6.954975128173828125e-01 -2.932541966438293457e-01 2.093241959810256958e-01 -2.001967728137969971e-01 -9.026815742254257202e-02
1.978550106287002563e-01 -5.928643345832824707e-01 -4.920584261417388916e-01 3.938609361648559570e-01 -1.386862248182296753e-01 3.741061985492706299e-01 -1.306997984647750854e-01 -1.893296241760253906e-01
1.080223396420478821e-01 3.027004934847354889e-02 -1.951916366815567017e-01 3.012260496616363525e-01 4.308580756187438965e-01 2.819595038890838623e-01 6.092261075973510742e-01 -4.714678227901458740e-01
-9.430201351642608643e-02 -4.725464284420013428e-01 1.566409319639205933e-01 1.874784231185913086e-01 -3.825844824314117432e-01 2.980864942073822021e-01 6.539677381515502930e-01 -2.126554101705551147e-01
-1.736845076084136963e-01 -2.938461005687713623e-01 3.397724628448486328e-01 7.833268046379089355e-01 -1.674884110689163208e-01 1.117212250828742981e-01 2.743840515613555908e-01 1.965226083993911743e-01
2.559632658958435059e-01 -3.218085169792175293e-01 -3.534785211086273193e-01 4.269067049026489258e-01 -2.417615801095962524e-02 6.038355231285095215e-01 -1.790946424007415771e-01 -3.555964231491088867e-01
4.638668000698089600e-01 -3.557720482349395752e-01 -1.233529150485992432e-01 1.615241914987564087e-01 4.002368748188018799e-01 5.787046551704406738e-01 -1.400169879198074341e-01 -3.197726905345916748e-01
4.545926451683044434e-01 -1.604271829128265381e-01 2.513334453105926514e-01 1.165755316615104675e-01 -3.620222210884094238e-01 -2.248472422361373901e-01 6.305665969848632812e-01 -3.340952694416046143e-01
4.536247253417968750e-01 -4.042594432830810547e-01 -6.790257990360260010e-02 1.657356172800064087e-01 4.204761981964111328e-01 2.200449630618095398e-02 5.240293145179748535e-01 -3.831824362277984619e-01
2.845683097839355469e-01 -1.786023192107677460e-02 2.899169623851776123e-01 4.412008821964263916e-01 2.465445995330810547e-01 -3.206196129322052002e-01 3.775411844253540039e-01 -5.778176784515380859e-01
2.940596938133239746e-01 -6.532822251319885254e-01 -5.388988927006721497e-02 5.073275566101074219e-01 2.262704521417617798e-01 -3.953301012516021729e-01 -2.304556407034397125e-02 1.358324885368347168e-01
4.110641777515411377e-01 -1.515346765518188477e-01 5.176116898655891418e-02 3.472128212451934814e-01 3.184043169021606445e-01 -2.488684803247451782e-01 5.891295671463012695e-01 -4.176568090915679932e-01
4.650318995118141174e-02 -5.093904137611389160e-01 6.822552680969238281e-01 3.674576878547668457e-01 9.555368870496749878e-02 -1.263353377580642700e-01 -5.954274535179138184e-02 -3.304920792579650879e-01
5.613467693328857422e-01 1.166899204254150391e-01 -2.662690281867980957e-01 4.952783882617950439e-01 2.628619968891143799e-01 2.467540204524993896e-01 4.547420740127563477e-01 1.352737993001937866e-01
3.747259378433227539e-01 -5.818688273429870605e-01 -2.219278514385223389e-01 4.855629801750183105e-02 3.481815457344055176e-01 5.249711871147155762e-01 2.037106156349182129e-01 -1.762847751379013062e-01
-1.282917410135269165e-01 1.719564348459243774e-01 3.482747972011566162e-01 6.985130906105041504e-01 -4.360460638999938965e-01 6.498480588197708130e-02 2.887459397315979004e-01 -2.588877379894256592e-01
-6.319225579500198364e-02 -5.204122066497802734e-01 2.360362261533737183e-01 3.784738183021545410e-01 -1.130192205309867859e-01 -4.258973896503448486e-01 1.693513244390487671e-01 -5.507998466491699219e-01
-1.186983957886695862e-01 -6.097259521484375000e-01 2.585217356681823730e-01 5.974366664886474609e-01 -3.190400898456573486e-01 7.411254197359085083e-02 -2.652400732040405273e-01 -1.129136681556701660e-01
5.456590652465820312e-02 -7.406911253929138184e-01 -3.071446716785430908e-01 4.053750336170196533e-01 -1.519942730665206909e-01 3.716291785240173340e-01 1.686947643756866455e-01 -7.998501881957054138e-03
6.408667564392089844e-01 -3.290335536003112793e-01 -2.858050465583801270e-01 6.016787141561508179e-02 -3.892948031425476074e-01 1.120152324438095093e-01 2.256031632423400879e-01 -4.251203835010528564e-01
9.118478000164031982e-02 -6.418867111206054688e-01 5.553801655769348145e-01 2.757377326488494873e-01 2.040191888809204102e-01 -3.251909837126731873e-02 3.901668787002563477e-01 -1.663362234830856323e-02
5.260324478149414062e-01 -1.826862543821334839e-01 -2.766217589378356934e-01 2.233553677797317505e-01 3.774919509887695312e-01 5.345397591590881348e-01 -2.850090153515338898e-02 -3.666921854019165039e-01
2.746511623263359070e-02 -5.492408871650695801e-01 7.361628115177154541e-02 3.873012065887451172e-01 -1.935372948646545410e-01 -5.316357612609863281e-01 3.252384960651397705e-01 -3.410061597824096680e-01
4.896342754364013672e-02 -2.216711044311523438e-01 -1.535521000623703003e-01 4.133205413818359375e-01 3.573435842990875244e-01 -1.607443541288375854e-01 3.590171933174133301e-01 -6.867501735687255859e-01
6.969790458679199219e-01 3.060329854488372803e-01 -2.291554212570190430e-01 5.171355009078979492e-01 -2.468611449003219604e-01 1.104731634259223938e-01 1.289390865713357925e-02 -1.652624607086181641e-01
7.726544141769409180e-01 -2.127406559884548187e-02 -1.643904596567153931e-01 1.739693284034729004e-01 -3.644930124282836914e-01 2.461888194084167480e-01 1.386970877647399902e-01 -3.640906512737274170e-01
-2.691944129765033722e-02 1.468769758939743042e-01 2.817069590091705322e-01 5.706011056900024414e-01 -2.447049617767333984e-01 6.132218837738037109e-01 9.124267846345901489e-02 -3.584846556186676025e-01
-1.596456319093704224e-01 -5.058060884475708008e-01 3.248673081398010254e-01 6.129726767539978027e-01 -3.827160298824310303e-01 1.802700310945510864e-01 -1.978306472301483154e-01 -1.389007717370986938e-01
5.015747547149658203e-01 -8.995450288057327271e-02 2.906620502471923828e-01 2.005254775285720825e-01 -3.105030953884124756e-01 -2.244536727666854858e-01 2.895654737949371338e-01 -6.204806566238403320e-01
6.289736181497573853e-02 -2.941604554653167725e-01 -1.950436681509017944e-01 3.355148136615753174e-01 1.625262647867202759e-01 -8.624694496393203735e-02 -3.296629339456558228e-02 -8.508592247962951660e-01
-2.603969871997833252e-01 -4.725507199764251709e-01 -7.281376514583826065e-03 7.807824611663818359e-01 -2.712730169296264648e-01 -1.418698281049728394e-01 7.404373586177825928e-02 4.057340323925018311e-03
3.446557521820068359e-01 -3.741624355316162109e-01 1.657954007387161255e-01 3.190429806709289551e-01 -3.743391633033752441e-01 5.676505565643310547e-01 -3.205293416976928711e-01 -2.164312899112701416e-01
8.027033805847167969e-01 -5.326008796691894531e-02 3.323329612612724304e-02 2.905908226966857910e-01 -1.006346493959426880e-01 -2.600564062595367432e-01 1.442960500717163086e-01 -4.107371270656585693e-01
-4.688660614192485809e-03 -6.084592938423156738e-01 -1.387450248003005981e-01 1.023134961724281311e-01 -3.722383826971054077e-02 4.378159344196319580e-01 6.081574559211730957e-01 -1.926477998495101929e-01
4.769391715526580811e-01 -6.067148447036743164e-01 -1.373326629400253296e-01 1.196561381220817566e-01 -3.699132939800620079e-03 2.181318104267120361e-01 5.425954461097717285e-01 1.710067391395568848e-01
7.621260732412338257e-02 -1.094699427485466003e-01 -9.501703083515167236e-02 7.851992249488830566e-01 -1.091285329312086105e-02 5.891944766044616699e-01 6.960508227348327637e-02 6.728979945182800293e-02
2.534184753894805908e-01 -4.653316140174865723e-01 1.996988952159881592e-01 7.320665568113327026e-02 -1.500912755727767944e-01 8.053717017173767090e-02 1.053758710622787476e-01 -7.961714863777160645e-01
6.659083366394042969e-01 -5.031751468777656555e-02 -1.846154183149337769e-01 5.513353347778320312e-01 5.884118378162384033e-02 3.983222842216491699e-01 -2.108948528766632080e-01 9.685699641704559326e-02
1.930283904075622559e-01 -3.150658011436462402e-01 -1.084563285112380981e-01 3.031603097915649414e-01 -7.276275008916854858e-02 1.146948039531707764e-01 8.565474152565002441e-01 -8.764697611331939697e-02
-3.598395735025405884e-02 -5.263421535491943359e-01 -5.631290003657341003e-02 5.884858965873718262e-01 -5.248076096177101135e-02 5.164270997047424316e-01 2.293374091386795044e-01 2.239093333482742310e-01
3.778224289417266846e-01 6.325327605009078979e-02 -3.216751217842102051e-01 4.918239712715148926e-01 1.929353177547454834e-01 -1.821187883615493774e-01 5.221644639968872070e-01 -4.060007929801940918e-01
3.122375607490539551e-01 -2.596339881420135498e-01 9.952968358993530273e-02 5.453988909721374512e-01 7.205809354782104492e-01 -7.687739282846450806e-02 -8.940949919633567333e-04 -5.083284527063369751e-02
-2.347937040030956268e-02 5.199841409921646118e-02 2.272847890853881836e-01 7.162402868270874023e-01 -2.596288025379180908e-01 5.111687779426574707e-01 2.886467874050140381e-01 -1.416637897491455078e-01
4.774992465972900391e-01 -5.143992304801940918e-01 -1.466568112373352051e-01 1.826618909835815430e-01 2.419939935207366943e-01 4.181554019451141357e-01 -1.467563807964324951e-01 -4.444794058799743652e-01
5.984829068183898926e-01 8.385629206895828247e-02 -1.082827895879745483e-01 3.641496598720550537e-01 4.033860564231872559e-01 -1.087544932961463928e-01 2.187227606773376465e-01 -5.177536606788635254e-01
5.467703342437744141e-01 -3.382752239704132080e-01 -1.094911396503448486e-01 1.463519632816314697e-01 -3.677060306072235107e-01 5.754920244216918945e-01 -6.109669059514999390e-02 -2.882242798805236816e-01
4.069159924983978271e-01 -7.143743336200714111e-02 -4.229341745376586914e-01 4.568355381488800049e-01 -5.870091915130615234e-01 8.047242462635040283e-02 3.872717171907424927e-02 -2.986446022987365723e-01
5.826741456985473633e-01 -3.793051242828369141e-01 -1.197127476334571838e-01 2.624112963676452637e-01 5.717604756355285645e-01 5.603371933102607727e-02 2.243765145540237427e-01 -2.302890121936798096e-01
2.006018012762069702e-01 -7.368580698966979980e-01 -3.672217205166816711e-02 1.584287434816360474e-01 5.553416162729263306e-02 2.813155651092529297e-01 5.183750391006469727e-01 1.985343396663665771e-01
2.821463644504547119e-01 -2.799944281578063965e-01 1.689779460430145264e-01 4.828040003776550293e-01 5.358413457870483398e-01 -2.629053592681884766e-01 3.837965130805969238e-01 -2.771252989768981934e-01
2.035656124353408813e-01 -2.245706915855407715e-01 3.714910149574279785e-01 4.743472635746002197e-01 5.637042522430419922e-01 -1.623106449842453003e-01 5.898894742131233215e-02 -4.444449841976165771e-01
3.803515434265136719e-01 -2.869057655334472656e-01 5.168830975890159607e-02 2.948134243488311768e-01 -5.574592351913452148e-01 1.963111907243728638e-01 5.691882967948913574e-01 -1.007823050022125244e-01
4.491679072380065918e-01 -1.477701067924499512e-01 2.641144394874572754e-01 3.951471149921417236e-01 -2.824158668518066406e-01 -4.546989798545837402e-01 -1.751490086317062378e-01 -4.830396771430969238e-01
5.075229406356811523e-01 -3.913979828357696533e-01 1.452888995409011841e-01 1.925996541976928711e-01 -2.276813797652721405e-02 -1.715598441660404205e-02 -1.617597788572311401e-01 -7.099618315696716309e-01
5.572329834103584290e-02 9.999766200780868530e-02 1.592463254928588867e-01 6.869816184043884277e-01 -4.732854962348937988e-01 4.417124986648559570e-01 -1.131206527352333069e-01 -2.401805222034454346e-01
6.714849174022674561e-02 -4.293861389160156250e-01 2.349636256694793701e-01 6.342281699180603027e-01 6.927403807640075684e-02 5.599797964096069336e-01 -1.724193692207336426e-01 7.456988096237182617e-02
1.446783244609832764e-01 -4.856172204017639160e-01 6.129513308405876160e-02 7.469018697738647461e-01 1.313638836145401001e-01 2.035714387893676758e-01 -1.761054247617721558e-01 3.031727969646453857e-01
5.999241471290588379e-01 -1.274357289075851440e-01 -2.456850260496139526e-01 2.256552726030349731e-01 -4.899366199970245361e-01 -1.648171246051788330e-01 1.934787034988403320e-01 -4.559969604015350342e-01
7.131246328353881836e-01 -4.941113293170928955e-02 2.315416336059570312e-01 9.694891422986984253e-02 -1.055308654904365540e-01 9.748350828886032104e-02 1.450952887535095215e-01 -6.199262738227844238e-01
-2.336295396089553833e-01 -6.061562299728393555e-01 -3.125509619712829590e-02 7.396386265754699707e-01 -6.680740974843502045e-03 1.615114063024520874e-01 -6.113873422145843506e-02 9.012439288198947906e-03
-1.526818275451660156e-01 -1.035473048686981201e-01 9.937186539173126221e-02 6.999245285987854004e-01 -6.554604321718215942e-02 5.958940386772155762e-01 2.880683243274688721e-01 -1.543624401092529297e-01
1.549386680126190186e-01 -4.807053506374359131e-01 -3.779134154319763184e-01 3.701928853988647461e-01 2.225707173347473145e-01 2.681983411312103271e-01 -2.118768841028213501e-01 -5.465300679206848145e-01
4.175823628902435303e-01 1.745566427707672119e-01 -3.063744008541107178e-01 5.460857748985290527e-01 -4.417955875396728516e-01 2.505576610565185547e-02 -1.189942732453346252e-01 -4.394420385360717773e-01
6.192528009414672852e-01 -1.274836957454681396e-01 1.329285651445388794e-01 3.591130375862121582e-01 5.754073858261108398e-01 -1.696611940860748291e-01 1.062345057725906372e-01 -2.871887087821960449e-01
4.183053374290466309e-01 -1.566007882356643677e-01 3.104097247123718262e-01 2.198052853345870972e-01 -9.658545255661010742e-02 -2.558998167514801025e-01 6.495402455329895020e-01 -3.988886773586273193e-01
2.037538737058639526e-01 -4.390766322612762451e-01 4.667111486196517944e-02 3.573308587074279785e-01 1.067615896463394165e-01 -1.029980406165122986e-01 -4.252015948295593262e-01 -6.580498814582824707e-01
-1.272189766168594360e-01 1.467434316873550415e-01 -9.726163744926452637e-02 8.619502186775207520e-01 7.914315909147262573e-02 2.333159148693084717e-01 3.779247105121612549e-01 -7.960329949855804443e-02
4.739868640899658203e-02 -6.405808031558990479e-02 6.452897191047668457e-02 4.609053730964660645e-01 -3.927746415138244629e-01 3.639263808727264404e-01 6.526126861572265625e-01 -2.538396418094635010e-01
-2.023865878582000732e-01 -3.429604470729827881e-01 2.468539327383041382e-01 7.796378135681152344e-01 -3.654874563217163086e-01 -1.633697748184204102e-01 -4.941500723361968994e-02 -9.966576844453811646e-02
3.174160718917846680e-01 -7.336242794990539551e-01 -5.068545415997505188e-02 9.859688580036163330e-02 2.365989610552787781e-03 2.779824435710906982e-01 4.980835616588592529e-01 1.529217511415481567e-01
2.184810191392898560e-01 -4.994550943374633789e-01 -1.832013130187988281e-01 5.272313952445983887e-01 5.548303723335266113e-01 -2.366348505020141602e-01 -1.081978902220726013e-01 -1.254418343305587769e-01
6.768805533647537231e-02 3.339414671063423157e-02 1.026057377457618713e-01 3.871293663978576660e-01 -6.344518661499023438e-01 3.319028019905090332e-01 4.543263316154479980e-01 -3.388291001319885254e-01
6.858724355697631836e-01 -1.810900419950485229e-01 -8.579363673925399780e-02 1.046572104096412659e-01 -1.056877002120018005e-01 6.583768129348754883e-02 2.325049368664622307e-03 -6.804130673408508301e-01
1.005911007523536682e-01 -4.619389772415161133e-01 6.428104043006896973e-01 3.367961943149566650e-01 3.924396932125091553e-01 1.503173448145389557e-02 2.596016526222229004e-01 -1.680155545473098755e-01
2.250264734029769897e-01 -2.735107541084289551e-01 9.073808789253234863e-02 3.823179602622985840e-01 7.115400433540344238e-01 1.152724698185920715e-01 4.281008243560791016e-02 -4.458080828189849854e-01
1.051075085997581482e-01 -5.056451559066772461e-01 4.170803427696228027e-01 4.046331346035003662e-01 -3.025895953178405762e-01 4.804991781711578369e-01 2.336558848619461060e-01 -1.362211853265762329e-01
5.341430902481079102e-01 2.867848426103591919e-02 1.044404581189155579e-01 3.365558981895446777e-01 1.298021525144577026e-01 -3.906555771827697754e-01 4.708978831768035889e-01 -4.455175697803497314e-01
6.666148304939270020e-01 -7.889623939990997314e-02 -3.811137676239013672e-01 5.434625744819641113e-01 5.071951448917388916e-02 2.762787044048309326e-01 -5.102900788187980652e-02 1.652103811502456665e-01
3.008849322795867920e-01 7.002891600131988525e-02 -3.311146199703216553e-01 4.717031717300415039e-01 -1.178836226463317871e-01 -2.981450259685516357e-01 5.859321355819702148e-01 -3.554150164127349854e-01
5.610297322273254395e-01 1.946801394224166870e-01 2.043576538562774658e-01 4.970250129699707031e-01 4.157016873359680176e-01 -2.194874733686447144e-01 1.811219900846481323e-01 -3.236691355705261230e-01
2.628769576549530029e-01 2.816791646182537079e-02 2.342397272586822510e-01 2.649224996566772461e-01 -7.227233052253723145e-01 2.628665864467620850e-01 3.434834182262420654e-01 -3.092593550682067871e-01
1.011954918503761292e-01 -1.766354739665985107e-01 -3.596989065408706665e-02 6.017766594886779785e-01 6.089968085289001465e-01 -1.099718138575553894e-01 4.482086300849914551e-01 -1.061526909470558167e-01
5.107044577598571777e-01 -4.621747434139251709e-01 -2.242723479866981506e-03 2.045744955539703369e-01 -5.856719985604286194e-02 6.545863151550292969e-01 -1.368350088596343994e-01 -1.818859577178955078e-01
5.154140591621398926e-01 -4.063507616519927979e-01 3.118617832660675049e-01 -1.381006091833114624e-03 -2.681302428245544434e-01 -5.478411167860031128e-02 3.855496644973754883e-01 -4.984215199947357178e-01
-2.700313925743103027e-02 2.671910822391510010e-01 4.489307999610900879e-01 7.180666923522949219e-01 -3.023957610130310059e-01 2.410013675689697266e-01 1.079625487327575684e-01 -2.225765734910964966e-01
-2.210014760494232178e-01 -5.738748311996459961e-01 -3.681975649669766426e-03 7.812189459800720215e-01 -4.142454639077186584e-02 -7.266597449779510498e-02 -4.326483607292175293e-02 5.139469727873802185e-02
7.277325391769409180e-01 9.343212097883224487e-02 -7.704570889472961426e-02 5.967748165130615234e-01 -2.509017884731292725e-01 3.026811033487319946e-02 4.460790008306503296e-02 1.836900413036346436e-01
-1.799955964088439941e-01 -3.915662169456481934e-01 2.863853871822357178e-01 6.557734012603759766e-01 -4.955818951129913330e-01 -6.668973714113235474e-02 -1.252065002918243408e-01 -1.910406649112701416e-01
5.415463447570800781e-01 -3.516741693019866943e-01 2.380643635988235474e-01 1.095627099275588989e-01 5.368753075599670410e-01 1.754825711250305176e-01 3.454300761222839355e-01 -2.757227420806884766e-01
3.442600369453430176e-01 -5.682014822959899902e-01 6.110584735870361328e-02 3.334189951419830322e-01 -2.861405014991760254e-01 -5.617949366569519043e-01 2.094956189393997192e-01 -4.849426075816154480e-02
-3.299452736973762512e-02 -1.480051726102828979e-01 1.133552268147468567e-01 8.671877980232238770e-01 -3.655318617820739746e-01 1.487115025520324707e-01 -2.245485037565231323e-01 -7.740321010351181030e-02
9.095278382301330566e-02 2.252596318721771240e-01 -7.838918268680572510e-02 7.398145794868469238e-01 -1.763409674167633057e-01 5.316681265830993652e-01 1.348231136798858643e-01 -2.357349395751953125e-01
1.799406260251998901e-01 -3.014054596424102783e-01 6.280117481946945190e-02 4.910148382186889648e-01 5.455752015113830566e-01 -2.165090292692184448e-01 4.246945679187774658e-01 -3.268678784370422363e-01
7.044565081596374512e-01 -8.184616453945636749e-03 1.517927348613739014e-01 5.406436920166015625e-01 -1.508557200431823730e-01 -9.734279662370681763e-02 1.376489251852035522e-01 3.703473210334777832e-01
6.099902987480163574e-01 -2.822887003421783447e-01 4.824072122573852539e-01 8.562280563637614250e-04 -1.559655964374542236e-01 1.799535304307937622e-01 2.371703237295150757e-01 -4.500547051429748535e-01
2.483092248439788818e-01 -5.286288261413574219e-01 2.833289466798305511e-02 2.156453579664230347e-01 -1.247188425622880459e-03 -1.163028180599212646e-01 7.717453837394714355e-01 -4.969424754381179810e-02
1.961088478565216064e-01 -2.179000079631805420e-01 -2.447092384099960327e-01 3.022922575473785400e-01 3.424491584300994873e-01 -2.091984637081623077e-02 2.704150676727294922e-01 -7.562832236289978027e-01
3.085572421550750732e-01 -4.432544410228729248e-01 1.833260506391525269e-01 3.970753252506256104e-01 -2.593714892864227295e-01 -5.701631903648376465e-01 1.248415112495422363e-01 -3.302963376045227051e-01
4.162739813327789307e-01 -3.559529483318328857e-01 -3.962247073650360107e-01 3.197233974933624268e-01 -1.588677614927291870e-01 3.993056118488311768e-01 -2.197394222021102905e-01 -4.558802545070648193e-01
3.986492753028869629e-01 -6.687213480472564697e-02 1.186110451817512512e-01 4.283599555492401123e-01 7.113615274429321289e-01 9.920047223567962646e-02 3.376168608665466309e-01 -9.583956748247146606e-02
7.412499282509088516e-03 -3.769422173500061035e-01 9.532570093870162964e-02 2.651459574699401855e-01 2.670359909534454346e-01 5.254473909735679626e-02 1.668998003005981445e-01 -8.225238919258117676e-01
4.392514824867248535e-01 -1.639379858970642090e-01 -5.616711378097534180e-01 5.246085524559020996e-01 5.158424843102693558e-03 -1.747465729713439941e-01 3.985820412635803223e-01 7.957793772220611572e-03
5.218815803527832031e-01 -3.040581941604614258e-01 -1.308111399412155151e-01 1.966621875762939453e-01 -2.828025259077548981e-02 6.122896671295166016e-01 -2.388116866350173950e-01 -3.829767704010009766e-01
6.193525791168212891e-01 1.933568529784679413e-02 2.958013713359832764e-01 4.630889296531677246e-01 3.412383496761322021e-01 -3.764323294162750244e-01 2.094940692186355591e-01 -1.097535341978073120e-01
6.563265919685363770e-01 -2.786225378513336182e-01 -6.096377223730087280e-02 1.330185085535049438e-01 -2.241610735654830933e-01 5.099707245826721191e-01 -9.826221317052841187e-02 -3.875831365585327148e-01
1.923018544912338257e-01 -1.699022203683853149e-01 -6.400462239980697632e-02 2.413849085569381714e-01 8.901627361774444580e-02 -1.928143054246902466e-01 4.082351922988891602e-01 -8.124241232872009277e-01
4.401606321334838867e-01 -2.691346704959869385e-01 -4.125471413135528564e-01 5.688763856887817383e-01 -1.650409549474716187e-01 -3.051132261753082275e-01 3.193155229091644287e-01 1.330958306789398193e-01
3.090552091598510742e-01 -2.334979921579360962e-01 2.127620577812194824e-01 6.998781859874725342e-02 -1.561508774757385254e-01 -3.080674260854721069e-02 4.774341285228729248e-01 -7.392713427543640137e-01
1.060298532247543335e-01 -2.931020259857177734e-01 -1.845934391021728516e-01 2.724878787994384766e-01 3.234407603740692139e-01 1.177241802215576172e-01 -2.345367893576622009e-02 -8.218889832496643066e-01
2.194418460130691528e-01 -3.634611666202545166e-01 4.133845865726470947e-01 5.377254486083984375e-01 4.944263994693756104e-01 -3.090718984603881836e-01 4.567351192235946655e-02 -1.328039318323135376e-01
2.193592190742492676e-01 -6.452549695968627930e-01 -3.317738175392150879e-01 2.623746395111083984e-01 1.769964545965194702e-01 3.279398381710052490e-01 -2.293008565902709961e-01 -4.064012467861175537e-01
5.704066157341003418e-01 5.935285240411758423e-02 -3.497231006622314453e-02 5.481470823287963867e-01 -5.808569788932800293e-01 4.183936864137649536e-02 1.414460390806198120e-01 1.013553440570831299e-01
5.319858789443969727e-01 -1.309373509138822556e-02 2.741010189056396484e-01 2.272381335496902466e-01 -4.494483768939971924e-02 -2.762197554111480713e-01 5.833736062049865723e-01 -4.140158891677856445e-01
6.101054549217224121e-01 -8.096341788768768311e-02 1.682314276695251465e-01 3.397208750247955322e-01 3.479299545288085938e-01 -3.489231318235397339e-02 2.095190435647964478e-01 -5.579724311828613281e-01
-3.940377011895179749e-02 1.241413652896881104e-01 1.762534379959106445e-01 8.094699978828430176e-01 -2.054595947265625000e-01 4.815936982631683350e-01 1.073863636702299118e-02 -1.498922556638717651e-01
3.429246544837951660e-01 -6.904396414756774902e-01 2.382670640945434570e-01 2.431405335664749146e-01 -2.873032987117767334e-01 -3.912929296493530273e-01 -3.917057439684867859e-02 -2.293897122144699097e-01
7.375421524047851562e-01 7.750894874334335327e-03 -2.375707030296325684e-02 4.089531600475311279e-01 3.597652912139892578e-01 -2.184605300426483154e-01 1.795929819345474243e-01 -2.806327044963836670e-01
6.024011373519897461e-01 -1.168209239840507507e-01 -2.250626832246780396e-01 7.945116609334945679e-02 -3.164241015911102295e-01 1.244977563619613647e-01 1.052293777465820312e-01 -6.631762981414794922e-01
1.302264928817749023e-01 -4.506891369819641113e-01 -2.638688087463378906e-01 1.547033488750457764e-01 -6.878200173377990723e-02 2.194028347730636597e-01 -1.755924671888351440e-01 -7.763113975524902344e-01
1.300799846649169922e-01 -1.619496792554855347e-01 -2.759383618831634521e-01 5.230041146278381348e-01 5.032335519790649414e-01 -9.667361527681350708e-02 4.420368671417236328e-01 -3.862509429454803467e-01
3.435490429401397705e-01 -1.741041541099548340e-01 6.251046061515808105e-02 3.512993454933166504e-01 6.446967720985412598e-01 1.096516009420156479e-02 3.244970738887786865e-01 -4.508776068687438965e-01
3.499438762664794922e-01 -6.572185754776000977e-01 -3.926777243614196777e-01 3.808761537075042725e-01 -1.600683629512786865e-01 -3.075795173645019531e-01 -1.615691930055618286e-01 -3.023852594196796417e-03
8.832962810993194580e-02 -4.999806582927703857e-01 -5.283482074737548828e-01 3.984475135803222656e-01 1.653511971235275269e-01 -2.763333320617675781e-01 9.823451191186904907e-02 -4.369825124740600586e-01
-6.223835423588752747e-02 1.857730448246002197e-01 1.982952356338500977e-01 7.315275669097900391e-01 -4.808508455753326416e-01 1.288782507181167603e-01 3.157907128334045410e-01 -1.990229934453964233e-01
3.636167943477630615e-01 -6.794881820678710938e-01 2.506552338600158691e-01 3.932038843631744385e-01 2.605347037315368652e-01 -2.165387719869613647e-01 1.650919020175933838e-01 2.159136682748794556e-01
4.031699299812316895e-01 -1.374825984239578247e-01 1.343432366847991943e-01 1.505648195743560791e-01 -5.811522006988525391e-01 4.035526812076568604e-01 2.842696607112884521e-01 -4.432074427604675293e-01
3.779557049274444580e-01 -6.069622635841369629e-01 1.941404193639755249e-01 1.718260794878005981e-01 2.044242769479751587e-01 6.144431829452514648e-01 -4.526957869529724121e-02 -1.234419178217649460e-02
2.488503754138946533e-01 -1.183866634964942932e-01 -4.664327502250671387e-01 6.553340554237365723e-01 -2.910727560520172119e-01 1.620331704616546631e-01 -3.238025307655334473e-01 -2.474057823419570923e-01
1.966929584741592407e-01 -5.290516018867492676e-01 -3.379363417625427246e-01 5.823152065277099609e-01 8.284973353147506714e-02 -4.524728655815124512e-01 8.631858974695205688e-02 9.527646750211715698e-02
-1.384756267070770264e-01 -3.720161020755767822e-01 -1.156357750296592712e-01 5.828593969345092773e-01 1.065915971994400024e-01 5.400707721710205078e-01 4.215534031391143799e-01 -9.266275167465209961e-02
-7.794184237718582153e-02 -9.610669314861297607e-02 -5.210997164249420166e-02 6.077003479003906250e-01 -2.995282113552093506e-01 1.899190694093704224e-01 -3.282530605792999268e-01 -6.157408952713012695e-01
1.806232929229736328e-01 -2.506435811519622803e-01 1.625493317842483521e-01 2.713233828544616699e-01 -1.056088060140609741e-01 2.969913482666015625e-01 -3.741842210292816162e-01 -7.517602443695068359e-01
6.562172174453735352e-01 -9.269836544990539551e-02 -2.814784049987792969e-01 2.619605660438537598e-01 -4.701616764068603516e-01 3.454410731792449951e-01 2.084244787693023682e-01 -1.706175208091735840e-01
2.959697507321834564e-02 -2.821331918239593506e-01 7.197456061840057373e-02 3.587475717067718506e-01 -6.062756180763244629e-01 2.715255618095397949e-01 5.534792542457580566e-01 -1.949593126773834229e-01
3.542654216289520264e-01 -6.553296446800231934e-01 -2.332782447338104248e-01 4.095887765288352966e-02 2.204583734273910522e-01 3.479157090187072754e-01 -1.149046868085861206e-01 -4.539743065834045410e-01
5.514057278633117676e-01 -1.819640249013900757e-01 -5.642395466566085815e-02 3.088847100734710693e-01 2.455829381942749023e-01 9.463300555944442749e-02 6.835879087448120117e-01 1.663986295461654663e-01
3.455683961510658264e-02 -8.832682669162750244e-02 1.431089639663696289e-01 5.200180411338806152e-01 4.295437037944793701e-01 -2.762866616249084473e-01 3.262175619602203369e-01 -5.769274234771728516e-01
8.132839202880859375e-02 -1.413785517215728760e-01 2.526244819164276123e-01 4.079006016254425049e-01 -7.771173715591430664e-01 -1.010897755622863770e-01 2.637780904769897461e-01 -2.438982278108596802e-01
2.243862599134445190e-01 -3.540934622287750244e-01 6.726691126823425293e-01 2.623172402381896973e-01 2.896362543106079102e-01 1.177430301904678345e-01 4.157130718231201172e-01 -1.800130605697631836e-01
1.548056006431579590e-01 -1.546981334686279297e-01 1.538396477699279785e-01 5.000036954879760742e-01 -7.212480902671813965e-01 -1.002223491668701172e-01 3.801216483116149902e-01 -6.080776080489158630e-02
3.398146629333496094e-01 -5.883386135101318359e-01 5.162253379821777344e-01 1.640004068613052368e-01 1.599002331495285034e-01 1.097251996397972107e-01 -1.879212558269500732e-01 -4.148216247558593750e-01
4.484839737415313721e-01 -8.785854279994964600e-02 4.006119072437286377e-02 1.303591281175613403e-01 -3.072369098663330078e-01 4.135670661926269531e-01 2.920023202896118164e-01 -6.494975686073303223e-01
3.014054298400878906e-01 -6.214112043380737305e-01 2.757743895053863525e-01 4.077315628528594971e-01 6.469436734914779663e-02 -5.008720755577087402e-01 1.583258211612701416e-01 -2.410655282437801361e-02
7.131505608558654785e-01 -2.202238738536834717e-01 1.918559372425079346e-01 1.083247140049934387e-01 2.090560942888259888e-01 -4.987742379307746887e-02 3.013621270656585693e-01 -5.073098540306091309e-01
2.722011506557464600e-01 -6.422253847122192383e-01 4.519637823104858398e-01 2.772527933120727539e-01 3.133806167170405388e-03 -2.783950865268707275e-01 8.413633331656455994e-03 -3.933553099632263184e-01
1.751367151737213135e-01 -3.807866573333740234e-01 2.343867532908916473e-02 2.303906828165054321e-01 -4.169194996356964111e-01 5.223205089569091797e-01 5.574526190757751465e-01 -1.153489202260971069e-01
4.767049551010131836e-01 2.211559414863586426e-01 -2.970298230648040771e-01 6.380590200424194336e-01 -3.753711283206939697e-01 3.004182875156402588e-02 -1.481804996728897095e-01 -2.544267475605010986e-01
-3.876368328928947449e-02 -3.102805018424987793e-01 -1.546226143836975098e-01 6.093591451644897461e-01 -1.097279507666826248e-02 6.114765405654907227e-01 3.630707561969757080e-01 -3.394356369972229004e-02
-1.364164799451828003e-01 -5.294011235237121582e-01 6.734234094619750977e-02 6.124659180641174316e-01 -1.499879639595746994e-02 5.642774701118469238e-01 -4.365160316228866577e-02 -3.059680014848709106e-02
2.811925709247589111e-01 -5.658913850784301758e-01 -3.034733235836029053e-01 2.004885375499725342e-01 3.027591705322265625e-01 5.224428176879882812e-01 -1.003487482666969299e-01 -3.061479032039642334e-01
2.589804828166961670e-01 -2.840659916400909424e-01 -6.185911893844604492e-01 2.738215923309326172e-01 1.069026365876197815e-01 3.452470898628234863e-01 1.879616379737854004e-01 -4.781726300716400146e-01
6.342987418174743652e-01 1.715038120746612549e-01 4.113171994686126709e-02 3.293928205966949463e-01 1.385775804519653320e-01 -1.700372099876403809e-01 3.144373297691345215e-01 -5.577390789985656738e-01
4.066579416394233704e-02 2.271617650985717773e-01 4.524742364883422852e-01 6.528677344322204590e-01 -4.968257546424865723e-01 1.005353927612304688e-01 2.802181616425514221e-02 -2.409279942512512207e-01
-1.195193529129028320e-01 1.492075324058532715e-01 3.545787036418914795e-01 5.503626465797424316e-01 -2.065299302339553833e-01 5.057570934295654297e-01 5.935606732964515686e-02 -4.825548231601715088e-01
3.568586707115173340e-01 -1.595788449048995972e-01 5.439398884773254395e-01 2.683288156986236572e-01 -2.204635888338088989e-01 1.192304044961929321e-01 6.438615918159484863e-01 4.401943460106849670e-02
1.385238915681838989e-01 -1.263079345226287842e-01 -3.283102512359619141e-01 3.608547151088714600e-01 1.986793279647827148e-01 -3.461318835616111755e-02 6.574400067329406738e-01 -5.039393901824951172e-01
4.144691526889801025e-01 -1.029589474201202393e-01 2.221020758152008057e-01 3.520789742469787598e-01 4.596233963966369629e-01 -1.633198708295822144e-01 4.033460617065429688e-01 -4.936708211898803711e-01
7.648141682147979736e-02 6.166263669729232788e-02 -2.626949362456798553e-02 3.561014533042907715e-01 2.518874704837799072e-01 -8.737216889858245850e-02 4.341871738433837891e-01 -7.766919136047363281e-01
6.007140278816223145e-01 -2.610943317413330078e-01 -2.252056449651718140e-01 2.249609082937240601e-01 2.433601319789886475e-01 2.479767650365829468e-01 -3.096365034580230713e-01 -5.030466914176940918e-01
3.848204016685485840e-01 -2.808530330657958984e-01 -3.369421958923339844e-01 5.628992319107055664e-01 -2.331776767969131470e-01 -4.430034160614013672e-01 2.824448347091674805e-01 1.106807067990303040e-01
6.328668594360351562e-01 -6.364520192146301270e-01 1.152142137289047241e-01 2.692041099071502686e-01 -9.417987614870071411e-02 2.594573497772216797e-01 -5.575253441929817200e-02 -1.713682413101196289e-01
5.596281290054321289e-01 -4.584223926067352295e-01 2.687267363071441650e-01 3.686440289020538330e-01 1.189963594079017639e-01 -5.006397366523742676e-01 3.196661919355392456e-02 -5.225616320967674255e-02
4.349650740623474121e-01 -3.386946022510528564e-01 -3.957466185092926025e-01 1.385074257850646973e-01 1.255928575992584229e-01 3.454303443431854248e-01 3.726075589656829834e-02 -6.195220947265625000e-01
1.274522840976715088e-01 -7.474809885025024414e-01 5.652261432260274887e-03 1.567025780677795410e-01 -1.343725323677062988e-01 -7.495573908090591431e-02 6.074889302253723145e-01 8.788195252418518066e-02
3.341141045093536377e-01 -3.347768485546112061e-01 4.268311262130737305e-01 1.441422998905181885e-01 -5.224770903587341309e-01 4.630629420280456543e-01 1.538190245628356934e-01 -2.495204210281372070e-01
2.116662114858627319e-01 -3.806644082069396973e-01 -2.269746512174606323e-01 2.932256758213043213e-01 6.074688434600830078e-01 2.748925983905792236e-01 3.689332604408264160e-01 -3.034749925136566162e-01
2.663121521472930908e-01 -3.449296057224273682e-01 -3.055004477500915527e-01 2.821938097476959229e-01 -1.155196130275726318e-01 5.865818262100219727e-01 -2.219464778900146484e-01 -4.800565540790557861e-01
4.118878543376922607e-01 -6.074379682540893555e-01 -1.159567013382911682e-01 4.944810867309570312e-01 3.259411156177520752e-01 -2.527540922164916992e-01 1.537065766751766205e-02 1.818011552095413208e-01
5.415794253349304199e-01 2.876890823245048523e-02 -2.462095618247985840e-01 5.668581128120422363e-01 3.025619685649871826e-01 -3.658152222633361816e-01 2.243349552154541016e-01 -2.196040749549865723e-01
4.457893371582031250e-01 1.971076428890228271e-02 1.993324458599090576e-01 3.223732411861419678e-01 6.243914365768432617e-01 9.004510194063186646e-02 3.336300849914550781e-01 -3.846344351768493652e-01
-3.461108356714248657e-02 2.952859401702880859e-01 4.789019748568534851e-02 8.794995546340942383e-01 -2.330253273248672485e-01 1.244504824280738831e-01 8.735379576683044434e-02 -2.416111230850219727e-01
3.224779367446899414e-01 -2.223062217235565186e-01 -2.028725482523441315e-02 5.822834372520446777e-01 7.339806109666824341e-02 -1.761282533407211304e-01 -5.486639142036437988e-01 -4.119245707988739014e-01
4.740101695060729980e-01 -2.776511199772357941e-02 3.192171752452850342e-01 5.200447440147399902e-01 2.998978495597839355e-01 -4.333884119987487793e-01 2.141151130199432373e-01 -2.803353369235992432e-01
4.337503910064697266e-01 -7.659767568111419678e-02 1.135124415159225464e-01 2.346187084913253784e-01 -2.492312639951705933e-01 -1.447439044713973999e-01 -5.958995595574378967e-02 -8.071210384368896484e-01
6.034772396087646484e-01 -1.738913506269454956e-01 1.516578197479248047e-01 4.988012611865997314e-01 3.864055275917053223e-01 -3.766228854656219482e-01 2.013039886951446533e-01 4.579189419746398926e-02
2.201174199581146240e-01 -6.653443574905395508e-01 -2.614320516586303711e-01 1.516503095626831055e-01 3.386371135711669922e-01 4.934294819831848145e-01 -2.292176894843578339e-02 -2.425849884748458862e-01
7.264775037765502930e-01 -1.817591488361358643e-01 -1.857967376708984375e-01 7.114854454994201660e-02 -4.369686245918273926e-01 1.121629923582077026e-01 3.604379594326019287e-01 -2.572426795959472656e-01
6.467273831367492676e-01 -6.609694659709930420e-02 -2.561227679252624512e-01 4.840464293956756592e-01 2.797344923019409180e-01 3.709591925144195557e-01 4.397851228713989258e-02 2.442923188209533691e-01
3.870341926813125610e-02 3.211485743522644043e-01 1.868294924497604370e-01 8.078316450119018555e-01 -3.488900959491729736e-01 3.088756836950778961e-02 2.571746706962585449e-01 -1.380263715982437134e-01
-9.542813897132873535e-02 -4.799192249774932861e-01 -2.065998911857604980e-01 7.640061378479003906e-01 8.528221398591995239e-02 3.372850418090820312e-01 -1.132636815309524536e-01 1.786807738244533539e-02
-5.287233367562294006e-02 -5.858481526374816895e-01 -2.447748482227325439e-01 1.155110448598861694e-01 2.838234789669513702e-02 1.875686496496200562e-01 1.208072602748870850e-01 -7.281119227409362793e-01
3.590692281723022461e-01 3.357701897621154785e-01 1.224918663501739502e-01 4.038151502609252930e-01 -1.730011403560638428e-02 -1.153022721409797668e-01 6.364826560020446777e-01 -4.019363820552825928e-01
-1.487429440021514893e-01 -4.577033817768096924e-01 -2.940989434719085693e-01 3.618917465209960938e-01 1.740871816873550415e-01 -1.298597902059555054e-01 1.588647812604904175e-01 -6.917480230331420898e-01
2.754964530467987061e-01 -2.921757996082305908e-01 1.176563575863838196e-01 3.897988423705101013e-02 -2.914300560951232910e-01 3.093817830085754395e-01 8.875984698534011841e-03 -8.016514182090759277e-01
4.564132094383239746e-01 9.683908894658088684e-03 -4.499810039997100830e-01 6.146990060806274414e-01 1.485073715448379517e-01 -1.757329702377319336e-01 3.883545100688934326e-01 8.660111576318740845e-02
3.496753275394439697e-01 -2.128649502992630005e-01 -2.038163840770721436e-01 3.352552354335784912e-01 5.482195615768432617e-01 1.137541681528091431e-01 3.986539244651794434e-01 -4.539477527141571045e-01
1.768645942211151123e-01 -1.915881931781768799e-01 -5.143402218818664551e-01 3.870503306388854980e-01 1.369931548833847046e-01 -1.417942494153976440e-01 4.111083745956420898e-01 -5.565755367279052734e-01
6.167315244674682617e-01 -2.530763745307922363e-01 1.674188971519470215e-01 3.216786980628967285e-01 6.175152659416198730e-01 -1.338205486536026001e-02 1.322077065706253052e-01 -1.584457159042358398e-01
-2.015567123889923096e-01 -1.761752367019653320e-01 1.468299049884080887e-02 7.781466245651245117e-01 -4.090119004249572754e-01 -1.294744908809661865e-01 3.611652255058288574e-01 9.008235484361648560e-02
5.005833506584167480e-01 -5.667994022369384766e-01 -1.627806425094604492e-01 4.451372027397155762e-01 5.922993645071983337e-03 -4.069353640079498291e-01 7.588225882500410080e-03 -1.944760084152221680e-01
5.448827147483825684e-01 -3.679348826408386230e-01 -3.205777108669281006e-01 1.656934618949890137e-01 1.996226757764816284e-01 5.179747343063354492e-01 -6.946356594562530518e-02 -3.528880476951599121e-01
1.834814250469207764e-01 -2.652671933174133301e-01 2.060731649398803711e-01 -2.311421930789947510e-02 -3.237553238868713379e-01 2.732544839382171631e-01 4.242157340049743652e-01 -7.025120854377746582e-01
3.312617912888526917e-02 -1.485847234725952148e-01 3.244635760784149170e-01 7.006548643112182617e-01 -6.039782166481018066e-01 1.088203713297843933e-01 -6.194799020886421204e-02 -1.273986324667930603e-02
4.248675107955932617e-01 1.823457926511764526e-01 -3.336575031280517578e-01 6.369426250457763672e-01 -4.494382441043853760e-01 2.158960253000259399e-01 -2.900369837880134583e-02 -1.405970752239227295e-01
7.562575340270996094e-01 -3.695408999919891357e-01 -2.254232615232467651e-01 1.717409342527389526e-01 2.446030080318450928e-01 2.607325613498687744e-01 -1.562784761190414429e-01 -2.428341805934906006e-01
4.829759895801544189e-01 -1.214056834578514099e-02 -2.385822981595993042e-01 6.281941533088684082e-01 1.971936672925949097e-01 -4.171031713485717773e-01 3.122922182083129883e-01 -6.819483637809753418e-02
6.570948958396911621e-01 6.672353297472000122e-02 -2.324795126914978027e-01 5.045881867408752441e-01 1.173752173781394958e-01 -3.773549199104309082e-01 3.144510984420776367e-01 -8.083379827439785004e-03
6.961454749107360840e-01 9.960200637578964233e-02 1.254773885011672974e-01 2.801124453544616699e-01 4.147266149520874023e-01 -6.524650752544403076e-02 3.280222415924072266e-01 -3.569310307502746582e-01
-1.986351907253265381e-01 -7.345689535140991211e-01 -7.732225954532623291e-02 3.539583086967468262e-01 -4.191096127033233643e-02 4.271430969238281250e-01 3.247311711311340332e-01 -5.415162071585655212e-03
-3.982529044151306152e-02 -6.583350896835327148e-01 5.732278898358345032e-02 2.445601522922515869e-01 -5.974723026156425476e-02 -1.721619665622711182e-01 6.791278123855590820e-01 -8.654118329286575317e-02
6.102095246315002441e-01 -3.714513182640075684e-01 -2.760024070739746094e-01 9.819027781486511230e-02 2.172390073537826538e-01 4.717646837234497070e-01 -2.561207488179206848e-02 -3.652931153774261475e-01
5.641408562660217285e-01 -4.701071083545684814e-01 -6.404101848602294922e-02 1.081659570336341858e-01 -3.271665871143341064e-01 -3.035166859626770020e-01 2.402306497097015381e-01 -4.336729049682617188e-01
1.467569964006543159e-03 -3.224283754825592041e-01 3.958770036697387695e-01 6.674357652664184570e-01 -4.831499457359313965e-01 -3.879858180880546570e-02 -2.225572019815444946e-01 -9.683951735496520996e-02
3.012609779834747314e-01 -4.864261448383331299e-01 -2.869180738925933838e-01 1.673611402511596680e-01 1.263481229543685913e-01 4.979489147663116455e-01 -1.224767118692398071e-01 -5.323365330696105957e-01
6.335405111312866211e-01 -1.128520667552947998e-01 -9.311696141958236694e-02 5.332415103912353516e-01 -1.015661954879760742e-01 -3.068542778491973877e-01 3.142555654048919678e-01 2.994024753570556641e-01
4.686358198523521423e-02 1.331065688282251358e-02 1.647885739803314209e-01 5.298931598663330078e-01 -2.484772801399230957e-01 7.245743870735168457e-01 2.073938101530075073e-01 -2.447928488254547119e-01
7.805741578340530396e-02 -4.672849774360656738e-01 -1.539274752140045166e-01 2.647661268711090088e-01 -5.280619263648986816e-01 3.031615912914276123e-01 5.252107977867126465e-01 -1.874947845935821533e-01
7.333887815475463867e-01 -5.402874946594238281e-01 -4.281487315893173218e-02 1.656160056591033936e-01 1.888376772403717041e-01 2.719320543110370636e-02 -2.113958299160003662e-01 -2.447061538696289062e-01
-4.322785884141921997e-02 -3.934992551803588867e-01 -3.579894304275512695e-01 7.854559421539306641e-01 2.583248615264892578e-01 4.471915215253829956e-02 -1.591781377792358398e-01 6.420972943305969238e-02
6.761811971664428711e-01 -1.923631578683853149e-01 5.289033055305480957e-02 9.223401546478271484e-02 -2.666355967521667480e-01 9.503280371427536011e-02 -1.081949919462203979e-01 -6.345384120941162109e-01
3.333560526371002197e-01 -4.676605761051177979e-01 8.065531402826309204e-02 2.117203921079635620e-01 1.110126078128814697e-02 -1.764451414346694946e-01 7.631304264068603516e-01 -7.219701260328292847e-02
5.693356320261955261e-02 -2.116975188255310059e-01 3.853633254766464233e-02 2.469982653856277466e-01 3.968745470046997070e-02 -8.490262180566787720e-02 2.342584580183029175e-01 -9.087292551994323730e-01
-1.370446383953094482e-01 -3.312564492225646973e-01 1.728914976119995117e-01 8.774810433387756348e-01 1.098496988415718079e-01 2.139689177274703979e-01 -6.623602658510208130e-02 9.688388556241989136e-02
5.588424801826477051e-01 -4.768957197666168213e-02 5.909156203269958496e-01 3.010414838790893555e-01 -3.521703183650970459e-02 -2.602586746215820312e-01 2.632345557212829590e-01 -3.276374936103820801e-01
3.117306232452392578e-01 -6.528584957122802734e-01 -5.085765942931175232e-02 8.239654451608657837e-02 -1.962319016456604004e-01 -2.408412285149097443e-02 6.508015990257263184e-01 6.778142601251602173e-02
3.901768922805786133e-01 2.008662074804306030e-01 2.200797647237777710e-01 2.904881536960601807e-01 4.858203604817390442e-02 -6.748414784669876099e-02 7.527718544006347656e-01 -3.178310990333557129e-01
4.583893418312072754e-01 -2.941706478595733643e-01 -6.018342971801757812e-01 4.536550045013427734e-01 5.532700568437576294e-02 -9.368033707141876221e-02 2.542697191238403320e-01 -2.425802350044250488e-01
6.593261361122131348e-01 -8.931977301836013794e-02 2.179770171642303467e-01 2.719878256320953369e-01 -2.324562221765518188e-01 1.074058711528778076e-01 -4.089061915874481201e-01 -4.506034553050994873e-01
6.770200133323669434e-01 -2.248564213514328003e-01 2.799958884716033936e-01 1.473266780376434326e-01 -3.261659741401672363e-01 5.791884288191795349e-02 5.299254059791564941e-01 2.051610127091407776e-02
-1.022537872195243835e-01 -4.535020887851715088e-01 -3.533516526222229004e-01 4.678587615489959717e-01 2.577075064182281494e-01 -1.530160009860992432e-01 1.098088733851909637e-02 -5.917629599571228027e-01
5.549298524856567383e-01 1.434080302715301514e-01 1.282166093587875366e-01 3.274560570716857910e-01 1.831130683422088623e-01 -1.068339496850967407e-02 6.109205484390258789e-01 -3.754354119300842285e-01
6.811082959175109863e-01 -7.259047776460647583e-02 -5.938819050788879395e-02 2.669322788715362549e-01 1.145970895886421204e-01 -1.929582357406616211e-01 5.281462669372558594e-01 -3.560035228729248047e-01
-1.765016019344329834e-01 -3.325313329696655273e-01 -1.619288139045238495e-02 6.312708854675292969e-01 -3.180383443832397461e-01 3.922699987888336182e-01 4.516086280345916748e-01 -2.303235605359077454e-02
2.142751216888427734e-01 -1.369180679321289062e-01 -1.387138813734054565e-01 6.680778861045837402e-01 5.139260888099670410e-01 -3.717458248138427734e-01 2.280548810958862305e-01 -1.242821589112281799e-01
3.254942595958709717e-02 -5.267423391342163086e-01 4.889740347862243652e-01 5.188579559326171875e-01 -8.480854332447052002e-02 1.563141644001007080e-01 -4.004559516906738281e-01 -1.455412209033966064e-01
7.540814876556396484e-01 -1.571271568536758423e-01 6.583674997091293335e-02 5.427484512329101562e-01 -2.318812459707260132e-01 7.025685161352157593e-03 -8.088126033544540405e-02 2.177198529243469238e-01
7.472153902053833008e-01 5.864812433719635010e-02 -9.120751172304153442e-02 2.441760599613189697e-01 -5.448789149522781372e-02 4.230838268995285034e-02 -2.050710618495941162e-01 -5.687493681907653809e-01
5.836208462715148926e-01 4.149582237005233765e-02 -2.761209011077880859e-01 2.506802678108215332e-01 -3.838351666927337646e-01 2.357079237699508667e-01 2.989210486412048340e-01 -4.757519662380218506e-01
4.135102629661560059e-01 6.593321263790130615e-02 -2.910072803497314453e-01 5.789192318916320801e-01 -4.742735028266906738e-01 3.106206655502319336e-02 -2.031970918178558350e-01 -3.709989488124847412e-01
8.475574254989624023e-01 -2.028622180223464966e-01 -1.522009819746017456e-01 3.324615359306335449e-01 2.578675746917724609e-01 -1.413913816213607788e-01 1.425002217292785645e-01 -1.990019576624035835e-03
3.277473151683807373e-01 -6.021430492401123047e-01 -5.143271014094352722e-02 -2.666135504841804504e-02 -2.408920079469680786e-01 -6.171533837914466858e-02 6.464836597442626953e-01 -2.164956331253051758e-01
4.164997339248657227e-01 -2.973587214946746826e-01 -5.032820701599121094e-01 6.348848938941955566e-01 -2.062599360942840576e-02 -2.154927849769592285e-01 1.435642838478088379e-01 1.194185018539428711e-01
6.382268667221069336e-01 7.254300266504287720e-02 -2.508995234966278076e-01 4.809694290161132812e-01 -5.256070494651794434e-01 3.094200603663921356e-02 7.658363133668899536e-02 -1.001838296651840210e-01
-1.281215101480484009e-01 -6.283905506134033203e-01 4.598735645413398743e-02 1.878416985273361206e-01 -1.984165012836456299e-01 6.314826756715774536e-02 6.469273567199707031e-01 -2.990634739398956299e-01
1.764708310365676880e-01 -7.942812889814376831e-02 3.861905038356781006e-01 4.904885292053222656e-01 4.598952233791351318e-01 -2.043562233448028564e-01 2.684295177459716797e-01 -4.975014030933380127e-01
3.129322826862335205e-01 -3.204326927661895752e-01 -4.113772809505462646e-01 5.764424204826354980e-01 -8.285909891128540039e-03 -2.857566475868225098e-01 4.587671458721160889e-01 7.540850341320037842e-02
4.883971512317657471e-01 1.966304332017898560e-01 9.669224917888641357e-02 5.678047537803649902e-01 2.104280740022659302e-01 -3.158472180366516113e-01 4.758687913417816162e-01 -1.433959603309631348e-01
2.961978912353515625e-01 -2.791298627853393555e-01 -4.552889764308929443e-01 6.139007806777954102e-01 -6.713236123323440552e-02 -3.442758619785308838e-01 3.525221645832061768e-01 5.372716113924980164e-02
5.373939275741577148e-01 -1.917821317911148071e-01 1.220665872097015381e-01 -1.331340428441762924e-02 -1.751811802387237549e-01 2.677132487297058105e-01 1.827071607112884521e-01 -7.236084342002868652e-01
6.726147532463073730e-01 7.977892644703388214e-03 -2.348027974367141724e-01 5.638874769210815430e-01 -7.502228766679763794e-02 9.165759547613561153e-05 3.654735684394836426e-01 1.876834332942962646e-01
4.069926142692565918e-01 2.902128174901008606e-02 -1.139138862490653992e-01 6.301988959312438965e-01 5.605012178421020508e-01 -2.053933441638946533e-01 2.278095483779907227e-01 -1.230544969439506531e-01
7.048768550157546997e-02 -3.835727572441101074e-01 1.593013554811477661e-01 4.688161611557006836e-01 -1.743990331888198853e-01 4.412080943584442139e-01 -4.686439335346221924e-01 -3.975313901901245117e-01
4.436504840850830078e-01 8.082804828882217407e-02 -3.149386346340179443e-01 5.661845207214355469e-01 9.524362534284591675e-02 -1.689470857381820679e-01 5.763863325119018555e-01 -8.398891240358352661e-02
3.290475308895111084e-01 -1.129560992121696472e-01 -4.961571469902992249e-02 6.092485785484313965e-01 2.421684712171554565e-01 -2.409624308347702026e-01 5.572363138198852539e-01 2.794682085514068604e-01
5.819151997566223145e-01 -3.054871559143066406e-01 4.599270224571228027e-01 4.029339253902435303e-01 -1.629392951726913452e-01 2.267280220985412598e-01 -2.560700178146362305e-01 2.250265628099441528e-01
1.626663058996200562e-01 -7.918705791234970093e-02 -2.789037525653839111e-01 7.822585105895996094e-01 -2.225060164928436279e-01 2.958258986473083496e-01 -3.236761391162872314e-01 -1.891176253557205200e-01
4.744706749916076660e-01 -2.288418114185333252e-01 -1.743532419204711914e-01 4.599786996841430664e-01 4.648098945617675781e-01 -2.450269162654876709e-01 4.519695043563842773e-01 -1.291869767010211945e-02
-3.521672636270523071e-02 -4.409069567918777466e-02 8.903203904628753662e-02 3.224987089633941650e-01 -1.541316211223602295e-01 2.448306828737258911e-01 -1.391155272722244263e-02 -8.949813842773437500e-01
4.161151349544525146e-01 -3.691278696060180664e-01 2.151447832584381104e-01 4.853853955864906311e-02 -1.902849823236465454e-01 1.634867787361145020e-01 7.608758211135864258e-01 9.015327319502830505e-03
6.660771965980529785e-01 1.655376851558685303e-01 9.883440285921096802e-02 5.310767889022827148e-01 2.837204337120056152e-01 -5.470709875226020813e-02 3.369610309600830078e-01 -2.002366185188293457e-01
5.444259047508239746e-01 1.100265681743621826e-01 -2.555019855499267578e-01 4.932983517646789551e-01 4.193025231361389160e-01 1.295094098895788193e-02 4.523201286792755127e-01 -4.789934307336807251e-02
7.497869133949279785e-01 -4.508524201810359955e-03 3.395161405205726624e-02 2.067697793245315552e-01 -3.653039336204528809e-01 -1.912409625947475433e-02 7.459237426519393921e-02 -5.044957399368286133e-01
8.442302942276000977e-01 4.211437888443470001e-03 -2.033195793628692627e-01 3.546786606311798096e-01 9.686801582574844360e-02 1.794888675212860107e-01 2.796037495136260986e-01 1.854163967072963715e-02
2.356935888528823853e-01 -3.207099735736846924e-01 3.259294107556343079e-02 3.475290834903717041e-01 -7.613889575004577637e-01 -1.195501610636711121e-01 3.421574532985687256e-01 -9.315401315689086914e-02
1.620780825614929199e-01 -2.225612998008728027e-01 -2.591672353446483612e-02 3.675611615180969238e-01 -3.460081815719604492e-01 4.214957728981971741e-02 2.854088246822357178e-01 -7.651586532592773438e-01
3.158150315284729004e-01 1.436351090669631958e-01 -1.603191792964935303e-01 7.213582396507263184e-01 3.847385346889495850e-01 -2.322068065404891968e-01 3.542827963829040527e-01 -7.816503942012786865e-02
1.359034627676010132e-01 -3.347012102603912354e-01 3.299863636493682861e-01 1.279866695404052734e-01 1.324394601397216320e-03 1.636952161788940430e-02 3.378484845161437988e-01 -7.936135530471801758e-01
6.759212613105773926e-01 -3.008815459907054901e-02 1.770911961793899536e-01 6.154159903526306152e-01 -2.467630356550216675e-01 -8.532936684787273407e-03 3.296512179076671600e-03 2.667421400547027588e-01
2.960518598556518555e-01 -5.926107764244079590e-01 -1.863226443529129028e-01 3.481736779212951660e-01 2.218851596117019653e-01 5.866452455520629883e-01 -9.189263731241226196e-02 5.826498568058013916e-02
2.586991190910339355e-01 2.355232685804367065e-01 2.442312389612197876e-01 3.820501565933227539e-01 -4.511184096336364746e-01 3.739995360374450684e-01 5.052453875541687012e-01 -2.708060145378112793e-01
4.680905342102050781e-01 -3.401587903499603271e-01 -3.367314115166664124e-02 1.840379536151885986e-01 -6.938552856445312500e-02 -2.062661200761795044e-02 6.619522571563720703e-01 -4.321561753749847412e-01
6.442152261734008789e-01 -2.328231930732727051e-01 3.232484161853790283e-01 3.104805350303649902e-01 4.240030050277709961e-01 -5.194081366062164307e-02 -9.353500604629516602e-02 -3.723804354667663574e-01
1.374953687191009521e-01 -3.955262601375579834e-01 -2.149160504341125488e-01 1.099233403801918030e-01 -1.332772374153137207e-01 6.847141981124877930e-01 3.636971116065979004e-01 -3.840700984001159668e-01
-3.152371644973754883e-01 -3.385581076145172119e-01 -9.444034099578857422e-02 4.855004251003265381e-01 -1.931005269289016724e-01 4.027763605117797852e-01 5.276557207107543945e-01 -2.518674433231353760e-01
6.498537659645080566e-01 -2.661565542221069336e-01 3.606768250465393066e-01 3.976936042308807373e-01 1.113763824105262756e-01 -4.311845004558563232e-01 -6.976604461669921875e-02 -1.241404041647911072e-01
3.168017789721488953e-02 2.207143455743789673e-01 2.581769227981567383e-01 5.865594744682312012e-01 -5.453479886054992676e-01 9.973332285881042480e-02 4.035251140594482422e-01 -2.634208798408508301e-01
5.663701295852661133e-01 -3.095786571502685547e-01 -2.487792819738388062e-01 4.175911545753479004e-01 2.521593272686004639e-01 -3.515741229057312012e-01 2.834764420986175537e-01 -2.820717990398406982e-01
5.841504931449890137e-01 -3.958596885204315186e-01 2.553859949111938477e-01 9.806419909000396729e-02 -6.830240786075592041e-02 4.578926041722297668e-02 6.278042197227478027e-01 1.622482240200042725e-01
6.461418867111206055e-01 -2.292966246604919434e-01 -1.617177724838256836e-01 6.015505790710449219e-01 2.586876600980758667e-02 -2.750597894191741943e-01 1.329072117805480957e-01 2.188981473445892334e-01
5.231300592422485352e-01 -5.592540502548217773e-01 3.459801673889160156e-01 4.199766516685485840e-01 7.567849010229110718e-02 -3.342570960521697998e-01 1.303825178183615208e-03 -5.514369811862707138e-03
6.997709870338439941e-01 6.887273490428924561e-02 1.660975366830825806e-01 4.891811311244964600e-01 3.185349106788635254e-01 -1.051672026515007019e-01 -8.960297703742980957e-02 -3.437111675739288330e-01
6.886031627655029297e-01 -5.894005298614501953e-03 1.225527301430702209e-01 3.558446466922760010e-01 1.847139000892639160e-01 -2.962858974933624268e-01 6.584224849939346313e-02 -5.078452825546264648e-01
5.445790290832519531e-01 1.247891485691070557e-01 -6.890615075826644897e-02 6.624716520309448242e-01 1.054872758686542511e-02 -1.745874881744384766e-01 4.127871096134185791e-01 -2.079891413450241089e-01
3.698053956031799316e-01 -2.241626977920532227e-01 1.569652557373046875e-01 5.236231684684753418e-01 -5.959314107894897461e-01 3.384371995925903320e-01 -2.071725875139236450e-01 3.976418450474739075e-02
-4.979831166565418243e-03 -8.882504701614379883e-01 -3.653764724731445312e-02 5.366971343755722046e-02 -1.669856458902359009e-01 2.107565850019454956e-01 1.422090381383895874e-01 -3.380013108253479004e-01
1.222972869873046875e-01 -4.493009671568870544e-02 3.339405655860900879e-01 2.324800193309783936e-01 4.296570643782615662e-02 1.298696384765207767e-03 3.536740243434906006e-01 -8.309804201126098633e-01
1.773478090763092041e-01 -4.494217634201049805e-01 2.707208991050720215e-01 5.797700285911560059e-01 3.211838304996490479e-01 -4.266423285007476807e-01 -1.629948616027832031e-01 -2.130604088306427002e-01
6.737815141677856445e-01 -1.813038438558578491e-01 1.035828888416290283e-01 4.821636080741882324e-01 -3.003146052360534668e-01 2.803858816623687744e-01 3.120071068406105042e-02 3.164767026901245117e-01
7.845333814620971680e-01 3.381060808897018433e-02 -2.487027347087860107e-01 1.826669573783874512e-01 -1.537295132875442505e-01 1.030351743102073669e-01 2.321842610836029053e-01 -4.471972286701202393e-01
5.046471357345581055e-01 -3.030461072921752930e-01 1.622849851846694946e-01 2.605871558189392090e-01 -5.037742853164672852e-01 4.098246693611145020e-01 1.291325092315673828e-01 -3.476094305515289307e-01
4.997698962688446045e-01 -4.142796993255615234e-01 5.514767765998840332e-01 3.097034096717834473e-01 2.938657999038696289e-01 -1.656190901994705200e-01 2.495885491371154785e-01 4.978241771459579468e-02
1.518275290727615356e-01 4.399336501955986023e-02 6.570651195943355560e-03 4.521331191062927246e-01 -6.301614046096801758e-01 2.331725805997848511e-01 4.828567802906036377e-01 -2.931245267391204834e-01
4.110734760761260986e-01 -4.388927668333053589e-02 5.708182603120803833e-02 6.109346747398376465e-01 4.593330323696136475e-01 -1.478155404329299927e-01 4.545102715492248535e-01 -1.147914677858352661e-01
7.890304177999496460e-02 -5.438413619995117188e-01 4.033770263195037842e-01 2.993380725383758545e-01 -5.805128812789916992e-01 -1.816552579402923584e-01 1.430600136518478394e-01 -2.350206375122070312e-01
-5.452045425772666931e-02 3.135179728269577026e-02 -1.765958964824676514e-02 4.115176796913146973e-01 -3.918497562408447266e-01 3.003589212894439697e-01 2.700373344123363495e-02 -7.628206014633178711e-01
2.217162400484085083e-01 -6.670737266540527344e-01 2.271516472101211548e-01 2.499467581510543823e-01 -3.302563428878784180e-01 -4.334065020084381104e-01 2.303316593170166016e-01 -2.044999003410339355e-01
1.602164059877395630e-01 6.729007232934236526e-03 1.146832630038261414e-01 7.093775272369384766e-01 -6.115828752517700195e-01 2.776104211807250977e-01 7.248730957508087158e-02 -3.951187804341316223e-02
5.264517068862915039e-01 -4.253560006618499756e-01 1.591806709766387939e-01 2.212903052568435669e-01 1.798009425401687622e-01 1.167600229382514954e-01 -2.145137935876846313e-01 -6.128911972045898438e-01
3.408303260803222656e-01 -2.854937911033630371e-01 -2.744475603103637695e-01 4.263885617256164551e-01 -8.657546713948249817e-03 -4.671023041009902954e-02 -3.697185218334197998e-01 -6.373780369758605957e-01
6.892522573471069336e-01 -3.157317042350769043e-01 4.889423493295907974e-03 4.222046136856079102e-01 -3.946962654590606689e-01 -1.709069907665252686e-01 6.501624360680580139e-03 2.488527297973632812e-01
6.868749856948852539e-01 -2.771195173263549805e-01 1.299540251493453979e-01 4.980820715427398682e-01 -1.273263152688741684e-02 4.794614389538764954e-02 4.829939454793930054e-02 4.261924922466278076e-01
5.514459013938903809e-01 -8.138955384492874146e-02 3.078559935092926025e-01 4.325510561466217041e-01 5.771239399909973145e-01 -2.256121858954429626e-02 9.578646719455718994e-02 -2.542659938335418701e-01
4.658351838588714600e-02 2.102094739675521851e-01 8.781038224697113037e-02 5.035009384155273438e-01 -3.728176355361938477e-01 7.422891259193420410e-02 6.379002928733825684e-01 -3.754974305629730225e-01
2.635897397994995117e-01 -4.462284743785858154e-01 2.059811353683471680e-01 3.485721647739410400e-01 3.823125734925270081e-02 -1.313505619764328003e-01 -1.907698214054107666e-01 -7.157945632934570312e-01
5.085858702659606934e-01 -3.319284319877624512e-02 -6.359483301639556885e-02 4.779511392116546631e-01 -6.215895712375640869e-02 -2.287511676549911499e-01 6.712672710418701172e-01 3.109084628522396088e-02
3.395135104656219482e-01 -5.256648063659667969e-01 -2.469210177659988403e-01 2.826607525348663330e-01 -5.483942627906799316e-01 -2.239972352981567383e-01 3.221623003482818604e-01 -1.133161485195159912e-01
8.557661771774291992e-01 -2.913268804550170898e-01 -1.407340615987777710e-01 2.398743778467178345e-01 9.488210082054138184e-02 1.760658435523509979e-02 3.076547384262084961e-01 -3.851311281323432922e-02
7.132453471422195435e-02 6.681647151708602905e-02 -2.813017666339874268e-01 8.530207872390747070e-01 -1.409966498613357544e-01 3.462594449520111084e-01 1.979821622371673584e-01 -6.856175512075424194e-02
7.015362977981567383e-01 -3.321668505668640137e-01 -7.645072042942047119e-02 4.934385418891906738e-01 -6.562711298465728760e-02 2.867282554507255554e-02 1.650329232215881348e-01 3.403244912624359131e-01
2.271656990051269531e-01 -3.174020648002624512e-01 -2.243176996707916260e-01 5.637907981872558594e-01 -1.293164342641830444e-01 5.378607511520385742e-01 -1.534335911273956299e-01 -3.871877789497375488e-01
1.150495260953903198e-01 -4.848401248455047607e-01 7.096283882856369019e-02 1.134838387370109558e-01 2.355000078678131104e-01 7.010482996702194214e-02 3.163160383701324463e-01 -7.571979761123657227e-01
-3.209190443158149719e-02 4.696435481309890747e-02 2.220888733863830566e-01 8.524035811424255371e-01 1.587736308574676514e-01 4.349595904350280762e-01 4.149850830435752869e-02 -6.876034289598464966e-02
7.357398271560668945e-01 -1.798810809850692749e-01 4.879655689001083374e-02 8.484272658824920654e-02 -8.379039168357849121e-02 -5.369420628994703293e-03 6.560633331537246704e-02 -6.367074251174926758e-01
4.463927745819091797e-01 1.636340171098709106e-01 -3.810665011405944824e-01 5.674002170562744141e-01 2.124483734369277954e-01 -1.541026532649993896e-01 4.053624868392944336e-01 -2.712968885898590088e-01
4.536631107330322266e-01 -3.432043492794036865e-01 -2.174690365791320801e-01 4.291737079620361328e-01 -1.017699465155601501e-01 -3.262320160865783691e-01 5.675831437110900879e-01 -7.734733074903488159e-02
4.860273897647857666e-01 -3.062830679118633270e-02 2.301583290100097656e-01 1.786075979471206665e-01 2.950373589992523193e-01 1.523499339818954468e-01 7.496367692947387695e-01 -7.584877312183380127e-02
6.525915116071701050e-02 2.547568455338478088e-02 2.082087546586990356e-01 2.453081905841827393e-01 -5.328307747840881348e-01 3.440946936607360840e-01 5.380699038505554199e-01 -4.469186067581176758e-01
3.056027293205261230e-01 -2.561197578907012939e-01 1.249748840928077698e-01 2.655856609344482422e-01 3.753927946090698242e-01 7.236822247505187988e-01 -1.602482199668884277e-01 -2.540471553802490234e-01
4.731307029724121094e-01 -3.095728717744350433e-02 -2.816943228244781494e-01 6.475614309310913086e-01 -4.416516050696372986e-02 -1.056305319070816040e-01 4.928168058395385742e-01 1.432655751705169678e-01
2.672329843044281006e-01 1.614079773426055908e-01 -1.561535894870758057e-01 6.744676828384399414e-01 -5.142324566841125488e-01 -4.693838581442832947e-02 8.726885914802551270e-02 -3.859912753105163574e-01
2.167558521032333374e-01 -3.397291302680969238e-01 -1.564178168773651123e-01 2.209679931402206421e-01 -1.565103381872177124e-01 -2.336576431989669800e-01 7.365798950195312500e-01 -3.777116835117340088e-01
5.131284594535827637e-01 1.401208490133285522e-01 2.660195529460906982e-01 6.722014546394348145e-01 -5.856968834996223450e-02 -6.821057945489883423e-02 3.338872790336608887e-01 2.736423015594482422e-01
3.014913201332092285e-01 -2.208541780710220337e-01 3.997591510415077209e-02 1.830280870199203491e-01 1.203083172440528870e-01 2.543932795524597168e-01 2.009222656488418579e-01 -8.400412797927856445e-01
3.834065794944763184e-01 -6.521090269088745117e-01 2.134103924036026001e-01 2.386529594659805298e-01 -3.239949941635131836e-01 4.251969158649444580e-01 1.949884742498397827e-01 3.831646591424942017e-02
-3.440677747130393982e-02 -9.024610370397567749e-02 2.470083236694335938e-01 3.870456516742706299e-01 -5.227966904640197754e-01 2.623701095581054688e-01 6.484000682830810547e-01 -1.314430534839630127e-01
2.161366492509841919e-01 -2.375794351100921631e-01 3.059123456478118896e-01 5.657542943954467773e-01 -4.794641435146331787e-01 2.581870555877685547e-01 -4.062746167182922363e-01 -1.468850821256637573e-01
2.678836286067962646e-01 -1.022055074572563171e-01 -1.896885335445404053e-01 5.038847923278808594e-01 4.913364946842193604e-01 -2.098314613103866577e-01 4.742615222930908203e-01 -3.428497612476348877e-01
7.320339977741241455e-02 -3.108032345771789551e-01 -2.989032566547393799e-01 1.212680414319038391e-01 -1.447445005178451538e-01 -3.064916934818029404e-03 4.539462924003601074e-01 -7.529713511466979980e-01
2.886695265769958496e-01 -1.115454807877540588e-01 1.129066571593284607e-02 3.940006494522094727e-01 -7.315194010734558105e-01 -1.487420871853828430e-02 1.836195290088653564e-01 -4.240349233150482178e-01
2.225114032626152039e-02 2.277157604694366455e-01 9.158815257251262665e-03 8.357458114624023438e-01 -4.387522339820861816e-01 -8.043636381626129150e-02 1.716116219758987427e-01 -1.437753289937973022e-01
1.835506856441497803e-01 -1.766612082719802856e-01 2.546136640012264252e-02 6.207992434501647949e-01 -6.135234236717224121e-01 -1.820066571235656738e-01 1.131454249843955040e-03 -3.735255599021911621e-01
2.604111433029174805e-01 -5.013438463211059570e-01 -1.304207891225814819e-01 4.908360242843627930e-01 -3.887590765953063965e-01 -4.273526370525360107e-02 5.160838961601257324e-01 6.006895750761032104e-02
4.192669689655303955e-01 3.210354447364807129e-01 4.234464168548583984e-01 6.276284456253051758e-01 -1.700739413499832153e-01 4.860102385282516479e-02 -9.552434086799621582e-02 -3.278948366641998291e-01
-6.079717539250850677e-03 1.711782217025756836e-01 4.082794114947319031e-02 6.238596439361572266e-01 -3.628355860710144043e-01 4.886668026447296143e-01 1.659542024135589600e-01 -4.263889789581298828e-01
5.975794196128845215e-01 -3.277394473552703857e-01 2.363411188125610352e-01 2.872721850872039795e-01 -6.117261946201324463e-02 4.124193787574768066e-01 4.705959260463714600e-01 -4.255468025803565979e-02
4.122821688652038574e-01 -8.593194931745529175e-02 5.149012207984924316e-01 2.745549380779266357e-01 9.838066995143890381e-02 -1.378977149724960327e-01 5.411173701286315918e-01 -4.007904827594757080e-01
6.288880109786987305e-01 7.440501451492309570e-02 -2.745847702026367188e-01 6.912833452224731445e-01 6.280832737684249878e-02 -6.140261888504028320e-02 1.714114099740982056e-01 -9.272141009569168091e-02
3.328146934509277344e-01 -7.186374664306640625e-01 -2.402498573064804077e-01 5.159510374069213867e-01 1.324890553951263428e-01 -1.701323390007019043e-01 4.600614681839942932e-02 1.594633050262928009e-02
4.616847038269042969e-01 -2.794123440980911255e-02 1.614023000001907349e-01 5.891751050949096680e-01 -1.845146864652633667e-01 -2.966199219226837158e-01 4.875848293304443359e-01 2.304787486791610718e-01
-1.483846604824066162e-01 -7.318271398544311523e-01 -1.438882499933242798e-01 4.196822047233581543e-01 8.233325928449630737e-02 -2.110687196254730225e-01 4.027896523475646973e-01 -1.789016574621200562e-01
5.242440104484558105e-01 -4.569842815399169922e-01 1.314322054386138916e-01 1.999066770076751709e-01 -1.881376951932907104e-01 5.234961509704589844e-01 3.748924434185028076e-01 -9.543742984533309937e-02
5.714680533856153488e-03 -2.865043580532073975e-01 2.048138082027435303e-01 2.742363810539245605e-01 -7.295654416084289551e-01 2.064419239759445190e-01 3.533036112785339355e-01 -3.178376257419586182e-01
2.818145453929901123e-01 -4.534769654273986816e-01 -1.664996147155761719e-01 4.057344794273376465e-01 -2.637375295162200928e-01 -2.024128437042236328e-01 6.394399404525756836e-01 -5.643583089113235474e-02
2.746025323867797852e-01 8.960875868797302246e-02 1.180732026696205139e-01 5.450326204299926758e-01 -6.200700402259826660e-01 3.227098286151885986e-01 3.299648463726043701e-01 -8.975858241319656372e-02
