# Supplementary material for: Where is your field going? A machine learning approach to study the relative motion of the domains of physics
Source: PLoS One. 2020 Jun 18;15(6):e0233997. doi: 10.1371/journal.pone.0233997 (PMC7302634; doi:10.1371/journal.pone.0233997)
Supplement: S25 Data — (ZIP) [file pone.0233997.s025.zip › 24/Pacs4Run_24_VS_500_embeddings1986-1990ED8.txt]

-5.394934415817260742e-01 -3.339819312095642090e-01 -3.248358368873596191e-01 1.330325603485107422e-01 -5.277253389358520508e-01 3.460498750209808350e-01 -2.248433530330657959e-01 -1.593362092971801758e-01
-3.499200344085693359e-01 -3.619500100612640381e-01 -7.195160388946533203e-01 -1.068144142627716064e-01 2.247530035674571991e-02 -6.040066108107566833e-02 -4.264653623104095459e-01 1.772274672985076904e-01
-5.827939510345458984e-01 -5.384251475334167480e-01 -3.705479204654693604e-01 3.210426867008209229e-01 5.402263626456260681e-02 -1.449252367019653320e-01 2.579633593559265137e-01 -1.990192383527755737e-01
-1.948160678148269653e-01 -6.701924800872802734e-01 -3.326814174652099609e-01 -3.417237401008605957e-01 1.091222614049911499e-01 -4.159429371356964111e-01 -6.544505059719085693e-02 -3.102216124534606934e-01
-3.870541453361511230e-01 -3.275942206382751465e-01 -5.703740715980529785e-01 -1.914893835783004761e-01 4.504423439502716064e-01 5.553188920021057129e-02 -3.192501962184906006e-01 -2.701361477375030518e-01
-7.052647471427917480e-01 -5.267141461372375488e-01 -2.289831489324569702e-01 2.330826520919799805e-01 -1.396779417991638184e-01 -2.105292975902557373e-01 2.298933565616607666e-01 4.159029200673103333e-02
-6.701806187629699707e-01 -4.341839551925659180e-01 -3.163326978683471680e-01 4.696460440754890442e-02 3.845553398132324219e-01 1.616207659244537354e-01 3.583137318491935730e-02 2.911740243434906006e-01
-3.572904169559478760e-01 -4.853632450103759766e-01 -8.914390206336975098e-02 1.407459825277328491e-01 -4.769941270351409912e-01 3.479161998257040977e-03 -3.387149572372436523e-01 -5.164750814437866211e-01
-4.420036971569061279e-01 -7.686454653739929199e-01 -2.448008060455322266e-01 -2.166525274515151978e-02 1.233089715242385864e-01 -2.576084136962890625e-01 2.427802979946136475e-01 -1.136251538991928101e-01
-1.663315109908580780e-02 -7.721681594848632812e-01 -5.270670652389526367e-01 2.843757532536983490e-02 -9.441506862640380859e-02 6.566561758518218994e-02 -3.206849992275238037e-01 -9.384169429540634155e-02
-7.049363851547241211e-01 -2.591342031955718994e-01 -3.290257751941680908e-01 1.269608139991760254e-01 -1.921290308237075806e-01 -7.281202822923660278e-02 -5.189590454101562500e-01 -1.921348157338798046e-03
-4.866867065429687500e-01 -5.614726543426513672e-01 -2.135994285345077515e-01 -2.036783546209335327e-01 -1.177520453929901123e-01 -2.223991900682449341e-01 4.975303411483764648e-01 2.234089672565460205e-01
-4.248690605163574219e-01 -4.189739823341369629e-01 -4.620609879493713379e-01 -4.578429833054542542e-02 -9.565182775259017944e-02 4.313193634152412415e-02 -6.243942975997924805e-01 1.657485961914062500e-01
-4.915269315242767334e-01 -3.732041418552398682e-01 -5.144456624984741211e-01 -1.538575738668441772e-01 3.347692191600799561e-01 -3.113801479339599609e-01 1.579921990633010864e-01 -3.111332058906555176e-01
-3.862719535827636719e-01 -1.250745803117752075e-01 -4.400346875190734863e-01 3.726676702499389648e-01 -5.362941026687622070e-01 2.097689956426620483e-01 3.419764935970306396e-01 -2.325433045625686646e-01
-6.794689297676086426e-01 -3.366043269634246826e-01 2.074309587478637695e-01 2.265850007534027100e-01 -1.395415514707565308e-01 2.179196476936340332e-01 3.331176936626434326e-02 -5.124263167381286621e-01
-4.442854225635528564e-01 -7.949682474136352539e-01 -2.948610186576843262e-01 1.037453934550285339e-01 1.013632491230964661e-02 -2.182650566101074219e-01 1.119673028588294983e-01 -1.124755963683128357e-01
-3.908440172672271729e-01 -6.004692912101745605e-01 -4.940836131572723389e-01 -7.549783587455749512e-02 -1.954995244741439819e-01 -4.082208573818206787e-01 1.483327448368072510e-01 9.996085613965988159e-02
-5.197082757949829102e-01 -3.179997801780700684e-01 -4.141270220279693604e-01 -5.805361643433570862e-02 -3.895789086818695068e-01 -3.120337426662445068e-01 3.310466408729553223e-01 3.085117340087890625e-01
-4.286051914095878601e-02 -7.262821197509765625e-01 -6.252632141113281250e-01 -1.263714134693145752e-01 -1.161314472556114197e-01 7.985491305589675903e-03 1.337410211563110352e-01 1.797675937414169312e-01
-1.163359433412551880e-01 -8.135132193565368652e-01 -4.183507263660430908e-01 -2.845191955566406250e-01 4.446823894977569580e-02 1.987258158624172211e-02 1.105577219277620316e-02 2.572917640209197998e-01
-3.683694899082183838e-01 -6.084035038948059082e-01 -4.439876377582550049e-01 2.894455492496490479e-01 5.447641760110855103e-02 1.568616181612014771e-01 4.188824594020843506e-01 1.010428294539451599e-01
-1.020938307046890259e-01 -4.959473609924316406e-01 -2.507954835891723633e-01 -2.580224275588989258e-01 -7.315833568572998047e-01 1.517634540796279907e-01 -1.803169399499893188e-01 -1.529005020856857300e-01
-4.197482764720916748e-02 -5.893648862838745117e-01 -1.663818955421447754e-01 -4.773703515529632568e-01 -5.801388621330261230e-01 1.342575401067733765e-01 -1.179689690470695496e-01 -1.637651920318603516e-01
-4.523657262325286865e-01 -4.340217113494873047e-01 -4.498310983180999756e-01 3.420171141624450684e-02 5.096168443560600281e-02 -2.533495724201202393e-01 5.247640609741210938e-01 -2.476132810115814209e-01
-7.630453109741210938e-01 -1.572227329015731812e-01 -1.431307941675186157e-01 2.459860146045684814e-01 -1.357844918966293335e-01 -1.082338467240333557e-01 2.695335149765014648e-01 -4.574351310729980469e-01
-5.246489048004150391e-01 -5.791859626770019531e-01 -3.289299309253692627e-01 -9.469102323055267334e-02 4.429602622985839844e-01 -3.436899557709693909e-02 -2.731464505195617676e-01 1.104746479541063309e-02
-4.497893452644348145e-01 -2.488469034433364868e-01 -5.582266449928283691e-01 -1.375817060470581055e-01 3.362394273281097412e-01 -1.782836765050888062e-01 4.725162982940673828e-01 -1.926276534795761108e-01
-2.117232382297515869e-01 -6.203648447990417480e-01 -5.674150958657264709e-02 -3.346218764781951904e-01 -4.186680912971496582e-01 -1.551050972193479538e-02 -4.880338013172149658e-01 -2.035407423973083496e-01
-6.383556127548217773e-01 -5.729280710220336914e-01 -1.325280964374542236e-02 -2.980999350547790527e-01 3.006526529788970947e-01 -1.199221536517143250e-01 1.212644875049591064e-01 2.360889315605163574e-01
-5.474085211753845215e-01 -1.954174786806106567e-01 -4.510225653648376465e-01 3.221468925476074219e-01 -4.143180251121520996e-01 1.131960228085517883e-01 -3.881867825984954834e-01 -1.406918466091156006e-01
-3.670045435428619385e-01 -1.239739209413528442e-01 -6.485886871814727783e-02 -7.014268040657043457e-01 1.136803161352872849e-02 9.827015548944473267e-02 -1.869638115167617798e-01 -5.558688044548034668e-01
-3.490580320358276367e-01 -2.326002717018127441e-01 -4.937954246997833252e-02 -3.201477825641632080e-01 -1.847923398017883301e-01 4.345777034759521484e-01 5.442503094673156738e-02 -7.022497057914733887e-01
-2.061424404382705688e-01 -2.425708621740341187e-01 -1.193176656961441040e-01 -6.217333078384399414e-01 -5.812625885009765625e-01 3.000487685203552246e-01 2.530722022056579590e-01 7.703832536935806274e-02
-2.644750475883483887e-01 -1.114251911640167236e-01 -2.191382348537445068e-01 -4.144858419895172119e-01 -2.800528705120086670e-01 3.033030033111572266e-01 2.199882268905639648e-01 -6.920984387397766113e-01
-2.304792553186416626e-01 -7.753762006759643555e-01 -3.282257542014122009e-02 2.793128788471221924e-01 -2.298458516597747803e-01 3.264588713645935059e-01 1.917105466127395630e-01 -2.653689980506896973e-01
-2.880336642265319824e-01 -5.412053465843200684e-01 -5.119002461433410645e-01 -5.512278154492378235e-02 -1.514008045196533203e-01 1.119783893227577209e-01 -4.711814224720001221e-01 3.187159895896911621e-01
-7.327606081962585449e-01 -4.201468229293823242e-01 -3.698953986167907715e-01 1.321028172969818115e-01 3.605138063430786133e-01 8.696323260664939880e-03 -2.225273661315441132e-02 4.151972755789756775e-02
-2.369098067283630371e-01 -9.277784228324890137e-01 -1.396621763706207275e-01 4.077243432402610779e-02 -1.420715898275375366e-01 -1.558771431446075439e-01 1.320609706453979015e-03 -1.320959180593490601e-01
-4.923163652420043945e-01 -5.713094472885131836e-01 -2.298846244812011719e-01 2.520349919795989990e-01 3.003350198268890381e-01 3.576804995536804199e-01 2.873820662498474121e-01 1.188973188400268555e-01
-5.208412408828735352e-01 -4.659412503242492676e-01 6.234145909547805786e-02 1.073928698897361755e-01 1.724666506052017212e-01 6.389554738998413086e-01 1.588516831398010254e-01 -1.815510094165802002e-01
-5.861324667930603027e-01 -2.240091562271118164e-01 -4.165240526199340820e-01 7.288599014282226562e-02 1.404136270284652710e-01 -7.041370123624801636e-02 6.277694106101989746e-01 -9.324967116117477417e-02
-1.028862893581390381e-01 -1.600201129913330078e-01 -4.119673073291778564e-01 -5.429804921150207520e-01 -3.990083038806915283e-01 5.231484770774841309e-01 -2.269787788391113281e-01 1.218686699867248535e-01
-1.476862877607345581e-01 -2.496058493852615356e-01 -2.006843239068984985e-01 -6.685484051704406738e-01 5.799468234181404114e-02 1.929882466793060303e-01 -1.321314740926027298e-02 -6.227938532829284668e-01
-2.259361743927001953e-01 -6.607059836387634277e-01 -2.957230508327484131e-01 9.894840419292449951e-02 -5.315778255462646484e-01 -1.477275341749191284e-01 -2.783747017383575439e-01 -1.824463754892349243e-01
-2.504874207079410553e-02 -3.446310460567474365e-01 -3.743209540843963623e-01 -6.845326423645019531e-01 -3.882139027118682861e-01 2.138423323631286621e-01 -1.049317046999931335e-01 -2.538734078407287598e-01
-2.612178325653076172e-01 -3.892868161201477051e-01 3.509464487433433533e-02 -5.376284122467041016e-01 -4.271179735660552979e-01 4.944518506526947021e-01 9.591086767613887787e-03 2.508799135684967041e-01
-1.162831261754035950e-01 -5.812540650367736816e-01 -7.307747602462768555e-01 -5.616447702050209045e-02 -1.131713837385177612e-01 9.703862667083740234e-02 -2.321799248456954956e-01 1.878936886787414551e-01
-2.642311155796051025e-01 -6.534793376922607422e-01 -3.312097787857055664e-01 3.845155984163284302e-02 3.677176237106323242e-01 2.176736295223236084e-01 4.481804072856903076e-01 -9.222005307674407959e-02
-6.493976712226867676e-01 -3.478867411613464355e-01 -1.681050509214401245e-01 2.594927512109279633e-02 -2.177159860730171204e-02 -2.290520668029785156e-01 5.559181571006774902e-01 -2.575672566890716553e-01
-6.480745673179626465e-01 -5.105463266372680664e-01 -2.051671743392944336e-01 -1.050768494606018066e-01 -1.632903367280960083e-01 -4.090548455715179443e-01 2.224245369434356689e-01 1.508141309022903442e-01
-6.011848449707031250e-01 -4.157592952251434326e-01 -3.637087047100067139e-01 -2.181731723248958588e-02 -3.058225214481353760e-01 -4.502391517162322998e-01 1.569134294986724854e-01 1.099841147661209106e-01
-3.552811443805694580e-01 -8.487709760665893555e-01 -1.555527299642562866e-01 -9.660133719444274902e-02 1.574685275554656982e-01 -2.102512568235397339e-01 1.901971995830535889e-01 -1.210695728659629822e-01
-6.182796955108642578e-01 -5.003720521926879883e-01 -4.796501100063323975e-01 1.545579582452774048e-01 3.258240595459938049e-02 -2.749187648296356201e-01 1.821750253438949585e-01 -5.980087444186210632e-02
-1.848125159740447998e-01 -3.138731718063354492e-01 -8.322631716728210449e-01 -1.902962774038314819e-01 -7.357797771692276001e-02 -2.676043212413787842e-01 1.135720461606979370e-01 -2.202927768230438232e-01
-5.507274270057678223e-01 -4.013599753379821777e-01 -2.434630692005157471e-01 -4.281958192586898804e-02 -8.720481395721435547e-02 -2.592102289199829102e-01 6.146715283393859863e-01 -1.479385495185852051e-01
-4.666745662689208984e-01 -1.415389627218246460e-01 -4.617590457201004028e-02 -5.789449214935302734e-01 -5.981100797653198242e-01 -1.923722177743911743e-01 -1.432101279497146606e-01 -9.808294475078582764e-02
-2.473207116127014160e-01 -2.323766201734542847e-01 -1.840840429067611694e-01 -2.777585983276367188e-01 -4.510143026709556580e-02 6.486219167709350586e-01 -2.087488174438476562e-01 -5.545053482055664062e-01
-5.781206488609313965e-01 -4.537786245346069336e-01 -3.955615162849426270e-01 3.616833686828613281e-01 2.513496279716491699e-01 3.161078989505767822e-01 -7.843905687332153320e-02 5.765891447663307190e-02
-1.889821439981460571e-01 -3.408626019954681396e-01 -6.601917147636413574e-01 -4.817261695861816406e-01 -6.260930746793746948e-02 -3.713205158710479736e-01 1.594154387712478638e-01 -1.138996183872222900e-01
-3.780613541603088379e-01 -7.505102157592773438e-01 -2.686083912849426270e-01 -1.659668385982513428e-01 -1.780437976121902466e-01 -3.930003643035888672e-01 -2.376856282353401184e-03 8.918622881174087524e-02
-5.669458508491516113e-01 -4.373224377632141113e-01 -5.362164974212646484e-01 1.060284376144409180e-01 3.576509654521942139e-01 8.342155069112777710e-02 1.629668325185775757e-01 1.646807938814163208e-01
-1.505705714225769043e-01 -4.670026004314422607e-01 -6.896615624427795410e-01 -3.053008615970611572e-01 -2.475058287382125854e-01 -3.588579893112182617e-01 6.612526718527078629e-03 -1.770874299108982086e-02
-5.921798348426818848e-01 -3.873577415943145752e-01 -4.259919002652168274e-02 -2.832372486591339111e-01 3.071262687444686890e-02 -2.969325780868530273e-01 5.689219832420349121e-01 -6.674180924892425537e-02
-3.816514015197753906e-01 -7.913904637098312378e-02 -6.253268569707870483e-02 -3.737758696079254150e-01 -3.298054635524749756e-01 3.333045840263366699e-01 2.161492407321929932e-01 -6.617222428321838379e-01
-5.705239772796630859e-01 -4.527938663959503174e-01 -3.286353945732116699e-01 -3.694970905780792236e-01 4.217060506343841553e-01 -1.581885814666748047e-01 -8.034794777631759644e-02 1.250413358211517334e-01
-5.109308362007141113e-01 -3.257044851779937744e-01 -3.852328360080718994e-01 -9.534841030836105347e-02 -1.792071312665939331e-01 1.754945963621139526e-01 -6.077069640159606934e-01 2.077240794897079468e-01
-3.893200457096099854e-01 -5.273514986038208008e-01 4.495434835553169250e-02 1.682100892066955566e-01 -1.628805547952651978e-01 6.921915411949157715e-01 1.838131844997406006e-01 -2.383886836469173431e-02
-6.490178108215332031e-01 -3.826056122779846191e-01 -2.864088118076324463e-01 -2.425769567489624023e-01 1.771153211593627930e-01 -4.186084866523742676e-02 -4.422697052359580994e-02 5.063959956169128418e-01
-3.020180165767669678e-01 -7.211112380027770996e-01 -2.011374384164810181e-01 -1.577777713537216187e-01 -5.283386632800102234e-02 -1.800272166728973389e-01 5.367162227630615234e-01 1.296753063797950745e-02
-7.049146890640258789e-01 -3.272250592708587646e-01 2.229481041431427002e-01 1.954532712697982788e-01 -2.429069280624389648e-01 3.348299264907836914e-01 2.385393083095550537e-01 -2.830112576484680176e-01
-2.491044253110885620e-01 -1.355321109294891357e-01 -8.617532253265380859e-01 1.744000464677810669e-01 -3.212797641754150391e-01 -1.781152784824371338e-01 -2.779785171151161194e-02 -1.040463969111442566e-01
-5.224751830101013184e-01 -3.022390007972717285e-01 -5.319226384162902832e-01 1.597343385219573975e-01 4.201103746891021729e-01 3.695270419120788574e-01 -1.015734151005744934e-01 6.208325922489166260e-02
-1.097776368260383606e-01 -8.479772806167602539e-01 -3.025714755058288574e-01 -3.107818961143493652e-01 -7.104075700044631958e-02 -2.327499836683273315e-01 1.433156430721282959e-01 3.146027773618698120e-02
-4.009768366813659668e-01 -5.480239987373352051e-01 -4.584583342075347900e-01 -1.195477694272994995e-01 5.515105128288269043e-01 9.768965095281600952e-02 1.928422227501869202e-02 -1.823811419308185577e-02
-4.458373785018920898e-01 1.038586422801017761e-01 -7.623220086097717285e-01 -3.091044127941131592e-01 2.469374090433120728e-01 8.300013840198516846e-02 -5.832967907190322876e-02 2.061371952295303345e-01
-8.457015752792358398e-01 -1.750006824731826782e-01 1.524861603975296021e-01 7.174193859100341797e-02 -1.041942015290260315e-01 4.295114874839782715e-01 -3.783821314573287964e-02 1.702824681997299194e-01
-4.743170440196990967e-01 -5.833965539932250977e-01 -2.852747142314910889e-01 -2.829273045063018799e-01 5.125327706336975098e-01 -1.013048738241195679e-02 -6.402992457151412964e-02 7.968781143426895142e-02
-2.517844140529632568e-01 -4.521449208259582520e-01 5.772788077592849731e-02 -6.412549018859863281e-01 -5.220033973455429077e-02 5.330747961997985840e-01 -1.700710952281951904e-01 4.255773872137069702e-02
-5.844368934631347656e-01 -3.019676506519317627e-01 -3.499597609043121338e-01 2.055156379938125610e-01 -3.780072927474975586e-01 5.294302105903625488e-02 -4.830480515956878662e-01 1.533388197422027588e-01
-9.330579042434692383e-01 2.421378940343856812e-01 -5.375454202294349670e-02 -4.266775026917457581e-02 -5.098398309201002121e-03 2.497065514326095581e-01 -1.578783802688121796e-02 -5.859562009572982788e-02
1.062399670481681824e-01 -3.952115774154663086e-01 -5.306060910224914551e-01 -4.521494209766387939e-01 -1.684875339269638062e-01 4.875851571559906006e-01 -1.242588162422180176e-01 -2.548945844173431396e-01
-2.558192051947116852e-02 -5.841134786605834961e-01 -2.208579480648040771e-01 -7.177229523658752441e-01 -2.555737495422363281e-01 1.352823078632354736e-01 -8.243828266859054565e-02 -6.194604188203811646e-02
-5.075094103813171387e-01 -4.862108528614044189e-01 -3.838813602924346924e-01 -5.720680579543113708e-02 -9.760193526744842529e-02 -4.031730890274047852e-01 4.208312034606933594e-01 -7.888135313987731934e-02
-5.531772375106811523e-01 -4.699334204196929932e-01 -1.878231316804885864e-01 -1.160957813262939453e-01 4.250668287277221680e-01 2.359872311353683472e-01 3.554839491844177246e-01 2.483166307210922241e-01
-6.526076793670654297e-01 -2.126207053661346436e-01 -3.323184549808502197e-01 6.354980170726776123e-03 -3.373748064041137695e-01 7.849971763789653778e-03 -2.934903800487518311e-01 4.673326015472412109e-01
-3.461861014366149902e-01 -2.400575429201126099e-01 9.916245192289352417e-02 -5.363492965698242188e-01 -5.375236868858337402e-01 3.821330666542053223e-01 2.887447476387023926e-01 8.181053400039672852e-02
-4.579590260982513428e-01 -2.800104022026062012e-01 -3.822335600852966309e-01 -2.055959999561309814e-01 2.536948919296264648e-01 4.562571048736572266e-01 -4.017413258552551270e-01 2.992787957191467285e-01
-3.490050733089447021e-01 -5.533853173255920410e-01 -2.900098562240600586e-01 -3.171662390232086182e-01 -1.941413246095180511e-02 -1.403857320547103882e-01 5.253604054450988770e-01 3.019461631774902344e-01
-2.401314824819564819e-01 -4.702885448932647705e-01 -7.124349474906921387e-01 -2.268312573432922363e-01 1.163016781210899353e-01 -8.686419576406478882e-02 3.145514130592346191e-01 2.052692174911499023e-01
-5.758666992187500000e-01 1.717392355203628540e-01 -6.543143391609191895e-01 2.784107811748981476e-02 -4.806619510054588318e-02 3.357511162757873535e-01 -3.077618181705474854e-01 -1.498391106724739075e-02
-5.845354795455932617e-01 -3.752739131450653076e-01 2.264721989631652832e-01 7.890863716602325439e-02 -2.754304707050323486e-01 4.128072857856750488e-01 3.945914804935455322e-01 -2.408262193202972412e-01
-4.068349599838256836e-01 1.326819509267807007e-01 -3.043458759784698486e-01 -3.809225857257843018e-01 -8.596124500036239624e-02 4.871026277542114258e-01 2.162163704633712769e-01 -5.364183187484741211e-01
-6.081835627555847168e-01 -3.803169727325439453e-01 -2.920324802398681641e-01 -3.480585813522338867e-01 3.834916651248931885e-01 -2.148280590772628784e-01 -2.887823581695556641e-01 -4.931353405117988586e-02
-4.728168547153472900e-01 -1.431487202644348145e-01 -7.562260031700134277e-01 1.860968768596649170e-01 1.560439616441726685e-01 2.034140825271606445e-01 -2.884713709354400635e-01 2.236177399754524231e-02
-8.777195215225219727e-01 6.058588624000549316e-02 1.017686678096652031e-03 5.760368332266807556e-02 -2.205367088317871094e-01 -2.390937693417072296e-02 2.525692880153656006e-01 -3.310881853103637695e-01
-3.492021188139915466e-02 -5.565623044967651367e-01 -1.649013310670852661e-01 -6.358003616333007812e-01 -3.159114122390747070e-01 3.837187290191650391e-01 -6.856029480695724487e-02 -7.644508033990859985e-02
-5.528146028518676758e-02 -3.530744314193725586e-01 -2.056569010019302368e-01 -6.390746235847473145e-01 -2.212803363800048828e-01 2.586479187011718750e-01 1.514322906732559204e-01 -5.317667126655578613e-01
-9.183282405138015747e-02 -5.495036840438842773e-01 -7.002627253532409668e-01 -9.248931705951690674e-02 -3.331798911094665527e-01 -2.714401185512542725e-01 5.716608464717864990e-02 -5.228623747825622559e-02
-2.011103928089141846e-01 -4.888136386871337891e-01 -1.517958492040634155e-01 1.568644791841506958e-01 2.274681255221366882e-02 7.960860729217529297e-01 1.967132836580276489e-01 -8.657521102577447891e-04
-3.983491659164428711e-01 -3.035209178924560547e-01 -9.454627335071563721e-02 -3.725686073303222656e-01 -6.246775984764099121e-01 1.181369051337242126e-01 -4.440087080001831055e-01 -1.115994714200496674e-02
-5.467079207301139832e-02 -4.912920296192169189e-01 -2.148788273334503174e-01 -5.061995387077331543e-01 -1.948456764221191406e-01 2.743053436279296875e-01 -3.555399551987648010e-02 -5.820311307907104492e-01
-5.364280343055725098e-01 -4.322617053985595703e-01 -4.854412972927093506e-01 1.315842270851135254e-01 -3.229617178440093994e-01 -2.905220091342926025e-01 2.702668309211730957e-01 1.033241078257560730e-01
-6.152315735816955566e-01 -1.694870442152023315e-01 -5.311440825462341309e-01 -1.028782278299331665e-01 1.618103235960006714e-01 1.789352148771286011e-01 -3.634359538555145264e-01 3.313311636447906494e-01
-6.754626631736755371e-01 -6.399945914745330811e-02 4.485911130905151367e-02 -3.455346226692199707e-01 -5.668801665306091309e-01 -7.017942517995834351e-02 -2.996706068515777588e-01 -4.655071347951889038e-02
-3.580977618694305420e-01 -4.476762115955352783e-01 -3.215744495391845703e-01 -4.991084337234497070e-01 5.147547125816345215e-01 -1.698315888643264771e-01 6.115604937076568604e-02 -1.458678096532821655e-01
-4.292313754558563232e-02 -7.093687653541564941e-01 -4.691846966743469238e-01 -2.658108770847320557e-01 2.612786889076232910e-01 1.251471489667892456e-01 3.195263147354125977e-01 1.346792578697204590e-01
-5.597225427627563477e-01 -4.159559607505798340e-01 -4.033349752426147461e-01 -1.958525627851486206e-01 3.439445793628692627e-01 2.230180986225605011e-02 -4.236235320568084717e-01 1.200077086687088013e-01
-4.687815010547637939e-01 -7.617846727371215820e-01 -1.184490174055099487e-01 -1.209249626845121384e-02 -1.680236607789993286e-01 -2.860695719718933105e-01 2.743376195430755615e-01 2.056590281426906586e-02
-5.021572858095169067e-02 -3.779318034648895264e-01 -8.477132916450500488e-01 3.718290850520133972e-02 -2.258358895778656006e-02 2.880578637123107910e-01 -2.161156237125396729e-01 -6.672423332929611206e-02
-2.262276411056518555e-01 -6.764843463897705078e-01 -6.573827564716339111e-02 2.851399779319763184e-01 -2.716225981712341309e-01 1.974560618400573730e-01 -1.545357853174209595e-01 -5.185698270797729492e-01
2.979371324181556702e-02 -4.975518286228179932e-01 -2.883441150188446045e-01 -3.151970505714416504e-01 3.779069054871797562e-03 5.904555916786193848e-01 1.164073869585990906e-02 -4.693350493907928467e-01
-6.936133503913879395e-01 2.634875178337097168e-01 -4.774809777736663818e-01 -9.980756789445877075e-02 -1.358927041292190552e-01 1.564840525388717651e-01 -3.828508555889129639e-01 -1.483119577169418335e-01
-2.684086859226226807e-01 -7.091411352157592773e-01 4.154101014137268066e-02 2.113478332757949829e-01 -3.087291717529296875e-01 1.835868060588836670e-01 -7.039418816566467285e-02 -4.946805238723754883e-01
-2.515547573566436768e-01 -4.403545260429382324e-01 -6.241661906242370605e-01 -3.001397848129272461e-01 4.938424229621887207e-01 1.204810217022895813e-01 -6.244560703635215759e-02 2.907255478203296661e-02
-5.442063212394714355e-01 1.592417210340499878e-01 -7.272000312805175781e-01 5.768626183271408081e-02 -2.124041616916656494e-01 6.370900664478540421e-03 -2.218718379735946655e-01 -2.279271930456161499e-01
-4.567146301269531250e-01 -1.720051914453506470e-01 -1.223152130842208862e-01 -2.298209071159362793e-01 -8.281611800193786621e-01 4.005210474133491516e-02 -7.541142404079437256e-02 -3.008784167468547821e-02
3.591819899156689644e-03 -5.010394454002380371e-01 -1.969759464263916016e-01 -5.999464392662048340e-01 5.384546518325805664e-02 1.845690757036209106e-01 1.500192284584045410e-01 -5.392035245895385742e-01
-4.354733824729919434e-01 -3.924943506717681885e-01 -2.401647344231605530e-02 -8.767534047365188599e-02 -6.338938474655151367e-01 -6.899548321962356567e-02 -4.238305389881134033e-01 -2.486632764339447021e-01
-4.845231473445892334e-01 -4.405297935009002686e-01 -5.054836273193359375e-01 2.078258246183395386e-01 4.550599455833435059e-01 2.302851676940917969e-01 1.003275662660598755e-01 -4.784319922327995300e-02
-5.857104063034057617e-01 -4.020920097827911377e-01 -4.938328266143798828e-01 -2.106536366045475006e-02 4.766152203083038330e-01 -6.418292969465255737e-02 1.322772800922393799e-01 -4.660282284021377563e-02
-1.888638138771057129e-01 -7.030317187309265137e-01 1.990588903427124023e-01 -1.770128160715103149e-01 -9.948388487100601196e-02 5.628143548965454102e-01 1.177299469709396362e-01 -2.420777678489685059e-01
-8.820643424987792969e-01 1.166945025324821472e-01 6.817313283681869507e-02 -2.526628784835338593e-02 2.537786774337291718e-02 4.239263832569122314e-01 5.862045288085937500e-02 -1.387979537248611450e-01
-5.888888835906982422e-01 -6.356433779001235962e-02 1.417141556739807129e-01 -5.755079388618469238e-01 -4.978172481060028076e-01 -7.724417746067047119e-02 -7.911712676286697388e-02 -1.944970339536666870e-01
-4.392953813076019287e-01 -7.396301627159118652e-01 4.268728569149971008e-02 2.118803709745407104e-01 2.286938279867172241e-01 1.450558453798294067e-01 -1.108323484659194946e-01 -3.572470247745513916e-01
-1.187011599540710449e-01 -3.963550329208374023e-01 -2.189389616250991821e-01 -4.212687313556671143e-01 5.199720710515975952e-02 5.351728796958923340e-01 -4.990547522902488708e-02 -5.583965182304382324e-01
-2.229526452720165253e-02 -7.745227217674255371e-01 -5.439564585685729980e-01 -2.671611607074737549e-01 7.882419973611831665e-02 1.036348044872283936e-01 -1.526394765824079514e-02 1.231566965579986572e-01
-3.099439442157745361e-01 -3.527902066707611084e-01 -2.626301348209381104e-02 -5.654286742210388184e-01 -6.722396612167358398e-01 7.391621917486190796e-02 4.109174385666847229e-02 4.013997036963701248e-03
-3.519819676876068115e-01 -2.505981922149658203e-01 1.195885315537452698e-01 -5.505245327949523926e-01 -2.819994390010833740e-01 3.267273902893066406e-01 3.037786185741424561e-01 -4.662345051765441895e-01
-4.771025478839874268e-01 -3.067927360534667969e-01 -1.207760423421859741e-01 3.734581470489501953e-01 5.607169494032859802e-02 3.845609128475189209e-01 1.579900085926055908e-01 -5.900859236717224121e-01
-5.550137162208557129e-01 -2.449326664209365845e-01 -4.118779003620147705e-01 -4.061555862426757812e-01 3.867115676403045654e-01 -3.430295288562774658e-01 7.272257655858993530e-02 -1.576656103134155273e-01
-1.893535405397415161e-01 -8.686422705650329590e-01 -3.056544065475463867e-01 -2.255383431911468506e-01 -7.026094198226928711e-02 -2.251115888357162476e-01 9.539993107318878174e-02 -2.450939826667308807e-02
-7.588179707527160645e-01 1.581751853227615356e-01 -1.530772149562835693e-01 1.291027572005987167e-02 -1.312756836414337158e-01 5.153193473815917969e-01 2.900300621986389160e-01 9.312198311090469360e-02
-1.317150238901376724e-02 -4.799490272998809814e-01 -2.288624942302703857e-01 -6.830658316612243652e-01 -2.524893879890441895e-01 3.464574813842773438e-01 -8.414191007614135742e-02 -2.442436218261718750e-01
-3.219265639781951904e-01 -2.971325814723968506e-01 -7.579334974288940430e-01 7.801084220409393311e-02 -2.246553450822830200e-01 -3.191897869110107422e-01 -1.657726019620895386e-01 -2.183901369571685791e-01
-2.104073166847229004e-01 -1.042303219437599182e-01 -3.127479255199432373e-01 -4.708003401756286621e-01 -8.326629549264907837e-02 5.772655010223388672e-01 1.924545019865036011e-01 -4.981897473335266113e-01
-8.961244672536849976e-02 -6.433419585227966309e-01 -1.123337745666503906e-01 -6.005548238754272461e-01 -2.193506956100463867e-01 3.923264145851135254e-01 -3.022195585072040558e-02 4.298280924558639526e-02
-2.517868280410766602e-01 -5.317062139511108398e-01 9.547428041696548462e-02 -1.228413507342338562e-01 -6.736415624618530273e-01 4.095757603645324707e-01 2.752804383635520935e-02 -8.592826128005981445e-02
-6.248616576194763184e-01 -4.865695834159851074e-01 -1.661314815282821655e-01 2.963329851627349854e-01 2.532056765630841255e-03 3.102708756923675537e-01 -3.343468606472015381e-01 2.220872342586517334e-01
-4.066073894500732422e-01 -3.502610325813293457e-01 -2.424270957708358765e-01 2.735938727855682373e-01 2.851844131946563721e-01 3.271912634372711182e-01 2.493800073862075806e-01 -5.725281834602355957e-01
-6.630471944808959961e-01 -5.051038861274719238e-01 -3.371015191078186035e-01 3.340596556663513184e-01 6.572485715150833130e-02 5.790563672780990601e-02 2.621782124042510986e-01 5.995857343077659607e-02
-4.396961629390716553e-01 -6.233269572257995605e-01 2.775688767433166504e-01 6.698402762413024902e-02 -3.603566288948059082e-01 2.863197028636932373e-01 9.809033572673797607e-02 -3.393256664276123047e-01
-4.925692081451416016e-01 -2.648895978927612305e-01 -3.405172824859619141e-01 -2.540540695190429688e-01 4.240947663784027100e-01 3.778931796550750732e-01 -4.100899398326873779e-01 1.260166615247726440e-01
-4.260718226432800293e-01 -4.041349291801452637e-01 -3.507612347602844238e-01 -1.388232260942459106e-01 2.699658870697021484e-01 -2.000309675931930542e-01 5.279718041419982910e-01 -3.481153249740600586e-01
-4.969719648361206055e-01 -4.085940718650817871e-01 1.175335329025983810e-02 3.635987937450408936e-01 -4.136833548545837402e-01 4.212367236614227295e-01 1.227463632822036743e-01 -3.001444041728973389e-01
-5.259073376655578613e-01 -1.673184484243392944e-01 -3.579587936401367188e-01 2.762338221073150635e-01 -4.716645777225494385e-01 1.325988620519638062e-01 -4.126038551330566406e-01 -2.840677201747894287e-01
-4.096145629882812500e-01 -6.362029910087585449e-01 2.027662098407745361e-02 3.366757929325103760e-01 -2.034555226564407349e-01 3.715404868125915527e-01 5.103019252419471741e-02 -3.628489673137664795e-01
-2.961941063404083252e-01 -1.014171913266181946e-01 -1.751161366701126099e-01 -4.005153179168701172e-01 -8.466234058141708374e-02 4.953223466873168945e-01 1.865297928452491760e-02 -6.767905950546264648e-01
-1.269148588180541992e-01 -7.670325636863708496e-01 -5.232386589050292969e-01 6.363228708505630493e-02 1.722185127437114716e-02 1.947051584720611572e-01 1.039848774671554565e-01 2.621188163757324219e-01
-4.218686819076538086e-01 1.532276123762130737e-01 -3.042934238910675049e-01 -3.490455448627471924e-01 -2.580445706844329834e-01 4.411990344524383545e-01 1.669529825448989868e-01 -5.431426763534545898e-01
-7.465530037879943848e-01 1.391199678182601929e-01 -9.372472018003463745e-02 -8.059091866016387939e-02 -1.513177435845136642e-02 6.263056993484497070e-01 1.154748797416687012e-01 4.693482816219329834e-02
-1.852856874465942383e-01 -6.581494808197021484e-01 -5.399847626686096191e-01 -3.442543447017669678e-01 2.015307992696762085e-01 -2.726841866970062256e-01 3.383374959230422974e-02 -7.936079800128936768e-02
-5.931633710861206055e-01 -2.925487235188484192e-02 1.016580238938331604e-01 -5.187575817108154297e-01 -4.982263445854187012e-01 2.809428870677947998e-01 -1.228965967893600464e-01 -1.599862128496170044e-01
-1.200473159551620483e-01 -4.492751359939575195e-01 -8.011262863874435425e-02 -6.136506199836730957e-01 -1.612292826175689697e-01 5.659807324409484863e-01 -6.041733175516128540e-02 -2.253347635269165039e-01
-3.613508343696594238e-01 -4.745664894580841064e-01 2.090912163257598877e-01 -6.087067127227783203e-01 -2.920671105384826660e-01 3.535775840282440186e-01 1.014469638466835022e-01 9.673388302326202393e-02
-3.151763677597045898e-01 -6.814282536506652832e-01 -1.377665698528289795e-01 1.583771556615829468e-01 -2.781068384647369385e-01 9.565052390098571777e-02 -5.361489057540893555e-01 -1.353095769882202148e-01
-2.918676137924194336e-01 -1.635819673538208008e-01 -1.344686746597290039e-01 -6.003863215446472168e-01 2.625816268846392632e-03 2.829017341136932373e-01 6.974799931049346924e-02 -6.516160964965820312e-01
-8.648720979690551758e-01 -2.884906716644763947e-02 -1.764060705900192261e-01 -8.170493692159652710e-02 2.038599550724029541e-01 -6.905782967805862427e-02 -4.064525961875915527e-01 4.286738857626914978e-02
-1.372759342193603516e-01 -5.579542517662048340e-01 -3.163809329271316528e-02 -6.656321287155151367e-01 -3.081668913364410400e-01 3.433679640293121338e-01 8.460608869791030884e-02 7.582019269466400146e-02
-5.094277858734130859e-01 -1.574040651321411133e-01 -5.275421142578125000e-01 -4.779354929924011230e-01 3.166209161281585693e-01 -3.024235665798187256e-01 -1.307325512170791626e-01 1.358118373900651932e-02
-7.185145020484924316e-01 -2.563138306140899658e-01 -2.364588379859924316e-01 7.551846653223037720e-02 -1.266043782234191895e-01 -3.197408318519592285e-01 4.586093425750732422e-01 -1.668496280908584595e-01
-3.506832718849182129e-01 -4.052515625953674316e-01 -7.213655859231948853e-02 1.770375072956085205e-01 5.277494899928569794e-03 6.414190530776977539e-01 -2.234093993902206421e-01 -4.635609388351440430e-01
-2.972996830940246582e-01 -1.102853342890739441e-01 -2.373537868261337280e-01 -5.349853634834289551e-01 -4.983072355389595032e-02 4.890558421611785889e-01 1.821841001510620117e-01 -5.310876965522766113e-01
-8.229305744171142578e-01 -5.297148972749710083e-02 1.542782485485076904e-01 5.749592185020446777e-02 -1.656395494937896729e-01 5.080437064170837402e-01 8.400418609380722046e-02 -1.643515191972255707e-02
-1.165433600544929504e-01 -4.071748554706573486e-01 -1.309931427240371704e-01 -5.597782135009765625e-01 -2.017531543970108032e-02 2.356384545564651489e-01 1.951214224100112915e-01 -6.293730735778808594e-01
-1.370036453008651733e-01 -5.484398007392883301e-01 -6.978068500757217407e-02 -6.462614536285400391e-01 -2.456810697913169861e-02 4.767975211143493652e-01 -1.009533256292343140e-01 1.406751126050949097e-01
8.902536332607269287e-02 -3.997830748558044434e-01 -4.507619440555572510e-01 -2.539214789867401123e-01 -3.002085387706756592e-01 4.144098162651062012e-01 1.410377174615859985e-01 -5.318206548690795898e-01
-6.549090743064880371e-01 -3.983821272850036621e-01 -2.804324328899383545e-01 -2.417456507682800293e-01 1.576346904039382935e-01 -2.120355069637298584e-01 -4.190459251403808594e-01 1.729021817445755005e-01
-5.372077226638793945e-01 -4.396085441112518311e-01 -5.310393571853637695e-01 -2.618921697139739990e-01 2.821756601333618164e-01 -2.013595104217529297e-01 -1.210646424442529678e-02 2.173630893230438232e-01
-8.856270909309387207e-01 -7.537131011486053467e-02 -1.398941725492477417e-01 -2.515354454517364502e-01 7.706414908170700073e-03 -3.025030791759490967e-01 1.544927656650543213e-01 -1.082035079598426819e-01
3.800855018198490143e-03 -4.798862636089324951e-01 -3.302336335182189941e-01 -6.207592487335205078e-01 -4.455094635486602783e-01 1.105080768465995789e-01 -9.090300649404525757e-02 -2.373698502779006958e-01
-4.455813765525817871e-01 -3.623355627059936523e-01 -9.679622948169708252e-03 1.007390618324279785e-01 6.664015352725982666e-03 7.171977758407592773e-01 7.245329767465591431e-02 -3.745152652263641357e-01
-2.749141454696655273e-01 -3.017348237335681915e-02 -2.721644043922424316e-01 -5.326927900314331055e-01 -7.358791679143905640e-02 5.071758627891540527e-01 1.337654441595077515e-01 -5.339859724044799805e-01
-1.777104288339614868e-01 -5.398781895637512207e-01 -6.351150274276733398e-01 -3.387497365474700928e-01 -2.548310160636901855e-02 -3.502568602561950684e-01 1.192143112421035767e-01 -1.458993256092071533e-01
-1.172321215271949768e-01 -1.896698623895645142e-01 -7.767037749290466309e-01 -1.536348089575767517e-02 2.235600203275680542e-01 5.000914335250854492e-01 1.506654620170593262e-01 1.549401432275772095e-01
-1.988282054662704468e-01 -6.269691884517669678e-02 -3.675162494182586670e-01 -4.956599771976470947e-01 -4.525260925292968750e-01 4.101424217224121094e-01 -2.285925596952438354e-01 -3.879927396774291992e-01
-5.817587971687316895e-01 -1.595011204481124878e-01 -1.424259096384048462e-01 -6.350871920585632324e-02 -1.228797584772109985e-01 5.227997899055480957e-01 -4.611087739467620850e-01 3.328019380569458008e-01
-5.702304840087890625e-01 -8.952035009860992432e-02 -3.746236264705657959e-01 1.553509682416915894e-01 -3.924175202846527100e-01 -1.527100801467895508e-01 2.744724452495574951e-01 -4.996993243694305420e-01
-2.644804120063781738e-01 -4.684948921203613281e-01 -2.999618053436279297e-01 4.018692374229431152e-01 -9.825897961854934692e-02 2.168573588132858276e-01 -3.281998261809349060e-02 -6.335041522979736328e-01
-5.134657025337219238e-01 -4.150899052619934082e-01 -4.596286118030548096e-01 2.583203837275505066e-02 1.875538080930709839e-01 -5.776429176330566406e-02 -5.008793473243713379e-01 -2.504683136940002441e-01
-3.352677077054977417e-02 -4.767916202545166016e-01 -1.976553648710250854e-01 -7.419895529747009277e-01 -2.332732081413269043e-01 2.733982801437377930e-01 6.103823706507682800e-02 -2.214520871639251709e-01
-8.440260887145996094e-01 1.901400834321975708e-02 -4.339134693145751953e-02 2.254867553710937500e-01 -2.407152056694030762e-01 6.919242441654205322e-02 2.488841265439987183e-01 -3.314462602138519287e-01
-2.647817432880401611e-01 -3.593866229057312012e-01 -3.321311175823211670e-01 -1.003240048885345459e-01 -7.302326560020446777e-01 -9.805298596620559692e-02 -3.253144621849060059e-01 -1.779667735099792480e-01
-4.124287366867065430e-01 -4.489489495754241943e-01 1.982838362455368042e-01 -4.039996489882469177e-02 -2.480517327785491943e-01 3.802963793277740479e-01 4.030392169952392578e-01 -4.677640199661254883e-01
-2.889479398727416992e-01 -5.302889347076416016e-01 -2.020949423313140869e-01 2.059799581766128540e-01 2.401718795299530029e-01 3.798740506172180176e-01 2.615762054920196533e-01 -5.306823253631591797e-01
-4.461463987827301025e-01 -3.294495344161987305e-01 -2.239410877227783203e-01 2.526023387908935547e-01 2.550181746482849121e-01 2.945805191993713379e-01 9.270540624856948853e-02 -6.465697884559631348e-01
-2.140534296631813049e-02 -1.940381079912185669e-01 -9.132919311523437500e-01 -6.354694813489913940e-02 3.940820321440696716e-02 3.476288616657257080e-01 3.337778151035308838e-03 -3.661617264151573181e-02
-3.960504233837127686e-01 -9.572724811732769012e-03 -1.737022846937179565e-01 -3.090739250183105469e-01 -8.186831325292587280e-02 5.232746005058288574e-01 -3.335362970829010010e-01 -5.706030726432800293e-01
-7.652729153633117676e-01 2.053971588611602783e-01 -1.190227493643760681e-01 -1.122299060225486755e-01 -3.247965872287750244e-01 2.850634753704071045e-01 3.768901824951171875e-01 1.288688629865646362e-01
-3.935078680515289307e-01 3.992153331637382507e-02 -2.020092010498046875e-01 -4.398122429847717285e-01 -2.215952873229980469e-01 4.803690016269683838e-01 2.193414270877838135e-01 -5.304202437400817871e-01
-4.926134645938873291e-01 -2.446318268775939941e-01 -3.758893013000488281e-01 3.873074948787689209e-01 -4.006026387214660645e-01 8.288282155990600586e-02 -3.307809233665466309e-01 -3.597488701343536377e-01
-8.636358976364135742e-01 -2.498761266469955444e-01 -6.867935508489608765e-02 -7.462591677904129028e-02 -7.676147669553756714e-02 -3.568226695060729980e-01 1.750598251819610596e-01 1.324699372053146362e-01
-3.412742316722869873e-01 6.087377294898033142e-02 -3.255092203617095947e-01 -3.284294903278350830e-01 -1.581384539604187012e-01 4.936508536338806152e-01 1.997084766626358032e-01 -5.978475809097290039e-01
-1.393791288137435913e-01 -7.386723756790161133e-01 -5.192760229110717773e-01 2.659813500940799713e-02 -1.244963556528091431e-01 1.799516230821609497e-01 -6.892579048871994019e-02 3.345873951911926270e-01
-5.859216451644897461e-01 -4.330476745963096619e-02 1.742975562810897827e-01 -5.725357532501220703e-01 -4.389048516750335693e-01 2.811704576015472412e-01 -1.491855531930923462e-01 -5.189550295472145081e-02
-5.326899886131286621e-01 -2.790130376815795898e-01 -4.357099235057830811e-01 1.103989779949188232e-01 -3.335765004158020020e-01 1.254161894321441650e-01 -5.433179140090942383e-01 1.190181374549865723e-01
-5.626897811889648438e-01 -4.959458708763122559e-01 -3.197582960128784180e-01 -8.705352991819381714e-02 4.551381766796112061e-01 1.147414520382881165e-01 -3.036416471004486084e-01 1.227990016341209412e-01
-1.873704344034194946e-01 -3.613390028476715088e-01 -2.657109797000885010e-01 6.745336949825286865e-02 -2.533363401889801025e-01 3.585608601570129395e-01 -2.396101057529449463e-01 -7.134535908699035645e-01
-5.429552197456359863e-01 -5.885063484311103821e-02 -6.036942601203918457e-01 -1.444588750600814819e-01 5.063323676586151123e-02 2.104791700839996338e-01 -2.253963202238082886e-01 4.677097797393798828e-01
-5.222200155258178711e-01 -1.736950725317001343e-01 -6.684519648551940918e-01 -9.114098548889160156e-02 3.026123344898223877e-01 -4.105766490101814270e-02 -1.908054053783416748e-01 -3.351341485977172852e-01
-5.851463079452514648e-01 -2.317505925893783569e-01 3.382157534360885620e-02 -2.804188728332519531e-01 -7.109778523445129395e-01 -6.499890238046646118e-02 -1.181325092911720276e-01 2.114723064005374908e-02
-2.347693145275115967e-01 -3.251620829105377197e-01 -1.596002727746963501e-01 -4.587596952915191650e-01 1.776507198810577393e-01 3.589104413986206055e-01 6.026903539896011353e-02 -6.627302765846252441e-01
-6.865811347961425781e-01 4.883113875985145569e-02 -5.973008275032043457e-01 -1.499124020338058472e-01 3.280472755432128906e-01 -1.392716914415359497e-01 1.412382721900939941e-01 -4.486079327762126923e-03
-2.774060964584350586e-01 -3.763011693954467773e-01 -3.673890605568885803e-02 -6.945819854736328125e-01 -4.734335243701934814e-01 2.708949744701385498e-01 1.061082724481821060e-02 3.669992554932832718e-03
-6.858884096145629883e-01 -2.670016288757324219e-01 -3.521951138973236084e-01 8.327357470989227295e-02 -3.857934772968292236e-01 -3.455297350883483887e-01 -1.155729368329048157e-01 2.137918472290039062e-01
-2.762555480003356934e-01 -4.783289432525634766e-01 -1.267904490232467651e-01 1.294003427028656006e-01 -5.652049779891967773e-01 1.209951043128967285e-01 -4.022579789161682129e-01 -4.076223373413085938e-01
-7.352337241172790527e-01 -1.756956875324249268e-01 1.766709089279174805e-01 7.652969658374786377e-02 -1.257654875516891479e-01 6.127259731292724609e-01 -8.429409936070442200e-03 1.310137286782264709e-02
-3.759378790855407715e-01 -3.828685879707336426e-01 -2.331952005624771118e-01 2.722841501235961914e-01 -3.627393543720245361e-01 1.223136708140373230e-01 -4.970882534980773926e-01 -4.358055591583251953e-01
-2.496944814920425415e-01 -4.868616759777069092e-01 -3.768652975559234619e-01 -4.477887451648712158e-01 5.512027740478515625e-01 4.630125127732753754e-03 -1.037396341562271118e-01 -2.084907293319702148e-01
-5.827634930610656738e-01 -3.050803542137145996e-01 8.270624279975891113e-02 2.010969966650009155e-01 -4.014032185077667236e-01 2.619250714778900146e-01 2.810885608196258545e-01 -4.596654772758483887e-01
-3.065379261970520020e-01 -5.633538961410522461e-01 -4.736582338809967041e-01 -3.370709717273712158e-01 4.657106995582580566e-01 -1.145519390702247620e-01 1.165602579712867737e-01 -8.428034186363220215e-02
-2.163369357585906982e-01 -3.627456426620483398e-01 -7.615294456481933594e-01 -1.940112262964248657e-01 3.789510428905487061e-01 2.311546504497528076e-01 -3.304732218384742737e-02 7.692934572696685791e-02
-4.394741356372833252e-01 -1.904336512088775635e-01 2.252563983201980591e-01 -5.782495141029357910e-01 -3.703299462795257568e-01 3.674907386302947998e-01 3.317217230796813965e-01 -5.702176690101623535e-02
-3.591871857643127441e-01 -2.549697458744049072e-01 -7.848707437515258789e-01 9.628315269947052002e-02 -1.363529264926910400e-01 -3.131645917892456055e-01 7.659701257944107056e-02 -2.411457598209381104e-01
-5.033070445060729980e-01 -5.984260439872741699e-01 -6.325872987508773804e-02 2.494841367006301880e-01 2.013534903526306152e-01 3.005990684032440186e-01 1.409688293933868408e-01 -4.141848981380462646e-01
-7.604075074195861816e-01 -3.939375877380371094e-01 -5.534213408827781677e-02 1.475092023611068726e-01 2.124893963336944580e-01 8.281421661376953125e-02 4.182636141777038574e-01 -1.217268407344818115e-01
-3.737837076187133789e-01 -3.583060503005981445e-01 1.505476981401443481e-01 -6.361137628555297852e-01 -4.092717468738555908e-01 3.408461511135101318e-01 1.372300684452056885e-01 4.567044228315353394e-02
6.715729832649230957e-02 -3.851145505905151367e-01 -4.043661057949066162e-01 -3.443383574485778809e-01 -1.879462003707885742e-01 4.191263914108276367e-01 2.936463356018066406e-01 -5.175685286521911621e-01
-2.536900043487548828e-01 -3.135875761508941650e-01 -1.682526171207427979e-01 -8.369022607803344727e-01 -9.055864810943603516e-02 2.343863844871520996e-01 -2.131345421075820923e-01 5.085419863462448120e-03
-4.569956660270690918e-01 -5.316371321678161621e-01 -4.394474327564239502e-01 -3.367607891559600830e-01 3.027147352695465088e-01 -1.688631623983383179e-01 -2.513747215270996094e-01 1.365832090377807617e-01
-3.927949368953704834e-01 -5.248558521270751953e-01 -5.867538973689079285e-02 -4.289597570896148682e-01 -1.058800052851438522e-02 -1.675548851490020752e-01 5.710632801055908203e-01 1.687874048948287964e-01
-3.967925310134887695e-01 4.139307141304016113e-02 -3.511679768562316895e-01 -8.754388242959976196e-02 -5.222680568695068359e-01 3.751939237117767334e-01 5.319104194641113281e-01 1.157428696751594543e-01
-4.833558797836303711e-01 -1.097484957426786423e-02 -4.652033150196075439e-01 -1.201475635170936584e-01 -7.210963368415832520e-01 -6.143079698085784912e-02 -4.022485762834548950e-02 -1.001264080405235291e-01
-1.913256347179412842e-01 -7.023718953132629395e-01 -5.411102771759033203e-01 -1.331758946180343628e-01 -5.808743834495544434e-02 -3.201452195644378662e-01 -8.329565078020095825e-02 -2.161636948585510254e-01
-3.768777549266815186e-01 -6.877890229225158691e-01 3.947934508323669434e-02 -1.653047204017639160e-01 3.399233222007751465e-01 2.619961798191070557e-01 3.801810741424560547e-01 1.652201116085052490e-01
-6.930269002914428711e-01 -4.619916379451751709e-01 -2.304546833038330078e-01 -2.759853191673755646e-02 -2.139978110790252686e-01 -3.294248282909393311e-01 -1.009219512343406677e-01 2.964886426925659180e-01
-4.991678893566131592e-01 -5.705805420875549316e-01 -2.252075821161270142e-02 1.446202546358108521e-01 3.868179619312286377e-01 4.814129471778869629e-01 -1.154264807701110840e-01 -9.558975696563720703e-02
-6.790649890899658203e-01 4.504543542861938477e-02 -5.210732817649841309e-01 -1.539563294500112534e-03 2.220482565462589264e-02 2.253354340791702271e-01 -3.208363056182861328e-01 3.333418667316436768e-01
-7.212902903556823730e-01 1.424957513809204102e-01 -4.352611899375915527e-01 -7.936192303895950317e-02 -4.045351743698120117e-01 -1.445167958736419678e-01 2.282301485538482666e-01 -1.645046174526214600e-01
-6.227018237113952637e-01 4.506895691156387329e-02 -6.105479970574378967e-02 -2.555732727050781250e-01 -1.586747467517852783e-01 3.517493307590484619e-01 6.262344717979431152e-01 9.542532265186309814e-03
-5.907911658287048340e-01 -4.990695416927337646e-01 -4.114622473716735840e-01 2.942454516887664795e-01 -2.095896378159523010e-02 -5.054574087262153625e-02 3.751921355724334717e-01 4.743883013725280762e-02
-1.051152590662240982e-02 -5.335273146629333496e-01 -2.233423888683319092e-01 -4.247602224349975586e-01 -3.638288378715515137e-01 3.154185712337493896e-01 -1.562724858522415161e-01 -4.781774580478668213e-01
-3.772803544998168945e-01 -3.798821270465850830e-01 -5.287272334098815918e-01 1.498721837997436523e-01 -3.145187199115753174e-01 9.505299851298332214e-03 -5.485967397689819336e-01 -1.066035553812980652e-01
-6.102521419525146484e-01 -7.540811598300933838e-02 -5.599836111068725586e-01 -3.454858660697937012e-01 9.706016629934310913e-02 -3.966345191001892090e-01 -4.581012949347496033e-02 1.418646275997161865e-01
-4.706906378269195557e-01 -7.902578711509704590e-01 2.879611402750015259e-02 4.071137681603431702e-02 -3.068941831588745117e-01 -1.607945188879966736e-02 -1.855203509330749512e-01 -1.503188163042068481e-01
-2.638957500457763672e-01 -4.437159299850463867e-01 6.734070926904678345e-02 -7.521948218345642090e-01 -2.000347673892974854e-01 2.933129370212554932e-01 1.495625823736190796e-01 1.213592067360877991e-01
-7.278475761413574219e-01 -2.875517606735229492e-01 -5.281687378883361816e-01 1.456212252378463745e-01 2.766228914260864258e-01 -6.378044188022613525e-02 4.381511732935905457e-02 6.982943415641784668e-02
-6.248054504394531250e-01 -1.948527991771697998e-01 3.650334104895591736e-02 5.871098488569259644e-02 -2.541579306125640869e-01 6.137297749519348145e-01 5.873919278383255005e-02 3.495143949985504150e-01
-5.422072410583496094e-01 -1.170691028237342834e-01 6.713103968650102615e-03 -2.488947808742523193e-01 -7.611591219902038574e-01 -8.801939338445663452e-02 2.041592299938201904e-01 -3.899769857525825500e-02
-5.918902158737182617e-01 -3.920992314815521240e-01 2.851762771606445312e-01 -2.681838870048522949e-01 -5.077029466629028320e-01 3.856710344552993774e-02 -1.435725241899490356e-01 2.506259381771087646e-01
-2.851613759994506836e-01 -1.746513992547988892e-01 -1.922562122344970703e-01 -2.636071443557739258e-01 -4.094346612691879272e-02 6.796097159385681152e-01 -1.809839755296707153e-01 -5.342543721199035645e-01
-6.003041267395019531e-01 -1.941324621438980103e-01 -3.842018544673919678e-01 1.250132471323013306e-01 -6.524332612752914429e-02 -1.540886461734771729e-01 5.867313742637634277e-01 -2.577874362468719482e-01
-5.252826809883117676e-01 -5.756506323814392090e-01 -1.762731373310089111e-01 -2.321568876504898071e-01 5.150704383850097656e-01 -6.887482106685638428e-02 -1.847525686025619507e-01 -5.967126414179801941e-02
-7.677263021469116211e-01 2.378989607095718384e-01 -9.375492483377456665e-02 -1.212522163987159729e-01 -1.992530822753906250e-01 5.285431146621704102e-01 4.603558778762817383e-02 9.658841788768768311e-02
-5.518109202384948730e-01 -2.831769287586212158e-01 -2.359443604946136475e-01 -3.925322592258453369e-01 3.254499137401580811e-01 2.411995828151702881e-02 -5.369099974632263184e-01 1.038877144455909729e-01
-6.765443682670593262e-01 -4.239116907119750977e-01 -2.819685339927673340e-01 -2.521458268165588379e-01 3.649671375751495361e-01 -9.150651097297668457e-02 -1.337823569774627686e-01 2.450115084648132324e-01
-4.955839514732360840e-01 1.426476091146469116e-01 -1.725643128156661987e-01 -4.491598010063171387e-01 -2.627294063568115234e-01 5.057637095451354980e-01 -1.450052578002214432e-02 -4.212973713874816895e-01
-3.451024889945983887e-01 -6.441658735275268555e-02 -2.288470864295959473e-01 -4.416436254978179932e-01 1.467350125312805176e-01 5.213094353675842285e-01 -2.117391377687454224e-01 -5.396354794502258301e-01
-4.753226041793823242e-01 2.350110858678817749e-01 -2.198640257120132446e-01 -5.111365318298339844e-01 -1.264772266149520874e-01 4.516864418983459473e-01 1.020653098821640015e-01 -4.228511154651641846e-01
-7.706630229949951172e-02 -4.114620089530944824e-01 -1.898407489061355591e-01 -7.235640287399291992e-01 -3.806168735027313232e-01 3.400945365428924561e-01 2.886718604713678360e-03 -6.806866824626922607e-02
-5.257500410079956055e-01 1.637277938425540924e-02 -6.267341375350952148e-01 -3.997837603092193604e-01 2.594737410545349121e-01 -2.770896852016448975e-01 1.599073112010955811e-01 3.194339573383331299e-02
-1.273847930133342743e-02 -5.787104368209838867e-01 -6.933652162551879883e-01 1.036941856145858765e-01 -2.083056420087814331e-01 2.448222935199737549e-01 1.263407170772552490e-01 2.326647341251373291e-01
-3.140042126178741455e-01 -4.576727151870727539e-01 -2.372616380453109741e-01 2.522393465042114258e-01 -2.855325937271118164e-01 1.509141027927398682e-01 -4.577151834964752197e-01 -5.081458687782287598e-01
-4.694449007511138916e-01 2.165494710206985474e-01 -6.908684372901916504e-01 -1.681338617345318198e-04 -1.602991223335266113e-01 3.803898394107818604e-01 -2.901756465435028076e-01 2.888788096606731415e-02
-5.528182983398437500e-01 1.342950612306594849e-01 -6.742283105850219727e-01 7.500072941184043884e-03 -1.148135215044021606e-02 3.577668666839599609e-01 -2.701145708560943604e-01 1.436185389757156372e-01
-4.618014097213745117e-01 -6.659206002950668335e-02 6.040906906127929688e-02 -6.826370358467102051e-01 -2.871119379997253418e-01 4.415705800056457520e-01 1.864250451326370239e-01 -2.214193157851696014e-02
-4.241635203361511230e-01 -3.733459711074829102e-01 -3.959561139345169067e-02 -4.813544452190399170e-01 -6.241122484207153320e-01 -3.585706651210784912e-02 -1.551859527826309204e-01 1.803986430168151855e-01
-5.426653027534484863e-01 -3.880960121750831604e-02 -5.905807614326477051e-01 -3.862524032592773438e-01 3.257859051227569580e-01 -1.852259933948516846e-01 2.410347610712051392e-01 8.653744310140609741e-02
-5.143728107213973999e-02 -1.836437433958053589e-01 -6.422559618949890137e-01 1.556725502014160156e-01 -1.443234384059906006e-01 6.296560764312744141e-01 2.712609767913818359e-01 1.897996217012405396e-01
-7.365458607673645020e-01 5.673869326710700989e-02 -5.403120443224906921e-02 6.773594021797180176e-02 -4.917902946472167969e-01 1.614355444908142090e-01 2.466987371444702148e-01 -3.435023725032806396e-01
-5.698819160461425781e-01 -7.553737610578536987e-02 1.408483088016510010e-01 -6.444755792617797852e-01 -3.879033327102661133e-01 2.493329197168350220e-01 -1.424218416213989258e-01 -3.770684823393821716e-02
-3.138627409934997559e-01 -6.694165468215942383e-01 -1.399486362934112549e-01 2.937797009944915771e-01 1.328019797801971436e-01 4.840833544731140137e-01 -1.455395966768264771e-01 -2.726257741451263428e-01
-7.175770998001098633e-01 -7.207920402288436890e-02 -3.239189684391021729e-01 3.194905444979667664e-02 -1.791804432868957520e-01 -4.938641190528869629e-02 -5.690205693244934082e-01 -1.249570101499557495e-01
-6.826421022415161133e-01 -2.649535536766052246e-01 -5.187064409255981445e-01 4.663334041833877563e-02 4.244287908077239990e-01 1.853703893721103668e-02 -9.779109805822372437e-02 -5.021728202700614929e-02
-4.955142736434936523e-01 -4.055123627185821533e-01 6.620693206787109375e-02 2.991909384727478027e-01 -2.397288531064987183e-01 4.094335734844207764e-01 7.589861750602722168e-02 -5.150342583656311035e-01
-5.162463188171386719e-01 -3.276193141937255859e-01 -4.757460355758666992e-01 -2.628486752510070801e-01 4.526269733905792236e-01 -2.022719383239746094e-01 -2.266364395618438721e-01 -1.832544952630996704e-01
-1.270389705896377563e-01 -6.578938364982604980e-01 -4.954221546649932861e-01 -4.121683239936828613e-01 2.980397939682006836e-01 -1.831296831369400024e-01 4.613266326487064362e-03 -1.154358908534049988e-01
-6.667013168334960938e-01 -2.364165782928466797e-01 -5.817003250122070312e-01 1.677006036043167114e-01 -1.356886923313140869e-01 -2.356940358877182007e-01 1.654899120330810547e-01 1.782355606555938721e-01
-6.784910559654235840e-01 -5.547943711280822754e-01 -2.889997661113739014e-01 2.873529493808746338e-01 2.469273954629898071e-01 -2.320888219401240349e-03 -3.860626369714736938e-02 -5.737125873565673828e-02
-4.319506883621215820e-01 -5.630185604095458984e-01 -2.299440503120422363e-01 3.803754150867462158e-01 2.356793880462646484e-01 3.388224542140960693e-01 3.332804441452026367e-01 -1.320897638797760010e-01
-1.511980742216110229e-01 -6.684389710426330566e-01 -4.624876677989959717e-01 -1.893885433673858643e-01 -2.301310747861862183e-01 1.050201579928398132e-01 3.192537128925323486e-01 3.386046886444091797e-01
-4.914070963859558105e-01 -3.160792291164398193e-01 -3.692041635513305664e-01 -1.250573986908420920e-04 -3.910576701164245605e-01 -3.579162061214447021e-01 4.880168735980987549e-01 -5.577426776289939880e-02
-5.316103696823120117e-01 -3.319145739078521729e-01 -4.507808983325958252e-01 -1.238935515284538269e-01 2.639186084270477295e-01 -4.040821492671966553e-01 3.092538937926292419e-02 -3.934189379215240479e-01
-7.084442377090454102e-01 -2.464288175106048584e-01 -3.960494101047515869e-01 1.462943553924560547e-01 -3.259553313255310059e-01 -3.333275616168975830e-01 1.895514279603958130e-01 7.641192525625228882e-02
-8.036911487579345703e-01 2.002327293157577515e-01 -7.465799152851104736e-02 -1.778941303491592407e-01 -1.695045977830886841e-01 4.659213423728942871e-01 -1.077545806765556335e-01 1.390744447708129883e-01
-6.625072360038757324e-01 -2.939239740371704102e-01 1.098473966121673584e-01 2.371599376201629639e-01 -1.958558857440948486e-01 2.319190353155136108e-01 3.253801167011260986e-01 -4.564683437347412109e-01
-3.348573744297027588e-01 -7.770013809204101562e-02 -7.621779441833496094e-01 1.516539454460144043e-01 3.203710317611694336e-01 4.036482274532318115e-01 -5.813649669289588928e-02 -9.470915049314498901e-02
-5.136222839355468750e-01 -3.255454897880554199e-01 -5.426633954048156738e-01 -1.982730031013488770e-01 3.029044866561889648e-01 3.619021922349929810e-02 -4.336865246295928955e-01 1.235785856842994690e-01
-6.205042004585266113e-01 5.132120568305253983e-03 -4.578705728054046631e-01 2.936090230941772461e-01 -2.154578417539596558e-01 -4.772338271141052246e-02 4.022465944290161133e-01 -3.295369148254394531e-01
-6.761681437492370605e-01 1.515618115663528442e-01 -5.808783173561096191e-01 -2.327236533164978027e-01 2.616507411003112793e-01 -1.702748388051986694e-01 1.743560731410980225e-01 -1.977079175412654877e-02
-3.520474731922149658e-01 -9.703846275806427002e-02 -1.008637994527816772e-01 -3.146558105945587158e-01 -9.630315750837326050e-02 6.933239698410034180e-01 5.038464665412902832e-01 -1.167507395148277283e-01
-7.700457572937011719e-01 -2.331823259592056274e-01 -4.286854863166809082e-01 5.295266862958669662e-03 3.190278708934783936e-01 -9.077818691730499268e-02 -1.971815824508666992e-01 1.412655711174011230e-01
-7.333161830902099609e-01 2.191513031721115112e-01 -1.268872916698455811e-01 -2.041904479265213013e-01 -4.874927103519439697e-01 2.823090255260467529e-01 1.694757342338562012e-01 1.017664372920989990e-01
-6.957863271236419678e-02 -6.533501148223876953e-01 -6.293121576309204102e-01 -3.903061151504516602e-02 -2.905000150203704834e-01 -9.652567654848098755e-02 -1.933433860540390015e-01 -1.991135179996490479e-01
-4.362573623657226562e-01 -3.277074992656707764e-01 -1.046657040715217590e-01 2.279271483421325684e-01 7.997814565896987915e-02 7.182232141494750977e-01 2.195979058742523193e-01 -2.625212669372558594e-01
-6.951006650924682617e-01 -3.264400064945220947e-01 1.270111054182052612e-01 -2.568164840340614319e-02 -2.200371921062469482e-01 -2.736454904079437256e-01 9.501239657402038574e-02 -5.110332965850830078e-01
-7.526141405105590820e-01 -2.895473241806030273e-01 -2.046998143196105957e-01 -1.674903035163879395e-01 -1.557218283414840698e-01 -3.859778046607971191e-01 -9.739565104246139526e-02 3.115531504154205322e-01
-2.920289635658264160e-01 -6.588098406791687012e-01 8.071439713239669800e-02 2.035715132951736450e-01 -2.201690971851348877e-01 3.089717328548431396e-01 -5.621520802378654480e-02 -5.344477295875549316e-01
-2.973529100418090820e-01 -1.953385323286056519e-01 -7.162765860557556152e-01 -4.451604485511779785e-01 1.087130829691886902e-01 -3.752479255199432373e-01 9.743374586105346680e-02 -9.018929675221443176e-03
-7.694247364997863770e-02 -4.655828177928924561e-01 -6.384226679801940918e-01 -3.663078248500823975e-01 -2.253468707203865051e-02 -1.447079628705978394e-01 4.459263086318969727e-01 1.234875619411468506e-01
-5.004134178161621094e-01 -3.029274344444274902e-01 -5.575619339942932129e-01 -1.400046050548553467e-01 3.696224689483642578e-01 1.442245393991470337e-01 -4.025863409042358398e-01 8.858650922775268555e-02
-5.841281414031982422e-01 -4.378528594970703125e-01 6.187738105654716492e-02 3.580056503415107727e-02 -6.371693611145019531e-01 -4.803427308797836304e-02 1.863698512315750122e-01 -1.376327127218246460e-01
-3.442921638488769531e-01 -1.524536311626434326e-01 -4.359644055366516113e-01 -2.242392450571060181e-01 -3.597840368747711182e-01 -4.982211291790008545e-01 -2.389329522848129272e-01 -4.279192686080932617e-01
-5.416779518127441406e-01 -2.661697864532470703e-01 2.874270379543304443e-01 -4.428441822528839111e-01 1.931063383817672729e-01 5.173830986022949219e-01 2.182293087244033813e-01 -6.643798947334289551e-02
-5.534731149673461914e-01 -3.042829930782318115e-01 -3.298135101795196533e-01 -2.953841388225555420e-01 4.537519216537475586e-01 -2.022045254707336426e-01 -3.010105788707733154e-01 -2.601265609264373779e-01
-2.574438750743865967e-01 -3.106375932693481445e-01 2.715232595801353455e-02 -7.136818170547485352e-01 -2.603374421596527100e-01 4.881522357463836670e-01 1.223860904574394226e-01 -7.811219245195388794e-02
-7.029433846473693848e-01 -4.668168257921934128e-03 -5.519261360168457031e-01 -2.781838476657867432e-01 1.036707237362861633e-01 -3.083867132663726807e-01 1.857987046241760254e-02 1.328337937593460083e-01
-1.865700930356979370e-01 -6.470700502395629883e-01 -5.210138559341430664e-01 1.347192376852035522e-02 -2.891628146171569824e-01 -1.791226095519959927e-04 3.906331658363342285e-01 1.965854018926620483e-01
-2.725389897823333740e-01 -8.617300391197204590e-01 -1.792262941598892212e-01 -2.805649675428867340e-02 7.164071779698133469e-03 -1.687969863414764404e-01 2.981572151184082031e-01 -1.810892671346664429e-01
-4.685751497745513916e-01 -5.451574176549911499e-02 9.439042955636978149e-02 -5.969933271408081055e-01 -2.974022030830383301e-01 3.412848412990570068e-01 1.215130686759948730e-01 -4.387092888355255127e-01
-4.230974316596984863e-01 -3.268716931343078613e-01 -2.490952461957931519e-01 2.393044084310531616e-01 3.073422610759735107e-01 3.009738028049468994e-01 4.602067768573760986e-01 -4.449647068977355957e-01
-6.442902088165283203e-01 -5.392690896987915039e-01 1.742142438888549805e-01 8.645009249448776245e-02 2.475100010633468628e-01 3.007892370223999023e-01 3.076318502426147461e-01 9.940834343433380127e-02
-5.590073466300964355e-01 -3.775519728660583496e-01 5.431243032217025757e-02 2.452471554279327393e-01 -7.358852773904800415e-02 4.477578997611999512e-01 2.987178266048431396e-01 -4.321281313896179199e-01
-2.007612138986587524e-01 -4.210713803768157959e-01 -5.539276003837585449e-01 3.214878737926483154e-01 -4.318702518939971924e-01 1.803599596023559570e-01 -3.857078850269317627e-01 -6.626871228218078613e-02
-2.962819933891296387e-01 -4.816511571407318115e-01 -3.332675993442535400e-01 4.953089356422424316e-01 4.513487592339515686e-02 3.623361885547637939e-01 2.028277516365051270e-01 -3.864804506301879883e-01
-3.431351110339164734e-02 -9.706208854913711548e-02 -8.082962036132812500e-01 -1.111649721860885620e-01 -4.288765136152505875e-03 5.388113260269165039e-01 -1.346742808818817139e-01 1.234009116888046265e-01
-6.423334479331970215e-01 -5.020322203636169434e-01 -3.292354047298431396e-01 -2.158844023942947388e-01 1.126748248934745789e-01 -4.030345082283020020e-01 -4.926626756787300110e-02 -5.300631001591682434e-02
-5.402024388313293457e-01 -5.033162832260131836e-01 -2.403561025857925415e-01 -2.477476149797439575e-01 4.721480011940002441e-01 7.710567116737365723e-02 -2.862364351749420166e-01 1.578087061643600464e-01
-6.541895866394042969e-01 -1.302848905324935913e-01 -5.646103024482727051e-01 -1.367486268281936646e-01 3.987893462181091309e-02 -3.644591271877288818e-01 2.793838381767272949e-01 7.141793519258499146e-02
-5.641058087348937988e-01 -1.688269227743148804e-01 -5.877219438552856445e-01 4.530221223831176758e-02 3.725314736366271973e-01 2.087996602058410645e-01 -2.581359744071960449e-01 -2.383309751749038696e-01
-7.120425105094909668e-01 2.339642196893692017e-01 -3.240821063518524170e-01 1.607536524534225464e-02 -2.684123814105987549e-01 -1.556742638349533081e-01 1.143624559044837952e-01 -4.728745222091674805e-01
-9.531921148300170898e-02 -4.375926256179809570e-01 -1.456700265407562256e-01 -4.185631275177001953e-01 -3.031662106513977051e-01 4.988582432270050049e-01 1.339370608329772949e-01 -4.942707717418670654e-01
-5.907307863235473633e-01 -4.205861687660217285e-01 -5.757893919944763184e-01 -8.492116630077362061e-02 2.825915515422821045e-01 -2.034346610307693481e-01 -1.080865338444709778e-01 4.972982779145240784e-02
-6.040557622909545898e-01 4.599728807806968689e-02 1.300327926874160767e-01 -5.859686136245727539e-01 -3.914048671722412109e-01 2.978434860706329346e-01 1.585191935300827026e-01 -7.547299563884735107e-02
-6.853156536817550659e-02 -5.094894766807556152e-01 -7.466229200363159180e-01 -4.176267609000205994e-02 -2.907567918300628662e-01 3.046744503080844879e-02 1.861476302146911621e-01 2.375188469886779785e-01
-4.904333651065826416e-01 -3.290960192680358887e-01 -2.913916409015655518e-01 4.668601155281066895e-01 1.050881575793027878e-02 5.824975967407226562e-01 -6.705792248249053955e-02 -6.627980619668960571e-02
-3.479842543601989746e-01 -3.875833749771118164e-01 -1.062755137681961060e-01 2.656466066837310791e-01 4.341415688395500183e-02 7.654823660850524902e-01 7.845567166805267334e-02 -2.298271805047988892e-01
-3.691282570362091064e-01 -5.399402976036071777e-01 -1.179017275571823120e-01 3.437817394733428955e-01 6.475161761045455933e-02 6.226801872253417969e-01 -1.659243926405906677e-02 -2.189145833253860474e-01
-6.418692469596862793e-01 -3.499100506305694580e-01 -1.751731038093566895e-01 4.180014729499816895e-01 2.305455952882766724e-01 3.481064438819885254e-01 2.379782199859619141e-01 -1.708589345216751099e-01
-5.093286037445068359e-01 -5.032067298889160156e-01 1.976462751626968384e-01 -8.227877318859100342e-02 -6.293449997901916504e-01 -1.833758354187011719e-01 6.288501620292663574e-02 -8.875355124473571777e-02
-7.830483466386795044e-02 -6.857470273971557617e-01 -4.006550014019012451e-01 -7.584348320960998535e-02 -1.951178163290023804e-01 3.510116040706634521e-01 4.117079079151153564e-01 -1.629698425531387329e-01
-6.271239519119262695e-01 9.730163216590881348e-02 -1.039194166660308838e-01 -3.602477610111236572e-01 -6.744483709335327148e-01 -6.936406716704368591e-03 2.449594438076019287e-02 -3.378940001130104065e-02
-4.483463764190673828e-01 -3.380407094955444336e-01 1.922600157558917999e-02 -3.010436296463012695e-01 -7.200954556465148926e-01 -1.031595990061759949e-01 -2.029896527528762817e-01 -1.527508348226547241e-01
-4.909041225910186768e-01 1.693454086780548096e-01 -6.718362569808959961e-01 -3.752885460853576660e-01 2.260421514511108398e-01 7.343978434801101685e-02 -2.846817970275878906e-01 -2.444442175328731537e-02
-3.804969489574432373e-01 -2.654407024383544922e-01 -3.128674924373626709e-01 3.880908489227294922e-01 -4.359735921025276184e-02 3.461447954177856445e-01 1.499838680028915405e-01 -6.261394619941711426e-01
-6.864989995956420898e-01 1.587721705436706543e-01 -6.633979082107543945e-02 -2.736390829086303711e-01 -1.738574206829071045e-01 3.151700198650360107e-01 5.428245067596435547e-01 3.765678266063332558e-03
-4.591128528118133545e-01 -3.985710144042968750e-01 1.358928275294601917e-03 -1.431451588869094849e-01 -6.811788678169250488e-01 7.777335494756698608e-02 -2.409909963607788086e-01 -2.858918905258178711e-01
-1.751464158296585083e-01 -4.301088154315948486e-01 -4.845844581723213196e-02 -4.189929366111755371e-01 5.696209520101547241e-02 5.276543498039245605e-01 -1.645797044038772583e-01 -5.455974936485290527e-01
-8.322921395301818848e-01 -3.609741628170013428e-01 3.980690147727727890e-03 2.582599520683288574e-01 -3.331487253308296204e-02 -4.761127755045890808e-03 3.255673944950103760e-01 5.609619989991188049e-02
-4.260180145502090454e-02 -5.697495341300964355e-01 -1.953349709510803223e-01 -4.724364280700683594e-01 -3.924331367015838623e-01 4.161278903484344482e-01 -2.593331038951873779e-01 -1.334115266799926758e-01
-3.955571055412292480e-01 2.096095867455005646e-02 -6.957671642303466797e-01 -3.228716850280761719e-01 9.642824530601501465e-02 2.334187477827072144e-01 -1.165062338113784790e-01 4.211896657943725586e-01
-6.166317462921142578e-01 -3.166625499725341797e-01 -2.840545475482940674e-01 -1.173562631011009216e-01 9.996109455823898315e-02 1.872272491455078125e-01 -4.979870617389678955e-01 3.633088171482086182e-01
2.004298195242881775e-02 -5.762299299240112305e-01 -3.235835134983062744e-01 -5.588693022727966309e-01 -2.716736495494842529e-01 3.428780436515808105e-01 -2.040673345327377319e-01 -1.322897970676422119e-01
-5.735338330268859863e-01 2.534435987472534180e-01 -6.258568167686462402e-01 -1.955314129590988159e-01 6.133303511887788773e-03 2.279782593250274658e-01 -3.521112799644470215e-01 3.003519587218761444e-02
-5.911280512809753418e-01 1.606714427471160889e-01 -1.903632283210754395e-01 -4.036199748516082764e-01 -6.250247359275817871e-01 3.602063981816172600e-03 -1.284970045089721680e-01 -1.357380151748657227e-01
-2.234494090080261230e-01 -7.933732271194458008e-01 -4.570110142230987549e-01 -8.496180921792984009e-02 -6.160975620150566101e-02 -1.297878026962280273e-01 2.605405747890472412e-01 1.266088783740997314e-01
-4.894230663776397705e-01 -1.984653174877166748e-01 -6.959670782089233398e-01 1.527133285999298096e-01 -1.481302678585052490e-01 -3.572824597358703613e-02 -4.342649281024932861e-01 -3.974752500653266907e-02
-7.545666098594665527e-01 -3.634427487850189209e-01 -6.172940135002136230e-02 6.084937229752540588e-02 1.683146804571151733e-01 -3.825274994596838951e-03 5.095423460006713867e-01 5.520476400852203369e-02
-6.632370352745056152e-01 -4.140349924564361572e-01 -7.811719179153442383e-02 1.646113991737365723e-01 -4.404029250144958496e-01 -1.172324344515800476e-01 2.268617302179336548e-01 3.103672266006469727e-01
-3.976534307003021240e-01 -2.461461275815963745e-01 -8.346539139747619629e-01 -1.505505144596099854e-01 1.285490244626998901e-01 -1.749740093946456909e-01 -6.295531988143920898e-02 -1.042462512850761414e-01
-4.358077943325042725e-01 -3.229889571666717529e-01 -4.366251230239868164e-01 -5.569145679473876953e-01 1.658977419137954712e-01 -3.490285277366638184e-01 8.823818713426589966e-02 2.186902761459350586e-01
-6.606279611587524414e-01 2.797755599021911621e-01 -5.110603570938110352e-01 -1.958390474319458008e-01 1.220952123403549194e-01 2.437698841094970703e-01 -3.197802305221557617e-01 -9.576221555471420288e-02
-4.174296259880065918e-01 -4.546289145946502686e-01 2.582153081893920898e-01 -5.992174744606018066e-01 -1.579749584197998047e-01 3.169388771057128906e-01 1.227584332227706909e-01 -2.298964709043502808e-01
-5.380315780639648438e-01 -3.041119277477264404e-01 -3.420001566410064697e-01 -4.382563233375549316e-01 3.940032422542572021e-01 -3.163219988346099854e-01 -2.217725217342376709e-01 -6.726153939962387085e-02
-7.829032540321350098e-01 -5.930259451270103455e-02 -3.144317567348480225e-01 -2.103603929281234741e-01 -1.019415184855461121e-01 -2.661096453666687012e-01 -2.378743886947631836e-01 3.203691542148590088e-01
-5.604211091995239258e-01 -1.754833459854125977e-01 -5.836994200944900513e-02 9.925184398889541626e-02 -2.308005541563034058e-01 7.030318975448608398e-01 -1.461167782545089722e-01 2.701906561851501465e-01
-7.075291275978088379e-01 7.979890215210616589e-04 -3.863620162010192871e-01 -2.850817441940307617e-01 1.729765683412551880e-01 -4.266122579574584961e-01 -2.241574972867965698e-02 -2.375568598508834839e-01
-4.556638598442077637e-01 8.303747512400150299e-03 -9.857321530580520630e-02 -2.953889966011047363e-01 -4.831897616386413574e-01 3.911550045013427734e-01 5.484096407890319824e-01 9.001341462135314941e-02
-1.163689047098159790e-01 -3.274333775043487549e-01 -7.232941985130310059e-01 -5.861431360244750977e-03 -7.393959164619445801e-02 5.437310934066772461e-01 -1.170604228973388672e-01 2.030838131904602051e-01
-4.191951751708984375e-01 -4.601229131221771240e-01 -2.993199527263641357e-01 4.383162260055541992e-01 1.336388736963272095e-01 5.062575936317443848e-01 7.468333933502435684e-03 -2.379849702119827271e-01
-2.657589316368103027e-01 2.417558804154396057e-02 -8.660680055618286133e-01 -1.124718040227890015e-01 3.205262869596481323e-02 8.523814380168914795e-02 2.263042777776718140e-01 -3.264316022396087646e-01
-5.239487886428833008e-01 3.779673716053366661e-03 1.373584866523742676e-01 -5.067366361618041992e-01 -3.435968458652496338e-01 4.168860614299774170e-01 1.137739941477775574e-01 -3.808106184005737305e-01
-4.692896902561187744e-01 1.174127608537673950e-01 -1.489644199609756470e-01 -4.283135235309600830e-01 -2.756856977939605713e-01 4.173372983932495117e-01 1.476686447858810425e-01 -5.369913578033447266e-01
-5.646641850471496582e-01 2.701002359390258789e-02 3.838995844125747681e-02 -7.801118493080139160e-01 -2.501283288002014160e-01 3.816429153084754944e-02 4.347811639308929443e-02 6.682383269071578979e-02
-4.101540744304656982e-01 2.281164824962615967e-01 -7.677982449531555176e-01 -2.361934259533882141e-02 -2.575764432549476624e-02 3.132123649120330811e-01 -2.002779990434646606e-01 -2.253616452217102051e-01
-3.554005622863769531e-01 -4.241260588169097900e-01 -1.502695679664611816e-01 -1.652697473764419556e-01 2.362254112958908081e-01 5.129260420799255371e-01 5.494049787521362305e-01 -1.522204726934432983e-01
-3.433403074741363525e-01 -3.750577569007873535e-01 -4.963443875312805176e-01 3.840219080448150635e-01 -3.792258203029632568e-01 1.794600188732147217e-01 -4.128450155258178711e-01 -3.404801338911056519e-02
-2.568000853061676025e-01 -2.758874930441379547e-02 -8.793716430664062500e-01 -3.216443061828613281e-01 6.455200165510177612e-02 -2.187245935201644897e-01 6.491228938102722168e-02 -1.794408261775970459e-02
-4.001826643943786621e-01 -1.890436559915542603e-01 1.014083027839660645e-01 -8.189961314201354980e-01 3.308320418000221252e-02 3.244790732860565186e-01 4.750978574156761169e-02 -1.201646327972412109e-01
-4.920847117900848389e-01 1.073617190122604370e-01 -1.211731135845184326e-01 -5.188077092170715332e-01 -2.526959180831909180e-01 3.255146443843841553e-01 -5.027406811714172363e-01 -1.997962892055511475e-01
-4.933952689170837402e-01 -4.770001173019409180e-01 -3.605866432189941406e-01 3.414372205734252930e-01 2.487991154193878174e-01 3.610360622406005859e-01 2.972118854522705078e-01 4.297688603401184082e-02
-7.212106585502624512e-01 -1.729028522968292236e-01 -1.269829720258712769e-01 1.949216723442077637e-01 -1.409363895654678345e-01 -8.907910436391830444e-02 5.619173645973205566e-01 -2.286732345819473267e-01
-2.758404314517974854e-01 -3.561036288738250732e-01 -2.881678342819213867e-01 1.427998542785644531e-01 8.731716871261596680e-02 3.024053275585174561e-01 5.880105495452880859e-01 -4.988390207290649414e-01
-4.118887782096862793e-01 8.342095464468002319e-02 -6.160272955894470215e-01 -1.753875985741615295e-02 -4.284576773643493652e-01 -3.515283465385437012e-01 1.405960619449615479e-01 -3.415787816047668457e-01
-6.832609772682189941e-01 -4.044367969036102295e-01 -5.138521548360586166e-03 -1.271636039018630981e-01 4.719097316265106201e-01 1.173375733196735382e-02 -3.388617336750030518e-01 -1.253981590270996094e-01
-6.282518506050109863e-01 -1.645398288965225220e-01 -5.509645938873291016e-01 1.613715887069702148e-01 1.509394198656082153e-01 2.738642692565917969e-01 -3.539296388626098633e-01 1.599158942699432373e-01
-3.956879954785108566e-03 -6.699680685997009277e-01 -1.573386341333389282e-01 -2.486112713813781738e-01 -3.875889182090759277e-01 6.192000955343246460e-02 -2.743127644062042236e-01 -4.850333929061889648e-01
-4.550721943378448486e-01 -2.560619413852691650e-01 -8.068261295557022095e-02 -6.391211599111557007e-02 -5.743753910064697266e-02 8.312192745506763458e-03 6.884035468101501465e-01 -4.893663525581359863e-01
-6.804730892181396484e-01 3.469924032688140869e-01 -3.841883540153503418e-01 -1.339873373508453369e-01 -2.429159171879291534e-02 4.385046064853668213e-01 -1.852319091558456421e-01 -1.543111503124237061e-01
-7.412443161010742188e-01 -2.898982763290405273e-01 -3.938241004943847656e-01 -2.808336168527603149e-02 -2.592137157917022705e-01 -1.281962096691131592e-01 2.795776426792144775e-01 2.209979146718978882e-01
-3.433904945850372314e-01 -4.998747408390045166e-01 -2.586027979850769043e-01 4.271359741687774658e-01 3.273343318141996861e-04 5.527772307395935059e-01 5.233483761548995972e-02 -2.731043100357055664e-01
-1.376491338014602661e-01 -5.600005984306335449e-01 -3.950397968292236328e-01 2.132944576442241669e-02 1.178453862667083740e-02 2.130162417888641357e-01 6.128735542297363281e-01 -2.996862828731536865e-01
-6.796172857284545898e-01 -1.272712796926498413e-01 -3.536385297775268555e-01 -2.398051768541336060e-01 -1.673717051744461060e-01 -3.884892761707305908e-01 -3.351608812808990479e-01 2.192843258380889893e-01
-5.034915208816528320e-01 -2.297560870647430420e-01 -3.930997252464294434e-01 -3.791347742080688477e-01 -2.549751698970794678e-01 -5.378516912460327148e-01 1.031674146652221680e-01 1.746350675821304321e-01
-4.073811769485473633e-01 -1.845626831054687500e-01 -3.301236033439636230e-02 -1.407233178615570068e-01 -8.573554456233978271e-02 4.392437636852264404e-01 3.938618302345275879e-01 -6.509006619453430176e-01
-5.918568968772888184e-01 -4.719417914748191833e-02 -2.508621513843536377e-01 -1.190078482031822205e-01 3.774788975715637207e-02 -1.154382154345512390e-01 7.040683031082153320e-01 -2.447862476110458374e-01
-7.989240288734436035e-01 -1.476195007562637329e-01 -4.780245721340179443e-01 -3.880205377936363220e-02 -5.032033100724220276e-02 -2.435451894998550415e-01 -2.019535899162292480e-01 8.534677326679229736e-02
-6.776359081268310547e-01 2.901199758052825928e-01 -2.147302627563476562e-01 -7.078468799591064453e-02 -4.476677775382995605e-01 2.418164312839508057e-01 3.667816817760467529e-01 -1.100447401404380798e-01
-5.317977666854858398e-01 -1.417129933834075928e-01 -5.168766379356384277e-01 4.423699527978897095e-02 1.593176126480102539e-01 5.418278574943542480e-01 -2.926734089851379395e-01 1.528820246458053589e-01
-1.922635734081268311e-01 -5.407261848449707031e-01 -5.449602007865905762e-01 2.319326549768447876e-01 -3.495885431766510010e-01 1.987374871969223022e-01 -3.458538353443145752e-01 1.963472217321395874e-01
-1.907466351985931396e-01 -1.714219152927398682e-01 -7.150857448577880859e-01 -4.599124789237976074e-01 3.461481928825378418e-01 5.257064104080200195e-02 -2.959997951984405518e-01 -3.413217887282371521e-02
-2.200185805559158325e-01 -2.456400543451309204e-01 -1.685969382524490356e-01 -3.464036881923675537e-01 2.162019759416580200e-01 4.046839177608489990e-01 3.838282525539398193e-01 -6.204802989959716797e-01
-8.005948066711425781e-01 8.401686698198318481e-02 -7.225739536806941032e-04 -3.204879537224769592e-02 2.177739515900611877e-03 5.695041418075561523e-01 1.250399500131607056e-01 1.048174276947975159e-01
-7.198186516761779785e-01 2.235970944166183472e-01 -3.295029103755950928e-01 -9.348988533020019531e-02 -2.537286579608917236e-01 -1.351238042116165161e-01 1.509920209646224976e-01 -4.572938680648803711e-01
-3.626704216003417969e-01 8.740206062793731689e-02 -6.048059463500976562e-01 -1.891162805259227753e-02 -1.406039148569107056e-01 6.423440575599670410e-01 -1.847987174987792969e-01 1.678016781806945801e-01
-1.841614544391632080e-01 -2.556446492671966553e-01 -2.838843464851379395e-01 -4.533479213714599609e-01 3.114852011203765869e-01 5.201448202133178711e-01 -3.479041531682014465e-02 -4.958143532276153564e-01
-6.354882121086120605e-01 3.403999507427215576e-01 -6.533662080764770508e-01 -7.698505651205778122e-03 1.577223092317581177e-01 7.538037002086639404e-02 1.198941096663475037e-01 -9.166647493839263916e-02
-9.278961420059204102e-01 5.017631873488426208e-02 -8.299287408590316772e-02 1.499864459037780762e-01 -1.307152211666107178e-01 2.225081771612167358e-01 1.853765361011028290e-02 -2.004177719354629517e-01
-2.757672071456909180e-01 -4.244004786014556885e-01 -6.453785896301269531e-01 3.193019926548004150e-01 -4.284721016883850098e-01 7.907455787062644958e-03 -2.042076885700225830e-01 4.228153731673955917e-03
-7.740204930305480957e-01 2.144386433064937592e-02 -5.132843255996704102e-01 -4.412271454930305481e-02 -6.650898605585098267e-03 -1.487689912319183350e-01 -2.238314151763916016e-01 2.504951357841491699e-01
-4.021239578723907471e-01 -2.183819264173507690e-01 -3.677805960178375244e-01 3.367348313331604004e-01 9.192001819610595703e-02 3.111872076988220215e-01 2.447890043258666992e-01 -6.137952804565429688e-01
-5.151957273483276367e-01 1.351469894871115685e-03 -9.782718867063522339e-02 -2.653211653232574463e-01 -8.778897672891616821e-02 4.423398077487945557e-01 6.712374687194824219e-01 -2.598029747605323792e-02
-1.097724065184593201e-01 -1.788621842861175537e-01 -4.116744101047515869e-01 -5.938023924827575684e-01 -1.656379401683807373e-01 3.675610423088073730e-01 -1.467837393283843994e-01 -4.997988045215606689e-01
-3.030548691749572754e-01 -3.633605241775512695e-01 -1.820329576730728149e-01 -2.665787041187286377e-01 -7.754983901977539062e-01 -3.696640208363533020e-02 -1.479017138481140137e-01 -2.174571305513381958e-01
-3.060902059078216553e-01 -2.462012134492397308e-02 -7.381291389465332031e-01 2.070139795541763306e-01 -5.402869582176208496e-01 -5.729683861136436462e-02 -1.001139283180236816e-01 -1.131259873509407043e-01
-5.559936165809631348e-01 1.297905445098876953e-01 -6.543896198272705078e-01 1.402759402990341187e-01 -4.856855794787406921e-02 3.211460709571838379e-01 -3.169101476669311523e-01 -1.421154439449310303e-01
-5.665880441665649414e-01 -7.111427187919616699e-02 -3.674029111862182617e-01 -1.550033222883939743e-03 -2.513966262340545654e-01 -1.271062046289443970e-01 5.759479999542236328e-01 -3.575768470764160156e-01
-6.563650369644165039e-01 5.815501511096954346e-02 -4.299589097499847412e-01 -2.432108521461486816e-01 7.364853285253047943e-03 1.607537567615509033e-01 -4.337951838970184326e-01 3.281958699226379395e-01
-5.217592120170593262e-01 -2.397914230823516846e-01 -4.095304608345031738e-01 2.916428744792938232e-01 -3.057111501693725586e-01 -2.030662298202514648e-01 4.636904299259185791e-01 -2.603700160980224609e-01
-3.963447213172912598e-01 5.485806986689567566e-02 -7.218584418296813965e-01 1.219018474221229553e-01 -1.317671388387680054e-01 3.664276599884033203e-01 -3.893441557884216309e-01 2.722418680787086487e-02
-8.430008888244628906e-01 -1.868341714143753052e-01 -6.531330198049545288e-02 5.449400842189788818e-02 2.760187983512878418e-01 2.956088185310363770e-01 2.345144748687744141e-01 1.692306250333786011e-01
-4.977436959743499756e-01 -4.947813972830772400e-02 -6.340817213058471680e-01 -2.234550416469573975e-01 2.105129212141036987e-01 1.239270158112049103e-02 -5.026961565017700195e-01 -2.526733838021755219e-02
-6.223405599594116211e-01 -2.484315037727355957e-01 -5.088716149330139160e-01 -2.111627459526062012e-01 3.317362964153289795e-01 -8.696568757295608521e-02 6.197179853916168213e-02 3.549386560916900635e-01
-3.291484117507934570e-01 -2.799882888793945312e-01 -6.578281521797180176e-02 -4.808779358863830566e-01 -5.317268371582031250e-01 2.124738246202468872e-01 -4.220833182334899902e-01 -2.677014768123626709e-01
-6.508126258850097656e-01 -2.262674868106842041e-01 -4.270334541797637939e-01 8.903798647224903107e-03 5.523584485054016113e-01 6.066989153623580933e-03 1.017002612352371216e-01 -1.653164029121398926e-01
-4.098730385303497314e-01 1.073548048734664917e-01 -6.597010493278503418e-01 -5.912240967154502869e-02 -1.646769791841506958e-01 5.048841834068298340e-01 -2.985922098159790039e-01 1.029278635978698730e-01
-2.179614305496215820e-01 -1.975720822811126709e-01 -1.909775435924530029e-01 -3.872631490230560303e-01 -2.762123569846153259e-02 5.537935495376586914e-01 5.315620303153991699e-01 -3.701411485671997070e-01
-7.107024192810058594e-01 2.127095907926559448e-01 -4.383279085159301758e-01 2.929823240265250206e-03 1.195200383663177490e-01 4.398383498191833496e-01 -2.191316038370132446e-01 -4.189455881714820862e-02
-7.895053625106811523e-01 -2.477492094039916992e-01 -2.274089008569717407e-01 -2.104896157979965210e-01 1.654427945613861084e-01 -1.708349771797657013e-02 -3.018938899040222168e-01 3.169822990894317627e-01
-7.925675511360168457e-01 1.488684415817260742e-01 -1.468659490346908569e-01 -4.661994799971580505e-02 1.366657316684722900e-01 4.251828789710998535e-01 -3.469516336917877197e-01 -7.809247821569442749e-02
-6.389188170433044434e-01 1.721193045377731323e-01 -5.111177563667297363e-01 -2.731906473636627197e-01 5.868844687938690186e-02 -1.028438843786716461e-02 -4.560657739639282227e-01 -1.213963553309440613e-01
-5.620879530906677246e-01 4.866378381848335266e-02 -2.898567318916320801e-01 -9.328123927116394043e-02 -6.852289438247680664e-01 -7.669913116842508316e-03 -2.822712063789367676e-01 -1.992391347885131836e-01
-4.584012627601623535e-01 4.900662973523139954e-02 -5.866293311119079590e-01 -4.623980820178985596e-01 2.820267677307128906e-01 1.524512171745300293e-01 -3.232377171516418457e-01 1.491900682449340820e-01
-5.477118492126464844e-01 -4.232375621795654297e-01 -6.025941967964172363e-01 1.159055680036544800e-01 9.353697299957275391e-02 -2.843567430973052979e-01 2.184164673089981079e-01 -8.375108242034912109e-02
-6.459656357765197754e-01 -1.459190845489501953e-01 -5.769033432006835938e-01 -3.754671663045883179e-02 -3.695980086922645569e-02 -3.521593809127807617e-01 -3.183138072490692139e-01 -2.242780849337577820e-02
-4.363245964050292969e-01 -2.915996685624122620e-02 -1.943665295839309692e-01 -4.967948794364929199e-01 -6.272751092910766602e-01 -7.507391273975372314e-02 2.476562261581420898e-01 2.524743080139160156e-01
-3.782865107059478760e-01 -5.806994438171386719e-01 8.824508637189865112e-02 4.552891477942466736e-03 -4.774331152439117432e-01 7.589365541934967041e-02 -1.680401116609573364e-01 -4.999398589134216309e-01
-7.672620415687561035e-01 -9.506960958242416382e-02 -1.758749037981033325e-01 -2.076236307621002197e-01 -9.090172499418258667e-02 2.453421056270599365e-01 -4.657334983348846436e-01 2.070448547601699829e-01
-1.422044634819030762e-01 -7.871108055114746094e-01 6.396529823541641235e-02 -4.428848996758460999e-02 -6.087518762797117233e-03 5.131716132164001465e-01 3.399783372879028320e-02 -2.994052767753601074e-01
-8.223502039909362793e-01 -2.033634185791015625e-01 2.031835615634918213e-01 2.328002452850341797e-02 -8.020637184381484985e-02 4.766190350055694580e-01 5.071489512920379639e-02 6.623455137014389038e-02
-5.775760114192962646e-02 -6.148859262466430664e-01 -3.931255936622619629e-01 3.631063103675842285e-01 -3.715296089649200439e-01 4.195634126663208008e-01 7.759208232164382935e-02 -1.099873334169387817e-01
-3.221671283245086670e-01 -5.378542542457580566e-01 -3.422222435474395752e-01 -1.590964198112487793e-01 2.808814346790313721e-01 -1.754595339298248291e-01 4.621880650520324707e-01 -3.757596313953399658e-01
-7.705869674682617188e-01 8.403819985687732697e-03 1.129467412829399109e-01 -7.850143313407897949e-02 -3.376940786838531494e-01 5.213165879249572754e-01 3.260484710335731506e-02 -1.828194409608840942e-02
-5.817361548542976379e-02 -4.481134712696075439e-01 -6.205151081085205078e-01 -1.983296126127243042e-01 -3.916666209697723389e-01 2.292377948760986328e-01 -1.776071488857269287e-01 3.659775853157043457e-01
-6.248454451560974121e-01 -1.719935238361358643e-01 -2.589610219001770020e-01 -5.845772027969360352e-01 1.105269268155097961e-01 -3.917828202247619629e-01 6.533294171094894409e-02 -3.488062694668769836e-02
-1.111979633569717407e-01 -2.694201767444610596e-01 -3.849462866783142090e-01 -6.221618652343750000e-01 -5.410724282264709473e-01 -8.522894978523254395e-02 -2.197995632886886597e-01 -1.773231774568557739e-01
-3.296053409576416016e-01 -1.700785160064697266e-01 -6.591431498527526855e-01 -4.824409186840057373e-01 3.116108477115631104e-01 1.536424905061721802e-01 -1.752195954322814941e-01 2.092976123094558716e-01
-8.417598158121109009e-02 -5.864915251731872559e-01 -5.100010633468627930e-01 1.554791778326034546e-01 -4.781751334667205811e-01 1.144073009490966797e-01 2.870947718620300293e-01 2.012544274330139160e-01
-4.551856815814971924e-01 -9.398755431175231934e-02 -6.895135045051574707e-01 -3.948962092399597168e-01 1.507793664932250977e-01 1.037121564149856567e-01 -2.251596152782440186e-01 2.615584731101989746e-01
-7.641288042068481445e-01 -3.449293076992034912e-01 -2.203085571527481079e-01 1.498936116695404053e-01 2.886019945144653320e-01 1.834439933300018311e-01 3.294678330421447754e-01 2.520158141851425171e-02
-3.073687553405761719e-01 1.239462662488222122e-02 -4.671361148357391357e-01 -1.783996634185314178e-02 -9.108406305313110352e-02 8.121201992034912109e-01 5.774735473096370697e-03 1.377225965261459351e-01
-8.439034968614578247e-02 -4.726670682430267334e-01 -7.148584723472595215e-01 -3.355962634086608887e-01 5.946726724505424500e-02 -1.351319849491119385e-01 3.441287875175476074e-01 -7.479901611804962158e-02
-7.824659347534179688e-01 7.718545384705066681e-03 -2.364243119955062866e-01 2.366742938756942749e-01 -1.199447959661483765e-01 1.014433801174163818e-02 3.964140117168426514e-01 -3.227113783359527588e-01
-8.257760405540466309e-01 1.518233418464660645e-01 -2.901146933436393738e-02 -1.381281465291976929e-01 -1.879026591777801514e-01 4.568223059177398682e-01 1.084591597318649292e-01 1.391590386629104614e-01
-2.141181379556655884e-01 -5.015895962715148926e-01 -6.912813186645507812e-01 -2.121037095785140991e-01 -2.077899500727653503e-02 -3.583241701126098633e-01 6.527495384216308594e-02 -2.159042805433273315e-01
-6.551833748817443848e-01 7.174260169267654419e-02 -6.585220098495483398e-01 2.010422199964523315e-01 -5.112498253583908081e-02 1.485640108585357666e-01 -2.567626535892486572e-01 3.010622225701808929e-02
-5.177347064018249512e-01 -2.267116308212280273e-01 3.547943383455276489e-02 -3.055016696453094482e-01 -7.386033535003662109e-01 -1.417420953512191772e-01 1.190351694822311401e-01 7.853214442729949951e-02
-4.886526763439178467e-01 -4.422469809651374817e-02 -6.817486882209777832e-01 -3.362537920475006104e-01 2.335309982299804688e-01 -1.456671059131622314e-01 -1.381675004959106445e-01 -2.942260801792144775e-01
-6.046065092086791992e-01 -2.600122094154357910e-01 -4.980837106704711914e-01 -1.807146817445755005e-01 1.967722773551940918e-01 -1.431323140859603882e-01 -4.678772985935211182e-01 8.935529738664627075e-02
-6.767339706420898438e-01 3.777425270527601242e-03 8.968652784824371338e-02 -5.671277642250061035e-01 -3.784863948822021484e-01 1.344069391489028931e-01 -2.202909588813781738e-01 4.994032531976699829e-02
-5.211942791938781738e-01 -4.024568200111389160e-01 3.247340321540832520e-01 -5.833306908607482910e-01 -2.409744709730148315e-01 1.687379032373428345e-01 -1.293144822120666504e-01 -1.318894922733306885e-01
-6.352181434631347656e-01 -1.225364804267883301e-01 -6.105496883392333984e-01 2.680563926696777344e-01 -1.052562613040208817e-02 -8.411063998937606812e-02 -9.527234733104705811e-02 -3.472685515880584717e-01
-5.666053891181945801e-01 1.610257625579833984e-01 -6.601023674011230469e-01 -6.280057132244110107e-02 -4.196116626262664795e-01 -1.088051870465278625e-01 -1.327700018882751465e-01 -8.837219327688217163e-02
-5.317552089691162109e-01 -4.451551735401153564e-01 2.658913135528564453e-01 -2.936738431453704834e-01 -1.243277490139007568e-01 2.212349772453308105e-01 5.448411703109741211e-01 -2.960529550909996033e-02
-7.379021048545837402e-01 2.021873295307159424e-01 -2.105882912874221802e-01 -2.469729259610176086e-02 -1.201027482748031616e-01 5.850596427917480469e-01 7.669767737388610840e-02 8.403228223323822021e-02
2.860731631517410278e-02 -8.044815659523010254e-01 -3.058183789253234863e-01 -2.860540747642517090e-01 2.850705683231353760e-01 2.348351031541824341e-01 1.990835517644882202e-01 2.433864399790763855e-02
-7.196167111396789551e-01 -2.290694266557693481e-01 1.225713565945625305e-01 -3.624749183654785156e-02 -4.135743975639343262e-01 1.854731887578964233e-01 2.767832577228546143e-01 3.623372018337249756e-01
-2.288093119859695435e-01 -6.074497699737548828e-01 -3.663990497589111328e-01 -4.763025343418121338e-01 -5.743973702192306519e-02 -3.482898771762847900e-01 3.027023375034332275e-01 3.612184524536132812e-02
-4.725026488304138184e-01 -4.345422610640525818e-02 -2.345202025026082993e-03 -2.740035951137542725e-01 -4.384478032588958740e-01 1.569667458534240723e-01 5.897121429443359375e-01 -3.676060140132904053e-01
-5.496021509170532227e-01 -4.267213940620422363e-01 -4.547747597098350525e-02 2.567416131496429443e-01 -1.123887300491333008e-02 6.139680743217468262e-01 7.210454344749450684e-02 2.560850977897644043e-01
-5.855574011802673340e-01 1.379504567012190819e-03 -2.724596560001373291e-01 -6.617619395256042480e-01 3.503528833389282227e-01 -8.861363679170608521e-02 -4.600656032562255859e-02 -1.106413081288337708e-01
-6.768757104873657227e-01 -8.716109395027160645e-02 -2.825317978858947754e-01 3.176579177379608154e-01 -1.237300708889961243e-01 1.289126425981521606e-01 4.686652123928070068e-01 -3.192753195762634277e-01
-7.545586228370666504e-01 -2.178059220314025879e-01 -3.020804226398468018e-01 -3.143239915370941162e-01 -1.557565201073884964e-02 -4.313203096389770508e-01 6.904056668281555176e-02 -4.586159065365791321e-02
-3.215989172458648682e-01 -3.307496011257171631e-01 -5.662617087364196777e-01 2.321819514036178589e-01 -2.857243716716766357e-01 3.218075260519981384e-02 -5.198311805725097656e-01 -2.443760484457015991e-01
-6.572534441947937012e-01 -1.801252365112304688e-01 -3.143242299556732178e-01 -1.463276296854019165e-01 -3.406763076782226562e-02 -3.209082186222076416e-01 4.432290494441986084e-01 -3.387724161148071289e-01
-1.379424333572387695e-01 -7.330929040908813477e-01 -2.630874514579772949e-01 2.419148683547973633e-01 -1.045646294951438904e-01 2.288620471954345703e-01 1.644676923751831055e-01 -4.748134613037109375e-01
-5.362105369567871094e-01 -1.436522752046585083e-01 -1.955042332410812378e-01 -8.704045414924621582e-02 -2.717818617820739746e-01 5.970889329910278320e-01 -1.677061319351196289e-01 4.330569803714752197e-01
-5.768792033195495605e-01 -3.071282245218753815e-02 -7.176349759101867676e-01 1.129642277956008911e-01 -2.147513926029205322e-01 2.687644064426422119e-01 1.385183036327362061e-01 -3.109019808471202850e-02
-3.972497284412384033e-01 -2.034181356430053711e-01 6.000898405909538269e-02 -7.969809770584106445e-01 -1.496804654598236084e-01 2.847333848476409912e-01 -2.013531029224395752e-01 -1.342151314020156860e-01
-7.067966461181640625e-01 1.972957402467727661e-01 -3.218180537223815918e-01 6.273625791072845459e-02 -1.434248834848403931e-01 5.764978528022766113e-01 1.850673183798789978e-02 -2.733491919934749603e-02
-7.104610800743103027e-01 -4.354538023471832275e-01 2.365883141756057739e-01 -1.535184532403945923e-01 2.725049555301666260e-01 2.997802793979644775e-01 2.473863810300827026e-01 2.749317511916160583e-02
-4.716679453849792480e-01 -4.103024005889892578e-01 -4.153451919555664062e-01 4.571590423583984375e-01 3.000253625214099884e-02 3.462436497211456299e-01 -2.940925955772399902e-01 -1.428289264440536499e-01
-6.071585416793823242e-01 1.362057961523532867e-02 -5.020999312400817871e-01 1.087337061762809753e-01 -4.415574669837951660e-01 5.971883237361907959e-02 -4.092967212200164795e-01 -3.438708186149597168e-02
-4.095551371574401855e-01 -2.960428893566131592e-01 -5.014920830726623535e-01 -2.727806270122528076e-01 -4.158532917499542236e-01 -4.705082997679710388e-02 -4.913113117218017578e-01 4.674379527568817139e-02
-5.606629252433776855e-01 -1.484533548355102539e-01 -4.069623351097106934e-01 2.130200713872909546e-01 -4.521512985229492188e-01 1.868081539869308472e-01 2.374051660299301147e-01 -3.961355388164520264e-01
-3.377381563186645508e-01 -5.497527122497558594e-02 -5.244596600532531738e-01 -9.739495068788528442e-02 -6.354088187217712402e-01 2.993964850902557373e-01 3.193754851818084717e-01 5.462135002017021179e-02
-4.491576254367828369e-01 -5.181262493133544922e-01 -3.012121915817260742e-01 -5.196408629417419434e-01 4.411114007234573364e-02 -3.922393321990966797e-01 -7.749767601490020752e-02 -8.511100709438323975e-02
-4.217976927757263184e-01 -3.453615307807922363e-02 -7.277808785438537598e-01 3.380689397454261780e-02 -3.600780665874481201e-01 3.385823667049407959e-01 -4.698258638381958008e-02 -2.087684124708175659e-01
-5.831539630889892578e-01 9.085525758564472198e-03 -1.165984347462654114e-01 -1.706101298332214355e-01 -7.524164915084838867e-01 -6.494453549385070801e-02 2.813807222992181778e-03 -2.163092643022537231e-01
-6.476668715476989746e-01 -1.014473661780357361e-01 -6.404616683721542358e-02 -2.009077519178390503e-01 -4.063919186592102051e-01 8.586803823709487915e-02 5.623003840446472168e-01 -1.925120204687118530e-01
-6.171416044235229492e-01 -4.042468667030334473e-01 -2.101021856069564819e-01 1.984925866127014160e-01 -2.485291957855224609e-01 1.200098693370819092e-01 -4.142435193061828613e-01 3.527204692363739014e-01
-6.953924894332885742e-01 -1.060237511992454529e-01 -4.331735670566558838e-01 1.698779314756393433e-01 1.063053309917449951e-01 6.737520545721054077e-02 5.187326073646545410e-01 -6.137353926897048950e-02
-4.078567922115325928e-01 -1.280586719512939453e-01 -1.582438945770263672e-01 -5.139346718788146973e-01 -6.954466700553894043e-01 -1.994743943214416504e-01 -5.840652436017990112e-02 -3.516137227416038513e-02
-6.380113959312438965e-01 -6.123394370079040527e-01 -2.524593770503997803e-01 -1.256893873214721680e-01 3.040570616722106934e-01 -8.424948155879974365e-02 3.827773034572601318e-02 1.934803277254104614e-01
-7.571794390678405762e-01 2.157402597367763519e-02 -3.349839150905609131e-01 -1.838547736406326294e-01 1.239400636404752731e-02 2.724314332008361816e-01 -4.495747983455657959e-01 6.088633462786674500e-02
-4.757000207901000977e-01 -6.613532900810241699e-01 -5.968134477734565735e-02 -5.136349797248840332e-01 -1.030302941799163818e-01 -1.160900369286537170e-01 -2.063283920288085938e-01 4.769717156887054443e-02
-4.035906493663787842e-01 -5.774086341261863708e-02 -7.267068624496459961e-01 -1.261506080627441406e-01 3.650446832180023193e-01 1.295835375785827637e-01 -2.070720195770263672e-01 -3.111840188503265381e-01
-1.706991791725158691e-01 -1.154908612370491028e-01 -2.765828967094421387e-01 -7.099392414093017578e-01 -1.180241703987121582e-01 5.065135359764099121e-01 2.952325940132141113e-01 -1.391542255878448486e-01
-7.569817304611206055e-01 -3.328337967395782471e-01 -3.145439624786376953e-01 3.977822065353393555e-01 -1.245804801583290100e-01 -1.895545981824398041e-02 -1.280688047409057617e-01 1.635555624961853027e-01
-7.268846035003662109e-01 -1.490001529455184937e-01 -4.286162853240966797e-01 -1.451743096113204956e-01 -3.874705731868743896e-01 -6.215304136276245117e-03 -3.067049980163574219e-01 2.025341428816318512e-02
-5.665115118026733398e-01 -1.927433609962463379e-01 1.654226928949356079e-01 -7.156551480293273926e-01 -2.920871376991271973e-01 -1.299645453691482544e-01 1.298964861780405045e-02 -3.649092745035886765e-03
-3.112052381038665771e-01 -8.168374747037887573e-02 -7.242934107780456543e-01 1.894822567701339722e-01 -3.004291355609893799e-01 4.639031887054443359e-01 1.260913759469985962e-01 1.208785027265548706e-01
-4.631762579083442688e-02 -4.497292935848236084e-01 -4.991981089115142822e-01 -6.277997791767120361e-02 -3.455521166324615479e-01 2.352674752473831177e-01 5.993545651435852051e-01 9.206221252679824829e-02
-6.587446331977844238e-01 -1.617173403501510620e-01 -3.926087319850921631e-01 -3.038718998432159424e-01 -4.037398993968963623e-01 2.060862481594085693e-01 2.899426817893981934e-01 6.228259950876235962e-02
-5.658662915229797363e-01 -7.897200584411621094e-01 -3.947231918573379517e-02 8.299665898084640503e-02 1.543220281600952148e-01 -1.390672028064727783e-01 -5.381481349468231201e-02 4.049625247716903687e-02
-2.315771430730819702e-01 -5.393323302268981934e-01 1.065631210803985596e-01 -4.456988573074340820e-01 -5.715931057929992676e-01 3.399553000926971436e-01 3.276452049612998962e-02 -4.612584039568901062e-02
-8.227906823158264160e-01 1.685933955013751984e-02 -1.982741802930831909e-01 -4.343896806240081787e-01 3.125073388218879700e-02 -8.693031966686248779e-02 8.817067742347717285e-02 -2.800301015377044678e-01
-4.031635224819183350e-01 -5.648994445800781250e-01 -8.631712198257446289e-02 1.651117503643035889e-01 -3.862807750701904297e-01 1.496616303920745850e-01 -4.345935583114624023e-01 -3.509308397769927979e-01
-4.818670451641082764e-01 -2.739537060260772705e-01 -4.620543420314788818e-01 1.606544107198715210e-01 -3.620994091033935547e-01 -2.865003645420074463e-01 -6.191193126142024994e-03 -4.901149570941925049e-01
-7.060594558715820312e-01 -7.704679667949676514e-02 -3.348689675331115723e-01 -3.380551040172576904e-01 -4.595897197723388672e-01 5.263327807188034058e-02 1.021766364574432373e-01 2.114056795835494995e-01
-5.291550159454345703e-01 -6.326819062232971191e-01 -2.715057730674743652e-01 -1.778130978345870972e-01 -3.856814280152320862e-02 -1.479655057191848755e-01 -3.672557771205902100e-01 2.368914484977722168e-01
-8.093882203102111816e-01 1.807818934321403503e-02 -7.381072640419006348e-02 -3.312556445598602295e-01 1.704178303480148315e-01 1.530736982822418213e-01 -3.759840130805969238e-01 -1.885414868593215942e-01
-2.617191076278686523e-01 -4.417364895343780518e-01 -5.723744630813598633e-01 -4.986810684204101562e-01 -5.063338205218315125e-02 3.089811205863952637e-01 -2.423293143510818481e-01 -5.761954188346862793e-02
-2.716926932334899902e-01 -1.939910203218460083e-01 -1.164346933364868164e-01 -3.032480180263519287e-01 -3.364234268665313721e-01 5.510362982749938965e-01 5.032264590263366699e-01 -3.361182808876037598e-01
-8.810401558876037598e-01 -2.476631999015808105e-01 -2.517662644386291504e-01 -1.198601946234703064e-01 4.903559014201164246e-02 -1.431536078453063965e-01 2.890540100634098053e-02 2.468713074922561646e-01
-4.903571307659149170e-01 5.173590406775474548e-02 -5.018597245216369629e-01 -5.537964701652526855e-01 3.020849227905273438e-01 -1.272964179515838623e-01 1.014506518840789795e-01 -2.838443517684936523e-01
-4.369167685508728027e-01 -4.711410030722618103e-03 -5.401653051376342773e-01 -1.108718588948249817e-01 -6.076111197471618652e-01 1.127362027764320374e-01 3.505621552467346191e-01 1.469644624739885330e-02
-4.808082282543182373e-01 1.340547800064086914e-01 -2.474997341632843018e-01 -6.399275660514831543e-01 -4.804311990737915039e-01 -1.817395985126495361e-01 -1.269659698009490967e-01 1.120432186871767044e-02
-5.669974684715270996e-01 -6.824764609336853027e-02 -3.310500085353851318e-02 -3.096012771129608154e-01 -6.461505293846130371e-01 2.307799011468887329e-01 -2.881438434123992920e-01 1.520215421915054321e-01
-7.167972922325134277e-01 1.917466521263122559e-01 -1.976315528154373169e-01 -1.353583484888076782e-01 -7.359568774700164795e-02 3.515993952751159668e-01 4.977740645408630371e-01 -1.234385967254638672e-01
