# Supplementary material for: Where is your field going? A machine learning approach to study the relative motion of the domains of physics
Source: PLoS One. 2020 Jun 18;15(6):e0233997. doi: 10.1371/journal.pone.0233997 (PMC7302634; doi:10.1371/journal.pone.0233997)
Supplement: S25 Data — (ZIP) [file pone.0233997.s025.zip › 24/Pacs4Run_24_VS_500_embeddings1987-1991ED8.txt]

-4.330018162727355957e-01 -2.658829092979431152e-01 2.160768508911132812e-01 -1.549869328737258911e-01 -9.033582173287868500e-03 7.479954510927200317e-04 6.855286359786987305e-01 -4.484125971794128418e-01
-1.704832911491394043e-01 -7.330915331840515137e-02 -3.048357665538787842e-01 -4.505311548709869385e-01 -1.645373851060867310e-01 -3.112330734729766846e-01 3.404684066772460938e-01 -6.555918455123901367e-01
5.137980356812477112e-02 -4.764034748077392578e-01 -1.263339221477508545e-01 -2.266710549592971802e-01 -1.083461418747901917e-01 -6.798502206802368164e-01 2.902309298515319824e-01 -3.806450068950653076e-01
-2.197320759296417236e-01 -5.302256941795349121e-01 -2.472246587276458740e-01 3.319399654865264893e-01 -5.826476588845252991e-02 -3.433475494384765625e-01 5.779237747192382812e-01 -2.097530215978622437e-01
-1.111881211400032043e-01 1.943161897361278534e-02 1.087961047887802124e-01 -8.957495540380477905e-02 -2.453315705060958862e-01 -5.086567401885986328e-01 7.077999114990234375e-01 -3.840564489364624023e-01
-3.923035860061645508e-01 -2.038962393999099731e-02 -1.770865023136138916e-01 -5.667406916618347168e-01 1.151062827557325363e-02 -4.098598062992095947e-01 1.669181138277053833e-01 -5.451131463050842285e-01
1.893117576837539673e-01 -3.347923457622528076e-01 -1.153807789087295532e-01 1.099463775753974915e-01 -2.914482653141021729e-01 -4.003143012523651123e-01 6.749932169914245605e-01 -3.547743260860443115e-01
2.068015187978744507e-01 -8.163226842880249023e-01 -3.130943775177001953e-01 -1.042485386133193970e-01 5.203073471784591675e-02 -2.687610387802124023e-01 2.661666870117187500e-01 -1.901841312646865845e-01
-3.628423213958740234e-01 -5.321186184883117676e-01 7.307937834411859512e-03 -4.084965288639068604e-01 -1.674615293741226196e-01 1.894068419933319092e-01 -2.103874832391738892e-02 -5.949045419692993164e-01
-4.917521774768829346e-01 -3.737962245941162109e-01 -2.476310729980468750e-01 -3.600074350833892822e-02 -3.057934939861297607e-01 6.530618667602539062e-02 5.879095196723937988e-01 -3.353009521961212158e-01
-1.082222238183021545e-01 -2.195008695125579834e-01 -3.652733191847801208e-02 -6.384584903717041016e-01 1.134023908525705338e-02 4.716732800006866455e-01 3.663140237331390381e-01 -4.175568819046020508e-01
1.221388801932334900e-01 -1.460529118776321411e-01 -4.570657014846801758e-01 -2.749176323413848877e-01 5.027990043163299561e-02 -3.985922634601593018e-01 2.890995442867279053e-01 -6.589989662170410156e-01
5.364312324672937393e-03 4.123336169868707657e-03 -4.039867818355560303e-01 -4.672011733055114746e-01 4.046199619770050049e-01 -3.054524660110473633e-01 3.951242864131927490e-01 -4.531338512897491455e-01
-2.246999442577362061e-01 -4.710595011711120605e-01 -2.616460919380187988e-01 3.213002085685729980e-01 -2.610777318477630615e-01 -8.319775760173797607e-02 6.007860898971557617e-01 -3.462555110454559326e-01
1.328246146440505981e-01 -2.472836822271347046e-01 -1.868507266044616699e-01 -3.667925596237182617e-01 -9.414973855018615723e-02 -4.846607744693756104e-01 5.938516259193420410e-01 -3.941301703453063965e-01
1.851576119661331177e-01 -5.387452244758605957e-01 -4.848931729793548584e-01 -5.582211911678314209e-02 9.371669590473175049e-02 -4.388513267040252686e-01 2.802368104457855225e-01 -3.966442644596099854e-01
-2.593505084514617920e-01 -3.320256173610687256e-01 -4.864369034767150879e-01 -3.696916103363037109e-01 1.849586069583892822e-01 -4.459957480430603027e-01 2.265321314334869385e-01 -4.059122204780578613e-01
-1.499554421752691269e-02 -2.394389510154724121e-01 -4.666199088096618652e-01 -2.518547475337982178e-01 -1.519496440887451172e-01 -2.805725634098052979e-01 2.179592251777648926e-01 -7.155162096023559570e-01
9.060316532850265503e-02 -5.070862770080566406e-01 -5.107265114784240723e-01 -5.197193846106529236e-02 3.092721998691558838e-01 -4.178012609481811523e-01 2.394082099199295044e-01 -3.789306282997131348e-01
1.271364837884902954e-01 -2.781265676021575928e-01 4.580959081649780273e-01 -4.601294994354248047e-01 -5.275258049368858337e-02 5.575658753514289856e-02 1.936120167374610901e-02 -6.918414831161499023e-01
-4.390861690044403076e-01 -1.195974126458168030e-01 -4.369941353797912598e-01 -5.075799822807312012e-01 2.539445161819458008e-01 -1.963044703006744385e-01 3.873403966426849365e-01 -3.020636737346649170e-01
-1.383791118860244751e-01 2.880881540477275848e-02 -7.691941410303115845e-02 -2.426389306783676147e-01 4.774521291255950928e-02 -6.186266541481018066e-01 -5.599599797278642654e-03 -7.281628847122192383e-01
1.914974898099899292e-01 -2.344390898942947388e-01 -1.840867698192596436e-01 -6.415920257568359375e-01 4.957841709256172180e-02 -3.277612328529357910e-01 4.177277684211730957e-01 -4.224416315555572510e-01
5.722330138087272644e-02 -2.746254205703735352e-01 1.858604699373245239e-01 -7.518201470375061035e-01 -7.983062416315078735e-02 3.057488799095153809e-02 4.547983109951019287e-01 -3.276884257793426514e-01
1.930283755064010620e-01 -1.395503729581832886e-01 -5.863919854164123535e-02 -4.830344021320343018e-01 1.350221186876296997e-01 -5.403460860252380371e-01 5.570005774497985840e-01 -2.933434844017028809e-01
2.951460704207420349e-02 -1.140276268124580383e-01 -3.041049540042877197e-01 2.110586017370223999e-01 -1.625453829765319824e-01 -2.651070654392242432e-01 6.930770277976989746e-01 -5.215768814086914062e-01
1.073317900300025940e-01 1.225188225507736206e-01 -4.149756133556365967e-01 -6.097703799605369568e-02 2.666599750518798828e-01 -2.381502538919448853e-01 6.651002168655395508e-01 -4.768278598785400391e-01
-4.810812771320343018e-01 -5.253178477287292480e-01 6.514894310384988785e-03 -2.555479407310485840e-01 -2.743487656116485596e-01 2.937451004981994629e-01 4.108680188655853271e-01 -3.112699687480926514e-01
-7.215020060539245605e-02 -2.233492583036422729e-02 1.125665009021759033e-01 -6.831116080284118652e-01 1.253602653741836548e-01 -4.695543944835662842e-01 4.312733411788940430e-01 -3.046138584613800049e-01
-3.888024985790252686e-01 -9.033638983964920044e-02 1.698053628206253052e-01 5.708570033311843872e-02 3.293048143386840820e-01 3.520514965057373047e-01 1.080254092812538147e-01 -7.513508200645446777e-01
-3.405265510082244873e-01 -4.890493750572204590e-01 -5.099824629724025726e-03 -1.734217852354049683e-01 2.103126496076583862e-01 -7.251562476158142090e-01 1.596652716398239136e-01 -1.385470181703567505e-01
1.150665804743766785e-01 -3.042657077312469482e-01 -4.609923362731933594e-01 -1.145742535591125488e-01 -4.814758151769638062e-02 -2.602626681327819824e-01 -5.720412358641624451e-02 -7.715009450912475586e-01
-1.809396296739578247e-01 -7.645899653434753418e-01 1.027300022542476654e-02 5.621084198355674744e-02 2.780709266662597656e-01 2.774629183113574982e-02 -1.770755648612976074e-01 -5.195659399032592773e-01
-1.612221896648406982e-01 -7.351341247558593750e-01 -1.536274552345275879e-01 1.138777658343315125e-01 1.380345523357391357e-01 2.502316236495971680e-01 -8.873677253723144531e-02 -5.545018315315246582e-01
-2.206013798713684082e-01 7.772843539714813232e-02 -5.613874271512031555e-02 -1.185793355107307434e-01 -2.381378710269927979e-01 -4.060725867748260498e-01 6.976144909858703613e-01 -4.688391983509063721e-01
-6.716980934143066406e-01 -2.133492082357406616e-01 6.909059733152389526e-02 -8.425819687545299530e-03 5.960680246353149414e-01 -1.332436315715312958e-02 9.503161907196044922e-02 -3.659965395927429199e-01
2.871855497360229492e-01 -1.658140867948532104e-01 -3.364552557468414307e-01 -6.354733556509017944e-02 -3.477307781577110291e-02 2.558478116989135742e-01 1.227117404341697693e-01 -8.313027620315551758e-01
-4.319238960742950439e-01 -5.191342905163764954e-02 -1.453963220119476318e-01 5.430136993527412415e-02 3.936940729618072510e-01 2.596379816532135010e-01 8.243994414806365967e-02 -7.466288805007934570e-01
-3.735375404357910156e-01 -8.366496562957763672e-01 -1.371832042932510376e-01 2.386658079922199249e-02 2.734268903732299805e-01 -7.835268229246139526e-02 -4.911221191287040710e-02 -2.403846234083175659e-01
-1.792202442884445190e-01 -6.610218882560729980e-01 -3.118427991867065430e-01 2.702225446701049805e-01 -2.706354558467864990e-01 -9.897490590810775757e-02 3.453118801116943359e-01 -3.979749381542205811e-01
-3.285884559154510498e-01 -4.663124680519104004e-01 -7.673750072717666626e-02 -2.590046226978302002e-01 2.127011567354202271e-01 -6.501059532165527344e-01 3.655998110771179199e-01 -8.215650916099548340e-03
-3.168648779392242432e-01 -6.632034182548522949e-01 -4.047974348068237305e-01 -1.374486982822418213e-01 -2.165795564651489258e-01 -4.234850779175758362e-02 -1.121518947184085846e-02 -4.776807725429534912e-01
2.051862776279449463e-01 1.166795566678047180e-01 -1.543529629707336426e-01 -7.083088904619216919e-02 2.031675726175308228e-01 -5.844486355781555176e-01 1.231375113129615784e-01 -7.193208336830139160e-01
-2.436680532991886139e-02 1.613311767578125000e-01 2.592434585094451904e-01 -1.759651452302932739e-01 -8.054344356060028076e-02 9.757405519485473633e-02 3.177261948585510254e-01 -8.707753419876098633e-01
1.291118264198303223e-01 -1.269634813070297241e-01 -4.629817008972167969e-01 -1.860151737928390503e-01 5.057409778237342834e-02 -3.787805736064910889e-01 1.653645336627960205e-01 -7.381591796875000000e-01
-6.430957913398742676e-01 -8.752072602510452271e-02 2.297811955213546753e-01 -4.732090607285499573e-02 4.793605208396911621e-01 -8.896397054195404053e-02 2.825264260172843933e-02 -5.340692400932312012e-01
-4.554842412471771240e-02 2.524107098579406738e-01 7.222416996955871582e-02 -2.184157073497772217e-01 -1.037505790591239929e-01 -3.696302771568298340e-01 2.489074021577835083e-01 -8.197236657142639160e-01
-2.834016680717468262e-01 -5.524284839630126953e-01 -2.101169079542160034e-01 -3.236481919884681702e-02 4.308862611651420593e-02 -6.479706764221191406e-01 2.624435350298881531e-02 -3.832731842994689941e-01
-9.436089545488357544e-02 -7.137970924377441406e-01 -4.161222875118255615e-01 2.524890238419175148e-03 2.111307829618453979e-01 -3.340142965316772461e-01 3.559439480304718018e-01 -1.599617898464202881e-01
3.755065426230430603e-02 -1.505323648452758789e-01 -1.309286504983901978e-01 -7.402887940406799316e-01 8.806707710027694702e-02 -2.273510247468948364e-01 3.356535434722900391e-01 -4.885208606719970703e-01
-4.126859009265899658e-01 -2.542362511157989502e-01 -4.198262095451354980e-01 -5.333274006843566895e-01 1.116339266300201416e-01 -2.147416621446609497e-01 3.719534575939178467e-01 -3.277752697467803955e-01
-3.002049326896667480e-01 9.472423791885375977e-02 -1.232030540704727173e-01 -1.783096976578235626e-02 -2.952202782034873962e-02 -6.396645307540893555e-01 4.236887693405151367e-01 -5.439236760139465332e-01
-2.115545272827148438e-01 -7.926353253424167633e-03 1.088305339217185974e-01 -7.854918949306011200e-03 -4.788747727870941162e-01 -3.309223055839538574e-01 5.193784236907958984e-01 -5.785252451896667480e-01
-2.261275798082351685e-02 -6.280329227447509766e-01 3.964677751064300537e-01 3.982448205351829529e-02 5.540167093276977539e-01 5.010660737752914429e-02 -4.944534506648778915e-03 -3.698931634426116943e-01
-3.012619018554687500e-01 -6.994683295488357544e-02 -4.829480350017547607e-01 -4.885318279266357422e-01 2.559298574924468994e-01 -2.252739518880844116e-01 3.772932291030883789e-01 -4.169507026672363281e-01
3.475417941808700562e-02 3.647095710039138794e-02 -2.379608601331710815e-01 -6.421970129013061523e-01 2.482986897230148315e-01 -1.701335906982421875e-01 4.943218231201171875e-01 -4.398498535156250000e-01
-1.909236609935760498e-01 -6.599584221839904785e-01 4.179776608943939209e-01 3.853898346424102783e-01 1.986521780490875244e-01 1.602846011519432068e-02 1.246673837304115295e-01 -3.866662383079528809e-01
-2.479548454284667969e-01 -5.886645317077636719e-01 -3.717729449272155762e-01 -1.218971535563468933e-01 1.244769468903541565e-01 -4.979978501796722412e-01 -3.159413859248161316e-02 -4.176411330699920654e-01
-1.514926403760910034e-01 -3.829400539398193359e-01 -6.147813796997070312e-01 -2.870386540889739990e-01 6.521490216255187988e-02 -2.806133031845092773e-01 2.277337014675140381e-01 -4.849742352962493896e-01
1.773324459791183472e-01 -5.989176630973815918e-01 3.139076530933380127e-01 3.161548376083374023e-01 4.425551593303680420e-01 3.828513249754905701e-02 9.748028218746185303e-02 -4.522563815116882324e-01
-6.297351121902465820e-01 -4.905388057231903076e-01 -1.026808992028236389e-01 -2.583923339843750000e-01 6.446000188589096069e-02 -4.694249927997589111e-01 2.419800311326980591e-01 -4.925451427698135376e-02
-3.611450195312500000e-01 -5.623729825019836426e-01 3.299598693847656250e-01 2.126211971044540405e-01 2.886706292629241943e-01 -1.407188326120376587e-01 -1.163516342639923096e-01 -5.315630435943603516e-01
-3.617688119411468506e-01 -3.357815369963645935e-02 -1.860302388668060303e-01 -4.709731042385101318e-01 -7.941561937332153320e-02 -4.485231339931488037e-01 3.054123222827911377e-01 -5.575091242790222168e-01
-4.936485886573791504e-01 -1.294923126697540283e-01 4.369611144065856934e-01 2.013915479183197021e-01 1.091471463441848755e-01 1.297256797552108765e-01 1.765147000551223755e-01 -6.694400906562805176e-01
-3.647285103797912598e-01 -3.202426806092262268e-02 -1.176804155111312866e-01 4.411877691745758057e-02 4.503249824047088623e-01 3.760454058647155762e-01 1.438656598329544067e-01 -6.966005563735961914e-01
1.849117875099182129e-01 -4.540734291076660156e-01 -4.770857393741607666e-01 -2.210358828306198120e-01 1.762645691633224487e-01 -4.251151084899902344e-01 1.814768165349960327e-01 -4.882942736148834229e-01
-5.055640339851379395e-01 -4.891302585601806641e-01 -1.930945068597793579e-01 -5.662931501865386963e-02 -2.222495675086975098e-01 1.915996670722961426e-01 5.636749267578125000e-01 -2.466362416744232178e-01
-1.312648206949234009e-01 -5.627601742744445801e-01 -3.091486394405364990e-01 1.924646049737930298e-01 -1.770551353693008423e-01 2.485036849975585938e-01 5.657832026481628418e-01 -3.467592597007751465e-01
2.354750633239746094e-01 -1.577482968568801880e-01 -4.505057930946350098e-01 -3.862414956092834473e-01 2.719315290451049805e-01 -2.774704098701477051e-01 2.217070460319519043e-01 -6.061670184135437012e-01
2.177403420209884644e-01 -1.857901737093925476e-02 1.258844323456287384e-02 1.321927905082702637e-01 -7.279222458600997925e-02 -5.853124856948852539e-01 5.566837787628173828e-01 -5.261408090591430664e-01
-8.231051266193389893e-02 -1.366758197546005249e-01 1.182864308357238770e-01 1.284915059804916382e-01 -4.689697325229644775e-01 -3.692911565303802490e-01 5.598175525665283203e-01 -5.237737298011779785e-01
-2.011316567659378052e-01 -2.737146615982055664e-02 -3.640958964824676514e-01 1.545094233006238937e-02 1.802416890859603882e-01 -1.932044476270675659e-01 8.336872458457946777e-01 -2.472707778215408325e-01
3.741850852966308594e-01 -2.003760039806365967e-01 4.479898512363433838e-01 -9.422387927770614624e-02 1.694038212299346924e-01 2.434805929660797119e-01 6.034767031669616699e-01 -3.976146280765533447e-01
3.418654799461364746e-01 -2.778709530830383301e-01 2.710875272750854492e-01 -3.975406289100646973e-01 5.942593514919281006e-02 2.891750037670135498e-01 1.923072785139083862e-01 -6.710088849067687988e-01
1.100546494126319885e-01 7.344582676887512207e-02 2.150220572948455811e-01 -6.806330382823944092e-02 -1.206387183628976345e-03 2.874587178230285645e-01 3.270830512046813965e-01 -8.613995909690856934e-01
-5.143021941184997559e-01 -1.470002084970474243e-01 -2.394268065690994263e-01 -5.701711177825927734e-01 9.576284885406494141e-02 -3.712681829929351807e-01 2.425303608179092407e-01 -3.544463813304901123e-01
-2.195790261030197144e-01 -6.397995948791503906e-01 -2.075914740562438965e-01 -2.038986235857009888e-02 5.876280665397644043e-01 2.686094641685485840e-01 1.511758267879486084e-01 -2.421149462461471558e-01
1.628693193197250366e-01 2.400792017579078674e-02 -3.032694458961486816e-01 -5.510766506195068359e-01 3.464597761631011963e-01 -9.681443870067596436e-02 5.373597145080566406e-01 -3.988437652587890625e-01
1.069416552782058716e-01 -2.538588345050811768e-01 2.571238875389099121e-01 8.569777011871337891e-02 5.103575810790061951e-02 -3.821653425693511963e-01 8.371550440788269043e-01 -3.433477878570556641e-02
9.408475458621978760e-02 3.515282571315765381e-01 -8.434257656335830688e-02 -1.307960897684097290e-01 2.838078141212463379e-01 -2.464148402214050293e-01 6.298183798789978027e-01 -5.526448488235473633e-01
-2.591940574347972870e-02 -5.018231645226478577e-02 4.066709578037261963e-01 -2.243677824735641479e-01 2.960473895072937012e-01 2.753642797470092773e-01 7.685062289237976074e-01 -1.643665432929992676e-01
2.331940233707427979e-01 -2.643715031445026398e-02 -2.413483560085296631e-01 2.125677615404129028e-01 2.256139367818832397e-02 -4.347469806671142578e-01 6.073597669601440430e-01 -5.320600271224975586e-01
-2.384107410907745361e-01 -4.251293540000915527e-01 4.988224804401397705e-01 7.306212186813354492e-02 -2.531990110874176025e-01 -1.219657212495803833e-01 6.344711184501647949e-01 -1.634757220745086670e-01
2.153499275445938110e-01 -2.814419269561767578e-01 -5.718569085001945496e-02 3.980529010295867920e-01 -6.361562758684158325e-02 -5.743748322129249573e-02 7.702721953392028809e-01 -3.347135484218597412e-01
-3.904174640774726868e-02 -2.735321819782257080e-01 -2.916765511035919189e-01 -6.459261775016784668e-01 1.144733950495719910e-01 -3.477921783924102783e-01 3.688042759895324707e-01 -3.889471590518951416e-01
1.654520481824874878e-01 -4.729287624359130859e-01 -2.718991339206695557e-01 5.427941307425498962e-02 2.455980628728866577e-01 -6.062014698982238770e-01 3.851309716701507568e-01 -3.097808063030242920e-01
-3.718154430389404297e-01 -2.673337757587432861e-01 -4.113330245018005371e-01 -4.889301955699920654e-02 -5.846900120377540588e-02 2.902995347976684570e-01 6.883284449577331543e-01 -2.391903251409530640e-01
-2.717930972576141357e-01 -3.427388668060302734e-01 2.010199278593063354e-01 3.168558776378631592e-01 -3.589282035827636719e-01 -2.889046370983123779e-01 6.198341250419616699e-01 -2.671369910240173340e-01
-4.511719346046447754e-01 -3.368402123451232910e-01 2.083560824394226074e-01 3.139826059341430664e-01 5.487329885363578796e-02 -3.326426744461059570e-01 -1.223788559436798096e-01 -6.421421766281127930e-01
-7.279890589416027069e-03 -2.766435146331787109e-01 4.468651413917541504e-01 -7.015674114227294922e-01 1.062175408005714417e-01 4.813975840806961060e-02 3.806750178337097168e-01 -2.702168822288513184e-01
-5.804098397493362427e-02 -1.825384348630905151e-01 -2.610035240650177002e-01 2.810382656753063202e-02 4.001441225409507751e-02 -3.174270689487457275e-01 8.700641393661499023e-01 -1.871510744094848633e-01
3.653228282928466797e-01 -9.626696258783340454e-02 1.855085194110870361e-01 -3.494299948215484619e-01 3.003577589988708496e-01 3.012218773365020752e-01 1.630307585000991821e-01 -7.023023366928100586e-01
1.669272333383560181e-01 -2.094685472548007965e-02 -2.813081145286560059e-01 -4.715992137789726257e-02 8.350077271461486816e-02 -3.098142743110656738e-01 8.114389181137084961e-01 -3.590930402278900146e-01
-3.442381918430328369e-01 1.186354532837867737e-01 -8.517374843358993530e-02 2.691802680492401123e-01 4.778718948364257812e-01 1.833947598934173584e-01 3.562330901622772217e-01 -6.315188407897949219e-01
1.756348311901092529e-01 -9.257774055004119873e-02 -4.786656200885772705e-01 -3.127189874649047852e-01 5.016172528266906738e-01 -2.395960390567779541e-01 4.385939240455627441e-01 -3.636991977691650391e-01
-2.064776122570037842e-01 -4.166057407855987549e-01 1.213511824607849121e-01 4.490698277950286865e-01 5.642841458320617676e-01 -2.793522179126739502e-01 6.985593587160110474e-02 -4.075323641300201416e-01
5.360579118132591248e-02 -3.602035939693450928e-01 -4.873613715171813965e-01 -1.688157171010971069e-01 1.317327767610549927e-01 -4.616777300834655762e-01 7.706846296787261963e-02 -6.040865182876586914e-01
1.157333776354789734e-01 -3.630456626415252686e-01 2.330488860607147217e-01 1.231352332979440689e-03 7.273476719856262207e-01 1.369727849960327148e-01 3.167420998215675354e-02 -5.016880631446838379e-01
-3.736824542284011841e-02 -2.315943092107772827e-01 -2.316623181104660034e-02 9.304732084274291992e-02 -8.446116000413894653e-02 -5.039121210575103760e-02 9.447409510612487793e-01 -1.832065582275390625e-01
-4.479035437107086182e-01 -2.807498872280120850e-01 1.629673540592193604e-01 3.198248520493507385e-02 3.490840792655944824e-01 -4.897166416049003601e-02 -1.699770241975784302e-01 -7.347316145896911621e-01
-1.939234435558319092e-01 -5.570960640907287598e-01 1.627355813980102539e-01 1.432264447212219238e-01 3.798087835311889648e-01 -3.810799121856689453e-01 -2.024242132902145386e-01 -5.240123867988586426e-01
3.848737478256225586e-02 3.855228889733552933e-03 -7.940585166215896606e-02 -1.286998838186264038e-01 -7.403480261564254761e-02 -5.801180005073547363e-01 6.779653429985046387e-01 -4.171089231967926025e-01
-4.201434850692749023e-01 -1.079412549734115601e-01 9.794005006551742554e-02 -2.707838453352451324e-02 5.595316290855407715e-01 -3.460848331451416016e-02 -9.016331285238265991e-02 -6.921703815460205078e-01
-4.622629284858703613e-01 -4.950158894062042236e-01 4.130463600158691406e-01 5.840020626783370972e-02 6.434448994696140289e-03 -9.807282686233520508e-02 5.975972414016723633e-01 2.173125557601451874e-02
-1.719188690185546875e-01 -1.647491753101348877e-01 -2.401140481233596802e-01 4.116512238979339600e-01 4.211842641234397888e-02 -3.852930068969726562e-01 6.878079771995544434e-01 -3.047716617584228516e-01
5.148100256919860840e-01 -2.033710926771163940e-01 -1.805930584669113159e-01 -1.067238748073577881e-01 5.437926948070526123e-02 -3.993431031703948975e-01 5.609543323516845703e-01 -4.153375029563903809e-01
-1.769256232364568859e-05 1.158706247806549072e-01 4.308033287525177002e-01 1.010383013635873795e-02 -1.166153326630592346e-01 6.825217604637145996e-02 2.733507752418518066e-01 -8.413693308830261230e-01
-4.084336161613464355e-01 -5.840883851051330566e-01 -6.178072839975357056e-02 -2.939196825027465820e-01 -4.127880558371543884e-02 -5.562501549720764160e-01 2.987393736839294434e-01 -3.812409192323684692e-02
2.863999009132385254e-01 -1.406089961528778076e-01 -2.417745441198348999e-01 6.380850449204444885e-03 -2.870779931545257568e-01 -1.099732369184494019e-01 2.462184727191925049e-01 -8.273917436599731445e-01
2.537228763103485107e-01 -2.734904587268829346e-01 -4.731355905532836914e-01 8.402760326862335205e-02 4.491283893585205078e-01 -4.049993455410003662e-01 3.061530292034149170e-01 -4.128429889678955078e-01
-4.311395585536956787e-01 -4.445671141147613525e-01 3.576138913631439209e-01 -2.523247599601745605e-01 -1.130280792713165283e-01 -1.648373603820800781e-01 6.191479563713073730e-01 -4.040423035621643066e-02
-2.129170447587966919e-01 -8.728285431861877441e-01 5.491326749324798584e-02 -2.267802506685256958e-02 3.285230398178100586e-01 1.697878390550613403e-01 7.765989005565643311e-02 -2.156866490840911865e-01
-1.160881593823432922e-01 -5.154908895492553711e-01 1.281292885541915894e-01 3.022170960903167725e-01 4.387175738811492920e-01 -1.788565665483474731e-01 -1.305626630783081055e-01 -6.095335483551025391e-01
1.058200970292091370e-01 -3.905165791511535645e-01 -1.723740696907043457e-01 -5.029679834842681885e-02 -2.487447112798690796e-01 3.043390214443206787e-01 -9.899299591779708862e-03 -8.058919906616210938e-01
-4.220563173294067383e-01 -1.184637695550918579e-01 2.925556600093841553e-01 2.128752470016479492e-01 9.858910739421844482e-02 -1.508763283491134644e-01 -4.854391515254974365e-02 -8.013053536415100098e-01
-2.050034254789352417e-01 9.220844507217407227e-02 -2.785258367657661438e-02 2.126899063587188721e-01 -9.169318526983261108e-02 -6.098799109458923340e-01 3.339274823665618896e-01 -6.415523886680603027e-01
2.829255461692810059e-01 -3.298989236354827881e-01 -1.354690492153167725e-01 3.159813880920410156e-01 4.278251156210899353e-02 -5.233114361763000488e-01 5.370525717735290527e-01 -3.589054048061370850e-01
2.890927949920296669e-03 -6.624757647514343262e-01 -6.647086143493652344e-02 2.806529104709625244e-01 -3.769896328449249268e-01 -3.152036666870117188e-01 2.067012637853622437e-01 -4.401511549949645996e-01
2.470872253179550171e-01 -5.472963452339172363e-01 -3.016193211078643799e-01 8.776087313890457153e-02 1.968359202146530151e-01 -5.444089770317077637e-01 2.703475356101989746e-01 -3.640398681163787842e-01
1.513065397739410400e-01 -3.551296293735504150e-01 -1.474520117044448853e-01 -1.634518355131149292e-01 -1.723654568195343018e-01 1.922158300876617432e-01 -8.578862994909286499e-02 -8.535306453704833984e-01
-1.116584017872810364e-01 -1.812830269336700439e-01 -6.095339730381965637e-02 -7.739892005920410156e-01 7.762036472558975220e-02 -3.027099072933197021e-01 3.894651234149932861e-01 -3.202387094497680664e-01
1.221156492829322815e-01 -4.086313843727111816e-01 -4.942691326141357422e-01 -1.296645104885101318e-01 2.339945137500762939e-01 -4.495360851287841797e-01 4.198083877563476562e-01 -3.520201146602630615e-01
-4.769809246063232422e-01 -1.162689775228500366e-01 2.370190322399139404e-01 -6.451372802257537842e-02 4.803458750247955322e-01 -1.590444445610046387e-01 -1.232814043760299683e-01 -6.537622213363647461e-01
2.037974627455696464e-04 -1.442986279726028442e-01 -5.403361916542053223e-01 -3.982488811016082764e-01 9.177955240011215210e-02 -1.113891676068305969e-01 2.408614307641983032e-01 -6.706469058990478516e-01
-3.302260637283325195e-01 -8.044221997261047363e-02 -1.327643841505050659e-01 -2.272565290331840515e-02 -3.354224860668182373e-01 1.821127980947494507e-01 6.986232995986938477e-01 -4.822748303413391113e-01
2.606981992721557617e-01 -1.288238465785980225e-01 5.787577033042907715e-01 -2.483292818069458008e-01 3.611075282096862793e-01 1.064662486314773560e-01 5.527429580688476562e-01 -2.674968838691711426e-01
-3.212776482105255127e-01 -6.794327497482299805e-01 1.288124825805425644e-02 -2.792062759399414062e-01 5.054168701171875000e-01 2.262808531522750854e-01 2.187502235174179077e-01 -5.028954148292541504e-02
-4.496035277843475342e-01 -1.256232708692550659e-01 3.488893806934356689e-01 1.513485014438629150e-01 2.611983418464660645e-01 -7.670460641384124756e-02 6.025203503668308258e-03 -7.505337595939636230e-01
1.932822763919830322e-01 -1.431462168693542480e-01 3.539237380027770996e-01 -3.255294263362884521e-01 -3.843623697757720947e-01 4.864039272069931030e-02 3.015798628330230713e-01 -6.854698657989501953e-01
9.156847745180130005e-02 -1.280682682991027832e-01 6.761950254440307617e-01 -1.403617560863494873e-01 1.113266125321388245e-01 1.907908916473388672e-01 5.187670588493347168e-01 -4.246865212917327881e-01
-1.503035277128219604e-01 -1.471006572246551514e-01 1.269474178552627563e-01 -3.935380652546882629e-02 6.719052195549011230e-01 1.939092874526977539e-01 -9.119837544858455658e-03 -6.700486540794372559e-01
-6.787081807851791382e-02 -4.730256199836730957e-01 -3.204581886529922485e-02 4.019410908222198486e-02 7.078725695610046387e-01 3.342413902282714844e-01 2.629353106021881104e-01 -2.950626611709594727e-01
3.871325030922889709e-02 -6.289872527122497559e-01 3.431682586669921875e-01 3.516905009746551514e-02 1.688569039106369019e-01 2.372785955667495728e-01 -8.598664402961730957e-02 -6.258333921432495117e-01
-3.282887339591979980e-01 4.053339734673500061e-02 1.326521337032318115e-01 3.054862618446350098e-01 5.053312778472900391e-01 1.605873182415962219e-02 1.884394437074661255e-01 -6.989550590515136719e-01
9.222150593996047974e-02 -7.857277244329452515e-02 7.354012131690979004e-02 -5.032236687839031219e-03 1.181775778532028198e-01 -5.264278873801231384e-02 -2.249773591756820679e-01 -9.552675485610961914e-01
2.319936752319335938e-01 -2.312192767858505249e-01 2.410079538822174072e-02 -1.619603782892227173e-01 -1.704078316688537598e-01 3.034060597419738770e-01 1.052654087543487549e-01 -8.565801382064819336e-01
1.834947913885116577e-01 -1.827244609594345093e-01 -1.434866636991500854e-01 -2.826634943485260010e-01 8.403465151786804199e-02 -4.233017861843109131e-01 7.743736505508422852e-01 -2.157627046108245850e-01
-2.800025343894958496e-01 -8.456084132194519043e-01 3.822129219770431519e-03 -2.830500006675720215e-01 1.174570471048355103e-01 2.155155390501022339e-01 2.542994730174541473e-02 -2.559753954410552979e-01
3.291711509227752686e-01 -3.217138051986694336e-01 -7.990396022796630859e-02 2.300044596195220947e-01 -1.627995818853378296e-01 -3.817974776029586792e-02 7.398765683174133301e-01 -3.917664885520935059e-01
-3.792068660259246826e-01 2.185219675302505493e-01 -2.000177353620529175e-01 -2.366705685853958130e-01 -7.356322556734085083e-02 -2.609429061412811279e-01 3.568101227283477783e-01 -7.152718901634216309e-01
3.813207149505615234e-01 -1.421820670366287231e-01 1.733796149492263794e-01 -2.214246541261672974e-01 -3.455414175987243652e-01 -1.269879639148712158e-01 4.090354144573211670e-01 -6.726474165916442871e-01
-2.451417967677116394e-02 -7.950373291969299316e-01 -2.488136524334549904e-03 -1.177454218268394470e-01 2.959259748458862305e-01 3.990506231784820557e-01 2.117909193038940430e-01 -2.485469877719879150e-01
2.489902228116989136e-01 -3.474605381488800049e-01 1.140010505914688110e-01 -3.170243799686431885e-01 1.438242942094802856e-01 1.220901682972908020e-01 -1.880644261837005615e-01 -7.954965233802795410e-01
3.908977806568145752e-01 -1.496028751134872437e-01 -1.545591503381729126e-01 -5.092411637306213379e-01 1.538241356611251831e-01 -3.495863378047943115e-01 4.377513825893402100e-01 -4.517787694931030273e-01
7.178093492984771729e-02 -2.603023350238800049e-01 1.034391298890113831e-01 -3.428472280502319336e-01 -2.207304909825325012e-02 4.721950888633728027e-01 1.409689635038375854e-01 -7.453312873840332031e-01
-4.033283591270446777e-01 6.309678778052330017e-03 -1.811512410640716553e-01 2.503530383110046387e-01 4.469174146652221680e-01 2.849085330963134766e-01 3.585214316844940186e-01 -5.764966011047363281e-01
2.230454385280609131e-01 -4.349291622638702393e-01 -2.948507964611053467e-01 -6.316355615854263306e-02 9.978481382131576538e-02 -6.002377867698669434e-01 4.728949666023254395e-01 -2.762040495872497559e-01
-1.921956688165664673e-01 -6.146801710128784180e-01 -2.895785868167877197e-01 7.317321747541427612e-02 -3.538184762001037598e-01 1.810019165277481079e-01 2.870782911777496338e-01 -5.056243538856506348e-01
-3.172869384288787842e-01 -4.243717193603515625e-01 2.503859400749206543e-01 1.990451067686080933e-01 3.128856718540191650e-01 -2.375245094299316406e-01 -1.811601221561431885e-01 -6.555845737457275391e-01
-5.151731967926025391e-01 1.479257363826036453e-02 9.254063665866851807e-02 2.023420333862304688e-01 3.473739922046661377e-01 1.618624329566955566e-01 2.248836606740951538e-01 -6.981626152992248535e-01
-4.505162537097930908e-01 -5.378216505050659180e-01 1.802747994661331177e-01 -2.008690536022186279e-01 -2.729564011096954346e-01 3.538181483745574951e-01 3.438324630260467529e-01 -3.420852124691009521e-01
-3.743880093097686768e-01 1.776283420622348785e-02 -1.177867203950881958e-01 3.056150078773498535e-01 8.101619780063629150e-03 -5.015173461288213730e-03 8.130550384521484375e-01 -3.018192052841186523e-01
-4.372002184391021729e-01 -3.820911347866058350e-01 1.162198372185230255e-02 -2.070697247982025146e-01 1.170194149017333984e-01 -7.274385094642639160e-01 2.131116390228271484e-01 -1.776860356330871582e-01
-5.609816312789916992e-01 -5.622401367872953415e-03 1.427219659090042114e-01 -8.849096298217773438e-02 5.545828342437744141e-01 2.727264165878295898e-02 1.130556985735893250e-01 -5.796380043029785156e-01
3.662321865558624268e-01 -2.515019178390502930e-01 5.010617971420288086e-01 -6.043741106986999512e-02 3.358869850635528564e-01 1.325997710227966309e-01 5.939778089523315430e-01 -2.543478906154632568e-01
9.856878221035003662e-02 -4.233005642890930176e-02 -3.407094776630401611e-01 4.681008681654930115e-02 1.313433498144149780e-01 -2.891152501106262207e-01 8.011075258255004883e-01 -3.572199940681457520e-01
5.651878193020820618e-02 -1.463163197040557861e-01 -1.896214634180068970e-01 -4.968547523021697998e-01 1.336657404899597168e-01 2.196813821792602539e-01 7.705693244934082031e-01 -1.807562261819839478e-01
-3.062278032302856445e-01 -3.221094012260437012e-01 1.928835958242416382e-01 3.363693356513977051e-01 4.506642818450927734e-01 -2.916001677513122559e-01 -8.589783310890197754e-02 -5.971717834472656250e-01
2.277454137802124023e-01 -4.200929403305053711e-01 -1.322319656610488892e-01 -1.373369246721267700e-01 1.479383856058120728e-01 -3.231160342693328857e-01 7.800474166870117188e-01 -2.332274429500102997e-02
2.460092455148696899e-01 -1.255736052989959717e-01 5.484501123428344727e-01 -1.076773479580879211e-01 2.015303075313568115e-01 3.058207333087921143e-01 4.421061575412750244e-01 -5.307732820510864258e-01
-3.349520862102508545e-01 -1.170637458562850952e-01 3.825725018978118896e-01 -1.282255202531814575e-01 -3.332450091838836670e-01 9.896378964185714722e-02 1.267669498920440674e-01 -7.578811049461364746e-01
-1.196977868676185608e-01 -4.338003695011138916e-01 2.227819263935089111e-01 7.872559875249862671e-02 6.309215426445007324e-01 3.881985843181610107e-01 3.014813661575317383e-01 -3.193883895874023438e-01
-1.314605623483657837e-01 -7.854364812374114990e-02 -3.648549020290374756e-01 -9.229628741741180420e-02 1.798017472028732300e-01 -3.597618341445922852e-01 7.791403532028198242e-01 -2.570881843566894531e-01
-4.759645089507102966e-02 -5.374162793159484863e-01 1.194087415933609009e-01 3.234481215476989746e-01 4.548506140708923340e-01 -2.686982154846191406e-01 -6.803377717733383179e-02 -5.534661412239074707e-01
1.118346974253654480e-01 -3.539434373378753662e-01 -3.405676484107971191e-01 -6.510923802852630615e-02 -1.343431621789932251e-01 -1.146969124674797058e-01 7.987532019615173340e-01 -2.697803080081939697e-01
-4.703170657157897949e-01 -4.225637614727020264e-01 -8.533896505832672119e-02 3.670817613601684570e-01 3.436269164085388184e-01 2.673613727092742920e-01 1.840317845344543457e-01 -4.845418035984039307e-01
-4.443636238574981689e-01 -1.081038042902946472e-01 2.722166478633880615e-01 -1.176692992448806763e-01 4.895535111427307129e-01 -4.223558679223060608e-02 -9.168828278779983521e-02 -6.730924844741821289e-01
1.781095266342163086e-01 -4.288519620895385742e-01 -2.352715581655502319e-01 -9.857758134603500366e-02 -3.431779742240905762e-01 8.643584698438644409e-02 6.496962308883666992e-01 -4.146628379821777344e-01
2.352357376366853714e-03 -2.868257761001586914e-01 3.746923208236694336e-01 -6.903405785560607910e-01 1.162539273500442505e-01 2.243027836084365845e-01 3.475028872489929199e-01 -3.408458530902862549e-01
-3.421250283718109131e-01 1.013446599245071411e-02 1.167470961809158325e-01 2.757033109664916992e-01 5.887916684150695801e-01 5.620009824633598328e-02 2.172257155179977417e-01 -6.294319629669189453e-01
-3.822716176509857178e-01 -2.015214115381240845e-01 1.266153007745742798e-01 1.052510365843772888e-01 8.800014853477478027e-02 -5.997747648507356644e-03 -1.426071226596832275e-01 -8.706500530242919922e-01
-3.888246119022369385e-01 3.405820205807685852e-02 8.772389590740203857e-02 2.524408102035522461e-01 5.671827197074890137e-01 3.002843633294105530e-02 2.074789851903915405e-01 -6.407715678215026855e-01
8.628992736339569092e-02 -7.112205028533935547e-01 -5.292371660470962524e-02 8.929196000099182129e-02 4.985135793685913086e-01 2.079310268163681030e-01 3.613667562603950500e-03 -4.291636943817138672e-01
1.521826372481882572e-03 -2.617711424827575684e-01 -7.990564219653606415e-03 2.509205937385559082e-01 1.078328210860490799e-02 4.212898313999176025e-01 7.459127306938171387e-01 -3.666897714138031006e-01
-1.970207095146179199e-01 -4.094229340553283691e-01 1.369352340698242188e-01 -7.483173608779907227e-01 3.323359414935112000e-02 1.815622150897979736e-01 3.407239317893981934e-01 -2.542898952960968018e-01
1.512424945831298828e-01 -3.211922943592071533e-01 4.227450117468833923e-02 -2.803730368614196777e-01 -4.710931479930877686e-01 1.292670965194702148e-01 2.586259841918945312e-01 -6.985977292060852051e-01
1.901700943708419800e-01 -4.871363565325737000e-02 1.110707446932792664e-01 -3.547902405261993408e-01 2.859342694282531738e-01 2.059656828641891479e-01 -5.164031684398651123e-02 -8.345073461532592773e-01
4.336633682250976562e-01 -1.507275998592376709e-01 1.060207113623619080e-01 -1.013743057847023010e-01 -2.586353123188018799e-01 2.069831360131502151e-03 3.126826584339141846e-01 -7.765521407127380371e-01
1.258359402418136597e-01 -4.258314073085784912e-01 1.666775494813919067e-01 1.551168859004974365e-01 6.997646689414978027e-01 -1.296628713607788086e-01 -3.494273638352751732e-03 -4.944645464420318604e-01
-1.657118201255798340e-01 -4.573484063148498535e-01 -1.998036950826644897e-01 -1.675646156072616577e-01 1.534926593303680420e-01 -7.416393756866455078e-01 1.635743826627731323e-01 -3.082645833492279053e-01
-2.690227925777435303e-01 2.110590599477291107e-02 -5.054932460188865662e-02 2.987530827522277832e-01 5.654832124710083008e-01 2.280088514089584351e-01 3.157576322555541992e-01 -6.032499670982360840e-01
3.890590369701385498e-02 -5.165926218032836914e-01 1.254164278507232666e-01 3.028199076652526855e-01 5.299608111381530762e-01 -2.492657750844955444e-01 -3.263474255800247192e-02 -5.292752385139465332e-01
6.058044359087944031e-02 -5.588085576891899109e-02 5.409488081932067871e-01 -5.593844503164291382e-02 -1.394413560628890991e-01 -2.863780409097671509e-02 1.568894386291503906e-01 -8.078208565711975098e-01
1.490178257226943970e-01 -6.877039074897766113e-01 -4.923259019851684570e-01 -1.176871880888938904e-01 2.200882583856582642e-01 -1.331753581762313843e-01 3.890402019023895264e-01 -1.763387173414230347e-01
-3.817962110042572021e-01 7.914236187934875488e-02 -6.667683273553848267e-02 2.674375772476196289e-01 4.523670673370361328e-01 1.364160627126693726e-01 2.841511070728302002e-01 -6.841143965721130371e-01
2.786031067371368408e-01 -1.622270643711090088e-01 2.282676696777343750e-01 -2.957299351692199707e-01 -4.104920923709869385e-01 -5.993807688355445862e-02 4.098624587059020996e-01 -6.453036069869995117e-01
-6.522175073623657227e-01 -1.704094856977462769e-01 2.423918843269348145e-01 2.181106507778167725e-01 2.186921685934066772e-01 2.090204209089279175e-01 3.338285386562347412e-01 -4.860962331295013428e-01
-2.611507475376129150e-01 -6.379200816154479980e-01 -1.582049429416656494e-01 3.847027570009231567e-02 -2.222792953252792358e-01 1.732314676046371460e-01 5.971857309341430664e-01 -2.496030777692794800e-01
-2.600472867488861084e-01 -4.446888267993927002e-01 3.561130166053771973e-01 1.212676092982292175e-01 4.532642960548400879e-01 -2.069604098796844482e-01 -1.695908010005950928e-01 -5.621945261955261230e-01
-2.474805861711502075e-01 3.756641224026679993e-02 -4.120060503482818604e-01 -5.364248752593994141e-01 1.948757767677307129e-01 -1.644754223525524139e-02 5.390396714210510254e-01 -3.886266946792602539e-01
1.984169185161590576e-01 -4.296010434627532959e-01 3.654386848211288452e-02 -2.010123282670974731e-01 -2.207310050725936890e-01 -2.238892167806625366e-01 7.745833992958068848e-01 -1.884260475635528564e-01
-1.441501528024673462e-01 -7.140823602676391602e-01 -2.369242757558822632e-01 -1.414616107940673828e-01 -2.907366156578063965e-01 1.237603798508644104e-01 5.110154747962951660e-01 -1.793919801712036133e-01
-1.458151489496231079e-01 -5.031201243400573730e-01 1.908985674381256104e-01 3.744235932826995850e-01 5.029237866401672363e-01 -3.321540653705596924e-01 -2.052108943462371826e-02 -4.304568469524383545e-01
1.336642354726791382e-01 -4.412990510463714600e-01 2.389573305845260620e-01 3.624020516872406006e-01 -2.346420288085937500e-01 -5.692173838615417480e-01 2.923080623149871826e-01 -3.666659295558929443e-01
-5.386742353439331055e-01 1.180394664406776428e-01 1.994565576314926147e-01 -1.442306395620107651e-02 3.369498848915100098e-01 -1.315769106149673462e-01 2.647388167679309845e-02 -7.241253256797790527e-01
-4.353064298629760742e-01 -4.744076728820800781e-01 -1.644321344792842865e-02 -3.013158142566680908e-01 -4.016223847866058350e-01 2.397079914808273315e-01 2.851896584033966064e-01 -4.407840073108673096e-01
-3.831496536731719971e-01 -1.067838892340660095e-01 7.744788378477096558e-02 1.319878697395324707e-01 2.109857201576232910e-01 -1.341937780380249023e-01 -1.357807666063308716e-01 -8.587288260459899902e-01
-7.517692446708679199e-02 -4.324256777763366699e-01 4.859776794910430908e-02 -6.792613267898559570e-01 3.000597357749938965e-01 4.960226640105247498e-02 5.007651448249816895e-01 -1.835256442427635193e-02
-1.451665163040161133e-01 -5.703810453414916992e-01 -2.293074429035186768e-01 -1.283524185419082642e-01 -4.912099242210388184e-02 -6.416247487068176270e-01 1.134467795491218567e-01 -3.969517648220062256e-01
6.576471496373414993e-03 -6.739207357168197632e-02 -2.093716859817504883e-01 2.647510170936584473e-01 -1.625194549560546875e-01 -2.907858788967132568e-01 7.303886413574218750e-01 -4.868767261505126953e-01
-1.529364436864852905e-01 -2.699448168277740479e-02 5.386660099029541016e-01 -4.047278761863708496e-01 4.216336905956268311e-01 1.338071376085281372e-01 5.270395278930664062e-01 -2.201506495475769043e-01
5.257459878921508789e-01 -2.535420060157775879e-01 -2.194670736789703369e-01 2.035875469446182251e-01 5.137955769896507263e-02 -3.076825141906738281e-01 4.999640583992004395e-01 -4.716157913208007812e-01
-4.672719836235046387e-01 -2.606952190399169922e-01 1.088859215378761292e-01 2.541083991527557373e-01 -1.575977802276611328e-01 -1.412291526794433594e-01 7.508333921432495117e-01 -1.695110797882080078e-01
3.234134316444396973e-01 -4.401954114437103271e-01 5.214090459048748016e-03 2.662289738655090332e-01 -1.688132137060165405e-01 -5.115708112716674805e-01 4.093417525291442871e-01 -4.158885478973388672e-01
-2.001984566450119019e-01 -7.817376255989074707e-01 -2.602754533290863037e-01 -6.863720715045928955e-02 -4.108087718486785889e-02 3.438036441802978516e-01 1.749519854784011841e-01 -3.547616600990295410e-01
-5.749719142913818359e-01 -2.042604386806488037e-01 -4.356443285942077637e-01 -3.437278866767883301e-01 9.701528400182723999e-02 -3.684674855321645737e-03 5.225363969802856445e-01 -1.930810958147048950e-01
1.880754381418228149e-01 -8.493877202272415161e-02 1.828317530453205109e-02 -1.720607429742813110e-01 2.768022939562797546e-02 -2.105907201766967773e-01 9.272423982620239258e-01 -1.502692550420761108e-01
2.165608257055282593e-01 -1.746858358383178711e-01 -1.625290364027023315e-01 6.264107674360275269e-02 1.442563235759735107e-01 -7.280545830726623535e-01 4.197178483009338379e-01 -4.064606428146362305e-01
2.104973345994949341e-01 -6.363276243209838867e-01 1.686539798974990845e-01 2.120212912559509277e-01 -3.110803663730621338e-01 -4.412070214748382568e-01 1.812399327754974365e-01 -3.912778198719024658e-01
1.963640302419662476e-01 -9.023717790842056274e-02 -1.039230972528457642e-01 -2.853375077247619629e-01 -3.114292621612548828e-01 -5.230848211795091629e-03 3.379546403884887695e-01 -8.061339259147644043e-01
-5.627480745315551758e-01 -5.107691287994384766e-01 -6.801266223192214966e-02 -1.221966296434402466e-01 -3.502133786678314209e-01 1.746655702590942383e-01 1.513274908065795898e-01 -4.762502908706665039e-01
1.514815688133239746e-01 -2.311003804206848145e-01 1.581057012081146240e-01 1.020463109016418457e-01 7.616282701492309570e-01 1.363264173269271851e-01 1.041277125477790833e-01 -5.279489159584045410e-01
9.346165508031845093e-02 -1.982957124710083008e-01 2.525578439235687256e-01 -5.184069871902465820e-01 9.467975050210952759e-02 3.190273344516754150e-01 8.504207432270050049e-02 -7.081227302551269531e-01
-2.384747117757797241e-01 -6.417210102081298828e-01 1.707086563110351562e-01 1.151412799954414368e-01 2.198432534933090210e-01 -1.489072442054748535e-01 -2.113810777664184570e-01 -6.113415956497192383e-01
2.553103864192962646e-01 -7.713067531585693359e-02 5.033934712409973145e-01 4.280737601220607758e-03 1.159008815884590149e-01 2.440273612737655640e-01 5.034776926040649414e-01 -5.907387137413024902e-01
4.747857898473739624e-02 -2.669612467288970947e-01 -3.773256838321685791e-01 1.557827740907669067e-01 -1.919335685670375824e-02 -2.379133403301239014e-01 7.589098215103149414e-01 -3.562573790550231934e-01
-6.228868961334228516e-01 -1.871911138296127319e-01 2.751385271549224854e-01 -3.043562173843383789e-01 -1.764409095048904419e-01 2.401260659098625183e-02 3.107994794845581055e-02 -6.131587028503417969e-01
-2.303525805473327637e-01 -2.334189973771572113e-02 6.536699533462524414e-01 -4.374243319034576416e-01 3.097481131553649902e-01 -2.659445703029632568e-01 2.901899814605712891e-01 -2.772863507270812988e-01
2.675971686840057373e-01 2.245186418294906616e-01 -3.496120497584342957e-02 -1.411668257787823677e-03 3.166684806346893311e-01 -4.436002969741821289e-01 1.169209629297256470e-01 -7.523484826087951660e-01
-1.681073158979415894e-01 -4.794152081012725830e-01 1.632864624261856079e-01 8.486066758632659912e-02 6.976421475410461426e-01 2.776438295841217041e-01 3.261455595493316650e-01 -1.946166753768920898e-01
-4.563021361827850342e-01 -2.957980334758758545e-01 -4.694705307483673096e-01 -3.924055099487304688e-01 1.275505870580673218e-01 -8.005357533693313599e-02 5.075650215148925781e-01 -2.227268069982528687e-01
-2.727873027324676514e-01 1.214191243052482605e-01 -1.208186149597167969e-01 -1.443844735622406006e-01 -1.042624861001968384e-01 -3.051198124885559082e-01 8.058115839958190918e-01 -3.494274020195007324e-01
-2.283381670713424683e-01 -7.531137466430664062e-01 1.332915760576725006e-02 -2.394979894161224365e-01 -2.320235222578048706e-01 2.187562882900238037e-01 -3.210171707905828953e-04 -4.705900251865386963e-01
-8.683031797409057617e-02 -2.702487111091613770e-01 -1.149437204003334045e-01 3.473981320858001709e-01 -1.040234640240669250e-01 -4.132609441876411438e-02 8.153302669525146484e-01 -3.289929926395416260e-01
1.233752369880676270e-01 7.139324396848678589e-02 -9.561134874820709229e-02 -5.337450504302978516e-01 4.918817803263664246e-02 -1.675985753536224365e-01 5.621719360351562500e-01 -5.823318362236022949e-01
-2.512223720550537109e-01 -9.174605458974838257e-02 4.499590992927551270e-01 -6.036552786827087402e-01 4.771323204040527344e-01 4.474698565900325775e-03 2.157960236072540283e-01 -2.955734729766845703e-01
1.524895280599594116e-01 -7.406488806009292603e-02 1.119470670819282532e-01 1.400933116674423218e-01 -3.634680211544036865e-01 2.250074967741966248e-02 2.735126614570617676e-01 -8.553820848464965820e-01
2.878721952438354492e-01 -3.539542667567729950e-03 -3.843080699443817139e-01 -3.757026493549346924e-01 4.817892909049987793e-01 -8.318458497524261475e-02 4.736166596412658691e-01 -4.061015844345092773e-01
-9.964996576309204102e-02 2.698040008544921875e-01 -3.676980361342430115e-02 7.758323103189468384e-02 -2.044056504964828491e-01 1.315935701131820679e-01 4.556046724319458008e-01 -8.020164966583251953e-01
2.620313502848148346e-02 -1.896212846040725708e-01 1.255345158278942108e-02 -7.778806090354919434e-01 3.905201703310012817e-02 -2.066184133291244507e-01 4.589862823486328125e-01 -3.212732970714569092e-01
-2.703304588794708252e-01 -6.665931344032287598e-01 3.263796493411064148e-02 -5.592873096466064453e-01 1.944245398044586182e-01 1.067312359809875488e-01 3.356294929981231689e-01 -8.287169039249420166e-02
7.735981047153472900e-02 -6.254349946975708008e-01 -2.431003600358963013e-01 -2.249533683061599731e-01 2.238331735134124756e-01 -2.181143015623092651e-01 -8.880044519901275635e-02 -6.225625276565551758e-01
6.537540256977081299e-02 -5.483306646347045898e-01 3.733609616756439209e-02 -4.646663963794708252e-01 5.990207195281982422e-01 2.478107064962387085e-01 1.362846344709396362e-01 -1.973353922367095947e-01
2.621223032474517822e-02 -3.597320616245269775e-01 -2.838878631591796875e-01 -2.020149677991867065e-01 1.058249622583389282e-01 -2.081083059310913086e-01 8.308777809143066406e-01 -6.031185761094093323e-02
1.439175158739089966e-01 -3.589558303356170654e-01 -2.805821299552917480e-01 4.125089645385742188e-01 6.271299719810485840e-02 -2.269614674150943756e-02 7.178815603256225586e-01 -2.859137058258056641e-01
2.321402169764041901e-02 -7.777859568595886230e-01 2.897760085761547089e-02 -2.822659313678741455e-01 4.576892852783203125e-01 2.418179810047149658e-01 1.726697236299514771e-01 -1.273815333843231201e-01
2.333543449640274048e-01 -1.664381772279739380e-01 5.243690609931945801e-01 1.197253316640853882e-01 -3.444146737456321716e-02 2.495269477367401123e-01 5.101231336593627930e-01 -5.521517395973205566e-01
-2.963848114013671875e-01 -4.803965389728546143e-01 3.382391929626464844e-01 1.877517551183700562e-01 5.024295449256896973e-01 -4.512016773223876953e-01 2.192419767379760742e-02 -2.742620706558227539e-01
2.109270691871643066e-01 -4.948239922523498535e-01 1.756148934364318848e-01 2.811050713062286377e-01 6.031793355941772461e-01 3.146130964159965515e-02 8.889581263065338135e-02 -4.775779843330383301e-01
-2.559404969215393066e-01 5.774218589067459106e-03 -1.688134670257568359e-01 -7.898929715156555176e-02 -3.261475861072540283e-01 -3.614057302474975586e-01 5.064521431922912598e-01 -6.373724341392517090e-01
-4.142313301563262939e-01 -6.013294309377670288e-02 3.555162996053695679e-02 2.938712835311889648e-01 4.428050816059112549e-01 3.489840030670166016e-01 4.455511868000030518e-01 -4.698831140995025635e-01
1.389694064855575562e-01 -1.999411284923553467e-01 5.515225529670715332e-01 -1.064424142241477966e-01 3.290813267230987549e-01 1.907953619956970215e-01 6.654303073883056641e-01 -1.941880136728286743e-01
-3.598659634590148926e-01 -3.358474350534379482e-04 -1.200366392731666565e-01 3.131487071514129639e-01 5.759144425392150879e-01 2.140648961067199707e-01 4.141079485416412354e-01 -4.572077691555023193e-01
1.160697713494300842e-01 -6.370415091514587402e-01 -8.767332136631011963e-02 -2.032572627067565918e-01 6.654642224311828613e-01 1.394254863262176514e-01 1.833775788545608521e-01 -1.891992837190628052e-01
-5.846145153045654297e-01 -9.365119040012359619e-03 3.893957734107971191e-01 1.732907146215438843e-01 2.929621040821075439e-01 3.693764656782150269e-02 2.844815552234649658e-01 -5.553002953529357910e-01
-4.570522606372833252e-01 -5.117861032485961914e-01 6.407991796731948853e-02 -1.372842639684677124e-01 -1.464583128690719604e-01 1.093475893139839172e-01 6.786646246910095215e-01 -1.106001362204551697e-01
-6.238393485546112061e-02 -6.137611865997314453e-01 1.946063935756683350e-01 1.457812786102294922e-01 6.086804866790771484e-01 -2.285629697144031525e-02 1.198019646108150482e-02 -4.348835349082946777e-01
-3.289677798748016357e-01 -5.121916532516479492e-01 4.445382356643676758e-01 3.075743466615676880e-02 -1.213713586330413818e-01 -3.366386517882347107e-02 6.363392472267150879e-01 -1.004389747977256775e-01
-2.832547128200531006e-01 -3.509756326675415039e-01 3.907054066658020020e-01 2.690878510475158691e-01 -1.755826175212860107e-01 -7.152348011732101440e-02 6.927300691604614258e-01 -2.360172271728515625e-01
-4.446339607238769531e-01 -4.194541871547698975e-01 3.222178816795349121e-01 6.400004774332046509e-02 2.171865403652191162e-01 -8.687962591648101807e-02 -1.823585629463195801e-01 -6.560989618301391602e-01
-1.311797946691513062e-01 -2.625715434551239014e-01 3.961343467235565186e-01 1.577045023441314697e-01 -3.562373220920562744e-01 -4.436362385749816895e-01 5.760348439216613770e-01 -2.766239047050476074e-01
1.562010496854782104e-02 -4.308783113956451416e-01 2.382977157831192017e-01 1.629438102245330811e-01 7.240943312644958496e-01 -2.421618103981018066e-01 1.744127459824085236e-02 -3.840628266334533691e-01
2.610621452331542969e-01 -1.125701330602169037e-02 -3.188979923725128174e-01 1.593681126832962036e-01 -1.971254311501979828e-02 -2.723836302757263184e-01 6.151486039161682129e-01 -5.929895043373107910e-01
-1.314305663108825684e-01 -4.008635580539703369e-01 5.404604077339172363e-01 -5.374794006347656250e-01 9.064639359712600708e-02 2.334159910678863525e-01 1.509152948856353760e-01 -3.944333791732788086e-01
-6.925542652606964111e-02 -3.311842679977416992e-01 -4.159391820430755615e-01 -1.590870171785354614e-01 5.322961807250976562e-01 -5.155405998229980469e-01 3.172349333763122559e-01 -1.935125142335891724e-01
-1.766688376665115356e-01 -1.640827357769012451e-01 2.337325960397720337e-01 -7.939963340759277344e-01 -4.205442592501640320e-02 -3.660300280898809433e-03 4.143226742744445801e-01 -2.887189090251922607e-01
-2.342396378517150879e-01 6.494210660457611084e-02 -1.984941810369491577e-01 -4.380665719509124756e-01 2.739086747169494629e-02 -4.553135037422180176e-01 2.817766070365905762e-01 -6.497333049774169922e-01
4.448749125003814697e-02 1.816310584545135498e-01 -2.055025659501552582e-02 -1.947667300701141357e-01 -4.017438739538192749e-02 -4.427683651447296143e-01 1.654653996229171753e-01 -8.376383781433105469e-01
1.966076940298080444e-01 -3.312027454376220703e-01 9.575554728507995605e-02 -7.440768480300903320e-01 2.277967631816864014e-01 -6.929237395524978638e-02 5.574160441756248474e-02 -4.785715937614440918e-01
1.994738727807998657e-02 -1.644549369812011719e-01 1.192499995231628418e-01 -1.635132133960723877e-01 2.086583822965621948e-01 -5.645877122879028320e-01 7.544900774955749512e-01 6.848562974482774734e-03
-5.989066958427429199e-01 -5.266857147216796875e-01 1.251278966665267944e-01 -3.866580724716186523e-01 -8.827327191829681396e-02 -3.792622387409210205e-01 2.160402685403823853e-01 -2.112134359776973724e-02
-4.280794262886047363e-01 1.198247913271188736e-02 -1.238162368535995483e-01 1.448130607604980469e-01 4.406369104981422424e-02 -3.806822896003723145e-01 7.584291100502014160e-01 -2.413041144609451294e-01
-5.075196623802185059e-01 3.177225217223167419e-02 -1.489107757806777954e-01 -4.716006815433502197e-01 -5.966169759631156921e-02 -3.295274376869201660e-01 5.089058876037597656e-01 -3.545415699481964111e-01
1.336655020713806152e-01 -6.889251470565795898e-01 -3.820322155952453613e-01 -2.367311716079711914e-01 3.500809073448181152e-01 -2.106617540121078491e-01 3.711178898811340332e-01 -2.935978025197982788e-02
1.432302147150039673e-01 -5.104175209999084473e-01 3.007547259330749512e-01 3.003264665603637695e-01 -3.776134848594665527e-01 -1.829743683338165283e-01 1.469764560461044312e-01 -5.836404561996459961e-01
3.834372758865356445e-01 -4.235509634017944336e-01 -2.503632307052612305e-01 5.479859188199043274e-02 6.746054440736770630e-02 -5.409324765205383301e-01 4.186598658561706543e-01 -3.680500090122222900e-01
1.367670297622680664e-01 -3.162926733493804932e-01 1.157960947602987289e-02 -4.941625520586967468e-02 -3.382158279418945312e-01 1.670105159282684326e-01 3.246411681175231934e-02 -8.575205206871032715e-01
-5.031451955437660217e-02 -7.544516772031784058e-02 1.053274497389793396e-01 -3.458299487829208374e-02 -2.336492389440536499e-01 -3.637565076351165771e-01 8.277416229248046875e-01 -3.277491629123687744e-01
1.251951903104782104e-01 -1.974269896745681763e-01 -1.066103130578994751e-01 -1.749310046434402466e-01 2.186189144849777222e-01 -5.355810523033142090e-01 7.437319755554199219e-01 -1.249143704771995544e-01
-5.729261320084333420e-03 -2.861780524253845215e-01 2.462625652551651001e-01 5.223165079951286316e-02 8.461424708366394043e-01 3.566199541091918945e-02 2.323221713304519653e-01 -2.889521718025207520e-01
-4.773897230625152588e-01 -7.030893862247467041e-02 3.420519828796386719e-01 2.305527180433273315e-01 1.792918145656585693e-01 1.249935701489448547e-01 1.647939383983612061e-01 -7.225479483604431152e-01
-1.114570423960685730e-01 5.489998683333396912e-02 6.502898335456848145e-01 -1.907204538583755493e-01 3.973968029022216797e-01 -1.315335929393768311e-01 1.413998305797576904e-01 -5.745371580123901367e-01
-6.195536628365516663e-02 -1.524310261011123657e-01 1.686893850564956665e-01 -2.495857328176498413e-01 7.242584228515625000e-02 -4.330367743968963623e-01 8.302742242813110352e-01 7.451577112078666687e-03
-2.127321995794773102e-02 -4.609841406345367432e-01 3.329792618751525879e-01 -6.433069109916687012e-01 2.730344422161579132e-02 2.987861633300781250e-02 5.073043704032897949e-01 -5.767045915126800537e-02
-3.193110525608062744e-01 -5.675495862960815430e-01 -1.733288913965225220e-01 -1.414504498243331909e-01 -2.664546668529510498e-01 3.420705199241638184e-01 8.167296648025512695e-02 -5.754964947700500488e-01
1.775401979684829712e-01 -1.062556207180023193e-01 2.523463070392608643e-01 -5.517045259475708008e-01 9.247124940156936646e-02 1.029577255249023438e-01 1.129646971821784973e-01 -7.464720010757446289e-01
2.108300291001796722e-02 -6.890903115272521973e-01 -2.798745036125183105e-01 -7.460724562406539917e-02 -2.484053075313568115e-01 -2.680584490299224854e-01 3.384167701005935669e-02 -5.532704591751098633e-01
2.659833431243896484e-01 -1.054318547248840332e-01 3.291973471641540527e-01 -3.173384964466094971e-01 -2.912347018718719482e-02 1.560269743204116821e-01 2.440813183784484863e-01 -7.901229262351989746e-01
9.431421756744384766e-02 -2.338784486055374146e-01 -1.294685453176498413e-01 -2.754253149032592773e-01 2.025375515222549438e-01 -2.650008499622344971e-01 8.544554710388183594e-01 -4.943051934242248535e-02
2.390147149562835693e-01 -3.321809470653533936e-01 -3.299002349376678467e-02 -3.395721316337585449e-01 -1.710575670003890991e-01 -4.554714262485504150e-01 5.923543572425842285e-01 -3.585129380226135254e-01
3.976064920425415039e-02 -5.875365436077117920e-02 1.214563474059104919e-01 -2.643103301525115967e-01 -4.313194155693054199e-01 -4.096939787268638611e-02 2.379910647869110107e-01 -8.160887360572814941e-01
5.474927276372909546e-02 -4.012293219566345215e-01 -1.584213674068450928e-01 4.666052386164665222e-02 -2.011682093143463135e-01 -2.072601169347763062e-01 8.186854124069213867e-01 -2.346739619970321655e-01
1.545382738113403320e-01 -3.152005374431610107e-01 -2.957516908645629883e-01 1.482771933078765869e-01 -1.167412400245666504e-01 -3.496104478836059570e-01 7.180126309394836426e-01 -3.404603600502014160e-01
1.208995208144187927e-01 -2.976746559143066406e-01 -8.987648785114288330e-02 -2.101164078339934349e-03 -1.831243783235549927e-01 -3.697434365749359131e-01 7.997123003005981445e-01 -2.809029519557952881e-01
-1.027647927403450012e-01 -3.291862308979034424e-01 4.707884490489959717e-01 -2.946817874908447266e-01 4.827283918857574463e-01 3.403450846672058105e-01 4.357202053070068359e-01 -1.840736120939254761e-01
1.488488316535949707e-01 -2.563186585903167725e-01 -4.255415797233581543e-01 -2.445051223039627075e-01 9.038256853818893433e-02 -2.522694766521453857e-01 6.953461766242980957e-01 -3.405309617519378662e-01
-1.285511106252670288e-01 -6.620658636093139648e-01 -1.766343861818313599e-01 -1.252031922340393066e-01 -2.766354680061340332e-01 1.734175160527229309e-02 6.343953013420104980e-01 -1.377764642238616943e-01
7.679869234561920166e-02 -2.987001240253448486e-01 6.216887831687927246e-01 1.079812869429588318e-01 2.428817152976989746e-01 2.007655352354049683e-01 6.016678810119628906e-01 -2.131216078996658325e-01
3.821647167205810547e-01 -5.117456316947937012e-01 -3.298690319061279297e-01 -4.460175707936286926e-02 3.613481521606445312e-01 -2.873781919479370117e-01 4.595543444156646729e-01 -2.385680526494979858e-01
-1.060750633478164673e-01 -7.980464696884155273e-01 -2.117321491241455078e-01 -2.478119879961013794e-01 -2.603125274181365967e-01 1.967616081237792969e-01 3.144703805446624756e-01 -2.006471157073974609e-01
-2.093590050935745239e-01 -2.395618110895156860e-01 -2.904098331928253174e-01 -6.854030489921569824e-01 1.233887001872062683e-01 -2.238045334815979004e-01 3.770472109317779541e-01 -3.703864812850952148e-01
-7.057318836450576782e-02 -9.203837811946868896e-02 9.864336997270584106e-02 -4.767979308962821960e-02 -3.651097118854522705e-01 -1.430934220552444458e-01 8.055955767631530762e-01 -4.144631028175354004e-01
-2.965826392173767090e-01 -6.684220582246780396e-02 1.923118717968463898e-02 1.011357456445693970e-01 6.770491600036621094e-01 2.822186946868896484e-01 2.623103260993957520e-01 -5.386307239532470703e-01
-2.121457308530807495e-01 -5.045833587646484375e-01 7.972603291273117065e-02 4.819329455494880676e-02 7.555493712425231934e-01 1.340962946414947510e-01 2.939972579479217529e-01 -1.282179802656173706e-01
-1.254325062036514282e-01 -5.054359436035156250e-01 1.313910186290740967e-01 2.332532405853271484e-01 4.395816624164581299e-01 -2.539469897747039795e-01 -1.915129572153091431e-01 -6.022726893424987793e-01
-3.409991264343261719e-01 -2.099035531282424927e-01 -4.930708408355712891e-01 -3.557859957218170166e-01 1.474716216325759888e-01 -2.004757709801197052e-02 6.444599628448486328e-01 -1.802199482917785645e-01
8.007629960775375366e-02 -3.195083439350128174e-01 -5.095830187201499939e-02 -1.662555783987045288e-01 2.575617730617523193e-01 -5.957557559013366699e-01 6.627483367919921875e-01 -2.768200822174549103e-02
-2.294286154210567474e-02 -2.697530686855316162e-01 -1.684460788965225220e-01 2.903827130794525146e-01 -2.298251092433929443e-01 -2.816278040409088135e-01 7.322232127189636230e-01 -3.817408680915832520e-01
-5.964579060673713684e-02 -8.664848655462265015e-02 5.198864936828613281e-01 -1.268311887979507446e-01 -2.833169996738433838e-01 -1.900637708604335785e-02 6.664094328880310059e-02 -7.858088016510009766e-01
2.728414833545684814e-01 6.785908341407775879e-02 1.476681232452392578e-01 -3.037052452564239502e-01 -2.516198158264160156e-01 2.905124332755804062e-03 5.130615830421447754e-01 -6.930776834487915039e-01
-3.601911244913935661e-03 -2.607191801071166992e-01 8.858366310596466064e-02 -2.968774735927581787e-02 8.275599479675292969e-01 2.398148030042648315e-01 3.226449787616729736e-01 -2.771602869033813477e-01
1.156663149595260620e-01 2.835583388805389404e-01 2.856652736663818359e-01 1.267107725143432617e-01 5.206063389778137207e-01 -9.717850387096405029e-02 2.980179190635681152e-01 -6.627717614173889160e-01
8.125942945480346680e-02 3.523985743522644043e-01 4.297955706715583801e-02 -1.579796224832534790e-01 1.519215106964111328e-01 -2.023389786481857300e-01 2.722054123878479004e-01 -8.392200469970703125e-01
-4.591955840587615967e-01 -2.272363007068634033e-01 -2.654501199722290039e-01 -6.453341841697692871e-01 1.278792470693588257e-01 -2.398837208747863770e-01 3.336363136768341064e-01 -2.556807696819305420e-01
6.204558163881301880e-02 -4.557633399963378906e-01 2.921101264655590057e-02 -6.170524954795837402e-01 3.715279698371887207e-01 1.817221045494079590e-01 1.135766804218292236e-01 -4.720883965492248535e-01
-3.540495932102203369e-01 -2.288164198398590088e-01 4.144204407930374146e-02 2.606616020202636719e-01 3.399186730384826660e-01 2.940576523542404175e-02 -9.055579453706741333e-02 -7.924773097038269043e-01
-2.722072899341583252e-01 9.354393929243087769e-02 2.737588882446289062e-01 -3.674222901463508606e-02 -3.859409093856811523e-01 3.767530620098114014e-02 5.677852630615234375e-01 -6.067197918891906738e-01
2.274904102087020874e-01 -2.225466370582580566e-01 -3.782950639724731445e-01 -3.084793388843536377e-01 8.544892072677612305e-02 -3.802537620067596436e-01 7.285702228546142578e-02 -7.094025015830993652e-01
-2.454590424895286560e-02 -1.097349524497985840e-01 -2.198759168386459351e-01 8.067400008440017700e-02 -2.225420624017715454e-01 -3.274871110916137695e-01 7.762584090232849121e-01 -4.161154627799987793e-01
3.571101278066635132e-02 -2.776966989040374756e-01 -2.814023196697235107e-01 -4.977167844772338867e-01 1.299891918897628784e-01 -2.106700986623764038e-01 7.017202377319335938e-01 -2.025085687637329102e-01
-8.223030716180801392e-03 -1.804749816656112671e-01 3.949272334575653076e-01 -3.961362242698669434e-01 -4.096795022487640381e-01 6.105938926339149475e-02 3.018639683723449707e-01 -6.259251832962036133e-01
-4.589502234011888504e-03 -5.527585148811340332e-01 -8.278367668390274048e-02 -1.647133678197860718e-01 5.243867635726928711e-01 4.583328664302825928e-01 3.884574472904205322e-01 -1.565370112657546997e-01
-1.597967892885208130e-01 1.751345992088317871e-01 1.255268752574920654e-01 -3.739929199218750000e-01 -2.972237765789031982e-01 -6.871542334556579590e-02 3.830927610397338867e-01 -7.405006885528564453e-01
-9.953934699296951294e-02 8.548109792172908783e-03 5.641900300979614258e-01 -4.407610297203063965e-01 5.575956106185913086e-01 -1.037941202521324158e-01 3.218357563018798828e-01 -2.284157723188400269e-01
1.526392549276351929e-01 -6.285678744316101074e-01 2.913130223751068115e-01 3.752050399780273438e-01 -3.007956743240356445e-01 -2.529992163181304932e-01 2.876121997833251953e-01 -3.446070253849029541e-01
-7.482619583606719971e-02 -6.906311511993408203e-01 -4.280672967433929443e-01 -2.577467560768127441e-01 2.993440032005310059e-01 -2.286950945854187012e-01 3.540354371070861816e-01 -2.247405983507633209e-02
-3.969572484493255615e-01 2.270974516868591309e-01 -1.322480738162994385e-01 -5.488112568855285645e-01 4.620803520083427429e-02 -8.424717187881469727e-02 2.916716039180755615e-01 -6.147058010101318359e-01
6.483719944953918457e-01 -5.167592167854309082e-01 9.679883718490600586e-02 -2.463573589920997620e-02 1.577453762292861938e-01 -1.252784729003906250e-01 2.211531251668930054e-01 -4.616381227970123291e-01
-5.712078809738159180e-01 -5.111781135201454163e-02 -2.790020406246185303e-01 -6.157497167587280273e-01 2.426156848669052124e-01 -1.092271357774734497e-01 1.731990128755569458e-01 -3.366422951221466064e-01
-2.435373961925506592e-01 -1.920747458934783936e-01 -2.346784919500350952e-01 -4.387244582176208496e-02 6.570420414209365845e-02 -4.822539985179901123e-01 7.544140815734863281e-01 -2.019193619489669800e-01
-2.860596179962158203e-01 -8.341568708419799805e-02 -3.757408559322357178e-01 -2.540730684995651245e-02 3.723186254501342773e-01 -3.616054654121398926e-01 6.989344954490661621e-01 -1.072182804346084595e-01
1.610779911279678345e-01 -3.069031238555908203e-01 2.413188479840755463e-02 3.570149838924407959e-01 1.548066735267639160e-01 -1.131372675299644470e-01 8.355428576469421387e-01 -1.300971060991287231e-01
-1.212263293564319611e-02 -3.756195008754730225e-01 2.356355935335159302e-01 3.217282593250274658e-01 6.425676345825195312e-01 -3.795963525772094727e-02 5.421694740653038025e-02 -5.314663052558898926e-01
-5.165675655007362366e-02 2.722069919109344482e-01 -1.353996694087982178e-01 -5.095860958099365234e-01 1.401925086975097656e-01 -1.871602386236190796e-01 4.521257877349853516e-01 -6.213883161544799805e-01
-5.573849380016326904e-02 -4.486139118671417236e-01 4.753201007843017578e-01 7.294218987226486206e-02 -1.000416949391365051e-01 -2.286801189184188843e-01 7.081595063209533691e-01 -2.441433817148208618e-02
2.067402601242065430e-01 -6.990930438041687012e-01 -3.254298269748687744e-01 -1.988725960254669189e-01 6.581476330757141113e-02 -2.818123698234558105e-01 2.405940145254135132e-01 -4.259546995162963867e-01
-2.175441682338714600e-01 -7.194169610738754272e-02 2.320258319377899170e-01 2.156415767967700958e-02 5.673074722290039062e-01 4.049620032310485840e-01 2.996958494186401367e-01 -5.635142922401428223e-01
1.043249014765024185e-02 2.479927428066730499e-02 5.550611615180969238e-01 -1.533515006303787231e-01 -1.499502360820770264e-01 3.982185851782560349e-03 1.497542411088943481e-01 -7.891384959220886230e-01
-1.288374513387680054e-01 -7.701579332351684570e-01 -8.886620402336120605e-02 -2.717930674552917480e-01 4.160692393779754639e-01 2.303090840578079224e-01 1.022351253777742386e-02 -2.867552042007446289e-01
-1.149469241499900818e-01 -3.581118285655975342e-01 3.227345347404479980e-01 3.079377114772796631e-01 -9.666527621448040009e-03 5.371920764446258545e-03 8.078709244728088379e-01 -8.235315978527069092e-02
1.405492722988128662e-01 -4.820370972156524658e-01 -6.269599497318267822e-02 -2.173054069280624390e-01 -6.508231908082962036e-02 -4.500309824943542480e-01 6.782413721084594727e-01 -1.730858683586120605e-01
1.075939834117889404e-02 -8.314340114593505859e-01 -8.623343706130981445e-02 -2.768872678279876709e-02 4.105919301509857178e-01 1.684276610612869263e-01 2.897402457892894745e-02 -3.203215003013610840e-01
1.179638132452964783e-01 -4.532204270362854004e-01 -5.629195570945739746e-01 -2.879111468791961670e-01 2.024081051349639893e-01 -3.130048513412475586e-01 2.205548435449600220e-01 -4.396803379058837891e-01
2.341979295015335083e-01 1.589102484285831451e-02 3.417944610118865967e-01 1.930623650550842285e-01 1.433582305908203125e-01 2.715753018856048584e-01 6.182035207748413086e-01 -5.606442093849182129e-01
4.783084094524383545e-01 5.305844172835350037e-02 2.182090133428573608e-01 -2.450939416885375977e-01 4.446903467178344727e-01 -1.534215956926345825e-01 3.453204631805419922e-01 -5.658497214317321777e-01
1.798000037670135498e-01 -3.362508118152618408e-01 2.397651821374893188e-01 -2.809961736202239990e-01 -8.745779097080230713e-02 3.081323206424713135e-01 1.274968776851892471e-02 -7.844770550727844238e-01
-4.259103909134864807e-02 -6.785899996757507324e-01 3.401242196559906006e-02 -3.814571797847747803e-01 1.230028048157691956e-01 3.749745488166809082e-01 1.680799573659896851e-01 -4.550258815288543701e-01
2.826946377754211426e-01 -3.738847076892852783e-01 1.080876365303993225e-01 6.472630053758621216e-02 -3.839253634214401245e-02 -1.054912731051445007e-01 8.624264001846313477e-01 -8.966591954231262207e-02
-1.567749977111816406e-01 -1.666478514671325684e-01 6.730349063873291016e-01 -4.023569822311401367e-01 4.192418158054351807e-01 -7.764226198196411133e-02 1.143510192632675171e-01 -3.713690340518951416e-01
-3.973627090454101562e-01 -1.961091607809066772e-01 -2.932656705379486084e-01 -6.957768648862838745e-02 1.372182667255401611e-01 -4.546388238668441772e-02 8.160067796707153320e-01 -1.613544225692749023e-01
1.962229311466217041e-01 -5.510375499725341797e-01 -2.572105079889297485e-02 3.388320505619049072e-01 -4.065079391002655029e-01 -8.684462308883666992e-02 2.784573435783386230e-01 -5.404222011566162109e-01
-2.017424404621124268e-01 -7.901446819305419922e-01 -1.531334966421127319e-01 -2.977325320243835449e-01 -1.564277261495590210e-01 1.442427039146423340e-01 4.060190021991729736e-01 -1.129151955246925354e-01
-2.958691418170928955e-01 -5.710403323173522949e-01 3.075548708438873291e-01 2.037867605686187744e-01 1.627346724271774292e-01 -3.390138968825340271e-02 -1.223408430814743042e-01 -6.384796500205993652e-01
5.102816969156265259e-02 -3.466291129589080811e-01 -2.333740741014480591e-01 -5.867685079574584961e-01 4.220385551452636719e-01 -1.580492779612541199e-02 -1.482236534357070923e-01 -5.273966193199157715e-01
-4.708052054047584534e-02 -1.186520978808403015e-01 1.817493885755538940e-01 -9.285795688629150391e-02 -5.210999846458435059e-01 6.127133499830961227e-03 3.308391869068145752e-01 -7.490077018737792969e-01
-2.122413069009780884e-01 -1.743156015872955322e-01 -1.915274262428283691e-01 2.344640195369720459e-01 -6.867575645446777344e-02 3.088863193988800049e-02 8.648968338966369629e-01 -2.814154326915740967e-01
-3.808940947055816650e-01 -1.335356384515762329e-01 4.546293318271636963e-01 8.526868373155593872e-02 1.376786977052688599e-01 9.109743684530258179e-02 -1.140312384814023972e-02 -7.718453407287597656e-01
-3.549045622348785400e-01 -4.517145752906799316e-01 2.343120872974395752e-01 -5.611226558685302734e-01 1.255442500114440918e-01 -4.218842387199401855e-01 3.178758323192596436e-01 7.377858459949493408e-02
-3.169875442981719971e-01 -1.305622514337301254e-02 -4.326502606272697449e-02 -2.381924539804458618e-01 -1.184232756495475769e-01 -4.162585139274597168e-01 7.668019533157348633e-01 -2.558523714542388916e-01
1.429782360792160034e-01 -1.638603359460830688e-01 -2.987793982028961182e-01 -5.998884793370962143e-03 -5.251240916550159454e-03 -3.473594784736633301e-01 8.087912201881408691e-01 -2.976109981536865234e-01
-3.792587518692016602e-01 -5.199942737817764282e-02 -3.892898559570312500e-02 1.363859623670578003e-01 4.373185634613037109e-01 4.031650125980377197e-01 3.626853823661804199e-01 -5.899255275726318359e-01
-2.178884744644165039e-01 -5.683870911598205566e-01 5.596103072166442871e-01 2.337544262409210205e-01 -1.366304457187652588e-01 -1.786253303289413452e-01 4.502826333045959473e-01 -9.124992787837982178e-02
-2.303641885519027710e-01 -5.300512909889221191e-01 9.068199992179870605e-02 -3.260364830493927002e-01 -6.798284128308296204e-03 -2.793446481227874756e-01 6.024169921875000000e-01 -3.323690891265869141e-01
1.263922452926635742e-01 5.493836849927902222e-02 7.731618825346231461e-03 -6.575303673744201660e-01 2.645829021930694580e-01 1.347382459789514542e-02 6.374766826629638672e-01 -2.684000730514526367e-01
-2.895112931728363037e-01 -4.886873811483383179e-02 9.203191846609115601e-03 6.198436766862869263e-02 5.729239583015441895e-01 -1.211327016353607178e-01 7.535851746797561646e-02 -7.491825222969055176e-01
-2.156409472227096558e-01 -2.975603640079498291e-01 -1.290414631366729736e-01 1.325789988040924072e-01 -1.007885709404945374e-01 -1.137901768088340759e-01 8.789479136466979980e-01 -1.872752308845520020e-01
-1.097574178129434586e-02 -4.812169373035430908e-01 1.386414915323257446e-01 -1.083318963646888733e-01 3.627526015043258667e-02 -5.755703449249267578e-01 6.361799836158752441e-01 -5.534007214009761810e-03
-8.286292850971221924e-02 1.106683388352394104e-01 -2.170361578464508057e-02 -7.206878066062927246e-01 1.272600293159484863e-01 1.187638938426971436e-01 4.877575933933258057e-01 -4.391091465950012207e-01
-1.607288718223571777e-01 -6.163375377655029297e-01 2.943841926753520966e-02 -1.660249531269073486e-01 4.783984422683715820e-01 4.497952461242675781e-01 2.830743491649627686e-01 -2.335627228021621704e-01
-4.313557446002960205e-01 -5.707956552505493164e-01 1.271297633647918701e-01 2.560446262359619141e-01 4.365854859352111816e-01 2.835880815982818604e-01 3.321848809719085693e-01 -1.582013070583343506e-01
-3.992000520229339600e-01 -2.668567895889282227e-01 -1.515869796276092529e-01 3.284576535224914551e-02 1.122157946228981018e-01 -2.978309392929077148e-01 8.020122051239013672e-01 -2.915586717426776886e-02
-2.319291681051254272e-01 -5.761172175407409668e-01 4.910761117935180664e-02 3.042992353439331055e-01 2.732801139354705811e-01 -2.286162227392196655e-01 -1.378089040517807007e-01 -6.110235452651977539e-01
1.644328683614730835e-01 -9.929062426090240479e-02 -1.472368687391281128e-01 2.702662646770477295e-01 -1.221740171313285828e-01 -2.090728282928466797e-02 7.872490286827087402e-01 -4.829659163951873779e-01
-3.550268709659576416e-01 -4.765634536743164062e-01 -1.239311471581459045e-01 -2.584224045276641846e-01 -9.919481724500656128e-02 -3.363594412803649902e-01 6.578938364982604980e-01 -9.434168040752410889e-02
-2.329225689172744751e-01 -5.222936719655990601e-02 5.027648806571960449e-01 -5.186754465103149414e-01 3.298970758914947510e-01 1.053185537457466125e-01 5.113555192947387695e-01 -1.995339244604110718e-01
-4.670553207397460938e-01 -4.498189687728881836e-01 -2.485059648752212524e-01 -1.228343918919563293e-01 1.641793102025985718e-01 -6.421766430139541626e-02 -1.880153566598892212e-01 -6.604924201965332031e-01
5.690935850143432617e-01 -3.390026688575744629e-01 -2.431411743164062500e-01 -2.747159004211425781e-01 1.603481918573379517e-01 9.183173626661300659e-02 4.477434754371643066e-01 -4.381831884384155273e-01
-7.367715239524841309e-02 -3.345237970352172852e-01 5.162033438682556152e-01 -5.463529825210571289e-01 1.145026534795761108e-01 -2.715462744235992432e-01 4.545280039310455322e-01 -1.557375043630599976e-01
5.609757304191589355e-01 -1.281868517398834229e-01 1.246875450015068054e-01 -3.525550067424774170e-01 -4.376627504825592041e-02 7.726707309484481812e-02 4.708307385444641113e-01 -5.472342371940612793e-01
-3.810252547264099121e-01 2.355764657258987427e-01 2.070405036211013794e-01 -2.052759677171707153e-01 -2.498393207788467407e-01 -2.943583130836486816e-01 4.051892459392547607e-01 -6.333044767379760742e-01
2.988632619380950928e-01 -4.998535811901092529e-01 1.460535917431116104e-02 1.859588921070098877e-01 -1.396179795265197754e-01 -3.981380462646484375e-01 6.365095376968383789e-01 -2.070787698030471802e-01
1.750092506408691406e-01 -2.918683588504791260e-01 -2.196555733680725098e-01 -4.322268962860107422e-01 -7.594701647758483887e-02 -1.903403401374816895e-01 7.385184168815612793e-01 -2.484132051467895508e-01
1.442338824272155762e-01 -4.279367625713348389e-01 4.040699303150177002e-01 3.046393692493438721e-01 -2.831789553165435791e-01 3.803229704499244690e-02 5.334765911102294922e-01 -4.168392121791839600e-01
-2.541350759565830231e-02 -4.757947623729705811e-01 5.036247372627258301e-01 2.853937447071075439e-01 -2.658313810825347900e-01 2.369481325149536133e-02 4.565557539463043213e-01 -3.977625966072082520e-01
-6.891196221113204956e-02 -7.858795579522848129e-04 5.055626630783081055e-01 8.815534412860870361e-02 3.565929457545280457e-02 -1.056243255734443665e-01 8.097845315933227539e-01 -2.524014413356781006e-01
2.106145173311233521e-01 -3.082221448421478271e-01 4.053346812725067139e-02 -4.330433905124664307e-01 -1.453730612993240356e-01 3.607741296291351318e-01 6.604771614074707031e-01 -2.897410988807678223e-01
-2.998552285134792328e-02 -4.727471470832824707e-01 5.286020040512084961e-01 2.476663887500762939e-02 -9.084226191043853760e-02 7.681173086166381836e-02 6.887776255607604980e-01 -8.373047411441802979e-02
-1.429099440574645996e-01 -1.320394128561019897e-01 2.119064480066299438e-01 -5.417881906032562256e-02 -4.416154325008392334e-01 1.203631237149238586e-01 1.665829420089721680e-01 -8.228252530097961426e-01
-7.786966115236282349e-02 2.126946300268173218e-01 4.296618998050689697e-01 -2.600615024566650391e-01 -7.451067119836807251e-02 -4.570525884628295898e-01 5.490971803665161133e-01 -4.248523414134979248e-01
-2.399184741079807281e-02 -4.438366591930389404e-01 1.198966726660728455e-01 -1.426248699426651001e-01 8.108990788459777832e-01 1.055247336626052856e-01 2.919530570507049561e-01 -1.174178197979927063e-01
-7.329528033733367920e-02 1.502557657659053802e-02 6.301523447036743164e-01 -3.921365439891815186e-01 4.509658813476562500e-01 -2.600691318511962891e-01 2.147881090641021729e-01 -3.555260598659515381e-01
-4.454793930053710938e-01 -2.005841284990310669e-01 -1.914008408784866333e-01 3.873697221279144287e-01 3.265442252159118652e-01 5.850505083799362183e-02 8.320737630128860474e-02 -6.764962673187255859e-01
2.051582336425781250e-01 -4.207715392112731934e-02 -8.331425487995147705e-03 -7.072399854660034180e-01 1.900235712528228760e-01 1.062590256333351135e-01 3.617348372936248779e-01 -5.269058346748352051e-01
-4.229904115200042725e-01 -2.279817163944244385e-01 4.047040939331054688e-01 6.869801878929138184e-02 -1.438445001840591431e-01 2.051325738430023193e-01 6.818233132362365723e-01 -2.700834274291992188e-01
1.731445789337158203e-01 -3.274978697299957275e-02 6.088321208953857422e-01 -9.819849580526351929e-02 2.950075268745422363e-01 6.512942165136337280e-02 6.335984468460083008e-01 -3.096948564052581787e-01
-2.951059639453887939e-01 -1.520899087190628052e-01 -7.731248438358306885e-02 -7.341796755790710449e-01 -1.357509642839431763e-01 -2.251241803169250488e-01 2.461942881345748901e-01 -4.637491405010223389e-01
-1.166811212897300720e-01 2.706728875637054443e-01 3.074274659156799316e-01 -1.928967684507369995e-01 2.274255901575088501e-01 -6.114978194236755371e-01 3.512919843196868896e-01 -4.820195436477661133e-01
-6.474358439445495605e-01 -5.755048394203186035e-01 2.218651771545410156e-01 -2.812920808792114258e-01 -8.553854376077651978e-02 -1.013415679335594177e-01 3.217184841632843018e-01 -1.349167618900537491e-02
2.598100006580352783e-01 -2.500264346599578857e-01 -2.590951323509216309e-01 -4.809728562831878662e-01 3.986916840076446533e-01 1.419272571802139282e-01 5.638610124588012695e-01 -2.729152143001556396e-01
-3.061860501766204834e-01 -7.522195577621459961e-01 -3.273976221680641174e-02 -4.023261070251464844e-01 -8.810228109359741211e-02 -4.334681108593940735e-02 4.096766412258148193e-01 1.339922309853136539e-03
-9.158389270305633545e-02 9.812103211879730225e-02 4.211371392011642456e-02 -2.235341072082519531e-01 4.502137601375579834e-01 3.452349901199340820e-01 1.472377777099609375e-01 -7.659536004066467285e-01
-3.232954740524291992e-01 -2.084036022424697876e-01 1.422452777624130249e-01 -2.572268806397914886e-02 -3.587719798088073730e-01 -2.387296259403228760e-01 7.610146403312683105e-01 -2.574882507324218750e-01
-4.181253314018249512e-01 -5.692790448665618896e-02 3.663309812545776367e-01 1.977896988391876221e-01 2.948791682720184326e-01 -3.657336905598640442e-02 1.905958056449890137e-01 -7.238737344741821289e-01
-1.972219049930572510e-01 -2.752624452114105225e-01 4.059612452983856201e-01 -1.427747458219528198e-01 -2.085739225149154663e-01 -4.036031961441040039e-01 6.865472197532653809e-01 -1.496641635894775391e-01
-4.280139803886413574e-01 -5.615160465240478516e-01 2.422558814287185669e-01 3.048103451728820801e-01 -7.339856773614883423e-02 -1.607859879732131958e-01 5.630355477333068848e-01 -4.072042554616928101e-02
-3.147337436676025391e-01 2.536267638206481934e-01 1.149447187781333923e-01 -1.075105965137481689e-01 4.839011430740356445e-01 -8.030913770198822021e-02 8.662047237157821655e-02 -7.508212327957153320e-01
-4.118304252624511719e-01 -2.578260302543640137e-01 -5.087548494338989258e-01 -4.110636115074157715e-01 3.534868061542510986e-01 -2.613748311996459961e-01 2.903490960597991943e-01 -2.419590353965759277e-01
-2.176165729761123657e-01 5.424093827605247498e-02 5.256265401840209961e-01 -1.067919060587882996e-01 4.857060611248016357e-01 -3.147529661655426025e-01 -2.071040309965610504e-02 -5.714932084083557129e-01
-1.131803765892982483e-01 -1.527075767517089844e-01 2.650561630725860596e-01 5.299835279583930969e-02 8.274588584899902344e-01 -2.049013227224349976e-01 2.126049101352691650e-01 -3.448678255081176758e-01
8.663117885589599609e-02 -1.620490103960037231e-01 2.286044508218765259e-01 -5.553701519966125488e-01 -3.168635964393615723e-01 1.235709041357040405e-01 3.959453999996185303e-01 -5.771431326866149902e-01
-5.743539892137050629e-03 -3.128300905227661133e-01 1.036592945456504822e-01 1.862323097884654999e-02 -1.916354745626449585e-01 -2.038955688476562500e-01 8.954168558120727539e-01 -1.046099886298179626e-01
-1.545032709836959839e-01 -1.628962904214859009e-01 6.018670201301574707e-01 7.154124230146408081e-02 -1.332039684057235718e-01 2.878047525882720947e-02 7.007400989532470703e-01 -2.694866955280303955e-01
-5.931492447853088379e-01 -4.643973410129547119e-01 5.762054026126861572e-02 -2.742260098457336426e-01 -1.301662325859069824e-01 1.205305084586143494e-01 5.609309077262878418e-01 -8.873956650495529175e-02
-3.394851684570312500e-01 -3.487078249454498291e-01 -5.136783123016357422e-01 -1.194435656070709229e-01 2.949275448918342590e-02 -7.244177162647247314e-02 6.785978078842163086e-01 -1.356757879257202148e-01
-2.343510836362838745e-01 -3.967492878437042236e-01 4.160086214542388916e-01 3.442119956016540527e-01 -4.752049595117568970e-02 1.084778830409049988e-01 6.680624485015869141e-01 -1.891864836215972900e-01
-3.968470692634582520e-01 -1.599521636962890625e-01 -1.515960842370986938e-01 -1.345391869544982910e-01 -1.592562347650527954e-01 -1.261365972459316254e-02 8.379153609275817871e-01 -2.195946425199508667e-01
1.190132200717926025e-01 -2.646020650863647461e-01 3.387635573744773865e-02 -6.225543618202209473e-01 1.161496415734291077e-01 2.668004930019378662e-01 6.209618449211120605e-01 -2.383975386619567871e-01
1.962933242321014404e-01 -4.807029068470001221e-01 -8.520776778459548950e-02 -5.856360197067260742e-01 4.554792642593383789e-01 -2.495670318603515625e-01 3.315906226634979248e-01 -2.159656025469303131e-02
-8.159551024436950684e-02 -8.307072520256042480e-01 -1.865500807762145996e-01 -1.094099432229995728e-01 1.526381522417068481e-01 2.119861841201782227e-01 -6.860588490962982178e-02 -4.284309148788452148e-01
2.767227217555046082e-02 -2.529257535934448242e-01 -1.948044821619987488e-02 4.667497277259826660e-01 -2.584776468575000763e-02 2.056985199451446533e-01 7.526164650917053223e-01 -3.280495703220367432e-01
-2.142535001039505005e-01 7.120879739522933960e-02 -5.457787215709686279e-02 -4.686883985996246338e-01 -1.053896546363830566e-01 -4.817575216293334961e-01 4.553188085556030273e-01 -5.252285003662109375e-01
-2.595113217830657959e-01 -7.358042001724243164e-01 -4.545102715492248535e-01 -2.964907325804233551e-03 4.239106085151433945e-03 1.097082570195198059e-01 2.638636231422424316e-01 -3.209047019481658936e-01
-9.297417849302291870e-02 6.333321332931518555e-02 -1.969283074140548706e-01 -6.637828052043914795e-02 7.556845992803573608e-02 -3.982638120651245117e-01 8.420264124870300293e-01 -2.661290466785430908e-01
2.074940130114555359e-02 -2.785508334636688232e-01 -9.649806469678878784e-02 -1.878020539879798889e-02 -8.302225731313228607e-03 4.067366942763328552e-02 8.975606560707092285e-01 -3.240000009536743164e-01
-3.272716403007507324e-01 -7.618700265884399414e-01 8.211479336023330688e-02 2.576690912246704102e-02 3.329581022262573242e-01 1.624684184789657593e-01 -5.073266103863716125e-02 -4.064599275588989258e-01
1.811540275812149048e-01 -4.057851433753967285e-01 5.313131585717201233e-02 -6.968719363212585449e-01 3.905088603496551514e-01 -2.886492013931274414e-01 1.740109175443649292e-01 -2.190273106098175049e-01
2.103984206914901733e-01 -2.665171027183532715e-01 6.479135155677795410e-02 -6.656360928900539875e-04 5.670041590929031372e-02 -2.129729688167572021e-01 9.050334692001342773e-01 -1.133346781134605408e-01
-2.600439786911010742e-01 -4.617849588394165039e-01 9.760222397744655609e-03 -1.805320531129837036e-01 -1.238955035805702209e-01 -7.173864245414733887e-01 3.340165615081787109e-01 -2.118584066629409790e-01
3.502256274223327637e-01 -6.092324852943420410e-02 5.762098357081413269e-02 -2.157379388809204102e-01 -1.520741730928421021e-01 4.909639060497283936e-02 1.925371438264846802e-01 -8.724446892738342285e-01
3.101442158222198486e-01 -6.958719491958618164e-01 2.201176881790161133e-01 -2.477104067802429199e-01 4.968736767768859863e-01 -4.573668166995048523e-02 2.399025708436965942e-01 -5.685019865632057190e-02
-3.624109029769897461e-01 -7.623023986816406250e-01 -3.478952646255493164e-01 -6.862401030957698822e-03 6.035476922988891602e-03 -8.234292268753051758e-02 3.967225551605224609e-01 -4.763897508382797241e-02
-1.008566915988922119e-01 -1.905914545059204102e-01 4.706451594829559326e-01 -4.888965189456939697e-01 5.632390975952148438e-01 -3.228122293949127197e-01 2.355539798736572266e-01 -1.266667544841766357e-01
3.254844993352890015e-02 -4.942583441734313965e-01 5.273294448852539062e-02 -2.763037383556365967e-02 -3.452609479427337646e-01 5.042932182550430298e-02 -4.710946977138519287e-02 -7.919200658798217773e-01
3.687325119972229004e-01 -4.362380206584930420e-01 -2.877234481275081635e-02 1.727856546640396118e-01 2.050897665321826935e-02 -2.171161472797393799e-01 7.536756396293640137e-01 -1.657199114561080933e-01
-1.088340207934379578e-02 -4.851630330085754395e-01 1.882019042968750000e-01 5.494149774312973022e-02 -2.036855071783065796e-01 6.747151911258697510e-02 8.031126260757446289e-01 -1.871622800827026367e-01
-5.199192762374877930e-01 -2.684486508369445801e-01 1.280777156352996826e-01 5.590981245040893555e-02 -2.115564495325088501e-01 1.055561825633049011e-01 7.219113111495971680e-01 -2.470531612634658813e-01
2.525551319122314453e-01 -1.762308180332183838e-01 4.165586456656455994e-02 -1.162141337990760803e-01 -3.253736793994903564e-01 7.273426651954650879e-02 2.459386587142944336e-01 -8.475102186203002930e-01
-3.055516779422760010e-01 -5.652844309806823730e-01 -3.823966905474662781e-02 -1.981771439313888550e-01 2.728294730186462402e-01 4.627733528614044189e-01 4.767306149005889893e-01 -1.746083498001098633e-01
-2.191771864891052246e-01 -4.078773558139801025e-01 2.497383952140808105e-01 -4.097453057765960693e-01 2.248724102973937988e-01 -1.211782097816467285e-01 6.866841316223144531e-01 1.361981332302093506e-01
3.193211853504180908e-01 -1.365221440792083740e-01 -1.255133748054504395e-01 -3.747009932994842529e-01 -1.303156092762947083e-02 -4.892752170562744141e-01 3.440419435501098633e-01 -6.044141054153442383e-01
3.731951117515563965e-01 -4.732394814491271973e-01 2.058133855462074280e-02 -3.015925288200378418e-01 -6.434523314237594604e-02 1.720983088016510010e-01 4.698783531785011292e-02 -7.137382030487060547e-01
-3.042594492435455322e-01 -1.479240059852600098e-01 3.687781989574432373e-01 -7.308521866798400879e-01 3.609183132648468018e-01 -1.046250164508819580e-01 1.910297423601150513e-01 -1.941696405410766602e-01
3.312523961067199707e-01 -2.497485131025314331e-01 -3.141706883907318115e-01 -2.314430773258209229e-01 2.388353645801544189e-01 -1.736734807491302490e-01 6.819539070129394531e-01 -3.512298762798309326e-01
-3.715908825397491455e-01 3.301000595092773438e-01 -6.161755695939064026e-02 -1.897526383399963379e-01 1.858959943056106567e-01 -4.144051671028137207e-01 5.508526563644409180e-01 -4.510251879692077637e-01
1.157687678933143616e-01 -6.238802075386047363e-01 2.867554314434528351e-02 -4.327400922775268555e-01 5.710228681564331055e-01 1.527558714151382446e-01 1.012792885303497314e-01 -2.227688580751419067e-01
3.092714548110961914e-01 -3.263958692550659180e-01 1.336928009986877441e-01 -8.983583003282546997e-02 8.463256806135177612e-02 -2.874968349933624268e-01 8.173335790634155273e-01 -1.184113547205924988e-01
7.171365618705749512e-02 -1.303707361221313477e-01 4.935927391052246094e-01 -8.434998989105224609e-02 9.582797437906265259e-02 4.295534640550613403e-02 4.257838129997253418e-01 -7.312949299812316895e-01
1.878245323896408081e-01 -1.680892258882522583e-01 5.281288549304008484e-02 2.723533213138580322e-01 -2.408652007579803467e-02 4.274129271507263184e-01 6.316037178039550781e-01 -5.266093015670776367e-01
-2.368402332067489624e-01 -3.784386217594146729e-01 1.303783953189849854e-01 -6.442622840404510498e-02 7.967102527618408203e-01 -5.614726804196834564e-03 3.670442402362823486e-01 -1.002061888575553894e-01
-4.198461472988128662e-01 -2.264480888843536377e-01 4.257201850414276123e-01 2.770152688026428223e-01 5.490435361862182617e-01 -2.331240475177764893e-01 1.902180463075637817e-01 -3.499954938888549805e-01
1.259935200214385986e-01 -2.955246865749359131e-01 -1.810528486967086792e-01 2.006748765707015991e-01 6.708636879920959473e-01 2.341713756322860718e-01 3.474042415618896484e-01 -4.451476633548736572e-01
-1.203693542629480362e-02 -1.432431340217590332e-01 1.586648374795913696e-01 -7.333291769027709961e-01 -5.286571383476257324e-02 -2.571595013141632080e-01 4.964209496974945068e-01 -3.178530633449554443e-01
-4.609670862555503845e-02 -8.053482770919799805e-01 3.605872020125389099e-02 -9.825655072927474976e-02 -2.139369398355484009e-01 1.424152590334415436e-02 5.343789458274841309e-01 -8.247464895248413086e-02
-9.551388211548328400e-04 -3.751829564571380615e-01 -6.879770010709762573e-02 -2.091523818671703339e-02 3.161665201187133789e-01 2.027996033430099487e-01 8.353058695793151855e-01 -1.234565079212188721e-01
-1.742125302553176880e-02 -2.012671828269958496e-01 -6.051378846168518066e-01 -2.006996124982833862e-01 5.363749265670776367e-01 -1.539351344108581543e-01 2.762338221073150635e-01 -4.062224328517913818e-01
-2.463234663009643555e-01 -5.882202982902526855e-01 2.928042411804199219e-01 -3.747859299182891846e-01 -1.639842242002487183e-02 2.405076101422309875e-02 6.030333638191223145e-01 -5.124862864613533020e-02
-2.621302306652069092e-01 4.201815649867057800e-02 -5.718157067894935608e-02 7.455325685441493988e-03 -3.844245970249176025e-01 2.952843308448791504e-01 4.350484609603881836e-01 -7.084874510765075684e-01
-4.532549902796745300e-02 -1.647540926933288574e-01 -3.827839195728302002e-01 1.697130501270294189e-01 3.083933889865875244e-02 1.139771863818168640e-01 8.278208374977111816e-01 -3.102362155914306641e-01
5.882209539413452148e-02 4.347649961709976196e-02 5.394378304481506348e-01 -9.960029274225234985e-03 1.982924491167068481e-01 1.814318895339965820e-01 7.153542041778564453e-01 -3.458154797554016113e-01
5.010986924171447754e-01 -2.932239472866058350e-01 -3.011436462402343750e-01 6.504683941602706909e-02 3.497979640960693359e-01 -3.729426264762878418e-01 3.330589532852172852e-01 -4.422988891601562500e-01
1.872772537171840668e-02 1.321343332529067993e-01 3.138178586959838867e-01 4.203050956130027771e-02 -2.313110232353210449e-01 6.614261865615844727e-02 6.153658628463745117e-01 -6.673730015754699707e-01
1.385435312986373901e-01 -5.022531151771545410e-01 3.671579360961914062e-01 4.398616254329681396e-01 -2.735882401466369629e-01 -1.705593019723892212e-01 1.934200674295425415e-01 -5.088340044021606445e-01
1.919414699077606201e-01 -3.777330219745635986e-01 6.005067825317382812e-01 3.982925042510032654e-02 2.571410238742828369e-01 2.244390994310379028e-01 5.018865466117858887e-01 -2.998284101486206055e-01
1.125492807477712631e-02 -3.053582906723022461e-01 -4.868264123797416687e-02 1.959672272205352783e-01 3.668148219585418701e-01 -2.448917776346206665e-01 7.990917563438415527e-01 -1.810629367828369141e-01
-2.796323299407958984e-01 -6.465182304382324219e-01 -3.084553182125091553e-01 1.211946159601211548e-01 1.687667369842529297e-01 1.359380632638931274e-01 -1.386783123016357422e-01 -5.725331902503967285e-01
6.720003485679626465e-02 -2.566889114677906036e-02 -2.565154135227203369e-01 -4.580913782119750977e-01 -1.673180609941482544e-02 -2.063233107328414917e-01 7.013002634048461914e-01 -4.295415580272674561e-01
2.406473308801651001e-01 -3.426935672760009766e-01 -1.613385677337646484e-01 -3.465026319026947021e-01 -2.473331838846206665e-01 1.928286254405975342e-01 2.192869335412979126e-01 -7.294604778289794922e-01
1.624774038791656494e-01 -3.630750775337219238e-01 4.910041689872741699e-01 -6.690131872892379761e-02 2.879908084869384766e-01 2.332172393798828125e-01 6.023346781730651855e-01 -3.099691271781921387e-01
-4.826762080192565918e-01 6.243519950658082962e-03 -2.717936933040618896e-01 -5.683436989784240723e-01 1.169637739658355713e-01 6.474673748016357422e-02 3.126111626625061035e-01 -5.044798254966735840e-01
1.335705220699310303e-01 -3.581275939941406250e-01 -9.947075694799423218e-02 -2.989688813686370850e-01 2.544309496879577637e-01 -6.243844032287597656e-01 5.082476139068603516e-01 -2.042547762393951416e-01
-3.958149552345275879e-01 -5.161243677139282227e-01 5.927500724792480469e-01 -2.609089016914367676e-01 3.337666764855384827e-02 -1.126606389880180359e-01 2.942580878734588623e-01 -2.390097379684448242e-01
5.849856883287429810e-02 -2.710032043978571892e-03 -1.673510819673538208e-01 -3.140697777271270752e-01 3.141588345170021057e-02 -6.189011931419372559e-01 3.616739511489868164e-01 -5.958950519561767578e-01
-2.589646875858306885e-01 -3.297957777976989746e-01 3.072603642940521240e-01 -1.298038214445114136e-01 6.664202213287353516e-01 5.380174890160560608e-02 1.529450714588165283e-01 -4.924545288085937500e-01
-3.237165510654449463e-01 -5.809480547904968262e-01 3.822641074657440186e-01 1.592275337316095829e-03 -8.399390429258346558e-02 -1.115555837750434875e-01 6.142131090164184570e-01 -1.217431426048278809e-01
-4.082728028297424316e-01 -2.965537607669830322e-01 9.852242469787597656e-02 -2.166067510843276978e-01 -4.121330082416534424e-01 -2.208831757307052612e-01 5.411372780799865723e-01 -4.210360646247863770e-01
1.693343669176101685e-01 -2.043725848197937012e-01 2.246629148721694946e-01 -5.091297030448913574e-01 6.314824223518371582e-01 -2.619609236717224121e-01 8.226194977760314941e-02 -3.817206919193267822e-01
-2.800055146217346191e-01 -5.546309947967529297e-01 1.985712163150310516e-02 -3.258264958858489990e-01 3.986955583095550537e-01 -1.067102476954460144e-01 5.805049538612365723e-01 -9.639523923397064209e-03
-6.007847189903259277e-01 -8.652001619338989258e-02 -2.343170158565044403e-02 -3.786894977092742920e-01 1.651289761066436768e-01 2.533850669860839844e-01 5.650177001953125000e-01 -2.773096263408660889e-01
-1.782663166522979736e-01 -3.124556243419647217e-01 4.075412452220916748e-01 -4.159349799156188965e-01 6.127607449889183044e-02 -1.314633339643478394e-01 4.402394294738769531e-01 -5.627190470695495605e-01
-2.420070469379425049e-01 -5.233163833618164062e-01 8.754686266183853149e-02 1.638949364423751831e-01 -8.391297608613967896e-02 -4.456621035933494568e-02 7.549030780792236328e-01 -2.326810061931610107e-01
-3.802596330642700195e-01 -7.574704885482788086e-01 9.728739410638809204e-02 -7.190545648336410522e-02 -6.583657860755920410e-02 -2.094063013792037964e-01 2.052666097879409790e-01 -4.203402400016784668e-01
-2.036322504281997681e-01 -8.232787847518920898e-01 -1.400452405214309692e-01 -1.958983093500137329e-01 3.249899744987487793e-01 2.178885191679000854e-01 3.607498481869697571e-02 -2.614610195159912109e-01
-8.384158462285995483e-02 1.930534094572067261e-01 3.364949226379394531e-01 7.981861382722854614e-02 6.920148432254791260e-02 -1.956484168767929077e-01 6.268444657325744629e-01 -6.325346827507019043e-01
-3.041730523109436035e-01 -5.387908816337585449e-01 4.142961800098419189e-01 -4.704076051712036133e-02 -2.761944830417633057e-01 1.269880961626768112e-02 5.717306137084960938e-01 -2.000205516815185547e-01
-1.669866293668746948e-01 -6.797702908515930176e-01 -2.193928211927413940e-01 -5.824597552418708801e-02 -2.272270321846008301e-01 6.979276984930038452e-02 5.895065665245056152e-01 -2.334114015102386475e-01
-1.432027667760848999e-01 -4.483340382575988770e-01 -3.724706172943115234e-01 3.538620471954345703e-01 5.071057081222534180e-01 -2.449482232332229614e-01 2.143185138702392578e-01 -3.891637921333312988e-01
3.915889561176300049e-01 -2.367606908082962036e-01 -2.037848904728889465e-02 -8.080237358808517456e-02 -8.664429932832717896e-02 -1.444118022918701172e-01 7.965068817138671875e-01 -3.476679027080535889e-01
-1.682458966970443726e-01 -1.596264541149139404e-01 4.588852450251579285e-02 3.635421693325042725e-01 5.266902446746826172e-01 2.377438992261886597e-01 1.715695261955261230e-01 -6.697635054588317871e-01
9.806482493877410889e-02 -3.749269247055053711e-01 -9.411940723657608032e-02 1.758948415517807007e-01 -2.667405828833580017e-02 1.497117429971694946e-01 8.693828582763671875e-01 -1.762498915195465088e-01
-3.953438699245452881e-01 -3.682110607624053955e-01 4.617948532104492188e-01 -2.362304478883743286e-01 -2.358150929212570190e-01 -5.282506719231605530e-02 5.750102996826171875e-01 -2.236702740192413330e-01
-4.779724478721618652e-01 -3.690893948078155518e-01 -8.424893021583557129e-03 -2.948092296719551086e-03 2.375405132770538330e-01 -1.849358826875686646e-01 5.336633324623107910e-01 -5.097180008888244629e-01
1.662579327821731567e-01 -6.357250213623046875e-01 1.355246901512145996e-01 -1.420447677373886108e-01 -2.001122683286666870e-01 -1.541454344987869263e-01 4.651036560535430908e-01 -4.995408058166503906e-01
-2.785279750823974609e-01 -5.421658754348754883e-01 -4.567219614982604980e-01 -4.594625830650329590e-01 6.275932490825653076e-02 3.960913512855768204e-03 4.039207696914672852e-01 -2.041346877813339233e-01
-3.937383741140365601e-02 -5.018282532691955566e-01 1.102472618222236633e-01 2.038900554180145264e-01 -6.109407171607017517e-02 2.106111198663711548e-01 6.361194849014282227e-01 -4.900560379028320312e-01
-3.666549175977706909e-02 -3.878814578056335449e-01 3.259996771812438965e-01 -1.051253750920295715e-01 -1.152163073420524597e-01 1.993772834539413452e-01 2.505587637424468994e-01 -7.842644453048706055e-01
-1.105516403913497925e-01 -2.442173659801483154e-01 4.665741026401519775e-01 -3.319977521896362305e-01 1.051707267761230469e-01 -3.088935613632202148e-01 6.898879408836364746e-01 -1.334207653999328613e-01
-1.797603368759155273e-01 -6.598907709121704102e-01 3.057240247726440430e-01 -4.290515184402465820e-01 1.979105919599533081e-01 1.439393013715744019e-01 3.543871641159057617e-01 -2.630605101585388184e-01
2.285795751959085464e-03 -6.537836790084838867e-01 2.180152684450149536e-01 3.358598053455352783e-01 5.157226920127868652e-01 -3.777951374650001526e-02 1.500407457351684570e-01 -3.497421443462371826e-01
-1.373578049242496490e-02 -1.174205094575881958e-01 -2.547107636928558350e-01 -4.511902034282684326e-01 7.191768288612365723e-02 -3.602432012557983398e-01 4.593347311019897461e-01 -6.096210479736328125e-01
-1.991375237703323364e-01 -5.966352224349975586e-01 -9.688648581504821777e-02 2.172325402498245239e-01 -3.295491039752960205e-01 1.777340322732925415e-01 1.780114620923995972e-01 -6.131179928779602051e-01
-2.491807043552398682e-01 -5.470998287200927734e-01 7.752021402120590210e-02 -6.474253535270690918e-01 -8.314227312803268433e-02 9.843797236680984497e-02 2.876565456390380859e-01 -3.377465903759002686e-01
-7.421080768108367920e-02 4.854223132133483887e-02 3.418199121952056885e-01 -6.066444329917430878e-03 -5.347081646323204041e-02 2.993302941322326660e-01 6.427998542785644531e-01 -6.079550981521606445e-01
-4.269620031118392944e-02 -5.992373824119567871e-01 4.310522675514221191e-01 -1.955156028270721436e-01 3.372526764869689941e-01 6.289217621088027954e-02 4.955326318740844727e-01 -2.276218235492706299e-01
-2.870369553565979004e-01 -2.227025777101516724e-01 8.188876509666442871e-02 -1.598438620567321777e-01 -1.531927138566970825e-01 -5.316535830497741699e-01 4.616079330444335938e-01 -5.626296401023864746e-01
-2.369792759418487549e-01 1.298808604478836060e-01 -9.248445928096771240e-02 -1.389550566673278809e-01 5.803081393241882324e-01 1.658761203289031982e-01 1.314349025487899780e-01 -7.194182276725769043e-01
3.926901146769523621e-03 -2.017840743064880371e-01 -3.160145878791809082e-01 -6.592778116464614868e-02 3.132150471210479736e-01 4.730775952339172363e-02 8.450748324394226074e-01 -2.014020830392837524e-01
1.788026839494705200e-01 -3.685965836048126221e-01 3.257856070995330811e-01 -4.301558434963226318e-01 -1.255780905485153198e-01 -1.975742429494857788e-01 2.434713989496231079e-01 -6.533851623535156250e-01
-4.387629926204681396e-01 -2.217497527599334717e-01 1.929943561553955078e-01 -3.523542732000350952e-02 -2.578881978988647461e-01 -4.509508311748504639e-01 4.683998823165893555e-01 -4.801711440086364746e-01
-3.157633170485496521e-02 -4.711267054080963135e-01 -3.695617616176605225e-01 -1.486414670944213867e-01 5.346015691757202148e-01 3.903827071189880371e-01 2.661510407924652100e-01 -3.306639790534973145e-01
-6.045306101441383362e-02 -5.724989175796508789e-01 1.465038359165191650e-01 -3.037913739681243896e-01 6.979696750640869141e-01 -2.267062664031982422e-02 1.399465352296829224e-01 -2.181223928928375244e-01
