# Supplementary material for: Where is your field going? A machine learning approach to study the relative motion of the domains of physics
Source: PLoS One. 2020 Jun 18;15(6):e0233997. doi: 10.1371/journal.pone.0233997 (PMC7302634; doi:10.1371/journal.pone.0233997)
Supplement: S25 Data — (ZIP) [file pone.0233997.s025.zip › 24/Pacs4Run_24_VS_500_embeddings1988-1992ED8.txt]

-7.284586131572723389e-02 5.233485102653503418e-01 2.616049647331237793e-01 -5.845490097999572754e-01 3.934897184371948242e-01 -2.431194484233856201e-01 -2.076351642608642578e-01 -2.315410673618316650e-01
5.395456552505493164e-01 1.241950988769531250e-01 1.655826568603515625e-01 -1.055388152599334717e-01 7.617474198341369629e-01 -1.299850940704345703e-01 2.366928569972515106e-02 2.391533404588699341e-01
1.769215017557144165e-01 8.185317367315292358e-02 2.335211038589477539e-01 3.800716996192932129e-01 7.621804475784301758e-01 2.849203646183013916e-01 -3.166016638278961182e-01 2.602143399417400360e-02
-1.358632892370223999e-01 -1.293943822383880615e-01 5.980358123779296875e-01 -3.434320092201232910e-01 3.956057727336883545e-01 -6.767766922712326050e-02 -5.167318582534790039e-01 2.472038120031356812e-01
1.057383492588996887e-01 -1.533889323472976685e-01 1.709094345569610596e-01 -6.903286278247833252e-02 2.986206710338592529e-01 1.752274334430694580e-01 -9.007349014282226562e-01 1.063883211463689804e-02
3.728192448616027832e-01 2.060560882091522217e-01 6.996234059333801270e-01 -3.310601711273193359e-01 3.233567774295806885e-01 -2.056613713502883911e-01 -2.057492285966873169e-01 -1.740234196186065674e-01
6.611243486404418945e-01 2.531953155994415283e-01 2.475662901997566223e-02 -3.249239921569824219e-01 5.170686244964599609e-01 2.668460905551910400e-01 -2.084770798683166504e-01 1.029012799263000488e-01
2.863239943981170654e-01 5.703947544097900391e-01 -2.470186054706573486e-01 -2.654058337211608887e-01 -6.493134424090385437e-03 -2.762358784675598145e-01 -4.497326016426086426e-01 4.273198544979095459e-01
-1.119271516799926758e-01 4.483536258339881897e-02 7.596782445907592773e-01 -7.991938292980194092e-02 5.190511345863342285e-01 -2.365081459283828735e-01 -2.579225301742553711e-01 1.004478186368942261e-01
-5.832255817949771881e-03 1.159857865422964096e-02 3.441101610660552979e-01 -6.826421618461608887e-01 2.863881289958953857e-01 1.145482808351516724e-01 -4.713935554027557373e-01 3.131578564643859863e-01
1.998560577630996704e-01 -6.950162351131439209e-02 -3.163456916809082031e-01 -5.528817176818847656e-01 4.312524199485778809e-01 -3.472158908843994141e-01 -4.035077691078186035e-01 2.830514609813690186e-01
5.051794052124023438e-01 6.678885221481323242e-02 3.163620531558990479e-01 2.073450535535812378e-01 5.909527540206909180e-01 -1.607916355133056641e-01 -4.085927605628967285e-01 2.350083440542221069e-01
-2.929667830467224121e-01 -1.055040657520294189e-01 4.832670390605926514e-01 -4.806040823459625244e-01 4.093824326992034912e-01 5.458522588014602661e-02 -4.637251198291778564e-01 2.299945354461669922e-01
1.354320645332336426e-01 1.940779238939285278e-01 2.807888090610504150e-01 2.420258969068527222e-01 3.449101448059082031e-01 6.881874799728393555e-02 -6.664831638336181641e-01 4.885429143905639648e-01
5.721462368965148926e-01 4.437398910522460938e-01 3.157849609851837158e-01 -6.684760004281997681e-02 2.511580288410186768e-01 9.087561070919036865e-02 -4.371033310890197754e-01 3.303887844085693359e-01
2.636368572711944580e-01 2.821028828620910645e-01 6.131026148796081543e-01 1.894727200269699097e-01 6.404151916503906250e-01 -2.217439934611320496e-02 -9.863861650228500366e-02 1.369882673025131226e-01
9.878750890493392944e-02 1.417579501867294312e-01 3.424048125743865967e-01 4.117989242076873779e-01 4.614131748676300049e-01 -4.471407458186149597e-02 -6.223177313804626465e-01 2.848603129386901855e-01
2.577409148216247559e-01 1.989663839340209961e-01 -1.357492655515670776e-01 -4.110389053821563721e-01 3.166652321815490723e-01 -7.459340095520019531e-01 -1.992401480674743652e-01 -1.010449007153511047e-01
3.591592609882354736e-01 1.375842243432998657e-01 2.692865431308746338e-01 -1.770845204591751099e-01 4.310824871063232422e-01 2.848500013351440430e-01 -5.411984324455261230e-01 4.339742064476013184e-01
3.984522819519042969e-01 3.350529372692108154e-01 1.659306883811950684e-01 -3.265643417835235596e-01 4.144178926944732666e-01 1.712943017482757568e-01 -2.304906249046325684e-01 5.835995078086853027e-01
5.207920074462890625e-01 1.103510800749063492e-02 2.774735093116760254e-01 5.491754785180091858e-02 5.939713120460510254e-01 -1.253619343042373657e-01 -4.415860772132873535e-01 2.917716205120086670e-01
4.250296354293823242e-01 3.173584938049316406e-01 4.478756189346313477e-01 7.281439751386642456e-02 4.292499423027038574e-01 -2.797488570213317871e-01 -2.273052185773849487e-01 4.455966651439666748e-01
3.264538645744323730e-01 5.613232254981994629e-01 8.079802244901657104e-02 -2.701924145221710205e-01 3.284717798233032227e-01 -5.272496342658996582e-01 4.562888294458389282e-02 3.329324424266815186e-01
6.355535387992858887e-01 -2.817652001976966858e-02 3.229512572288513184e-01 -2.878190875053405762e-01 5.006662011146545410e-01 1.478352863341569901e-02 -3.961252272129058838e-01 -1.844433695077896118e-02
5.217314958572387695e-01 5.068323016166687012e-01 3.944827318191528320e-01 -1.897937059402465820e-01 3.517454862594604492e-01 -2.003418356180191040e-01 -8.851973712444305420e-02 3.279962837696075439e-01
-4.165164136793464422e-05 1.887427866458892822e-01 -6.496440619230270386e-02 -6.686722636222839355e-01 1.172758936882019043e-01 4.237774014472961426e-02 -6.207592487335205078e-01 3.348754644393920898e-01
6.683162599802017212e-02 1.657957732677459717e-01 3.010150492191314697e-01 -1.880320608615875244e-01 4.646149575710296631e-01 6.350383162498474121e-01 -4.684326946735382080e-01 5.923947691917419434e-02
3.116633296012878418e-01 4.383721351623535156e-01 6.416550278663635254e-01 2.938544750213623047e-02 4.118368923664093018e-01 -6.579718738794326782e-02 -1.506798416376113892e-01 3.185400962829589844e-01
1.733997613191604614e-01 1.146227642893791199e-01 7.840712070465087891e-01 -1.837535500526428223e-01 2.935499846935272217e-01 -2.720271982252597809e-02 -4.439876973628997803e-01 -1.556423753499984741e-01
4.420335888862609863e-01 4.855526983737945557e-01 5.326449275016784668e-01 5.019795894622802734e-02 2.692824900150299072e-01 2.463297247886657715e-01 -3.853172361850738525e-01 -3.088253177702426910e-02
4.014738500118255615e-01 -1.773353964090347290e-01 1.890013515949249268e-01 1.295370459556579590e-01 5.824313163757324219e-01 -3.031598031520843506e-01 -5.063630342483520508e-01 2.594875395298004150e-01
3.280824720859527588e-01 2.422039955854415894e-01 6.823554635047912598e-01 -3.267449438571929932e-01 4.673141241073608398e-01 1.225807331502437592e-02 -4.732434079051017761e-02 -2.013840377330780029e-01
-3.770968616008758545e-01 -1.578570008277893066e-01 -2.326485216617584229e-01 -1.679353415966033936e-01 7.118935585021972656e-01 -1.719749271869659424e-01 -4.616614282131195068e-01 -3.243947401642799377e-02
4.567395448684692383e-01 1.723718270659446716e-02 -1.754529960453510284e-02 1.023608073592185974e-01 3.198050260543823242e-01 -4.444663226604461670e-01 -6.878663897514343262e-01 -8.555993437767028809e-02
-5.390890315175056458e-02 1.866996139287948608e-01 2.966500222682952881e-01 1.528651565313339233e-01 7.627221345901489258e-01 4.168930053710937500e-01 -2.168783694505691528e-01 2.197432965040206909e-01
1.026878207921981812e-01 3.922698795795440674e-01 -2.813394665718078613e-01 2.280240058898925781e-01 5.989023447036743164e-01 -7.935752719640731812e-02 -3.998498022556304932e-01 -4.237582683563232422e-01
1.177517622709274292e-01 -1.037836968898773193e-01 1.351068764925003052e-01 5.842744186520576477e-02 7.077601552009582520e-01 2.028478533029556274e-01 -5.312610268592834473e-01 3.597022891044616699e-01
1.350578963756561279e-01 3.314300775527954102e-01 -4.011469185352325439e-01 5.856445431709289551e-02 7.954937219619750977e-01 -2.159101068973541260e-01 -1.256642937660217285e-01 -1.111126542091369629e-01
-2.053948044776916504e-01 -8.811228722333908081e-02 -3.202569186687469482e-01 -2.283622026443481445e-01 6.040347218513488770e-01 -1.452851891517639160e-01 -5.442740321159362793e-01 3.363560438156127930e-01
8.688598871231079102e-03 -1.279018372297286987e-01 2.522960603237152100e-01 6.224799156188964844e-02 7.879367470741271973e-01 2.398254275321960449e-01 -3.933788537979125977e-01 2.879756987094879150e-01
1.617933511734008789e-01 -3.212686777114868164e-01 -1.711374893784523010e-02 -2.922674417495727539e-01 5.042553544044494629e-01 -8.772836625576019287e-02 -6.193989515304565430e-01 3.731909692287445068e-01
5.296998620033264160e-01 8.004040457308292389e-03 2.915875017642974854e-01 1.480567902326583862e-01 5.601577162742614746e-01 -9.617667645215988159e-02 -5.107008218765258789e-01 1.690207123756408691e-01
-1.936788409948348999e-01 -3.113968670368194580e-01 -1.444551199674606323e-01 -4.311701655387878418e-01 6.644391417503356934e-01 -2.444936633110046387e-01 -3.794690370559692383e-01 1.161551401019096375e-01
-3.196751326322555542e-02 3.487832248210906982e-01 -3.019206523895263672e-01 -4.032362401485443115e-01 6.733496189117431641e-01 -1.544883102178573608e-01 -2.446217462420463562e-02 -3.817172944545745850e-01
4.277035295963287354e-01 2.432555854320526123e-01 6.500929594039916992e-02 -2.624574303627014160e-01 4.675014913082122803e-01 2.240392863750457764e-01 -3.272607326507568359e-01 5.558196306228637695e-01
5.955008864402770996e-01 1.009997874498367310e-01 3.873502314090728760e-01 1.639450192451477051e-01 5.079015493392944336e-01 -7.004845887422561646e-02 -3.986509740352630615e-01 -1.909617781639099121e-01
-2.940914630889892578e-01 -1.903170496225357056e-01 4.773810207843780518e-01 -3.182043433189392090e-01 4.593158066272735596e-01 -5.966430529952049255e-02 -4.743397533893585205e-01 3.295662701129913330e-01
-1.311662644147872925e-01 3.375633433461189270e-02 3.669379949569702148e-01 9.710433077998459339e-04 3.996511399745941162e-01 5.651115626096725464e-02 -7.127236723899841309e-01 4.196689128875732422e-01
4.383572340011596680e-01 1.230590045452117920e-01 5.190873742103576660e-01 -3.924908936023712158e-01 5.353229045867919922e-01 1.715361773967742920e-01 -1.080490201711654663e-01 -2.037862837314605713e-01
4.438596069812774658e-01 2.506331503391265869e-01 -5.199604481458663940e-02 -3.506382405757904053e-01 2.384519279003143311e-01 -2.932767570018768311e-01 -4.396481812000274658e-01 -5.275980830192565918e-01
5.829960703849792480e-01 4.905854165554046631e-01 1.640489250421524048e-01 -7.392925024032592773e-02 4.063881337642669678e-01 -2.904534041881561279e-01 -1.082642376422882080e-01 3.547232151031494141e-01
6.952084302902221680e-01 1.288363635540008545e-01 2.422406971454620361e-01 -2.893422245979309082e-01 3.986674845218658447e-01 1.265545870410278440e-04 -2.897868454456329346e-01 -3.387842178344726562e-01
-5.745617747306823730e-01 1.961351633071899414e-01 -5.475313588976860046e-02 7.267468422651290894e-02 4.337333440780639648e-01 -1.584622710943222046e-01 -6.187217831611633301e-01 -1.645554304122924805e-01
3.024041838943958282e-02 3.054496049880981445e-01 -2.289511263370513916e-01 -1.256500631570816040e-01 8.698636889457702637e-01 1.494190245866775513e-01 8.394986391067504883e-02 -2.270309627056121826e-01
-5.399342179298400879e-01 1.175431013107299805e-01 -1.828796416521072388e-02 4.088534042239189148e-02 7.833009958267211914e-01 -9.560402482748031616e-02 -2.075314819812774658e-01 -1.639473289251327515e-01
4.618915021419525146e-01 2.124721556901931763e-01 7.120052725076675415e-02 -3.605184257030487061e-01 5.596032142639160156e-01 1.951420158147811890e-01 -2.175998836755752563e-01 4.559419453144073486e-01
5.626031756401062012e-01 6.352704763412475586e-01 2.519954741001129150e-01 -4.862240701913833618e-02 3.192662000656127930e-01 -2.893695421516895294e-02 -1.238221004605293274e-01 3.097466826438903809e-01
-5.598086714744567871e-01 3.188370168209075928e-01 -2.006031274795532227e-01 -9.333535283803939819e-02 3.398786187171936035e-01 2.041762322187423706e-01 -6.150834560394287109e-01 -2.170078456401824951e-02
3.334525525569915771e-01 1.291242334991693497e-02 2.726171612739562988e-01 7.673151046037673950e-02 6.467207670211791992e-01 3.586839139461517334e-02 -4.396931529045104980e-01 4.422334432601928711e-01
2.763087153434753418e-01 -1.225899681448936462e-01 5.321279764175415039e-01 -4.839480221271514893e-01 4.665513932704925537e-01 -2.877593934535980225e-01 -1.983226239681243896e-01 -2.268303185701370239e-01
4.959095418453216553e-01 3.913766741752624512e-01 1.939132511615753174e-01 -1.669919937849044800e-01 4.860129058361053467e-01 2.693647742271423340e-01 -2.372277677059173584e-01 4.127547144889831543e-01
-1.316793113946914673e-01 3.439055290073156357e-03 1.838370710611343384e-01 -4.271878600120544434e-01 6.062878370285034180e-01 4.140100181102752686e-01 -1.882968246936798096e-01 4.380848705768585205e-01
-1.052901446819305420e-01 1.500914804637432098e-02 2.111425846815109253e-01 -7.346514463424682617e-01 1.893371939659118652e-01 2.659592218697071075e-02 -5.434008240699768066e-01 2.693593800067901611e-01
-4.181910455226898193e-01 1.251558363437652588e-01 -9.693092107772827148e-02 -2.482791244983673096e-01 6.770278811454772949e-01 -4.863970577716827393e-01 -1.119347587227821350e-01 1.758854538202285767e-01
-3.664588630199432373e-01 8.692781627178192139e-02 -2.575152814388275146e-01 -1.703423261642456055e-01 7.662496566772460938e-01 2.267823219299316406e-01 -3.461423218250274658e-01 -6.661542505025863647e-02
2.856022119522094727e-01 2.205718010663986206e-01 7.643507122993469238e-01 1.829253882169723511e-02 4.574732184410095215e-01 -8.244618773460388184e-02 -2.062359154224395752e-01 -1.630965918302536011e-01
-2.814391069114208221e-02 5.704781413078308105e-01 2.950827181339263916e-01 -2.925224900245666504e-01 -1.532712299376726151e-02 -5.828882455825805664e-01 -2.722193598747253418e-01 -2.949955761432647705e-01
3.121146261692047119e-01 1.302502900362014771e-01 2.590878307819366455e-01 2.837014496326446533e-01 4.570540487766265869e-01 1.171919628977775574e-01 -6.711823940277099609e-01 2.547316551208496094e-01
1.366429626941680908e-01 -2.933744527399539948e-02 6.561729311943054199e-01 -3.924809992313385010e-01 4.585948586463928223e-01 -3.770023286342620850e-01 -1.300261914730072021e-01 -1.628402769565582275e-01
4.991645216941833496e-01 3.276395201683044434e-01 2.032015174627304077e-01 2.225709855556488037e-01 3.673919141292572021e-01 -1.068597361445426941e-01 -4.726229012012481689e-01 4.276567399501800537e-01
-1.632358729839324951e-01 4.549886286258697510e-02 3.420258760452270508e-01 -5.199077725410461426e-01 6.003614142537117004e-02 -1.462239176034927368e-01 -7.175613641738891602e-01 2.100428640842437744e-01
3.231211379170417786e-02 6.128569245338439941e-01 -3.818006813526153564e-01 -5.311322212219238281e-02 4.777533113956451416e-01 2.538231015205383301e-01 -3.686061799526214600e-01 -2.149987518787384033e-01
2.482653111219406128e-01 3.898249268531799316e-01 5.811462998390197754e-01 -3.525373339653015137e-01 6.836380064487457275e-02 3.258394002914428711e-01 -4.620135724544525146e-01 -9.266593493521213531e-03
2.471628040075302124e-01 3.939742445945739746e-01 -1.163454055786132812e-01 -1.747837066650390625e-01 1.919862627983093262e-01 -7.258393764495849609e-01 -3.956653773784637451e-01 -1.391277611255645752e-01
-3.018178641796112061e-01 7.417747974395751953e-01 2.284036278724670410e-01 -8.222066611051559448e-02 -7.999311387538909912e-02 -4.545052051544189453e-01 -2.714377641677856445e-01 1.144353076815605164e-01
-1.646315604448318481e-01 3.122326135635375977e-01 7.285543084144592285e-01 -1.589139699935913086e-01 2.579651474952697754e-01 -4.290026426315307617e-01 -9.675364196300506592e-02 2.437450885772705078e-01
-4.560255706310272217e-01 3.846882283687591553e-01 4.505295455455780029e-01 -5.828139781951904297e-01 1.994482874870300293e-01 1.005187854170799255e-01 -1.789877414703369141e-01 -1.395939141511917114e-01
3.066313564777374268e-01 8.946042507886886597e-03 1.083114370703697205e-01 3.357250690460205078e-01 6.799111366271972656e-01 -8.324627578258514404e-02 -4.739854931831359863e-01 2.959446012973785400e-01
5.253229737281799316e-01 6.956989169120788574e-01 2.919034063816070557e-01 3.577287122607231140e-02 2.107052057981491089e-01 6.333387456834316254e-03 -2.008223086595535278e-01 2.622691392898559570e-01
1.056136712431907654e-01 4.534334838390350342e-01 -3.227950334548950195e-01 2.061441540718078613e-01 7.028185725212097168e-01 -2.579172551631927490e-01 -1.724218428134918213e-01 -2.152840197086334229e-01
-1.499160677194595337e-01 -1.646609902381896973e-01 5.139174461364746094e-01 -5.600641369819641113e-01 4.566079080104827881e-01 -3.632718026638031006e-01 -1.789826452732086182e-01 1.170634757727384567e-02
3.646515905857086182e-01 4.140345454216003418e-01 -4.971649870276451111e-02 -1.753055304288864136e-01 1.180734857916831970e-02 -2.416451424360275269e-01 -6.462629437446594238e-01 -4.315247535705566406e-01
4.557007849216461182e-01 4.736678898334503174e-01 4.704389870166778564e-01 -4.692331328988075256e-02 2.252252846956253052e-01 2.679326236248016357e-01 -3.052279949188232422e-01 -3.588627874851226807e-01
6.027317643165588379e-01 2.112362533807754517e-01 2.213216572999954224e-01 -2.019949704408645630e-01 6.859737634658813477e-01 1.290888786315917969e-01 -7.749881595373153687e-02 9.528024494647979736e-02
-8.468809723854064941e-02 9.753315150737762451e-02 6.709924936294555664e-01 -1.065841466188430786e-01 8.043731749057769775e-02 -4.270131886005401611e-01 -5.716908574104309082e-01 -7.799445092678070068e-02
1.718551069498062134e-01 1.817131787538528442e-01 7.577457427978515625e-01 1.099522188305854797e-01 3.250244557857513428e-01 -8.005999028682708740e-02 -4.137969613075256348e-01 -2.605756223201751709e-01
1.079289317131042480e-01 1.806079596281051636e-01 5.518051385879516602e-01 6.484632194042205811e-02 2.603673934936523438e-01 3.117916285991668701e-01 -6.918293237686157227e-01 5.835325643420219421e-02
-4.849469661712646484e-01 3.724796772003173828e-01 -1.912497133016586304e-01 -4.201419055461883545e-01 5.124041438102722168e-01 1.996651990339159966e-03 -2.775152027606964111e-01 -2.709486484527587891e-01
-1.929628103971481323e-02 1.814476251602172852e-01 3.164739906787872314e-01 -6.301862001419067383e-01 2.318530343472957611e-02 1.817071288824081421e-01 -6.075937747955322266e-01 2.582413256168365479e-01
-2.502604946494102478e-02 3.659745454788208008e-01 8.001472353935241699e-01 -8.854996412992477417e-02 2.890385985374450684e-01 1.114914491772651672e-01 -3.311496376991271973e-01 1.082855612039566040e-01
4.998768568038940430e-01 -4.764629527926445007e-02 3.839855194091796875e-01 -4.567444324493408203e-02 2.948805987834930420e-01 -4.049274921417236328e-01 -5.780245065689086914e-01 -1.152773201465606689e-01
2.832384407520294189e-01 6.855260729789733887e-01 -3.600784391164779663e-02 -4.576431214809417725e-01 1.692122370004653931e-01 -4.194755256175994873e-01 -8.720003068447113037e-03 1.855469495058059692e-01
-1.670850813388824463e-01 2.534790337085723877e-01 -4.165760874748229980e-01 -1.339685171842575073e-01 7.108673453330993652e-01 3.060435652732849121e-01 -3.296154141426086426e-01 9.330806881189346313e-02
4.962868094444274902e-01 2.665537893772125244e-01 2.726531922817230225e-01 -1.235388871282339096e-02 5.083739757537841797e-01 -2.534851618111133575e-02 -3.104737401008605957e-01 5.026683211326599121e-01
5.338463187217712402e-01 4.891769587993621826e-01 1.693075746297836304e-01 -1.963055282831192017e-01 4.413889944553375244e-01 -1.693640947341918945e-01 -1.612242311239242554e-02 4.298194050788879395e-01
2.781186103820800781e-01 5.314607024192810059e-01 -1.295569092035293579e-01 7.755042985081672668e-03 1.484338045120239258e-01 -6.038365960121154785e-01 -4.552294015884399414e-01 -1.716665625572204590e-01
-1.448248624801635742e-01 3.629781603813171387e-01 7.416654825210571289e-01 -3.200885355472564697e-01 6.659393012523651123e-02 -2.918240725994110107e-01 -3.067132830619812012e-01 1.052577272057533264e-01
4.094633758068084717e-01 5.021288990974426270e-01 3.570565581321716309e-01 9.473877400159835815e-02 1.241078823804855347e-01 1.737816333770751953e-01 -5.572240948677062988e-01 2.960404455661773682e-01
-3.342574834823608398e-01 3.526967763900756836e-01 3.262849450111389160e-01 -7.252755165100097656e-01 2.581918239593505859e-01 -2.286312133073806763e-01 -5.328383669257164001e-02 9.806106984615325928e-02
-5.348299071192741394e-02 -1.013910770416259766e-02 1.882457137107849121e-01 -3.255957663059234619e-01 5.849131345748901367e-01 5.914506912231445312e-01 -3.585498332977294922e-01 1.873303055763244629e-01
-3.306232392787933350e-01 -1.447543967515230179e-02 -1.150207221508026123e-01 -3.217296600341796875e-01 5.662199258804321289e-01 4.123425856232643127e-02 -5.484486222267150879e-01 -3.881210684776306152e-01
-4.897461459040641785e-02 6.526812911033630371e-01 -3.300988376140594482e-01 1.175190210342407227e-01 4.870377779006958008e-01 -2.405302822589874268e-01 -2.914802730083465576e-01 -2.623191475868225098e-01
2.138257622718811035e-01 1.959054023027420044e-01 4.604143798351287842e-01 1.438538432121276855e-01 2.574453949928283691e-01 -1.194465607404708862e-01 -6.995747089385986328e-01 3.365617394447326660e-01
-5.684255063533782959e-02 9.027434140443801880e-02 7.660226225852966309e-01 -1.485204100608825684e-01 2.933411598205566406e-01 1.485411226749420166e-01 -5.118104815483093262e-01 -9.852471947669982910e-02
9.041315317153930664e-02 1.152523383498191833e-01 -4.340965151786804199e-01 -2.044821083545684814e-01 6.766689419746398926e-01 5.904739350080490112e-02 -4.532937407493591309e-01 -2.853893339633941650e-01
2.452927827835083008e-01 1.044172719120979309e-01 4.427589178085327148e-01 -6.521052122116088867e-01 6.375400722026824951e-02 1.364883128553628922e-02 -5.360888242721557617e-01 -1.265299618244171143e-01
2.689383029937744141e-01 2.959753274917602539e-01 7.343627214431762695e-01 -7.902720570564270020e-02 5.397410392761230469e-01 -1.456043403595685959e-02 -4.904866591095924377e-02 2.446524985134601593e-02
-4.712580442428588867e-01 1.620269268751144409e-01 -1.033397484570741653e-02 2.196894586086273193e-01 6.873051524162292480e-01 -3.508540391921997070e-01 -2.348325252532958984e-01 -2.294767796993255615e-01
-1.940103769302368164e-01 4.567920863628387451e-01 3.431318402290344238e-01 -6.431988477706909180e-01 2.677752375602722168e-01 -6.418710201978683472e-02 -1.214005202054977417e-01 3.628979325294494629e-01
3.784613013267517090e-01 -2.782175783067941666e-03 5.047629475593566895e-01 -3.607437908649444580e-01 5.931019186973571777e-01 -3.611211432144045830e-03 -1.244795918464660645e-01 -3.233564198017120361e-01
1.761177033185958862e-01 3.548602461814880371e-01 7.788496613502502441e-01 1.295708566904067993e-01 2.754944562911987305e-01 -1.799011044204235077e-02 -3.772828280925750732e-01 -3.314105048775672913e-02
3.677395731210708618e-02 1.653319001197814941e-01 -2.960321605205535889e-01 -1.790937036275863647e-01 6.982000470161437988e-01 4.388985037803649902e-02 -3.100807666778564453e-01 -5.157942175865173340e-01
1.886137276887893677e-01 2.482332587242126465e-01 6.838480234146118164e-01 2.771297395229339600e-01 3.948796093463897705e-01 -2.475221157073974609e-01 -3.450542688369750977e-01 1.486488878726959229e-01
-3.888554275035858154e-01 3.028111159801483154e-01 -1.859956383705139160e-01 -2.726968824863433838e-01 5.754113197326660156e-01 -5.551639199256896973e-01 -9.228353947401046753e-02 1.781490445137023926e-02
-3.601143658161163330e-01 5.481550097465515137e-02 -2.510052323341369629e-01 -2.332329899072647095e-01 6.375719904899597168e-01 1.708191819489002228e-02 -5.241893529891967773e-01 -2.614334225654602051e-01
2.884414792060852051e-01 -7.399621605873107910e-02 -2.278625518083572388e-01 -1.556572616100311279e-01 2.061189562082290649e-01 -3.725538551807403564e-01 -8.080705404281616211e-01 -3.026951290667057037e-02
-4.352037012577056885e-01 3.532261252403259277e-01 -5.976214259862899780e-02 6.760017573833465576e-02 3.115395307540893555e-01 -5.159310102462768555e-01 -3.713445067405700684e-01 4.201777279376983643e-01
2.655285410583019257e-02 7.720481157302856445e-01 1.376721113920211792e-01 -3.736220896244049072e-01 -2.310718409717082977e-02 -3.543427288532257080e-01 -2.326682060956954956e-01 -2.538943588733673096e-01
-1.746444553136825562e-01 -3.798299133777618408e-01 3.643288016319274902e-01 -1.633875072002410889e-01 5.912952423095703125e-01 -3.248574137687683105e-01 -4.565127491950988770e-01 -4.723728820681571960e-02
-4.581790566444396973e-01 8.782351762056350708e-02 -1.686772853136062622e-01 -1.794674545526504517e-01 4.725036323070526123e-01 -3.698748350143432617e-01 -5.063264966011047363e-01 3.244451284408569336e-01
4.424133002758026123e-01 2.832474708557128906e-01 -6.619284301996231079e-02 -3.139653503894805908e-01 7.514898478984832764e-02 -6.079660728573799133e-03 -6.052019596099853516e-01 -4.991310834884643555e-01
5.204307287931442261e-02 5.487193539738655090e-02 4.296365380287170410e-01 3.865097761154174805e-01 4.501495063304901123e-01 -4.976679012179374695e-02 -6.672278046607971191e-01 9.999508410692214966e-02
-2.479257248342037201e-02 1.833930611610412598e-01 7.353137135505676270e-01 1.372707784175872803e-01 2.635494768619537354e-01 -8.153680711984634399e-02 -5.687443614006042480e-01 -8.152423053979873657e-02
5.313042998313903809e-01 3.219303488731384277e-01 1.024289131164550781e-01 -3.604078590869903564e-01 9.230211377143859863e-02 -5.648689270019531250e-01 -3.656511306762695312e-01 -1.113279834389686584e-01
7.658851891756057739e-02 8.154499530792236328e-02 2.881340980529785156e-01 -1.146234422922134399e-01 8.011670112609863281e-01 4.701768457889556885e-01 -1.232971996068954468e-01 1.148386299610137939e-01
-1.469891667366027832e-01 2.890975400805473328e-02 -3.662955164909362793e-01 -1.553024798631668091e-01 3.373492360115051270e-01 -4.041876792907714844e-01 -7.318827509880065918e-01 -8.026714622974395752e-02
2.472987174987792969e-01 2.308530211448669434e-01 4.261820614337921143e-01 2.630527615547180176e-01 2.154378443956375122e-01 1.300406157970428467e-01 -7.491500377655029297e-01 1.008588299155235291e-01
-3.671928942203521729e-01 3.688718378543853760e-01 -2.357497215270996094e-01 -1.161121204495429993e-01 4.440496563911437988e-01 -1.040445566177368164e-01 -3.092063367366790771e-01 5.970169305801391602e-01
1.529059261083602905e-01 4.181501865386962891e-01 -4.629231095314025879e-01 -1.341512650251388550e-01 5.211544036865234375e-01 2.934810817241668701e-01 -4.600318372249603271e-01 -1.065900735557079315e-02
3.445693254470825195e-01 -1.266883015632629395e-01 -1.565582156181335449e-01 -5.600363761186599731e-02 3.413289487361907959e-01 -5.207272768020629883e-01 -6.706011295318603516e-01 -1.438232976943254471e-02
7.398580759763717651e-02 4.775170981884002686e-01 -3.835419714450836182e-01 -1.326179057359695435e-01 6.218823194503784180e-01 3.308977186679840088e-01 -2.781471908092498779e-01 -1.679727584123611450e-01
-8.650404959917068481e-02 1.803954988718032837e-01 -1.505579948425292969e-01 9.857291728258132935e-02 6.928399205207824707e-01 -2.443891465663909912e-01 -2.733463048934936523e-01 -5.595700740814208984e-01
-1.855905652046203613e-01 -2.320136874914169312e-02 -2.283277660608291626e-01 -2.999524474143981934e-01 4.521942138671875000e-01 -4.419250786304473877e-01 -5.034220218658447266e-01 4.119490087032318115e-01
3.730936646461486816e-01 1.674744933843612671e-01 -1.798434108495712280e-01 -1.978252679109573364e-01 1.263898462057113647e-01 -4.531888961791992188e-01 -7.173821330070495605e-01 -1.590071171522140503e-01
2.014485746622085571e-01 9.868611395359039307e-02 -2.193439304828643799e-01 -1.091943904757499695e-01 2.962504923343658447e-01 -6.865788102149963379e-01 -5.614938139915466309e-01 -1.233471482992172241e-01
6.206340789794921875e-01 1.817406564950942993e-01 1.603530645370483398e-01 4.731971025466918945e-02 4.881515800952911377e-01 -9.729358553886413574e-02 -4.399078786373138428e-01 3.354914188385009766e-01
-5.437767133116722107e-02 1.139969304203987122e-01 6.941276788711547852e-01 -4.253277927637100220e-02 2.027118951082229614e-01 -5.074989795684814453e-01 -4.482193887233734131e-01 -2.962244115769863129e-02
6.257317960262298584e-02 1.709307134151458740e-01 -2.501203715801239014e-01 -2.409853488206863403e-01 7.172313928604125977e-01 1.899334639310836792e-01 -2.620530426502227783e-01 -4.765143394470214844e-01
2.324529588222503662e-01 -1.139153540134429932e-01 -2.403157502412796021e-01 -2.173811644315719604e-01 4.772942662239074707e-01 -4.119209349155426025e-01 -5.428134202957153320e-01 -3.685750365257263184e-01
1.948019675910472870e-02 6.742415428161621094e-01 2.137503474950790405e-01 -1.760893613100051880e-01 2.261901833117008209e-02 -5.603907704353332520e-01 -1.856314390897750854e-01 -3.454180955886840820e-01
-7.255367934703826904e-02 5.893986821174621582e-01 -3.694613873958587646e-01 1.459193676710128784e-01 6.072445511817932129e-01 3.341160342097282410e-02 -2.914947271347045898e-01 -1.863316297531127930e-01
4.811175465583801270e-01 3.372560143470764160e-01 3.383090794086456299e-01 -1.709668934345245361e-01 1.187753751873970032e-01 -6.059404611587524414e-01 -3.223830163478851318e-01 -1.609324514865875244e-01
3.942043706774711609e-02 5.516538023948669434e-01 6.727387309074401855e-01 1.099625527858734131e-01 3.887605965137481689e-01 8.984504640102386475e-02 -7.910887897014617920e-02 2.529619932174682617e-01
-2.498987615108489990e-01 1.536698937416076660e-01 -3.479885756969451904e-01 -2.257307916879653931e-01 6.381646990776062012e-01 1.476830244064331055e-01 -5.272170305252075195e-01 -1.867171823978424072e-01
1.264855414628982544e-01 3.686346113681793213e-01 7.949017286300659180e-01 4.722095653414726257e-02 3.461421132087707520e-01 3.795852884650230408e-02 -2.911705970764160156e-01 8.930800855159759521e-02
3.555936366319656372e-02 6.422344446182250977e-01 -3.311183452606201172e-01 1.483608931303024292e-01 4.808361828327178955e-01 -2.771803438663482666e-01 -2.844779193401336670e-01 -2.562420070171356201e-01
-4.906303808093070984e-02 -1.880263835191726685e-01 1.554089933633804321e-01 -5.243219733238220215e-01 2.366689145565032959e-01 -1.659572720527648926e-01 -7.309608459472656250e-01 2.128749042749404907e-01
5.203924179077148438e-01 -1.130611263215541840e-02 1.834006905555725098e-01 -3.652715086936950684e-01 7.371470928192138672e-01 -1.291452497243881226e-01 2.241256088018417358e-02 3.792101517319679260e-02
-3.383252918720245361e-01 3.151122927665710449e-01 -3.530124127864837646e-01 -3.341951370239257812e-01 6.153575778007507324e-01 1.018931567668914795e-01 -3.386230766773223877e-01 -2.149962186813354492e-01
3.289899230003356934e-01 3.504462540149688721e-01 -3.319129049777984619e-01 -1.705027818679809570e-01 1.643473207950592041e-01 -5.312191247940063477e-01 -5.657711625099182129e-01 2.036667987704277039e-02
-3.197497129440307617e-02 2.787998616695404053e-01 -1.505851149559020996e-01 -6.885974407196044922e-01 3.783884271979331970e-02 1.935741864144802094e-02 -5.892474055290222168e-01 2.745667099952697754e-01
1.241310536861419678e-01 8.258772641420364380e-02 5.711156129837036133e-01 -2.704660892486572266e-01 1.933703124523162842e-01 -5.375022888183593750e-01 -4.088331460952758789e-01 2.915485799312591553e-01
-4.563563764095306396e-01 5.577746033668518066e-01 -2.216657251119613647e-01 -1.018250137567520142e-01 5.331036448478698730e-01 -3.680631220340728760e-01 -3.810458257794380188e-02 -7.034097798168659210e-04
4.115449488162994385e-01 2.744454145431518555e-01 4.577663838863372803e-01 2.703997790813446045e-01 4.284714460372924805e-01 -3.480860292911529541e-01 -2.735230922698974609e-01 3.050867915153503418e-01
-1.202875822782516479e-01 2.747012674808502197e-01 6.553581357002258301e-01 -4.643431603908538818e-01 1.422065198421478271e-01 1.664078384637832642e-01 -3.481065928936004639e-01 -3.096269965171813965e-01
1.642051488161087036e-01 1.719679534435272217e-01 5.608291625976562500e-01 2.281886786222457886e-01 4.335405826568603516e-01 1.350171416997909546e-01 -5.586724281311035156e-01 2.419962733983993530e-01
-1.701900213956832886e-01 3.314488530158996582e-01 6.973881125450134277e-01 2.775507979094982147e-02 3.352554142475128174e-01 -1.013573482632637024e-01 -2.244718223810195923e-01 4.483297169208526611e-01
-4.524042308330535889e-01 3.969169408082962036e-02 -4.365120455622673035e-02 -2.651286721229553223e-01 7.573412656784057617e-01 1.470748186111450195e-01 -3.500841259956359863e-01 -6.164849177002906799e-02
2.065407782793045044e-01 6.515472531318664551e-01 -1.016286313533782959e-01 -4.284270107746124268e-01 1.907885819673538208e-01 -5.322488546371459961e-01 -6.400976330041885376e-02 1.231369301676750183e-01
-2.162319421768188477e-01 6.720667481422424316e-01 7.951010018587112427e-02 -3.420046567916870117e-01 3.481785953044891357e-02 -3.561723828315734863e-01 -3.221413791179656982e-01 -3.826681971549987793e-01
1.776414960622787476e-01 4.415481686592102051e-01 7.127465009689331055e-01 -1.421853527426719666e-02 3.188461661338806152e-01 2.541849613189697266e-01 -2.864243686199188232e-01 1.302198469638824463e-01
3.613325357437133789e-01 5.839316919445991516e-02 -2.448746263980865479e-01 -5.971875190734863281e-01 2.583145201206207275e-01 -7.459189742803573608e-02 -5.041530132293701172e-01 -3.506738245487213135e-01
-1.857460439205169678e-01 -2.091736765578389168e-03 3.163491487503051758e-01 -4.321700930595397949e-01 1.898507624864578247e-01 -2.309017032384872437e-01 -5.327836275100708008e-01 5.526562333106994629e-01
2.135940827429294586e-02 1.406079828739166260e-01 3.689885437488555908e-01 8.438291400671005249e-02 1.139138415455818176e-01 -7.304090261459350586e-02 -8.139989376068115234e-01 3.944548666477203369e-01
-1.801872402429580688e-01 3.646169304847717285e-01 -4.813517332077026367e-01 7.746761292219161987e-02 6.538040637969970703e-01 -3.518719226121902466e-02 -4.095261991024017334e-01 -2.183912321925163269e-02
-5.215863585472106934e-01 1.307784616947174072e-01 -8.833952248096466064e-02 -2.460353821516036987e-01 6.427659988403320312e-01 2.275088801980018616e-02 -4.452214837074279785e-01 -1.749845296144485474e-01
4.070407524704933167e-02 6.219667792320251465e-01 -3.456594347953796387e-01 6.191501393914222717e-02 6.249992251396179199e-01 1.557592209428548813e-02 -1.905687302350997925e-01 -2.469889223575592041e-01
6.888800859451293945e-02 2.075750976800918579e-01 -2.238071113824844360e-01 -1.943697780370712280e-01 6.870552897453308105e-01 1.542167961597442627e-01 -2.608518004417419434e-01 -5.481116771697998047e-01
2.403261698782444000e-02 6.342022418975830078e-01 1.186472028493881226e-01 -1.652372181415557861e-01 1.759774051606655121e-02 -5.591765642166137695e-01 -3.264432251453399658e-01 -3.691562712192535400e-01
-1.704542487859725952e-01 2.361061871051788330e-01 2.578192949295043945e-01 -4.401512444019317627e-01 -1.032146438956260681e-01 -1.307020634412765503e-01 -7.484941482543945312e-01 -2.588732540607452393e-01
1.780636049807071686e-02 1.660043001174926758e-01 7.209100723266601562e-01 -1.676040589809417725e-01 1.959294229745864868e-01 -3.197515606880187988e-01 -4.520897567272186279e-01 2.816177904605865479e-01
5.490563437342643738e-02 4.112094640731811523e-01 -2.915625572204589844e-01 -1.235501542687416077e-01 7.801471948623657227e-01 -1.125783100724220276e-01 -7.578573189675807953e-03 -3.259718418121337891e-01
-1.238485649228096008e-01 6.414622664451599121e-01 -3.404378294944763184e-01 1.319827139377593994e-01 5.659172534942626953e-01 -3.090715967118740082e-03 -2.580161094665527344e-01 -2.302741408348083496e-01
-1.118211895227432251e-01 6.082223653793334961e-01 -3.535571694374084473e-01 -3.632745444774627686e-01 3.943289816379547119e-01 2.200450003147125244e-02 -2.554333508014678955e-01 -3.733161389827728271e-01
-5.348864942789077759e-02 6.099011301994323730e-01 -3.368877172470092773e-01 1.216112375259399414e-01 6.253712773323059082e-01 -3.023776516783982515e-04 -2.493218630552291870e-01 -2.088693082332611084e-01
2.215425223112106323e-01 2.019134908914566040e-01 -2.681324779987335205e-01 -8.355795592069625854e-02 3.845627307891845703e-01 -6.952453255653381348e-01 -3.935584127902984619e-01 -2.124385982751846313e-01
9.249106049537658691e-02 6.590449810028076172e-01 4.501997828483581543e-01 -1.648178547620773315e-01 1.183455735445022583e-01 -1.249855607748031616e-01 -1.347907483577728271e-01 5.286443829536437988e-01
5.226134657859802246e-01 1.170550435781478882e-01 8.906306326389312744e-02 -2.762788832187652588e-01 8.566974103450775146e-02 -4.616501331329345703e-01 -6.357509493827819824e-01 6.535704433917999268e-02
-5.494831800460815430e-01 1.022587046027183533e-01 -1.004454642534255981e-01 -5.923615768551826477e-02 7.024287581443786621e-01 -2.657110095024108887e-01 -3.223457932472229004e-01 7.808792591094970703e-02
-2.770509719848632812e-01 1.109274849295616150e-01 -2.119537591934204102e-01 -2.233306616544723511e-01 7.520121932029724121e-01 1.996868103742599487e-01 -3.692358434200286865e-01 -2.727719545364379883e-01
4.495975077152252197e-01 1.675307452678680420e-01 2.910068333148956299e-01 -1.539972722530364990e-01 1.041026785969734192e-01 -4.970926046371459961e-01 -5.790451169013977051e-01 -2.610819935798645020e-01
4.096635878086090088e-01 2.715649306774139404e-01 -3.140453994274139404e-02 -3.522190153598785400e-01 1.623204052448272705e-01 -2.834838330745697021e-01 -5.190344452857971191e-01 -5.072237253189086914e-01
-2.276789247989654541e-01 -1.381657831370830536e-02 1.925755888223648071e-01 -5.974270701408386230e-01 1.670154780149459839e-01 -1.996719688177108765e-01 -6.054878234863281250e-01 3.458154797554016113e-01
5.328680872917175293e-01 3.268638253211975098e-01 3.390717804431915283e-01 -2.499013394117355347e-01 1.461833566427230835e-01 -5.495918393135070801e-01 -2.997161149978637695e-01 -1.361646801233291626e-01
-5.119105577468872070e-01 2.472957968711853027e-01 -1.434098929166793823e-01 -1.158561483025550842e-01 4.808874726295471191e-01 -2.468818575143814087e-01 -4.603247046470642090e-01 -3.724259138107299805e-01
1.154025569558143616e-01 6.187419891357421875e-01 -4.012587368488311768e-01 1.292926818132400513e-01 5.311753749847412109e-01 -1.292567700147628784e-01 -2.886463403701782227e-01 -2.096288353204727173e-01
1.343252323567867279e-02 2.172798216342926025e-01 6.352890729904174805e-01 -2.058150470256805420e-01 1.271461397409439087e-01 -4.948349893093109131e-01 -3.139445781707763672e-01 3.834944367408752441e-01
-2.919318974018096924e-01 1.032967492938041687e-01 5.415330529212951660e-01 -6.380259990692138672e-01 2.524222731590270996e-01 -2.206023782491683960e-02 -3.415375351905822754e-01 -1.513899415731430054e-01
-2.732214145362377167e-02 6.549100875854492188e-01 -3.064122796058654785e-01 2.230865061283111572e-01 5.156309008598327637e-01 -2.026925235986709595e-01 -2.427940964698791504e-01 -2.465396672487258911e-01
2.432008460164070129e-02 4.469601511955261230e-01 7.663651704788208008e-01 -9.304110705852508545e-02 1.129640787839889526e-01 -2.456714808940887451e-01 -2.072401046752929688e-01 2.959717810153961182e-01
-1.429577022790908813e-01 -3.233842253684997559e-01 4.684726297855377197e-01 -2.447994425892829895e-02 6.047253608703613281e-01 -3.861172497272491455e-01 -2.849421203136444092e-01 -2.427931129932403564e-01
1.389921754598617554e-01 7.546664774417877197e-02 -1.953945755958557129e-01 -6.771991252899169922e-01 1.446152478456497192e-01 -1.773706227540969849e-01 -5.794157385826110840e-01 3.001864552497863770e-01
3.159346878528594971e-01 3.359267413616180420e-01 6.823058128356933594e-01 -4.597373008728027344e-01 3.065255284309387207e-01 5.203174427151679993e-02 -7.942371815443038940e-02 -8.640318363904953003e-02
3.167013525962829590e-01 3.004305958747863770e-01 -2.830727994441986084e-01 -1.969873309135437012e-01 7.228892445564270020e-01 2.279141396284103394e-01 -1.317060589790344238e-01 -3.140819072723388672e-01
2.029253989458084106e-01 1.863918900489807129e-01 -5.067543387413024902e-01 4.172042384743690491e-02 5.941312313079833984e-01 1.316729038953781128e-01 -5.406157970428466797e-01 -5.425719171762466431e-02
-2.640285491943359375e-01 -1.782828196883201599e-02 -3.169261217117309570e-01 -1.213554739952087402e-01 6.544338464736938477e-01 4.834887012839317322e-02 -6.173359751701354980e-01 -5.546823516488075256e-02
3.959083557128906250e-01 -3.241050057113170624e-03 1.979008167982101440e-01 -3.191105127334594727e-01 2.116182595491409302e-01 -3.587465584278106689e-01 -5.939012765884399414e-01 -4.195830225944519043e-01
6.420616060495376587e-02 -6.275375932455062866e-02 -1.865484863519668579e-01 -5.913633108139038086e-01 2.389414161443710327e-01 -3.370929062366485596e-01 -6.289483308792114258e-01 2.028005570173263550e-01
3.703950643539428711e-01 4.385479390621185303e-01 -2.948633432388305664e-01 -2.492050081491470337e-01 2.751867771148681641e-01 -5.889338254928588867e-01 -3.128238022327423096e-01 -3.171891346573829651e-02
-4.325049221515655518e-01 3.342251479625701904e-01 7.583549711853265762e-03 -1.253058165311813354e-01 5.575359463691711426e-01 -4.453780949115753174e-01 -1.045937612652778625e-01 -4.066031575202941895e-01
-5.448166131973266602e-01 2.046620249748229980e-01 -7.783851027488708496e-02 -4.245062768459320068e-01 5.489667057991027832e-01 1.508727520704269409e-01 -3.469554483890533447e-01 -1.746968477964401245e-01
-2.208569198846817017e-01 -7.787225395441055298e-02 -1.325619220733642578e-01 -4.478009939193725586e-01 4.804400205612182617e-01 -2.193622142076492310e-01 -3.991156220436096191e-01 5.374235510826110840e-01
1.717541962862014771e-01 2.559114992618560791e-01 -4.872959554195404053e-01 1.831031963229179382e-02 7.134860157966613770e-01 1.443276107311248779e-01 -3.690247535705566406e-01 -3.384034708142280579e-02
7.174941897392272949e-02 -2.213850170373916626e-01 -1.969255805015563965e-01 -3.804932236671447754e-01 6.257855296134948730e-01 -2.521044909954071045e-01 -5.467028021812438965e-01 9.076216071844100952e-02
6.773610133677721024e-03 1.384868472814559937e-01 6.638350486755371094e-01 3.324670791625976562e-01 3.384769558906555176e-01 -3.586964011192321777e-01 -4.313678443431854248e-01 1.600820943713188171e-02
4.472582936286926270e-01 4.803863465785980225e-01 2.130068242549896240e-01 -2.369668930768966675e-01 4.531263709068298340e-01 2.713173925876617432e-01 -1.233760789036750793e-01 4.165400564670562744e-01
8.529861271381378174e-02 -1.224208772182464600e-01 2.847944796085357666e-01 6.888561695814132690e-02 7.864899635314941406e-01 2.558013200759887695e-01 -3.961329162120819092e-01 2.257479876279830933e-01
8.464929461479187012e-02 6.376793235540390015e-02 8.158710598945617676e-01 -2.197373211383819580e-01 3.193497061729431152e-01 -2.083936184644699097e-01 -3.540588021278381348e-01 -6.378327310085296631e-02
-4.284022003412246704e-02 9.322638511657714844e-01 1.573744788765907288e-02 -2.341706007719039917e-01 -1.330128125846385956e-02 -1.938501596450805664e-01 -1.821266859769821167e-01 -5.513916537165641785e-02
1.012888848781585693e-01 5.499867796897888184e-01 1.083196550607681274e-01 -2.652074098587036133e-01 -6.337438523769378662e-02 -3.618491888046264648e-01 -5.083307027816772461e-01 -4.602563977241516113e-01
1.242337599396705627e-01 2.067411504685878754e-02 3.076453506946563721e-01 2.035377472639083862e-01 7.700448036193847656e-01 2.642793059349060059e-01 -3.910413682460784912e-01 1.798317432403564453e-01
-1.055513992905616760e-01 -1.175782680511474609e-01 6.185972094535827637e-01 2.122824043035507202e-01 5.725675821304321289e-01 -2.721129059791564941e-01 -3.719835877418518066e-01 -8.400616794824600220e-02
1.509913429617881775e-02 1.328006535768508911e-01 7.609381079673767090e-01 -1.408995389938354492e-01 1.990080177783966064e-01 -4.898682609200477600e-02 -5.819269418716430664e-01 5.112279579043388367e-02
-4.341955482959747314e-01 2.370172888040542603e-01 2.952342852950096130e-03 -4.287242591381072998e-01 5.743280053138732910e-01 2.559757232666015625e-01 -1.926813870668411255e-01 -3.728021383285522461e-01
2.273600250482559204e-01 6.223762631416320801e-01 -5.423776805400848389e-03 -2.093452513217926025e-01 2.821796834468841553e-01 -4.930691421031951904e-01 -2.532185800373554230e-02 4.401325583457946777e-01
-7.110777497291564941e-02 -3.931477367877960205e-01 3.591342568397521973e-01 -8.665961772203445435e-02 5.243902802467346191e-01 -2.494447976350784302e-01 -5.544268488883972168e-01 -2.435038834810256958e-01
2.650256752967834473e-01 3.239368796348571777e-01 1.439995765686035156e-01 -4.670870900154113770e-01 2.569287121295928955e-01 3.741783201694488525e-01 -3.561380505561828613e-01 5.030549168586730957e-01
3.800310492515563965e-01 1.439167261123657227e-01 -4.426267445087432861e-01 -5.870916247367858887e-01 3.662568628787994385e-01 -4.955275915563106537e-03 -3.987637162208557129e-01 -3.298643603920936584e-02
2.019775807857513428e-01 2.000394612550735474e-01 6.382126212120056152e-01 1.978249251842498779e-01 4.448981285095214844e-01 1.656352132558822632e-01 -4.598681926727294922e-01 -1.894497722387313843e-01
1.116088628768920898e-01 -1.029793471097946167e-01 -2.864365577697753906e-01 -5.067030191421508789e-01 3.445300161838531494e-01 -3.774552643299102783e-01 -5.054651498794555664e-01 3.485350310802459717e-01
-3.941241279244422913e-02 3.313613831996917725e-01 6.336497664451599121e-01 -1.981047838926315308e-01 3.022345304489135742e-01 2.736070007085800171e-02 -2.342776656150817871e-01 5.485512018203735352e-01
-6.951814144849777222e-02 7.405003905296325684e-02 6.703852415084838867e-01 -4.529214501380920410e-01 2.168173640966415405e-01 -1.639241576194763184e-01 -5.110501646995544434e-01 -8.743049576878547668e-03
-1.539181917905807495e-01 4.716297090053558350e-01 -1.418683379888534546e-01 -6.976691633462905884e-02 6.221846938133239746e-01 -4.108307957649230957e-01 1.014354154467582703e-01 4.033556282520294189e-01
4.744258224964141846e-01 6.865506768226623535e-01 1.384774148464202881e-01 1.606753021478652954e-01 1.661148369312286377e-01 2.424297332763671875e-01 -3.861298263072967529e-01 1.520302444696426392e-01
6.580966711044311523e-01 4.344856441020965576e-01 2.706411480903625488e-01 -1.633334755897521973e-01 3.949101865291595459e-01 -3.109300732612609863e-01 -1.333419382572174072e-01 8.828961849212646484e-02
-1.661265045404434204e-01 2.874783240258693695e-02 6.397783160209655762e-01 -1.099144220352172852e-01 1.633631139993667603e-01 -2.869162857532501221e-01 -6.624969840049743652e-01 4.761762544512748718e-02
-6.441593766212463379e-01 4.990819990634918213e-01 -3.746932744979858398e-02 -6.379832327365875244e-02 4.796186685562133789e-01 -2.526299655437469482e-01 -1.622449010610580444e-01 1.015993431210517883e-01
5.729171098209917545e-04 6.145971417427062988e-01 1.982944905757904053e-01 -5.749566853046417236e-02 1.573065370321273804e-01 -3.534631133079528809e-01 -1.439874023199081421e-01 6.397107243537902832e-01
4.333173334598541260e-01 -1.094432268291711807e-02 5.489923954010009766e-01 -4.009873569011688232e-01 4.837538003921508789e-01 -2.594841420650482178e-01 -1.646144539117813110e-01 -1.465788632631301880e-01
-2.099408954381942749e-01 7.552024722099304199e-01 1.889620572328567505e-01 -2.684611976146697998e-01 -5.165949091315269470e-02 -3.540163636207580566e-01 -2.957989871501922607e-01 -2.496449947357177734e-01
5.163782835006713867e-01 2.472810894250869751e-01 2.639679908752441406e-01 1.704464256763458252e-01 2.810683250427246094e-01 1.016858667135238647e-01 -4.967328608036041260e-01 -4.872283041477203369e-01
4.080993235111236572e-01 4.279547333717346191e-01 2.157538086175918579e-01 -1.168914735317230225e-01 3.757764399051666260e-01 -4.779106080532073975e-01 -3.060037456452846527e-02 4.685653746128082275e-01
-1.291924268007278442e-01 7.036862373352050781e-01 -2.543023824691772461e-01 8.256340026855468750e-02 4.680180549621582031e-01 -2.553458809852600098e-01 -1.579739004373550415e-01 -3.277963697910308838e-01
8.217292837798595428e-03 5.416278839111328125e-01 2.987132668495178223e-01 -1.988236755132675171e-01 -1.252410709857940674e-01 -3.397260904312133789e-01 -5.033318400382995605e-01 -4.397376477718353271e-01
-2.567653059959411621e-01 4.590373337268829346e-01 -8.025140315294265747e-02 -2.081177234649658203e-01 1.677511483430862427e-01 -1.826577931642532349e-01 -3.830011487007141113e-01 6.822088360786437988e-01
-1.778344213962554932e-01 -5.767747387290000916e-02 5.807492733001708984e-01 -3.640647828578948975e-01 4.946158528327941895e-01 -4.943061172962188721e-01 -1.461258437484502792e-02 -7.770739495754241943e-02
5.921449661254882812e-01 1.909570097923278809e-01 3.066318631172180176e-01 -1.269658803939819336e-01 2.365121841430664062e-01 -5.087431073188781738e-01 -4.243906736373901367e-01 -8.883381634950637817e-02
-3.972122669219970703e-01 1.877599805593490601e-01 4.876966178417205811e-01 -6.172577738761901855e-01 2.709651589393615723e-01 -2.340968996286392212e-01 -2.028615027666091919e-01 -1.368836462497711182e-01
1.554269641637802124e-01 8.718584775924682617e-01 -2.284985408186912537e-02 -3.865578174591064453e-01 4.861321300268173218e-02 1.734632253646850586e-01 -1.256723105907440186e-01 -1.323256492614746094e-01
-1.945465952157974243e-01 4.294745922088623047e-01 3.487416207790374756e-01 -6.096174716949462891e-01 7.769814226776361465e-03 1.468081474304199219e-01 -4.375234544277191162e-01 2.672252357006072998e-01
4.793423414230346680e-01 5.960967391729354858e-02 2.584585845470428467e-01 -3.845094740390777588e-01 2.241622358560562134e-01 -1.140265315771102905e-01 -4.499977231025695801e-01 -5.350518822669982910e-01
-5.033123120665550232e-02 9.401541948318481445e-02 2.271807938814163208e-02 -5.237983465194702148e-01 4.664027988910675049e-01 6.038094758987426758e-01 -3.004909753799438477e-01 2.033099383115768433e-01
5.041360855102539062e-01 2.750588953495025635e-01 1.360460519790649414e-01 -4.053966999053955078e-01 3.410726487636566162e-01 1.756770461797714233e-01 -3.994754254817962646e-01 4.249244034290313721e-01
2.261452227830886841e-01 6.750687956809997559e-01 -2.416267842054367065e-01 -5.237819552421569824e-01 2.015502154827117920e-01 -3.422049582004547119e-01 -3.499290347099304199e-02 3.818658739328384399e-02
1.383883804082870483e-01 2.830203473567962646e-01 6.856133341789245605e-01 -4.706362783908843994e-01 2.278893589973449707e-01 2.691312134265899658e-01 -2.433010786771774292e-01 -1.600729674100875854e-01
-3.996862173080444336e-01 3.378490805625915527e-01 3.681182265281677246e-01 -7.113161683082580566e-01 2.279662340879440308e-01 -6.834835559129714966e-02 -1.581224650144577026e-01 -5.462848022580146790e-02
3.776260092854499817e-02 1.656217277050018311e-01 -5.200285315513610840e-01 -3.470025062561035156e-01 5.400745272636413574e-01 5.943857505917549133e-02 -5.322120189666748047e-01 -4.289476945996284485e-02
1.406677663326263428e-01 6.929336786270141602e-01 2.674974203109741211e-01 -4.617417752742767334e-01 9.017498791217803955e-02 -2.519187033176422119e-01 -1.294987946748733521e-01 3.562733829021453857e-01
-4.914373159408569336e-01 3.720420300960540771e-01 -1.399752944707870483e-01 -8.857826888561248779e-02 4.609287977218627930e-01 -2.975465953350067139e-01 -2.515237927436828613e-01 4.778926670551300049e-01
4.216503202915191650e-01 3.693220913410186768e-01 -5.639211833477020264e-02 -1.654580384492874146e-01 5.256745219230651855e-01 -5.531938076019287109e-01 -3.109308704733848572e-02 2.682012021541595459e-01
1.092523708939552307e-01 6.636084914207458496e-01 -3.144791722297668457e-01 -6.901709735393524170e-02 5.069722533226013184e-01 3.040933012962341309e-01 -2.218711823225021362e-01 -2.128539532423019409e-01
-5.909420251846313477e-01 1.956353187561035156e-01 -8.019061386585235596e-02 -1.037830039858818054e-01 6.681947708129882812e-01 -1.397541314363479614e-01 -3.384271264076232910e-01 -1.215103641152381897e-01
-5.996373891830444336e-01 2.669324874877929688e-01 1.096913870424032211e-02 -2.206777632236480713e-01 6.038456559181213379e-01 -7.169979810714721680e-02 -2.172782421112060547e-01 -3.215320408344268799e-01
-8.187026530504226685e-02 6.970859766006469727e-01 -9.989693760871887207e-02 3.129504323005676270e-01 5.156432986259460449e-01 -1.016851887106895447e-01 -1.541443765163421631e-01 -3.153771162033081055e-01
-4.895867109298706055e-01 5.648322030901908875e-02 -5.851627793163061142e-03 -9.676931798458099365e-02 5.567401051521301270e-01 -3.127364218235015869e-01 -4.011376202106475830e-01 -4.231322407722473145e-01
2.223461419343948364e-01 2.806161940097808838e-01 3.334023952484130859e-01 -5.059596151113510132e-03 2.386763393878936768e-01 5.125094652175903320e-01 -6.563255786895751953e-01 1.011848375201225281e-01
6.859149336814880371e-01 1.306129842996597290e-01 3.265534043312072754e-01 -1.257487535476684570e-01 4.260970950126647949e-01 -1.190475150942802429e-01 -3.268520236015319824e-01 -2.957157790660858154e-01
8.599460124969482422e-02 8.360736370086669922e-01 -8.956176042556762695e-02 -1.924636960029602051e-01 -9.113462269306182861e-02 -5.942025408148765564e-02 -3.850503265857696533e-01 2.973588407039642334e-01
2.978490889072418213e-01 -2.649068832397460938e-02 -2.231511473655700684e-02 -1.297928839921951294e-01 2.310595363378524780e-01 -6.470631957054138184e-01 -6.480085253715515137e-01 -3.529439121484756470e-02
6.538401842117309570e-01 1.069547161459922791e-01 1.124714165925979614e-01 -2.096560299396514893e-01 2.349651455879211426e-01 -4.218862950801849365e-01 -4.815480411052703857e-01 -1.984010934829711914e-01
-4.242433700710535049e-03 6.504870206117630005e-02 4.124940931797027588e-01 -4.860740303993225098e-01 1.048595234751701355e-01 -2.117964327335357666e-01 -5.800380706787109375e-01 4.438851773738861084e-01
-6.475084275007247925e-02 4.624351561069488525e-01 6.490787267684936523e-01 6.402160227298736572e-02 4.559780657291412354e-01 2.106776535511016846e-01 -8.294119685888290405e-02 3.120556771755218506e-01
-4.508456587791442871e-01 5.647726655006408691e-01 -2.727213203907012939e-01 -2.411617785692214966e-01 3.119864463806152344e-01 -2.892059981822967529e-01 -2.542914748191833496e-01 3.155857920646667480e-01
-5.613037943840026855e-01 5.220234394073486328e-01 4.293844103813171387e-02 -4.098764061927795410e-02 5.937992930412292480e-01 -1.053486242890357971e-01 -4.645227920264005661e-03 -2.125752568244934082e-01
1.835463754832744598e-02 1.813018023967742920e-01 8.231405615806579590e-01 -9.710330516099929810e-02 3.761546611785888672e-01 -1.067199707031250000e-01 -3.203529119491577148e-01 1.558712124824523926e-01
-6.520652174949645996e-01 4.965023994445800781e-01 1.324435137212276459e-02 -3.525203838944435120e-02 4.834843575954437256e-01 -2.683722972869873047e-01 -1.232293248176574707e-01 7.688975334167480469e-02
5.303956568241119385e-02 2.659143209457397461e-01 2.821645140647888184e-01 1.170913204550743103e-01 1.270919442176818848e-01 -4.278477746993303299e-03 -7.537581920623779297e-01 4.988256990909576416e-01
4.526196122169494629e-01 2.528622150421142578e-01 2.798828184604644775e-01 -3.589699566364288330e-01 6.496975421905517578e-01 1.997140496969223022e-01 3.657996654510498047e-02 2.463161498308181763e-01
2.405048012733459473e-01 2.277616858482360840e-01 6.693258881568908691e-01 -4.858733117580413818e-01 2.088204771280288696e-01 -3.724485933780670166e-01 -1.477066725492477417e-01 4.550633206963539124e-02
-5.525730848312377930e-01 5.268731713294982910e-01 -2.283008955419063568e-02 -7.703531533479690552e-02 4.243088066577911377e-01 -2.600273787975311279e-01 -9.552400559186935425e-02 3.922177553176879883e-01
-2.454900145530700684e-01 4.908495545387268066e-01 7.060815691947937012e-01 -1.929147727787494659e-02 3.297283053398132324e-01 2.430454343557357788e-01 -8.289818465709686279e-02 1.587898582220077515e-01
2.209987044334411621e-01 2.982282340526580811e-01 7.122016549110412598e-01 -2.400358021259307861e-01 5.211292505264282227e-01 1.145755425095558167e-01 -5.180669948458671570e-02 9.992060810327529907e-02
2.404205203056335449e-01 6.413291692733764648e-01 -2.506009340286254883e-01 -2.082836180925369263e-01 1.687276214361190796e-01 1.935282647609710693e-01 -4.601914882659912109e-01 -3.834233880043029785e-01
1.710190065205097198e-02 3.655910491943359375e-01 6.005292534828186035e-01 -1.004628986120223999e-01 3.153095245361328125e-01 -1.431760787963867188e-01 -1.676685065031051636e-01 5.893134474754333496e-01
1.908139884471893311e-01 2.598498761653900146e-01 7.566748857498168945e-01 8.332252502441406250e-02 2.845687270164489746e-01 -5.614059045910835266e-02 -4.225408732891082764e-01 -2.321568429470062256e-01
-7.895944267511367798e-02 1.390221416950225830e-01 7.348049879074096680e-01 -2.488484829664230347e-01 2.247372716665267944e-01 -2.545216083526611328e-01 -4.564651250839233398e-01 2.211918681859970093e-01
1.273003518581390381e-01 2.387382835149765015e-01 7.153831124305725098e-01 -3.980515003204345703e-01 3.860543966293334961e-01 -3.212112486362457275e-01 6.265123188495635986e-02 2.099547348916530609e-02
-2.879030071198940277e-03 5.337663739919662476e-02 7.631667256355285645e-01 -2.681154310703277588e-01 2.798491120338439941e-01 -1.803143024444580078e-01 -4.794665873050689697e-01 -4.600347205996513367e-02
7.601868361234664917e-02 2.428773343563079834e-01 6.864138841629028320e-01 2.460397630929946899e-01 3.071275949478149414e-01 -2.372479252517223358e-02 -5.274477005004882812e-01 1.744733601808547974e-01
-3.161148726940155029e-01 3.900006413459777832e-01 -1.584192663431167603e-01 -4.870268404483795166e-01 6.003696918487548828e-01 2.503906786441802979e-01 -6.058082357048988342e-02 -2.426310479640960693e-01
1.898276358842849731e-01 -2.315259575843811035e-01 -1.006579846143722534e-01 -4.095577895641326904e-01 3.436492681503295898e-01 -4.656662642955780029e-01 -5.783870816230773926e-01 2.510379850864410400e-01
-9.999799542129039764e-03 -2.945336401462554932e-01 2.416536808013916016e-01 -1.696605980396270752e-01 3.649035990238189697e-01 -3.759762048721313477e-01 -6.074430346488952637e-01 -4.271640479564666748e-01
-4.477563500404357910e-02 2.950838953256607056e-02 -1.684883609414100647e-02 -4.487004876136779785e-01 1.226525679230690002e-01 -2.334369570016860962e-01 -6.222723126411437988e-01 5.820215344429016113e-01
-3.536888659000396729e-01 7.117281854152679443e-02 -2.754020094871520996e-01 -2.183886766433715820e-01 7.199097275733947754e-01 8.739114552736282349e-02 -4.612985551357269287e-01 -8.714991062879562378e-02
5.788167119026184082e-01 8.806387335062026978e-02 2.847222089767456055e-01 -3.166154623031616211e-01 6.408298015594482422e-01 -1.271155029535293579e-01 -9.612439572811126709e-02 1.996065974235534668e-01
-3.969625532627105713e-01 7.663843035697937012e-01 -8.019486814737319946e-02 -1.600520908832550049e-01 9.911783039569854736e-02 -4.085550308227539062e-01 -1.952549219131469727e-01 9.034264832735061646e-02
6.418807059526443481e-02 3.839870095252990723e-01 6.996059417724609375e-01 8.005090802907943726e-02 5.063982605934143066e-01 -8.282338827848434448e-02 -3.660054132342338562e-02 2.965444326400756836e-01
1.805595755577087402e-01 2.487236112356185913e-01 5.533451437950134277e-01 -7.197318971157073975e-02 3.524150848388671875e-01 -3.268939852714538574e-01 -2.844102382659912109e-01 5.312424302101135254e-01
3.162576854228973389e-01 5.899637937545776367e-01 3.248950093984603882e-02 -2.515340447425842285e-01 2.585853934288024902e-01 -4.181619286537170410e-01 -6.986089516431093216e-03 4.958066046237945557e-01
2.797187305986881256e-02 5.741249322891235352e-01 2.274703979492187500e-01 -4.109427034854888916e-01 2.007232755422592163e-01 -4.818319678306579590e-01 8.651883155107498169e-02 4.111498892307281494e-01
5.075528025627136230e-01 4.634976983070373535e-01 -1.937738209962844849e-01 -2.121555954217910767e-01 2.980221807956695557e-01 -5.445454120635986328e-01 -2.135212123394012451e-01 -1.185906380414962769e-01
-5.698507428169250488e-01 3.481650650501251221e-01 -1.390027850866317749e-01 -7.806158391758799553e-04 5.602059364318847656e-01 -1.470592468976974487e-01 -3.416645228862762451e-01 -2.872925996780395508e-01
-2.817218005657196045e-01 1.767458617687225342e-01 7.828534245491027832e-01 4.418431594967842102e-02 4.317810535430908203e-01 -5.182663880987092853e-05 -2.915875315666198730e-01 5.588941648602485657e-02
3.489449024200439453e-01 2.334557175636291504e-01 2.562547624111175537e-01 -6.652553677558898926e-01 -1.680382899940013885e-02 -7.503761351108551025e-02 -4.429883956909179688e-01 -3.366789519786834717e-01
-1.871606707572937012e-01 5.131912231445312500e-01 6.362175941467285156e-01 -2.111199498176574707e-01 4.009711742401123047e-01 2.023809105157852173e-01 8.826297521591186523e-02 2.067241370677947998e-01
2.286427170038223267e-01 4.965582489967346191e-01 -2.097020894289016724e-01 -1.971423029899597168e-01 4.843550622463226318e-01 -4.064902365207672119e-01 -1.143779009580612183e-01 4.532063901424407959e-01
6.860064864158630371e-01 3.398219645023345947e-01 1.281772404909133911e-01 -4.831574559211730957e-01 2.420254051685333252e-01 -1.319876909255981445e-01 -2.094523459672927856e-01 -2.101866900920867920e-01
1.101924255490303040e-01 1.193283498287200928e-01 7.976377606391906738e-01 -1.515448987483978271e-01 4.815141856670379639e-01 1.007399260997772217e-01 -2.676002383232116699e-01 -2.850036136806011200e-02
4.430343210697174072e-01 4.119561314582824707e-01 -9.618311375379562378e-02 -2.081227004528045654e-01 2.103470265865325928e-01 -5.934665203094482422e-01 -3.527670502662658691e-01 -2.460761815309524536e-01
1.023444812744855881e-02 2.882376611232757568e-01 3.998072147369384766e-01 1.038022190332412720e-01 5.724610388278961182e-02 1.406219899654388428e-01 -8.031888604164123535e-01 2.793378531932830811e-01
1.095380485057830811e-01 2.305628955364227295e-01 4.498401284217834473e-01 -1.980205625295639038e-01 5.186209082603454590e-01 -1.956698745489120483e-01 -4.340770468115806580e-02 6.197865009307861328e-01
-1.303059011697769165e-01 5.109638571739196777e-01 -1.328126788139343262e-01 1.744231134653091431e-01 5.889682769775390625e-01 -3.124842941761016846e-01 -1.758136153221130371e-01 -4.454583227634429932e-01
-4.084291756153106689e-01 6.666378974914550781e-01 2.683114707469940186e-01 -1.875730156898498535e-01 1.050099804997444153e-01 -4.133767783641815186e-01 -1.503907293081283569e-01 -2.776326239109039307e-01
5.771601200103759766e-01 1.461213678121566772e-01 6.308914721012115479e-02 1.808543801307678223e-01 4.978665709495544434e-01 -1.658092439174652100e-01 -4.840481281280517578e-01 3.149280548095703125e-01
6.517245173454284668e-01 5.915672779083251953e-01 2.520343959331512451e-01 -2.352502942085266113e-01 3.208198249340057373e-01 -3.478385740891098976e-03 -2.087888307869434357e-02 5.537063628435134888e-02
-2.885870039463043213e-01 2.980239093303680420e-01 6.540349721908569336e-01 -4.108164608478546143e-01 3.651715219020843506e-01 1.704724431037902832e-01 -6.301346421241760254e-02 2.549225986003875732e-01
2.315623015165328979e-01 -3.012706935405731201e-01 -4.331235587596893311e-02 -2.442443221807479858e-01 6.104307174682617188e-01 -1.670433729887008667e-01 -4.941834509372711182e-01 3.864415585994720459e-01
5.768947601318359375e-01 5.152035951614379883e-01 3.188966810703277588e-01 -1.896345913410186768e-01 5.531205236911773682e-02 -3.939917683601379395e-01 -2.968976795673370361e-01 -1.329062134027481079e-01
4.305112361907958984e-01 2.846919298171997070e-01 2.908629830926656723e-03 -5.711179971694946289e-01 4.684021472930908203e-01 2.631517350673675537e-01 -7.978519797325134277e-02 3.352778553962707520e-01
-4.996407926082611084e-01 4.337885975837707520e-01 1.230634599924087524e-01 1.378429383039474487e-01 5.898872017860412598e-01 -4.176801145076751709e-01 2.209898456931114197e-02 -7.161929458379745483e-02
1.495514065027236938e-01 3.422285616397857666e-01 3.048507273197174072e-01 -3.897083997726440430e-01 3.065558373928070068e-01 3.471090197563171387e-01 -2.345208823680877686e-01 5.884268879890441895e-01
-5.796407163143157959e-02 8.474373221397399902e-01 -1.001144051551818848e-01 -4.867877364158630371e-01 6.329964846372604370e-02 1.860088482499122620e-02 -1.445139795541763306e-01 -7.916926592588424683e-02
6.594983935356140137e-01 2.778429388999938965e-01 -5.358221940696239471e-03 -4.385547339916229248e-01 5.408120751380920410e-01 4.860699921846389771e-02 7.556319702416658401e-03 -2.467669546604156494e-02
-2.096808850765228271e-01 3.714809119701385498e-01 6.796611547470092773e-01 2.952011860907077789e-02 4.276815056800842285e-01 3.347381055355072021e-01 -1.606535166501998901e-01 1.856197416782379150e-01
-3.082106411457061768e-01 1.826828271150588989e-01 6.956222653388977051e-01 -2.586261928081512451e-01 1.448922306299209595e-01 -2.833373546600341797e-01 -4.587121009826660156e-01 9.573338925838470459e-02
3.789727687835693359e-01 8.255413919687271118e-02 -7.390269637107849121e-02 -5.085068941116333008e-01 2.135310173034667969e-01 -2.712737619876861572e-01 -4.877133667469024658e-01 -4.779899716377258301e-01
5.184174329042434692e-02 6.321838498115539551e-01 -4.517160058021545410e-01 -7.412368059158325195e-02 5.323615074157714844e-01 5.402871593832969666e-02 -2.792028188705444336e-01 -1.543773263692855835e-01
4.926512241363525391e-01 3.533389568328857422e-01 2.012207917869091034e-02 -4.991188645362854004e-01 9.452085196971893311e-02 -5.085329413414001465e-01 -3.394590318202972412e-01 1.222231984138488770e-02
1.022451668977737427e-01 2.778258323669433594e-01 1.035396903753280640e-01 2.475046962499618530e-01 1.497156172990798950e-01 -2.022258490324020386e-01 -8.684319853782653809e-01 -1.513125598430633545e-01
-1.619751900434494019e-01 5.446590781211853027e-01 -2.189107537269592285e-01 9.244528412818908691e-02 5.847876071929931641e-01 -5.067197680473327637e-01 -5.759844183921813965e-02 -1.363204270601272583e-01
6.901208758354187012e-01 2.843939960002899170e-01 1.699031293392181396e-01 -2.009176909923553467e-01 4.083004593849182129e-01 -2.790686488151550293e-02 -1.186980158090591431e-01 -4.382249116897583008e-01
-4.181190207600593567e-02 4.112666845321655273e-01 5.695154070854187012e-01 -2.444501034915447235e-02 3.534497916698455811e-01 4.824004173278808594e-01 -2.806201577186584473e-01 2.603491842746734619e-01
-4.734275639057159424e-01 3.198632299900054932e-01 4.885148704051971436e-01 -5.095667839050292969e-01 2.244509756565093994e-01 -3.398859500885009766e-01 -9.665971249341964722e-02 2.271647565066814423e-03
-3.362668910995125771e-03 2.580265700817108154e-01 2.436830699443817139e-01 -3.664308786392211914e-02 1.494197100400924683e-01 1.053346246480941772e-01 -6.602429151535034180e-01 6.350941658020019531e-01
-5.666181445121765137e-02 3.364222645759582520e-01 -4.974410533905029297e-01 3.804253356065601110e-04 6.683955788612365723e-01 -8.611906087026000023e-04 -4.242017567157745361e-01 -9.726899117231369019e-02
-4.541735947132110596e-01 2.831864356994628906e-01 5.259800553321838379e-01 -4.198659658432006836e-01 1.639361381530761719e-01 -4.256938695907592773e-01 -2.270750254392623901e-01 3.059413656592369080e-02
-1.147448346018791199e-01 2.022382169961929321e-01 6.635599732398986816e-01 -4.160636663436889648e-01 2.997269928455352783e-01 2.273416370153427124e-01 -3.048100769519805908e-01 3.131817579269409180e-01
4.070561379194259644e-02 4.942221641540527344e-01 2.298276722431182861e-01 -2.084938585758209229e-01 -1.584833115339279175e-01 -1.775396466255187988e-01 -6.375395059585571289e-01 -4.412518441677093506e-01
-4.898800551891326904e-01 5.055196583271026611e-02 -1.300713568925857544e-01 -9.667953103780746460e-02 6.049163937568664551e-01 -3.142695724964141846e-01 -3.646398782730102539e-01 3.654381632804870605e-01
5.364109277725219727e-01 3.701165318489074707e-01 1.301912516355514526e-01 -2.275898121297359467e-02 6.053033471107482910e-01 3.187171369791030884e-02 -1.044829115271568298e-01 4.236563146114349365e-01
-2.769916355609893799e-01 4.729816690087318420e-02 -2.755328714847564697e-01 -3.128313422203063965e-01 7.004198431968688965e-01 1.481740474700927734e-01 -4.189764559268951416e-01 -2.432531714439392090e-01
2.821397483348846436e-01 -1.053823903203010559e-02 -2.183300852775573730e-01 -1.189798638224601746e-01 7.365930676460266113e-01 -3.074431121349334717e-01 -4.170813411474227905e-02 4.686487317085266113e-01
1.451244391500949860e-02 2.242371588945388794e-01 7.647216916084289551e-01 -1.205261647701263428e-01 3.202635049819946289e-01 9.339228272438049316e-02 -4.712359607219696045e-01 1.297187209129333496e-01
-2.425713241100311279e-01 -2.956048846244812012e-01 3.531390726566314697e-01 -3.220137208700180054e-02 3.684398233890533447e-01 -3.152344226837158203e-01 -6.107069849967956543e-01 -3.463369011878967285e-01
1.152914240956306458e-01 4.673691093921661377e-01 -1.225139014422893524e-02 -4.541822969913482666e-01 3.468942344188690186e-01 3.650102913379669189e-01 -1.411858499050140381e-01 5.369737148284912109e-01
-6.349937617778778076e-02 9.283604025840759277e-01 -6.790973991155624390e-02 -1.029828563332557678e-01 -2.097805263474583626e-03 -1.492485702037811279e-01 -2.780839204788208008e-01 1.388800442218780518e-01
3.333366811275482178e-01 7.569271922111511230e-01 3.599007129669189453e-01 -1.592822372913360596e-01 1.142444238066673279e-01 -2.486090511083602905e-01 1.072772126644849777e-02 2.933859527111053467e-01
-3.499748408794403076e-01 3.438496887683868408e-01 -3.343766033649444580e-01 -3.576568663120269775e-01 6.674200296401977539e-01 2.266851365566253662e-01 -1.478034555912017822e-01 -2.962099947035312653e-02
-4.756367802619934082e-01 4.493851661682128906e-01 -1.981168240308761597e-01 -9.843096882104873657e-02 3.916532695293426514e-01 -3.181357979774475098e-01 -2.906976938247680664e-01 4.286909401416778564e-01
4.550930261611938477e-01 -3.213483840227127075e-02 2.020239979028701782e-01 -5.769170522689819336e-01 2.253952771425247192e-01 -3.870971500873565674e-01 -4.260287284851074219e-01 -1.899023950099945068e-01
-1.099962741136550903e-01 5.509489774703979492e-02 1.659773737192153931e-01 -5.487888455390930176e-01 2.142855226993560791e-01 -3.047444820404052734e-01 -4.398953914642333984e-01 5.690802931785583496e-01
5.067790150642395020e-01 7.453719377517700195e-01 3.722722828388214111e-02 -1.961115002632141113e-01 2.720618247985839844e-01 -1.822324395179748535e-01 1.763060130178928375e-02 2.005318403244018555e-01
3.784164190292358398e-01 7.616031169891357422e-01 8.336833119392395020e-02 1.958045512437820435e-01 2.134917229413986206e-01 -3.159464299678802490e-01 -1.924046128988265991e-01 -2.214761823415756226e-01
4.535741209983825684e-01 2.857277095317840576e-01 -1.082976460456848145e-01 -4.603019654750823975e-01 1.980384290218353271e-01 -2.727148830890655518e-01 -3.794842064380645752e-01 -4.810647070407867432e-01
1.926824152469635010e-01 5.468179583549499512e-01 4.755849018692970276e-02 -1.197536364197731018e-01 2.911578416824340820e-01 -9.158495813608169556e-03 -2.899223864078521729e-01 -6.916278004646301270e-01
1.353200972080230713e-01 2.611745297908782959e-01 7.605090141296386719e-01 -1.503572016954421997e-01 4.441146850585937500e-01 1.974935382604598999e-01 -2.761306166648864746e-01 -2.314508194103837013e-03
-1.477331854403018951e-02 5.653384327888488770e-01 -1.623450964689254761e-01 1.566622704267501831e-01 5.478271842002868652e-01 -2.199456095695495605e-01 -2.326477617025375366e-01 -4.760877490043640137e-01
-6.989454478025436401e-02 7.533417344093322754e-01 -2.383473068475723267e-01 -3.548695743083953857e-01 -2.454674057662487030e-02 1.362005472183227539e-01 -4.675779938697814941e-01 -8.406453579664230347e-02
-1.171684935688972473e-01 4.363443553447723389e-01 -4.109443724155426025e-01 -3.309162855148315430e-01 2.509379982948303223e-01 -3.008231520652770996e-01 -3.795929551124572754e-01 4.689766764640808105e-01
4.951662570238113403e-02 9.482581615447998047e-01 -6.619843840599060059e-02 -1.126620769500732422e-01 1.145145762711763382e-02 8.573643118143081665e-02 -2.716174423694610596e-01 4.623691085726022720e-03
2.427249252796173096e-01 2.458947300910949707e-01 -5.216474533081054688e-01 3.192406147718429565e-02 6.910270452499389648e-01 5.015802383422851562e-02 -3.396557569503784180e-01 1.099321246147155762e-01
3.778204321861267090e-01 1.065160855650901794e-01 2.873187959194183350e-01 2.445735037326812744e-01 4.674440324306488037e-01 -1.735084950923919678e-01 -5.620500445365905762e-01 3.728649914264678955e-01
-6.708757579326629639e-02 2.913624048233032227e-01 5.434570908546447754e-01 -4.685036838054656982e-01 3.111890554428100586e-01 3.187938332557678223e-01 -2.904205918312072754e-01 3.360855877399444580e-01
-2.181572765111923218e-01 5.248987674713134766e-01 3.298170566558837891e-01 -5.939654111862182617e-01 1.739518344402313232e-01 -1.598263382911682129e-01 -1.343971192836761475e-01 -3.760958015918731689e-01
-2.196382358670234680e-02 -6.473241746425628662e-02 -4.581832587718963623e-01 -4.358107149600982666e-01 6.763137578964233398e-01 -1.149976328015327454e-01 -3.374245762825012207e-01 1.048057153820991516e-01
2.187733650207519531e-01 3.790748417377471924e-01 -1.151032522320747375e-01 -1.764623224735260010e-01 7.571231722831726074e-01 -7.580931484699249268e-02 -9.818647056818008423e-02 -4.188431203365325928e-01
1.259402483701705933e-01 2.604110836982727051e-01 2.633154690265655518e-01 1.158827915787696838e-01 5.153095349669456482e-02 -6.826715916395187378e-02 -7.879394292831420898e-01 4.532075226306915283e-01
-4.691746458411216736e-02 3.251022696495056152e-01 5.459660887718200684e-01 -5.048161745071411133e-01 3.286255896091461182e-01 2.335146069526672363e-01 -2.569362819194793701e-01 3.326393961906433105e-01
-3.370136916637420654e-01 -4.266007337719202042e-03 -1.094204112887382507e-01 -3.801641240715980530e-02 5.634478330612182617e-01 -5.222618579864501953e-01 -4.197986721992492676e-01 3.263796567916870117e-01
3.774463534355163574e-01 3.875332474708557129e-01 3.738806396722793579e-02 -4.039970934391021729e-01 4.955416917800903320e-01 2.147866487503051758e-01 -9.311794489622116089e-02 4.923159480094909668e-01
1.526968330144882202e-01 4.023483991622924805e-01 -4.087603986263275146e-01 -2.880596220493316650e-01 4.876891970634460449e-01 1.210037320852279663e-01 -3.504083752632141113e-01 -4.352785050868988037e-01
-2.192158699035644531e-01 7.371222972869873047e-02 4.478344023227691650e-01 -4.057865440845489502e-01 1.215019151568412781e-01 -5.471143722534179688e-01 -4.692066311836242676e-01 -2.168890237808227539e-01
-1.142637282609939575e-01 4.277539253234863281e-01 8.015258312225341797e-01 -1.618597842752933502e-02 3.699014186859130859e-01 6.718542426824569702e-02 -1.041188910603523254e-01 9.530469030141830444e-02
3.019292056560516357e-01 3.884463608264923096e-01 4.464274644851684570e-01 -1.430689990520477295e-01 4.849984049797058105e-01 -3.247134685516357422e-01 1.942409723997116089e-01 -3.997374475002288818e-01
-5.057543888688087463e-02 -3.774490654468536377e-01 3.059736490249633789e-01 -2.728146910667419434e-01 4.718919098377227783e-01 -4.199479520320892334e-01 -5.346375107765197754e-01 -4.529011249542236328e-02
-1.242668479681015015e-01 3.630899786949157715e-01 3.469693362712860107e-01 -6.746962666511535645e-01 1.027635857462882996e-01 1.506570428609848022e-01 -3.534218370914459229e-01 3.448999524116516113e-01
2.228962033987045288e-01 2.802521884441375732e-01 5.486036539077758789e-01 -6.500352919101715088e-02 4.992354512214660645e-01 -2.487288862466812134e-01 -9.979946911334991455e-02 4.955022335052490234e-01
7.546473294496536255e-02 6.534636020660400391e-01 1.902904063463211060e-01 -3.932388126850128174e-01 2.533852458000183105e-01 -4.079902768135070801e-01 1.072994545102119446e-01 3.664284944534301758e-01
1.063529774546623230e-01 8.983175158500671387e-01 -8.724983781576156616e-02 -1.617839634418487549e-01 1.908962056040763855e-02 1.516289860010147095e-01 -3.300414681434631348e-01 -1.250801384449005127e-01
-3.638674020767211914e-01 3.364809453487396240e-01 6.149446964263916016e-01 -1.321984827518463135e-01 4.480527341365814209e-01 3.192756474018096924e-01 -1.275195032358169556e-01 1.994951814413070679e-01
4.429347813129425049e-01 5.594905614852905273e-01 2.345475405454635620e-01 -6.284711509943008423e-02 -1.501341164112091064e-01 -1.767444312572479248e-01 -6.148084998130798340e-01 -6.951234303414821625e-03
-3.420241177082061768e-02 2.461072430014610291e-02 6.392502784729003906e-01 -4.791854619979858398e-01 1.652818322181701660e-01 -1.744135320186614990e-01 -5.449372529983520508e-01 7.259563356637954712e-02
-2.065286226570606232e-02 6.611337065696716309e-01 1.816729456186294556e-02 -3.272984027862548828e-01 1.161019653081893921e-01 -2.696942389011383057e-01 -2.913706004619598389e-01 5.328318476676940918e-01
-3.463563621044158936e-01 7.613543421030044556e-02 6.970865130424499512e-01 3.771068761125206947e-03 4.301071763038635254e-01 -3.674480319023132324e-01 -2.060076445341110229e-01 1.607716232538223267e-01
5.376674532890319824e-01 4.250287413597106934e-01 6.007944419980049133e-02 -2.667415142059326172e-01 1.608548760414123535e-01 -5.598282814025878906e-01 -3.377546370029449463e-01 4.629867896437644958e-02
1.279830187559127808e-01 2.509771883487701416e-01 7.791281938552856445e-01 -1.734439432621002197e-01 1.481680274009704590e-01 -2.477452605962753296e-01 -4.089047312736511230e-01 -1.815839707851409912e-01
-4.933837056159973145e-01 2.246687561273574829e-01 3.495901823043823242e-01 -6.163402199745178223e-01 2.848026454448699951e-01 -2.757484912872314453e-01 -1.679737269878387451e-01 -1.365384459495544434e-01
4.817125201225280762e-01 3.281824290752410889e-01 3.895200788974761963e-01 -2.040788531303405762e-01 4.309620261192321777e-01 3.152992725372314453e-01 -1.303943693637847900e-01 -4.058703780174255371e-01
-3.407029667869210243e-03 9.136847853660583496e-01 -9.968652157112956047e-04 -2.479431182146072388e-01 -3.080885484814643860e-02 -2.057548761367797852e-01 -1.715084612369537354e-01 1.760461777448654175e-01
-4.266469776630401611e-01 3.185425698757171631e-01 6.434988975524902344e-01 -2.033592015504837036e-01 2.609762251377105713e-01 -3.664962947368621826e-01 -1.072075366973876953e-01 2.171072810888290405e-01
5.931122973561286926e-02 5.122151970863342285e-01 3.759386241436004639e-01 -9.688604623079299927e-02 5.103018283843994141e-01 -8.540168404579162598e-02 -2.368816584348678589e-01 5.094963908195495605e-01
5.427291393280029297e-01 1.896450370550155640e-01 3.187364041805267334e-01 -1.334790140390396118e-01 1.863426417112350464e-01 -5.561523437500000000e-01 -4.347016811370849609e-01 -1.306739002466201782e-01
-3.923141956329345703e-02 2.461165934801101685e-01 -6.243361905217170715e-02 -7.488443851470947266e-01 1.185505241155624390e-01 3.705341219902038574e-01 -3.757902085781097412e-01 2.839956283569335938e-01
-3.842784762382507324e-01 4.697130322456359863e-01 -3.542068004608154297e-01 -4.021691679954528809e-01 5.680183172225952148e-01 -6.126840040087699890e-02 -1.098014563322067261e-01 7.773190736770629883e-02
5.759310126304626465e-01 4.673515632748603821e-02 3.643031418323516846e-01 -4.945033192634582520e-01 3.651258349418640137e-01 -9.949260391294956207e-03 -2.609394788742065430e-01 -2.955733537673950195e-01
2.811440825462341309e-01 4.358063638210296631e-01 1.878206133842468262e-01 1.435917913913726807e-01 2.765478566288948059e-02 -3.425592482089996338e-01 -6.123253107070922852e-01 4.267103374004364014e-01
2.288125455379486084e-01 4.915398359298706055e-01 -2.504995763301849365e-01 7.566288113594055176e-02 5.126282572746276855e-01 -5.946770906448364258e-01 -8.047999441623687744e-02 -1.210500970482826233e-01
6.092982366681098938e-02 5.342202186584472656e-01 3.001488447189331055e-01 -2.913312911987304688e-01 -8.658730238676071167e-02 -5.516507029533386230e-01 -3.503216505050659180e-01 3.184210956096649170e-01
-4.545831680297851562e-01 4.124859869480133057e-01 4.364672005176544189e-01 -4.754712879657745361e-01 2.683940231800079346e-01 -3.645171523094177246e-01 2.323672361671924591e-02 3.442449867725372314e-02
-2.244676500558853149e-01 1.172200813889503479e-01 3.163558244705200195e-01 -6.592830419540405273e-01 1.613417714834213257e-01 -4.058103561401367188e-01 -2.830508351325988770e-01 -3.609815239906311035e-01
-5.044358372688293457e-01 4.553443193435668945e-01 8.363264054059982300e-02 3.098090179264545441e-02 6.333585381507873535e-01 -3.082556426525115967e-01 1.491891890764236450e-01 1.087654829025268555e-01
-4.900675266981124878e-02 3.386888802051544189e-01 -4.751968085765838623e-01 -1.040082797408103943e-01 7.409701347351074219e-01 1.119448542594909668e-01 -2.866876125335693359e-01 -5.000266060233116150e-02
7.330226153135299683e-02 2.373144179582595825e-01 -4.207513928413391113e-01 1.520238518714904785e-01 6.694762706756591797e-01 -8.223989605903625488e-02 -4.851364493370056152e-01 -2.187380343675613403e-01
-9.538509696722030640e-02 4.181646704673767090e-01 5.471311211585998535e-01 -5.202468633651733398e-01 4.483202695846557617e-01 -7.899070531129837036e-02 1.742503978312015533e-02 1.962052434682846069e-01
-4.999467357993125916e-02 1.806255578994750977e-01 6.016381978988647461e-01 -5.989115834236145020e-01 4.475586712360382080e-01 -8.213764987885951996e-03 -1.276033967733383179e-01 1.659900248050689697e-01
5.117097496986389160e-01 3.636216223239898682e-01 6.009885296225547791e-02 -1.377308517694473267e-01 6.898782253265380859e-01 8.735340088605880737e-02 7.837196812033653259e-03 3.157954812049865723e-01
3.234457969665527344e-01 5.213383436203002930e-01 3.365893959999084473e-01 -5.543596297502517700e-02 4.846615195274353027e-01 7.812460511922836304e-02 -1.640349924564361572e-01 4.891991913318634033e-01
-4.036047458648681641e-01 2.659109830856323242e-01 3.269570767879486084e-01 -6.271507740020751953e-01 1.491323411464691162e-01 -2.384170293807983398e-01 -3.043857216835021973e-01 -3.073137104511260986e-01
-4.891732707619667053e-02 4.884610772132873535e-01 4.155873954296112061e-01 -6.575545072555541992e-01 5.899385735392570496e-02 -1.698869913816452026e-01 -1.312430649995803833e-01 -3.230409920215606689e-01
-2.692375481128692627e-01 4.679033160209655762e-01 6.362047791481018066e-01 -2.284683585166931152e-01 5.308877304196357727e-02 -5.043942108750343323e-02 -4.783853292465209961e-01 1.319413334131240845e-01
4.289286136627197266e-01 5.266870856285095215e-01 7.989098131656646729e-02 2.474673390388488770e-01 3.903103172779083252e-01 -5.487412810325622559e-01 -5.648481845855712891e-02 1.197865083813667297e-01
-6.076629459857940674e-02 7.967090606689453125e-01 -9.664831310510635376e-02 -2.124093323945999146e-01 -1.318610459566116333e-01 -4.018567875027656555e-02 -5.231946706771850586e-01 1.198689639568328857e-01
-8.191173523664474487e-02 7.441941499710083008e-01 2.024116218090057373e-01 -3.482298851013183594e-01 5.026310309767723083e-02 -2.795799076557159424e-01 -1.960885375738143921e-01 -3.976038992404937744e-01
-4.453521668910980225e-01 2.642515897750854492e-01 7.315910458564758301e-01 -2.071937769651412964e-01 3.044702410697937012e-01 -8.044695109128952026e-02 -2.268638312816619873e-01 5.510865524411201477e-02
-4.564119875431060791e-01 4.718767106533050537e-01 2.648259699344635010e-01 -6.109914183616638184e-01 1.485665738582611084e-01 2.057861387729644775e-01 -2.428930550813674927e-01 -4.647618159651756287e-02
3.110747933387756348e-01 2.108275294303894043e-01 1.153498142957687378e-01 4.602241143584251404e-02 4.228072762489318848e-01 -5.755337476730346680e-01 -1.708251684904098511e-01 5.515198111534118652e-01
-2.852851450443267822e-01 2.871966958045959473e-01 7.662562727928161621e-01 7.063660770654678345e-02 3.207270503044128418e-01 -2.103190720081329346e-01 -2.982712388038635254e-01 8.903153240680694580e-02
-2.931993305683135986e-01 6.130733340978622437e-02 -3.241383731365203857e-01 -4.261749982833862305e-01 6.644012928009033203e-01 1.665116548538208008e-01 -3.927201628684997559e-01 -1.415140740573406219e-02
1.767500042915344238e-01 9.221874475479125977e-01 -1.343742311000823975e-01 -1.659608632326126099e-01 6.112326681613922119e-02 8.751427382230758667e-02 -2.313691526651382446e-01 8.833948522806167603e-02
-5.420023202896118164e-01 2.642000913619995117e-01 3.419658243656158447e-01 -5.552610158920288086e-01 1.611639261245727539e-01 -4.225516750011593103e-04 -4.105570614337921143e-01 1.290167421102523804e-01
1.671336144208908081e-01 2.774013280868530273e-01 2.084666937589645386e-01 -2.239294797182083130e-01 6.030695438385009766e-01 3.207981586456298828e-01 -2.304128259420394897e-01 5.308652520179748535e-01
1.624519675970077515e-01 6.130254268646240234e-01 -3.275360167026519775e-01 -2.192076146602630615e-01 2.492830902338027954e-01 2.998042106628417969e-01 -4.786391854286193848e-01 -2.477038949728012085e-01
-6.678727269172668457e-02 5.692171454429626465e-01 2.497773766517639160e-01 -4.989994168281555176e-01 3.544146195054054260e-02 -4.377329051494598389e-01 -1.973614692687988281e-01 -3.582239449024200439e-01
7.789313048124313354e-02 1.418780237436294556e-01 7.712419629096984863e-01 1.788032613694667816e-02 5.231212973594665527e-01 -5.732768028974533081e-02 -2.409024387598037720e-01 2.090287953615188599e-01
-2.636024653911590576e-01 -9.045407176017761230e-02 -3.326280713081359863e-01 -1.803232580423355103e-01 6.850661039352416992e-01 -3.409838303923606873e-02 -4.995271563529968262e-01 2.432451397180557251e-01
2.763639688491821289e-01 4.635143280029296875e-01 -5.726348981261253357e-02 -3.340060114860534668e-01 1.858258545398712158e-01 -4.703701138496398926e-01 -2.234188020229339600e-01 5.368827581405639648e-01
-2.390949875116348267e-01 2.330029010772705078e-01 5.831993222236633301e-01 -1.700835824012756348e-01 -4.835772886872291565e-02 -2.864300906658172607e-01 -6.590508818626403809e-01 -2.765131741762161255e-02
3.928987085819244385e-01 -1.050119623541831970e-01 -3.723130747675895691e-02 -3.078834526240825653e-02 5.895091295242309570e-01 1.709049642086029053e-01 -6.687552332878112793e-01 9.113609790802001953e-02
3.103668093681335449e-01 4.835749864578247070e-01 -1.870890855789184570e-01 2.683280110359191895e-01 6.915353536605834961e-01 2.278781533241271973e-01 -9.873576462268829346e-02 -1.514179855585098267e-01
4.499252513051033020e-02 4.136082157492637634e-02 1.371835619211196899e-01 -6.431785821914672852e-01 2.055488973855972290e-01 -2.479600608348846436e-01 -3.270899057388305664e-01 5.941757559776306152e-01
4.882968366146087646e-01 2.192956954240798950e-01 2.365480512380599976e-01 -2.319432944059371948e-01 7.229831814765930176e-01 -5.215461179614067078e-02 1.062061935663223267e-01 2.588790059089660645e-01
-3.215123200789093971e-03 2.213951200246810913e-01 5.155113339424133301e-01 1.401218473911285400e-01 5.360493659973144531e-01 -3.227889239788055420e-01 -6.922603398561477661e-02 5.188970565795898438e-01
-3.169027268886566162e-01 4.171056449413299561e-01 4.600688219070434570e-01 -4.082085192203521729e-01 1.954754255712032318e-02 -1.025158092379570007e-01 -5.716078281402587891e-01 9.834007918834686279e-02
-3.186249434947967529e-01 3.878397345542907715e-01 -1.831139177083969116e-01 -7.165944576263427734e-01 2.178019583225250244e-01 -9.108611196279525757e-02 -2.600031197071075439e-01 2.787189185619354248e-01
1.024170294404029846e-01 5.521492362022399902e-01 -2.186969621106982231e-03 -4.081968590617179871e-02 -2.563276328146457672e-02 1.529801636934280396e-01 -6.179240345954895020e-01 5.263847112655639648e-01
3.142936825752258301e-01 2.395267188549041748e-01 3.134283423423767090e-01 -7.521922588348388672e-01 8.415468037128448486e-02 -1.866324096918106079e-01 -2.584505379199981689e-01 -2.666564881801605225e-01
-5.353803634643554688e-01 4.139142632484436035e-01 9.573430567979812622e-02 -9.207042306661605835e-02 6.213777065277099609e-01 -1.147878021001815796e-01 -3.640798479318618774e-02 -3.518362641334533691e-01
-3.449457883834838867e-01 8.911582082509994507e-02 6.455979943275451660e-01 -4.527614116668701172e-01 3.937052786350250244e-01 -2.557307481765747070e-01 -1.204318702220916748e-01 -1.279654651880264282e-01
-3.223899006843566895e-01 3.129520416259765625e-01 4.462499022483825684e-01 -7.121707201004028320e-01 1.625939309597015381e-01 5.746064707636833191e-02 -2.491209208965301514e-01 1.158234226750209928e-04
-3.026960492134094238e-01 5.226253867149353027e-01 6.969203948974609375e-01 6.136699020862579346e-02 2.387312501668930054e-01 -9.096504747867584229e-02 -2.649489045143127441e-01 1.015321686863899231e-01
-2.862049341201782227e-01 3.596902787685394287e-01 3.003998994827270508e-01 -2.803902626037597656e-01 -1.385655403137207031e-01 -3.420636653900146484e-01 -6.739234328269958496e-01 -1.716685146093368530e-01
1.530843973159790039e-01 4.852875322103500366e-02 -7.710306346416473389e-02 2.601246535778045654e-01 3.164265453815460205e-01 -4.957289695739746094e-01 -7.309141755104064941e-01 1.431498229503631592e-01
-9.610953181982040405e-02 5.868680477142333984e-01 1.578372269868850708e-01 -5.737083554267883301e-01 1.408438291400671005e-02 1.059747040271759033e-01 -4.307544827461242676e-01 3.087338209152221680e-01
6.257042884826660156e-01 4.123865067958831787e-01 4.351956546306610107e-01 -1.883055828511714935e-02 2.358034998178482056e-01 -2.294752150774002075e-01 -3.616202175617218018e-01 9.823628515005111694e-02
1.985998302698135376e-01 4.245876073837280273e-01 -4.823512732982635498e-01 -1.859749108552932739e-01 5.571351647377014160e-01 6.717552989721298218e-02 -3.930686116218566895e-01 -2.088519483804702759e-01
-3.507001101970672607e-01 2.518935501575469971e-01 7.215020656585693359e-01 5.219751223921775818e-02 2.670846879482269287e-01 -1.090123653411865234e-01 -4.381901919841766357e-01 1.226403266191482544e-01
1.609207838773727417e-01 1.971971690654754639e-01 -3.565781563520431519e-02 -2.433856278657913208e-01 2.168748825788497925e-01 -1.146519705653190613e-01 -7.047337293624877930e-01 5.638086199760437012e-01
-1.616608165204524994e-02 -2.315997146070003510e-02 3.237076997756958008e-01 4.682219028472900391e-02 6.387301683425903320e-01 4.932410717010498047e-01 -4.745321571826934814e-01 -1.256165355443954468e-01
2.350655496120452881e-01 2.356818765401840210e-01 2.435021847486495972e-01 -5.119153261184692383e-01 -2.628103457391262054e-02 -1.951665282249450684e-01 -6.225672364234924316e-01 -3.761342167854309082e-01
1.864236146211624146e-01 7.235841155052185059e-01 -2.753669619560241699e-01 -5.062384605407714844e-01 1.839110404253005981e-01 -2.187071889638900757e-01 -1.484065353870391846e-01 7.672885060310363770e-02
2.817058563232421875e-01 6.097420454025268555e-01 1.932311505079269409e-01 -3.384194970130920410e-01 5.182030797004699707e-02 -4.771905541419982910e-01 -1.861504018306732178e-01 3.632386028766632080e-01
2.720262110233306885e-01 6.851637363433837891e-01 -9.949836879968643188e-02 -1.190550699830055237e-01 2.835870683193206787e-01 -5.517808198928833008e-01 -5.113282054662704468e-02 2.120852619409561157e-01
-1.182987466454505920e-01 4.107519239187240601e-02 2.575896978378295898e-01 -5.182209014892578125e-01 8.967995643615722656e-02 -3.737482130527496338e-01 -5.877879261970520020e-01 3.952062726020812988e-01
4.633818268775939941e-01 1.202659606933593750e-01 4.175106883049011230e-01 -5.531709194183349609e-01 4.970827996730804443e-01 1.604469418525695801e-01 -9.169974178075790405e-02 -9.621243178844451904e-02
-4.508206546306610107e-01 5.559192895889282227e-01 -2.686699293553829193e-02 -1.096714884042739868e-01 4.792097508907318115e-01 -4.839777946472167969e-02 2.974079921841621399e-03 4.929215908050537109e-01
-3.503107130527496338e-01 4.475825279951095581e-02 -1.531090438365936279e-01 -1.201167255640029907e-01 6.714969277381896973e-01 -1.908152401447296143e-01 -3.198239803314208984e-01 4.977979063987731934e-01
-4.333815276622772217e-01 5.352004766464233398e-01 1.051811501383781433e-01 -1.548285782337188721e-01 5.771027207374572754e-01 -3.293297886848449707e-01 2.051245570182800293e-01 8.440507203340530396e-02
1.661882549524307251e-02 3.400472998619079590e-01 7.702166438102722168e-01 -2.167221605777740479e-01 1.832410693168640137e-01 9.707789868116378784e-02 -4.129046499729156494e-01 1.743499189615249634e-01
-1.049528568983078003e-01 2.188920229673385620e-01 5.530753135681152344e-01 -3.766031265258789062e-01 4.660416245460510254e-01 3.347994387149810791e-01 -1.779837459325790405e-01 3.638478219509124756e-01
-8.941894769668579102e-02 3.027047812938690186e-01 5.805924534797668457e-01 1.026389151811599731e-01 4.902216494083404541e-01 2.416662871837615967e-01 -3.236309587955474854e-01 3.863870203495025635e-01
-2.983758449554443359e-01 3.024979531764984131e-01 6.764918565750122070e-01 2.421593219041824341e-01 4.968902170658111572e-01 -5.671988800168037415e-02 -2.096389234066009521e-01 9.549381583929061890e-02
2.514399290084838867e-01 6.739459633827209473e-01 -3.185422420501708984e-01 1.805838048458099365e-01 4.235711395740509033e-01 -3.601031899452209473e-01 -1.901394277811050415e-01 5.705481022596359253e-02
-3.199424743652343750e-01 3.852831721305847168e-01 -2.508618235588073730e-01 -3.472667038440704346e-01 6.436784267425537109e-01 1.203883886337280273e-01 -1.782460212707519531e-01 -3.241622149944305420e-01
-4.486890137195587158e-02 2.709330022335052490e-01 -2.302170097827911377e-01 -3.752546906471252441e-01 3.142574131488800049e-01 -6.421918869018554688e-01 -2.889037132263183594e-01 3.689617216587066650e-01
-1.752111762762069702e-01 7.336841821670532227e-01 2.254187464714050293e-01 -2.490229159593582153e-01 1.042501628398895264e-01 -4.599711894989013672e-01 -1.365330368280410767e-01 -2.776679098606109619e-01
4.588365554809570312e-01 6.316991448402404785e-01 4.027513861656188965e-01 -1.081578060984611511e-01 3.136034905910491943e-01 2.418681085109710693e-01 -1.779819726943969727e-01 1.673124730587005615e-01
-3.370727002620697021e-01 5.506004691123962402e-01 -1.406536251306533813e-01 -2.297111600637435913e-01 5.414131879806518555e-01 8.393914438784122467e-03 6.145600229501724243e-02 4.622716605663299561e-01
6.055474281311035156e-01 3.319241702556610107e-01 1.773592978715896606e-01 -2.669657766819000244e-01 5.026321411132812500e-01 -7.272907998412847519e-03 -1.255547702312469482e-01 3.898151516914367676e-01
-4.599358737468719482e-01 2.767969667911529541e-01 1.182213774882256985e-03 1.535785384476184845e-03 4.691011905670166016e-01 -5.762146711349487305e-01 -3.370395600795745850e-01 -2.148571163415908813e-01
-2.251281440258026123e-01 8.817390799522399902e-01 -1.083796173334121704e-01 -2.489224225282669067e-01 1.552853137254714966e-01 -1.137183979153633118e-01 -2.237104028463363647e-01 -1.051349267363548279e-01
-2.012988626956939697e-01 8.181355148553848267e-02 5.352233052253723145e-01 -6.237199306488037109e-01 1.613018065690994263e-01 -6.863133609294891357e-02 -4.900479018688201904e-01 -8.012049645185470581e-02
2.422391176223754883e-01 3.918989002704620361e-01 1.772078722715377808e-01 3.550926446914672852e-01 1.089461892843246460e-01 1.265147626399993896e-01 -7.758253812789916992e-01 2.148631960153579712e-02
2.946842610836029053e-01 1.059725880622863770e-01 2.060103565454483032e-01 -4.808613061904907227e-01 6.684070825576782227e-01 -1.891587674617767334e-01 1.464336812496185303e-01 3.525214195251464844e-01
-1.432699859142303467e-01 -1.001689806580543518e-01 2.783561944961547852e-01 -5.167034268379211426e-02 2.092718631029129028e-01 -3.052387535572052002e-01 -6.918842792510986328e-01 -5.230856537818908691e-01
5.496007800102233887e-01 4.349795877933502197e-01 3.478491604328155518e-01 -3.965552747249603271e-01 4.057376086711883545e-01 -1.622043848037719727e-01 4.366377368569374084e-02 1.940022855997085571e-01
-3.741029798984527588e-01 2.973503768444061279e-01 5.963385701179504395e-01 -1.150158494710922241e-01 2.669488489627838135e-01 -4.876959025859832764e-01 -1.632118076086044312e-01 2.589094936847686768e-01
-3.103856556117534637e-02 1.990417391061782837e-01 3.946948945522308350e-01 -3.840833008289337158e-01 4.089560508728027344e-01 -4.494258463382720947e-01 -2.328886091709136963e-01 4.823372066020965576e-01
2.101446986198425293e-01 5.605261921882629395e-01 6.148254964500665665e-03 -4.639889299869537354e-01 5.821954607963562012e-01 -1.392243355512619019e-01 2.597700357437133789e-01 -2.259937487542629242e-02
6.565150618553161621e-01 1.877248287200927734e-01 5.627061054110527039e-02 -2.028257250785827637e-01 3.470894992351531982e-01 -3.135521113872528076e-01 -5.152267813682556152e-01 7.209671288728713989e-02
2.156049609184265137e-01 8.032922446727752686e-02 1.620955914258956909e-01 -1.369024813175201416e-01 3.704172074794769287e-01 -5.213472247123718262e-01 -5.832831263542175293e-01 -3.909136950969696045e-01
-2.140790373086929321e-01 4.632324874401092529e-01 -8.131334185600280762e-02 -4.040234684944152832e-01 -6.883603334426879883e-02 1.283276975154876709e-01 -6.698017716407775879e-01 3.160668313503265381e-01
-4.214611947536468506e-01 5.373497605323791504e-01 -1.903254836797714233e-01 -4.537980854511260986e-01 1.161844804883003235e-01 -8.788037300109863281e-02 -3.862606883049011230e-01 3.479225039482116699e-01
-4.161016643047332764e-01 3.922358155250549316e-01 3.540189266204833984e-01 -6.478115916252136230e-01 2.572313249111175537e-01 -4.596878215670585632e-02 -2.390932440757751465e-01 5.074247717857360840e-02
-2.640603780746459961e-01 3.410097360610961914e-01 3.562975227832794189e-01 -7.322151660919189453e-01 1.691731512546539307e-01 -1.414242088794708252e-01 -3.146466612815856934e-01 5.722397565841674805e-02
-2.599701583385467529e-01 7.641736418008804321e-02 -4.212716221809387207e-01 -3.630742132663726807e-01 6.052961945533752441e-01 -7.024170458316802979e-02 -3.835469186305999756e-01 3.144165277481079102e-01
3.530981242656707764e-01 2.630587816238403320e-01 -1.059676613658666611e-02 -2.137837260961532593e-01 6.459411382675170898e-01 1.687962710857391357e-01 -1.427807658910751343e-01 5.423905253410339355e-01
-1.245970875024795532e-01 2.137479744851589203e-02 3.627728521823883057e-01 -4.290205538272857666e-01 2.160407900810241699e-01 -6.197093129158020020e-01 -4.874698221683502197e-01 -3.982821479439735413e-03
-3.449107706546783447e-01 5.810467004776000977e-01 1.847165077924728394e-01 9.257228672504425049e-02 -1.245736237615346909e-02 -1.340460777282714844e-01 -6.205445528030395508e-01 3.123018145561218262e-01
-1.524837911128997803e-01 8.853160738945007324e-01 -2.263039499521255493e-01 -7.354192435741424561e-02 1.844169795513153076e-01 -1.698372885584831238e-02 -3.135485053062438965e-01 6.108549237251281738e-02
-3.387558162212371826e-01 5.937713384628295898e-01 6.206170916557312012e-01 -8.371146023273468018e-02 2.999272942543029785e-01 4.138533957302570343e-03 -1.091088652610778809e-01 1.965412199497222900e-01
4.975435137748718262e-02 2.767585515975952148e-01 1.024914309382438660e-01 1.668729484081268311e-01 6.763071417808532715e-01 -6.499244570732116699e-01 1.177591923624277115e-02 -5.144143477082252502e-02
-2.039356678724288940e-01 8.184887766838073730e-01 1.240263972431421280e-02 -3.437646031379699707e-01 1.122042909264564514e-01 1.416613999754190445e-02 -3.176887929439544678e-01 2.375749796628952026e-01
1.853938698768615723e-01 4.319551587104797363e-01 -1.637249886989593506e-01 -2.332838326692581177e-01 5.642691999673843384e-02 -1.804120838642120361e-02 -8.047315478324890137e-01 2.161352336406707764e-01
3.008188866078853607e-02 3.995075523853302002e-01 -2.069841884076595306e-02 -1.158568933606147766e-01 7.819150090217590332e-01 2.167874127626419067e-01 -2.020714245736598969e-02 -4.084623456001281738e-01
1.807528138160705566e-01 4.196029603481292725e-01 4.672978818416595459e-01 -1.515913009643554688e-01 2.210485488176345825e-01 -3.045296669006347656e-01 -5.870181322097778320e-01 -2.524349689483642578e-01
-2.559602260589599609e-01 3.171103596687316895e-01 3.060105741024017334e-01 -6.344730257987976074e-01 1.474388539791107178e-01 -4.621385931968688965e-01 -3.199819922447204590e-01 -5.322689656168222427e-03
-1.316839605569839478e-01 -1.769581995904445648e-02 3.533139824867248535e-01 -7.005828619003295898e-01 3.281169831752777100e-01 1.479826420545578003e-01 -4.690684080123901367e-01 1.308208554983139038e-01
-3.793417513370513916e-01 1.507743746042251587e-01 -5.350182950496673584e-02 -1.449333131313323975e-01 6.295756697654724121e-01 -3.866006433963775635e-01 -7.905359566211700439e-02 5.073695182800292969e-01
2.528386414051055908e-01 2.625810205936431885e-01 -1.079376041889190674e-01 -5.274482369422912598e-01 2.027842253446578979e-01 -3.010350167751312256e-01 -4.983387887477874756e-01 -4.440569281578063965e-01
-1.656139791011810303e-01 2.435996532440185547e-01 4.094551205635070801e-01 -6.639499068260192871e-01 3.156042993068695068e-01 -3.436298370361328125e-01 -1.833034306764602661e-01 2.312153577804565430e-01
-3.370784819126129150e-01 -6.065031513571739197e-03 -1.963686943054199219e-01 -1.837746500968933105e-01 7.411006093025207520e-01 -4.167860448360443115e-01 -1.815980672836303711e-01 2.410168051719665527e-01
-5.116950273513793945e-01 3.206368088722229004e-01 3.620437085628509521e-01 1.656709313392639160e-01 6.088631749153137207e-01 7.398104667663574219e-02 -3.115054666996002197e-01 -6.012109667062759399e-02
-3.402073979377746582e-01 2.411661744117736816e-01 -1.464096605777740479e-01 -1.081158686429262161e-02 6.074682474136352539e-01 -1.264031082391738892e-01 -4.015260040760040283e-01 -5.082584023475646973e-01
5.594167858362197876e-02 2.121898829936981201e-01 -4.531559646129608154e-01 -2.288929075002670288e-01 6.735746860504150391e-01 3.097307384014129639e-01 -3.758383095264434814e-01 -5.668639764189720154e-02
2.193115800619125366e-01 -3.149952739477157593e-02 1.969030946493148804e-01 1.174286380410194397e-01 5.797621011734008789e-01 -5.653808116912841797e-01 -4.919758439064025879e-01 2.303043939173221588e-02
-2.449645102024078369e-01 3.204322755336761475e-01 1.642630696296691895e-01 -1.551342159509658813e-01 6.799752712249755859e-01 5.035892874002456665e-02 -2.117186784744262695e-02 5.664943456649780273e-01
-2.212816476821899414e-02 1.509599238634109497e-01 1.098228851333260536e-03 -2.511015832424163818e-01 3.873950242996215820e-01 -6.659806519746780396e-02 -8.565021157264709473e-01 -1.598819643259048462e-01
-1.894659996032714844e-01 3.109096288681030273e-01 7.077334076166152954e-02 -5.148416757583618164e-01 2.405036240816116333e-01 -5.079128146171569824e-01 -4.303184449672698975e-01 3.104440271854400635e-01
3.861678242683410645e-01 2.212853543460369110e-02 4.885677993297576904e-01 -8.548963069915771484e-02 5.203593373298645020e-01 7.292331010103225708e-02 -5.641074776649475098e-01 1.003440842032432556e-01
-4.211965203285217285e-01 5.927357673645019531e-01 3.968942761421203613e-01 -1.205675229430198669e-01 -1.590790227055549622e-02 6.327567249536514282e-02 -4.617798328399658203e-01 2.858296334743499756e-01
