# Supplementary material for: Where is your field going? A machine learning approach to study the relative motion of the domains of physics
Source: PLoS One. 2020 Jun 18;15(6):e0233997. doi: 10.1371/journal.pone.0233997 (PMC7302634; doi:10.1371/journal.pone.0233997)
Supplement: S25 Data — (ZIP) [file pone.0233997.s025.zip › 24/Pacs4Run_24_VS_500_embeddings1989-1993ED8.txt]

-2.138025164604187012e-01 -3.340964913368225098e-01 -5.645061731338500977e-01 8.202512562274932861e-02 -3.831035196781158447e-01 3.125025331974029541e-02 -1.090717613697052002e-01 5.980228781700134277e-01
-5.443286299705505371e-01 2.362321466207504272e-01 1.285279262810945511e-02 3.300795555114746094e-01 -4.938277900218963623e-01 7.837501913309097290e-02 -4.207951426506042480e-01 3.342242836952209473e-01
-1.472505927085876465e-02 2.061911672353744507e-01 -2.575471699237823486e-01 -3.176557719707489014e-01 -2.469692230224609375e-01 -2.261392772197723389e-01 -4.989109039306640625e-01 6.549715995788574219e-01
-6.636866927146911621e-02 1.837525665760040283e-01 1.494612544775009155e-01 1.639863103628158569e-01 2.554184794425964355e-01 -1.622846722602844238e-01 -4.927022159099578857e-01 7.604405879974365234e-01
-8.835918270051479340e-03 5.700114369392395020e-01 4.834441840648651123e-02 -9.074494242668151855e-02 -3.006142973899841309e-01 9.271423518657684326e-02 -3.057455122470855713e-01 6.870166063308715820e-01
-4.456227421760559082e-01 5.270181223750114441e-02 1.446441113948822021e-01 6.454777717590332031e-02 -2.500642240047454834e-01 -6.101437211036682129e-01 -3.101825714111328125e-02 5.811927318572998047e-01
-2.603386044502258301e-01 -6.963032484054565430e-01 1.405455172061920166e-01 4.128249585628509521e-01 -1.969337761402130127e-01 7.972450554370880127e-02 -1.578685939311981201e-01 4.326046705245971680e-01
-4.258881881833076477e-02 2.472516447305679321e-01 -3.491591811180114746e-01 4.952008277177810669e-02 -2.087055146694183350e-01 -5.370222926139831543e-01 -5.911072492599487305e-01 3.623948097229003906e-01
-1.288706958293914795e-01 -2.409043312072753906e-01 -2.221361547708511353e-01 -1.800860017538070679e-01 -4.130648672580718994e-01 -1.662804782390594482e-01 -5.863592624664306641e-01 5.490840077400207520e-01
-6.026396155357360840e-01 -9.701827913522720337e-02 2.680068910121917725e-01 2.746858000755310059e-01 -1.910121738910675049e-01 3.680204227566719055e-02 -2.764310836791992188e-01 6.048792600631713867e-01
1.907449811697006226e-01 -3.238873183727264404e-01 4.159557819366455078e-02 2.548587024211883545e-01 -4.765011966228485107e-01 2.788034081459045410e-01 -5.569254755973815918e-01 4.208080768585205078e-01
4.442387726157903671e-03 1.841375976800918579e-01 -3.044961988925933838e-01 -3.719445765018463135e-01 -3.361295461654663086e-01 -2.286622226238250732e-01 -4.337845742702484131e-01 6.177170276641845703e-01
-9.452908486127853394e-02 5.980327129364013672e-01 -3.276734352111816406e-01 3.267346024513244629e-01 -7.516028732061386108e-02 1.478051692247390747e-01 -4.806568920612335205e-01 4.009604156017303467e-01
-2.032640427350997925e-01 5.135136842727661133e-01 -2.903915643692016602e-01 2.015243619680404663e-01 -6.909180432558059692e-02 1.573535241186618805e-02 -5.952080488204956055e-01 4.590797424316406250e-01
-2.242946624755859375e-01 4.278767406940460205e-01 8.951778709888458252e-02 4.577424228191375732e-01 -1.383484750986099243e-01 -1.862007975578308105e-01 -5.432012081146240234e-01 4.474295973777770996e-01
2.222955971956253052e-01 -3.184680640697479248e-01 2.381020039319992065e-02 6.181238889694213867e-01 -6.090405583381652832e-01 -9.952386468648910522e-02 -2.164868265390396118e-01 1.970195174217224121e-01
-3.572068214416503906e-01 1.217222511768341064e-01 -7.422822713851928711e-02 3.330357074737548828e-01 6.542996317148208618e-02 -4.680452048778533936e-01 -5.382956862449645996e-01 4.775508940219879150e-01
-3.964356184005737305e-01 1.735524386167526245e-01 -2.746508270502090454e-02 5.917664766311645508e-01 6.400204449892044067e-02 -5.592641234397888184e-02 -5.341912508010864258e-01 4.113298356533050537e-01
-4.291093647480010986e-01 3.305034339427947998e-01 -4.482149705290794373e-02 2.200044691562652588e-01 1.616828516125679016e-02 1.718354076147079468e-01 -4.428179860115051270e-01 6.560069322586059570e-01
-6.319055557250976562e-01 -6.104488670825958252e-02 -6.568768620491027832e-02 3.087002635002136230e-01 -5.159109458327293396e-02 2.609405517578125000e-01 -3.821676671504974365e-01 5.296738743782043457e-01
-2.920378744602203369e-01 -3.744300603866577148e-01 -1.162254363298416138e-01 5.656077861785888672e-01 -4.336332380771636963e-01 -7.483945041894912720e-02 -4.775249660015106201e-01 1.393792927265167236e-01
-2.112156152725219727e-01 2.642118334770202637e-01 2.533995509147644043e-01 3.103936910629272461e-01 -1.497973054647445679e-01 -1.769272536039352417e-01 -5.725123882293701172e-01 5.860985517501831055e-01
4.393658414483070374e-02 -5.491850972175598145e-01 4.497125744819641113e-02 -3.652029484510421753e-02 -1.874645948410034180e-01 4.123840853571891785e-02 -4.543651044368743896e-01 6.706846952438354492e-01
-4.403814077377319336e-01 2.118425220251083374e-01 -1.982362121343612671e-01 5.278402566909790039e-01 -2.109811902046203613e-01 -1.676336824893951416e-01 -5.669519305229187012e-01 2.218681275844573975e-01
-3.317214548587799072e-01 1.969534903764724731e-01 -1.322542428970336914e-01 -5.945533141493797302e-02 2.282502502202987671e-01 1.077107787132263184e-01 -9.223708882927894592e-03 8.754194378852844238e-01
-4.624772071838378906e-01 4.778148829936981201e-01 1.927825659513473511e-01 3.873957395553588867e-01 -3.162548243999481201e-01 -6.668096035718917847e-02 4.855625331401824951e-03 5.158297419548034668e-01
-5.387458801269531250e-01 8.802241832017898560e-02 -2.648102045059204102e-01 4.224945008754730225e-01 8.945419639348983765e-02 -3.841421008110046387e-01 -4.027676582336425781e-01 3.682254850864410400e-01
1.020474284887313843e-01 3.236230909824371338e-01 2.318294793367385864e-01 4.503752887248992920e-01 -5.779689922928810120e-02 -3.941335249692201614e-03 -6.254556775093078613e-01 4.834467172622680664e-01
-4.886578023433685303e-01 2.256980538368225098e-01 4.503981024026870728e-02 8.730006217956542969e-02 -2.850847840309143066e-01 -5.448991656303405762e-01 -1.675025746226310730e-02 5.675873160362243652e-01
-1.317748725414276123e-01 2.289430052042007446e-01 -5.793859250843524933e-03 1.002361439168453217e-02 -6.904863566160202026e-02 -6.813798546791076660e-01 -3.142895400524139404e-01 6.018822789192199707e-01
-6.280247569084167480e-01 -1.520330607891082764e-01 4.016589373350143433e-02 5.189217329025268555e-01 -1.770583093166351318e-01 -2.097357809543609619e-01 -3.011370599269866943e-01 3.815175592899322510e-01
-4.635123535990715027e-02 2.509854137897491455e-01 -2.816114015877246857e-02 1.896180063486099243e-01 2.300424724817276001e-01 2.247178405523300171e-01 -4.559715390205383301e-01 7.660170793533325195e-01
2.760104537010192871e-01 1.411498636007308960e-01 3.296727240085601807e-01 6.617198586463928223e-01 -2.333851456642150879e-01 -1.028408631682395935e-01 -3.858936429023742676e-01 3.786538243293762207e-01
3.350489437580108643e-01 2.122425734996795654e-01 -1.932694017887115479e-01 2.096900045871734619e-01 -6.687360405921936035e-01 3.245269954204559326e-01 -9.201978892087936401e-02 4.476376771926879883e-01
-5.006927251815795898e-01 -3.726177662611007690e-02 3.738121688365936279e-02 1.772540956735610962e-01 -1.213632896542549133e-01 2.016185969114303589e-01 -5.614531636238098145e-01 5.869354605674743652e-01
2.700018286705017090e-01 1.930215060710906982e-01 2.081978023052215576e-01 3.059980571269989014e-01 -1.502795815467834473e-01 3.935046866536140442e-02 2.448340505361557007e-01 8.177924752235412598e-01
8.576269447803497314e-02 1.336116641759872437e-01 2.852959632873535156e-01 -2.244763262569904327e-02 -3.567211925983428955e-01 2.831909060478210449e-01 -4.869877696037292480e-01 6.695453524589538574e-01
4.287677109241485596e-01 -1.091129630804061890e-01 8.561740815639495850e-02 3.808820545673370361e-01 -8.613076806068420410e-02 7.656986266374588013e-02 1.318284720182418823e-01 7.881566882133483887e-01
3.514086604118347168e-01 1.627866625785827637e-01 1.414776593446731567e-02 2.226337231695652008e-02 -5.304685831069946289e-01 3.942119479179382324e-01 -2.551644444465637207e-01 5.894131660461425781e-01
4.243251681327819824e-01 4.267359152436256409e-02 -6.318334937095642090e-01 2.967115938663482666e-01 -2.790126502513885498e-01 2.603672444820404053e-01 -1.101352833211421967e-02 4.302500784397125244e-01
-1.815625429153442383e-01 3.900551497936248779e-01 1.228534430265426636e-01 4.556732475757598877e-01 -1.214914321899414062e-01 -1.771187782287597656e-01 -5.776275396347045898e-01 4.608428478240966797e-01
-6.037285327911376953e-01 2.832821905612945557e-01 1.325875986367464066e-02 1.337108314037322998e-01 -3.306761384010314941e-01 -2.992861568927764893e-01 1.260730922222137451e-01 5.677986741065979004e-01
-8.047687262296676636e-02 4.107156097888946533e-01 -3.290999829769134521e-01 -9.694045782089233398e-02 -1.397844254970550537e-01 3.199569880962371826e-02 -5.741403102874755859e-01 5.974373221397399902e-01
-4.312373399734497070e-01 2.079782634973526001e-01 -1.628432869911193848e-01 5.217463374137878418e-01 1.329436749219894409e-01 -4.439205825328826904e-01 -2.326026707887649536e-01 4.507758915424346924e-01
-9.592709690332412720e-02 3.105809688568115234e-01 -4.236783087253570557e-02 1.490211635828018188e-01 1.006304845213890076e-01 2.995552122592926025e-01 -5.103949904441833496e-01 7.141233086585998535e-01
-6.281877160072326660e-01 5.161387380212545395e-04 4.645501449704170227e-02 2.552462816238403320e-01 -1.289988905191421509e-01 2.455805987119674683e-01 -2.891203165054321289e-01 6.144347786903381348e-01
9.055723249912261963e-02 -5.996857956051826477e-02 -3.767905235290527344e-01 4.421426653861999512e-01 -5.862749814987182617e-01 3.779523968696594238e-01 1.302611678838729858e-01 3.836764693260192871e-01
2.356644123792648315e-01 2.477790117263793945e-01 3.029325045645236969e-02 -1.083563268184661865e-01 -6.198931932449340820e-01 3.014712035655975342e-01 -1.947580575942993164e-01 5.977672934532165527e-01
-3.041005730628967285e-01 7.958744466304779053e-02 -2.498999238014221191e-01 1.192082166671752930e-01 3.482230901718139648e-01 1.476912293583154678e-02 -4.037328362464904785e-01 7.348812818527221680e-01
-5.909558534622192383e-01 1.159735862165689468e-02 -1.674031615257263184e-01 6.806731820106506348e-01 -4.990767687559127808e-02 -1.090044379234313965e-01 -2.594122886657714844e-01 2.786207199096679688e-01
-2.485330849885940552e-01 5.384837388992309570e-01 -2.305167727172374725e-03 6.828238964080810547e-01 -1.241883337497711182e-01 -2.674145400524139404e-01 -9.050500392913818359e-02 2.947684526443481445e-01
6.065378338098526001e-02 1.988322734832763672e-01 -2.934964299201965332e-01 -2.481685727834701538e-01 -4.155028462409973145e-01 -7.006377726793289185e-02 -6.417962312698364258e-01 4.686205089092254639e-01
-4.937707781791687012e-01 -1.012062840163707733e-02 -3.564468398690223694e-02 6.143575906753540039e-01 -2.479501068592071533e-01 -9.439978003501892090e-02 -5.007183551788330078e-01 2.372185885906219482e-01
-1.663848757743835449e-02 -2.363491207361221313e-01 2.432286441326141357e-01 5.894690155982971191e-01 -3.219559490680694580e-01 -4.587027132511138916e-01 1.646535694599151611e-01 4.427794814109802246e-01
-9.732674807310104370e-02 3.136374801397323608e-02 -4.544072151184082031e-01 -9.418020397424697876e-02 -4.819853901863098145e-01 4.457867443561553955e-01 -3.014090936630964279e-03 5.857843160629272461e-01
1.288230419158935547e-01 -1.694038808345794678e-01 -3.995482921600341797e-01 2.083151936531066895e-01 -6.833195686340332031e-01 1.440496444702148438e-01 2.292251139879226685e-01 4.598398208618164062e-01
-3.547717034816741943e-01 2.319864034652709961e-01 2.607294917106628418e-01 5.575427412986755371e-01 -3.079436719417572021e-01 -3.827596902847290039e-01 1.354741305112838745e-01 4.263777732849121094e-01
-2.057325690984725952e-01 2.515678107738494873e-01 5.110511183738708496e-02 3.282000124454498291e-01 7.599358912557363510e-03 1.314899921417236328e-01 -6.834170222282409668e-01 5.474072098731994629e-01
3.334373235702514648e-01 -2.360413223505020142e-01 -2.138194441795349121e-01 7.451232522726058960e-02 -6.495406478643417358e-02 -3.827279061079025269e-02 3.134120106697082520e-01 8.233603239059448242e-01
-3.319672942161560059e-01 9.130000323057174683e-02 2.177723646163940430e-01 2.472829446196556091e-02 -6.057783961296081543e-01 -4.886054992675781250e-01 -7.681319117546081543e-02 4.709805548191070557e-01
4.037289023399353027e-01 -1.281408220529556274e-01 -2.178215682506561279e-01 2.296745926141738892e-01 -1.871094107627868652e-01 -1.582553088665008545e-01 3.839295804500579834e-01 7.161911129951477051e-01
-4.043404757976531982e-01 -4.551722109317779541e-02 -3.062253594398498535e-01 -1.093904376029968262e-01 2.086242139339447021e-01 2.825795710086822510e-01 -2.139965295791625977e-01 7.480154633522033691e-01
8.197743445634841919e-02 -4.022720158100128174e-01 -8.245428651571273804e-02 -2.073195129632949829e-01 -2.971810400485992432e-01 -8.370371162891387939e-02 -5.357599854469299316e-01 6.319139003753662109e-01
-3.095184862613677979e-01 4.433418214321136475e-01 -2.384360134601593018e-01 2.879843413829803467e-01 -1.600666493177413940e-01 -6.087888479232788086e-01 -1.489678174257278442e-01 3.865528404712677002e-01
-6.266229748725891113e-01 -2.395335957407951355e-02 -6.860490143299102783e-02 2.840502560138702393e-01 -8.481098711490631104e-02 6.457397341728210449e-02 -5.143971443176269531e-01 4.953902065753936768e-01
5.684360861778259277e-01 -1.074504945427179337e-02 -3.773503601551055908e-01 2.738398313522338867e-01 -4.672775864601135254e-01 1.243494525551795959e-01 -1.787655614316463470e-02 4.746080040931701660e-01
-2.059496790170669556e-01 1.583715528249740601e-01 -1.219382435083389282e-01 -7.023461908102035522e-02 -5.095929503440856934e-01 -6.479483246803283691e-01 -1.322481334209442139e-01 4.644242227077484131e-01
4.007384181022644043e-01 -3.834668397903442383e-01 -2.566212713718414307e-01 5.155504941940307617e-01 3.022736683487892151e-02 -4.234570562839508057e-01 -3.115618526935577393e-01 2.888160049915313721e-01
2.281534112989902496e-02 1.854231357574462891e-01 1.242410391569137573e-01 4.005047082901000977e-01 4.284700453281402588e-01 -2.015051692724227905e-01 -3.519104719161987305e-01 6.642483472824096680e-01
-9.710169583559036255e-02 4.062629640102386475e-01 6.378362327814102173e-02 4.378630518913269043e-01 -4.039930179715156555e-02 1.174905076622962952e-01 -5.696147084236145020e-01 5.383607745170593262e-01
-2.750823199748992920e-01 3.502864539623260498e-01 -1.546045392751693726e-01 6.411559581756591797e-01 -2.163699682569131255e-04 5.868044495582580566e-02 -5.407987833023071289e-01 2.659676969051361084e-01
-1.566856056451797485e-01 4.810841679573059082e-01 -3.341822326183319092e-02 4.087063372135162354e-01 3.161452338099479675e-02 7.763514667749404907e-02 -5.202474594116210938e-01 5.460457801818847656e-01
1.417245417833328247e-01 -2.631882131099700928e-01 -6.965581178665161133e-01 -1.723569631576538086e-01 -2.454496771097183228e-01 -3.233329951763153076e-01 -3.061693012714385986e-01 3.704277276992797852e-01
2.638812363147735596e-01 -2.567706108093261719e-01 -1.161399334669113159e-01 -2.153383940458297729e-01 -2.643324434757232666e-01 -2.815959155559539795e-01 -5.482005476951599121e-01 5.957217812538146973e-01
-3.437829017639160156e-02 1.108402535319328308e-01 -3.561578989028930664e-01 -2.618200778961181641e-01 -4.829779565334320068e-01 -5.103934407234191895e-01 -9.736992418766021729e-02 5.365484356880187988e-01
-2.590399384498596191e-01 5.921474844217300415e-02 -7.507051825523376465e-01 -5.114090070128440857e-02 -1.402091085910797119e-01 -4.452812075614929199e-01 -2.596585452556610107e-01 2.790369689464569092e-01
-4.703210294246673584e-02 -6.285728812217712402e-01 -4.465687274932861328e-01 4.177604913711547852e-01 1.049421429634094238e-01 -2.400613576173782349e-01 6.042833253741264343e-02 3.955285847187042236e-01
4.792294502258300781e-01 1.459321379661560059e-01 -2.602401375770568848e-01 3.409708440303802490e-01 1.636471301317214966e-01 7.930850982666015625e-02 1.302899718284606934e-01 7.176427245140075684e-01
-4.202520847320556641e-01 1.153540215454995632e-03 -1.271378844976425171e-01 9.546455740928649902e-02 5.664031580090522766e-02 -5.218988656997680664e-01 -2.031310349702835083e-01 6.937294006347656250e-01
2.697543501853942871e-01 1.749097555875778198e-01 -3.117020130157470703e-01 3.868236020207405090e-02 -2.070016264915466309e-01 -6.381220817565917969e-01 -4.377945363521575928e-01 3.953114151954650879e-01
1.815086156129837036e-01 3.710412979125976562e-01 -6.433262825012207031e-01 1.263099014759063721e-01 -3.411535024642944336e-01 8.989568799734115601e-02 2.141343951225280762e-01 4.787897765636444092e-01
1.133491694927215576e-01 1.213238313794136047e-01 3.852643966674804688e-01 3.695687353610992432e-01 -2.879016995429992676e-01 -4.790830612182617188e-01 -4.165774285793304443e-01 4.488630890846252441e-01
-3.580013513565063477e-01 -1.220113970339298248e-02 -1.661961972713470459e-01 7.044003009796142578e-01 4.766569659113883972e-02 -1.694380193948745728e-01 -5.127677321434020996e-01 2.323208600282669067e-01
2.537220716476440430e-01 -2.925592958927154541e-01 5.143621191382408142e-02 7.914456725120544434e-01 -2.894191741943359375e-01 -1.090873926877975464e-01 -2.788835763931274414e-01 2.180888205766677856e-01
1.815046817064285278e-01 -2.977260351181030273e-01 2.081334441900253296e-01 7.192701101303100586e-01 -2.106070965528488159e-01 -3.341256380081176758e-01 1.048816926777362823e-02 4.020457565784454346e-01
-5.507302284240722656e-01 -1.392388045787811279e-01 -8.184442669153213501e-02 4.930260777473449707e-01 -2.745143473148345947e-01 -6.335511803627014160e-02 -5.234901905059814453e-01 2.722526490688323975e-01
2.160534262657165527e-01 -1.137371137738227844e-01 1.512365490198135376e-01 3.955882787704467773e-01 -3.224837779998779297e-02 8.186652511358261108e-02 2.478384673595428467e-01 8.317790031433105469e-01
-2.885716259479522705e-01 5.958514213562011719e-01 -2.476504296064376831e-01 1.007273793220520020e-01 -3.426425755023956299e-01 -6.805510073900222778e-02 -4.370223581790924072e-01 4.209357202053070068e-01
3.199627995491027832e-02 -3.679708838462829590e-01 -4.694999195635318756e-03 -1.825195550918579102e-01 -9.757199138402938843e-02 -1.844787448644638062e-01 -4.959619939327239990e-01 7.353279590606689453e-01
-2.101613134145736694e-01 4.809001982212066650e-01 -3.317314386367797852e-01 1.587637215852737427e-01 2.286951690912246704e-01 -1.470173150300979614e-01 -2.927082479000091553e-01 6.555318236351013184e-01
-4.354123473167419434e-01 9.105296432971954346e-02 -6.305417418479919434e-02 6.305166482925415039e-01 5.986289307475090027e-02 -5.221985578536987305e-01 7.370883226394653320e-02 3.448050320148468018e-01
3.698384761810302734e-01 9.461726248264312744e-02 -4.989529252052307129e-01 1.667547225952148438e-01 -6.663820147514343262e-01 -4.283803701400756836e-02 -4.899270832538604736e-02 3.594518005847930908e-01
-3.262418806552886963e-01 1.350124627351760864e-01 -3.379479050636291504e-01 1.339981798082590103e-02 2.620016224682331085e-02 -5.506898760795593262e-01 -3.801998496055603027e-01 5.589739084243774414e-01
-3.927354514598846436e-01 -4.165995493531227112e-02 9.033379703760147095e-02 4.210290312767028809e-01 2.059549093246459961e-02 -8.708706498146057129e-02 -5.990060567855834961e-01 5.401677489280700684e-01
-1.966616958379745483e-01 -5.335268974304199219e-01 -5.013272166252136230e-01 1.263427548110485077e-02 -1.142338067293167114e-01 -1.759420037269592285e-01 -4.268366694450378418e-01 4.460833072662353516e-01
-1.360985934734344482e-01 -3.083146214485168457e-01 1.388229578733444214e-01 -1.380398571491241455e-01 -3.312559127807617188e-01 -5.602830052375793457e-01 -1.707692593336105347e-01 6.287151575088500977e-01
-7.507791370153427124e-02 -4.400141537189483643e-02 -5.306703448295593262e-01 -1.028466075658798218e-01 -2.047177255153656006e-01 -5.627338886260986328e-01 -4.489642977714538574e-01 3.742873966693878174e-01
-8.966876566410064697e-02 -4.769084751605987549e-01 -2.568733990192413330e-01 6.011220216751098633e-01 -2.367626428604125977e-01 1.974132657051086426e-02 -5.146617889404296875e-01 1.259486675262451172e-01
-3.147240281105041504e-01 -2.396628633141517639e-02 -1.079013496637344360e-01 -7.508598268032073975e-02 2.756910920143127441e-01 7.953982800245285034e-02 -2.609477043151855469e-01 8.559602499008178711e-01
-1.429048478603363037e-01 -2.881664037704467773e-01 -3.323776721954345703e-01 1.537516713142395020e-01 -2.726745307445526123e-01 5.848690271377563477e-01 -8.064094930887222290e-02 5.826644301414489746e-01
-4.454640150070190430e-01 4.053441882133483887e-01 -3.043254837393760681e-02 2.085110098123550415e-01 -4.719832539558410645e-01 -4.343061745166778564e-01 1.017155274748802185e-01 4.136650562286376953e-01
2.214569300413131714e-01 -2.877894341945648193e-01 8.544228225946426392e-02 8.424903750419616699e-01 -1.490338593721389771e-01 -9.309579432010650635e-02 -1.828755587339401245e-01 2.944866418838500977e-01
-6.614758819341659546e-02 2.096113413572311401e-01 -1.067574247717857361e-01 -5.448729172348976135e-02 4.769894480705261230e-02 -6.659588217735290527e-01 -2.627346217632293701e-01 6.500120759010314941e-01
-5.153580009937286377e-02 -2.161618322134017944e-02 -5.134817957878112793e-01 -1.670894399285316467e-02 -3.388797044754028320e-01 4.769269227981567383e-01 2.248176746070384979e-02 6.246036887168884277e-01
-1.514880359172821045e-01 2.718712389469146729e-01 -2.151704579591751099e-01 3.850877881050109863e-01 7.107447832822799683e-02 -5.199676156044006348e-01 -5.747764110565185547e-01 3.205628991127014160e-01
-1.471132040023803711e-01 -1.944348216056823730e-01 -7.582832872867584229e-02 -8.843221515417098999e-02 -4.572733938694000244e-01 4.603193998336791992e-01 -7.106146309524774551e-03 7.112941145896911621e-01
-2.832086086273193359e-01 3.199437558650970459e-01 -2.940374314785003662e-01 6.658684015274047852e-01 1.794231534004211426e-01 3.193464130163192749e-02 -4.190312623977661133e-01 2.806963622570037842e-01
5.813509225845336914e-01 1.926106512546539307e-01 -2.785389423370361328e-01 4.896245002746582031e-01 -2.909691929817199707e-01 6.656172126531600952e-02 8.338348008692264557e-03 4.673896431922912598e-01
3.615912199020385742e-01 2.437162697315216064e-01 -3.045240640640258789e-01 3.246320784091949463e-01 -6.255822777748107910e-01 1.027709767222404480e-01 1.425226330757141113e-01 4.353223443031311035e-01
-2.652723575010895729e-03 -2.424137145280838013e-01 -1.541872024536132812e-01 2.808031439781188965e-01 -6.506851911544799805e-01 9.743715822696685791e-02 3.897033333778381348e-01 5.038357973098754883e-01
6.321681141853332520e-01 1.147733703255653381e-01 -6.108369305729866028e-02 2.082996517419815063e-01 -2.183566689491271973e-01 -1.420753598213195801e-01 7.358873635530471802e-02 6.832204461097717285e-01
-5.492922663688659668e-01 2.465539872646331787e-01 -1.658365279436111450e-01 2.180350124835968018e-01 -1.300879716873168945e-01 -5.007246136665344238e-01 -3.044799864292144775e-01 4.495465457439422607e-01
9.941453486680984497e-02 6.918837130069732666e-02 1.573777571320533752e-02 5.521032810211181641e-01 -1.154319103807210922e-02 2.566903531551361084e-01 3.071880638599395752e-01 7.210245728492736816e-01
-6.802050471305847168e-01 1.429755836725234985e-01 1.007453445345163345e-02 2.702262401580810547e-01 -3.326587080955505371e-01 -9.632162749767303467e-02 -3.198307454586029053e-01 4.706633687019348145e-01
-2.377558350563049316e-01 2.112852931022644043e-01 -2.403117120265960693e-01 2.994570732116699219e-01 1.265189796686172485e-01 -6.154304742813110352e-01 -4.211923778057098389e-01 4.233694076538085938e-01
-1.035226061940193176e-01 3.393118977546691895e-01 4.855511710047721863e-02 1.887583583593368530e-01 -3.385860472917556763e-02 -6.930114030838012695e-01 -2.651918232440948486e-01 5.333151817321777344e-01
4.340416286140680313e-03 6.369987726211547852e-01 -2.934091389179229736e-01 2.337278872728347778e-01 -8.911802619695663452e-02 -1.108050942420959473e-01 -4.710643589496612549e-01 4.597551226615905762e-01
3.326021134853363037e-01 6.422585248947143555e-02 -1.104111373424530029e-01 5.480709671974182129e-01 -4.883997440338134766e-01 4.338795840740203857e-01 -2.151684463024139404e-01 3.155871331691741943e-01
-5.627979636192321777e-01 -1.093089357018470764e-01 8.342573046684265137e-02 5.685963034629821777e-01 -1.214074492454528809e-01 -2.868853807449340820e-01 -3.110982179641723633e-01 3.836971223354339600e-01
3.719766139984130859e-01 -2.807413786649703979e-02 4.609973430633544922e-01 3.852944374084472656e-01 -3.316351175308227539e-01 1.000970881432294846e-02 -3.405586481094360352e-01 5.232711434364318848e-01
3.606384098529815674e-01 -8.764956891536712646e-02 -2.262446284294128418e-01 3.363485932350158691e-01 -3.328217267990112305e-01 -1.986222714185714722e-01 4.335745275020599365e-01 5.997768640518188477e-01
7.171219587326049805e-02 -3.416664004325866699e-01 -6.251851320266723633e-01 6.056758165359497070e-01 -1.389672458171844482e-01 -2.661407589912414551e-01 -1.480263173580169678e-01 9.147178381681442261e-02
3.818206787109375000e-01 3.090283870697021484e-01 -7.021310925483703613e-02 -1.313127875328063965e-01 -3.061538003385066986e-02 -1.535703241825103760e-01 -4.220066964626312256e-01 7.307057380676269531e-01
3.030237555503845215e-02 4.091535806655883789e-01 -3.332732021808624268e-01 1.810481846332550049e-01 6.733417976647615433e-03 -6.197112202644348145e-01 -3.286891877651214600e-01 4.423818290233612061e-01
-5.224910378456115723e-02 -1.363911181688308716e-01 1.276598125696182251e-01 6.035513281822204590e-01 -4.850810170173645020e-01 -4.591087400913238525e-01 2.450331002473831177e-01 3.032667934894561768e-01
-9.833288192749023438e-02 2.748012170195579529e-02 -1.296983957290649414e-01 4.179196655750274658e-01 5.056656599044799805e-01 1.245347186923027039e-01 -2.821649610996246338e-01 6.687849164009094238e-01
-2.169651910662651062e-02 -3.397841155529022217e-01 2.210009843111038208e-01 5.375255346298217773e-01 -5.152170062065124512e-01 -3.504682779312133789e-01 -2.862641215324401855e-01 2.758209407329559326e-01
5.205169692635536194e-02 -5.775071680545806885e-02 -2.744459509849548340e-01 -2.457134425640106201e-02 -6.157765984535217285e-01 4.254671931266784668e-01 -1.411949694156646729e-01 5.812848210334777832e-01
-4.354514554142951965e-02 -5.211908221244812012e-01 -5.670304298400878906e-01 -1.628283113241195679e-01 -2.177819460630416870e-01 -3.337236344814300537e-01 -1.005203425884246826e-01 4.577365517616271973e-01
2.071157544851303101e-01 1.844677776098251343e-01 -3.053678870201110840e-01 1.227827221155166626e-01 -2.740162014961242676e-01 -6.547927856445312500e-01 -4.715014994144439697e-01 2.976530492305755615e-01
5.212954878807067871e-01 1.673009246587753296e-01 -3.918477892875671387e-01 3.291592597961425781e-01 -4.672347605228424072e-01 3.273618174716830254e-03 5.592621490359306335e-02 4.657510817050933838e-01
2.520914077758789062e-01 -2.258209288120269775e-01 3.565775752067565918e-01 6.311575770378112793e-01 -2.775094211101531982e-01 -2.173795998096466064e-01 -2.696318030357360840e-01 4.037089645862579346e-01
3.413051068782806396e-01 -2.757352218031883240e-02 4.851995408535003662e-02 -9.902860224246978760e-02 -3.642761409282684326e-01 -1.157006323337554932e-01 -6.125682592391967773e-01 5.909874439239501953e-01
3.272379040718078613e-01 -9.688406437635421753e-02 2.089763283729553223e-01 6.454632878303527832e-01 -4.943496584892272949e-01 3.329365327954292297e-02 -2.477132678031921387e-01 3.411492109298706055e-01
6.868065893650054932e-02 2.796164713799953461e-02 5.530959740281105042e-02 3.541762530803680420e-01 -3.673544526100158691e-01 2.479553967714309692e-02 5.105655193328857422e-01 6.853904724121093750e-01
-1.157865002751350403e-01 6.217015981674194336e-01 -3.044003844261169434e-01 5.021958351135253906e-01 6.479592621326446533e-02 -2.050268352031707764e-01 -3.185461163520812988e-01 3.278935849666595459e-01
3.869106173515319824e-01 5.693570896983146667e-02 3.778984844684600830e-01 4.559935331344604492e-01 -3.939689099788665771e-01 2.947965450584888458e-02 -3.805304169654846191e-01 4.420826137065887451e-01
9.295280277729034424e-02 -7.715067267417907715e-02 -1.145657747983932495e-01 5.457897856831550598e-02 -5.693094730377197266e-01 4.835770130157470703e-01 -3.943317830562591553e-01 5.058119297027587891e-01
5.054029226303100586e-01 2.015203088521957397e-01 -2.802501022815704346e-01 3.896825611591339111e-01 3.618641942739486694e-02 -1.861146241426467896e-01 2.410630285739898682e-01 6.160400509834289551e-01
-4.506319165229797363e-01 8.197785913944244385e-02 -1.735884100198745728e-01 -4.112265631556510925e-02 2.347112149000167847e-01 3.655445203185081482e-02 -2.347654551267623901e-01 8.042674660682678223e-01
4.859368205070495605e-01 3.395655155181884766e-01 -1.841825544834136963e-01 4.450882375240325928e-01 -1.464871615171432495e-01 -1.968257278203964233e-01 1.988787353038787842e-01 5.628339648246765137e-01
-3.158829212188720703e-01 -8.908129483461380005e-02 -3.142276704311370850e-01 2.767417728900909424e-01 1.578720360994338989e-01 -5.083338022232055664e-01 -5.527778267860412598e-01 3.578647673130035400e-01
1.233616657555103302e-02 -2.558948397636413574e-01 -1.445834785699844360e-01 -2.246013879776000977e-01 -3.803691864013671875e-01 -1.115272194147109985e-01 -6.904613971710205078e-01 4.787060618400573730e-01
3.334755003452301025e-01 3.646896183490753174e-01 -5.015105009078979492e-01 2.386926561594009399e-01 -3.884075582027435303e-01 -6.839791685342788696e-02 2.435084879398345947e-01 4.821550250053405762e-01
-2.769581601023674011e-02 -1.851638257503509521e-01 1.380131542682647705e-01 5.513786077499389648e-01 -3.771232068538665771e-01 -5.530101656913757324e-01 -3.643220663070678711e-01 2.472013980150222778e-01
3.524109423160552979e-01 2.352848201990127563e-01 2.226215153932571411e-01 5.693113207817077637e-01 -5.153708457946777344e-01 1.778659969568252563e-02 -5.481736734509468079e-02 4.217148721218109131e-01
5.266807675361633301e-01 -6.532014906406402588e-02 -2.203563302755355835e-01 2.681253254413604736e-01 -2.423866987228393555e-01 -2.451160699129104614e-01 2.709200382232666016e-01 6.369158029556274414e-01
2.920334339141845703e-01 -5.844177007675170898e-01 -7.736767828464508057e-02 1.032436043024063110e-01 -1.056893691420555115e-01 1.079497113823890686e-01 -4.747032523155212402e-01 5.553023815155029297e-01
1.043184101581573486e-01 -2.028841339051723480e-02 4.539984092116355896e-02 4.973573684692382812e-01 2.265628986060619354e-02 2.908308506011962891e-01 2.639490664005279541e-01 7.645362019538879395e-01
-4.155416041612625122e-02 -5.559238791465759277e-02 1.870525628328323364e-02 1.382816676050424576e-02 -4.666746854782104492e-01 -4.967418909072875977e-01 -6.406019330024719238e-01 3.460247218608856201e-01
2.000789344310760498e-01 1.541413813829421997e-01 -1.562153249979019165e-01 4.694611728191375732e-01 -4.520112276077270508e-02 7.388767600059509277e-02 4.185704588890075684e-01 7.132377624511718750e-01
-1.440599709749221802e-01 -6.247530579566955566e-01 -2.896259427070617676e-01 4.849995970726013184e-01 -4.666071236133575439e-01 -2.824412658810615540e-02 -1.515769213438034058e-01 1.683066338300704956e-01
6.627789139747619629e-02 -2.283774912357330322e-01 -4.038110077381134033e-01 1.660439968109130859e-01 -2.775367200374603271e-01 3.415201902389526367e-01 2.905971407890319824e-01 6.889901757240295410e-01
2.365892976522445679e-01 2.151025682687759399e-01 -3.201800584793090820e-01 2.796448171138763428e-01 -6.972168087959289551e-01 5.971683561801910400e-02 1.573063731193542480e-01 4.501301646232604980e-01
1.245760470628738403e-01 -5.178123116493225098e-01 -2.901164293289184570e-01 5.879755020141601562e-01 6.682333350181579590e-02 -3.961387276649475098e-01 -2.095392160117626190e-02 3.530412018299102783e-01
-2.797350287437438965e-01 1.593924313783645630e-01 1.457301378250122070e-01 5.800272226333618164e-01 -1.147927492856979370e-01 2.696014381945133209e-02 -5.859037637710571289e-01 4.260118007659912109e-01
-1.526261270046234131e-01 4.624626338481903076e-01 -3.618344068527221680e-01 -1.612277328968048096e-01 -2.658382654190063477e-01 2.995414473116397858e-02 -4.791811108589172363e-01 5.520266890525817871e-01
-5.210830569267272949e-01 1.651088297367095947e-01 -4.358666837215423584e-01 2.029830068349838257e-01 1.275309473276138306e-01 -4.081815779209136963e-01 -2.808744013309478760e-01 4.563583731651306152e-01
2.596861124038696289e-01 -3.758252263069152832e-01 2.354637980461120605e-01 6.404431462287902832e-01 -3.159356117248535156e-01 3.016001544892787933e-02 -2.824822068214416504e-01 3.810337781906127930e-01
-3.326801359653472900e-01 1.525165736675262451e-01 -5.505052208900451660e-01 6.987703591585159302e-02 -3.076261840760707855e-02 -3.297671377658843994e-01 -5.667128562927246094e-01 3.567460477352142334e-01
-5.700761824846267700e-02 -1.792844384908676147e-01 -4.229177907109260559e-02 -1.330052465200424194e-01 -5.971112847328186035e-02 -7.240565419197082520e-01 -6.808408349752426147e-02 6.423934698104858398e-01
-2.559658698737621307e-02 3.872821480035781860e-02 -2.912485003471374512e-01 1.138776540756225586e-01 -6.625600457191467285e-01 3.868252933025360107e-01 1.553241759538650513e-01 5.360091924667358398e-01
-6.177242398262023926e-01 2.651431858539581299e-01 1.161005198955535889e-01 2.011005878448486328e-01 -5.157666206359863281e-01 -3.698455914855003357e-02 1.073693204671144485e-02 4.761269986629486084e-01
-3.849206864833831787e-01 2.280499190092086792e-01 -1.852892488241195679e-01 4.765240550041198730e-01 1.745938062667846680e-01 -5.183415412902832031e-01 -1.613778620958328247e-01 4.617555737495422363e-01
2.967320680618286133e-01 1.743241697549819946e-01 -2.776136398315429688e-01 2.825769484043121338e-01 -6.967699527740478516e-01 -3.066277131438255310e-02 1.627355068922042847e-01 4.601422846317291260e-01
-7.153763622045516968e-02 1.129544526338577271e-01 -2.542101740837097168e-01 -1.294086407870054245e-02 -2.705149054527282715e-01 -5.597530603408813477e-01 -5.885136127471923828e-01 4.295155107975006104e-01
-1.650842726230621338e-01 3.940090835094451904e-01 -1.802876889705657959e-01 2.322911918163299561e-01 2.491415590047836304e-01 -3.230655789375305176e-01 -5.112309455871582031e-01 5.506736040115356445e-01
4.450798928737640381e-01 -1.077772974967956543e-01 -2.505845725536346436e-01 1.393849849700927734e-01 1.543823778629302979e-01 1.777568608522415161e-01 6.773754209280014038e-02 8.050140142440795898e-01
3.180408179759979248e-01 -3.080208599567413330e-01 -5.852413177490234375e-01 5.585499405860900879e-01 -4.336769133806228638e-02 -2.977237701416015625e-01 -1.649444401264190674e-01 1.782153397798538208e-01
2.479833662509918213e-01 -4.346148967742919922e-01 1.796379685401916504e-01 3.523773849010467529e-01 -5.138302445411682129e-01 -3.747440874576568604e-01 1.261789584532380104e-03 4.344171285629272461e-01
5.206899046897888184e-01 4.021105915307998657e-02 -2.104946672916412354e-01 1.860801130533218384e-01 -1.679532527923583984e-01 2.385078519582748413e-01 7.581030577421188354e-02 7.466523647308349609e-01
-2.748028337955474854e-01 2.755599915981292725e-01 -1.971928626298904419e-01 6.569139361381530762e-01 -6.902068108320236206e-02 -2.675524652004241943e-01 -5.228527188301086426e-01 1.685408651828765869e-01
3.130627870559692383e-01 -4.204128682613372803e-01 -3.242118060588836670e-01 6.883881092071533203e-01 -2.483654022216796875e-02 -2.915836572647094727e-01 -1.305569857358932495e-01 2.087348103523254395e-01
3.777350187301635742e-01 -4.162777662277221680e-01 -1.783510744571685791e-01 6.508856266736984253e-02 -1.417426764965057373e-01 -5.394129753112792969e-01 -3.660060167312622070e-01 4.505170285701751709e-01
2.897228598594665527e-01 -1.918674856424331665e-01 1.836266070604324341e-01 6.815444231033325195e-01 -4.953482449054718018e-01 6.595697999000549316e-02 -7.248315960168838501e-03 3.622891306877136230e-01
4.466594755649566650e-01 -1.971622854471206665e-01 -1.611819416284561157e-01 3.763726949691772461e-01 -2.751848101615905762e-01 -2.117698192596435547e-01 3.323615789413452148e-01 6.024525165557861328e-01
-5.944229364395141602e-01 -2.470491640269756317e-02 -1.003986969590187073e-01 8.423847705125808716e-02 -2.273252755403518677e-01 -5.980938076972961426e-01 -4.390320554375648499e-02 4.664275348186492920e-01
4.298777580261230469e-01 -6.155703589320182800e-02 -5.151652097702026367e-01 -3.976758196949958801e-02 -2.347827404737472534e-01 4.610569775104522705e-02 1.584851890802383423e-01 6.797595024108886719e-01
4.027847945690155029e-01 1.352003812789916992e-01 -6.519885361194610596e-02 3.208670914173126221e-01 7.292071729898452759e-02 4.399924352765083313e-02 2.121418565511703491e-01 8.124169707298278809e-01
5.080399513244628906e-01 2.744947001338005066e-02 -4.773484766483306885e-01 2.496227771043777466e-01 -4.743016064167022705e-01 -4.124862328171730042e-02 1.407816559076309204e-01 4.522012174129486084e-01
-3.130654618144035339e-02 -1.243449896574020386e-01 -4.784162044525146484e-01 -2.828706502914428711e-01 -2.954375743865966797e-01 -4.835095107555389404e-01 -1.227471232414245605e-01 5.818322896957397461e-01
1.390324980020523071e-01 2.241804962977766991e-03 1.981623619794845581e-01 5.174273848533630371e-01 -4.361164867877960205e-01 -5.435571074485778809e-01 -3.649275302886962891e-01 2.341827750205993652e-01
-3.162707090377807617e-01 -5.118352174758911133e-01 -3.913042843341827393e-01 3.452394604682922363e-01 -1.270420551300048828e-01 -1.569036990404129028e-01 -5.022799968719482422e-01 2.695269286632537842e-01
1.434437334537506104e-01 9.307537972927093506e-02 -1.225598901510238647e-01 4.970595538616180420e-01 6.878538057208061218e-03 1.521576642990112305e-01 3.926172852516174316e-01 7.289200425148010254e-01
2.438660264015197754e-01 6.256157159805297852e-02 1.851047389209270477e-02 5.331245064735412598e-01 5.508125573396682739e-02 7.793744653463363647e-02 2.984767258167266846e-01 7.442139983177185059e-01
2.082388401031494141e-01 -3.782556578516960144e-02 3.149835169315338135e-01 3.066975474357604980e-01 -3.757401108741760254e-01 -6.096013784408569336e-01 -1.657121479511260986e-01 4.708214700222015381e-01
1.971358209848403931e-01 -2.268154621124267578e-01 -1.194472312927246094e-01 -2.975582778453826904e-01 -4.196867346763610840e-01 -1.388524621725082397e-01 -4.911638498306274414e-01 6.084610819816589355e-01
-1.025115251541137695e-01 2.012473344802856445e-01 -1.662586033344268799e-01 -3.204041859135031700e-03 -2.548473179340362549e-01 -6.423330903053283691e-01 -4.620719552040100098e-01 4.798845052719116211e-01
9.417196363210678101e-02 -3.692468702793121338e-01 4.345790743827819824e-01 3.456884324550628662e-01 -2.962654829025268555e-01 -2.747362554073333740e-01 -4.091434776782989502e-01 4.645183086395263672e-01
1.932126432657241821e-01 2.263435572385787964e-01 -1.771067455410957336e-02 2.352094054222106934e-01 -6.189231276512145996e-01 1.196070536971092224e-01 -4.077418446540832520e-01 5.405324697494506836e-01
-1.218607872724533081e-01 1.783283352851867676e-01 -2.920348048210144043e-01 3.517426252365112305e-01 1.597955971956253052e-01 -6.246269345283508301e-01 -3.933489322662353516e-01 4.170429706573486328e-01
2.160699814558029175e-01 -3.420157730579376221e-01 1.861159689724445343e-02 8.792408742010593414e-03 -3.144318461418151855e-01 1.385695785284042358e-01 -6.026422381401062012e-01 5.955406427383422852e-01
2.031454890966415405e-01 -1.563017666339874268e-01 3.107276046648621559e-03 6.128028035163879395e-01 -5.753356814384460449e-01 -3.809084892272949219e-01 7.512458413839340210e-02 2.775224149227142334e-01
5.866752564907073975e-02 5.179984495043754578e-02 -2.750383019447326660e-01 4.282469749450683594e-01 -6.415333747863769531e-01 2.459892630577087402e-01 2.899588644504547119e-01 4.227072000503540039e-01
1.977116018533706665e-01 -1.850531846284866333e-01 -1.568167656660079956e-01 2.806814014911651611e-01 -4.425648227334022522e-02 -1.486077010631561279e-01 4.870014488697052002e-01 7.497189640998840332e-01
1.314504444599151611e-01 -4.628570079803466797e-01 1.581353247165679932e-01 1.422409247606992722e-02 -4.463769793510437012e-01 9.247896820306777954e-02 -4.199736714363098145e-01 5.992431044578552246e-01
1.393282264471054077e-01 3.337382078170776367e-01 -1.625107526779174805e-01 2.554104030132293701e-01 7.485497742891311646e-02 -6.299359798431396484e-01 -4.537917673587799072e-01 4.113547503948211670e-01
1.947598531842231750e-02 -3.661174178123474121e-01 7.541669160127639771e-02 7.309438586235046387e-01 -4.855549633502960205e-01 6.360983848571777344e-02 -7.631270587444305420e-02 2.828051447868347168e-01
-6.835645437240600586e-02 -2.654188573360443115e-01 -6.894664466381072998e-02 5.815352126955986023e-02 -3.013781309127807617e-01 -5.542865991592407227e-01 -6.283003687858581543e-01 3.520241081714630127e-01
-3.696361482143402100e-01 1.227912753820419312e-01 -5.899788737297058105e-01 7.471881061792373657e-02 -9.442012012004852295e-02 -5.098738670349121094e-01 -3.666655123233795166e-01 3.021646142005920410e-01
1.305811852216720581e-01 4.833737388253211975e-02 1.696811243891716003e-02 5.187669992446899414e-01 -5.783556029200553894e-03 2.178233861923217773e-01 3.342230319976806641e-01 7.429801225662231445e-01
-8.105389028787612915e-02 -2.675265967845916748e-01 2.050651609897613525e-01 5.063059926033020020e-01 -3.701994419097900391e-01 -5.273250341415405273e-01 -3.687582015991210938e-01 2.689989805221557617e-01
9.590522199869155884e-02 5.659144520759582520e-01 -4.148011207580566406e-01 -1.009585335850715637e-01 -1.777358949184417725e-01 -3.944607973098754883e-01 9.985347278416156769e-04 5.487259626388549805e-01
2.215700298547744751e-01 6.745485216379165649e-02 -7.333403825759887695e-01 1.258917450904846191e-01 -3.650743067264556885e-01 4.690499976277351379e-02 2.151170521974563599e-01 4.593093097209930420e-01
5.241311788558959961e-01 1.079752370715141296e-01 -3.245024085044860840e-01 3.044636845588684082e-01 -5.288618206977844238e-01 1.985018849372863770e-01 -9.897704422473907471e-02 4.321268498897552490e-01
-6.817746758460998535e-01 -9.553388506174087524e-02 -1.458268314599990845e-01 3.194951713085174561e-01 -1.256704777479171753e-01 6.185247004032135010e-02 -4.328699707984924316e-01 4.424012601375579834e-01
-8.231268823146820068e-02 -5.412701964378356934e-01 -1.989788860082626343e-01 -6.425084173679351807e-02 1.243737265467643738e-01 -2.281289100646972656e-01 -4.365549683570861816e-01 6.312199234962463379e-01
1.549618244171142578e-01 1.275237649679183960e-01 -8.975590765476226807e-02 5.267378687858581543e-01 6.189523730427026749e-03 3.617980703711509705e-02 4.197840094566345215e-01 7.047337293624877930e-01
3.357316851615905762e-01 1.035822033882141113e-01 -1.345271617174148560e-01 4.071243703365325928e-01 -4.305550083518028259e-02 -4.770533144474029541e-01 3.895203173160552979e-01 5.581644773483276367e-01
8.395484648644924164e-03 1.319544762372970581e-01 -1.053726766258478165e-02 5.802093073725700378e-02 4.003392532467842102e-02 -6.140152215957641602e-01 -5.190079212188720703e-01 5.753725767135620117e-01
-1.075654923915863037e-01 -3.328420221805572510e-03 -3.425081670284271240e-01 4.003872573375701904e-01 -5.357128381729125977e-01 2.483140863478183746e-02 4.811123609542846680e-01 4.378617405891418457e-01
-4.547601044178009033e-01 -2.891010344028472900e-01 -4.583137035369873047e-01 3.408440649509429932e-01 -8.491610735654830933e-02 -2.727260589599609375e-01 -4.821287691593170166e-01 2.633425891399383545e-01
-3.713103756308555603e-02 -1.090066060423851013e-01 -1.644107997417449951e-01 -1.920458376407623291e-01 -5.397430062294006348e-01 3.598998785018920898e-01 -4.404107332229614258e-01 5.549904108047485352e-01
-6.425447762012481689e-02 2.186965942382812500e-01 2.618849836289882660e-02 1.568596065044403076e-01 2.327911704778671265e-01 1.818769574165344238e-01 -4.479240477085113525e-01 7.967719435691833496e-01
-4.394930228590965271e-02 -4.506126046180725098e-01 -5.733587741851806641e-01 6.288125514984130859e-01 4.672447592020034790e-02 8.765816688537597656e-02 -3.157419338822364807e-02 2.449635267257690430e-01
4.995807111263275146e-01 2.246332913637161255e-01 -3.800880163908004761e-02 4.749681353569030762e-01 -2.224494069814682007e-01 -1.648256182670593262e-01 2.590162754058837891e-01 5.737413167953491211e-01
-3.908852040767669678e-01 -2.768922746181488037e-01 -2.589921057224273682e-01 2.836396992206573486e-01 -5.006446242332458496e-01 4.498180449008941650e-01 9.831851720809936523e-02 4.004539549350738525e-01
-5.552859902381896973e-01 -1.609601676464080811e-01 -1.371024399995803833e-01 -1.205720156431198120e-01 -1.026364192366600037e-01 1.273540407419204712e-01 -4.155046343803405762e-01 6.580404043197631836e-01
2.804429233074188232e-01 3.069797456264495850e-01 -1.663902699947357178e-01 1.782684475183486938e-01 2.642141282558441162e-01 -4.939401447772979736e-01 -4.221550226211547852e-01 5.250229239463806152e-01
-1.063620895147323608e-01 1.534069329500198364e-01 -5.770800113677978516e-01 -1.413242816925048828e-01 -4.767712354660034180e-01 -5.138720273971557617e-01 -3.335077315568923950e-02 3.459362983703613281e-01
9.011963382363319397e-03 -5.414620637893676758e-01 -2.219034731388092041e-01 5.607408881187438965e-01 -3.937669694423675537e-01 1.875782757997512817e-01 -3.249341845512390137e-01 2.173611074686050415e-01
-2.897801995277404785e-01 -1.196659877896308899e-01 -2.862053811550140381e-01 6.179823353886604309e-02 -3.191613256931304932e-01 3.448810577392578125e-01 3.616675436496734619e-01 6.814430952072143555e-01
-3.210603594779968262e-01 -4.253387749195098877e-01 -3.278132975101470947e-01 3.906555101275444031e-02 -3.559576272964477539e-01 3.972527086734771729e-01 1.012784913182258606e-01 5.587903857231140137e-01
-2.704576849937438965e-01 -2.665756642818450928e-01 -2.555905878543853760e-01 4.530492424964904785e-02 -5.392172336578369141e-01 4.371829926967620850e-01 9.740560315549373627e-03 5.535628795623779297e-01
-1.074248105287551880e-01 4.629994332790374756e-01 1.268020458519458771e-02 3.156249523162841797e-01 -5.432758107781410217e-02 -5.677427053451538086e-01 -3.206865489482879639e-01 4.961737990379333496e-01
-4.769624471664428711e-01 2.102543972432613373e-02 -1.692990511655807495e-01 6.999222636222839355e-01 -3.300256729125976562e-01 -2.880423069000244141e-01 -2.208720296621322632e-01 1.133215427398681641e-01
6.076573729515075684e-01 8.745387941598892212e-02 -1.346681416034698486e-01 3.141742050647735596e-01 -4.358364045619964600e-01 1.804940998554229736e-01 -1.128413751721382141e-01 5.205754637718200684e-01
1.733777374029159546e-01 -2.918037176132202148e-01 1.350837498903274536e-01 1.370246857404708862e-01 -5.293961167335510254e-01 2.565011382102966309e-01 -5.171808600425720215e-01 4.839816391468048096e-01
-3.292543888092041016e-01 -1.766216009855270386e-01 -5.113748461008071899e-02 6.033545136451721191e-01 -6.081960201263427734e-01 1.194136217236518860e-01 -2.428734153509140015e-01 2.249336689710617065e-01
-2.317878156900405884e-01 1.341133862733840942e-01 -2.479887306690216064e-01 1.813474148511886597e-01 1.072767227888107300e-01 -5.906925201416015625e-01 -4.753964841365814209e-01 4.974685609340667725e-01
2.805228531360626221e-01 1.455851644277572632e-01 -2.947822958230972290e-02 -8.622025698423385620e-02 -1.483792811632156372e-01 -5.541514158248901367e-01 -5.182867646217346191e-01 5.422984957695007324e-01
-2.539213299751281738e-01 1.984640806913375854e-01 -3.269023895263671875e-01 7.881801724433898926e-01 1.869777292013168335e-01 -1.055136620998382568e-01 -3.258566260337829590e-01 1.255645602941513062e-01
-4.651461839675903320e-01 1.002244427800178528e-01 1.568106114864349365e-01 1.216100305318832397e-01 -5.108050704002380371e-01 -4.927370250225067139e-01 -2.082967013120651245e-01 4.325695931911468506e-01
-2.641377151012420654e-01 -2.205823361873626709e-02 -1.077366471290588379e-01 2.185021638870239258e-01 4.849421679973602295e-01 7.140977680683135986e-02 -1.559801995754241943e-01 7.783291935920715332e-01
3.878588378429412842e-01 -3.879178762435913086e-01 -2.202535569667816162e-01 5.586696267127990723e-01 -2.479415200650691986e-02 -4.704157412052154541e-01 -1.604334712028503418e-01 3.013588488101959229e-01
2.399642020463943481e-01 1.665048003196716309e-01 -7.123458981513977051e-01 2.018279731273651123e-01 -4.546904265880584717e-01 9.146506339311599731e-02 1.154048815369606018e-01 3.716107308864593506e-01
-1.042100787162780762e-02 -5.857505276799201965e-02 -3.705265223979949951e-01 -6.262250244617462158e-02 -1.134813204407691956e-01 -6.102436780929565430e-01 -4.134471714496612549e-01 5.468406081199645996e-01
-4.991568028926849365e-01 -5.434708297252655029e-02 -2.110490649938583374e-01 6.097508072853088379e-01 -3.538686037063598633e-01 -5.451491847634315491e-02 -4.300296604633331299e-01 1.357596665620803833e-01
-1.183088719844818115e-01 -3.040755093097686768e-01 -5.745001435279846191e-01 1.975637823343276978e-01 -1.953697353601455688e-01 3.463464379310607910e-01 -5.033488273620605469e-01 3.361161053180694580e-01
-2.269021123647689819e-01 -3.802272677421569824e-01 -6.118715740740299225e-03 2.620734833180904388e-02 2.946504354476928711e-01 2.191078811883926392e-01 -2.111332565546035767e-01 7.898189425468444824e-01
1.305353194475173950e-01 -4.172903001308441162e-01 -6.526108980178833008e-01 -1.560707986354827881e-01 -2.218799442052841187e-01 -2.548247873783111572e-01 -2.630457878112792969e-01 4.185817539691925049e-01
-1.831555515527725220e-01 2.809193730354309082e-01 -2.606790140271186829e-02 2.967401146888732910e-01 2.915886044502258301e-01 5.217187851667404175e-02 -4.718495905399322510e-01 6.988677978515625000e-01
2.939189672470092773e-01 -5.479632019996643066e-01 -1.692389100790023804e-01 4.045085310935974121e-01 1.347778290510177612e-01 -4.584035277366638184e-01 -1.686034947633743286e-01 4.054047167301177979e-01
2.102728784084320068e-01 -3.325967490673065186e-01 -6.635569930076599121e-01 5.325319170951843262e-01 1.877518929541110992e-02 -2.813918590545654297e-01 -1.363138854503631592e-01 1.521560251712799072e-01
1.182794920168817043e-03 -1.174914091825485229e-01 3.740822970867156982e-01 1.843999028205871582e-01 -4.389614462852478027e-01 -5.862575769424438477e-01 1.074185856850817800e-04 5.252318382263183594e-01
5.699097644537687302e-03 -3.908239677548408508e-02 -6.908315420150756836e-02 3.145953416824340820e-01 7.299415301531553268e-03 2.718254625797271729e-01 3.781865835189819336e-01 8.232434988021850586e-01
-5.987555384635925293e-01 2.750060260295867920e-01 3.845485299825668335e-02 5.273100733757019043e-01 -2.438279092311859131e-01 -1.899186670780181885e-01 -1.757952719926834106e-01 3.998793363571166992e-01
4.236331582069396973e-02 -3.211718797683715820e-01 -5.613391399383544922e-01 -1.571523547172546387e-01 -2.964328527450561523e-01 -5.313759446144104004e-01 -1.862475648522377014e-02 4.297391474246978760e-01
-2.362832278013229370e-01 -2.751831710338592529e-01 -1.536707282066345215e-01 -2.106997817754745483e-01 -4.739903807640075684e-01 -2.141315639019012451e-01 -5.604647397994995117e-01 4.645377993583679199e-01
-3.317860066890716553e-01 3.004260361194610596e-02 -1.522860080003738403e-01 -1.352630853652954102e-01 -6.469552218914031982e-02 -6.154345273971557617e-01 -2.648952044546604156e-02 6.810885071754455566e-01
-2.145025432109832764e-01 3.938021957874298096e-01 -2.677367925643920898e-01 3.928888142108917236e-01 3.606894314289093018e-01 -6.449947599321603775e-03 -2.711830437183380127e-01 6.076061129570007324e-01
-3.544265031814575195e-01 2.161912433803081512e-02 -3.580167293548583984e-01 2.217999845743179321e-01 2.800011038780212402e-01 -3.795192539691925049e-01 -5.122427344322204590e-01 4.601252377033233643e-01
-6.212931871414184570e-01 7.223039865493774414e-02 -2.678098678588867188e-01 3.537717834115028381e-02 -1.730738282203674316e-01 -4.873101115226745605e-01 -2.361499816179275513e-01 4.610978662967681885e-01
4.282489418983459473e-01 -4.240760505199432373e-01 1.620529890060424805e-01 2.273781299591064453e-01 -3.657979369163513184e-01 1.042463108897209167e-01 -2.128790467977523804e-01 6.072953343391418457e-01
-3.796024620532989502e-01 -4.063110649585723877e-01 -2.742505967617034912e-01 5.073863267898559570e-01 -3.891264498233795166e-01 1.306166779249906540e-02 -4.160259366035461426e-01 1.830066442489624023e-01
-2.044919133186340332e-01 -2.039925567805767059e-02 -2.741764858365058899e-02 7.066626101732254028e-02 -4.828977584838867188e-02 -6.040605902671813965e-01 -5.575050115585327148e-01 5.234392285346984863e-01
6.137885153293609619e-02 7.749461382627487183e-02 -5.758776664733886719e-01 2.035557031631469727e-01 -5.503813624382019043e-01 8.728595077991485596e-02 3.259438574314117432e-01 4.476374983787536621e-01
-1.123209372162818909e-01 4.676767289638519287e-01 4.027264192700386047e-02 7.298269271850585938e-01 -8.408579230308532715e-02 -3.873851001262664795e-01 7.880800217390060425e-02 2.665426433086395264e-01
4.042615890502929688e-01 1.751088500022888184e-01 -6.069341897964477539e-01 7.530851662158966064e-02 -1.548499166965484619e-01 8.454066514968872070e-02 1.748400032520294189e-01 6.084196567535400391e-01
3.292696475982666016e-01 4.667822420597076416e-01 4.596917890012264252e-03 -6.566151976585388184e-02 -8.692857623100280762e-02 -3.484070003032684326e-01 -2.171863615512847900e-01 7.023171782493591309e-01
-3.728464245796203613e-01 -1.281696856021881104e-01 -5.749701857566833496e-01 -2.188351154327392578e-01 -6.974451243877410889e-02 -3.639049828052520752e-01 -2.887769937515258789e-01 4.953737556934356689e-01
-3.397255837917327881e-01 3.125310242176055908e-01 2.388015538454055786e-01 5.215405225753784180e-01 -3.337673246860504150e-01 -3.941274583339691162e-01 2.725908346474170685e-02 4.363485276699066162e-01
-4.049298167228698730e-01 1.541705727577209473e-01 -6.250817179679870605e-01 4.069306701421737671e-02 -1.281815320253372192e-01 -2.424510121345520020e-01 -5.167558193206787109e-01 2.786229252815246582e-01
9.851310402154922485e-02 8.961128443479537964e-02 -8.484737575054168701e-02 1.696378886699676514e-01 5.522581562399864197e-02 2.959689795970916748e-01 3.019218444824218750e-01 8.743481040000915527e-01
-2.031849473714828491e-01 4.910612106323242188e-01 -5.564467236399650574e-02 3.018176853656768799e-01 1.304257512092590332e-01 -4.729787707328796387e-01 -1.786251366138458252e-01 5.922480821609497070e-01
6.147345900535583496e-01 2.287879288196563721e-01 -2.121227793395519257e-02 4.555868506431579590e-01 -1.803483814001083374e-01 -6.946562975645065308e-02 6.890130043029785156e-02 5.653758049011230469e-01
3.184538781642913818e-01 -3.675410896539688110e-02 4.123945236206054688e-01 4.587931931018829346e-01 -4.468927979469299316e-01 -1.368101090192794800e-01 -3.451009690761566162e-01 4.232620596885681152e-01
2.121528238058090210e-02 -1.482847034931182861e-01 3.188596963882446289e-01 5.304896831512451172e-01 -2.883727848529815674e-01 -4.559268951416015625e-01 -3.921065628528594971e-01 3.869044184684753418e-01
-1.535656899213790894e-01 -1.432983130216598511e-01 4.937735199928283691e-01 4.123807549476623535e-01 -4.341685473918914795e-01 -3.562263250350952148e-01 -1.548326760530471802e-01 4.501558244228363037e-01
-1.497315019369125366e-01 -1.068880334496498108e-01 1.087941527366638184e-01 2.634390592575073242e-01 4.366193115711212158e-01 9.286746382713317871e-03 -1.631382107734680176e-01 8.170570731163024902e-01
1.077035143971443176e-01 -3.318682014942169189e-01 -5.191294550895690918e-01 5.843779444694519043e-01 5.997392907738685608e-02 3.314091861248016357e-01 -2.185123115777969360e-01 3.257210254669189453e-01
-8.184320479631423950e-02 1.027932316064834595e-01 -7.237895578145980835e-02 4.289070069789886475e-01 5.172100663185119629e-01 1.310188043862581253e-02 -1.808020472526550293e-01 7.022591829299926758e-01
-3.318490460515022278e-03 1.312533915042877197e-01 -2.346328049898147583e-01 3.621076643466949463e-01 -6.471993923187255859e-01 1.777647137641906738e-01 3.547058105468750000e-01 4.693649709224700928e-01
-4.122402891516685486e-02 -3.669967651367187500e-01 -4.222100675106048584e-01 6.494299173355102539e-01 1.049022898077964783e-01 3.039025962352752686e-01 -3.222218751907348633e-01 2.374978959560394287e-01
3.868034482002258301e-01 2.113545536994934082e-01 -3.685516119003295898e-01 2.705546617507934570e-01 -6.523483395576477051e-01 5.490040779113769531e-02 7.643938064575195312e-02 4.028237760066986084e-01
-4.138508737087249756e-01 -2.184063047170639038e-01 -5.895203351974487305e-01 3.649801909923553467e-01 -3.147284090518951416e-01 1.312008649110794067e-01 -4.074901044368743896e-01 1.340361386537551880e-01
5.076438188552856445e-01 1.092516332864761353e-01 -4.694961607456207275e-01 2.232841551303863525e-01 -5.149603486061096191e-01 4.710587859153747559e-02 3.177224844694137573e-02 4.377975463867187500e-01
-4.624526500701904297e-01 -2.852763514965772629e-03 -2.302723750472068787e-02 2.667688131332397461e-01 -2.128278315067291260e-01 9.153676778078079224e-02 -6.266964673995971680e-01 5.176972150802612305e-01
4.077075421810150146e-01 7.641861587762832642e-02 -2.131929248571395874e-01 3.324131965637207031e-01 2.151782661676406860e-01 -1.605770140886306763e-01 2.346131503582000732e-01 7.381430864334106445e-01
3.472138941287994385e-02 4.816486500203609467e-03 -4.189967513084411621e-01 1.971250474452972412e-01 -6.678488850593566895e-01 2.591907382011413574e-01 1.882075071334838867e-01 4.855208694934844971e-01
5.221506580710411072e-03 -5.104575157165527344e-01 -4.902541339397430420e-01 -2.484629899263381958e-01 -2.186749577522277832e-01 -2.339726090431213379e-01 -1.473800987005233765e-01 5.594999194145202637e-01
-1.911130547523498535e-01 -4.264806210994720459e-01 -5.718797445297241211e-01 2.599455118179321289e-01 -4.293457567691802979e-01 -8.967826515436172485e-02 -4.322039186954498291e-01 8.827087283134460449e-02
-1.656025946140289307e-01 3.531521558761596680e-01 -1.705109924077987671e-01 2.192229032516479492e-01 1.478666663169860840e-01 -4.885229468345642090e-01 -4.564001262187957764e-01 5.494599938392639160e-01
-6.213821768760681152e-01 -2.951057851314544678e-01 4.965275526046752930e-02 1.524641066789627075e-01 -1.458353698253631592e-01 2.847329676151275635e-01 -2.431713491678237915e-01 5.827631354331970215e-01
-1.652398258447647095e-01 -9.761305153369903564e-02 -3.163871467113494873e-01 1.623517572879791260e-01 -3.130526244640350342e-01 4.341768324375152588e-01 3.174014687538146973e-01 6.704130172729492188e-01
-1.926392912864685059e-01 -4.564658924937248230e-02 -2.159970849752426147e-01 9.712599217891693115e-02 -3.848400712013244629e-01 -7.625064253807067871e-01 -1.741076707839965820e-01 3.806402385234832764e-01
-1.427722573280334473e-01 1.846829429268836975e-02 -5.491500496864318848e-01 2.097474634647369385e-01 -2.313493937253952026e-01 1.627458035945892334e-01 4.954935610294342041e-01 5.551510453224182129e-01
1.042441576719284058e-01 -2.455416619777679443e-01 2.824112586677074432e-02 7.867191433906555176e-01 -4.942208826541900635e-01 -2.023191154003143311e-01 -7.326837629079818726e-02 1.362435072660446167e-01
-7.098993659019470215e-02 -1.432869881391525269e-01 -5.315560102462768555e-01 8.055799007415771484e-01 -1.052427478134632111e-02 1.369409859180450439e-01 -4.355398565530776978e-02 1.488550752401351929e-01
-6.564744748175144196e-03 -3.535144925117492676e-01 1.084634438157081604e-01 -1.114215105772018433e-01 -5.752032995223999023e-01 1.189346313476562500e-01 -5.561406612396240234e-01 4.432930648326873779e-01
-3.106890618801116943e-01 4.666450321674346924e-01 -5.288659930229187012e-01 1.624235808849334717e-01 -1.327237039804458618e-01 1.034866645932197571e-01 -4.900163412094116211e-01 3.334558606147766113e-01
5.811325907707214355e-01 9.846071898937225342e-02 1.009694952517747879e-02 4.991981089115142822e-01 -2.212751507759094238e-01 -3.949985653162002563e-02 1.203673258423805237e-01 5.816171169281005859e-01
-3.632341027259826660e-01 3.231901526451110840e-01 -1.761814206838607788e-01 -5.134286358952522278e-02 -1.481401473283767700e-01 -4.869397282600402832e-01 -3.115073740482330322e-01 6.114249825477600098e-01
-3.450983017683029175e-02 8.486119657754898071e-02 -2.618840932846069336e-01 -1.937293857336044312e-01 -2.231976538896560669e-01 -4.098212420940399170e-01 -5.797742605209350586e-01 5.758336186408996582e-01
-6.517449021339416504e-01 6.112276017665863037e-02 -6.674014776945114136e-02 6.275644302368164062e-01 -1.717566400766372681e-01 -1.903946101665496826e-01 -1.479981094598770142e-01 2.924847602844238281e-01
-2.614725530147552490e-01 -8.233318477869033813e-02 -1.878834962844848633e-01 4.126528203487396240e-01 -4.647585153579711914e-01 5.774810910224914551e-01 5.772477015852928162e-02 4.079876244068145752e-01
-2.261880636215209961e-01 3.776001036167144775e-01 1.129274293780326843e-01 4.146906733512878418e-01 -1.177703961730003357e-01 -5.098578929901123047e-01 -3.728716671466827393e-01 4.568129479885101318e-01
-4.665813148021697998e-01 -1.072751134634017944e-01 -5.605303645133972168e-01 1.106739267706871033e-01 5.962066352367401123e-02 -4.896270632743835449e-01 -2.317767292261123657e-01 3.838504850864410400e-01
3.587357699871063232e-01 -3.573826551437377930e-01 -6.304406374692916870e-02 1.577874086797237396e-02 -3.891473710536956787e-01 1.174824386835098267e-01 -5.173066258430480957e-01 5.536414980888366699e-01
1.890704482793807983e-01 5.726702138781547546e-02 -3.982595801353454590e-01 3.661401569843292236e-01 -4.458340406417846680e-01 1.746435165405273438e-01 3.832314014434814453e-01 5.405264496803283691e-01
-3.999980092048645020e-01 1.160470992326736450e-01 -4.568432569503784180e-01 2.670619785785675049e-01 -2.216627746820449829e-01 -1.361008882522583008e-01 -6.537751555442810059e-01 2.267755866050720215e-01
-3.400896489620208740e-01 4.384200274944305420e-02 -5.148387551307678223e-01 -2.771114408969879150e-01 -4.612650349736213684e-02 -2.787924408912658691e-01 -2.617104351520538330e-01 6.262761950492858887e-01
3.494072258472442627e-01 3.396888077259063721e-02 -3.487446904182434082e-01 8.103552460670471191e-01 -7.977743633091449738e-03 -7.507144659757614136e-02 5.131628736853599548e-02 3.002159297466278076e-01
5.054490566253662109e-01 1.464604586362838745e-01 -1.163903176784515381e-01 2.266231775283813477e-01 -1.014899834990501404e-01 -4.112963378429412842e-01 -3.131575882434844971e-01 6.169548630714416504e-01
-5.358622968196868896e-02 -2.911330461502075195e-01 -7.562507390975952148e-01 -1.122433319687843323e-01 -1.823396682739257812e-01 -4.020746946334838867e-01 -5.102640017867088318e-02 3.610273301601409912e-01
-3.281661272048950195e-01 1.758203953504562378e-01 2.356052696704864502e-01 6.048937439918518066e-01 -3.673094809055328369e-01 -3.419496119022369385e-01 2.480179667472839355e-01 3.558497428894042969e-01
-4.283549264073371887e-03 2.176954150199890137e-01 -1.158199980854988098e-01 -1.246989741921424866e-01 -2.740613520145416260e-01 -5.836528539657592773e-01 -4.409913718700408936e-01 5.598148107528686523e-01
-7.624039649963378906e-01 -4.773794487118721008e-02 -7.948680967092514038e-02 1.159133389592170715e-01 -2.232285141944885254e-01 -7.972387969493865967e-02 -1.820027232170104980e-01 5.544325709342956543e-01
-4.436171948909759521e-01 -2.430592030286788940e-01 -3.794316649436950684e-01 6.182227730751037598e-01 -1.374835222959518433e-01 -3.379681408405303955e-01 -2.843699157238006592e-01 6.299054622650146484e-02
-4.162493646144866943e-01 9.729472547769546509e-02 -4.084993302822113037e-01 1.944457925856113434e-02 -4.064228534698486328e-01 -5.889357328414916992e-01 -2.066527307033538818e-01 3.086913824081420898e-01
-6.886032819747924805e-01 1.808192431926727295e-01 4.618043825030326843e-02 3.491492271423339844e-01 -3.666444420814514160e-01 -1.788713410496711731e-02 -1.447552740573883057e-01 4.619414806365966797e-01
-2.303536534309387207e-01 -2.666401863098144531e-01 -2.442956864833831787e-01 1.902916431427001953e-01 1.656134873628616333e-01 -5.642405748367309570e-01 -5.182572603225708008e-01 4.068944454193115234e-01
2.177568525075912476e-02 1.359968632459640503e-01 -2.086130082607269287e-01 -3.710811212658882141e-02 -1.859926804900169373e-02 -6.079311966896057129e-01 -5.070124864578247070e-01 5.560092329978942871e-01
-1.805150359869003296e-01 -3.322997391223907471e-01 -3.925765752792358398e-01 7.263229489326477051e-01 -3.878970071673393250e-02 2.958920896053314209e-01 -1.652833074331283569e-01 2.428055554628372192e-01
-4.653883874416351318e-01 7.797338068485260010e-02 -6.083916425704956055e-01 8.672179281711578369e-02 -7.708099484443664551e-02 -1.793077439069747925e-01 -5.343363285064697266e-01 2.757979333400726318e-01
-1.320531666278839111e-01 9.605798870325088501e-02 2.115737348794937134e-01 3.164098039269447327e-02 -2.187231183052062988e-01 3.369719088077545166e-01 -5.294780731201171875e-01 6.970173716545104980e-01
-4.495122134685516357e-01 -5.342899356037378311e-03 -5.440863966941833496e-01 1.343449205160140991e-01 2.127000540494918823e-01 -4.406855106353759766e-01 -2.583172023296356201e-01 4.214961230754852295e-01
-2.119854539632797241e-01 -3.046542704105377197e-01 -1.236200239509344101e-02 6.161804199218750000e-01 -4.619279801845550537e-01 3.492820560932159424e-01 -1.265130341053009033e-01 3.619885742664337158e-01
4.554628580808639526e-02 -4.718214869499206543e-01 -7.243427038192749023e-01 3.138273358345031738e-01 9.131474792957305908e-02 -1.123313605785369873e-01 8.545087277889251709e-02 3.519823253154754639e-01
-3.812445327639579773e-02 -2.618824541568756104e-01 6.098719313740730286e-02 8.313571214675903320e-01 -4.063905775547027588e-01 -7.694894075393676758e-02 -1.617794930934906006e-01 1.945326924324035645e-01
1.089382320642471313e-01 -5.910155177116394043e-01 -5.301200151443481445e-01 3.623169064521789551e-01 -4.249169304966926575e-02 2.456572353839874268e-01 -4.648996517062187195e-03 4.054105281829833984e-01
-2.089573591947555542e-01 -2.542625665664672852e-01 -4.085945785045623779e-01 4.945595860481262207e-01 -7.404860854148864746e-02 3.803800940513610840e-01 -4.738295674324035645e-01 3.247490227222442627e-01
4.510908946394920349e-02 -2.012965381145477295e-01 -1.863666921854019165e-01 3.464247584342956543e-01 -1.432556957006454468e-01 1.907662898302078247e-01 3.939158320426940918e-01 7.685171961784362793e-01
-2.995353639125823975e-01 4.433109238743782043e-02 -2.864757478237152100e-01 2.053996771574020386e-01 -1.309756040573120117e-01 -3.542303144931793213e-01 -6.943482756614685059e-01 3.991271555423736572e-01
-1.030778512358665466e-03 -5.584577918052673340e-01 2.091494351625442505e-01 4.031852185726165771e-01 -4.685945510864257812e-01 -2.649513483047485352e-01 -2.899232208728790283e-01 3.286130428314208984e-01
-3.341697156429290771e-01 -2.187152951955795288e-01 -4.061473011970520020e-01 2.271316051483154297e-01 -3.479517400264739990e-01 1.587106436491012573e-01 4.502463638782501221e-01 5.243746638298034668e-01
-3.718492090702056885e-01 1.379353851079940796e-01 -5.137652754783630371e-01 1.243971288204193115e-01 3.067946732044219971e-01 -3.057176768779754639e-01 -3.171255588531494141e-01 5.245168209075927734e-01
-1.595574021339416504e-01 -4.388747811317443848e-01 1.722187995910644531e-01 1.467062830924987793e-01 -4.707069396972656250e-01 -5.913244485855102539e-01 -5.656088888645172119e-02 3.953728079795837402e-01
-4.501803815364837646e-01 -2.417061775922775269e-01 2.804201841354370117e-01 3.688696026802062988e-01 -4.636672735214233398e-01 -3.768429458141326904e-01 6.214439496397972107e-02 4.041727185249328613e-01
-4.672858398407697678e-03 4.130534827709197998e-03 -6.909981966018676758e-01 -1.274217814207077026e-01 -5.899317562580108643e-02 -5.184285044670104980e-01 -2.827587723731994629e-01 3.924863338470458984e-01
-1.707209274172782898e-02 -9.953085333108901978e-02 4.714012891054153442e-02 3.122943937778472900e-01 -4.580593481659889221e-02 1.857906877994537354e-01 4.271540045738220215e-01 8.191307783126831055e-01
1.334753781557083130e-01 -2.334358245134353638e-01 -6.660726070404052734e-01 -7.312164455652236938e-02 -3.212620913982391357e-01 -4.788638055324554443e-01 -2.800255715847015381e-01 2.603048086166381836e-01
3.502087891101837158e-01 -2.580729126930236816e-01 -4.205566644668579102e-01 6.009556055068969727e-01 -7.572227623313665390e-03 3.378041386604309082e-01 -2.210781723260879517e-01 3.311980366706848145e-01
-1.323330104351043701e-01 -5.885101482272148132e-02 -2.729917168617248535e-01 3.847043216228485107e-02 -6.071988940238952637e-01 4.459837079048156738e-01 -7.689402438700199127e-03 5.791105031967163086e-01
-4.012105464935302734e-01 2.227609455585479736e-01 -4.319092929363250732e-01 2.741353511810302734e-01 -1.586159467697143555e-01 -2.304611802101135254e-01 -6.161359548568725586e-01 2.642292380332946777e-01
-2.071785181760787964e-01 2.164165824651718140e-01 1.489098221063613892e-01 5.132462382316589355e-01 -2.530367672443389893e-01 -6.801552325487136841e-02 -6.543322801589965820e-01 3.575480282306671143e-01
-1.311278641223907471e-01 -1.844921559095382690e-01 1.877439022064208984e-01 6.084541082382202148e-01 -2.968876361846923828e-01 -5.637058019638061523e-01 -2.963524460792541504e-01 2.226493656635284424e-01
3.434847593307495117e-01 1.944832205772399902e-01 -9.288932383060455322e-02 1.854368597269058228e-01 -5.901760458946228027e-01 4.043139815330505371e-01 -2.046901285648345947e-01 4.974973499774932861e-01
-3.198224604129791260e-01 3.665353357791900635e-01 -5.160236954689025879e-01 -7.655662298202514648e-02 -4.104769602417945862e-02 9.490788727998733521e-02 -4.771780073642730713e-01 5.028249621391296387e-01
2.184978276491165161e-01 -3.261156976222991943e-01 -5.109068155288696289e-01 5.687875747680664062e-01 8.577130734920501709e-02 2.971950769424438477e-01 -2.494721561670303345e-01 3.216275274753570557e-01
-4.138644635677337646e-01 -5.065172314643859863e-01 -2.284296303987503052e-01 3.694051802158355713e-01 -4.286523759365081787e-01 4.148972034454345703e-02 -3.942305743694305420e-01 2.064807564020156860e-01
-4.817210137844085693e-02 3.518602252006530762e-01 3.253393247723579407e-02 4.308901727199554443e-01 9.009155631065368652e-02 3.199676871299743652e-01 -4.913100004196166992e-01 5.790231823921203613e-01
4.254360198974609375e-01 1.774732768535614014e-01 -4.011043906211853027e-02 6.232422590255737305e-01 4.035808145999908447e-02 -2.706436514854431152e-01 -3.992267549037933350e-01 4.039911031723022461e-01
1.038028150796890259e-01 5.560050532221794128e-02 1.098592504858970642e-01 2.258418649435043335e-01 -3.997323662042617798e-02 1.985231339931488037e-01 3.327139019966125488e-01 8.782665133476257324e-01
1.804770678281784058e-01 -2.882460951805114746e-01 2.086245268583297729e-01 4.470089673995971680e-01 -5.542802810668945312e-01 -4.321331679821014404e-01 3.306942433118820190e-02 3.820233047008514404e-01
3.845534324645996094e-01 -1.986082792282104492e-01 -3.098855614662170410e-01 5.140308737754821777e-01 -1.341466419398784637e-02 -5.955580472946166992e-01 -2.092171907424926758e-01 2.318954616785049438e-01
-5.835000872611999512e-01 -1.379079222679138184e-01 -2.891925871372222900e-01 -6.288164854049682617e-02 -4.559582099318504333e-02 7.473024725914001465e-02 -5.077921152114868164e-01 5.361028313636779785e-01
-3.294046521186828613e-01 1.115971952676773071e-01 -5.216869115829467773e-01 3.263640031218528748e-02 3.068267405033111572e-01 -4.457489848136901855e-01 -1.875863373279571533e-01 5.270604491233825684e-01
8.098156750202178955e-02 -4.270805120468139648e-01 -5.632148385047912598e-01 5.213340371847152710e-02 -2.059145271778106689e-01 -5.100231170654296875e-01 8.188992738723754883e-02 4.264798760414123535e-01
-4.921038448810577393e-02 4.336401820182800293e-01 -4.552936851978302002e-01 1.761253625154495239e-01 -5.380227789282798767e-02 4.230767488479614258e-02 -5.600547194480895996e-01 5.028680562973022461e-01
-3.522280454635620117e-01 -5.317659378051757812e-01 -2.723505795001983643e-01 2.459592968225479126e-01 2.141167074441909790e-01 2.805388271808624268e-01 -3.307510912418365479e-01 4.738619327545166016e-01
4.904119670391082764e-01 2.748345732688903809e-01 -6.875518709421157837e-02 3.656121790409088135e-01 -2.577415108680725098e-01 7.237154059112071991e-03 1.858916580677032471e-01 6.667262911796569824e-01
-3.674260573461651802e-03 -1.954522281885147095e-01 2.517788708209991455e-01 1.765175312757492065e-01 -7.089427709579467773e-01 -4.611207842826843262e-01 -1.235198676586151123e-01 3.697898387908935547e-01
-3.434601426124572754e-01 -3.850612323731184006e-03 1.450867950916290283e-01 5.014255046844482422e-01 -5.044614076614379883e-01 4.766974151134490967e-01 -1.397643983364105225e-01 3.290694355964660645e-01
-6.666537523269653320e-01 -3.127666190266609192e-02 1.058807894587516785e-01 4.762350022792816162e-01 -3.627290725708007812e-01 1.097972244024276733e-01 2.986793406307697296e-02 4.148060381412506104e-01
-2.986291646957397461e-01 2.554259598255157471e-01 -4.240676462650299072e-01 1.213710829615592957e-01 4.334474354982376099e-02 -4.854785501956939697e-01 -3.592548370361328125e-01 5.332745313644409180e-01
-1.053061038255691528e-01 -2.780015170574188232e-01 -1.886696182191371918e-02 -2.510291337966918945e-01 -4.567394256591796875e-01 5.240857601165771484e-02 -5.509405732154846191e-01 5.773744583129882812e-01
-1.980828791856765747e-01 -4.991568922996520996e-01 -2.803479731082916260e-01 -1.626597046852111816e-01 7.744555175304412842e-02 -2.559614479541778564e-01 -3.767527639865875244e-01 6.269734501838684082e-01
5.037293434143066406e-01 2.640047967433929443e-01 -3.664065599441528320e-01 -1.222522109746932983e-01 7.840552926063537598e-02 -3.614932596683502197e-01 -2.177603989839553833e-01 5.857598185539245605e-01
-2.874702587723731995e-02 1.643058508634567261e-01 5.508198216557502747e-02 2.282737940549850464e-01 3.584514185786247253e-02 -7.715334892272949219e-01 -2.616692185401916504e-01 5.020105242729187012e-01
-4.018970206379890442e-02 -1.461964696645736694e-01 -2.916586399078369141e-01 3.288466855883598328e-02 -2.274963110685348511e-01 5.754300355911254883e-01 -4.156745597720146179e-02 7.115216851234436035e-01
-9.349744766950607300e-02 -4.838064908981323242e-01 -1.016672030091285706e-01 3.081036508083343506e-01 -5.075129866600036621e-01 3.940723240375518799e-01 -1.999580711126327515e-01 4.461837112903594971e-01
-3.856076002120971680e-01 1.025569215416908264e-01 2.984650135040283203e-01 3.663254976272583008e-01 -2.078643739223480225e-01 -4.976292848587036133e-01 8.561817556619644165e-02 5.651020407676696777e-01
-3.730218112468719482e-02 1.415934860706329346e-01 -2.866933047771453857e-01 9.082940816879272461e-01 -1.021533310413360596e-01 -1.952267736196517944e-01 -1.217741295695304871e-01 8.939228951930999756e-02
-5.481590032577514648e-01 -2.018810994923114777e-02 -1.540545187890529633e-02 4.896224439144134521e-01 -5.806557834148406982e-02 8.873692899942398071e-02 -4.974516928195953369e-01 4.477081894874572754e-01
1.193516179919242859e-01 -3.330501914024353027e-01 1.150012463331222534e-01 5.412584543228149414e-01 -4.632019400596618652e-01 -4.481200277805328369e-01 1.922770142555236816e-01 3.410405218601226807e-01
-1.536743491888046265e-01 7.887830585241317749e-02 -1.388289481401443481e-01 1.003197953104972839e-02 -9.256653487682342529e-02 -5.591906905174255371e-01 -5.757743716239929199e-01 5.459024310111999512e-01
4.549344182014465332e-01 1.071224436163902283e-01 -2.088066190481185913e-01 3.446754515171051025e-01 -1.960367858409881592e-01 4.437268525362014771e-02 3.000941276550292969e-01 6.990723609924316406e-01
-3.453485667705535889e-01 -7.555793970823287964e-02 3.662644699215888977e-02 5.411546826362609863e-01 -1.257398277521133423e-01 -2.670706436038017273e-02 4.437287449836730957e-01 6.061488986015319824e-01
-2.074388228356838226e-02 5.542601943016052246e-01 -4.576765298843383789e-01 3.420421779155731201e-01 -3.356269374489784241e-02 -3.311464935541152954e-02 -5.052873492240905762e-01 3.291905522346496582e-01
-1.584200412034988403e-01 3.533785343170166016e-01 1.196240633726119995e-01 2.804369032382965088e-01 5.486375186592340469e-03 -4.897200465202331543e-01 -4.397844374179840088e-01 5.690394043922424316e-01
-4.039927721023559570e-01 -5.694621801376342773e-01 -1.613939255475997925e-01 2.595347762107849121e-01 -4.605368375778198242e-01 -2.577738836407661438e-02 -3.714142739772796631e-01 2.615135014057159424e-01
-1.089341342449188232e-01 -1.390401180833578110e-02 -3.300612270832061768e-01 1.768916696310043335e-01 -5.872173905372619629e-01 5.460790991783142090e-01 -1.755058914422988892e-01 4.169888198375701904e-01
-4.850410521030426025e-01 -2.881053686141967773e-01 -3.219347000122070312e-01 -1.337548494338989258e-01 -2.772887609899044037e-02 -2.278269231319427490e-01 -4.223963916301727295e-01 5.736773014068603516e-01
-4.794275462627410889e-01 1.797879040241241455e-01 1.994043588638305664e-01 3.115389347076416016e-01 -5.911196395754814148e-02 -2.848184704780578613e-01 1.925354599952697754e-01 6.923303008079528809e-01
-1.146697625517845154e-01 -9.905527532100677490e-02 -3.126097023487091064e-01 8.361853361129760742e-01 -2.045733928680419922e-01 1.060234606266021729e-01 -3.281800448894500732e-01 1.389774233102798462e-01
3.437593281269073486e-01 2.014543861150741577e-01 -1.519917994737625122e-01 5.257610678672790527e-01 -1.637507416307926178e-02 1.513121128082275391e-01 2.521488070487976074e-01 6.745197772979736328e-01
-7.457884401082992554e-02 -1.192692071199417114e-01 2.435588389635086060e-01 4.983842968940734863e-01 -4.802573919296264648e-01 -4.389137327671051025e-01 -4.277509748935699463e-01 2.573751509189605713e-01
-5.511815547943115234e-01 -3.089664280414581299e-01 -1.581691354513168335e-01 6.126801371574401855e-01 -2.329846769571304321e-01 -8.161893486976623535e-02 -3.122963607311248779e-01 2.046262621879577637e-01
-2.886670231819152832e-01 4.500775933265686035e-01 -1.532772332429885864e-01 2.103772759437561035e-01 -2.531883418560028076e-01 9.308266453444957733e-03 -6.245978474617004395e-01 4.382188618183135986e-01
-4.641762077808380127e-01 -5.462859198451042175e-02 -9.083385765552520752e-02 2.796494960784912109e-01 -2.060030549764633179e-01 3.329417407512664795e-01 -5.995909571647644043e-01 4.269716739654541016e-01
-1.663351207971572876e-01 -1.432394236326217651e-01 -1.954048573970794678e-01 2.022007554769515991e-01 2.103123962879180908e-01 -6.610826849937438965e-01 -4.289305806159973145e-01 4.555259644985198975e-01
2.691252529621124268e-01 2.739045321941375732e-01 3.060997230932116508e-03 -2.210937291383743286e-01 -2.774890065193176270e-01 -3.035825788974761963e-01 -3.458146154880523682e-01 7.175694704055786133e-01
-2.911956310272216797e-01 9.755031764507293701e-02 -6.797083616256713867e-01 -1.192866731435060501e-02 2.673088610172271729e-01 -3.018762171268463135e-01 -2.092346698045730591e-01 4.870120882987976074e-01
-3.505512773990631104e-01 -3.683481812477111816e-01 -5.172497034072875977e-01 4.085410237312316895e-01 -3.932923972606658936e-01 -1.689400225877761841e-01 -3.192653059959411621e-01 1.477520614862442017e-01
9.861677139997482300e-02 -3.957697749137878418e-01 -6.992857456207275391e-01 4.155196994543075562e-02 -2.090589404106140137e-01 -4.196889698505401611e-01 -2.589672505855560303e-01 2.366545796394348145e-01
-5.746517702937126160e-02 -4.014761745929718018e-01 2.629850506782531738e-01 6.251695156097412109e-01 -3.528966903686523438e-01 -3.078624606132507324e-01 -2.553915679454803467e-01 3.016230165958404541e-01
-8.793207816779613495e-03 -1.241145003587007523e-02 3.087376803159713745e-02 6.795078516006469727e-02 -3.088548779487609863e-01 -6.359422802925109863e-01 -5.328035354614257812e-01 4.588077962398529053e-01
-2.455753087997436523e-01 -9.596705436706542969e-02 -4.766282439231872559e-01 -1.041915863752365112e-01 1.169365569949150085e-01 -3.322573900222778320e-01 -3.705052137374877930e-01 6.565893888473510742e-01
-2.481454983353614807e-02 -4.805299043655395508e-01 -4.398615062236785889e-01 6.303032040596008301e-01 1.215650811791419983e-01 1.956406831741333008e-01 -2.472700774669647217e-01 2.520302832126617432e-01
1.906221807003021240e-01 -4.308481216430664062e-01 -4.030952453613281250e-01 -9.478037059307098389e-02 -1.614529192447662354e-01 -5.545269846916198730e-01 3.842469537630677223e-03 5.224766731262207031e-01
-4.120810329914093018e-01 -6.861010193824768066e-02 -4.629906117916107178e-01 1.233064159750938416e-01 -2.301501780748367310e-01 3.776971399784088135e-01 2.669228017330169678e-01 5.736245512962341309e-01
-4.964501596987247467e-03 -4.773174598813056946e-02 6.269617378711700439e-02 7.709582448005676270e-01 -1.188044995069503784e-01 -4.603216648101806641e-01 -3.797455728054046631e-01 1.707991361618041992e-01
3.304801583290100098e-01 -2.152985930442810059e-01 -5.510426759719848633e-01 5.608441233634948730e-01 -5.932168662548065186e-02 3.172667920589447021e-01 -1.082112416625022888e-01 3.321867883205413818e-01
2.201863229274749756e-01 -2.182610034942626953e-01 9.095140546560287476e-02 6.896749734878540039e-01 -1.629212796688079834e-01 1.763622015714645386e-01 1.698080152273178101e-01 5.774727463722229004e-01
3.444849550724029541e-01 -1.235918030142784119e-01 -5.105558037757873535e-01 -2.066182158887386322e-02 -2.692673802375793457e-01 -5.578919053077697754e-01 -2.213656902313232422e-01 4.149821996688842773e-01
-1.662383973598480225e-01 -1.704021543264389038e-01 -4.521231353282928467e-02 8.809011578559875488e-01 -5.769567564129829407e-02 -2.263755798339843750e-01 -2.679522335529327393e-01 1.972908377647399902e-01
-2.412395179271697998e-01 -2.083421200513839722e-01 -6.671594381332397461e-01 2.726104259490966797e-01 1.067943051457405090e-01 -9.659323841333389282e-02 -3.277211785316467285e-01 5.008419752120971680e-01
6.970313191413879395e-02 2.517009377479553223e-01 -5.872272849082946777e-01 -3.850032016634941101e-02 -2.190603166818618774e-01 -4.927465319633483887e-01 -4.521265625953674316e-01 3.004412949085235596e-01
-9.162330627441406250e-02 -9.968229383230209351e-02 -2.504015900194644928e-02 7.165763378143310547e-01 3.212353959679603577e-02 -3.311902284622192383e-01 4.280728101730346680e-01 4.166472554206848145e-01
8.572725951671600342e-02 -3.085018880665302277e-02 -1.352349370718002319e-01 6.661766171455383301e-01 1.872615888714790344e-03 -2.091324329376220703e-01 -6.584131717681884766e-01 2.288481444120407104e-01
2.740988433361053467e-01 -2.938442528247833252e-01 -3.887959122657775879e-01 1.028926596045494080e-01 -4.489224851131439209e-01 -6.262769103050231934e-01 -7.874788343906402588e-02 2.771657705307006836e-01
8.108744025230407715e-02 -9.168275445699691772e-02 -5.447336435317993164e-01 7.423536777496337891e-01 8.507941663265228271e-02 2.647829055786132812e-01 -5.098448321223258972e-02 2.392644286155700684e-01
6.430774182081222534e-02 -2.772992551326751709e-01 -4.514823555946350098e-01 -8.970360457897186279e-02 -3.119329921901226044e-02 -4.351654648780822754e-01 -4.755449891090393066e-01 5.390748381614685059e-01
-6.031731367111206055e-01 2.410010807216167450e-02 2.152915000915527344e-01 2.669079899787902832e-01 -4.304529726505279541e-01 -2.857899963855743408e-01 8.510598540306091309e-02 4.937634766101837158e-01
-1.529682576656341553e-01 -3.784404098987579346e-01 -5.675884485244750977e-01 2.057249695062637329e-01 5.968168005347251892e-02 -3.245473206043243408e-01 -4.778097271919250488e-01 3.629176318645477295e-01
2.008687406778335571e-01 -5.255490541458129883e-01 -5.848317146301269531e-01 -1.009917482733726501e-01 -1.147300079464912415e-01 -1.967474669218063354e-01 -2.378285974264144897e-01 4.720036685466766357e-01
-8.049505949020385742e-02 -2.570012509822845459e-01 -3.711077570915222168e-01 7.556928992271423340e-01 6.186011433601379395e-02 3.091146647930145264e-01 -2.417455911636352539e-01 2.466953098773956299e-01
-4.969856739044189453e-01 1.297713071107864380e-01 -1.614080369472503662e-01 2.622288167476654053e-01 -3.586014807224273682e-01 -2.331776618957519531e-01 -5.922415852546691895e-01 3.280719220638275146e-01
-1.530685424804687500e-01 1.349619030952453613e-01 -3.403934240341186523e-01 5.051854252815246582e-01 -2.954564392566680908e-01 2.287478297948837280e-01 -6.620438098907470703e-01 9.671211242675781250e-02
1.214844509959220886e-01 -2.018966972827911377e-01 -7.066813707351684570e-01 -2.491707205772399902e-01 -1.414859592914581299e-01 -2.809656560420989990e-01 -1.222164556384086609e-02 5.328087806701660156e-01
1.703196205198764801e-02 -2.028988488018512726e-02 -7.316707372665405273e-01 -8.015842735767364502e-02 -3.395093381404876709e-01 -3.910115957260131836e-01 -3.928807675838470459e-01 1.871336549520492554e-01
2.520726025104522705e-01 -4.729456901550292969e-01 -4.916536211967468262e-01 -1.109800189733505249e-01 5.177644547075033188e-03 -3.946883380413055420e-01 -2.132562398910522461e-01 5.074032545089721680e-01
-1.820643804967403412e-02 -5.938897132873535156e-01 -1.108758375048637390e-01 4.149696528911590576e-01 -2.207773476839065552e-01 -4.049445092678070068e-01 -4.546663165092468262e-01 2.074272334575653076e-01
4.886809885501861572e-01 1.881744414567947388e-01 -3.631175458431243896e-01 1.804043799638748169e-01 -5.539183616638183594e-01 -4.311750456690788269e-02 1.555002573877573013e-02 5.024487376213073730e-01
-1.506320536136627197e-01 -1.039100363850593567e-01 -4.724538624286651611e-01 -2.525030970573425293e-01 -2.216993719339370728e-01 -4.524737596511840820e-01 -2.683284878730773926e-01 5.946924090385437012e-01
-5.919677615165710449e-01 -2.397113293409347534e-01 -1.420355290174484253e-01 2.649326324462890625e-01 -3.035307526588439941e-01 1.167012676596641541e-01 -5.144208073616027832e-01 3.624504506587982178e-01
8.614540845155715942e-02 -5.389622449874877930e-01 -4.211118221282958984e-01 1.208672970533370972e-01 -2.040766626596450806e-01 -5.723446011543273926e-01 -9.417633712291717529e-02 3.634000718593597412e-01
-4.906760901212692261e-02 -8.534383028745651245e-02 -5.116217136383056641e-01 7.871876358985900879e-01 1.596226990222930908e-01 1.693569123744964600e-01 9.856363612925633788e-05 2.339374572038650513e-01
2.553097158670425415e-02 3.901528939604759216e-02 -4.666912853717803955e-01 -1.558058708906173706e-01 -3.383876085281372070e-01 -3.637593090534210205e-01 -6.156223416328430176e-01 3.604606091976165771e-01
3.132409155368804932e-01 -9.086855500936508179e-02 -5.095025300979614258e-01 -1.467505097389221191e-01 -8.594296127557754517e-02 2.674154043197631836e-01 2.664242126047611237e-02 7.299913167953491211e-01
4.629757404327392578e-01 2.206745445728302002e-01 -1.570990085601806641e-01 4.106907248497009277e-01 -4.307322204113006592e-02 -3.019966483116149902e-01 2.859474122524261475e-01 6.072777509689331055e-01
2.394643276929855347e-01 -2.722382545471191406e-01 -4.881385564804077148e-01 -2.913852632045745850e-01 -2.106842845678329468e-01 -2.284835129976272583e-01 -2.285244911909103394e-01 6.297163367271423340e-01
2.038318663835525513e-01 -1.502087414264678955e-01 1.453785300254821777e-01 5.876588169485330582e-03 -4.154315888881683350e-01 1.099201738834381104e-01 -6.454475522041320801e-01 5.598677992820739746e-01
-1.502833813428878784e-01 -6.082062721252441406e-01 -1.774647831916809082e-01 -1.337844729423522949e-01 -1.886893436312675476e-02 1.015283763408660889e-01 -3.672160804271697998e-01 6.423364877700805664e-01
1.150172352790832520e-01 -3.809425234794616699e-01 -6.698021888732910156e-01 -9.388272464275360107e-02 -1.036771312355995178e-01 -3.122872114181518555e-01 -4.181955009698867798e-02 5.236256122589111328e-01
-3.222581148147583008e-01 -1.468350589275360107e-01 -2.060380131006240845e-01 1.849600523710250854e-01 -5.164245963096618652e-01 3.142965435981750488e-01 3.297427296638488770e-01 5.689643025398254395e-01
4.881565868854522705e-01 1.218295991420745850e-01 1.062957793474197388e-01 3.140712976455688477e-01 -1.962961703538894653e-01 6.917923688888549805e-02 1.152443289756774902e-01 7.617886662483215332e-01
-5.854396820068359375e-01 1.554223895072937012e-01 -1.733444631099700928e-01 6.322675943374633789e-01 -5.609519407153129578e-02 8.843351900577545166e-02 1.396077573299407959e-01 4.157357513904571533e-01
-1.177288293838500977e-01 -2.696651220321655273e-01 -4.242221713066101074e-01 4.759075120091438293e-02 -3.085758090019226074e-01 3.377160131931304932e-01 2.777892053127288818e-01 6.668983697891235352e-01
1.287475675344467163e-01 2.790459096431732178e-01 -2.688929140567779541e-01 -2.996146976947784424e-01 8.585691452026367188e-02 -1.028088629245758057e-01 -1.497416794300079346e-01 8.385235071182250977e-01
-6.698948144912719727e-01 1.500068157911300659e-01 -3.348313570022583008e-01 4.273169338703155518e-01 -2.680402100086212158e-01 -7.965606451034545898e-02 -3.293424248695373535e-01 2.176463007926940918e-01
-9.597482532262802124e-02 1.708412319421768188e-01 -6.235495805740356445e-01 6.222612410783767700e-02 9.306297870352864265e-04 -5.265325307846069336e-01 -3.560757637023925781e-01 4.060649573802947998e-01
-7.298251241445541382e-02 -4.852956831455230713e-01 -4.693889319896697998e-01 -1.019561439752578735e-01 -1.023538932204246521e-01 3.562473356723785400e-01 -2.412084192037582397e-01 5.769494771957397461e-01
1.552805751562118530e-01 2.669200599193572998e-01 1.570858433842658997e-02 4.762300848960876465e-01 -2.700969874858856201e-01 -7.563105970621109009e-02 4.136041700839996338e-01 6.541092395782470703e-01
-5.187882781028747559e-01 2.602460607886314392e-02 -1.571951210498809814e-01 2.068135142326354980e-01 1.115939319133758545e-01 7.051952183246612549e-02 -4.383305013179779053e-01 6.731563210487365723e-01
4.169093966484069824e-01 -1.255965679883956909e-01 -1.508207023143768311e-01 2.722775680013000965e-04 -2.382202446460723877e-01 -5.807434320449829102e-01 -4.690476059913635254e-01 4.167103767395019531e-01
-7.664850354194641113e-02 -4.189477264881134033e-01 2.611971199512481689e-01 -2.352192066609859467e-02 -5.923207402229309082e-01 -4.111047387123107910e-01 -1.243701279163360596e-01 4.631542861461639404e-01
-1.215458139777183533e-01 3.768673241138458252e-01 -2.403107285499572754e-01 3.563511073589324951e-01 9.734443575143814087e-02 2.880384325981140137e-01 -5.199203491210937500e-01 5.437858104705810547e-01
-3.161695003509521484e-01 1.842332929372787476e-01 -5.073392987251281738e-01 3.877312242984771729e-01 6.957706809043884277e-02 3.968437016010284424e-01 -4.044304788112640381e-01 3.639729022979736328e-01
2.109991759061813354e-01 -3.445543944835662842e-01 -6.354994773864746094e-01 5.367192029953002930e-01 5.733832716941833496e-03 -1.482590138912200928e-01 -3.021314442157745361e-01 1.775881052017211914e-01
2.020084261894226074e-01 1.779862046241760254e-01 -2.927973270416259766e-01 8.086557984352111816e-01 -1.082213670015335083e-01 -2.600153721868991852e-02 1.991236209869384766e-01 3.685389161109924316e-01
-2.560231387615203857e-01 -6.152499467134475708e-02 -2.917983829975128174e-01 -1.078666895627975464e-01 1.693106605671346188e-03 -5.515596866607666016e-01 -4.220181703567504883e-01 5.929292440414428711e-01
2.154638022184371948e-01 -2.677288949489593506e-01 -5.735569000244140625e-01 6.164410114288330078e-01 4.284502938389778137e-02 2.922707796096801758e-01 -9.690652042627334595e-02 2.761895656585693359e-01
7.299247384071350098e-02 -1.993856281042098999e-01 -1.882309615612030029e-01 -3.234830200672149658e-01 -2.415471524000167847e-01 -5.020221471786499023e-01 -2.287094891071319580e-01 6.724329590797424316e-01
2.093089520931243896e-01 -4.891133904457092285e-01 -4.645819962024688721e-01 4.051595330238342285e-01 -2.280911058187484741e-01 -4.838557541370391846e-01 -1.203585267066955566e-01 1.906286031007766724e-01
-8.762877434492111206e-02 -2.356467992067337036e-01 -5.009925365447998047e-01 -8.016392588615417480e-02 -1.719805747270584106e-01 -6.074138879776000977e-01 -3.721386194229125977e-01 3.773007690906524658e-01
-1.899597048759460449e-01 4.321302175521850586e-01 -5.712433457374572754e-01 3.626641929149627686e-01 -1.837961077690124512e-01 -9.747724980115890503e-02 -5.041356086730957031e-01 1.479827165603637695e-01
2.327522821724414825e-02 -2.233887910842895508e-01 -6.300725340843200684e-01 -1.303402185440063477e-01 -2.990807294845581055e-01 -4.475005567073822021e-01 -3.284031450748443604e-01 3.715116381645202637e-01
-2.332263737916946411e-01 3.820030987262725830e-01 -1.952892243862152100e-01 1.057528033852577209e-01 -5.827803164720535278e-02 -5.032136440277099609e-01 -4.764283597469329834e-01 5.164815783500671387e-01
1.487035751342773438e-01 3.097180835902690887e-02 -2.353509515523910522e-01 1.247393041849136353e-01 1.786470413208007812e-01 -6.369893550872802734e-01 -4.707916975021362305e-01 4.966518580913543701e-01
-2.302971780300140381e-01 -6.854534149169921875e-02 -4.540964066982269287e-01 -5.916465818881988525e-02 -1.857804358005523682e-01 -5.123217105865478516e-01 -4.232120513916015625e-01 5.064231753349304199e-01
2.964691817760467529e-01 2.398590296506881714e-01 -8.355814218521118164e-02 2.178579270839691162e-01 -2.195188403129577637e-01 5.677773356437683105e-01 -2.202847898006439209e-01 6.172881126403808594e-01
-5.031883716583251953e-01 -5.147027373313903809e-01 -2.025893330574035645e-01 3.090843260288238525e-01 -2.651782333850860596e-01 2.013378441333770752e-01 1.898655295372009277e-02 4.838284850120544434e-01
1.033506840467453003e-01 -4.103727638721466064e-01 9.689766168594360352e-02 -2.408673167228698730e-01 -3.749712407588958740e-01 7.166155148297548294e-03 -4.533533453941345215e-01 6.382184028625488281e-01
2.486361190676689148e-02 -3.990495800971984863e-01 -4.637712538242340088e-01 -2.102723419666290283e-01 5.181654542684555054e-02 -2.748926579952239990e-01 -6.052696332335472107e-02 7.063487172126770020e-01
-3.772987723350524902e-01 1.129259839653968811e-01 8.640336990356445312e-02 6.200156807899475098e-01 1.535642147064208984e-01 -3.529639244079589844e-01 -3.042127788066864014e-01 4.607573449611663818e-01
2.783282995223999023e-01 5.106614157557487488e-02 -2.216129153966903687e-01 5.543767213821411133e-01 9.080267511308193207e-03 1.146120056509971619e-01 2.500308156013488770e-01 6.983881592750549316e-01
-8.308611810207366943e-02 -4.381441771984100342e-01 1.142345927655696869e-02 1.219942569732666016e-01 -6.100986599922180176e-01 -5.264667868614196777e-01 -1.152035221457481384e-01 3.513599336147308350e-01
-1.225679740309715271e-01 -6.896242499351501465e-03 -5.919392704963684082e-01 -1.352836638689041138e-01 -3.290813565254211426e-01 -6.060342192649841309e-01 -3.675374388694763184e-02 3.732464313507080078e-01
-5.561751872301101685e-02 -3.530885577201843262e-01 -3.713965713977813721e-01 6.816255450248718262e-01 -2.364860326051712036e-01 3.201850652694702148e-01 -2.751173675060272217e-01 1.885545849800109863e-01
-4.047964215278625488e-01 -5.587862730026245117e-01 -3.257142305374145508e-01 4.388480484485626221e-01 -1.854627132415771484e-01 -3.121962845325469971e-01 -2.277446240186691284e-01 2.036904096603393555e-01
8.207792043685913086e-02 -3.326241075992584229e-01 -4.378377795219421387e-01 -6.301356852054595947e-02 -1.439744830131530762e-01 -3.987638056278228760e-01 -4.554617106914520264e-01 5.475080609321594238e-01
-7.110686898231506348e-01 -4.196481406688690186e-02 6.243830919265747070e-02 1.737371087074279785e-01 -2.309325635433197021e-01 -3.031212985515594482e-01 7.404399663209915161e-02 5.548353195190429688e-01
3.364274799823760986e-01 -4.224861264228820801e-01 -4.165426492691040039e-01 2.375321984291076660e-01 -6.404304411262273788e-03 -5.590229034423828125e-01 -1.584625095129013062e-01 3.751462996006011963e-01
1.921024173498153687e-01 -1.146009638905525208e-01 9.934009052813053131e-03 -5.428658798336982727e-02 -5.126419663429260254e-01 3.911147415637969971e-01 -2.970281541347503662e-01 6.655217409133911133e-01
-1.893812268972396851e-01 9.155350923538208008e-02 -1.283196266740560532e-02 -2.936497097834944725e-03 3.299686312675476074e-01 -1.188594177365303040e-01 -3.680725097656250000e-01 8.349221944808959961e-01
1.578663587570190430e-01 3.695016205310821533e-01 -4.992752969264984131e-01 6.462937593460083008e-02 2.467283308506011963e-01 -3.436303138732910156e-01 -3.681561946868896484e-01 5.201908349990844727e-01
3.767175227403640747e-02 -4.328494369983673096e-01 -4.875596463680267334e-01 -2.183319777250289917e-01 -6.984071433544158936e-02 -3.167594671249389648e-01 -2.977658808231353760e-01 5.761598348617553711e-01
-2.455344237387180328e-02 -3.702214360237121582e-01 -5.516598224639892578e-01 1.849111467599868774e-01 3.841544687747955322e-02 4.716192930936813354e-02 -6.464556455612182617e-01 3.196994960308074951e-01
-1.255219280719757080e-01 -5.891504883766174316e-02 -3.134052455425262451e-01 4.485139623284339905e-02 1.870007216930389404e-01 -5.429946184158325195e-01 -4.853841066360473633e-01 5.613631606101989746e-01
4.938991367816925049e-01 1.257754266262054443e-01 -4.344395697116851807e-01 7.905476540327072144e-02 4.148507118225097656e-02 -4.181961715221405029e-01 -8.508923649787902832e-02 6.011717915534973145e-01
-2.449608892202377319e-01 1.694732904434204102e-01 -2.516098916530609131e-01 4.279485046863555908e-01 1.098349168896675110e-01 -2.385157346725463867e-01 -6.865446567535400391e-01 3.528856635093688965e-01
-2.014096826314926147e-01 -3.881677985191345215e-01 -2.384942322969436646e-01 -2.286722213029861450e-01 -4.621869921684265137e-01 -9.090570360422134399e-02 -5.150668621063232422e-01 4.608847498893737793e-01
9.184557013213634491e-03 1.441938281059265137e-01 -3.713905215263366699e-01 1.452225744724273682e-01 -3.742198348045349121e-01 -5.756483674049377441e-01 -5.310088992118835449e-01 2.583046257495880127e-01
-4.341033101081848145e-01 1.697350740432739258e-01 -7.302706688642501831e-02 4.466913342475891113e-01 -4.894907176494598389e-01 1.576324254274368286e-01 -5.048545002937316895e-01 2.419731914997100830e-01
-4.287986457347869873e-01 2.295270413160324097e-01 -5.746225714683532715e-01 -1.163938716053962708e-01 5.099074915051460266e-02 -2.583533059805631638e-04 -3.303741514682769775e-01 5.549443364143371582e-01
-2.220704704523086548e-01 -2.753908634185791016e-01 -4.329354465007781982e-01 8.539515733718872070e-02 -3.243879675865173340e-01 3.213129639625549316e-01 2.091063261032104492e-01 6.541590094566345215e-01
3.957641422748565674e-01 1.552212834358215332e-01 -3.689934015274047852e-01 3.031354844570159912e-01 2.039147019386291504e-01 1.264227032661437988e-01 1.412578374147415161e-01 7.167370319366455078e-01
6.019737124443054199e-01 2.450701743364334106e-01 -1.167443096637725830e-01 3.655284941196441650e-01 -3.670524656772613525e-01 -7.519283145666122437e-02 3.967689350247383118e-02 5.370030999183654785e-01
2.783109545707702637e-01 3.728024289011955261e-02 -7.829158008098602295e-02 1.364369243383407593e-01 1.339405775070190430e-01 9.076039493083953857e-02 2.609495222568511963e-01 8.956207036972045898e-01
1.436599493026733398e-01 -3.540810942649841309e-01 -1.063798218965530396e-01 4.386941492557525635e-01 -1.357491016387939453e-01 1.801454275846481323e-01 -5.486906766891479492e-01 5.461479425430297852e-01
-6.383932828903198242e-01 2.863670289516448975e-01 -4.099883437156677246e-01 2.571897804737091064e-01 -1.890377551317214966e-01 -6.866381317377090454e-02 -2.168476283550262451e-01 4.344397187232971191e-01
-4.052709639072418213e-01 -3.574484288692474365e-01 -2.106056064367294312e-01 2.334520518779754639e-01 -6.065917611122131348e-01 2.793251574039459229e-01 8.798789978027343750e-02 3.942252397537231445e-01
-3.589345812797546387e-01 -2.896087765693664551e-01 -5.540577173233032227e-01 1.594051532447338104e-02 -1.990141123533248901e-01 -3.091317415237426758e-01 -3.440634012222290039e-01 4.759305417537689209e-01
-4.171714186668395996e-01 -1.971870809793472290e-01 -5.094327926635742188e-01 3.042126297950744629e-01 -5.377451181411743164e-01 2.055633068084716797e-01 1.198805645108222961e-01 2.986985146999359131e-01
3.921227529644966125e-02 -5.146366953849792480e-01 -4.494421184062957764e-01 -1.257058419287204742e-02 -5.573577433824539185e-02 2.583091147243976593e-03 -3.681625723838806152e-01 6.267363429069519043e-01
-5.010564327239990234e-01 8.652669191360473633e-02 -2.595190405845642090e-01 3.617494106292724609e-01 -1.327603012323379517e-01 -2.292369008064270020e-01 -5.820485353469848633e-01 3.664524257183074951e-01
-1.764985546469688416e-02 -2.873350083827972412e-01 4.006370157003402710e-02 7.594233751296997070e-01 4.568773508071899414e-02 1.608217209577560425e-01 -9.572708606719970703e-02 5.492570996284484863e-01
4.395558536052703857e-01 5.887164175510406494e-02 -3.770663440227508545e-01 2.812374830245971680e-01 -3.702536523342132568e-01 3.092373348772525787e-02 2.582829594612121582e-01 6.142449975013732910e-01
5.137920379638671875e-02 -2.165365815162658691e-01 -3.281572461128234863e-02 -2.441468089818954468e-01 -4.226504564285278320e-01 -4.284965980332344770e-04 -6.075540184974670410e-01 5.848351716995239258e-01
9.091855585575103760e-02 1.768806278705596924e-01 4.493086785078048706e-02 1.922688633203506470e-01 -1.676346734166145325e-02 1.738444715738296509e-01 3.094982206821441650e-01 8.917224407196044922e-01
2.248822003602981567e-01 -2.569851651787757874e-02 -7.630125433206558228e-02 5.685688853263854980e-01 -2.814802229404449463e-01 2.794122695922851562e-01 -5.129389166831970215e-01 4.463926255702972412e-01
1.717013567686080933e-01 -3.130234777927398682e-01 -6.716626286506652832e-01 -8.768081665039062500e-02 -1.993564963340759277e-01 -2.859575152397155762e-01 -3.154341280460357666e-01 4.389793574810028076e-01
1.754810065031051636e-01 -3.464226126670837402e-01 -5.951170921325683594e-01 -1.895773708820343018e-01 -1.921347230672836304e-01 -1.029732301831245422e-01 -3.237574100494384766e-01 5.538551807403564453e-01
-3.479935228824615479e-01 7.685665041208267212e-02 -2.451873570680618286e-01 -9.091721475124359131e-02 -5.147235095500946045e-02 -1.863791197538375854e-01 -5.865796208381652832e-01 6.504986882209777832e-01
-4.169188439846038818e-01 -4.087975323200225830e-01 -4.064834713935852051e-01 1.212363094091415405e-01 2.100110352039337158e-01 -2.399673163890838623e-01 -3.682520985603332520e-01 4.917699694633483887e-01
1.812677532434463501e-01 5.864657759666442871e-01 -1.584471017122268677e-01 4.272848367691040039e-01 1.065892651677131653e-01 -1.113989725708961487e-01 -7.489492744207382202e-02 6.214030981063842773e-01
9.141537547111511230e-02 -6.414006948471069336e-01 -3.851540088653564453e-01 3.574251830577850342e-01 -3.084633790422230959e-04 -1.430527418851852417e-01 -2.910880744457244873e-01 4.460443258285522461e-01
4.444059357047080994e-02 2.661582781001925468e-03 -6.728935837745666504e-01 -1.735278405249118805e-02 -3.631084263324737549e-01 -3.444763422012329102e-01 -4.996425807476043701e-01 2.116051167249679565e-01
