# Supplementary material for: Where is your field going? A machine learning approach to study the relative motion of the domains of physics
Source: PLoS One. 2020 Jun 18;15(6):e0233997. doi: 10.1371/journal.pone.0233997 (PMC7302634; doi:10.1371/journal.pone.0233997)
Supplement: S25 Data — (ZIP) [file pone.0233997.s025.zip › 24/Pacs4Run_24_VS_500_embeddings1990-1994ED8.txt]

2.779088355600833893e-02 2.203299403190612793e-01 2.103395015001296997e-01 -8.440653979778289795e-02 -5.289457440376281738e-01 -1.609214693307876587e-01 -2.125244140625000000e-01 -7.405870556831359863e-01
-2.348375618457794189e-01 -7.217492908239364624e-02 4.187467694282531738e-01 2.529196143150329590e-01 3.005229532718658447e-01 -1.699341982603073120e-01 -5.781717896461486816e-01 -4.968405961990356445e-01
-2.203943729400634766e-01 -7.573655247688293457e-02 -6.125842034816741943e-02 7.700347900390625000e-02 5.025560036301612854e-03 1.879314035177230835e-01 8.843097090721130371e-02 -9.449046254158020020e-01
9.562239050865173340e-02 9.930214285850524902e-02 2.255270630121231079e-01 -1.228203251957893372e-01 2.769806794822216034e-02 -5.495966076850891113e-01 -6.370776891708374023e-01 -4.542650580406188965e-01
-4.106645882129669189e-01 -3.149185776710510254e-01 4.823518693447113037e-01 3.301411271095275879e-01 -1.957005262374877930e-01 -2.824014127254486084e-01 1.094175502657890320e-01 -5.103947520256042480e-01
-2.931907773017883301e-01 -6.148996297270059586e-03 3.420964181423187256e-01 2.850270131602883339e-03 4.354172945022583008e-01 3.505199551582336426e-01 1.091711819171905518e-01 -6.874536871910095215e-01
-3.823930621147155762e-01 1.661915928125381470e-01 2.416614890098571777e-01 5.120363235473632812e-01 -1.716778427362442017e-02 3.881440162658691406e-01 -1.279346197843551636e-01 -5.815985202789306641e-01
-2.002874612808227539e-01 5.060180425643920898e-01 7.269591093063354492e-02 -3.068222105503082275e-01 3.316735327243804932e-01 -2.931267619132995605e-01 -3.550947010517120361e-01 -5.313975214958190918e-01
1.447837948799133301e-01 8.789086341857910156e-02 -3.722381219267845154e-02 1.076242402195930481e-01 1.319958735257387161e-02 -2.479026019573211670e-01 -1.073305681347846985e-01 -9.408478140830993652e-01
-3.395910859107971191e-01 2.738994061946868896e-01 3.635217547416687012e-01 4.837910532951354980e-01 1.390689015388488770e-01 -3.042057156562805176e-01 -2.697624862194061279e-01 -5.087259411811828613e-01
-2.720300257205963135e-01 -3.678623139858245850e-01 -4.306263476610183716e-02 3.596302866935729980e-02 -2.920862138271331787e-01 2.253271490335464478e-01 -1.250891238451004028e-01 -7.973676919937133789e-01
-2.809495925903320312e-01 -1.396866142749786377e-01 2.437575906515121460e-01 4.106048494577407837e-02 1.712203919887542725e-01 5.767550468444824219e-01 -4.748685061931610107e-01 -5.029795169830322266e-01
-2.181471437215805054e-01 -1.610226035118103027e-01 1.445436626672744751e-01 1.863482147455215454e-01 1.295768320560455322e-01 4.973378181457519531e-01 -4.212113916873931885e-01 -6.552183032035827637e-01
-1.654692739248275757e-02 -7.277942448854446411e-02 -9.778310544788837433e-03 -3.224019706249237061e-02 5.241576582193374634e-02 1.223302911967039108e-02 1.093069240450859070e-01 -9.891660213470458984e-01
-4.545796513557434082e-01 4.012623131275177002e-01 3.556193411350250244e-01 -2.230505645275115967e-01 -3.738089278340339661e-02 -3.384055495262145996e-01 -5.790486931800842285e-01 -7.011622935533523560e-02
-6.720623373985290527e-01 4.679133184254169464e-03 1.169610321521759033e-01 2.045460939407348633e-01 6.193594634532928467e-02 1.270790547132492065e-01 -5.120118856430053711e-01 -4.589663445949554443e-01
1.785527467727661133e-01 4.237311780452728271e-01 1.174156963825225830e-01 1.467852946370840073e-02 1.096353754401206970e-01 -4.478131532669067383e-01 -6.716044992208480835e-02 -7.466604709625244141e-01
-5.285520553588867188e-01 -1.539356913417577744e-02 1.690912544727325439e-01 4.616696238517761230e-01 -3.455534875392913818e-01 4.881062731146812439e-02 -3.184365630149841309e-01 -5.054439902305603027e-01
-3.595041632652282715e-01 3.037844002246856689e-01 5.427971482276916504e-01 4.342873096466064453e-01 -4.149831086397171021e-02 2.401794493198394775e-01 3.111639022827148438e-01 -3.728357255458831787e-01
-4.406908750534057617e-01 2.910074777901172638e-02 3.850203156471252441e-01 3.477150797843933105e-01 -9.720541420392692089e-04 1.224032267928123474e-01 -6.555237174034118652e-01 -3.018333613872528076e-01
-2.417995482683181763e-01 8.887099474668502808e-02 -1.198803856968879700e-01 2.668984606862068176e-02 -2.691492140293121338e-01 -3.833488821983337402e-01 -6.323020458221435547e-01 -5.471268892288208008e-01
-3.475311100482940674e-01 1.455397307872772217e-01 3.842677175998687744e-01 4.491063356399536133e-01 2.920305728912353516e-01 1.644824445247650146e-01 -2.304182350635528564e-01 -5.858783721923828125e-01
-6.504926681518554688e-01 8.365311659872531891e-03 1.229812428355216980e-01 2.517894804477691650e-01 1.610491126775741577e-01 -3.992376103997230530e-02 -3.468769490718841553e-01 -5.919566154479980469e-01
-2.631966397166252136e-02 1.932975500822067261e-01 3.738620877265930176e-01 4.910875856876373291e-01 1.569763422012329102e-01 -4.968864098191261292e-02 -5.368286967277526855e-01 -5.154685974121093750e-01
-4.431432485580444336e-01 -1.412749141454696655e-01 1.785572618246078491e-01 2.414173334836959839e-01 -6.752450019121170044e-02 2.097607502946630120e-04 -6.865537166595458984e-01 -4.664597511291503906e-01
-5.380490422248840332e-01 -2.219817489385604858e-01 5.171167254447937012e-01 1.957951337099075317e-01 2.818612158298492432e-01 -9.570723026990890503e-02 -1.825128495693206787e-01 -4.832860529422760010e-01
-2.419831007719039917e-01 -4.318236708641052246e-01 5.494732856750488281e-01 3.110350370407104492e-01 -1.669167168438434601e-02 -1.578110456466674805e-01 -7.048359513282775879e-02 -5.711023807525634766e-01
-7.075538635253906250e-01 1.156297773122787476e-01 -1.171853672713041306e-02 5.247243493795394897e-02 2.021249234676361084e-01 1.337575018405914307e-01 -3.259039223194122314e-01 -5.640457868576049805e-01
-4.824813902378082275e-01 4.205748140811920166e-01 1.926257312297821045e-01 2.947696149349212646e-01 1.281704604625701904e-01 4.936721622943878174e-01 -1.231572926044464111e-01 -4.370664060115814209e-01
-5.412315726280212402e-01 -4.031038284301757812e-02 2.358491122722625732e-01 5.167351961135864258e-01 -3.038884103298187256e-01 6.728399544954299927e-02 -3.349911272525787354e-01 -4.167840778827667236e-01
-2.325436323881149292e-01 5.030924081802368164e-01 2.489820569753646851e-01 -5.908422470092773438e-01 -8.703375235199928284e-03 1.888408511877059937e-01 4.806796088814735413e-02 -4.936471879482269287e-01
-5.096917152404785156e-01 -3.540681302547454834e-01 1.811441183090209961e-01 1.991257518529891968e-01 -2.178788632154464722e-01 -4.304852336645126343e-02 8.256527781486511230e-02 -6.973123550415039062e-01
-5.438295751810073853e-02 3.253524005413055420e-01 4.431627988815307617e-01 -3.477090597152709961e-01 -9.852242656052112579e-03 6.121126413345336914e-01 6.364168226718902588e-02 -4.416608512401580811e-01
-3.143838047981262207e-01 3.288705348968505859e-01 3.301952183246612549e-01 4.534171223640441895e-01 -1.359586268663406372e-01 5.405008792877197266e-01 -2.434188425540924072e-01 -3.294121623039245605e-01
-6.098285317420959473e-01 -1.072036325931549072e-01 1.604343801736831665e-01 -4.253282546997070312e-01 2.435291409492492676e-01 -1.405131220817565918e-01 -4.105647206306457520e-01 -4.029383063316345215e-01
2.171848118305206299e-01 -1.054359413683414459e-02 4.182829856872558594e-01 -6.282096505165100098e-01 -1.368810534477233887e-01 -7.586281746625900269e-02 -3.731287121772766113e-01 -4.683962762355804443e-01
-1.786191612482070923e-01 2.903980016708374023e-01 3.040980994701385498e-01 4.772858321666717529e-01 2.206809520721435547e-01 -1.109277456998825073e-01 -4.207726120948791504e-01 -5.704665184020996094e-01
5.324566736817359924e-02 -1.258005350828170776e-01 5.653818845748901367e-01 -5.782119035720825195e-01 7.312133163213729858e-02 1.847574859857559204e-01 -3.388176858425140381e-01 -4.160217344760894775e-01
-1.910678744316101074e-01 5.078337192535400391e-01 9.555494785308837891e-02 -4.396010339260101318e-01 3.043664395809173584e-01 1.360283493995666504e-01 -6.071992218494415283e-02 -6.232082843780517578e-01
-2.994140684604644775e-01 3.790368437767028809e-01 7.106348872184753418e-02 -2.048889547586441040e-02 5.518113374710083008e-01 1.700951717793941498e-02 -1.917128860950469971e-01 -6.478222012519836426e-01
-2.489556968212127686e-01 6.881848573684692383e-01 1.494798213243484497e-01 -2.471789121627807617e-01 2.196892499923706055e-01 1.207065954804420471e-01 1.366238743066787720e-01 -5.472489595413208008e-01
-1.550870090723037720e-01 -4.423237442970275879e-01 5.631459951400756836e-01 2.594369351863861084e-01 5.885341018438339233e-02 -1.271112859249114990e-01 -1.741730570793151855e-01 -5.881323218345642090e-01
-7.513271272182464600e-02 1.937583833932876587e-01 4.585076272487640381e-01 4.845586419105529785e-01 2.698856890201568604e-01 -3.794670104980468750e-02 -4.136171936988830566e-01 -5.161675214767456055e-01
-6.638697385787963867e-01 -1.024983525276184082e-01 1.771723181009292603e-01 2.019975036382675171e-01 1.323954910039901733e-01 1.030285656452178955e-01 -4.280129075050354004e-01 -5.150141119956970215e-01
1.435316354036331177e-01 6.538156270980834961e-01 9.252967685461044312e-02 -2.664215862751007080e-01 -3.443371951580047607e-01 2.134189605712890625e-01 -2.488173730671405792e-02 -5.546590685844421387e-01
-3.034656047821044922e-01 -2.631993219256401062e-02 1.178334727883338928e-01 5.903157591819763184e-02 1.201254278421401978e-01 5.693886280059814453e-01 -9.103497862815856934e-02 -7.368348836898803711e-01
-2.572749555110931396e-01 -1.135130077600479126e-01 2.810457050800323486e-01 2.714624404907226562e-01 -1.803499758243560791e-01 -5.857341364026069641e-02 -7.607100009918212891e-01 -3.919300138950347900e-01
-4.029166400432586670e-01 2.986684441566467285e-01 1.711656749248504639e-01 -5.265229344367980957e-01 -3.198633491992950439e-01 5.027437210083007812e-01 -7.634340971708297729e-02 -2.846734225749969482e-01
-3.265044391155242920e-01 -4.348430410027503967e-02 3.218244314193725586e-01 4.261911809444427490e-01 -2.233016043901443481e-01 -2.650439143180847168e-01 -5.654087066650390625e-01 -4.080382883548736572e-01
-4.211319983005523682e-01 6.432824581861495972e-02 2.031429409980773926e-01 2.769000828266143799e-01 -1.321731954813003540e-01 -1.637295037508010864e-01 -7.323800921440124512e-01 -3.462821543216705322e-01
-6.451825499534606934e-01 -3.250890672206878662e-01 5.221706628799438477e-01 1.254826337099075317e-01 1.234743185341358185e-02 6.251317262649536133e-02 -2.990449368953704834e-01 -3.100970685482025146e-01
-4.877515137195587158e-01 1.109084784984588623e-01 1.375275701284408569e-01 3.514623939990997314e-01 1.867278069257736206e-01 2.024359852075576782e-01 -3.771794438362121582e-01 -6.238961219787597656e-01
-3.550112992525100708e-02 -4.370842128992080688e-02 -1.499634832143783569e-01 -9.783117473125457764e-02 1.474467217922210693e-01 1.993870586156845093e-01 -2.446047775447368622e-02 -9.500921368598937988e-01
5.622580647468566895e-02 3.305285573005676270e-01 6.334580183029174805e-01 4.639283120632171631e-01 2.169060409069061279e-01 1.873123347759246826e-01 1.215015351772308350e-01 -4.173657894134521484e-01
-4.471809267997741699e-01 -2.604559659957885742e-01 6.475869417190551758e-01 1.038852632045745850e-01 1.076581999659538269e-01 -3.865342736244201660e-01 -1.914017498493194580e-01 -3.231054544448852539e-01
-1.936553865671157837e-01 3.379602730274200439e-01 4.393026530742645264e-01 4.327704012393951416e-01 -1.189314797520637512e-01 5.564877986907958984e-01 -2.568245828151702881e-01 -2.796806395053863525e-01
-4.742853343486785889e-01 -1.040330007672309875e-01 6.043306589126586914e-01 -3.159571290016174316e-01 -1.359070837497711182e-01 -4.677314162254333496e-01 -1.217334195971488953e-01 -2.170797884464263916e-01
-2.657519280910491943e-01 6.358589529991149902e-01 3.843206465244293213e-01 -4.481929242610931396e-01 -1.274121850728988647e-01 2.409921139478683472e-01 -2.679554224014282227e-01 -1.742666810750961304e-01
4.494604840874671936e-02 2.777460217475891113e-01 -2.696062065660953522e-02 4.738799482583999634e-02 1.228456050157546997e-01 -2.808837592601776123e-01 6.798938661813735962e-02 -9.051271080970764160e-01
-3.136138021945953369e-01 -4.257834553718566895e-01 4.602410793304443359e-01 1.590570807456970215e-02 9.260346740484237671e-02 -3.634957671165466309e-01 2.535808645188808441e-02 -6.057494878768920898e-01
2.418646961450576782e-01 2.866252958774566650e-01 6.989131569862365723e-01 -2.754396200180053711e-01 7.078579813241958618e-02 9.565144777297973633e-02 -4.819642007350921631e-01 -2.203442752361297607e-01
-3.933020234107971191e-01 -3.792004287242889404e-02 3.205446004867553711e-01 3.589464724063873291e-01 -2.521664202213287354e-01 -2.668806910514831543e-01 -6.018440723419189453e-01 -3.394918739795684814e-01
-5.089738965034484863e-01 3.736139237880706787e-01 1.167945042252540588e-01 2.367454916238784790e-01 1.728225201368331909e-01 4.165682196617126465e-01 -1.608603447675704956e-01 -5.499055385589599609e-01
7.435330748558044434e-02 2.383248507976531982e-01 7.530534267425537109e-01 -4.510953128337860107e-01 6.830757111310958862e-02 9.247915446758270264e-02 -3.196095228195190430e-01 -2.274373471736907959e-01
-4.767668843269348145e-01 -5.151922106742858887e-01 3.640542626380920410e-01 1.133887916803359985e-01 -2.250699996948242188e-01 9.742140769958496094e-02 -1.420088559389114380e-01 -5.306259989738464355e-01
-5.282374024391174316e-01 5.742385238409042358e-02 2.400605082511901855e-01 6.371762603521347046e-02 2.862352728843688965e-01 3.715847134590148926e-01 -4.968708157539367676e-01 -4.348474740982055664e-01
-2.529939711093902588e-01 2.005618810653686523e-01 2.893102765083312988e-01 4.901436269283294678e-01 -1.642835438251495361e-01 5.073564052581787109e-01 -8.810637891292572021e-02 -5.288342237472534180e-01
-3.275926411151885986e-01 1.671687811613082886e-01 2.343624085187911987e-01 3.786349594593048096e-01 -1.070505678653717041e-01 -2.497732937335968018e-01 -6.703265309333801270e-01 -3.785011768341064453e-01
-2.669808864593505859e-01 -2.836447954177856445e-01 4.502981901168823242e-01 4.391079246997833252e-01 -2.582213282585144043e-01 1.836381703615188599e-01 -3.934100866317749023e-01 -4.444208145141601562e-01
-2.693728208541870117e-01 1.638709157705307007e-01 3.525468409061431885e-01 5.293153524398803711e-01 1.023676022887229919e-01 -5.566725879907608032e-02 -4.887897670269012451e-01 -4.935861527919769287e-01
2.142852395772933960e-01 9.480539709329605103e-02 -5.493400618433952332e-02 -9.848138317465782166e-03 -5.982986092567443848e-01 -2.680032253265380859e-01 7.292396854609251022e-03 -7.156386971473693848e-01
-4.879789352416992188e-01 3.589864075183868408e-01 2.339141964912414551e-01 -2.222576737403869629e-02 -5.126197338104248047e-01 -4.697954654693603516e-01 5.522816255688667297e-02 -3.020905256271362305e-01
-3.897312283515930176e-01 -8.228419721126556396e-02 2.408556044101715088e-01 1.671219915151596069e-01 1.097161322832107544e-01 3.191484808921813965e-01 -7.168243527412414551e-01 -3.573052883148193359e-01
1.193098425865173340e-01 5.168039798736572266e-01 5.602023005485534668e-01 -1.445520073175430298e-01 -3.243808746337890625e-01 2.793323993682861328e-01 2.473681718111038208e-01 -3.735189437866210938e-01
-8.166599273681640625e-02 2.703594565391540527e-01 3.608580529689788818e-01 1.265313178300857544e-01 -6.180473566055297852e-01 -5.173920989036560059e-01 -3.608826547861099243e-02 -3.507536947727203369e-01
-5.886013805866241455e-02 -3.775549530982971191e-01 2.749208807945251465e-01 -1.339682042598724365e-01 -1.969805508852005005e-01 -1.097349822521209717e-01 2.436862587928771973e-01 -8.063699603080749512e-01
-2.232586741447448730e-01 -4.963195919990539551e-01 4.264839589595794678e-01 -2.466181851923465729e-02 -1.692634671926498413e-01 -1.494421511888504028e-01 1.716010272502899170e-01 -6.639997959136962891e-01
3.592112064361572266e-01 5.363056063652038574e-02 7.191030979156494141e-01 -3.353593349456787109e-01 -1.146161332726478577e-01 7.810389995574951172e-02 -3.898293152451515198e-02 -4.666468203067779541e-01
-1.080432534217834473e-01 -3.070265650749206543e-01 3.177445232868194580e-01 1.849870234727859497e-01 2.041657865047454834e-01 3.714140057563781738e-01 -3.142199516296386719e-01 -6.931906938552856445e-01
-4.042977988719940186e-01 2.478148601949214935e-02 2.802687883377075195e-01 2.637220919132232666e-01 2.491683959960937500e-01 4.125427901744842529e-01 -3.679462671279907227e-01 -5.658341646194458008e-01
-3.963209688663482666e-01 4.277345240116119385e-01 5.387260317802429199e-01 -4.209246933460235596e-01 6.598418951034545898e-02 1.755170077085494995e-01 1.785126626491546631e-01 -3.543201088905334473e-01
-2.036504596471786499e-01 -2.812914252281188965e-01 7.409245520830154419e-02 6.279593706130981445e-02 -6.352256536483764648e-01 1.579276323318481445e-01 6.802560389041900635e-02 -6.609752774238586426e-01
-7.747218608856201172e-01 -1.502201408147811890e-01 2.123999148607254028e-01 -1.352660059928894043e-01 1.280869096517562866e-01 -2.561698555946350098e-01 -7.632942497730255127e-02 -4.753672778606414795e-01
-1.278790831565856934e-01 3.597683608531951904e-01 5.675278902053833008e-01 -4.580618143081665039e-01 1.496287882328033447e-01 3.622659146785736084e-01 7.345537096261978149e-02 -4.040844440460205078e-01
-1.002128496766090393e-01 2.475628852844238281e-01 -1.553067117929458618e-01 -9.916978329420089722e-02 -2.543167583644390106e-02 -1.589891314506530762e-01 1.356625109910964966e-01 -9.221641421318054199e-01
-5.465251803398132324e-01 -2.076653391122817993e-01 4.300536215305328369e-02 -1.136235147714614868e-01 -4.127944707870483398e-01 2.345323935151100159e-02 2.624931931495666504e-01 -6.352745294570922852e-01
-2.626764774322509766e-01 -6.840579956769943237e-02 2.071063071489334106e-01 1.108269244432449341e-01 3.964279964566230774e-02 -4.394628107547760010e-01 1.958413124084472656e-01 -7.988072633743286133e-01
7.127115130424499512e-02 4.674998819828033447e-01 -1.534961163997650146e-01 -3.016249537467956543e-01 -2.254083901643753052e-01 2.805733978748321533e-01 -4.006552994251251221e-01 -6.097300648689270020e-01
-4.052155017852783203e-01 -1.877310425043106079e-01 4.442960619926452637e-01 2.625759541988372803e-01 -2.182651869952678680e-02 4.392994642257690430e-01 -9.582981467247009277e-03 -5.836609005928039551e-01
-5.238286256790161133e-01 2.207174003124237061e-01 1.697425544261932373e-01 -4.248380362987518311e-01 -3.571743071079254150e-01 -3.828807771205902100e-01 -3.801532983779907227e-01 -2.211331874132156372e-01
2.151951640844345093e-01 2.275871783494949341e-01 3.689578920602798462e-02 2.493289560079574585e-01 -4.081794321537017822e-01 -2.598669528961181641e-01 -2.072394490242004395e-01 -7.491856813430786133e-01
1.213858500123023987e-01 -1.278119087219238281e-01 4.447962045669555664e-01 -5.534656643867492676e-01 -6.635474413633346558e-02 1.564181596040725708e-01 -5.202028751373291016e-01 -4.065474569797515869e-01
-7.056498527526855469e-02 -2.615868449211120605e-01 1.669504344463348389e-01 3.936201632022857666e-01 -3.901766836643218994e-01 2.224613130092620850e-01 -1.414700001478195190e-01 -7.225254774093627930e-01
-1.129091680049896240e-01 -1.452419906854629517e-01 -5.639725178480148315e-02 4.389510303735733032e-02 -4.879857003688812256e-01 7.527633011341094971e-02 1.032027378678321838e-01 -8.405958414077758789e-01
-1.999517232179641724e-01 -2.477998286485671997e-01 4.842494726181030273e-01 4.916611313819885254e-01 -2.757296264171600342e-01 1.478289254009723663e-02 -1.020362079143524170e-01 -5.794216394424438477e-01
-5.629470944404602051e-01 2.041754871606826782e-01 1.544869989156723022e-01 4.062194824218750000e-01 -1.133586000651121140e-02 -4.449659213423728943e-02 -4.653104841709136963e-01 -4.836323261260986328e-01
-4.989858865737915039e-01 1.369283497333526611e-01 4.207256436347961426e-01 -3.883804678916931152e-01 -6.037134677171707153e-02 -5.345830917358398438e-01 -1.508561223745346069e-01 -3.036983609199523926e-01
-3.504889905452728271e-01 -3.051312863826751709e-01 7.097415328025817871e-01 2.977679669857025146e-01 -2.380599826574325562e-01 -8.245092630386352539e-02 -2.780680358409881592e-01 -2.255238294601440430e-01
-4.174971580505371094e-01 5.694760754704475403e-02 3.365142345428466797e-01 3.774919807910919189e-01 -2.782655060291290283e-01 2.749853767454624176e-02 -6.755818128585815430e-01 -1.791993230581283569e-01
-2.357778605073690414e-03 3.075138628482818604e-01 8.211135119199752808e-02 3.114960193634033203e-01 1.477315127849578857e-01 -2.650318741798400879e-01 7.937157899141311646e-02 -8.386246562004089355e-01
-1.741662621498107910e-01 4.354922771453857422e-01 3.454920947551727295e-01 5.061608552932739258e-01 6.365992128849029541e-02 2.900794148445129395e-01 5.518370121717453003e-02 -5.596473217010498047e-01
-2.871106564998626709e-01 -3.438927531242370605e-01 4.357390105724334717e-01 3.788124024868011475e-01 -2.785694599151611328e-01 1.588979810476303101e-01 -4.166258275508880615e-01 -4.353289008140563965e-01
-3.142705857753753662e-01 3.849240541458129883e-01 4.582387506961822510e-01 -5.476616621017456055e-01 -1.469664424657821655e-01 2.122693955898284912e-01 1.876532733440399170e-01 -3.758724927902221680e-01
-2.555100619792938232e-01 -5.351621508598327637e-01 6.203666329383850098e-01 2.899050340056419373e-02 6.121463701128959656e-02 -1.616523414850234985e-01 -1.534378975629806519e-01 -4.573825895786285400e-01
-1.846918910741806030e-01 3.805423974990844727e-01 1.394944041967391968e-01 1.429106444120407104e-01 -2.839151024818420410e-01 -5.570763349533081055e-01 -5.070106387138366699e-01 -3.649554848670959473e-01
2.166369706392288208e-01 6.245828866958618164e-01 1.011460125446319580e-01 -2.892069220542907715e-01 -2.446061968803405762e-01 2.078143805265426636e-01 -2.267447412014007568e-01 -5.609468817710876465e-01
-5.136408209800720215e-01 1.246972158551216125e-01 2.386015057563781738e-01 -4.929203093051910400e-01 -3.679723739624023438e-01 -3.283013701438903809e-01 -3.741409778594970703e-01 -1.937932372093200684e-01
1.374169439077377319e-02 6.125562191009521484e-01 5.465081706643104553e-02 -2.763330638408660889e-01 1.060793697834014893e-01 2.824062705039978027e-01 -4.829774796962738037e-01 -4.700701236724853516e-01
-2.454468160867691040e-01 4.020638763904571533e-01 2.745418548583984375e-01 -6.169965267181396484e-01 -4.022452235221862793e-01 1.743443608283996582e-01 -3.134368360042572021e-01 -1.777717918157577515e-01
-6.200606822967529297e-01 -2.063523679971694946e-01 7.808072865009307861e-02 2.457846999168395996e-01 -4.327160716056823730e-01 2.055783122777938843e-01 -1.734177768230438232e-01 -4.968474805355072021e-01
4.011962190270423889e-02 1.552472859621047974e-01 6.309112310409545898e-01 -6.008135676383972168e-01 1.602594703435897827e-01 2.658665925264358521e-02 -9.630059450864791870e-02 -4.237912595272064209e-01
-4.004422947764396667e-02 3.545271232724189758e-02 6.711930632591247559e-01 -4.449043869972229004e-01 1.355202496051788330e-01 1.869867444038391113e-01 2.195913344621658325e-01 -4.971411526203155518e-01
-3.161184787750244141e-01 -3.926029503345489502e-01 3.593897521495819092e-01 4.168205261230468750e-01 -2.397423237562179565e-01 7.392463833093643188e-02 -1.978452056646347046e-01 -5.839073657989501953e-01
-3.916167914867401123e-01 -2.581447660923004150e-01 1.841937154531478882e-01 2.710687816143035889e-01 -3.043642640113830566e-01 1.649971753358840942e-01 2.093185335397720337e-01 -7.133834958076477051e-01
-5.201122909784317017e-02 1.331110000610351562e-01 -1.298580914735794067e-01 -1.904960572719573975e-01 2.672275602817535400e-01 -6.455285102128982544e-02 -7.883582264184951782e-02 -9.190384745597839355e-01
-5.281373858451843262e-01 -3.530962467193603516e-01 1.913159489631652832e-01 9.155401960015296936e-03 -2.585524916648864746e-01 3.329188525676727295e-01 9.937237948179244995e-02 -6.100401878356933594e-01
-2.607094347476959229e-01 -1.220911145210266113e-01 3.742909729480743408e-01 2.290267497301101685e-01 -2.051671780645847321e-02 4.191769361495971680e-01 -6.845453381538391113e-01 -2.825679481029510498e-01
-3.467226326465606689e-01 -2.122161835432052612e-01 2.400851100683212280e-01 7.825233787298202515e-02 9.629987180233001709e-02 5.827645659446716309e-01 -2.895032465457916260e-01 -5.816211700439453125e-01
-4.675246477127075195e-01 4.903863072395324707e-01 2.218917459249496460e-01 -5.115576982498168945e-01 2.044627368450164795e-01 2.789520286023616791e-02 -3.123651444911956787e-01 -2.997655868530273438e-01
-4.936302602291107178e-01 -2.986462116241455078e-01 -1.895483024418354034e-02 -2.194434553384780884e-01 -3.524362444877624512e-01 6.081877276301383972e-02 1.113632470369338989e-01 -6.916018128395080566e-01
-2.934525310993194580e-01 4.731325507164001465e-01 3.755325078964233398e-01 7.153727114200592041e-02 -5.446355342864990234e-01 -4.501397013664245605e-01 -8.756186068058013916e-02 -1.922712475061416626e-01
1.634355336427688599e-01 -1.278153806924819946e-01 4.506759941577911377e-01 -5.155782699584960938e-01 -4.331800043582916260e-01 1.544016152620315552e-01 -3.841913044452667236e-01 -3.590748012065887451e-01
-1.284934580326080322e-01 2.040503025054931641e-01 7.668860554695129395e-01 -5.355928540229797363e-01 -2.962986752390861511e-02 6.282445043325424194e-02 -2.025447189807891846e-01 -1.450169533491134644e-01
-1.694330722093582153e-01 2.677382826805114746e-01 6.415367126464843750e-01 -5.225923657417297363e-01 -2.199172228574752808e-02 2.041905373334884644e-01 1.722803562879562378e-01 -3.782572448253631592e-01
-5.903531908988952637e-01 1.457274984568357468e-02 2.205640375614166260e-01 -1.871086210012435913e-01 -1.353002190589904785e-01 -5.082615613937377930e-01 -4.177302122116088867e-01 -3.412890136241912842e-01
-3.655380904674530029e-01 -3.050916194915771484e-01 2.082258462905883789e-01 3.743521273136138916e-01 -4.238053560256958008e-01 1.837083697319030762e-01 -1.920126676559448242e-01 -5.827304720878601074e-01
-4.752381742000579834e-01 -1.428445894271135330e-02 6.561462879180908203e-01 -2.239854484796524048e-01 7.259071618318557739e-02 -4.808142185211181641e-01 -4.485317319631576538e-02 -2.340592145919799805e-01
-2.426874637603759766e-01 1.260034143924713135e-01 1.128409355878829956e-01 -3.639441356062889099e-02 6.019543483853340149e-02 3.311311602592468262e-01 2.428834736347198486e-01 -8.595955967903137207e-01
-9.264498949050903320e-02 3.443650603294372559e-01 7.803505063056945801e-01 -2.492110431194305420e-01 -2.332897633314132690e-01 3.946636244654655457e-02 2.926588654518127441e-01 -2.452460825443267822e-01
-4.105307757854461670e-01 -2.891035377979278564e-01 1.921572387218475342e-01 3.186266124248504639e-01 -4.130004346370697021e-01 1.399841606616973877e-01 -1.688980162143707275e-01 -6.250959634780883789e-01
-5.919501185417175293e-01 1.709191501140594482e-01 7.739977445453405380e-03 -4.323363006114959717e-01 3.058578073978424072e-01 -2.326629161834716797e-01 -1.268486827611923218e-01 -5.192645192146301270e-01
-6.197875738143920898e-01 6.356210261583328247e-02 1.453371793031692505e-01 -4.022085964679718018e-01 -2.963848970830440521e-02 -4.551787376403808594e-01 -2.284382432699203491e-01 -4.107046723365783691e-01
2.193391323089599609e-02 1.712150722742080688e-01 -3.241497874259948730e-01 -2.248701080679893494e-02 -1.031012237071990967e-01 -1.798110753297805786e-01 -1.713445782661437988e-01 -8.901149630546569824e-01
-6.975327134132385254e-01 2.948565185070037842e-01 2.209316939115524292e-01 -4.064755439758300781e-01 -4.975003004074096680e-02 -4.174353182315826416e-02 -4.490266740322113037e-01 -8.143684267997741699e-02
1.958762556314468384e-01 4.984284639358520508e-01 6.946513652801513672e-01 -1.728367656469345093e-01 1.462184935808181763e-01 2.322160005569458008e-01 -5.805701762437820435e-02 -3.494478762149810791e-01
1.502713710069656372e-01 5.231977105140686035e-01 8.369993418455123901e-02 3.816880285739898682e-02 6.323049217462539673e-02 -4.461518526077270508e-01 -9.868557751178741455e-02 -6.945729255676269531e-01
1.191762369126081467e-02 7.765726745128631592e-02 8.067133426666259766e-01 -4.427867531776428223e-01 -1.305405199527740479e-01 -1.964640915393829346e-01 8.416151255369186401e-02 -2.902733981609344482e-01
-6.134591698646545410e-01 1.104553341865539551e-01 1.013402715325355530e-01 -4.683721363544464111e-01 2.886271178722381592e-01 -1.940826028585433960e-01 -2.558926045894622803e-01 -4.420072436332702637e-01
-4.979794472455978394e-02 3.672347068786621094e-01 1.460416018962860107e-01 1.591526344418525696e-02 -3.743023276329040527e-01 -4.617302715778350830e-01 -6.091094613075256348e-01 -3.417102098464965820e-01
1.275199465453624725e-02 -1.955683380365371704e-01 2.006484270095825195e-01 6.086026504635810852e-02 2.829392254352569580e-01 3.408631682395935059e-01 -1.961902678012847900e-01 -8.263738155364990234e-01
-2.126445993781089783e-02 2.104077339172363281e-01 4.139751195907592773e-01 -6.862673163414001465e-01 -3.295580148696899414e-01 5.631779134273529053e-02 -3.464692831039428711e-01 -2.848104238510131836e-01
-3.734927177429199219e-01 -3.224031627178192139e-01 3.608451187610626221e-01 1.955354213714599609e-01 -4.243912920355796814e-02 4.662101566791534424e-01 -3.518474698066711426e-01 -4.951428174972534180e-01
-2.639515995979309082e-01 4.463382959365844727e-01 4.091310799121856689e-01 -4.010795950889587402e-01 -2.316036671400070190e-01 1.887515634298324585e-01 3.432598412036895752e-01 -4.424521327018737793e-01
-3.099122047424316406e-01 4.471830278635025024e-02 4.870761185884475708e-02 4.707029163837432861e-01 -5.633144378662109375e-01 1.255897879600524902e-01 -3.110654056072235107e-01 -4.981603622436523438e-01
-2.062900662422180176e-01 6.273981332778930664e-01 -1.119680181145668030e-01 -2.822300791740417480e-01 2.305228412151336670e-01 9.984858334064483643e-02 -1.779121011495590210e-01 -6.138909459114074707e-01
1.804686039686203003e-01 8.374964445829391479e-02 8.290595412254333496e-01 -3.749842047691345215e-01 -8.252250403165817261e-02 -6.592424958944320679e-02 -2.863740175962448120e-02 -3.471141457557678223e-01
-6.158600449562072754e-01 5.898600444197654724e-02 4.046032726764678955e-01 -6.201906204223632812e-01 -6.366086006164550781e-02 -5.092794448137283325e-02 -1.028032153844833374e-01 -2.273363918066024780e-01
2.132304012775421143e-01 3.993799090385437012e-01 1.519638001918792725e-01 -4.994221925735473633e-01 -4.637429118156433105e-01 1.253747493028640747e-01 -3.220366537570953369e-01 -4.336231350898742676e-01
1.889309585094451904e-01 -8.378925733268260956e-03 6.224817037582397461e-01 -5.164681077003479004e-01 -3.594122529029846191e-01 1.163617596030235291e-01 -2.355840504169464111e-01 -3.343576490879058838e-01
-2.402952313423156738e-01 6.076853871345520020e-01 1.238929852843284607e-01 -3.902893960475921631e-01 -3.161996901035308838e-01 3.887810409069061279e-01 -4.966234415769577026e-02 -3.894895911216735840e-01
-4.656945765018463135e-01 -1.107506826519966125e-01 -1.910846382379531860e-01 -4.784961044788360596e-02 -1.340834498405456543e-01 -1.845938861370086670e-01 -4.648797959089279175e-02 -8.233137130737304688e-01
2.704239189624786377e-01 1.793041825294494629e-01 4.555984437465667725e-01 -4.537269771099090576e-01 1.127588748931884766e-01 3.661069571971893311e-01 -8.610687404870986938e-02 -5.719436407089233398e-01
-3.143365308642387390e-02 4.951297640800476074e-01 -4.144274815917015076e-02 -4.540464580059051514e-01 -7.130538672208786011e-02 2.785497009754180908e-01 -9.840848296880722046e-02 -6.735161542892456055e-01
-1.652056127786636353e-01 -1.446775496006011963e-01 4.059052765369415283e-01 4.056557714939117432e-01 1.719609349966049194e-01 -1.227219551801681519e-01 -4.427613019943237305e-01 -6.178923249244689941e-01
-4.349807649850845337e-02 1.991539895534515381e-01 -2.924021892249584198e-02 2.215538471937179565e-01 -3.992658853530883789e-01 -3.064193129539489746e-01 -5.883561968803405762e-01 -5.559095144271850586e-01
3.515128493309020996e-01 2.063159793615341187e-01 2.033419311046600342e-01 1.186514943838119507e-01 -4.593770503997802734e-01 -2.147360444068908691e-01 1.495633870363235474e-01 -7.063557505607604980e-01
-2.255235016345977783e-01 3.885622620582580566e-01 4.356255829334259033e-01 -3.513818085193634033e-01 -2.136429399251937866e-01 2.413295507431030273e-01 3.985522389411926270e-01 -4.713731706142425537e-01
-6.147083640098571777e-01 -3.894082009792327881e-01 1.877348572015762329e-01 1.632870286703109741e-01 -2.611479759216308594e-01 9.919693320989608765e-02 6.639684084802865982e-03 -5.748960971832275391e-01
-3.108604624867439270e-02 2.011765539646148682e-01 7.617733478546142578e-01 -5.060353279113769531e-01 1.261020302772521973e-01 5.327977985143661499e-02 -1.869639903306961060e-01 -2.617166042327880859e-01
5.012006163597106934e-01 1.494875848293304443e-01 5.474498271942138672e-01 -2.214935123920440674e-01 4.852511361241340637e-02 1.389707922935485840e-01 -2.053228318691253662e-01 -5.602372884750366211e-01
-2.524500899016857147e-02 -2.992322146892547607e-01 3.329204916954040527e-01 4.673897027969360352e-01 -2.671776711940765381e-01 1.755701303482055664e-01 -2.536585628986358643e-01 -6.434144377708435059e-01
2.014217227697372437e-01 -1.529867351055145264e-01 4.839506149291992188e-01 -4.633859097957611084e-01 -3.779375553131103516e-01 1.050765886902809143e-01 -4.570158123970031738e-01 -3.526306152343750000e-01
-2.428118288516998291e-01 1.177953630685806274e-01 3.477585017681121826e-01 -5.038974806666374207e-02 -6.956603527069091797e-01 -4.978490769863128662e-01 -3.291536495089530945e-02 -2.661033868789672852e-01
-4.439510405063629150e-01 2.202514708042144775e-01 1.060382798314094543e-01 -5.270278453826904297e-01 -7.390202581882476807e-02 -4.341580569744110107e-01 -3.583508431911468506e-01 -3.781855404376983643e-01
-2.653380483388900757e-02 3.023452758789062500e-01 6.179946064949035645e-01 5.288383364677429199e-01 -4.016826301813125610e-02 3.567763864994049072e-01 -3.925204277038574219e-02 -3.403707742691040039e-01
-1.895715445280075073e-01 -2.052075266838073730e-01 -6.581160426139831543e-02 2.269125729799270630e-01 -4.014244675636291504e-01 3.603174686431884766e-01 -3.142978250980377197e-01 -6.902017593383789062e-01
-1.769693046808242798e-01 1.530624181032180786e-01 4.542306363582611084e-01 6.073681116104125977e-01 -4.250089079141616821e-02 2.856272161006927490e-01 -9.221382788382470608e-05 -5.353905558586120605e-01
-6.840450167655944824e-01 -2.479134351015090942e-01 2.186250835657119751e-01 -1.922457218170166016e-01 -2.769306302070617676e-01 -2.998653352260589600e-01 -3.906845450401306152e-01 -2.581117749214172363e-01
-5.487422943115234375e-01 5.478304624557495117e-02 2.588962018489837646e-01 2.786832749843597412e-01 1.895647197961807251e-01 -3.360104933381080627e-02 -5.683103203773498535e-01 -4.372056424617767334e-01
-6.209748983383178711e-01 -4.005148112773895264e-01 2.455283850431442261e-01 1.511661708354949951e-01 -2.024441808462142944e-01 1.722850650548934937e-01 -1.374669075012207031e-01 -5.303581953048706055e-01
-3.119696378707885742e-01 4.254628717899322510e-01 1.362206935882568359e-01 -1.035354137420654297e-01 -6.838095188140869141e-01 -3.635899126529693604e-01 -2.052997052669525146e-02 -3.035886585712432861e-01
-2.140452414751052856e-01 -1.545486897230148315e-01 2.019725441932678223e-01 2.964697480201721191e-01 -3.388591110706329346e-01 -2.968888878822326660e-01 2.501767873764038086e-01 -7.321578860282897949e-01
-3.237595856189727783e-01 -2.038776725530624390e-01 -9.532062709331512451e-02 1.458184421062469482e-02 -3.756250143051147461e-01 2.167806588113307953e-02 1.233741454780101776e-02 -8.382116556167602539e-01
-4.507870674133300781e-01 1.683342307806015015e-01 5.620210766792297363e-01 -3.155092298984527588e-01 2.161400914192199707e-01 -4.739217162132263184e-01 -6.529355794191360474e-02 -2.783153355121612549e-01
-2.114391922950744629e-01 -3.309927582740783691e-01 3.943109214305877686e-01 3.816353380680084229e-01 -2.154928445816040039e-01 -3.167368173599243164e-01 -7.477310299873352051e-02 -6.263068318367004395e-01
-1.679944247007369995e-01 -2.183743864297866821e-01 6.649166345596313477e-01 2.431548982858657837e-01 3.335946500301361084e-01 -1.916576176881790161e-01 -2.640626430511474609e-01 -4.528852105140686035e-01
-2.824122309684753418e-01 -1.986779421567916870e-01 5.321744084358215332e-01 3.627941310405731201e-01 1.453800797462463379e-01 -1.177955344319343567e-01 -4.592004120349884033e-01 -4.691109657287597656e-01
-5.381956100463867188e-01 1.788099557161331177e-01 2.981085777282714844e-01 -5.777449607849121094e-01 -1.309438794851303101e-01 -1.065703332424163818e-01 -4.674693942070007324e-01 -9.318399429321289062e-02
-4.201733767986297607e-01 4.948952496051788330e-01 1.811422705650329590e-01 -3.761613667011260986e-01 2.263784855604171753e-01 -1.218532323837280273e-01 -7.984214276075363159e-02 -5.759798288345336914e-01
-5.545065402984619141e-01 -1.519157201983034611e-03 1.070577055215835571e-01 3.620125949382781982e-01 -1.617029458284378052e-01 3.879365026950836182e-01 -1.571702063083648682e-01 -5.904748439788818359e-01
-2.194256037473678589e-01 4.533784985542297363e-01 6.996757984161376953e-01 -4.058333337306976318e-01 -7.716462016105651855e-02 1.637463122606277466e-01 7.519101351499557495e-02 -2.315872162580490112e-01
1.659967452287673950e-01 -1.372755169868469238e-01 1.764050722122192383e-01 6.316868122667074203e-03 -2.080235630273818970e-01 -2.804491296410560608e-02 1.869221031665802002e-01 -9.183908104896545410e-01
-3.406139314174652100e-01 -3.186296820640563965e-01 7.123894989490509033e-02 1.134390830993652344e-01 -2.051632106304168701e-01 6.353997439146041870e-02 9.487845748662948608e-02 -8.422484993934631348e-01
-3.187578320503234863e-01 5.639870166778564453e-01 2.733424603939056396e-01 -4.060583710670471191e-01 -2.959575951099395752e-01 4.127488434314727783e-01 -9.763287752866744995e-02 -2.706062197685241699e-01
-4.976253807544708252e-01 3.331023156642913818e-01 3.200457394123077393e-01 9.790035337209701538e-02 3.647663593292236328e-01 4.089967310428619385e-01 -3.337107300758361816e-01 -3.430778682231903076e-01
-3.808307051658630371e-01 3.466119468212127686e-01 3.712630867958068848e-01 -1.237076371908187866e-01 -5.378364324569702148e-01 -5.041541457176208496e-01 -9.807951003313064575e-02 -1.692025214433670044e-01
-1.600353717803955078e-01 5.500338673591613770e-01 4.511694312095642090e-01 5.034905672073364258e-01 -6.774840503931045532e-02 3.129784166812896729e-01 -1.136131212115287781e-01 -3.151851892471313477e-01
2.803660631179809570e-01 3.693743795156478882e-02 6.673768758773803711e-01 -4.636608362197875977e-01 -9.268687665462493896e-02 1.309753060340881348e-01 -2.212377488613128662e-01 -4.300764501094818115e-01
1.874738782644271851e-01 -2.139355838298797607e-01 6.168383955955505371e-01 -4.532358348369598389e-01 -2.713949978351593018e-01 1.233410835266113281e-01 -3.293907940387725830e-01 -3.685190081596374512e-01
-3.426777422428131104e-01 3.092474341392517090e-01 5.172675848007202148e-01 3.769654333591461182e-01 -1.233322173357009888e-01 5.488536357879638672e-01 -5.541716143488883972e-02 -2.403062134981155396e-01
1.582024395465850830e-01 5.142484307289123535e-01 4.913395270705223083e-03 -1.564476042985916138e-01 -2.843242287635803223e-01 2.432731389999389648e-01 -6.248357892036437988e-01 -3.944348096847534180e-01
3.049648404121398926e-01 2.719309628009796143e-01 1.765183806419372559e-01 9.100554883480072021e-02 -3.881516754627227783e-01 -2.803145945072174072e-01 1.325853317975997925e-01 -7.394542098045349121e-01
-3.414704203605651855e-01 2.844365239143371582e-01 1.486095488071441650e-01 -2.908116672188043594e-03 -2.848478853702545166e-01 -4.059400856494903564e-01 3.885705471038818359e-01 -6.192640662193298340e-01
-6.902046799659729004e-01 -1.398534476757049561e-01 3.325321078300476074e-01 -2.613574266433715820e-01 -2.272095717489719391e-02 -4.045811891555786133e-01 6.611836701631546021e-02 -3.957266211509704590e-01
-7.591270804405212402e-01 -2.870302498340606689e-01 2.699034810066223145e-01 9.292993694543838501e-02 -7.499575614929199219e-02 -9.842597693204879761e-02 -2.448660433292388916e-01 -4.296329319477081299e-01
-1.475914865732192993e-01 3.099357485771179199e-01 -1.187842562794685364e-01 -2.491737753152847290e-01 2.719788849353790283e-01 -2.356679886579513550e-01 -1.718361824750900269e-01 -8.043131232261657715e-01
-2.833046615123748779e-01 3.515620827674865723e-01 4.894523918628692627e-01 -4.961207807064056396e-01 1.749790459871292114e-01 2.690050899982452393e-01 1.573952734470367432e-01 -4.274207353591918945e-01
-7.118251919746398926e-02 1.351362466812133789e-01 8.058502078056335449e-01 -4.401601254940032959e-01 1.171721741557121277e-01 1.661541461944580078e-01 -2.494914829730987549e-01 -1.730700582265853882e-01
-3.552317619323730469e-01 5.023418664932250977e-01 3.202887475490570068e-01 -5.126315355300903320e-01 -3.676002025604248047e-01 2.458676844835281372e-01 -4.774850606918334961e-02 -2.413009852170944214e-01
1.967386454343795776e-01 3.786605000495910645e-01 7.033904790878295898e-01 -1.753168404102325439e-01 2.686893008649349213e-02 2.511425316333770752e-01 1.761118322610855103e-01 -4.445290565490722656e-01
-6.158726811408996582e-01 -1.944788731634616852e-02 2.283241748809814453e-01 -2.632943987846374512e-01 1.538063287734985352e-01 -4.234575927257537842e-01 -3.154725432395935059e-01 -4.431376159191131592e-01
-6.054694652557373047e-01 -1.524231880903244019e-01 1.179179027676582336e-01 1.744348704814910889e-01 -2.161732316017150879e-01 9.022575616836547852e-02 -6.206663846969604492e-01 -3.546032309532165527e-01
-7.955420017242431641e-02 5.527725219726562500e-01 6.767825484275817871e-01 -1.126364022493362427e-01 -1.651120185852050781e-01 2.979175448417663574e-01 1.767640560865402222e-01 -2.648203670978546143e-01
1.734085083007812500e-01 1.507728695869445801e-01 6.630485057830810547e-01 -4.525381922721862793e-01 -7.394029945135116577e-02 6.142246071249246597e-03 -4.838390946388244629e-01 -2.513318061828613281e-01
-8.730314671993255615e-03 5.980341434478759766e-01 -7.982103526592254639e-02 -2.905684709548950195e-01 -1.713298261165618896e-01 2.702422142028808594e-01 -4.506165981292724609e-01 -4.960218071937561035e-01
1.968584656715393066e-01 3.516467809677124023e-01 -1.200295146554708481e-02 3.475496470928192139e-01 -3.706708550453186035e-01 -2.039241939783096313e-01 -7.168799638748168945e-02 -7.297501564025878906e-01
-3.413628041744232178e-01 1.829150617122650146e-01 1.256299018859863281e-01 -4.999299645423889160e-01 -2.163248509168624878e-01 -4.195334017276763916e-01 -5.189663171768188477e-01 -3.035949170589447021e-01
2.153225839138031006e-01 1.014062575995922089e-02 5.946570634841918945e-01 -4.881832301616668701e-01 -4.036598503589630127e-01 1.412293910980224609e-01 -2.740512192249298096e-01 -3.218732774257659912e-01
-8.924981206655502319e-02 -3.260265290737152100e-01 7.164724171161651611e-02 2.365593463182449341e-01 -5.514854788780212402e-01 1.318575441837310791e-01 -2.256599813699722290e-01 -6.724600195884704590e-01
2.933661825954914093e-02 2.906394898891448975e-01 4.592023789882659912e-02 -2.498934566974639893e-01 3.829232752323150635e-01 -3.387392461299896240e-01 -1.850058436393737793e-01 -7.446550130844116211e-01
-5.227998495101928711e-01 1.121576651930809021e-01 6.224896907806396484e-01 -3.756259083747863770e-01 -6.836504489183425903e-02 -3.401955664157867432e-01 -2.195355892181396484e-01 -1.300395280122756958e-01
-7.637131959199905396e-02 3.564580380916595459e-01 -2.114138603210449219e-01 -8.373603969812393188e-02 2.720960974693298340e-02 -1.530960351228713989e-01 5.594402924180030823e-02 -8.877438306808471680e-01
-7.356829643249511719e-01 -2.091540247201919556e-01 2.701559960842132568e-01 -3.133943974971771240e-01 -1.376926302909851074e-01 -2.399722635746002197e-01 -2.493657320737838745e-01 -3.241847753524780273e-01
1.518897563219070435e-01 -5.936269462108612061e-02 5.093098282814025879e-01 -5.094407796859741211e-01 -4.292218387126922607e-01 1.923943608999252319e-01 -3.485126197338104248e-01 -3.343220651149749756e-01
-1.880136877298355103e-02 3.161310255527496338e-01 6.667068228125572205e-03 -3.267918825149536133e-01 -5.060673952102661133e-01 4.406057596206665039e-01 -4.721338748931884766e-01 -3.460092842578887939e-01
4.716232419013977051e-03 3.644747138023376465e-01 2.716532647609710693e-01 -5.073029398918151855e-01 -6.493748426437377930e-01 -2.015410549938678741e-02 -2.130070030689239502e-01 -2.617604434490203857e-01
6.733560562133789062e-02 6.743646860122680664e-01 2.317145615816116333e-01 5.279814004898071289e-01 -9.305229038000106812e-02 4.809357598423957825e-02 -1.494605243206024170e-01 -4.182485640048980713e-01
-6.751427650451660156e-01 -1.971907466650009155e-01 -2.914393320679664612e-02 6.033093854784965515e-02 -4.247657656669616699e-01 2.225915640592575073e-01 3.764088079333305359e-02 -5.190559029579162598e-01
-7.910781353712081909e-02 -5.022635459899902344e-01 2.951820492744445801e-01 -2.134867757558822632e-01 -3.100942373275756836e-01 -3.212359920144081116e-02 1.406870484352111816e-01 -7.012710571289062500e-01
-1.244047284126281738e-01 -3.688274621963500977e-01 3.501548469066619873e-01 4.343174099922180176e-01 -2.598723173141479492e-01 -4.432252142578363419e-03 -1.561240255832672119e-01 -6.673243641853332520e-01
-3.412857651710510254e-01 -3.673143312335014343e-02 -3.302479684352874756e-01 -3.489280119538307190e-02 -3.300799429416656494e-01 -2.165221124887466431e-01 -1.505353003740310669e-01 -7.703234553337097168e-01
-6.877011060714721680e-01 -1.684959828853607178e-01 2.618645131587982178e-01 -9.827162325382232666e-02 -2.509459853172302246e-01 -3.760464489459991455e-01 -3.817749917507171631e-01 -2.651581764221191406e-01
-5.338990688323974609e-02 5.084689855575561523e-01 4.662172794342041016e-01 1.359666585922241211e-01 -5.056362152099609375e-01 -4.316498637199401855e-01 -2.145787626504898071e-01 -1.213662475347518921e-01
1.037974357604980469e-01 4.081402122974395752e-01 -8.909191191196441650e-02 -2.107928991317749023e-01 2.301732301712036133e-01 4.515160806477069855e-03 -2.150490283966064453e-01 -8.191644549369812012e-01
4.623771831393241882e-02 2.464480996131896973e-01 2.309007346630096436e-01 5.108740329742431641e-01 1.958550512790679932e-01 -1.362005323171615601e-01 -1.650345474481582642e-01 -7.339425683021545410e-01
-2.873878180980682373e-01 8.348864316940307617e-02 1.289035081863403320e-01 -2.758011966943740845e-02 -1.880188882350921631e-01 -1.605452746152877808e-01 -8.315681219100952148e-01 -3.747398853302001953e-01
-1.285698115825653076e-01 3.415912985801696777e-01 5.700193643569946289e-01 -5.226346850395202637e-01 2.873022556304931641e-01 -1.340908464044332504e-02 -6.110079120844602585e-03 -4.312265515327453613e-01
-6.267527341842651367e-01 -1.511055231094360352e-01 2.369072474539279938e-02 1.820708215236663818e-01 -1.561974138021469116e-01 1.073190271854400635e-01 5.625736340880393982e-02 -7.152323126792907715e-01
-4.370612204074859619e-01 3.678756952285766602e-01 2.802121937274932861e-01 3.731179833412170410e-01 1.597512885928153992e-02 4.818458557128906250e-01 -8.295256644487380981e-02 -4.654001295566558838e-01
-2.466578334569931030e-01 2.551128566265106201e-01 4.181746244430541992e-01 -5.520597100257873535e-01 2.278047800064086914e-01 2.890432775020599365e-01 1.034846529364585876e-02 -5.088114738464355469e-01
-3.265773355960845947e-01 -3.401398658752441406e-01 4.457200467586517334e-01 -1.753548085689544678e-01 6.683654338121414185e-02 1.879609376192092896e-01 3.508822023868560791e-01 -6.207427382469177246e-01
-2.196643128991127014e-02 7.874877005815505981e-02 4.354590475559234619e-01 5.367846488952636719e-01 3.984785825014114380e-02 -1.199982911348342896e-01 -5.502206087112426758e-01 -4.436482191085815430e-01
9.036970138549804688e-02 6.640257239341735840e-01 5.390372276306152344e-01 1.278509497642517090e-01 -2.483243644237518311e-01 -3.375092744827270508e-01 -1.740803867578506470e-01 -1.952296197414398193e-01
-5.348156690597534180e-01 -1.941720396280288696e-01 2.242596149444580078e-01 -1.082264631986618042e-02 -2.112336456775665283e-01 4.320527911186218262e-01 7.774000614881515503e-02 -6.233195066452026367e-01
-8.561199158430099487e-02 -1.197221055626869202e-01 7.372199296951293945e-01 -5.382132530212402344e-01 -4.086599498987197876e-02 -9.426653385162353516e-02 4.115979373455047607e-02 -3.645822107791900635e-01
1.734943538904190063e-01 -3.077830746769905090e-02 6.548247337341308594e-01 -4.887980520725250244e-01 -3.661356270313262939e-01 5.479896813631057739e-02 -2.629802823066711426e-01 -3.082478046417236328e-01
-3.552877902984619141e-01 -3.963943421840667725e-01 4.857544004917144775e-01 1.477791666984558105e-01 4.102162644267082214e-02 -3.387923836708068848e-01 -1.149213537573814392e-01 -5.737388134002685547e-01
-1.168260052800178528e-01 -2.411295101046562195e-02 -1.713521480560302734e-01 -3.392842784523963928e-02 -1.850495189428329468e-01 -2.307782173156738281e-01 -4.370683059096336365e-02 -9.305080771446228027e-01
7.813815772533416748e-02 5.780758857727050781e-01 9.517674893140792847e-02 -1.691400855779647827e-01 -3.378564417362213135e-01 2.087106853723526001e-01 -6.093537211418151855e-01 -3.050189912319183350e-01
-4.736303165555000305e-02 5.895627737045288086e-01 4.733533859252929688e-01 1.657217890024185181e-01 -2.976902425289154053e-01 -4.003508090972900391e-01 -3.694923818111419678e-01 -1.149800792336463928e-01
-1.684110313653945923e-01 6.004343032836914062e-01 2.065312117338180542e-01 -8.093415945768356323e-02 -1.767930984497070312e-01 -5.109465718269348145e-01 -4.430643916130065918e-01 -2.707076072692871094e-01
-4.765100479125976562e-01 -8.640304207801818848e-02 3.340383768081665039e-01 2.390695512294769287e-01 -9.372195601463317871e-02 -3.316291570663452148e-01 -5.463158488273620605e-01 -4.236910045146942139e-01
-5.636689066886901855e-01 -6.207355763763189316e-03 -1.124548390507698059e-01 4.336094111204147339e-02 -2.173282504081726074e-01 1.142215877771377563e-01 2.343473583459854126e-01 -7.433139681816101074e-01
-2.429700344800949097e-01 4.917727708816528320e-01 3.403135538101196289e-01 4.925915971398353577e-02 -5.923590064048767090e-01 -3.994946181774139404e-01 8.597057312726974487e-02 -2.510164082050323486e-01
1.107294782996177673e-01 4.248183071613311768e-01 -1.365395039319992065e-01 -8.529196679592132568e-02 -1.712502241134643555e-01 -8.660110831260681152e-02 -4.960678219795227051e-01 -7.060034275054931641e-01
4.494323953986167908e-02 -1.017177626490592957e-01 8.416854143142700195e-01 -3.390650153160095215e-01 4.078321903944015503e-02 -1.476789712905883789e-01 -2.351632267236709595e-01 -2.923355698585510254e-01
-1.582233160734176636e-01 -1.317643076181411743e-01 2.944159507751464844e-01 1.970939487218856812e-01 -1.835478991270065308e-01 3.217398226261138916e-01 -8.048486709594726562e-01 -2.170000076293945312e-01
-2.722491025924682617e-01 5.886986255645751953e-01 5.658422708511352539e-01 -1.761593371629714966e-01 -1.067120954394340515e-01 2.377398759126663208e-01 2.865154147148132324e-01 -2.794743180274963379e-01
-2.410250157117843628e-01 -1.607850193977355957e-01 1.692021340131759644e-01 6.168428063392639160e-02 -2.353189140558242798e-01 -9.914137423038482666e-02 2.231854647397994995e-01 -8.767012357711791992e-01
-2.325857430696487427e-01 3.290464580059051514e-01 -8.941464871168136597e-02 -2.776151597499847412e-01 3.394712209701538086e-01 -2.604546248912811279e-01 -3.292542695999145508e-01 -6.790298819541931152e-01
-4.294143617153167725e-01 3.171074390411376953e-01 4.248478412628173828e-01 -7.823312282562255859e-02 -2.996611595153808594e-01 -5.928345918655395508e-01 1.378972232341766357e-01 -2.610836029052734375e-01
-4.086225032806396484e-01 -1.124127209186553955e-01 4.590194672346115112e-03 2.815302610397338867e-01 -2.371076494455337524e-01 1.229037567973136902e-01 -3.928319513797760010e-01 -7.179612517356872559e-01
3.347609639167785645e-01 -1.738028824329376221e-01 1.405279934406280518e-01 3.049025833606719971e-01 -4.010675251483917236e-01 7.279237359762191772e-02 -1.541174650192260742e-01 -7.450555562973022461e-01
-5.369767546653747559e-01 -2.580345273017883301e-01 4.942382276058197021e-01 -1.182332113385200500e-01 1.317668985575437546e-02 -4.827241897583007812e-01 3.192055597901344299e-02 -3.906511664390563965e-01
-3.380296006798744202e-02 -7.120822370052337646e-02 6.872079968452453613e-01 -5.817389488220214844e-01 7.898760586977005005e-02 -6.696520000696182251e-02 2.000749297440052032e-02 -4.147143363952636719e-01
-5.859377384185791016e-01 -3.350138664245605469e-01 5.184988379478454590e-01 4.438748210668563843e-02 1.327261235564947128e-02 -3.446986973285675049e-01 -1.704560816287994385e-01 -3.543768823146820068e-01
-2.582697868347167969e-01 1.412094291299581528e-02 6.779263168573379517e-02 1.718775033950805664e-01 -1.015020608901977539e-01 -1.993732154369354248e-01 -8.012020587921142578e-01 -4.549532234668731689e-01
2.245585173368453979e-01 1.989093124866485596e-01 6.420210748910903931e-02 -5.707683786749839783e-02 -5.215558409690856934e-01 -3.044933974742889404e-01 6.343951076269149780e-02 -7.306625247001647949e-01
-2.232906222343444824e-01 -3.119096755981445312e-01 3.363267779350280762e-01 3.465604186058044434e-01 -2.726814150810241699e-01 -1.945850998163223267e-01 1.029821336269378662e-01 -7.048476338386535645e-01
-4.134950935840606689e-01 3.476528823375701904e-01 3.938502073287963867e-01 8.581723272800445557e-02 -4.065575599670410156e-01 -5.204946994781494141e-01 2.000816464424133301e-01 -2.635151743888854980e-01
-4.346985220909118652e-01 2.482290565967559814e-01 2.482808232307434082e-01 4.015521407127380371e-01 2.607854455709457397e-02 5.150043368339538574e-01 -2.569228708744049072e-01 -4.411496520042419434e-01
3.205500543117523193e-01 -5.231316387653350830e-02 5.557429790496826172e-01 -2.748578786849975586e-01 -3.856185972690582275e-01 2.017681598663330078e-01 -4.974917471408843994e-01 -2.705623507499694824e-01
3.001200258731842041e-01 5.589563250541687012e-01 1.006699949502944946e-01 -7.439727336168289185e-02 -2.192506380379199982e-02 4.110080301761627197e-01 -2.121837884187698364e-01 -6.061321496963500977e-01
-2.797841131687164307e-01 7.807855959981679916e-03 5.060780048370361328e-01 3.686622679233551025e-01 4.654721356928348541e-03 5.709341764450073242e-01 -2.186693996191024780e-01 -3.947522938251495361e-01
-1.880000829696655273e-01 3.579815328121185303e-01 4.840361773967742920e-01 -5.935215353965759277e-01 -1.177059486508369446e-01 2.323409020900726318e-01 1.391562521457672119e-01 -4.034166932106018066e-01
-2.157656252384185791e-01 6.331542730331420898e-01 4.859896898269653320e-01 -2.349438071250915527e-01 -3.750446438789367676e-01 2.728398144245147705e-01 8.769673854112625122e-02 -1.959226429462432861e-01
5.216100439429283142e-02 2.945768535137176514e-01 -4.203652031719684601e-03 2.001760900020599365e-01 -2.905738353729248047e-01 -1.393716037273406982e-01 -6.393777728080749512e-01 -5.981253981590270996e-01
4.601192101836204529e-02 3.514760434627532959e-01 -1.034856140613555908e-01 1.374809294939041138e-01 -4.938952028751373291e-01 -3.012574315071105957e-01 -5.605214238166809082e-01 -4.425657987594604492e-01
-3.396130800247192383e-01 7.589544355869293213e-02 2.029028162360191345e-02 5.316751003265380859e-01 -4.831519722938537598e-01 1.558441221714019775e-01 -1.987635791301727295e-01 -5.464271306991577148e-01
-7.079708576202392578e-01 -9.879980236291885376e-03 4.772381484508514404e-02 -4.998141527175903320e-01 -1.174655370414257050e-02 -1.682346165180206299e-01 -2.834903895854949951e-01 -3.711877763271331787e-01
9.032847732305526733e-02 -8.512450754642486572e-02 2.730593681335449219e-01 -3.926737979054450989e-02 -5.086433291435241699e-01 -3.020402789115905762e-01 2.660139501094818115e-01 -6.984137296676635742e-01
8.017282932996749878e-02 2.795670926570892334e-01 3.378103673458099365e-01 -3.123606145381927490e-01 4.286463856697082520e-01 -4.319033622741699219e-01 -2.200938761234283447e-01 -5.338633060455322266e-01
-7.914319634437561035e-03 4.413782060146331787e-01 -9.017756581306457520e-02 -1.634348034858703613e-01 7.765860110521316528e-02 -3.479127287864685059e-01 -2.314668148756027222e-01 -7.678727507591247559e-01
-4.996243715286254883e-01 1.282119899988174438e-01 3.898106515407562256e-01 -4.052872657775878906e-01 -1.994595825672149658e-01 -3.728469014167785645e-01 -4.770886898040771484e-01 -1.063702628016471863e-01
-5.533571243286132812e-01 -1.383879035711288452e-02 -6.945924460887908936e-02 3.453190326690673828e-01 -3.439828455448150635e-01 -8.537571877241134644e-02 2.262768708169460297e-02 -6.658899784088134766e-01
-1.576403379440307617e-01 -1.166459321975708008e-01 1.894170790910720825e-01 1.757389008998870850e-01 -4.403383135795593262e-01 -1.461905539035797119e-01 -7.593634128570556641e-01 -3.207460939884185791e-01
-2.969906926155090332e-01 3.512348234653472900e-01 2.224479615688323975e-01 -6.095551252365112305e-01 -4.603992104530334473e-01 2.002081274986267090e-01 -1.264708209782838821e-02 -3.393811285495758057e-01
-8.131331764161586761e-03 3.627675473690032959e-01 4.137484729290008545e-01 4.400010108947753906e-01 2.422640919685363770e-01 -3.342934846878051758e-01 -3.051812946796417236e-01 -4.898624122142791748e-01
-5.657841563224792480e-01 -1.341182589530944824e-01 9.512644261121749878e-02 3.778787851333618164e-01 -1.316267251968383789e-01 4.460211470723152161e-02 -1.706214398145675659e-01 -6.794353723526000977e-01
-5.910741686820983887e-01 -2.513834834098815918e-01 3.509528040885925293e-01 -2.352819740772247314e-01 8.207532018423080444e-02 -3.920013606548309326e-01 -3.813210129737854004e-01 -3.210997879505157471e-01
-6.282672286033630371e-01 -4.168843328952789307e-01 5.177360177040100098e-01 -1.002817228436470032e-01 -1.804427355527877808e-01 1.416077017784118652e-01 -2.776474058628082275e-01 -1.538837254047393799e-01
9.642220288515090942e-02 3.644395247101783752e-02 -3.690714761614799500e-02 2.440044581890106201e-01 -3.771232664585113525e-01 -1.230590492486953735e-01 -5.444930195808410645e-01 -6.889384388923645020e-01
3.309565186500549316e-01 1.495039835572242737e-02 8.198326230049133301e-01 -2.348783314228057861e-01 -8.321817964315414429e-02 -1.387552767992019653e-01 -1.752047836780548096e-01 -3.256929218769073486e-01
4.455148428678512573e-02 4.280691742897033691e-01 5.020226836204528809e-01 -2.356613427400588989e-01 -5.307387709617614746e-01 3.671517372131347656e-01 -2.866477966308593750e-01 -9.250932186841964722e-02
4.760242402553558350e-01 -1.403160020709037781e-02 4.298820793628692627e-01 -2.313643842935562134e-01 -2.208515256643295288e-01 2.998894453048706055e-01 -4.643146693706512451e-01 -4.249455332756042480e-01
-2.724613845348358154e-01 1.615865379571914673e-01 1.652081310749053955e-01 3.769890069961547852e-01 2.555527389049530029e-01 -7.911693304777145386e-02 -4.501696527004241943e-01 -6.752930879592895508e-01
-1.717638373374938965e-01 4.023990929126739502e-01 6.407772302627563477e-01 -4.151337742805480957e-01 2.922493778169155121e-02 2.672256529331207275e-01 1.617008745670318604e-01 -3.566928505897521973e-01
1.229206919670104980e-01 6.142094135284423828e-01 5.030325055122375488e-01 1.816713809967041016e-02 -2.115700542926788330e-01 -4.418506622314453125e-01 -2.097382396459579468e-01 -2.651063203811645508e-01
-1.979521065950393677e-01 -6.376899033784866333e-02 5.257200002670288086e-01 4.204743206501007080e-01 -1.091602444648742676e-01 -3.234533071517944336e-01 -5.197851061820983887e-01 -3.418386280536651611e-01
-1.383412927389144897e-01 6.402977705001831055e-01 9.218379855155944824e-02 -3.016261458396911621e-01 -2.044602632522583008e-01 4.664018452167510986e-01 -1.238325312733650208e-01 -4.435485303401947021e-01
-7.354707717895507812e-01 -1.278556436300277710e-01 1.992761939764022827e-01 -1.155929416418075562e-01 3.908797353506088257e-02 -3.175988793373107910e-01 -2.619175910949707031e-01 -4.676162898540496826e-01
-6.360054016113281250e-01 -2.315694093704223633e-01 2.031534165143966675e-01 2.930721938610076904e-01 -2.593487203121185303e-01 1.845585107803344727e-01 -3.718125075101852417e-02 -5.585732460021972656e-01
-8.491847664117813110e-02 3.405923843383789062e-01 4.472496807575225830e-01 -5.616337060928344727e-01 -4.336161911487579346e-01 2.825272679328918457e-01 -6.667874008417129517e-02 -2.983793318271636963e-01
2.526344656944274902e-01 -2.133045494556427002e-01 2.164000123739242554e-01 2.390177249908447266e-01 -9.106360375881195068e-02 1.381658762693405151e-01 -2.053934521973133087e-02 -8.711568117141723633e-01
-2.919483482837677002e-01 -3.529386520385742188e-01 2.368406206369400024e-01 1.051449775695800781e-01 -3.696762919425964355e-01 -3.872049748897552490e-01 2.155724540352821350e-02 -6.603019237518310547e-01
-3.328042924404144287e-01 -3.889624178409576416e-01 3.088118135929107666e-01 2.527322173118591309e-01 -1.473548710346221924e-01 1.470223367214202881e-01 1.005304306745529175e-01 -7.247592806816101074e-01
7.945549488067626953e-02 5.818543434143066406e-01 5.459164977073669434e-01 -1.158240661025047302e-01 -1.642657667398452759e-01 -4.852524995803833008e-01 -1.073770970106124878e-01 -2.640247344970703125e-01
1.769627630710601807e-02 -2.421847581863403320e-01 -4.290098696947097778e-02 1.933910995721817017e-01 -3.560642004013061523e-01 2.709771692752838135e-01 -4.315346777439117432e-01 -7.178858518600463867e-01
-3.550020158290863037e-01 6.572841405868530273e-01 4.801898002624511719e-01 -2.928227186203002930e-01 -2.108003646135330200e-01 2.439294904470443726e-01 -8.229095488786697388e-02 -1.221211031079292297e-01
-3.370003700256347656e-01 -7.723843306303024292e-02 5.670005083084106445e-01 3.403479754924774170e-01 2.001693099737167358e-01 -2.712595462799072266e-01 -3.974284529685974121e-01 -4.141734540462493896e-01
-5.997423529624938965e-01 -2.579286396503448486e-01 3.398617208003997803e-01 2.744762599468231201e-01 -1.969871222972869873e-01 3.346660137176513672e-01 -1.012430414557456970e-01 -4.710447788238525391e-01
-2.121490836143493652e-01 7.382994890213012695e-01 2.984960749745368958e-02 -1.797610372304916382e-01 4.480094835162162781e-02 3.616886734962463379e-01 -1.903648972511291504e-01 -4.556719958782196045e-01
-4.972480535507202148e-01 -4.597315273713320494e-04 4.260967969894409180e-01 3.904211893677711487e-02 1.991569548845291138e-01 1.683226972818374634e-01 3.950305283069610596e-01 -5.878913402557373047e-01
3.260198235511779785e-01 -1.180494297295808792e-02 4.566715955734252930e-01 -4.114275276660919189e-01 -2.106013000011444092e-01 7.900898903608322144e-02 -5.535579323768615723e-01 -3.984074592590332031e-01
-1.254151165485382080e-01 4.369122385978698730e-01 -6.753100454807281494e-02 -4.658319056034088135e-01 -1.617818921804428101e-01 4.131708145141601562e-01 -2.643292844295501709e-01 -5.523273944854736328e-01
-2.413935400545597076e-02 3.214370608329772949e-01 -3.001133203506469727e-01 -1.443381756544113159e-01 5.660040304064750671e-02 -3.037848472595214844e-01 -3.599776923656463623e-01 -7.484125494956970215e-01
-4.018498063087463379e-01 1.932447701692581177e-01 -5.035797879099845886e-02 4.680476188659667969e-01 -5.645684003829956055e-01 -9.226555377244949341e-02 -6.752859801054000854e-02 -4.977530241012573242e-01
-2.886553108692169189e-01 -4.042229801416397095e-02 3.625484406948089600e-01 -2.101679518818855286e-02 -1.962253153324127197e-01 -6.394971013069152832e-01 1.143358051776885986e-01 -5.680031180381774902e-01
2.408921569585800171e-01 1.682558655738830566e-02 2.873326241970062256e-01 6.119626760482788086e-02 -5.962111353874206543e-01 -1.137091889977455139e-01 2.158803045749664307e-01 -6.636121869087219238e-01
8.093551546335220337e-02 -1.694340258836746216e-01 2.424102872610092163e-01 2.507863044738769531e-01 1.458488553762435913e-01 4.766268432140350342e-01 -2.613872289657592773e-01 -7.254768013954162598e-01
-1.082749441266059875e-01 4.706636071205139160e-01 3.139088451862335205e-01 6.054923683404922485e-02 -7.664626240730285645e-01 -7.421800494194030762e-02 7.973047345876693726e-02 -2.553765177726745605e-01
-2.506920397281646729e-01 6.324868202209472656e-01 3.097683489322662354e-01 -4.029894173145294189e-01 -2.241842746734619141e-01 3.486202955245971680e-01 -1.060059070587158203e-01 -3.093949258327484131e-01
-3.846064805984497070e-01 -3.050621151924133301e-01 5.802652612328529358e-02 -4.901981726288795471e-02 -1.817530691623687744e-01 7.666650414466857910e-02 1.824081242084503174e-01 -8.252638578414916992e-01
1.094780489802360535e-01 -1.498791873455047607e-01 1.807664185762405396e-01 4.373934864997863770e-01 -6.308585405349731445e-01 -5.982091184705495834e-03 -1.690695732831954956e-01 -5.612117648124694824e-01
-4.021516069769859314e-03 -2.147122174501419067e-01 2.801093757152557373e-01 1.108817830681800842e-01 1.704934388399124146e-01 5.156236290931701660e-01 -4.649952650070190430e-01 -5.932707190513610840e-01
-2.520462870597839355e-01 -1.046579480171203613e-01 4.642807692289352417e-02 -3.074193745851516724e-02 -6.178492307662963867e-01 4.345083236694335938e-02 2.972521781921386719e-01 -6.711439490318298340e-01
3.311943262815475464e-03 -7.920628786087036133e-02 6.193783283233642578e-01 -6.081852912902832031e-01 -7.314173970371484756e-03 -1.061457544565200806e-01 4.574642702937126160e-02 -4.762175679206848145e-01
-4.599923193454742432e-01 3.881574794650077820e-02 2.519577443599700928e-01 -2.871443629264831543e-01 -7.208241522312164307e-02 -5.268453955650329590e-01 -4.906459152698516846e-01 -3.427397608757019043e-01
-4.727681577205657959e-01 2.960590720176696777e-01 1.609552837908267975e-02 1.228037849068641663e-01 3.787498474121093750e-01 -2.217803709208965302e-02 -1.870980262756347656e-01 -7.032427787780761719e-01
-3.469499349594116211e-01 -1.402781754732131958e-01 -1.134685799479484558e-01 1.389107406139373779e-01 -2.370311915874481201e-01 7.943410426378250122e-02 -4.683395028114318848e-01 -7.388781905174255371e-01
-4.138380587100982666e-01 -1.137349009513854980e-01 7.960867285728454590e-01 -1.379050128161907196e-02 1.888208091259002686e-01 -2.916320860385894775e-01 -1.974197924137115479e-01 -1.489335447549819946e-01
2.303987182676792145e-02 -1.185947284102439880e-01 3.818117380142211914e-01 4.740748107433319092e-01 -3.667319715023040771e-01 4.574199020862579346e-01 -8.704539388418197632e-02 -5.133956074714660645e-01
-5.687724947929382324e-01 -4.903866723179817200e-02 2.977412045001983643e-01 -3.649034202098846436e-01 6.198570877313613892e-02 -1.755239665508270264e-01 3.247578144073486328e-01 -5.587220191955566406e-01
8.503864519298076630e-03 2.134882658720016479e-01 9.179150313138961792e-02 3.558152541518211365e-02 -1.941198110580444336e-01 -3.767533600330352783e-01 -7.502065300941467285e-01 -4.496924281120300293e-01
-2.175489515066146851e-01 -1.092015877366065979e-01 -4.947849735617637634e-02 6.719831377267837524e-02 -2.462939471006393433e-01 2.217112332582473755e-01 1.645043194293975830e-01 -8.926957249641418457e-01
1.002360433340072632e-01 6.604830026626586914e-01 9.938124567270278931e-02 -1.240605935454368591e-01 -9.523010253906250000e-02 3.665248751640319824e-01 -4.006313085556030273e-01 -4.738484621047973633e-01
-5.863218903541564941e-01 -2.551586031913757324e-01 2.040983587503433228e-01 2.394924685359001160e-02 -3.351678550243377686e-01 -4.025856554508209229e-01 -4.099986255168914795e-01 -3.261588513851165771e-01
1.005153134465217590e-01 1.137451454997062683e-01 4.923917353153228760e-02 9.553200006484985352e-02 -2.397381216287612915e-01 -4.114167988300323486e-01 -6.903674006462097168e-01 -5.119206309318542480e-01
-1.756778210401535034e-01 1.680468954145908356e-02 5.722145438194274902e-01 5.315564870834350586e-01 1.473161727190017700e-01 -2.579678893089294434e-01 -2.706804871559143066e-01 -4.442473053932189941e-01
1.380632966756820679e-01 1.054122373461723328e-01 -5.586489289999008179e-02 4.635048657655715942e-02 -2.175819426774978638e-01 -7.117631286382675171e-02 -7.686191797256469727e-01 -5.668987631797790527e-01
-2.565259933471679688e-01 2.503372132778167725e-01 3.366397917270660400e-01 -2.006161212921142578e-01 -3.868103623390197754e-01 -3.213563561439514160e-01 -6.704317331314086914e-01 -1.248268932104110718e-01
2.621880769729614258e-01 -7.708143442869186401e-02 3.568286895751953125e-01 -5.323266386985778809e-01 -3.122726380825042725e-01 8.412545174360275269e-02 -4.983415305614471436e-01 -4.020965695381164551e-01
-4.570430517196655273e-01 -2.723292410373687744e-01 2.569456994533538818e-01 -4.276084005832672119e-01 -9.209731966257095337e-02 1.599583774805068970e-01 -4.009652137756347656e-01 -5.227203965187072754e-01
-8.885616064071655273e-02 2.397134453058242798e-01 2.240325212478637695e-01 -2.526854276657104492e-01 -8.869602531194686890e-02 -2.605220973491668701e-01 -7.719666361808776855e-01 -3.859147727489471436e-01
1.670192629098892212e-01 1.861944794654846191e-01 2.940885424613952637e-01 -5.251219272613525391e-01 -4.989825189113616943e-01 -7.050057500600814819e-02 -4.427029490470886230e-01 -3.539142608642578125e-01
-1.339867264032363892e-01 -4.813105463981628418e-01 3.144204318523406982e-01 1.034474819898605347e-01 -3.138407170772552490e-01 -1.652182191610336304e-01 -2.185622788965702057e-02 -7.173252701759338379e-01
-3.523555099964141846e-01 -2.205010205507278442e-01 5.267924070358276367e-01 6.464298069477081299e-02 6.487356126308441162e-02 -5.843800306320190430e-01 -2.417259812355041504e-01 -3.760265707969665527e-01
1.133155524730682373e-01 6.135838031768798828e-01 6.563326120376586914e-01 3.975993767380714417e-02 -2.025532424449920654e-01 -3.024092912673950195e-01 -3.238294273614883423e-02 -2.116444110870361328e-01
-7.793661206960678101e-02 7.168741822242736816e-01 2.293908745050430298e-01 -9.921035170555114746e-02 -4.967331290245056152e-01 -2.727260589599609375e-01 -1.417672932147979736e-01 -2.762845456600189209e-01
-1.412803679704666138e-01 6.680186986923217773e-01 -5.481400340795516968e-02 -2.659157514572143555e-01 2.976025827229022980e-02 2.171422094106674194e-01 -4.273199141025543213e-01 -4.789952635765075684e-01
-6.986072659492492676e-02 -9.501270949840545654e-02 2.521700263023376465e-01 5.226432681083679199e-01 -5.758885145187377930e-01 1.149826943874359131e-01 -1.594805568456649780e-01 -5.282458662986755371e-01
8.995667845010757446e-02 -1.044531464576721191e-01 3.479048982262611389e-02 -1.461382359266281128e-01 -5.944148302078247070e-01 -5.465029180049896240e-02 1.210146769881248474e-01 -7.664662599563598633e-01
-1.522367745637893677e-01 1.103317961096763611e-01 7.031268477439880371e-01 -4.316454827785491943e-01 -1.606764644384384155e-01 -3.935912251472473145e-01 -2.557317614555358887e-01 -1.944636106491088867e-01
1.524101048707962036e-01 2.299865633249282837e-01 5.942832231521606445e-01 -5.907387733459472656e-01 -1.556534320116043091e-01 8.741659671068191528e-02 -1.591265648603439331e-01 -4.056371450424194336e-01
2.729926025494933128e-03 5.014564469456672668e-02 3.976861536502838135e-01 -2.103025093674659729e-02 -6.472694277763366699e-01 -3.400560617446899414e-01 1.866386681795120239e-01 -5.190872550010681152e-01
-6.332435607910156250e-01 -3.816000744700431824e-02 1.365420669317245483e-01 2.068384438753128052e-01 1.765419393777847290e-01 -2.343034744262695312e-02 -4.293720126152038574e-01 -5.657247304916381836e-01
-1.052972525358200073e-01 6.406812071800231934e-01 2.321579754352569580e-01 5.032782554626464844e-01 -1.339242160320281982e-01 -2.512544989585876465e-01 -1.958455592393875122e-01 -3.896585404872894287e-01
2.836675941944122314e-01 3.586684167385101318e-01 5.174534022808074951e-02 4.544666409492492676e-02 -4.420141875743865967e-01 -2.908561825752258301e-01 4.421989992260932922e-02 -7.100826501846313477e-01
-5.082772374153137207e-01 2.881226539611816406e-01 4.074260294437408447e-01 7.144332677125930786e-02 -2.829540371894836426e-01 -5.102502703666687012e-01 2.852918803691864014e-01 -2.563782632350921631e-01
2.358797788619995117e-01 2.739458978176116943e-01 -1.666141450405120850e-01 1.337236613035202026e-01 3.005926031619310379e-03 -8.550491929054260254e-02 -2.249624729156494141e-01 -8.750678896903991699e-01
3.384045064449310303e-01 1.366440206766128540e-01 2.426615171134471893e-02 3.674214184284210205e-01 -2.718186080455780029e-01 -1.210278645157814026e-01 -6.860892474651336670e-02 -7.987384796142578125e-01
-1.599792242050170898e-01 4.916760325431823730e-01 1.387273371219635010e-01 -2.982769906520843506e-01 -5.141664147377014160e-01 4.315123856067657471e-01 -3.445846140384674072e-01 -2.348151057958602905e-01
-3.535587489604949951e-01 6.294240355491638184e-01 4.660356342792510986e-01 -2.725745141506195068e-01 -1.483130306005477905e-01 3.148163259029388428e-01 7.407286763191223145e-02 -2.464605271816253662e-01
-3.928436338901519775e-01 -1.462845504283905029e-01 2.124610543251037598e-02 2.135557383298873901e-01 -3.239032328128814697e-01 2.406642884016036987e-01 1.639856547117233276e-01 -7.671331763267517090e-01
-2.514280080795288086e-01 -2.884817421436309814e-01 2.704547047615051270e-01 4.468113481998443604e-01 -2.626133859157562256e-01 1.603844016790390015e-01 -1.476234495639801025e-01 -6.813915371894836426e-01
-1.127290725708007812e-01 4.490371644496917725e-01 3.523683547973632812e-01 -1.563638895750045776e-01 2.693900167942047119e-01 5.441275238990783691e-02 -7.292245030403137207e-01 -1.724661886692047119e-01
-3.313823938369750977e-01 -2.192867100238800049e-01 7.230955362319946289e-01 3.238861560821533203e-01 -9.482158720493316650e-02 -3.428703844547271729e-01 -6.648346781730651855e-02 -2.887183129787445068e-01
-1.241212859749794006e-01 -9.855534136295318604e-02 1.663951724767684937e-01 7.869499921798706055e-02 1.774358004331588745e-01 4.806652367115020752e-01 -4.110325574874877930e-01 -7.138137817382812500e-01
-4.747469723224639893e-01 8.340656757354736328e-02 4.188330471515655518e-01 -3.548482954502105713e-01 1.905349940061569214e-01 -5.323078632354736328e-01 8.374800090678036213e-04 -3.829676210880279541e-01
-4.209066927433013916e-01 1.555691361427307129e-01 3.321064114570617676e-01 -3.605822026729583740e-01 -2.358023971319198608e-01 -3.283353149890899658e-01 -6.175978183746337891e-01 -1.161363720893859863e-01
-1.461741924285888672e-01 5.309518575668334961e-01 4.912361204624176025e-01 -3.845225572586059570e-01 2.688142657279968262e-01 2.631588280200958252e-01 3.053835406899452209e-02 -4.063327014446258545e-01
-4.219397902488708496e-01 2.173275128006935120e-02 4.489950835704803467e-01 -8.024337887763977051e-02 -2.601267583668231964e-02 1.614952385425567627e-01 5.598748922348022461e-01 -5.227254629135131836e-01
-2.174410521984100342e-01 6.169366240501403809e-01 1.705690771341323853e-01 -4.393098056316375732e-01 3.108914196491241455e-01 6.364487856626510620e-02 -3.401235863566398621e-02 -4.981571137905120850e-01
-4.405329823493957520e-01 -1.537272483110427856e-01 2.786334455013275146e-01 -2.139187604188919067e-01 1.128048077225685120e-01 -5.595877766609191895e-01 -1.030791774392127991e-01 -5.678134560585021973e-01
2.211995422840118408e-01 3.899823501706123352e-02 3.360065817832946777e-01 1.852233409881591797e-01 -4.505432248115539551e-01 -3.660055696964263916e-01 1.389984190464019775e-01 -6.678862571716308594e-01
-1.902586072683334351e-01 4.270208477973937988e-01 2.183850109577178955e-01 -1.621111780405044556e-01 -5.902148485183715820e-01 3.266038596630096436e-01 -5.005908608436584473e-01 -4.321793839335441589e-02
2.224488705396652222e-01 5.181365013122558594e-01 1.087383716367185116e-03 -2.952819317579269409e-02 -2.003389745950698853e-01 3.488515615463256836e-01 -5.442323684692382812e-01 -4.723937511444091797e-01
1.103569567203521729e-01 8.935654163360595703e-02 5.617821812629699707e-01 -6.307209134101867676e-01 -8.486982434988021851e-03 1.488336622714996338e-01 -1.617068946361541748e-01 -4.669648408889770508e-01
-4.797402918338775635e-01 1.485224366188049316e-01 6.287512183189392090e-01 -3.061152100563049316e-01 8.733521401882171631e-02 -4.586319327354431152e-01 -7.805624604225158691e-02 -1.862593293190002441e-01
-2.266863733530044556e-01 3.369158878922462463e-02 2.815836966037750244e-01 2.446644157171249390e-01 -2.492461204528808594e-01 -4.866481721401214600e-01 -6.319326758384704590e-01 -3.317214250564575195e-01
-6.793446838855743408e-02 1.903964281082153320e-01 1.069763749837875366e-01 5.396129488945007324e-01 1.036972478032112122e-01 -4.602510109543800354e-02 -3.050592541694641113e-01 -7.420076727867126465e-01
-2.031043022871017456e-01 -1.029848679900169373e-01 2.422445826232433319e-02 4.123670458793640137e-01 -3.676557242870330811e-01 2.241086959838867188e-01 -3.528579175472259521e-01 -6.838166117668151855e-01
-2.947753760963678360e-03 4.450194835662841797e-01 6.736231446266174316e-01 1.811224371194839478e-01 -2.820108234882354736e-01 -3.947158753871917725e-01 -2.708254754543304443e-01 -8.184207230806350708e-02
-3.708119392395019531e-01 -1.842588484287261963e-01 8.224942535161972046e-02 3.485622406005859375e-01 -2.262730747461318970e-01 1.998982280492782593e-01 -5.140888094902038574e-01 -5.872311592102050781e-01
-2.142533212900161743e-01 -1.701032221317291260e-01 2.897057831287384033e-01 4.124517142772674561e-01 -6.166062951087951660e-01 2.465039789676666260e-01 4.062122479081153870e-02 -4.780135750770568848e-01
-5.036052465438842773e-01 -2.305772714316844940e-02 -1.190232411026954651e-01 2.222987860441207886e-01 -3.355189561843872070e-01 -1.019778102636337280e-01 -4.025447741150856018e-02 -7.467758655548095703e-01
1.909433156251907349e-01 5.552953481674194336e-01 1.317413151264190674e-01 -2.945147156715393066e-01 5.766272172331809998e-02 -1.892948746681213379e-01 -5.308358669281005859e-01 -4.797382652759552002e-01
-2.658476531505584717e-01 2.548317313194274902e-01 6.925788521766662598e-01 -1.512977480888366699e-01 -3.784624040126800537e-01 1.295694112777709961e-01 -4.484022557735443115e-01 2.725404314696788788e-02
-5.054688453674316406e-02 1.226339638233184814e-01 1.191941648721694946e-01 5.432949066162109375e-01 -2.822468876838684082e-01 -1.656263768672943115e-01 -3.581324592232704163e-02 -7.514329552650451660e-01
-6.414803210645914078e-03 6.360998749732971191e-01 1.252363771200180054e-01 -3.159686625003814697e-01 -2.452875226736068726e-01 7.955303788185119629e-02 -5.664460062980651855e-01 -3.040720224380493164e-01
-7.507731914520263672e-01 -1.209202781319618225e-01 1.969666481018066406e-01 -6.433281302452087402e-02 -1.336663663387298584e-01 -3.151288330554962158e-01 -3.844490647315979004e-01 -3.373564183712005615e-01
6.050646305084228516e-02 4.119158685207366943e-01 4.843094646930694580e-01 1.304016113281250000e-01 -3.593375682830810547e-01 -4.171023368835449219e-01 -4.817313253879547119e-01 -1.998530030250549316e-01
-3.981121182441711426e-01 -1.347621623426675797e-02 4.492909312248229980e-01 -6.851098965853452682e-03 -5.539197325706481934e-01 -1.247650831937789917e-01 -5.595862865447998047e-01 -6.233627721667289734e-02
-1.145183369517326355e-01 4.447260499000549316e-01 -1.059740781784057617e-01 -3.526975512504577637e-01 -5.803030729293823242e-01 2.635985910892486572e-01 -2.775184214115142822e-01 -4.125844240188598633e-01
3.230525762774050236e-04 1.183492913842201233e-01 5.811585579067468643e-03 8.686051517724990845e-02 -1.891360133886337280e-01 -4.145490825176239014e-01 -7.242837548255920410e-01 -4.961901009082794189e-01
-3.460069596767425537e-01 -1.249349489808082581e-02 7.587804794311523438e-01 4.465307295322418213e-01 -3.553243726491928101e-02 -1.984487026929855347e-01 2.942134253680706024e-02 -2.519437372684478760e-01
-3.105323016643524170e-01 -1.675855517387390137e-01 -6.241847202181816101e-02 2.409373223781585693e-01 -3.661660850048065186e-01 2.449283748865127563e-01 -5.309759378433227539e-01 -5.809776186943054199e-01
-1.724564880132675171e-01 1.441526412963867188e-01 7.261293530464172363e-01 3.149954080581665039e-01 2.371505051851272583e-01 -2.802169919013977051e-01 -3.829680383205413818e-01 -2.038778662681579590e-01
1.543991267681121826e-01 8.492168039083480835e-02 1.900307834148406982e-02 -5.380910262465476990e-02 -6.815860271453857422e-01 -2.957336902618408203e-01 -5.882554501295089722e-02 -6.404798030853271484e-01
-2.601483166217803955e-01 4.489765763282775879e-01 2.830810546875000000e-01 4.634896218776702881e-01 9.569713473320007324e-02 -3.230068087577819824e-01 -3.704815804958343506e-01 -4.301598072052001953e-01
5.128243938088417053e-02 -1.020917519927024841e-01 3.514739573001861572e-01 4.358606338500976562e-01 -5.820795297622680664e-01 1.779762655496597290e-01 -2.007559128105640411e-02 -5.500397086143493652e-01
-2.847829088568687439e-02 5.931092053651809692e-02 1.222955659031867981e-01 1.830152720212936401e-01 -4.702734649181365967e-01 -3.148694336414337158e-01 -6.061085462570190430e-01 -5.094633698463439941e-01
-1.176040619611740112e-01 1.708558648824691772e-01 1.521231085062026978e-01 3.654888570308685303e-01 -3.544038534164428711e-02 -2.888878285884857178e-01 -6.611138582229614258e-01 -5.277027487754821777e-01
-1.027040034532546997e-01 7.011591643095016479e-02 2.907599210739135742e-01 9.427169710397720337e-02 -5.035029053688049316e-01 -5.919551849365234375e-01 1.808053255081176758e-01 -5.044707655906677246e-01
-4.353921711444854736e-01 2.194832712411880493e-01 2.441184818744659424e-01 4.547835588455200195e-01 -8.247314393520355225e-02 7.373245805501937866e-02 -6.291729807853698730e-01 -2.962127029895782471e-01
-5.174753069877624512e-01 -1.217612475156784058e-01 2.251874208450317383e-01 -2.502785921096801758e-01 -9.149417281150817871e-02 -4.666335880756378174e-01 -5.313336253166198730e-01 -3.092107474803924561e-01
2.023051492869853973e-02 4.963525831699371338e-01 3.160762786865234375e-02 -3.070270419120788574e-01 -4.661901593208312988e-01 3.391557037830352783e-01 -4.263619780540466309e-01 -3.792305588722229004e-01
-3.718272745609283447e-01 -1.471578259952366352e-03 6.878776103258132935e-02 4.770370721817016602e-01 -5.924636721611022949e-01 -8.871008455753326416e-02 -2.377422712743282318e-02 -5.196135640144348145e-01
-2.127113491296768188e-01 -2.372524589300155640e-01 6.970726847648620605e-01 2.307007610797882080e-01 1.950428932905197144e-01 -3.743172883987426758e-01 -1.339303255081176758e-01 -4.040290117263793945e-01
-1.151839792728424072e-01 -2.426346391439437866e-01 2.513268589973449707e-01 -4.910055920481681824e-02 1.800256222486495972e-01 5.187393426895141602e-01 -5.406739711761474609e-01 -5.181283354759216309e-01
7.259716838598251343e-02 -1.229537948966026306e-01 1.562165617942810059e-01 2.127941399812698364e-01 -3.383924067020416260e-01 -1.363332122564315796e-01 1.367281377315521240e-01 -8.707101941108703613e-01
2.870087511837482452e-02 -1.533118486404418945e-01 1.949611492455005646e-02 7.609859853982925415e-02 -6.348716020584106445e-01 7.355363923124969006e-04 4.245434328913688660e-02 -7.514224648475646973e-01
1.938587129116058350e-01 3.727175593376159668e-01 3.965605795383453369e-02 -6.560090184211730957e-02 -4.602381289005279541e-01 3.396725952625274658e-01 -6.217716932296752930e-01 -3.222230970859527588e-01
-1.427486091852188110e-01 -1.611329764127731323e-01 3.968616425991058350e-01 3.335793912410736084e-01 -9.833147376775741577e-02 -2.120207697153091431e-01 -6.601854562759399414e-01 -4.409285783767700195e-01
1.891511678695678711e-01 2.911493740975856781e-02 3.233823180198669434e-01 3.614308536052703857e-01 -6.172879338264465332e-01 -1.685054451227188110e-01 -2.374872416257858276e-01 -5.121787786483764648e-01
1.407579332590103149e-01 1.432918161153793335e-01 2.574684321880340576e-01 -1.021416634321212769e-01 -4.723048806190490723e-01 -3.211000859737396240e-01 2.956297695636749268e-01 -6.850966215133666992e-01
1.583177149295806885e-01 2.511371672153472900e-01 3.129276037216186523e-01 2.185723558068275452e-02 -5.970713496208190918e-01 -2.186638563871383667e-01 2.807536125183105469e-01 -5.747464299201965332e-01
-2.483968138694763184e-01 2.599548697471618652e-01 -1.400010194629430771e-02 -3.686326146125793457e-01 -1.292727291584014893e-01 -4.606100022792816162e-01 -5.286681056022644043e-01 -4.756823480129241943e-01
-1.957142651081085205e-01 -1.558086425065994263e-01 3.020166754722595215e-01 1.722467392683029175e-01 3.517191410064697266e-01 2.350402772426605225e-01 -4.666754305362701416e-01 -6.479201316833496094e-01
1.940277665853500366e-01 -9.064880758523941040e-02 2.092157900333404541e-01 3.255483210086822510e-01 -2.968247234821319580e-01 2.023712396621704102e-01 4.509568586945533752e-02 -8.205428719520568848e-01
8.786734193563461304e-02 6.058749556541442871e-01 4.005120322108268738e-02 -3.497322499752044678e-01 -2.814381569623947144e-02 2.338471263647079468e-01 -2.282419800758361816e-01 -6.274609565734863281e-01
-4.042803347110748291e-01 -5.230915546417236328e-02 1.238339021801948547e-01 -1.992029696702957153e-01 -9.626444429159164429e-03 3.336546719074249268e-01 3.251888453960418701e-01 -7.494254708290100098e-01
3.113126615062355995e-03 5.210618376731872559e-01 4.788974821567535400e-01 1.264759898185729980e-01 -2.612015306949615479e-01 -5.284083485603332520e-01 -2.460714429616928101e-01 -2.741405367851257324e-01
1.696017533540725708e-01 6.256231069564819336e-01 1.043270081281661987e-01 2.951175272464752197e-01 -2.957806363701820374e-02 -3.141483962535858154e-01 -2.864565514028072357e-02 -6.176307797431945801e-01
-2.299083620309829712e-01 -8.403170853853225708e-03 1.150545626878738403e-01 -2.275103330612182617e-01 -4.707758128643035889e-01 -2.076182365417480469e-01 3.572406470775604248e-01 -6.997979283332824707e-01
1.763833910226821899e-01 -1.955019496381282806e-02 7.144132852554321289e-01 -4.497327506542205811e-01 -3.624804019927978516e-01 -3.356207534670829773e-02 -5.061110854148864746e-02 -3.475354611873626709e-01
-1.129139661788940430e-01 -3.440779447555541992e-01 4.331817850470542908e-03 -3.758192062377929688e-02 -6.374378800392150879e-01 -3.353749215602874756e-02 -9.718208760023117065e-02 -6.712179780006408691e-01
1.816234923899173737e-02 4.970562458038330078e-01 7.185472249984741211e-01 3.678344562649726868e-02 -1.893412023782730103e-01 -3.696401715278625488e-01 -2.287826538085937500e-01 -1.005807891488075256e-01
-3.758648037910461426e-01 -3.710614442825317383e-01 6.289821118116378784e-02 1.545622386038303375e-02 -2.711287140846252441e-01 -6.335313618183135986e-02 -6.541629135608673096e-02 -7.968941926956176758e-01
-2.202417105436325073e-01 1.454279273748397827e-01 1.935433000326156616e-01 2.598544359207153320e-01 -3.587219417095184326e-01 -2.759275138378143311e-01 3.215435743331909180e-01 -7.191336750984191895e-01
-4.477413594722747803e-01 2.549444735050201416e-01 -1.657935082912445068e-01 1.184787526726722717e-01 -2.381590753793716431e-01 1.875719875097274780e-01 -6.507065296173095703e-01 -4.215262830257415771e-01
-1.111264228820800781e-01 2.594361901283264160e-01 3.474316895008087158e-01 1.154853999614715576e-01 1.183097586035728455e-01 2.643245756626129150e-01 3.352217674255371094e-01 -7.681535482406616211e-01
-3.601379096508026123e-01 -2.372820675373077393e-01 1.174689754843711853e-01 -2.273726314306259155e-01 -7.057175785303115845e-02 9.172447025775909424e-02 -7.384175658226013184e-01 -4.357136189937591553e-01
-3.434370160102844238e-01 7.381618022918701172e-03 2.892372608184814453e-01 -2.200882136821746826e-01 -2.442938834428787231e-01 -3.980886638164520264e-01 3.751855790615081787e-01 -6.252850890159606934e-01
-4.223375320434570312e-01 -3.387974202632904053e-01 1.144803613424301147e-01 -3.195087909698486328e-01 -2.138670980930328369e-01 -8.493368327617645264e-02 -6.779356598854064941e-01 -2.812581360340118408e-01
2.133261784911155701e-02 -1.563609540462493896e-01 -9.830874204635620117e-02 -1.464556157588958740e-02 -6.605699658393859863e-01 8.629067242145538330e-02 -8.065754920244216919e-02 -7.175741195678710938e-01
-2.131626307964324951e-01 -9.525868296623229980e-02 -2.588255703449249268e-01 -5.817314609885215759e-02 -2.461255639791488647e-01 -2.675416506826877594e-02 -3.534534573554992676e-02 -9.014264345169067383e-01
-1.853975206613540649e-01 -3.364680409431457520e-01 1.755494065582752228e-02 -1.649141460657119751e-01 -4.376089572906494141e-01 3.039842844009399414e-01 1.088901162147521973e-01 -7.274249792098999023e-01
-5.192248616367578506e-03 3.858383297920227051e-01 5.515123605728149414e-01 1.386973261833190918e-01 -3.930506110191345215e-01 -3.754839599132537842e-01 -4.761249423027038574e-01 -7.434362918138504028e-02
-1.284146755933761597e-01 -1.248981803655624390e-01 3.292562067508697510e-01 -5.926429629325866699e-01 -2.431142777204513550e-01 -2.267005108296871185e-02 -6.107530593872070312e-01 -2.750219702720642090e-01
-1.064549237489700317e-01 2.820746004581451416e-01 -2.286893278360366821e-01 -9.640997648239135742e-02 2.283537089824676514e-01 -2.299515753984451294e-01 -1.986522823572158813e-01 -8.384639024734497070e-01
-3.887999057769775391e-01 2.007074281573295593e-02 3.560102283954620361e-01 -1.191889774054288864e-02 -2.020840793848037720e-01 -3.537236750125885010e-01 -6.748293042182922363e-01 -3.165332973003387451e-01
2.521722018718719482e-01 6.782107055187225342e-02 9.969061613082885742e-02 -4.825905710458755493e-02 -5.839893817901611328e-01 -3.334101736545562744e-01 2.023187279701232910e-02 -6.833205819129943848e-01
1.136993765830993652e-01 5.908701419830322266e-01 6.168901324272155762e-01 -4.135615006089210510e-02 -2.515278458595275879e-01 -3.803699612617492676e-01 -1.147058829665184021e-01 -1.859470009803771973e-01
1.152852177619934082e-01 -6.055291276425123215e-03 4.459592700004577637e-01 -6.662710905075073242e-01 1.001515798270702362e-02 6.559694558382034302e-02 -2.532709538936614990e-01 -5.247156023979187012e-01
8.412159234285354614e-02 2.246878445148468018e-01 2.357577830553054810e-01 3.527288436889648438e-01 -5.382039546966552734e-01 -2.119391411542892456e-01 -2.286242991685867310e-01 -6.128532290458679199e-01
-1.410006880760192871e-01 1.060831546783447266e-01 1.543998122215270996e-01 -3.370930999517440796e-02 -4.103868901729583740e-01 -6.003881096839904785e-01 -4.807686209678649902e-01 -4.287980794906616211e-01
-1.870910674333572388e-01 -2.133053839206695557e-01 1.372509449720382690e-01 7.062050979584455490e-03 -5.404233336448669434e-01 3.369717597961425781e-01 1.510823965072631836e-01 -6.871513128280639648e-01
3.672588765621185303e-01 6.005715727806091309e-01 1.437279116362333298e-02 1.322175413370132446e-01 -1.817037612199783325e-01 -6.521931290626525879e-02 -2.630669772624969482e-01 -6.166626214981079102e-01
-1.855596154928207397e-02 -8.844927698373794556e-02 5.661745071411132812e-01 -5.103001594543457031e-01 -3.690440058708190918e-01 2.905695438385009766e-01 -3.818012475967407227e-01 -2.108938992023468018e-01
4.208146333694458008e-01 9.602174162864685059e-02 7.160723209381103516e-01 -2.028857618570327759e-01 -2.548743188381195068e-01 2.077301889657974243e-01 -2.405113577842712402e-01 -3.062909841537475586e-01
-3.409721851348876953e-01 2.257710546255111694e-01 2.770194709300994873e-01 5.438759922981262207e-02 -6.275720000267028809e-01 -4.994977712631225586e-01 2.815451286733150482e-02 -3.300457000732421875e-01
3.070708215236663818e-01 1.223439946770668030e-01 4.004408791661262512e-02 -1.135386973619461060e-01 -2.044365704059600830e-01 -6.279510259628295898e-02 1.255730092525482178e-01 -9.026287794113159180e-01
2.601375579833984375e-01 1.827562600374221802e-01 2.890378534793853760e-01 -8.241175115108489990e-02 -3.481208682060241699e-01 -1.750202775001525879e-01 3.436460793018341064e-01 -7.339489459991455078e-01
-2.530259788036346436e-01 -2.352545857429504395e-01 7.807259261608123779e-02 2.352045625448226929e-01 -2.220106422901153564e-01 4.203869029879570007e-02 -5.747510194778442383e-01 -6.616810560226440430e-01
1.491766721010208130e-01 -4.156223684549331665e-02 3.968043923377990723e-01 2.388859093189239502e-01 2.730315625667572021e-01 2.347373217344284058e-01 -5.776481032371520996e-01 -5.460527539253234863e-01
3.202571868896484375e-01 5.531671047210693359e-01 4.315626621246337891e-01 -1.542677134275436401e-01 1.637919694185256958e-01 2.511971592903137207e-01 -6.479445844888687134e-02 -5.359761118888854980e-01
-1.411142349243164062e-01 1.952040791511535645e-01 1.954971551895141602e-01 1.988259106874465942e-01 9.980633109807968140e-02 5.491342544555664062e-01 -5.716098546981811523e-01 -4.753773212432861328e-01
-1.862825006246566772e-01 3.475208282470703125e-01 5.630556344985961914e-01 -3.914770781993865967e-01 1.816006563603878021e-02 2.256810963153839111e-01 3.136039376258850098e-01 -4.739548563957214355e-01
-6.368098258972167969e-01 1.548477411270141602e-01 3.169311285018920898e-01 -9.397834539413452148e-02 1.702811568975448608e-01 2.443837523460388184e-01 3.418987095355987549e-01 -5.055735111236572266e-01
-1.405060142278671265e-01 -7.629139721393585205e-02 1.444363445043563843e-01 -1.795238405466079712e-01 -6.316673755645751953e-02 -6.438664793968200684e-01 -4.966903943568468094e-03 -7.090615630149841309e-01
-2.562423050403594971e-02 1.629495620727539062e-02 1.098881289362907410e-02 1.783988811075687408e-02 -1.733741760253906250e-01 -2.286868691444396973e-01 2.174935191869735718e-01 -9.321903586387634277e-01
2.700414061546325684e-01 1.515175867825746536e-02 7.616731524467468262e-01 -3.670812249183654785e-01 -2.087683230638504028e-01 -1.489594429731369019e-01 -8.846493810415267944e-02 -3.719598650932312012e-01
-2.164134830236434937e-01 -3.347256183624267578e-01 3.825922310352325439e-01 3.522511422634124756e-01 5.808779038488864899e-03 -2.736984193325042725e-01 -1.372599154710769653e-01 -6.905660629272460938e-01
-1.598753333091735840e-01 -1.552066951990127563e-01 3.816135525703430176e-01 2.136086672544479370e-02 9.831226617097854614e-02 6.115087866783142090e-01 1.302852928638458252e-01 -6.353605389595031738e-01
2.506180293858051300e-02 -1.676203161478042603e-01 1.597191244363784790e-01 2.092318683862686157e-01 -4.408808052539825439e-01 -6.568629294633865356e-02 1.064814925193786621e-01 -8.318403363227844238e-01
1.382150501012802124e-01 5.138244032859802246e-01 1.541896909475326538e-01 6.392113119363784790e-02 -4.677578508853912354e-01 -1.496648639440536499e-01 -5.532969832420349121e-01 -3.764124810695648193e-01
-5.045894160866737366e-02 2.803874015808105469e-01 -2.091031223535537720e-01 -1.182408630847930908e-01 1.742492765188217163e-01 -3.143722414970397949e-01 -1.357350647449493408e-01 -8.446981906890869141e-01
-3.040589094161987305e-01 -5.344106629490852356e-02 7.732076644897460938e-01 -2.150364071130752563e-01 -2.663475275039672852e-01 -2.643851637840270996e-01 -3.459551930427551270e-01 8.713293820619583130e-03
-2.881979346275329590e-01 -1.186675578355789185e-01 9.443762153387069702e-02 3.130383789539337158e-01 -2.433533519506454468e-01 -1.486104577779769897e-01 1.307970732450485229e-01 -8.351855278015136719e-01
-2.298771589994430542e-01 3.965202569961547852e-01 1.608465760946273804e-01 4.172205924987792969e-01 -2.215038836002349854e-01 3.953468203544616699e-01 1.584638506174087524e-01 -5.995910763740539551e-01
-3.031486272811889648e-01 -6.408901512622833252e-02 3.987636864185333252e-01 3.622867763042449951e-01 1.912227869033813477e-01 -2.786763012409210205e-01 -4.880187809467315674e-01 -5.112146139144897461e-01
-2.924929857254028320e-01 7.136757969856262207e-01 1.653995066881179810e-01 -2.459059655666351318e-02 3.230005204677581787e-01 2.180512696504592896e-01 -8.009120821952819824e-02 -4.678277969360351562e-01
-9.420456737279891968e-02 3.452867269515991211e-01 3.555441200733184814e-01 5.555723905563354492e-01 2.828527987003326416e-02 -2.103975713253021240e-01 -2.910970449447631836e-01 -5.540990829467773438e-01
1.902065426111221313e-01 2.509410679340362549e-01 1.132677868008613586e-01 1.784333884716033936e-01 -4.044108390808105469e-01 -2.173865884542465210e-01 4.336215555667877197e-02 -8.021825551986694336e-01
-2.497669011354446411e-01 -2.206017524003982544e-01 7.383023947477340698e-02 2.902443408966064453e-01 -1.994678080081939697e-01 2.147981971502304077e-01 -4.677272140979766846e-01 -7.032526135444641113e-01
-4.284248352050781250e-01 -3.352712392807006836e-01 1.199558973312377930e-01 2.072619795799255371e-01 -2.223762124776840210e-01 3.095692396163940430e-01 -1.295040398836135864e-01 -6.961628794670104980e-01
-4.494872987270355225e-01 2.299238890409469604e-01 5.098362565040588379e-01 -1.969564706087112427e-01 -2.294903099536895752e-01 -5.611044820398092270e-03 4.641809165477752686e-01 -4.221492111682891846e-01
-2.038293331861495972e-01 6.370811462402343750e-01 4.758977591991424561e-01 1.533534824848175049e-01 -1.567611694335937500e-01 -2.445747852325439453e-01 -4.632343053817749023e-01 -6.006981432437896729e-02
-1.495556980371475220e-01 3.772920370101928711e-01 9.035727381706237793e-02 -2.873215973377227783e-01 -3.365634977817535400e-01 2.636066675186157227e-01 -6.922876834869384766e-01 -2.872976064682006836e-01
-4.557326436042785645e-01 -1.819951236248016357e-01 1.530579477548599243e-01 1.844275295734405518e-01 -2.428298741579055786e-01 3.133600056171417236e-01 -5.778678655624389648e-01 -4.589695036411285400e-01
-6.576625257730484009e-02 -1.730959266424179077e-01 1.005189344286918640e-01 -5.240043997764587402e-02 -4.906253516674041748e-01 1.284995675086975098e-01 1.149898916482925415e-01 -8.260838985443115234e-01
-1.423383206129074097e-01 4.304667711257934570e-01 -6.436149775981903076e-02 -5.070673227310180664e-01 -3.807450234889984131e-01 3.258486986160278320e-01 -2.770831882953643799e-01 -4.530554711818695068e-01
-1.133745610713958740e-01 1.558513641357421875e-01 2.757719755172729492e-01 8.328669355250895023e-04 -4.285945892333984375e-01 -5.431618690490722656e-01 2.076617777347564697e-01 -6.041226983070373535e-01
8.604495972394943237e-02 -1.763510853052139282e-01 6.379659771919250488e-01 3.562997281551361084e-01 -8.412200026214122772e-03 1.951472312211990356e-01 -4.544413387775421143e-01 -4.276405274868011475e-01
1.727958172559738159e-01 5.793884992599487305e-01 -4.265105351805686951e-03 -1.434125304222106934e-01 -3.202667459845542908e-03 -2.775848209857940674e-01 -2.003951072692871094e-01 -7.047293782234191895e-01
-7.094352245330810547e-01 4.860703647136688232e-02 3.097282946109771729e-01 3.020410835742950439e-01 -3.852831423282623291e-01 7.815663702785968781e-03 -3.541672527790069580e-01 -1.823187321424484253e-01
8.890855312347412109e-02 1.647423654794692993e-01 1.908362656831741333e-01 5.292122960090637207e-01 -6.084342598915100098e-01 -1.335237622261047363e-01 -1.583157777786254883e-01 -4.851664304733276367e-01
1.437316536903381348e-01 8.276516944169998169e-02 6.402724385261535645e-01 -4.267486631870269775e-01 -4.626608490943908691e-01 5.556010827422142029e-02 -2.976237833499908447e-01 -2.733243405818939209e-01
-8.470150083303451538e-02 4.177796840667724609e-01 6.148236989974975586e-01 1.911522150039672852e-01 -4.560575783252716064e-01 -2.600726187229156494e-01 -3.539027869701385498e-01 -5.352452397346496582e-02
-1.469381302595138550e-01 1.844793558120727539e-03 -1.230651140213012695e-01 -1.243548095226287842e-01 -5.472280383110046387e-01 7.485692948102951050e-02 8.930756896734237671e-02 -7.967176437377929688e-01
4.824506640434265137e-01 3.299393504858016968e-02 5.842297673225402832e-01 -1.068392097949981689e-01 -9.061942994594573975e-02 1.246776655316352844e-01 -5.106258392333984375e-01 -3.590521812438964844e-01
-6.373387575149536133e-02 -3.942593634128570557e-01 2.362768054008483887e-01 -1.997201293706893921e-01 -3.608438670635223389e-01 2.518044551834464073e-03 2.421796023845672607e-01 -7.455983757972717285e-01
-2.346218191087245941e-02 3.492240309715270996e-01 7.048532366752624512e-02 -1.583786159753799438e-01 -3.755466267466545105e-02 -1.231890991330146790e-01 -6.750700473785400391e-01 -6.124824881553649902e-01
1.044901609420776367e-01 8.833295851945877075e-02 -7.295164465904235840e-02 -1.108321920037269592e-02 -5.187011957168579102e-01 -3.064239583909511566e-02 -6.301835924386978149e-02 -8.377786278724670410e-01
1.465680003166198730e-01 2.091442048549652100e-01 5.310599505901336670e-02 1.199434846639633179e-01 -3.243213295936584473e-01 -3.816258311271667480e-01 7.501249015331268311e-02 -8.130931258201599121e-01
-1.699891388416290283e-01 1.730347275733947754e-01 2.311047166585922241e-01 1.217340007424354553e-01 2.606393992900848389e-01 6.328809261322021484e-02 -8.233942389488220215e-01 -3.507390320301055908e-01
3.377611935138702393e-01 2.445879429578781128e-01 1.099426001310348511e-01 4.902811348438262939e-02 -4.363058805465698242e-01 -1.353061646223068237e-01 7.935793139040470123e-03 -7.764466404914855957e-01
9.938434511423110962e-02 5.696899294853210449e-01 2.487788498401641846e-01 -2.596411705017089844e-01 2.836329638957977295e-01 9.415481984615325928e-02 -1.143900230526924133e-01 -6.586908698081970215e-01
-5.315390229225158691e-01 -2.471050061285495758e-02 -1.110635846853256226e-01 -2.703364789485931396e-01 -3.590048551559448242e-01 -3.614960238337516785e-02 2.024766653776168823e-01 -6.784177422523498535e-01
1.631504744291305542e-01 1.025884374976158142e-01 1.582411676645278931e-01 -1.151348426938056946e-01 -6.011623144149780273e-01 -1.216915994882583618e-01 2.519924044609069824e-01 -6.963161230087280273e-01
7.689766585826873779e-02 3.631769716739654541e-01 1.147184967994689941e-01 -7.129462808370590210e-02 -4.479503631591796875e-01 -3.176099658012390137e-01 1.234434545040130615e-01 -7.260663509368896484e-01
-7.352916151285171509e-02 6.964648365974426270e-01 1.835579574108123779e-01 3.556442856788635254e-01 -7.253726571798324585e-02 -3.034476935863494873e-01 -1.277152914553880692e-02 -5.018450617790222168e-01
-6.612052023410797119e-02 -9.118393063545227051e-02 -7.042291015386581421e-02 2.446370571851730347e-01 -5.194935798645019531e-01 2.775918841361999512e-01 -1.032317727804183960e-01 -7.516112327575683594e-01
-7.672416418790817261e-02 5.353109538555145264e-02 7.356150746345520020e-01 -5.579041838645935059e-01 1.303871572017669678e-01 -6.601005792617797852e-02 1.480343518778681755e-03 -3.427836894989013672e-01
-4.339625537395477295e-01 -9.535849094390869141e-03 2.384237647056579590e-01 -1.243377551436424255e-01 -7.880517095327377319e-02 -6.077087521553039551e-01 1.702937185764312744e-01 -5.785841941833496094e-01
-4.745205640792846680e-01 -3.791997581720352173e-02 7.199023663997650146e-02 3.032313287258148193e-02 -4.741412997245788574e-01 2.267919629812240601e-01 1.338781714439392090e-01 -6.878389716148376465e-01
-7.098940759897232056e-02 -3.392007052898406982e-01 4.019799530506134033e-01 2.128205597400665283e-01 -9.917788952589035034e-02 2.667921185493469238e-01 -5.537745356559753418e-01 -5.341745615005493164e-01
-3.992869704961776733e-02 1.737645640969276428e-02 7.024538516998291016e-02 1.535650063306093216e-02 -4.856052994728088379e-01 -3.370073139667510986e-01 -6.292995214462280273e-01 -4.975231885910034180e-01
-5.266131833195686340e-02 -1.053088232874870300e-01 -1.444392185658216476e-02 -3.769956529140472412e-01 -3.483568429946899414e-01 -3.800072371959686279e-01 -3.067753091454505920e-02 -7.596732378005981445e-01
