# Supplementary material for: Where is your field going? A machine learning approach to study the relative motion of the domains of physics
Source: PLoS One. 2020 Jun 18;15(6):e0233997. doi: 10.1371/journal.pone.0233997 (PMC7302634; doi:10.1371/journal.pone.0233997)
Supplement: S25 Data — (ZIP) [file pone.0233997.s025.zip › 24/Pacs4Run_24_VS_500_embeddings1991-1995ED8.txt]

1.232913210988044739e-01 -1.348081380128860474e-01 -5.880567431449890137e-01 -9.108862280845642090e-02 -3.349000513553619385e-01 3.552757203578948975e-01 2.100990712642669678e-01 5.744544267654418945e-01
4.552363753318786621e-01 -6.140607222914695740e-02 -2.623201310634613037e-01 -7.891306281089782715e-01 -2.812153697013854980e-01 7.811258733272552490e-02 8.918078243732452393e-02 6.567400693893432617e-02
-4.755994379520416260e-01 2.104393243789672852e-01 -4.553230404853820801e-01 -4.987433254718780518e-01 9.490987658500671387e-02 6.773176044225692749e-02 6.510284543037414551e-02 5.055915117263793945e-01
4.968126714229583740e-01 -5.019237995147705078e-01 -2.756004035472869873e-01 9.782990068197250366e-02 -4.665865004062652588e-02 3.548230528831481934e-01 -1.252983212471008301e-01 5.214855670928955078e-01
-1.479437649250030518e-01 4.061340913176536560e-02 -6.976922750473022461e-01 -5.039957165718078613e-01 -1.778439283370971680e-01 4.090498089790344238e-01 -1.876074373722076416e-01 -3.911641612648963928e-02
-3.858986794948577881e-01 -7.516317814588546753e-02 -1.623612344264984131e-01 -7.820779681205749512e-01 4.274391010403633118e-02 -9.469136595726013184e-02 2.141143679618835449e-01 3.883134126663208008e-01
8.273204416036605835e-02 -5.867013335227966309e-01 -3.098756372928619385e-01 -4.228555262088775635e-01 -1.815041527152061462e-03 -2.805860042572021484e-01 1.565606594085693359e-01 5.204462409019470215e-01
-3.096098303794860840e-01 -9.571458399295806885e-02 -6.878036856651306152e-01 -3.370335698127746582e-01 8.419997245073318481e-02 -1.901975125074386597e-01 -6.663067732006311417e-03 5.147870182991027832e-01
4.127749502658843994e-01 -5.955429747700691223e-02 -4.853982329368591309e-01 -6.917498111724853516e-01 1.024830117821693420e-01 4.167000204324722290e-02 4.218134284019470215e-02 3.129256665706634521e-01
-4.667171537876129150e-01 2.222439497709274292e-01 -3.624439537525177002e-01 -4.574290513992309570e-01 -2.833437025547027588e-01 2.787474095821380615e-01 -3.239249289035797119e-01 3.595339953899383545e-01
-1.242706924676895142e-01 2.513374090194702148e-01 -4.004653543233871460e-02 -7.193320393562316895e-01 9.891689568758010864e-02 4.163600206375122070e-01 2.530262470245361328e-01 3.939310014247894287e-01
-1.999873667955398560e-01 2.374555915594100952e-01 4.676973447203636169e-02 -7.682623267173767090e-01 -4.871354252099990845e-02 3.415713906288146973e-01 2.597545683383941650e-01 3.531131744384765625e-01
1.957428157329559326e-01 -7.200322151184082031e-01 -3.075630962848663330e-01 -2.729216814041137695e-01 -4.907450377941131592e-01 -1.871508732438087463e-02 -2.975420095026493073e-02 1.791393160820007324e-01
-5.105505585670471191e-01 5.284651368856430054e-02 -5.117240548133850098e-01 -3.939927816390991211e-01 9.247561544179916382e-02 -1.460052877664566040e-01 1.485166102647781372e-01 5.172302722930908203e-01
1.649249047040939331e-01 -3.763662278652191162e-01 -6.038383841514587402e-01 -2.166476994752883911e-01 1.927547603845596313e-01 -1.606152504682540894e-01 5.811386741697788239e-03 5.971649885177612305e-01
1.225949265062808990e-02 2.416042834520339966e-01 -1.980846934020519257e-02 -7.320057153701782227e-01 -4.109299480915069580e-01 -4.179917275905609131e-02 -2.076622247695922852e-01 4.376280307769775391e-01
-2.309736423194408417e-02 -1.153825595974922180e-01 -8.170954883098602295e-02 -7.455062270164489746e-01 -4.214726760983467102e-02 4.280374348163604736e-01 -3.001117110252380371e-01 3.855357170104980469e-01
1.031453311443328857e-01 5.585340261459350586e-01 -3.865336179733276367e-01 -4.627198576927185059e-01 -6.377211213111877441e-02 -7.713893055915832520e-02 9.378865361213684082e-02 5.432029962539672852e-01
1.689471602439880371e-01 4.065964221954345703e-01 7.341641932725906372e-02 -6.332269310951232910e-01 -5.039292573928833008e-01 4.276782739907503128e-03 2.200975641608238220e-02 3.812117278575897217e-01
3.729238808155059814e-01 -3.289206027984619141e-01 -4.308119714260101318e-01 -3.343578875064849854e-01 -4.003524780273437500e-01 1.057850420475006104e-01 -4.347124695777893066e-01 3.080542981624603271e-01
1.999612152576446533e-01 6.234300881624221802e-02 -3.059442043304443359e-01 -7.786405682563781738e-01 1.894397288560867310e-01 8.405977487564086914e-02 8.325274288654327393e-02 4.542702734470367432e-01
1.543709337711334229e-01 1.937150806188583374e-01 -3.155476748943328857e-01 -4.499062299728393555e-01 -2.380549311637878418e-01 3.437551856040954590e-01 -5.198361277580261230e-01 4.377110302448272705e-01
4.018379449844360352e-01 -3.391679842025041580e-03 -1.352234333753585815e-01 -6.322100758552551270e-01 3.723457688465714455e-03 5.710377097129821777e-01 -1.148882322013378143e-02 3.070989847183227539e-01
3.555921465158462524e-02 -2.018420845270156860e-01 -1.366219520568847656e-01 -8.296048045158386230e-01 -2.487723715603351593e-02 2.092231959104537964e-01 -2.460097670555114746e-01 3.823241293430328369e-01
1.190242916345596313e-01 2.707940042018890381e-01 1.560313533991575241e-02 -6.341463327407836914e-01 -1.475568562746047974e-01 -5.208944156765937805e-02 -3.833195194602012634e-02 6.958184242248535156e-01
-8.807476609945297241e-02 1.242073923349380493e-01 -6.600850820541381836e-01 -5.900480747222900391e-01 -3.495068848133087158e-01 1.731297820806503296e-01 -2.016862481832504272e-01 -1.184037979692220688e-02
5.543643236160278320e-01 3.046646155416965485e-02 -3.844517171382904053e-01 -5.021945834159851074e-01 2.324452251195907593e-01 2.538457214832305908e-01 2.028027772903442383e-01 3.635272085666656494e-01
-8.661828190088272095e-02 -2.629587054252624512e-01 7.857017964124679565e-02 -2.677694261074066162e-01 -4.777142107486724854e-01 -1.568761765956878662e-01 5.160540342330932617e-01 5.712648630142211914e-01
2.093722969293594360e-01 4.729946702718734741e-02 -2.129017710685729980e-01 -1.238761022686958313e-01 -2.203889191150665283e-01 -3.789690881967544556e-02 7.425931692123413086e-01 5.401867032051086426e-01
2.961759865283966064e-01 -1.250510197132825851e-02 -2.352925240993499756e-01 -6.312592625617980957e-01 -2.236823439598083496e-01 3.571971952915191650e-01 -3.895926177501678467e-01 3.589802086353302002e-01
-1.399108767509460449e-01 -2.700877785682678223e-01 -3.070618957281112671e-02 -7.490585446357727051e-01 6.985081825405359268e-03 2.018145918846130371e-01 -2.430924028158187866e-01 4.955544173717498779e-01
7.173417508602142334e-02 -1.387966424226760864e-01 -3.177945911884307861e-01 -8.953741788864135742e-01 -1.042143926024436951e-01 2.096354812383651733e-01 -7.024621218442916870e-02 1.147140786051750183e-01
2.101523280143737793e-01 2.922897934913635254e-01 -3.241772949695587158e-01 -5.110486149787902832e-01 -2.001432925462722778e-01 3.539198040962219238e-01 -4.052407741546630859e-01 4.178570508956909180e-01
-2.342877984046936035e-01 -3.281020522117614746e-01 -4.736408218741416931e-02 -3.008341193199157715e-01 -1.513592153787612915e-01 -3.491159975528717041e-01 3.982676863670349121e-01 6.643078923225402832e-01
2.399816066026687622e-01 3.777979612350463867e-01 8.539583534002304077e-02 -4.720630645751953125e-01 -3.415237367153167725e-01 1.637083590030670166e-01 -1.238772347569465637e-01 6.409033536911010742e-01
-2.723810970783233643e-01 -3.602554500102996826e-01 -7.844289764761924744e-03 -2.754141688346862793e-01 -1.334104835987091064e-01 6.505653858184814453e-01 4.658464789390563965e-01 2.491253018379211426e-01
-4.016227424144744873e-01 -3.309443593025207520e-01 -4.232214763760566711e-02 -3.290062248706817627e-01 -2.349359840154647827e-01 -3.507367968559265137e-01 2.935498952865600586e-01 5.956140160560607910e-01
4.817451834678649902e-01 1.156411506235599518e-02 -3.512363731861114502e-01 -6.278895735740661621e-01 1.914044171571731567e-01 8.626955747604370117e-02 1.361652165651321411e-01 4.330779612064361572e-01
-2.472828179597854614e-01 -1.365009099245071411e-01 -3.373926281929016113e-01 2.841452062129974365e-01 -3.131804764270782471e-01 2.165505103766918182e-02 3.310667574405670166e-01 7.193679213523864746e-01
1.531534194946289062e-01 -4.188683331012725830e-01 -2.682543545961380005e-02 -1.078006923198699951e-01 4.503549262881278992e-02 5.802295804023742676e-01 4.476324915885925293e-01 4.996832013130187988e-01
-2.890774607658386230e-01 8.038257807493209839e-02 -5.007770657539367676e-01 -5.650470852851867676e-01 -1.725863367319107056e-01 4.121649265289306641e-01 -3.355430960655212402e-01 1.663185209035873413e-01
-1.309488713741302490e-01 -3.446252346038818359e-01 -1.075667217373847961e-01 -5.796498656272888184e-01 2.031364738941192627e-01 -2.178406268358230591e-01 8.412192016839981079e-02 6.486336588859558105e-01
4.320909082889556885e-01 -1.150782331824302673e-01 -4.834576547145843506e-01 -4.636249542236328125e-01 -2.031544297933578491e-01 3.988295495510101318e-01 -3.412675857543945312e-01 1.859429627656936646e-01
-3.531112521886825562e-02 -1.126072853803634644e-01 -8.600366115570068359e-02 -8.195272684097290039e-01 -1.434458196163177490e-01 3.093519806861877441e-01 -2.863171994686126709e-01 3.298457860946655273e-01
1.183656826615333557e-01 1.568430811166763306e-01 -6.400503516197204590e-01 -6.969048976898193359e-01 -2.545882761478424072e-01 2.163055166602134705e-02 5.692373961210250854e-03 -2.707815170288085938e-02
-4.038866162300109863e-01 2.022416144609451294e-01 1.862072944641113281e-02 -6.395224928855895996e-01 -1.221411023288965225e-02 2.577294111251831055e-01 1.236065402626991272e-01 5.520740747451782227e-01
4.698069393634796143e-01 5.642071366310119629e-02 -4.458734691143035889e-01 -6.806161999702453613e-01 7.695777714252471924e-02 9.224812686443328857e-02 2.197109758853912354e-01 2.266085296869277954e-01
4.773417115211486816e-01 -8.411132730543613434e-03 -3.533673286437988281e-01 -4.893366992473602295e-01 -1.252623796463012695e-01 5.945733189582824707e-01 -1.273879557847976685e-01 1.493964791297912598e-01
1.251738518476486206e-01 -6.039519608020782471e-02 1.540952473878860474e-01 -1.659321971237659454e-02 -6.155272126197814941e-01 1.439673006534576416e-01 4.509377479553222656e-01 5.947418808937072754e-01
1.940560787916183472e-01 -4.849179834127426147e-02 -1.091147959232330322e-01 -7.976846098899841309e-01 1.308572888374328613e-01 2.397388666868209839e-01 5.469583440572023392e-03 4.869862794876098633e-01
4.812077879905700684e-01 -1.148699745535850525e-01 -2.862078845500946045e-01 -5.794050693511962891e-01 -3.164086937904357910e-01 3.025608658790588379e-01 -2.983056604862213135e-01 2.386944293975830078e-01
2.704717516899108887e-01 3.661496937274932861e-01 -3.606238663196563721e-01 -4.692047536373138428e-01 -8.835592865943908691e-02 -2.409371584653854370e-01 1.089552268385887146e-01 6.040264964103698730e-01
-1.399908065795898438e-01 -6.651871204376220703e-01 -3.202742198482155800e-03 -5.181657671928405762e-01 -1.728157401084899902e-01 3.687923252582550049e-01 -1.858995556831359863e-01 2.626614272594451904e-01
-4.851137697696685791e-01 8.413121104240417480e-02 -2.772400975227355957e-01 -3.671934008598327637e-01 2.259663343429565430e-01 -4.928617924451828003e-02 1.734804660081863403e-01 6.799323558807373047e-01
-1.727926731109619141e-02 4.918988794088363647e-02 -9.493871778249740601e-02 -8.397137522697448730e-01 -3.645850419998168945e-01 3.793563246726989746e-01 -7.377339899539947510e-02 2.955222502350807190e-02
-2.327538579702377319e-01 1.466271579265594482e-01 -1.921322755515575409e-02 -2.583697997033596039e-02 -5.645928382873535156e-01 1.258083581924438477e-01 5.290316939353942871e-01 5.557175874710083008e-01
-2.274269759654998779e-01 -2.258983701467514038e-01 -6.985676884651184082e-01 -1.856257915496826172e-01 2.698134481906890869e-01 -3.200358524918556213e-02 1.037257984280586243e-01 5.387120246887207031e-01
1.071265488862991333e-01 -2.664999663829803467e-01 -5.178684592247009277e-01 -7.003061771392822266e-01 -1.638190150260925293e-01 2.861511409282684326e-01 9.013547003269195557e-02 -2.050407379865646362e-01
-2.833498455584049225e-02 -5.627394318580627441e-01 -4.432409405708312988e-01 -2.654818892478942871e-01 -5.306032299995422363e-01 3.191652297973632812e-01 1.122308894991874695e-01 -1.399155408143997192e-01
-2.297977060079574585e-01 -1.562688797712326050e-01 -7.260990142822265625e-01 -5.778043866157531738e-01 -2.225557863712310791e-01 4.680302459746599197e-03 -1.003114655613899231e-01 -4.560526087880134583e-02
6.270289421081542969e-02 -7.438842952251434326e-02 -5.021044015884399414e-01 4.486853629350662231e-02 -5.020282864570617676e-01 -8.370243757963180542e-02 6.580928564071655273e-01 2.104474753141403198e-01
-2.302793860435485840e-01 3.156605660915374756e-01 -4.269786179065704346e-01 -6.231830716133117676e-01 -3.785430490970611572e-01 3.198152482509613037e-01 -1.664383113384246826e-01 5.816932767629623413e-02
-9.142090380191802979e-02 -1.422930955886840820e-01 -2.358163595199584961e-01 -5.114757269620895386e-02 1.798525005578994751e-01 5.684965252876281738e-01 6.064493060111999512e-01 4.357219338417053223e-01
4.934755563735961914e-01 -1.109896525740623474e-01 -4.074669182300567627e-01 -4.844597876071929932e-01 -3.262980580329895020e-01 1.840345859527587891e-01 -3.796795010566711426e-01 2.427695393562316895e-01
-6.739472597837448120e-02 -1.733682304620742798e-02 1.553848758339881897e-02 -3.928688466548919678e-01 -4.356921315193176270e-01 -1.162701845169067383e-02 7.044179439544677734e-01 3.929409384727478027e-01
6.442037969827651978e-02 1.781654804944992065e-01 -3.897501230239868164e-01 -5.179193019866943359e-01 -3.997344523668289185e-02 7.363635301589965820e-01 -9.333786554634571075e-03 6.711237598210573196e-03
-5.835703108459711075e-03 -4.293303936719894409e-02 -5.209389701485633850e-02 -2.242564558982849121e-01 -4.141638055443763733e-02 5.584647059440612793e-01 7.247713208198547363e-01 3.259239494800567627e-01
-3.407407701015472412e-01 -3.418763577938079834e-01 -3.887990713119506836e-01 2.893599681556224823e-02 -6.911644339561462402e-01 1.230830401182174683e-01 -2.364980578422546387e-01 2.573424577713012695e-01
-2.015899121761322021e-01 1.204657629132270813e-01 -2.472587972879409790e-01 -8.399273157119750977e-01 -3.090414777398109436e-02 2.436574250459671021e-01 3.343364894390106201e-01 7.829366624355316162e-02
-1.384602785110473633e-01 4.157859832048416138e-02 -8.116630911827087402e-01 3.146260231733322144e-02 -3.321055769920349121e-01 -2.682188153266906738e-01 -7.456158846616744995e-02 3.626544773578643799e-01
4.677858203649520874e-02 -1.016495227813720703e-01 -5.076200366020202637e-01 2.542785108089447021e-01 -4.527167975902557373e-01 2.515938282012939453e-01 -3.764874339103698730e-01 5.051226615905761719e-01
9.554527699947357178e-02 -4.495606198906898499e-02 2.365500479936599731e-01 -7.701705098152160645e-01 -1.540705710649490356e-01 2.783315181732177734e-01 -1.111335866153240204e-02 4.882640540599822998e-01
-4.182457029819488525e-01 1.504814475774765015e-01 -7.449553608894348145e-01 -3.748369812965393066e-01 -2.865962684154510498e-01 1.433525234460830688e-01 6.539939343929290771e-02 5.723936483263969421e-04
1.636676192283630371e-01 5.584610253572463989e-02 -1.410344839096069336e-01 1.961343288421630859e-01 -8.710071444511413574e-02 1.544681340456008911e-01 1.824764907360076904e-01 9.203206300735473633e-01
2.688941359519958496e-01 -1.194285508245229721e-02 6.664403527975082397e-02 -7.291563749313354492e-01 -1.091321110725402832e-01 5.640739202499389648e-01 1.705363579094409943e-02 2.471089959144592285e-01
1.675743982195854187e-02 -3.981210589408874512e-01 -3.639773726463317871e-01 -1.508317440748214722e-01 -2.777866274118423462e-02 3.943359553813934326e-01 7.012666463851928711e-01 1.947864741086959839e-01
-2.236795276403427124e-01 -1.431169211864471436e-01 -8.524411320686340332e-01 -3.445238471031188965e-01 1.250313669443130493e-01 2.338135838508605957e-01 3.844022378325462341e-02 1.111443340778350830e-01
-4.071513116359710693e-01 2.447548806667327881e-01 -7.552300095558166504e-01 -2.841238975524902344e-01 -3.220321238040924072e-01 1.033832803368568420e-01 7.685241103172302246e-02 5.408248677849769592e-02
4.629010856151580811e-01 1.133364140987396240e-01 -3.620596826076507568e-01 -6.629620194435119629e-01 1.235031485557556152e-01 2.552868723869323730e-01 7.157863676548004150e-02 3.416485488414764404e-01
-6.248421669006347656e-01 5.365412309765815735e-02 -3.820103406906127930e-01 -2.279414683580398560e-01 -1.379709690809249878e-01 5.592886209487915039e-01 -1.128045022487640381e-01 2.534557282924652100e-01
4.040048122406005859e-01 -8.278287947177886963e-02 -4.956478774547576904e-01 -5.350797772407531738e-01 -1.902921944856643677e-01 2.868215441703796387e-01 -3.605794906616210938e-01 2.223843336105346680e-01
-3.675008416175842285e-01 4.603792130947113037e-01 -5.231168866157531738e-01 -5.407923460006713867e-02 -2.831571400165557861e-01 4.107594788074493408e-01 -1.482016891241073608e-01 3.248897194862365723e-01
-5.030598640441894531e-01 2.118619531393051147e-01 -6.397973299026489258e-01 -1.326129436492919922e-01 -6.249450147151947021e-02 4.392288625240325928e-01 -7.600260525941848755e-02 2.692855000495910645e-01
-2.778417170047760010e-01 -4.494799375534057617e-01 -3.200818002223968506e-01 -6.660908460617065430e-01 -9.352846443653106689e-02 3.230540454387664795e-01 -2.366815358400344849e-01 7.424854487180709839e-02
-1.078385785222053528e-01 5.400764346122741699e-01 -2.222132980823516846e-01 -6.427512168884277344e-01 -7.083077728748321533e-02 2.760247588157653809e-01 1.340781450271606445e-01 3.674190044403076172e-01
3.772700205445289612e-02 7.968096435070037842e-02 1.251064389944076538e-01 -8.610805869102478027e-01 -1.073704436421394348e-01 2.480444163084030151e-01 1.043855696916580200e-01 3.888001441955566406e-01
1.626142114400863647e-01 4.122924432158470154e-02 -6.334445476531982422e-01 -2.441331371665000916e-02 -2.386967688798904419e-01 -1.802487224340438843e-01 -3.289179801940917969e-01 6.102098226547241211e-01
-4.454795122146606445e-01 -2.038376629352569580e-01 -5.431324243545532227e-01 -1.327404230833053589e-01 1.912914365530014038e-01 -3.064895607531070709e-02 3.223190456628799438e-02 6.393861770629882812e-01
-6.976823508739471436e-02 -5.117383599281311035e-01 5.041616037487983704e-03 -1.507031172513961792e-01 -8.555527776479721069e-02 5.940430760383605957e-01 3.855927586555480957e-01 4.490331709384918213e-01
-1.886127442121505737e-01 3.717608153820037842e-01 -5.816625356674194336e-01 -3.536639809608459473e-01 -6.910239160060882568e-02 3.937442898750305176e-01 -2.823241651058197021e-01 3.511310219764709473e-01
6.430681794881820679e-02 -6.654084473848342896e-02 -7.795608788728713989e-02 -3.234294354915618896e-01 -2.870520651340484619e-01 4.160325042903423309e-03 7.666848301887512207e-01 4.588367938995361328e-01
3.565520420670509338e-02 -6.777482032775878906e-01 -1.192384809255599976e-01 -1.782220005989074707e-01 -5.534555315971374512e-01 2.376644909381866455e-01 -2.304923981428146362e-01 2.783540189266204834e-01
9.652719018049538136e-05 -2.266109287738800049e-01 -4.970612470060586929e-03 -2.825924754142761230e-01 -6.069611310958862305e-01 -4.712550342082977295e-02 6.225271224975585938e-01 3.325680792331695557e-01
-2.016537450253963470e-02 -1.423639655113220215e-01 8.130587637424468994e-02 4.308390989899635315e-02 -2.542030513286590576e-01 4.573316872119903564e-02 6.604325026273727417e-02 9.485708475112915039e-01
3.046315610408782959e-01 -7.116714864969253540e-02 -1.352318972349166870e-01 -6.688517332077026367e-01 -5.927535891532897949e-02 2.657184302806854248e-01 -3.230023682117462158e-01 5.079704523086547852e-01
-9.306388348340988159e-02 -5.235226824879646301e-02 -7.349908351898193359e-01 -2.741672396659851074e-01 3.135872781276702881e-01 -6.489649415016174316e-02 2.021128237247467041e-01 4.793965518474578857e-01
-4.864831864833831787e-01 -3.229222595691680908e-01 -4.125179946422576904e-01 -3.057538568973541260e-01 2.158695161342620850e-01 -3.230081498622894287e-02 1.825886219739913940e-01 5.607291460037231445e-01
-1.930362880229949951e-01 -2.908994555473327637e-01 -2.339459061622619629e-01 2.314727306365966797e-01 -1.840515136718750000e-01 1.609602421522140503e-01 3.831088244915008545e-01 7.504989504814147949e-01
-3.931237757205963135e-02 3.275827169418334961e-01 -5.755767226219177246e-01 -4.113515913486480713e-01 5.161342769861221313e-02 6.104420423507690430e-01 8.222477883100509644e-02 9.263429790735244751e-02
-2.208426594734191895e-01 -5.498447269201278687e-02 2.218923568725585938e-01 -7.300277706235647202e-03 -6.420662999153137207e-01 4.175156950950622559e-01 3.755771815776824951e-01 4.138711094856262207e-01
4.526121169328689575e-02 -6.969002485275268555e-01 -3.002295494079589844e-01 -2.718037068843841553e-01 -4.837948679924011230e-01 3.338706195354461670e-01 5.128002166748046875e-02 1.047942694276571274e-02
-9.883806109428405762e-03 1.014140695333480835e-01 -5.532786250114440918e-01 -6.879379153251647949e-01 -4.414366185665130615e-01 2.096946910023689270e-02 1.741196028888225555e-02 -1.209647580981254578e-01
1.517432481050491333e-01 1.085023730993270874e-01 -4.015127122402191162e-01 -4.593331217765808105e-01 -3.304751217365264893e-01 6.640735864639282227e-01 8.187822997570037842e-02 -1.899746060371398926e-01
-1.428881436586380005e-01 2.321790307760238647e-01 -5.168098807334899902e-01 -4.268012046813964844e-01 -1.217637360095977783e-01 6.108434796333312988e-01 -2.347064763307571411e-01 1.827039122581481934e-01
-1.291215419769287109e-02 7.126258313655853271e-02 2.310189604759216309e-02 -6.805767416954040527e-01 6.020223372615873814e-04 -2.443043328821659088e-02 -1.087205782532691956e-01 7.201521992683410645e-01
4.260785579681396484e-01 -4.407626390457153320e-02 -1.784782856702804565e-01 -4.640206396579742432e-01 -6.506023555994033813e-02 6.860359907150268555e-01 -1.880342513322830200e-01 2.431246489286422729e-01
3.468961119651794434e-01 -3.702043592929840088e-01 -8.412194252014160156e-02 -2.830475568771362305e-01 -2.012255638837814331e-01 9.837689995765686035e-02 6.828894019126892090e-01 3.727086186408996582e-01
-1.697078347206115723e-02 -5.667593479156494141e-01 1.581997573375701904e-01 -3.344592154026031494e-01 -4.544284641742706299e-01 -1.965530961751937866e-01 1.345759183168411255e-01 5.275952219963073730e-01
1.207411512732505798e-01 3.779653608798980713e-01 -3.875563442707061768e-01 -4.885919094085693359e-01 -1.824895441532135010e-01 -2.655857205390930176e-01 1.600640825927257538e-02 5.912253260612487793e-01
-2.557118237018585205e-02 -6.367902755737304688e-01 -4.635943099856376648e-02 -9.788475930690765381e-02 -5.525941848754882812e-01 3.762617111206054688e-01 -1.884084790945053101e-01 3.157256841659545898e-01
1.049197614192962646e-01 -1.912790685892105103e-01 -1.078341305255889893e-01 -3.138945698738098145e-01 -4.413333535194396973e-01 7.198746502399444580e-02 7.483969926834106445e-01 2.866894304752349854e-01
3.379296883940696716e-02 2.252763509750366211e-01 -1.311384290456771851e-01 -4.937310218811035156e-01 -2.879397273063659668e-01 -1.231376267969608307e-02 -3.550220429897308350e-01 6.914040446281433105e-01
2.530722320079803467e-01 -4.454169571399688721e-01 -4.294683337211608887e-01 -1.058850511908531189e-01 -4.877815246582031250e-01 7.605950534343719482e-02 -4.133929610252380371e-01 3.567826747894287109e-01
1.016249880194664001e-02 8.597993850708007812e-02 -3.239261731505393982e-02 4.677299410104751587e-02 -6.341427564620971680e-01 7.689946144819259644e-02 4.696383774280548096e-01 6.005468368530273438e-01
-2.020032107830047607e-01 2.256418466567993164e-01 -2.094782888889312744e-01 -4.852987527847290039e-01 -2.918834388256072998e-01 4.304468035697937012e-01 -4.731341004371643066e-01 3.668079674243927002e-01
-4.343219697475433350e-01 3.806637823581695557e-01 -2.358562201261520386e-01 -5.667929649353027344e-01 -2.355735898017883301e-01 3.317899107933044434e-01 -1.187125593423843384e-01 3.315189778804779053e-01
-2.397408038377761841e-01 4.380042664706707001e-04 -3.395256996154785156e-01 -1.460644453763961792e-01 -4.744246602058410645e-02 1.297238022089004517e-01 7.994467616081237793e-01 3.843403160572052002e-01
1.490467339754104614e-01 2.738461494445800781e-01 -3.493835031986236572e-01 -5.365406870841979980e-01 -9.716539829969406128e-02 6.848111748695373535e-01 -4.789166897535324097e-02 1.102155745029449463e-01
2.064473181962966919e-01 -3.305428102612495422e-02 2.047051191329956055e-01 -7.589941024780273438e-01 -1.390563398599624634e-01 7.906630635261535645e-02 3.942146524786949158e-02 5.578249692916870117e-01
9.106243401765823364e-02 -1.367684006690979004e-01 -2.797603793442249298e-02 -3.798477649688720703e-01 -3.084273934364318848e-01 -3.946020454168319702e-02 7.307949066162109375e-01 4.440600275993347168e-01
-4.092819392681121826e-01 2.001992315053939819e-01 -4.608248472213745117e-01 -4.469174146652221680e-01 -1.467223018407821655e-01 3.602301776409149170e-01 -3.432709574699401855e-01 3.334450721740722656e-01
6.203039363026618958e-02 2.744882702827453613e-01 -5.449331402778625488e-01 -5.983882546424865723e-01 -3.008544147014617920e-01 3.713225722312927246e-01 -1.876079291105270386e-01 4.687585681676864624e-02
-6.709780693054199219e-01 4.282329604029655457e-02 -3.110656142234802246e-01 -2.954901754856109619e-01 -2.634820640087127686e-01 4.570403397083282471e-01 -1.328749358654022217e-01 2.606027722358703613e-01
-2.499265372753143311e-01 -6.689135432243347168e-01 -4.412289336323738098e-02 -3.821745812892913818e-01 -2.620761469006538391e-02 2.185535132884979248e-01 -2.475673854351043701e-01 4.820218980312347412e-01
-2.288619987666606903e-03 -1.192006468772888184e-01 -2.758095562458038330e-01 -2.580609023571014404e-01 -4.972187876701354980e-01 9.358070790767669678e-02 7.582820057868957520e-01 1.101996749639511108e-01
4.224722832441329956e-02 -3.631396889686584473e-01 8.490732870995998383e-03 -4.613227546215057373e-01 -6.565216183662414551e-02 2.502920329570770264e-01 6.784341931343078613e-01 3.552817404270172119e-01
-2.277138382196426392e-01 2.234675735235214233e-01 5.928164720535278320e-02 -7.703980207443237305e-01 -1.185812428593635559e-01 3.784239590167999268e-01 1.683703064918518066e-01 3.399505019187927246e-01
5.571415275335311890e-02 -2.709111273288726807e-01 -5.604390501976013184e-01 1.304191201925277710e-01 -7.626759409904479980e-01 4.573569819331169128e-02 -3.403672203421592712e-02 8.647131919860839844e-02
-2.740815877914428711e-01 -1.577081382274627686e-01 -5.602586865425109863e-01 -8.797659724950790405e-02 3.601875305175781250e-01 1.941221952438354492e-01 -3.924416750669479370e-02 6.398587822914123535e-01
-1.413696557283401489e-01 -4.961344599723815918e-01 -1.518298387527465820e-01 2.320597320795059204e-02 -2.325344830751419067e-01 6.439377665519714355e-01 4.025168716907501221e-01 2.820044457912445068e-01
8.229090273380279541e-02 -6.453701853752136230e-01 -4.497924149036407471e-01 -3.568817973136901855e-01 -3.072727918624877930e-01 2.752656042575836182e-01 -2.689438164234161377e-01 6.729792058467864990e-02
2.281981408596038818e-01 1.793622821569442749e-01 3.035238245502114296e-03 -5.716871023178100586e-01 3.641797602176666260e-02 7.194962501525878906e-01 1.854404807090759277e-01 1.884945183992385864e-01
-6.085666269063949585e-02 -5.150444507598876953e-01 -4.537073671817779541e-01 -2.302576154470443726e-01 -3.933776915073394775e-01 5.101861357688903809e-01 1.377070695161819458e-01 -1.953397691249847412e-01
3.525772392749786377e-01 -1.479418575763702393e-01 -5.050033330917358398e-01 -1.498041301965713501e-01 -3.300239443778991699e-01 1.610013693571090698e-01 -4.832991957664489746e-01 4.559798538684844971e-01
-3.994468748569488525e-01 -2.419902570545673370e-02 -2.493204027414321899e-01 -5.361194014549255371e-01 -2.561286985874176025e-01 -3.535798788070678711e-01 1.238969564437866211e-01 5.331987142562866211e-01
-3.011877238750457764e-01 1.536734849214553833e-01 -3.152283132076263428e-01 -7.362478375434875488e-01 1.727170497179031372e-01 2.380940616130828857e-01 3.301935493946075439e-01 2.206644415855407715e-01
1.177135948091745377e-02 -1.895184814929962158e-01 -1.201636046171188354e-01 -3.274916708469390869e-01 -6.437417268753051758e-01 -2.037973552942276001e-01 5.571291446685791016e-01 2.755439281463623047e-01
4.890958592295646667e-02 -1.726437956094741821e-01 8.551726490259170532e-02 -2.508966922760009766e-01 -3.276250660419464111e-01 4.757636785507202148e-01 6.879081726074218750e-01 3.010526299476623535e-01
-2.432571202516555786e-01 -3.182900846004486084e-01 -1.290372461080551147e-01 2.389530390501022339e-01 -3.435887396335601807e-01 3.730530142784118652e-01 3.586723208427429199e-01 6.163606643676757812e-01
-1.265181303024291992e-01 -6.440994739532470703e-01 1.758574843406677246e-01 -4.015325605869293213e-01 -4.846985042095184326e-01 1.201715618371963501e-01 -4.640134796500205994e-02 3.541862368583679199e-01
2.439775317907333374e-01 5.433588624000549316e-01 -3.057157397270202637e-01 -5.203221440315246582e-01 -3.669978082180023193e-01 -7.196683436632156372e-02 7.771585136651992798e-02 3.676036000251770020e-01
-2.918477952480316162e-01 1.708320081233978271e-01 -2.202440798282623291e-01 -6.699437499046325684e-01 -2.865125536918640137e-01 4.036560654640197754e-01 -2.938986420631408691e-01 2.385480105876922607e-01
3.325361758470535278e-02 -1.421650499105453491e-01 -1.701133251190185547e-01 -3.500458300113677979e-01 -6.430056691169738770e-01 -2.018658816814422607e-01 5.562652945518493652e-01 2.521414756774902344e-01
-1.158021464943885803e-01 -3.782102838158607483e-02 -1.445422414690256119e-02 7.129094004631042480e-02 -6.320381164550781250e-01 2.902987785637378693e-02 3.524464964866638184e-01 6.747849583625793457e-01
-1.333795189857482910e-01 -7.495110630989074707e-01 -1.257992237806320190e-01 -3.156022429466247559e-01 -2.817456722259521484e-01 3.397990763187408447e-01 -1.859736442565917969e-01 2.749228179454803467e-01
6.592585891485214233e-02 -3.275982439517974854e-01 -5.937408208847045898e-01 4.045303538441658020e-02 1.879343390464782715e-02 -8.583283424377441406e-02 -2.139850407838821411e-01 6.932953596115112305e-01
-9.259849041700363159e-02 -4.114812910556793213e-01 -4.097975194454193115e-01 -4.980687424540519714e-02 1.134650856256484985e-01 3.095965385437011719e-01 6.319913268089294434e-01 3.788886666297912598e-01
-5.906633660197257996e-02 -4.123275876045227051e-01 -2.136797606945037842e-01 -5.883635580539703369e-02 -1.938935518264770508e-01 5.825104713439941406e-01 5.901776552200317383e-01 2.283720523118972778e-01
-1.243388429284095764e-01 -3.151122033596038818e-01 -2.105093002319335938e-01 -1.593638807535171509e-01 3.022816032171249390e-02 1.787340939044952393e-01 7.020417451858520508e-01 5.383409261703491211e-01
2.186026889830827713e-03 -1.337592601776123047e-01 -3.903939723968505859e-01 -2.240329384803771973e-01 -1.725730895996093750e-01 7.147158682346343994e-02 8.239082098007202148e-01 2.564976215362548828e-01
4.481980502605438232e-01 -3.918617963790893555e-01 -6.263230443000793457e-01 9.249536320567131042e-03 -4.732564091682434082e-01 -2.403036132454872131e-02 -4.560628533363342285e-02 1.629957407712936401e-01
4.418072402477264404e-01 2.311739884316921234e-02 -4.300749897956848145e-01 -7.354747653007507324e-01 -1.369783133268356323e-01 2.321549057960510254e-01 1.547169778496026993e-02 7.406757026910781860e-02
-4.437031447887420654e-01 -2.540490031242370605e-01 -4.676112830638885498e-01 -3.448624014854431152e-01 5.992100387811660767e-02 4.543696641921997070e-01 -2.932103574275970459e-01 3.240084350109100342e-01
-1.563534587621688843e-01 -1.607242077589035034e-01 -3.175158500671386719e-01 -6.819852590560913086e-01 -1.501926183700561523e-01 4.837458431720733643e-01 -3.374457061290740967e-01 1.156009212136268616e-01
-4.918963834643363953e-02 -3.456449508666992188e-01 -4.393032565712928772e-02 -2.218360602855682373e-01 -1.174822747707366943e-01 -2.983646392822265625e-01 8.281377702951431274e-02 8.469281196594238281e-01
-1.285968422889709473e-01 2.111361622810363770e-01 -5.782420933246612549e-02 -7.494040131568908691e-01 -1.810176521539688110e-01 5.574794411659240723e-01 5.481899902224540710e-02 1.654644608497619629e-01
3.089511990547180176e-01 3.764161765575408936e-01 -3.004637062549591064e-01 -5.452637076377868652e-01 -3.145560920238494873e-01 -2.232256233692169189e-01 9.635774046182632446e-02 4.660570323467254639e-01
-2.401580512523651123e-01 -3.981223106384277344e-01 1.610234379768371582e-01 -8.709549903869628906e-02 -3.881914913654327393e-01 5.390604138374328613e-01 4.250124394893646240e-01 3.583212792873382568e-01
-1.302577406167984009e-01 -5.565459728240966797e-01 -1.791916340589523315e-01 -6.877435743808746338e-02 -1.745454818010330200e-01 6.474234461784362793e-01 3.598192334175109863e-01 2.394928485155105591e-01
1.725202202796936035e-01 5.305036306381225586e-01 -4.172429814934730530e-02 -5.439313054084777832e-01 -3.225084841251373291e-01 1.501691788434982300e-01 9.275599569082260132e-02 5.059985518455505371e-01
-4.383599385619163513e-02 5.300131067633628845e-02 -8.434038758277893066e-01 1.697573661804199219e-01 -2.361226379871368408e-01 -1.414676457643508911e-01 8.033797144889831543e-02 4.158131480216979980e-01
-2.765238843858242035e-02 -2.873051166534423828e-01 -5.133093595504760742e-01 1.551074087619781494e-01 -6.467677354812622070e-01 3.650541007518768311e-01 -2.441293895244598389e-01 1.340673714876174927e-01
1.453434079885482788e-01 9.015381336212158203e-02 -2.823239266872406006e-01 2.734259963035583496e-01 -1.477505564689636230e-01 4.925364628434181213e-02 1.587202548980712891e-01 8.756886720657348633e-01
-3.102838806807994843e-02 4.315813183784484863e-01 -5.346686840057373047e-01 -4.486202299594879150e-01 -6.464270502328872681e-02 4.841389656066894531e-01 -1.594005972146987915e-01 2.483272999525070190e-01
1.757491528987884521e-01 3.972164392471313477e-01 -2.881046831607818604e-01 -1.892203539609909058e-01 -2.450870126485824585e-01 5.126805305480957031e-01 -4.015170037746429443e-01 4.565064907073974609e-01
2.301371246576309204e-01 -3.796159029006958008e-01 -1.699242591857910156e-01 -3.750477135181427002e-01 -1.899825185537338257e-01 3.764193952083587646e-01 6.710168123245239258e-01 7.311175763607025146e-02
2.591350972652435303e-01 -3.321231305599212646e-01 -1.787302196025848389e-01 -2.386409193277359009e-01 -1.526441574096679688e-01 4.445528090000152588e-01 6.898879408836364746e-01 1.917714476585388184e-01
5.400859564542770386e-02 -1.888353675603866577e-01 -2.140690758824348450e-02 -3.507337868213653564e-01 -6.987768411636352539e-02 4.357210993766784668e-01 7.428986430168151855e-01 3.021880686283111572e-01
-2.513582110404968262e-01 -6.657746434211730957e-01 1.786050945520401001e-02 -4.220638871192932129e-01 -1.773626506328582764e-01 1.632182896137237549e-01 -1.854227632284164429e-01 4.718334972858428955e-01
-1.645166277885437012e-01 -6.164509654045104980e-01 2.933557145297527313e-02 -4.383980333805084229e-01 -5.320994257926940918e-01 8.334160596132278442e-02 3.009735643863677979e-01 1.385945379734039307e-01
-3.148004412651062012e-01 3.522953391075134277e-01 -2.785857617855072021e-01 -4.040121436119079590e-01 -2.357916682958602905e-01 4.074321389198303223e-01 -3.441023826599121094e-01 4.426600039005279541e-01
4.257260356098413467e-03 -8.138066530227661133e-01 -1.639586687088012695e-01 -1.451833993196487427e-01 -3.002112209796905518e-01 1.866862326860427856e-01 -1.083615869283676147e-01 3.911767005920410156e-01
-5.741662383079528809e-01 1.701994091272354126e-01 -4.872926771640777588e-01 -3.038469851016998291e-01 -1.657058596611022949e-01 3.727794587612152100e-01 -1.936642080545425415e-01 3.281149268150329590e-01
-8.169946819543838501e-02 -4.572440087795257568e-01 -3.766092658042907715e-01 -3.056154251098632812e-01 -2.456768751144409180e-01 5.974642038345336914e-01 -3.619165420532226562e-01 2.671298570930957794e-02
-1.803960204124450684e-01 2.508493959903717041e-01 -3.678430020809173584e-01 -4.424157738685607910e-01 -1.073730885982513428e-01 6.903192400932312012e-01 -2.402201145887374878e-01 1.664818525314331055e-01
3.239033743739128113e-03 5.594994872808456421e-03 -1.034636721014976501e-01 -2.246303856372833252e-01 -4.843102097511291504e-01 1.568164229393005371e-01 7.569907903671264648e-01 3.265147209167480469e-01
-1.869038864970207214e-02 4.216206446290016174e-02 -3.086817264556884766e-02 1.716626286506652832e-01 -2.849357724189758301e-01 1.260263919830322266e-01 7.142166793346405029e-02 9.302043318748474121e-01
-3.609662950038909912e-01 3.072821497917175293e-01 -7.720726132392883301e-01 -1.199309229850769043e-01 -9.672512114048004150e-02 2.637887187302112579e-02 2.666947543621063232e-01 2.891779839992523193e-01
-2.324943244457244873e-02 7.201778143644332886e-02 -1.491349786520004272e-01 3.412081599235534668e-01 -1.536315679550170898e-01 4.167185723781585693e-01 4.735086858272552490e-02 8.100059032440185547e-01
-2.845969498157501221e-01 -2.278426736593246460e-01 -3.685439527034759521e-01 7.285101711750030518e-02 -7.199749946594238281e-01 -2.948929183185100555e-02 -2.831468284130096436e-01 3.557451963424682617e-01
3.387656211853027344e-01 -1.892193257808685303e-01 -2.013944536447525024e-01 -7.451424002647399902e-01 4.202772304415702820e-02 3.869509994983673096e-01 -9.033763408660888672e-02 3.065593838691711426e-01
-3.511554896831512451e-01 -4.224987924098968506e-01 -2.663723826408386230e-01 -3.219222426414489746e-01 -3.258309066295623779e-01 -2.784256339073181152e-01 3.495161235332489014e-01 4.666349887847900391e-01
-5.480071306228637695e-01 1.616741120815277100e-01 -5.944983363151550293e-01 -4.043448269367218018e-01 -1.317156851291656494e-01 2.724558413028717041e-01 -1.425015777349472046e-01 2.115158736705780029e-01
1.077742408961057663e-02 1.193518042564392090e-01 -7.693838477134704590e-01 -4.878179728984832764e-01 -2.282578051090240479e-01 2.794436514377593994e-01 -1.522846370935440063e-01 -4.837517440319061279e-02
-1.292394101619720459e-01 -1.522435843944549561e-01 -7.510964572429656982e-02 -1.677894964814186096e-02 -2.077827155590057373e-01 -7.313703745603561401e-02 3.591552674770355225e-01 8.812949657440185547e-01
8.693022280931472778e-02 -1.317611783742904663e-01 -2.143473923206329346e-02 4.963089525699615479e-02 -7.564259171485900879e-01 9.484741836786270142e-02 4.467882513999938965e-01 4.374510645866394043e-01
-5.125024542212486267e-02 -3.188776373863220215e-01 -1.837521195411682129e-01 -9.408581256866455078e-02 -7.187840342521667480e-02 5.855595469474792480e-01 6.386232376098632812e-01 3.117487430572509766e-01
-2.165717184543609619e-01 -5.064398646354675293e-01 -3.582908809185028076e-01 -2.573878765106201172e-01 1.545566469430923462e-01 -9.092829376459121704e-02 -3.578859195113182068e-02 6.845129132270812988e-01
-7.961376756429672241e-02 -7.216249704360961914e-01 -4.663096070289611816e-01 -3.211618661880493164e-01 -2.756619751453399658e-01 1.794629693031311035e-01 2.010836452245712280e-01 -6.081479042768478394e-02
-2.257923334836959839e-01 1.099946424365043640e-01 -8.627594113349914551e-01 -2.912223637104034424e-01 -7.447773218154907227e-02 1.583581715822219849e-01 -2.139164954423904419e-01 1.771169304847717285e-01
-3.598651587963104248e-01 -5.870597362518310547e-01 -3.903814852237701416e-01 -4.210302233695983887e-01 -2.952150702476501465e-01 3.236283361911773682e-01 -6.148460134863853455e-02 2.293502725660800934e-02
-1.926070600748062134e-01 -4.397552609443664551e-01 -3.578198552131652832e-01 3.748927265405654907e-02 -7.324131131172180176e-01 1.614768952131271362e-01 -1.847582459449768066e-01 2.084175646305084229e-01
1.241446211934089661e-01 8.662407845258712769e-02 -5.972545146942138672e-01 1.098684594035148621e-01 1.620766818523406982e-01 2.172512263059616089e-01 -2.491807788610458374e-01 6.875627040863037109e-01
-5.584935471415519714e-02 -5.197219848632812500e-01 -1.650995314121246338e-01 -1.515685468912124634e-01 -9.048036485910415649e-02 6.574184894561767578e-01 4.341975152492523193e-01 2.182341367006301880e-01
1.669151484966278076e-01 -7.830355316400527954e-02 -5.840376019477844238e-01 -7.715351581573486328e-01 -1.570902615785598755e-01 3.531785681843757629e-02 5.348517745733261108e-02 -2.925952710211277008e-02
1.730033904314041138e-01 -1.982144415378570557e-01 9.359897673130035400e-02 -3.112249076366424561e-01 -1.703034788370132446e-01 5.203443765640258789e-01 6.437210440635681152e-01 3.331975936889648438e-01
4.181107040494680405e-03 1.142957806587219238e-01 -3.967121839523315430e-01 -1.132582128047943115e-01 -4.582266807556152344e-01 -1.286720857024192810e-02 7.469623684883117676e-01 2.205019295215606689e-01
3.741255700588226318e-01 4.094803705811500549e-03 -2.421003431081771851e-01 1.111601814627647400e-01 -7.465450763702392578e-01 5.813938379287719727e-02 -1.352318078279495239e-01 4.583088457584381104e-01
-1.570965349674224854e-01 3.846217095851898193e-01 -1.266136467456817627e-01 -6.578111648559570312e-01 -9.653817862272262573e-02 3.980689048767089844e-01 -1.044792234897613525e-01 4.471530914306640625e-01
-9.686060249805450439e-02 1.707295924425125122e-01 1.109137106686830521e-02 2.758681476116180420e-01 -4.821746349334716797e-01 4.436354637145996094e-01 1.710221618413925171e-01 6.532148122787475586e-01
-4.030240178108215332e-01 -1.665110290050506592e-01 -8.144941926002502441e-01 8.171394467353820801e-02 -8.414026349782943726e-02 1.938621699810028076e-01 1.325134783983230591e-01 2.784703075885772705e-01
-2.034178674221038818e-01 4.596274495124816895e-01 -5.498121976852416992e-01 -2.935126125812530518e-01 -2.765525877475738525e-01 4.048360586166381836e-01 -2.020800858736038208e-01 2.787665426731109619e-01
-3.479884266853332520e-01 5.289379879832267761e-02 2.898331359028816223e-02 -6.092121079564094543e-02 -3.520030677318572998e-01 -7.030065357685089111e-02 1.905103623867034912e-01 8.404833078384399414e-01
-1.497241202741861343e-02 1.483214050531387329e-01 -8.678845167160034180e-01 2.183514535427093506e-01 -1.553286164999008179e-01 3.488581255078315735e-02 1.306880712509155273e-01 3.666774630546569824e-01
-3.781201541423797607e-01 1.251205205917358398e-01 -3.355269432067871094e-01 -5.358911752700805664e-01 -2.085793167352676392e-01 4.779057204723358154e-01 -3.656383752822875977e-01 1.897939145565032959e-01
2.447363138198852539e-01 -9.350011497735977173e-02 -1.099842190742492676e-01 4.527038428932428360e-03 -8.188062310218811035e-01 8.481092751026153564e-02 -2.549573779106140137e-01 4.202440381050109863e-01
-8.486694097518920898e-02 -4.004837274551391602e-01 -2.470525354146957397e-01 3.201390802860260010e-02 -2.244002372026443481e-01 6.001377701759338379e-01 5.676094293594360352e-01 1.940340399742126465e-01
1.298534572124481201e-01 2.927458882331848145e-01 -3.852909803390502930e-01 -5.909526348114013672e-01 -3.216425776481628418e-01 -1.158151701092720032e-01 -2.622083127498626709e-01 4.627564549446105957e-01
2.023312747478485107e-01 -1.541777998208999634e-01 -1.809883266687393188e-01 -1.568176001310348511e-01 -2.691125571727752686e-01 1.063797026872634888e-01 -4.463015198707580566e-01 7.713750600814819336e-01
1.827962249517440796e-01 -5.537360310554504395e-01 -2.301790751516819000e-02 -3.864521086215972900e-01 -7.123691588640213013e-02 2.741272747516632080e-01 5.764474272727966309e-01 3.123697042465209961e-01
-8.081454783678054810e-02 1.519452333450317383e-01 -3.132473826408386230e-01 -4.970264136791229248e-01 -5.978944897651672363e-02 5.305840969085693359e-01 -3.601289689540863037e-01 4.587323367595672607e-01
4.067155718803405762e-01 9.428747743368148804e-02 -4.367768764495849609e-01 -7.552670836448669434e-01 -1.344028115272521973e-01 1.679448783397674561e-01 5.570565909147262573e-02 1.229522228240966797e-01
-3.066886663436889648e-01 -2.101360447704792023e-02 -7.855874300003051758e-01 -2.116194665431976318e-01 1.272411793470382690e-01 1.286954730749130249e-01 -8.000981062650680542e-02 4.521232545375823975e-01
8.391604572534561157e-02 -5.185524821281433105e-01 -9.806125611066818237e-02 -4.509171843528747559e-01 -2.097802311182022095e-01 -1.250893771648406982e-01 5.966921448707580566e-01 3.089054524898529053e-01
-2.130745649337768555e-01 2.165042757987976074e-01 -9.188094735145568848e-02 -1.031644195318222046e-01 -6.465249657630920410e-01 1.001141667366027832e-01 5.736630558967590332e-01 3.626753389835357666e-01
2.360716462135314941e-01 -7.379605174064636230e-01 -1.531318277120590210e-01 -1.164747327566146851e-01 -4.729990959167480469e-01 1.729798913002014160e-01 4.042397718876600266e-03 3.301545679569244385e-01
-2.549983859062194824e-01 8.919730037450790405e-02 -1.513553708791732788e-01 1.129491627216339111e-02 -1.675249189138412476e-01 -4.152225703001022339e-02 4.131140708923339844e-01 8.387678265571594238e-01
-3.581514582037925720e-02 -2.084103673696517944e-01 -9.845558553934097290e-02 -1.232450008392333984e-01 -4.898536950349807739e-03 6.664797663688659668e-01 6.093274950981140137e-01 3.389693796634674072e-01
-4.150231182575225830e-01 3.865421116352081299e-01 -6.712275147438049316e-01 -1.306539028882980347e-01 -4.099770784378051758e-01 1.048914343118667603e-01 4.986785352230072021e-02 1.707456707954406738e-01
-2.390026673674583435e-02 -7.052378654479980469e-01 4.654051363468170166e-02 -2.531956136226654053e-01 -5.248242616653442383e-01 2.374242842197418213e-01 8.483486622571945190e-02 3.111051619052886963e-01
3.227786347270011902e-02 4.085431694984436035e-01 -6.971684694290161133e-01 -4.584055840969085693e-01 -2.508843541145324707e-01 1.806421428918838501e-01 -1.654389947652816772e-01 1.136947125196456909e-01
-2.630605399608612061e-01 -2.304238080978393555e-01 -7.809691131114959717e-02 1.990486979484558105e-01 -6.460752487182617188e-01 4.000120759010314941e-01 3.601848483085632324e-01 3.533108234405517578e-01
-1.703217029571533203e-01 -5.334342122077941895e-01 -3.340859413146972656e-01 -3.395354151725769043e-01 1.561257392168045044e-01 -1.914189010858535767e-01 -5.845168605446815491e-03 6.312607526779174805e-01
2.297755330801010132e-01 -9.465475380420684814e-02 -3.973495662212371826e-01 2.341163456439971924e-01 -7.645193338394165039e-01 9.403236955404281616e-02 -1.551503092050552368e-01 3.288511931896209717e-01
-3.771215379238128662e-01 -1.914300769567489624e-01 -5.037651658058166504e-01 -1.605881899595260620e-01 8.969411998987197876e-02 3.392516672611236572e-01 -4.037619531154632568e-01 5.053765773773193359e-01
-2.844793498516082764e-01 -2.454559504985809326e-01 -5.483551621437072754e-01 -1.202737540006637573e-01 2.962119281291961670e-01 5.646720156073570251e-02 -4.351904243230819702e-02 6.714462041854858398e-01
2.510080039501190186e-01 2.399594709277153015e-02 -1.475081741809844971e-01 -5.688892006874084473e-01 -2.851230204105377197e-01 4.678551256656646729e-01 -4.338695704936981201e-01 3.203112781047821045e-01
3.329941332340240479e-01 1.912823468446731567e-01 -4.687209427356719971e-01 -3.408996462821960449e-01 -2.400703728199005127e-01 -3.709176182746887207e-01 -9.406803548336029053e-02 5.590631961822509766e-01
-1.297926902770996094e-01 -4.777259230613708496e-01 -1.311548948287963867e-01 -1.587964594364166260e-03 -2.827950119972229004e-01 6.409186124801635742e-01 4.080187380313873291e-01 2.837231755256652832e-01
4.922252297401428223e-01 -3.653504848480224609e-01 -4.102683067321777344e-01 -4.070180952548980713e-01 -4.032076001167297363e-01 2.002144157886505127e-01 -1.712274700403213501e-01 2.413886785507202148e-01
-2.146543003618717194e-02 -3.089510500431060791e-01 -4.259888231754302979e-01 -1.316060125827789307e-01 -4.962509032338857651e-03 -1.550424546003341675e-01 -2.660751044750213623e-01 7.813085317611694336e-01
-2.377670817077159882e-02 -2.802488580346107483e-02 -7.351168394088745117e-01 -5.667451620101928711e-01 -2.222599238157272339e-01 2.539170086383819580e-01 -8.141344040632247925e-02 -1.286501735448837280e-01
4.409096203744411469e-03 -5.120891928672790527e-01 -4.176120162010192871e-01 -3.410627543926239014e-01 -2.812437415122985840e-01 5.003138780593872070e-01 -3.429419696331024170e-01 -8.150986395776271820e-04
5.572607740759849548e-03 -5.834996700286865234e-01 -3.288606107234954834e-01 -2.437991052865982056e-01 -6.054435968399047852e-01 2.911658287048339844e-01 1.864588856697082520e-01 -7.618127763271331787e-02
-1.580551564693450928e-01 -2.042565792798995972e-01 -4.473274350166320801e-01 1.332399398088455200e-01 -7.240408062934875488e-01 7.645902037620544434e-02 -2.631503641605377197e-01 3.407545089721679688e-01
4.713438451290130615e-01 -5.828814208507537842e-02 -1.496241688728332520e-01 3.228217959403991699e-01 -1.942972689867019653e-01 3.613467216491699219e-01 2.068573385477066040e-01 6.608505845069885254e-01
-2.099048346281051636e-01 1.120016910135746002e-02 -3.530089557170867920e-01 -6.828354597091674805e-01 -3.674501553177833557e-02 3.967832922935485840e-01 -3.190072476863861084e-01 3.230822086334228516e-01
-4.151410162448883057e-01 2.414601445198059082e-01 -6.714327931404113770e-01 -2.222534865140914917e-01 -2.902139723300933838e-02 4.450963735580444336e-01 1.673042476177215576e-01 2.054086029529571533e-01
1.445115171372890472e-02 -7.096928358078002930e-01 -2.543445527553558350e-01 -4.460400044918060303e-01 -3.888257592916488647e-02 3.187856376171112061e-01 -2.331985086202621460e-01 2.738009095191955566e-01
2.890806086361408234e-02 6.544120609760284424e-02 -3.721774816513061523e-01 -1.571797728538513184e-01 -5.038356781005859375e-01 -2.016336917877197266e-01 6.820916533470153809e-01 2.681502401828765869e-01
-4.889100790023803711e-02 4.454341232776641846e-01 -7.160663604736328125e-01 -7.637581974267959595e-02 -1.393655594438314438e-02 3.051305115222930908e-01 -1.701465249061584473e-01 3.979513347148895264e-01
-2.069076299667358398e-01 -5.421417355537414551e-01 -2.764264047145843506e-01 -5.074345469474792480e-01 -2.731251716613769531e-01 4.606707990169525146e-01 -2.045124471187591553e-01 2.701744437217712402e-02
2.767035067081451416e-01 1.834337264299392700e-01 -5.347786545753479004e-01 -4.321829974651336670e-01 3.721413016319274902e-01 3.255359455943107605e-02 2.764502465724945068e-01 4.483786821365356445e-01
-4.850544929504394531e-01 2.095081284642219543e-02 -3.133285641670227051e-01 -5.323069691658020020e-01 -3.349217353388667107e-03 4.234298467636108398e-01 -2.771840393543243408e-01 3.558407723903656006e-01
-4.278399944305419922e-01 -1.459078397601842880e-02 -1.002882197499275208e-01 -3.297870755195617676e-01 -2.216152250766754150e-01 5.388198494911193848e-01 -4.646105766296386719e-01 3.776500523090362549e-01
8.002886176109313965e-02 -2.485507428646087646e-01 1.616374254226684570e-01 -3.687042891979217529e-01 -2.589402496814727783e-01 3.476222604513168335e-02 6.314895153045654297e-01 5.501919388771057129e-01
-2.854588627815246582e-01 -1.981822997331619263e-01 -3.159253299236297607e-01 -1.826295703649520874e-01 2.760476991534233093e-02 -2.649753987789154053e-01 4.944244399666786194e-03 8.216300606727600098e-01
4.215318560600280762e-01 -4.595582485198974609e-01 -3.700280785560607910e-01 -7.072260975837707520e-02 -5.683065056800842285e-01 -1.306092888116836548e-01 -7.317771017551422119e-02 3.518645763397216797e-01
3.768615424633026123e-01 1.847945600748062134e-01 5.403709411621093750e-02 -4.871810376644134521e-01 -1.927237361669540405e-01 7.163440585136413574e-01 8.197236061096191406e-02 1.629430055618286133e-01
2.374468445777893066e-01 -4.062736034393310547e-01 -7.266654632985591888e-03 -3.413941860198974609e-01 -2.102240920066833496e-01 4.409965872764587402e-01 6.215190291404724121e-01 1.923542171716690063e-01
-4.414131864905357361e-03 -1.691213697195053101e-01 5.407231673598289490e-02 -3.152648806571960449e-01 -5.363627672195434570e-01 7.745070010423660278e-02 6.613457202911376953e-01 3.714846968650817871e-01
-7.398462854325771332e-03 -2.446098625659942627e-01 -1.939012855291366577e-01 -2.998462021350860596e-01 -2.396236658096313477e-01 -1.897696405649185181e-01 6.911166906356811523e-01 4.914586842060089111e-01
-1.511155515909194946e-01 -2.029910087585449219e-01 2.866373397409915924e-02 -3.270025178790092468e-02 -2.302353382110595703e-01 -7.339856773614883423e-02 2.697553299367427826e-02 9.353845715522766113e-01
-7.556299120187759399e-02 1.307191699743270874e-01 -2.744931280612945557e-01 3.674649447202682495e-02 -7.103060483932495117e-01 1.549236569553613663e-02 5.525966286659240723e-01 3.006128966808319092e-01
-9.737516194581985474e-02 2.252597808837890625e-01 -2.358551174402236938e-01 -6.128877401351928711e-02 -5.961393713951110840e-01 -3.864679113030433655e-02 6.024963259696960449e-01 4.006428122520446777e-01
6.044480204582214355e-01 2.011349201202392578e-01 -3.700773715972900391e-01 -5.245295166969299316e-01 -1.504702400416135788e-02 3.278397619724273682e-01 4.051857814192771912e-02 2.697253823280334473e-01
3.957235217094421387e-01 -1.214320138096809387e-01 -6.513450741767883301e-01 -4.772182554006576538e-02 -4.113919138908386230e-01 -1.140026003122329712e-01 -3.158055245876312256e-01 3.466358184814453125e-01
-1.956107318401336670e-01 -4.984434545040130615e-01 -5.318829417228698730e-01 5.860987305641174316e-02 -6.238390207290649414e-01 1.603657603263854980e-01 -7.505389302968978882e-02 8.018998801708221436e-02
-2.466262280941009521e-01 -4.502603411674499512e-01 -6.404856443405151367e-01 -5.167763829231262207e-01 -1.256196796894073486e-01 1.622635275125503540e-01 5.501990020275115967e-02 -1.184248700737953186e-01
4.399254322052001953e-01 -8.337025530636310577e-03 -5.494138002395629883e-01 -2.334863692522048950e-01 -3.025790154933929443e-01 4.561059176921844482e-01 -3.600545823574066162e-01 1.442182511091232300e-01
5.044183135032653809e-01 -1.456490904092788696e-01 -3.328610956668853760e-01 -4.597008526325225830e-01 -3.774718940258026123e-01 1.991576999425888062e-01 -3.808124363422393799e-01 2.739711999893188477e-01
-5.575369000434875488e-01 -8.079843968152999878e-02 -2.781114876270294189e-01 -3.126671910285949707e-01 -6.248128414154052734e-02 1.733714491128921509e-01 -3.883859217166900635e-01 5.680776834487915039e-01
-4.428761899471282959e-01 3.150714933872222900e-01 -3.752983808517456055e-01 -4.191762804985046387e-01 -5.470316410064697266e-01 -8.614966273307800293e-02 2.767882347106933594e-01 6.896271556615829468e-02
1.121072992682456970e-01 4.610609710216522217e-01 1.565137691795825958e-02 -7.153106927871704102e-01 -2.325278520584106445e-01 2.647557556629180908e-01 1.459454149007797241e-01 3.427470624446868896e-01
2.626666426658630371e-01 -8.033595979213714600e-02 -1.706490963697433472e-01 5.938054528087377548e-03 -2.069588154554367065e-01 6.731567438691854477e-03 -2.734744846820831299e-01 8.818902969360351562e-01
-2.545267939567565918e-01 2.218223810195922852e-01 -8.285452723503112793e-01 7.679593563079833984e-02 -3.463962972164154053e-01 4.258663579821586609e-02 1.297983378171920776e-01 2.344660013914108276e-01
-3.262113407254219055e-02 8.713019639253616333e-02 -6.079475581645965576e-02 1.406153142452239990e-01 -4.662788212299346924e-01 4.382310062646865845e-02 3.446974754333496094e-01 7.935507297515869141e-01
4.040960967540740967e-02 -1.514140963554382324e-01 -4.164201915264129639e-01 -7.165457010269165039e-01 -2.445084005594253540e-01 4.434160888195037842e-01 3.607980161905288696e-02 -1.757650673389434814e-01
-2.234046906232833862e-01 2.858909666538238525e-01 -7.823166251182556152e-01 -4.130890667438507080e-01 -1.289843022823333740e-01 1.530946791172027588e-01 -1.216026544570922852e-01 1.755927205085754395e-01
-2.358376532793045044e-01 -4.972295463085174561e-01 -2.832025289535522461e-01 1.161239296197891235e-01 -7.561688870191574097e-02 6.298740506172180176e-01 3.155954480171203613e-01 3.184261918067932129e-01
-2.196803241968154907e-01 -3.315456807613372803e-01 -5.892320275306701660e-01 2.048264592885971069e-01 -6.089646220207214355e-01 2.269818037748336792e-01 -1.039308160543441772e-01 1.396766155958175659e-01
-1.228035539388656616e-01 -1.410887693054974079e-03 -8.096337914466857910e-01 1.316340863704681396e-01 -2.832593619823455811e-01 -1.794795542955398560e-01 -1.493070367723703384e-02 4.465546309947967529e-01
1.067315861582756042e-01 2.355025559663772583e-01 3.080488927662372589e-02 -6.772214174270629883e-01 -2.136151343584060669e-01 1.108007580041885376e-01 -2.030579000711441040e-01 6.119055151939392090e-01
-3.778288662433624268e-01 2.783878743648529053e-01 -2.705203369259834290e-02 -6.081041693687438965e-01 -3.710386455059051514e-01 3.679577410221099854e-01 -8.200350403785705566e-02 3.597719073295593262e-01
3.730470836162567139e-01 -2.364962249994277954e-01 -4.749364256858825684e-01 -5.127931833267211914e-01 -3.281997442245483398e-01 3.620911538600921631e-01 -2.743557393550872803e-01 4.783057048916816711e-02
-2.343568764626979828e-02 -4.038220942020416260e-01 -1.915627568960189819e-01 -5.422887951135635376e-02 -2.095133364200592041e-01 6.292865276336669922e-01 5.634100437164306641e-01 1.985276639461517334e-01
-7.308092713356018066e-02 -2.445739507675170898e-01 4.855379834771156311e-02 -3.300170600414276123e-02 -7.192012071609497070e-01 1.711512804031372070e-01 4.446003437042236328e-01 4.326473772525787354e-01
-6.932209432125091553e-02 -6.410087943077087402e-01 -2.438851594924926758e-01 -3.649074435234069824e-01 9.962604194879531860e-02 -1.507520973682403564e-01 -6.859636306762695312e-02 5.952373743057250977e-01
1.690534758381545544e-03 3.585493862628936768e-01 -4.537339881062507629e-02 -6.041810512542724609e-01 -2.766346335411071777e-01 4.461808502674102783e-02 -1.538622081279754639e-01 6.341567635536193848e-01
3.168760240077972412e-01 -4.953991994261741638e-02 -2.094889283180236816e-01 1.093036979436874390e-01 -7.624229192733764648e-01 7.206284906715154648e-03 -1.380686908960342407e-01 4.908145964145660400e-01
5.573256611824035645e-01 8.936280757188796997e-02 -5.961808562278747559e-01 -3.558807373046875000e-01 -1.627592444419860840e-01 4.156030714511871338e-01 5.397431552410125732e-03 8.611045777797698975e-03
1.837388724088668823e-01 4.324688613414764404e-01 -3.206202387809753418e-01 -3.309575319290161133e-01 1.567659154534339905e-02 4.049656689167022705e-01 -2.897657454013824463e-01 5.645116567611694336e-01
-8.110585808753967285e-02 -3.687290847301483154e-01 -8.502331376075744629e-01 3.207419812679290771e-02 -1.346129029989242554e-01 2.774933874607086182e-01 -1.515990048646926880e-01 1.242175251245498657e-01
1.419401168823242188e-01 -2.758450210094451904e-01 -8.631852269172668457e-02 -3.244203031063079834e-01 -1.730932593345642090e-01 7.074237465858459473e-01 5.073422193527221680e-01 5.707247182726860046e-02
5.348174571990966797e-01 -3.215328976511955261e-02 -5.906422138214111328e-01 -4.175283908843994141e-01 1.296255737543106079e-01 -7.922896742820739746e-02 2.772657871246337891e-01 2.996531724929809570e-01
-1.520597934722900391e-01 2.965038083493709564e-02 -1.453823447227478027e-01 1.786264032125473022e-01 -1.334519386291503906e-01 1.406376957893371582e-01 1.329061985015869141e-01 9.315057396888732910e-01
-7.190222293138504028e-02 -1.258668601512908936e-01 -2.048223465681076050e-02 6.409985572099685669e-02 -5.713289380073547363e-01 3.088247478008270264e-01 5.984584093093872070e-01 4.410411119461059570e-01
-7.181765977293252945e-03 -4.225889220833778381e-02 -1.901846379041671753e-01 3.359309732913970947e-01 -3.408832103013992310e-02 3.926669955253601074e-01 5.522163957357406616e-02 8.311101198196411133e-01
2.113244831562042236e-01 -6.566979289054870605e-01 -4.520664215087890625e-01 -1.349540054798126221e-01 7.285013049840927124e-02 -9.943492710590362549e-02 2.834121286869049072e-01 4.538680315017700195e-01
5.268233641982078552e-02 -5.842429995536804199e-01 -3.854608833789825439e-01 -5.161643624305725098e-01 -2.206943184137344360e-01 3.857716321945190430e-01 -2.070777416229248047e-01 -2.172476053237915039e-02
-2.869866490364074707e-01 7.354116439819335938e-02 -3.831873238086700439e-01 -3.613590300083160400e-01 2.267686091363430023e-02 4.286935329437255859e-01 -4.768499135971069336e-01 4.723761081695556641e-01
-7.003210484981536865e-02 4.707250744104385376e-02 -5.487378686666488647e-02 2.672933340072631836e-01 -5.561345815658569336e-01 3.671559393405914307e-01 3.176145851612091064e-01 6.111093759536743164e-01
-2.819269001483917236e-01 -7.146723270416259766e-01 -4.819426685571670532e-02 -4.389768838882446289e-01 -1.831165552139282227e-01 2.762897312641143799e-01 -1.204656735062599182e-01 3.005951941013336182e-01
4.101567566394805908e-01 -1.699857413768768311e-02 -2.201686203479766846e-01 9.675966203212738037e-02 -7.725690603256225586e-01 -2.762668579816818237e-02 1.927508041262626648e-02 4.191040396690368652e-01
-5.241895560175180435e-03 3.133744746446609497e-02 -2.711060941219329834e-01 2.711743712425231934e-01 -4.614606201648712158e-01 4.346199631690979004e-01 5.725724697113037109e-01 3.496808409690856934e-01
2.680223807692527771e-02 -5.836862698197364807e-02 -8.054983019828796387e-01 8.563550561666488647e-02 -2.813867330551147461e-01 -3.068351447582244873e-01 3.618718311190605164e-02 4.062977433204650879e-01
-9.766831062734127045e-03 -3.931486308574676514e-01 -6.077522411942481995e-02 -1.948400437831878662e-01 -1.698746830224990845e-01 3.882776200771331787e-01 6.842819452285766602e-01 3.947452604770660400e-01
-1.815998107194900513e-01 4.820857048034667969e-01 -7.064428329467773438e-01 -2.872985303401947021e-01 2.012590691447257996e-02 1.319325268268585205e-01 1.319383382797241211e-01 3.432113230228424072e-01
1.853100806474685669e-01 -6.537957787513732910e-01 -2.741141319274902344e-01 -2.561322152614593506e-01 -5.792645812034606934e-01 2.481680065393447876e-01 7.344752084463834763e-03 1.674167066812515259e-02
-1.760420948266983032e-01 2.819492816925048828e-01 -3.573186397552490234e-01 -5.686601996421813965e-01 -1.752107590436935425e-01 4.059238731861114502e-01 -3.551942706108093262e-01 3.417995274066925049e-01
-2.796631455421447754e-01 -4.073149859905242920e-01 -3.010022044181823730e-01 -5.163443833589553833e-02 1.291046440601348877e-01 6.085895299911499023e-01 3.897652029991149902e-01 3.516366183757781982e-01
2.410907670855522156e-02 8.238650858402252197e-02 -9.311435818672180176e-01 9.845088422298431396e-02 -2.204336374998092651e-01 -5.976911634206771851e-02 -5.032292567193508148e-03 2.524314820766448975e-01
1.632944494485855103e-01 -2.501869499683380127e-01 -3.329577744007110596e-01 -1.923831105232238770e-01 7.144744694232940674e-02 5.800355076789855957e-01 6.296881437301635742e-01 1.575312167406082153e-01
4.052066504955291748e-01 -2.557912170886993408e-01 -3.092806041240692139e-01 1.405502110719680786e-01 -6.987620592117309570e-01 -6.498503498733043671e-03 8.787515014410018921e-02 3.986689448356628418e-01
-2.640672624111175537e-01 -3.943679928779602051e-01 -1.446167528629302979e-01 -1.141193881630897522e-01 -2.976852841675281525e-02 6.899381875991821289e-01 3.821890652179718018e-01 3.432722687721252441e-01
6.091227531433105469e-01 -2.457486987113952637e-01 -5.692333579063415527e-01 -4.285678267478942871e-02 -1.740675717592239380e-01 4.653394594788551331e-02 -1.973190456628799438e-01 4.139009118080139160e-01
-2.510499656200408936e-01 1.164457527920603752e-03 -8.268617987632751465e-01 -2.461878657341003418e-01 -1.944508999586105347e-01 3.592173457145690918e-01 -1.605314314365386963e-01 6.708632223308086395e-03
1.600253395736217499e-02 -1.016392186284065247e-01 -1.199859380722045898e-01 -3.096567988395690918e-01 -3.985947072505950928e-01 -5.982550326734781265e-03 7.652083039283752441e-01 3.669767975807189941e-01
-1.975518763065338135e-01 3.268404603004455566e-01 -1.382317245006561279e-01 -7.364619374275207520e-01 3.618265688419342041e-02 2.888445854187011719e-01 2.698972523212432861e-01 3.675316572189331055e-01
-1.430358830839395523e-02 3.506973385810852051e-01 -7.671200037002563477e-01 1.134084388613700867e-01 -3.405569195747375488e-01 -4.052019119262695312e-02 -8.797775022685527802e-03 3.972076475620269775e-01
7.300642132759094238e-02 -5.272273421287536621e-01 -3.956199288368225098e-01 -1.834496259689331055e-01 1.713770478963851929e-01 -1.317457407712936401e-01 -1.383772790431976318e-01 6.787172555923461914e-01
3.678082227706909180e-01 -2.009504735469818115e-01 -5.553424358367919922e-01 -6.936315894126892090e-01 -1.665334105491638184e-01 8.211374282836914062e-02 -7.456114050000905991e-03 1.656444184482097626e-02
3.743182718753814697e-01 -3.979096114635467529e-01 -1.581615656614303589e-01 -1.369231790304183960e-01 -6.493440866470336914e-01 3.080227375030517578e-01 -2.259871512651443481e-01 3.003249764442443848e-01
-1.095404997467994690e-01 -4.118312001228332520e-01 -1.083164885640144348e-01 1.471297740936279297e-01 -2.328436523675918579e-01 5.619911551475524902e-01 4.117361307144165039e-01 4.954184889793395996e-01
-1.290400773286819458e-01 -7.711681723594665527e-02 -1.310233585536479950e-02 -6.362040638923645020e-01 -4.289969503879547119e-01 6.109318137168884277e-01 2.107781916856765747e-02 -1.214664801955223083e-01
-1.929743885993957520e-01 -6.001839637756347656e-01 -3.102428019046783447e-01 -5.097404122352600098e-01 -8.471237123012542725e-02 3.693588972091674805e-01 -2.477602958679199219e-01 2.036344110965728760e-01
-4.586608409881591797e-01 3.465096354484558105e-01 -5.680485367774963379e-01 7.252771407365798950e-02 -1.487856209278106689e-01 4.675125777721405029e-01 5.473254993557929993e-02 3.129234910011291504e-01
-5.918262992054224014e-03 3.301116228103637695e-01 -3.118492960929870605e-01 -4.064424037933349609e-01 -3.710764944553375244e-01 4.323486089706420898e-01 -4.160232245922088623e-01 3.617283105850219727e-01
-1.742357760667800903e-01 7.027895003557205200e-02 -3.596801161766052246e-01 2.687245309352874756e-01 -7.153609991073608398e-01 1.087206527590751648e-01 -1.694195717573165894e-01 4.591898918151855469e-01
-1.149426028132438660e-01 2.629997432231903076e-01 -7.325313985347747803e-02 -7.588618397712707520e-01 -4.318543896079063416e-02 3.923254311084747314e-01 3.745767474174499512e-01 2.007239609956741333e-01
-1.559971421957015991e-01 -6.339974999427795410e-01 1.334580630064010620e-01 -3.195713460445404053e-01 -1.654838919639587402e-01 4.120962023735046387e-01 -2.699762582778930664e-01 4.285786449909210205e-01
2.349769473075866699e-01 -6.726566553115844727e-01 -2.911223769187927246e-01 -2.501212954521179199e-01 -3.007581233978271484e-01 -4.343996569514274597e-02 -1.120178848505020142e-01 4.900156855583190918e-01
3.386458754539489746e-01 -6.107162684202194214e-02 -3.842669725418090820e-01 -5.844314098358154297e-01 3.346267640590667725e-01 2.209606468677520752e-01 1.427046954631805420e-01 4.595702290534973145e-01
4.954695701599121094e-02 6.629436612129211426e-01 -3.597274720668792725e-01 -3.223487138748168945e-01 -1.527615487575531006e-01 3.675816655158996582e-01 -3.727487102150917053e-02 4.060746133327484131e-01
-6.454564332962036133e-01 7.200091332197189331e-02 -5.102488398551940918e-01 -3.923555910587310791e-01 -9.629186987876892090e-02 2.252558767795562744e-01 -9.409859031438827515e-02 3.082831203937530518e-01
-1.106365676969289780e-02 9.521719813346862793e-02 -3.136752843856811523e-01 -1.792792826890945435e-01 -6.127293780446052551e-02 2.678264081478118896e-01 -6.089570522308349609e-01 6.434001922607421875e-01
2.119835615158081055e-01 -3.185855746269226074e-01 -4.117978215217590332e-01 -6.281713247299194336e-01 -3.106875717639923096e-01 2.033029943704605103e-01 2.929756343364715576e-01 -2.563125193119049072e-01
-3.260187208652496338e-01 3.702493607997894287e-01 -5.359610915184020996e-01 -5.765463113784790039e-01 -1.133381500840187073e-01 2.572316825389862061e-01 -9.029469639062881470e-02 2.231602966785430908e-01
1.255418658256530762e-01 -7.105005979537963867e-01 -4.972262084484100342e-01 -2.510044574737548828e-01 -1.909544765949249268e-01 2.555648386478424072e-01 -1.900843381881713867e-01 1.768672764301300049e-01
1.238038688898086548e-01 5.329657793045043945e-01 -6.038292646408081055e-01 -8.243367075920104980e-02 -2.399370521306991577e-01 2.680528759956359863e-01 -2.637139856815338135e-01 3.608988821506500244e-01
-5.399370789527893066e-01 2.245746999979019165e-01 -4.774859547615051270e-01 -2.778562605381011963e-01 2.332265861332416534e-02 1.909780353307723999e-01 -1.154434010386466980e-01 5.499940514564514160e-01
-7.557107508182525635e-02 -2.582034654915332794e-02 -8.661819100379943848e-01 1.324949562549591064e-01 -4.064202904701232910e-01 1.762019097805023193e-01 1.704543083906173706e-01 2.274063043296337128e-02
5.231576040387153625e-02 1.457274854183197021e-01 -7.023006677627563477e-01 9.109062142670154572e-03 1.777810454368591309e-01 1.813030540943145752e-01 -2.095140367746353149e-01 6.118369698524475098e-01
-1.351144462823867798e-01 -1.327904034405946732e-02 -1.158679425716400146e-01 3.268386051058769226e-02 -5.932824611663818359e-01 2.358201518654823303e-02 5.284661054611206055e-01 5.790141820907592773e-01
-1.412505358457565308e-01 2.667405009269714355e-01 -7.493349909782409668e-01 -4.194878935813903809e-01 -3.463626205921173096e-01 1.927433162927627563e-01 -1.188792511820793152e-01 1.324558258056640625e-02
-3.919494450092315674e-01 2.345899790525436401e-01 -7.144469618797302246e-01 1.469380110502243042e-01 -1.613785773515701294e-01 2.709856331348419189e-01 -6.542531773447990417e-03 3.997485041618347168e-01
1.610300242900848389e-01 5.474442243576049805e-01 -5.029993057250976562e-01 -2.606684267520904541e-01 -6.430046260356903076e-02 4.381711781024932861e-01 -1.607014536857604980e-01 3.625802099704742432e-01
2.327885627746582031e-01 -2.030284553766250610e-01 -6.289364695549011230e-01 -4.677378535270690918e-01 -1.737574487924575806e-01 4.604620039463043213e-01 4.232713580131530762e-02 -2.150370776653289795e-01
3.708945512771606445e-01 -4.243093132972717285e-01 1.399064362049102783e-01 -2.327632904052734375e-01 -4.133162796497344971e-01 6.528779864311218262e-02 1.426300853490829468e-01 6.428143382072448730e-01
-4.097589850425720215e-01 3.282807767391204834e-01 -6.323292255401611328e-01 -5.754989385604858398e-02 -3.099822402000427246e-01 3.394491970539093018e-01 -1.266966462135314941e-01 3.062843978404998779e-01
-1.629628986120223999e-02 -2.058174461126327515e-01 -2.290745228528976440e-01 -6.603814959526062012e-01 7.235937565565109253e-02 -1.504883766174316406e-01 -1.845776140689849854e-01 6.378425955772399902e-01
1.697367429733276367e-01 -9.493700414896011353e-02 -2.421457171440124512e-01 -6.370138525962829590e-01 -1.384521424770355225e-01 3.616923987865447998e-01 -3.795758187770843506e-01 4.513168931007385254e-01
-2.497398406267166138e-01 -1.839995831251144409e-01 -1.456215083599090576e-01 1.952050477266311646e-01 -6.820695400238037109e-01 4.712858796119689941e-02 -8.771577477455139160e-02 6.077250242233276367e-01
-1.346299611032009125e-02 5.293666720390319824e-01 -4.198681712150573730e-01 -3.597986698150634766e-01 -3.428884223103523254e-02 5.047037005424499512e-01 1.254497747868299484e-02 3.972235023975372314e-01
-1.361593510955572128e-02 -4.775790572166442871e-01 -5.102172493934631348e-02 -3.324578404426574707e-01 -1.404155343770980835e-01 2.812972366809844971e-01 6.561876535415649414e-01 3.594084084033966064e-01
7.793140411376953125e-02 -6.570927798748016357e-02 -5.508372187614440918e-01 -4.216647744178771973e-01 -5.777521729469299316e-01 4.566051810979843140e-02 -4.152920246124267578e-01 -6.038846913725137711e-03
-9.839182719588279724e-03 3.239123523235321045e-02 -1.908492296934127808e-01 4.073511958122253418e-01 -4.932154119014739990e-01 5.301479101181030273e-01 2.918856441974639893e-01 4.324120879173278809e-01
-4.287350773811340332e-01 -1.880356520414352417e-01 -1.915953755378723145e-01 -4.547991156578063965e-01 -7.008081674575805664e-01 -1.386658996343612671e-01 9.346297383308410645e-02 1.348409205675125122e-01
4.149560034275054932e-01 4.951531812548637390e-02 -4.178029596805572510e-01 -1.218137666583061218e-01 -2.398787438869476318e-01 -1.575285941362380981e-01 -3.490464985370635986e-01 6.570932269096374512e-01
2.726290524005889893e-01 -1.294733732938766479e-01 -1.498709022998809814e-01 -1.646658964455127716e-02 -4.655685424804687500e-01 6.623304486274719238e-01 4.575848579406738281e-01 1.461438983678817749e-01
5.607639551162719727e-01 -4.798433184623718262e-01 -2.597842514514923096e-01 -5.389105901122093201e-02 -2.802088558673858643e-01 1.976401358842849731e-01 3.500209376215934753e-02 5.158470273017883301e-01
-4.873570986092090607e-03 -6.743888258934020996e-01 -4.846914112567901611e-01 -2.092826813459396362e-01 -4.590371251106262207e-01 1.091787591576576233e-01 1.998157948255538940e-01 -6.236692145466804504e-02
-1.457884609699249268e-01 3.216724097728729248e-01 -1.873710006475448608e-01 -5.613721013069152832e-01 1.960007399320602417e-01 4.975911378860473633e-01 2.961917519569396973e-01 3.889515399932861328e-01
-3.117851614952087402e-01 -2.723335921764373779e-01 -8.922276087105274200e-03 -6.235123872756958008e-01 -5.023072957992553711e-01 3.853589594364166260e-01 -6.674969196319580078e-02 1.857618689537048340e-01
-3.988156020641326904e-01 -4.632400870323181152e-01 -5.310779213905334473e-01 1.374205797910690308e-01 -4.153898954391479492e-01 3.125397264957427979e-01 -1.428734809160232544e-01 1.865043938159942627e-01
-5.317230820655822754e-01 2.310424447059631348e-01 -1.882089823484420776e-01 -4.081623256206512451e-01 -5.681782364845275879e-01 -2.052165716886520386e-01 1.935479938983917236e-01 2.438640296459197998e-01
1.421017944812774658e-01 -3.967761397361755371e-01 -4.773040413856506348e-01 -2.898867428302764893e-01 -2.318717688322067261e-01 5.658087134361267090e-01 -3.681756258010864258e-01 3.263475000858306885e-02
4.243977367877960205e-01 8.532750606536865234e-02 -5.551792383193969727e-01 -6.826862096786499023e-01 -1.373207867145538330e-01 8.735785633325576782e-02 6.303917150944471359e-03 1.085963770747184753e-01
-4.838410764932632446e-02 4.404948353767395020e-01 -5.891616940498352051e-01 -5.192264318466186523e-01 -1.043282821774482727e-02 3.490606248378753662e-01 -3.701971098780632019e-02 2.521764636039733887e-01
-1.643170267343521118e-01 -4.548656046390533447e-01 -6.169347465038299561e-02 2.580689499154686928e-03 -1.213001236319541931e-01 6.796378493309020996e-01 3.502329587936401367e-01 4.037327170372009277e-01
2.441005706787109375e-01 1.941932439804077148e-01 -4.953815340995788574e-01 -5.016632080078125000e-01 3.324991166591644287e-01 1.149846538901329041e-01 4.830609634518623352e-02 5.287006497383117676e-01
-3.005234003067016602e-01 3.238635063171386719e-01 -6.749751567840576172e-01 1.193309053778648376e-01 -1.602222472429275513e-01 4.062952995300292969e-01 -9.738610684871673584e-02 3.670637607574462891e-01
-4.204477369785308838e-01 2.684632837772369385e-01 -3.636441230773925781e-01 -3.737014532089233398e-01 -1.510126143693923950e-01 2.491621375083923340e-01 -3.650231659412384033e-01 5.110116600990295410e-01
-1.785199940204620361e-01 -2.090915143489837646e-01 -8.789842128753662109e-01 1.447319537401199341e-01 -3.077068328857421875e-01 9.789500385522842407e-02 -6.978338956832885742e-02 1.473572105169296265e-01
-1.581633985042572021e-01 2.920966744422912598e-01 -1.758246421813964844e-01 -6.725013256072998047e-01 -3.461826145648956299e-01 3.397293686866760254e-01 -2.867297828197479248e-01 2.983607053756713867e-01
-1.244890093803405762e-01 -7.272821068763732910e-01 -4.550732672214508057e-01 -2.453468441963195801e-01 -3.433849811553955078e-01 2.553411722183227539e-01 7.159928232431411743e-02 -6.148380227386951447e-03
1.026747077703475952e-01 -5.353733524680137634e-02 -1.035753861069679260e-01 -1.689411997795104980e-01 -8.340167999267578125e-01 4.211948215961456299e-01 -2.723086774349212646e-01 1.348153036087751389e-02
1.229020487517118454e-02 -6.254139542579650879e-01 1.864940524101257324e-01 -3.747290968894958496e-01 -5.088415145874023438e-01 2.234998494386672974e-01 -9.453853964805603027e-02 3.401396572589874268e-01
-4.412081092596054077e-02 -6.128582358360290527e-01 -6.344704627990722656e-01 -2.997912168502807617e-01 -1.207796111702919006e-01 3.155528306961059570e-01 -1.139023602008819580e-01 5.380890145897865295e-02
-4.029875695705413818e-01 4.820870980620384216e-02 -1.154538765549659729e-01 -6.605825424194335938e-01 -4.346674382686614990e-01 -2.789639532566070557e-01 8.327249437570571899e-02 3.344952464103698730e-01
5.628433823585510254e-01 -2.318439781665802002e-01 -4.490849673748016357e-01 -3.604676425457000732e-01 -3.856034576892852783e-01 2.874797582626342773e-01 -2.396932393312454224e-01 9.515232592821121216e-02
-7.733189314603805542e-02 1.768552809953689575e-01 -7.297320365905761719e-01 1.733120977878570557e-01 -4.100604355335235596e-01 -2.032944113016128540e-01 6.267835199832916260e-02 4.321912229061126709e-01
2.994301915168762207e-01 -6.322939991950988770e-01 -1.999055892229080200e-01 -1.922551244497299194e-01 -5.785185098648071289e-01 2.584888041019439697e-01 -8.805541694164276123e-02 1.561019569635391235e-01
4.012397527694702148e-01 -4.051277041435241699e-01 -1.410430371761322021e-01 3.970501199364662170e-02 -1.483072638511657715e-01 3.907441627234220505e-03 9.285126626491546631e-02 7.891621589660644531e-01
3.931497037410736084e-01 1.138639375567436218e-01 -5.589247345924377441e-01 -1.037846133112907410e-01 8.778533339500427246e-02 3.573595583438873291e-01 -2.259878367185592651e-01 5.681705474853515625e-01
4.999517798423767090e-01 -3.733736872673034668e-01 -3.140975162386894226e-02 -4.517931118607521057e-02 -5.836089253425598145e-01 4.056650102138519287e-01 2.815421223640441895e-01 1.522597968578338623e-01
-7.420063018798828125e-02 -1.480359882116317749e-01 -5.646883845329284668e-01 -1.498890370130538940e-01 3.634011745452880859e-01 -4.559133946895599365e-02 1.318939626216888428e-01 6.926074028015136719e-01
-5.180091038346290588e-02 -4.999165236949920654e-01 -3.154816329479217529e-01 -5.121617317199707031e-01 -2.192891240119934082e-01 3.991964161396026611e-01 -3.988257646560668945e-01 1.380379945039749146e-01
2.207998633384704590e-01 3.295707404613494873e-01 -7.376030087471008301e-01 -3.204702734947204590e-01 1.005127280950546265e-02 2.485657110810279846e-02 -1.087797135114669800e-01 4.281581044197082520e-01
4.983806908130645752e-01 -1.586243361234664917e-01 -3.858044147491455078e-01 -6.692096590995788574e-01 3.885227441787719727e-02 -8.110960572957992554e-02 4.949060082435607910e-02 3.452979326248168945e-01
1.745431125164031982e-02 -4.413253962993621826e-01 -6.886401772499084473e-02 -3.156413435935974121e-01 -1.566676497459411621e-01 -2.424202710390090942e-01 4.775195717811584473e-01 6.238736510276794434e-01
3.307149708271026611e-01 -7.208616286516189575e-02 -2.819339632987976074e-01 -1.138026714324951172e-01 -2.509024441242218018e-01 1.468908190727233887e-01 -4.167209565639495850e-01 7.313055992126464844e-01
-3.005467653274536133e-01 1.076392829418182373e-01 -1.037336736917495728e-01 2.782542109489440918e-01 -3.247468769550323486e-01 3.875136375427246094e-01 2.619868814945220947e-01 6.968750357627868652e-01
7.142514735460281372e-02 -2.032990604639053345e-01 -3.047282695770263672e-01 -7.835441827774047852e-01 -1.389193534851074219e-02 3.134771287441253662e-01 -2.619658112525939941e-01 2.822766900062561035e-01
-2.208591550588607788e-01 5.414713546633720398e-02 -6.731101274490356445e-01 1.331400424242019653e-01 -4.257412850856781006e-01 -6.699687987565994263e-02 -2.362929433584213257e-01 4.857026934623718262e-01
3.497789800167083740e-01 1.937697455286979675e-02 -6.922935247421264648e-01 -2.040407657623291016e-01 -5.129399895668029785e-01 6.151193380355834961e-02 -2.683614492416381836e-01 1.321628987789154053e-01
6.841849535703659058e-02 6.405703425407409668e-01 -4.446205496788024902e-01 -1.675095260143280029e-01 -1.813525408506393433e-01 4.959402978420257568e-01 -4.403000324964523315e-02 2.801028788089752197e-01
-2.935422956943511963e-01 9.595404565334320068e-02 -4.252827465534210205e-01 -3.530934453010559082e-01 -9.414672851562500000e-02 4.786344766616821289e-01 -4.365275502204895020e-01 4.130067229270935059e-01
4.050338864326477051e-01 1.585779488086700439e-01 -4.936026334762573242e-01 -4.604855179786682129e-01 -4.734738767147064209e-01 3.125563561916351318e-01 -1.546275764703750610e-01 9.659975022077560425e-02
2.876655459403991699e-01 -2.677660882472991943e-01 -1.705494076013565063e-01 3.129381537437438965e-01 -2.589737176895141602e-01 2.519313991069793701e-01 2.481314837932586670e-01 7.255524992942810059e-01
-2.707531750202178955e-01 2.665628194808959961e-01 -4.345933198928833008e-01 -3.652258515357971191e-01 -2.343489676713943481e-01 -3.494234979152679443e-01 3.187902271747589111e-01 5.047100186347961426e-01
-2.131636589765548706e-01 5.034112930297851562e-01 -7.013814449310302734e-01 -2.454149276018142700e-01 -2.779216170310974121e-01 -2.235572226345539093e-02 6.911242753267288208e-02 2.577932775020599365e-01
1.522299945354461670e-01 -6.227926611900329590e-01 -3.948560655117034912e-01 -3.057006299495697021e-01 -2.470204085111618042e-01 4.651449918746948242e-01 -2.265562862157821655e-01 1.043285354971885681e-01
1.720577031373977661e-01 5.871253013610839844e-01 -5.816186666488647461e-01 -6.403477489948272705e-02 -3.419268131256103516e-01 2.126987129449844360e-01 -6.383357197046279907e-02 3.421548008918762207e-01
-2.268680036067962646e-01 9.039612859487533569e-02 -8.634570240974426270e-01 -4.768364876508712769e-02 -1.528309006243944168e-02 3.874303027987480164e-02 9.371194243431091309e-02 4.266275465488433838e-01
-1.037427037954330444e-01 -3.151986002922058105e-01 -3.092074990272521973e-01 -1.132157444953918457e-02 4.606113210320472717e-02 5.298178791999816895e-01 6.305419206619262695e-01 3.372509479522705078e-01
6.013524532318115234e-01 -7.287281006574630737e-02 -5.177816748619079590e-01 -4.452528953552246094e-01 -2.023903429508209229e-01 1.244391724467277527e-01 -2.120085656642913818e-01 2.555820345878601074e-01
-5.918872952461242676e-01 -1.707226783037185669e-01 -9.094475954771041870e-02 -4.693286716938018799e-01 -2.260801494121551514e-01 -5.853713303804397583e-02 -2.459755912423133850e-02 5.803783535957336426e-01
-5.367200821638107300e-02 -6.315811276435852051e-01 -3.610803484916687012e-01 -4.100859165191650391e-01 -2.510046064853668213e-01 3.875266015529632568e-01 -2.653429806232452393e-01 1.268387734889984131e-01
4.573553502559661865e-01 -3.271270394325256348e-01 -3.872174322605133057e-01 -2.017775475978851318e-01 -3.542957603931427002e-01 1.873396039009094238e-01 -4.031263291835784912e-01 4.123468399047851562e-01
1.139392927289009094e-01 -4.822153449058532715e-01 4.079250618815422058e-02 -4.352015554904937744e-01 -1.179765015840530396e-01 3.027092516422271729e-01 6.003949642181396484e-01 3.120835721492767334e-01
8.198735117912292480e-02 -3.528077900409698486e-01 -4.547274410724639893e-01 2.779933214187622070e-01 2.114808419719338417e-03 1.151516884565353394e-01 -9.422847628593444824e-02 7.500694990158081055e-01
-2.741852104663848877e-01 3.677765280008316040e-02 -4.716434050351381302e-03 2.509464919567108154e-01 -4.904398918151855469e-01 3.927251696586608887e-01 1.263272166252136230e-01 6.706344485282897949e-01
6.211438216269016266e-03 2.772558927536010742e-01 -4.502145051956176758e-01 -2.009349763393402100e-01 -9.511075913906097412e-02 4.263738691806793213e-01 -4.935703575611114502e-01 4.955503344535827637e-01
3.673186302185058594e-01 -1.643324736505746841e-03 -6.095268130302429199e-01 -6.541069746017456055e-01 -1.893841773271560669e-01 1.583930104970932007e-01 -6.481954455375671387e-02 2.321851439774036407e-02
-1.254650354385375977e-01 7.074801623821258545e-02 -7.802964001893997192e-02 -8.080226778984069824e-01 -3.667197376489639282e-02 4.130607843399047852e-01 3.469007313251495361e-01 1.672120690345764160e-01
1.042936220765113831e-01 4.218966364860534668e-01 -3.566815257072448730e-01 -4.161535799503326416e-01 -1.133403107523918152e-01 6.016825437545776367e-01 -1.679048985242843628e-01 3.281168341636657715e-01
3.225215971469879150e-01 -2.953826636075973511e-02 -1.264198422431945801e-01 4.640076681971549988e-02 -8.705832958221435547e-01 9.753183275461196899e-02 -8.856472373008728027e-02 3.189055919647216797e-01
1.682723611593246460e-01 -6.024839729070663452e-02 -7.053251266479492188e-01 -5.597756505012512207e-01 -3.235032856464385986e-01 1.015572696924209595e-01 7.455974072217941284e-02 -1.915595531463623047e-01
1.396037638187408447e-01 1.703942008316516876e-02 -1.257272511720657349e-01 3.248794376850128174e-01 -4.288751482963562012e-01 5.026723742485046387e-01 2.696443498134613037e-01 5.912233591079711914e-01
4.473109841346740723e-01 4.071605578064918518e-02 -1.601615846157073975e-01 -6.351568102836608887e-01 -2.904152572154998779e-01 1.890076696872711182e-01 -3.152893483638763428e-01 3.869199454784393311e-01
-1.356959342956542969e-01 7.168561220169067383e-02 2.530834823846817017e-02 -8.562781214714050293e-01 -2.294194549322128296e-01 3.882851600646972656e-01 1.110683083534240723e-01 1.638908088207244873e-01
2.260175794363021851e-01 2.051222175359725952e-01 -4.947257936000823975e-01 -6.214894652366638184e-01 -4.621824622154235840e-01 -1.293054968118667603e-02 -2.176053822040557861e-01 1.212700679898262024e-01
2.698839902877807617e-01 -1.941896416246891022e-02 3.323390614241361618e-03 4.528234899044036865e-02 -8.254309892654418945e-01 1.228259056806564331e-01 -1.344348341226577759e-01 4.585069119930267334e-01
9.025325626134872437e-02 6.753493566066026688e-03 -2.190796285867691040e-01 3.958978652954101562e-01 -1.655931323766708374e-01 5.025871992111206055e-01 8.259341120719909668e-02 7.072771787643432617e-01
2.555365860462188721e-01 -1.734772175550460815e-01 -2.046040743589401245e-01 1.670202463865280151e-01 -6.293213367462158203e-01 1.266398932784795761e-02 -2.875690460205078125e-01 5.966125130653381348e-01
-4.519289135932922363e-01 2.247479110956192017e-01 -5.028741955757141113e-01 5.099843814969062805e-02 2.033374272286891937e-02 5.421450734138488770e-01 -3.233667463064193726e-02 4.408908486366271973e-01
2.005219310522079468e-01 -2.476423084735870361e-01 -7.051936388015747070e-01 5.352017655968666077e-02 -1.242820248007774353e-01 -2.847182452678680420e-01 -5.777765810489654541e-02 5.463086366653442383e-01
-4.882873892784118652e-01 5.736844241619110107e-02 -7.156961560249328613e-01 4.841100051999092102e-02 -1.820522099733352661e-01 1.243635192513465881e-01 -5.646894872188568115e-02 4.380885958671569824e-01
-1.690610796213150024e-01 1.443307101726531982e-01 -8.352549076080322266e-01 1.981668174266815186e-01 -2.857846617698669434e-01 -4.324803873896598816e-02 1.472479701042175293e-01 3.293036818504333496e-01
-5.391133427619934082e-01 -1.896564848721027374e-02 -6.512010693550109863e-01 1.404963731765747070e-01 -3.193801045417785645e-01 2.164028882980346680e-01 -6.448498368263244629e-02 3.349668085575103760e-01
1.693566888570785522e-01 4.272385835647583008e-01 -2.684988975524902344e-01 -5.062918066978454590e-01 -2.439400255680084229e-01 3.680000007152557373e-01 -2.656491994857788086e-01 4.414321482181549072e-01
-2.063324302434921265e-01 -5.647587031126022339e-02 2.767697535455226898e-02 2.020322829484939575e-01 -5.690047740936279297e-01 3.032897710800170898e-01 6.280498206615447998e-02 7.021101713180541992e-01
-3.607207238674163818e-01 1.153448224067687988e-01 -7.926506400108337402e-01 1.341370642185211182e-01 -2.506933510303497314e-01 3.655350999906659126e-03 2.202229052782058716e-01 3.145311474800109863e-01
-4.989227354526519775e-01 2.633692920207977295e-01 -5.737300515174865723e-01 1.402123719453811646e-01 -1.983262747526168823e-01 4.407750368118286133e-01 1.139690801501274109e-01 2.937382161617279053e-01
2.607526779174804688e-01 -7.542730122804641724e-02 -2.011514157056808472e-01 1.461990177631378174e-01 -2.067093402147293091e-01 -9.781747125089168549e-03 3.629426658153533936e-01 8.306208252906799316e-01
-5.504767298698425293e-01 2.833432257175445557e-01 -4.743493199348449707e-01 -8.426783978939056396e-02 -1.632291227579116821e-01 4.906464219093322754e-01 8.575331419706344604e-03 3.422462344169616699e-01
2.361646145582199097e-01 2.873237431049346924e-01 -7.206190824508666992e-01 5.847343243658542633e-03 -3.072824478149414062e-01 1.304914057254791260e-01 -4.106002300977706909e-02 4.787575602531433105e-01
-3.317814469337463379e-01 4.306007027626037598e-01 -3.775994181632995605e-01 -1.083217114210128784e-01 -2.974212169647216797e-01 5.544872879981994629e-01 -1.183992102742195129e-01 3.745066821575164795e-01
-2.820062935352325439e-01 -1.538328528404235840e-01 -8.210605978965759277e-01 -3.812402486801147461e-02 -4.046603739261627197e-01 3.921462595462799072e-02 2.354161143302917480e-01 -2.248938381671905518e-02
2.790233492851257324e-01 -1.152098551392555237e-01 -9.789454936981201172e-02 6.123328953981399536e-02 -7.303000688552856445e-01 4.430871829390525818e-02 -2.681947946548461914e-01 5.369451642036437988e-01
4.229202866554260254e-01 2.435320168733596802e-01 -7.603476047515869141e-01 -5.744825303554534912e-02 -2.922678291797637939e-01 1.479454785585403442e-01 8.404589258134365082e-03 2.702276408672332764e-01
4.899872839450836182e-01 -1.883959919214248657e-01 -5.120655894279479980e-01 -6.177744865417480469e-01 -1.782128661870956421e-01 1.130075603723526001e-01 1.776529848575592041e-01 -6.687223911285400391e-02
-2.879653871059417725e-01 1.468555182218551636e-01 -7.130613327026367188e-01 5.842508375644683838e-02 -5.290712788701057434e-02 -9.410978853702545166e-02 8.882404863834381104e-02 6.034018397331237793e-01
-5.428733825683593750e-01 4.188695251941680908e-01 -3.374685347080230713e-01 -1.236829757690429688e-01 -3.216181397438049316e-01 2.932310700416564941e-01 -1.405407935380935669e-01 4.375841617584228516e-01
-3.056716620922088623e-01 3.478662073612213135e-01 -6.867408156394958496e-01 -1.581985354423522949e-01 1.891123130917549133e-02 2.865885794162750244e-01 -5.762132257223129272e-02 4.506698846817016602e-01
-1.329175084829330444e-01 -4.224574267864227295e-01 -3.564811646938323975e-01 -2.993780672550201416e-01 2.416464835405349731e-01 -1.133180484175682068e-01 -1.763504743576049805e-01 6.962924003601074219e-01
4.443326890468597412e-01 -1.430844664573669434e-01 -2.818052470684051514e-01 7.698728144168853760e-02 -7.073387503623962402e-01 1.902492195367813110e-01 -1.146585196256637573e-01 3.835162818431854248e-01
-5.018281936645507812e-01 7.489160448312759399e-02 -5.957730412483215332e-01 -2.750641405582427979e-01 9.512647241353988647e-02 2.267367392778396606e-01 -1.409153044223785400e-01 4.812881648540496826e-01
5.295510292053222656e-01 -1.091919392347335815e-01 -2.260529100894927979e-01 4.777156189084053040e-02 -7.079297900199890137e-01 1.191112846136093140e-01 -8.085298538208007812e-02 3.638426363468170166e-01
-5.308516621589660645e-01 5.647306144237518311e-02 -5.876541137695312500e-01 -4.313561320304870605e-01 -1.923959702253341675e-02 3.312135040760040283e-01 -1.029252484440803528e-01 2.508702576160430908e-01
-2.954793274402618408e-01 -3.215778470039367676e-01 -3.281188011169433594e-01 -1.035624220967292786e-01 2.456543445587158203e-01 5.521561503410339355e-01 4.334707260131835938e-01 3.711781203746795654e-01
-2.875359356403350830e-01 -4.207684695720672607e-01 -1.749622821807861328e-01 -4.996134713292121887e-02 1.050458997488021851e-01 6.358606815338134766e-01 3.324018716812133789e-01 4.258222877979278564e-01
1.847491711378097534e-01 -1.899003684520721436e-01 1.329826656728982925e-02 -4.150969982147216797e-01 -3.591561615467071533e-01 1.540798228234052658e-02 -4.877755939960479736e-01 6.246339082717895508e-01
-1.265401542186737061e-01 -3.361503481864929199e-01 1.522320359945297241e-01 -1.926039159297943115e-01 -3.378932774066925049e-01 7.287335991859436035e-01 3.528011739253997803e-01 2.025499641895294189e-01
-1.004396677017211914e-01 -1.742235124111175537e-01 -5.238268971443176270e-01 -8.063255250453948975e-02 3.570831716060638428e-01 2.049926519393920898e-01 -9.778236597776412964e-02 7.068026661872863770e-01
-3.594849258661270142e-02 -5.272688865661621094e-01 -4.524137079715728760e-01 -7.723405212163925171e-02 2.681318819522857666e-01 1.079455539584159851e-01 -1.419715732336044312e-01 6.374553442001342773e-01
5.309783220291137695e-01 -3.290573060512542725e-01 -4.658722281455993652e-01 -3.246118426322937012e-01 -3.864264190196990967e-01 7.127206772565841675e-02 -2.779963016510009766e-01 2.359799593687057495e-01
7.673060987144708633e-03 -2.277460694313049316e-01 -9.131292253732681274e-02 -4.941304326057434082e-01 -2.689346671104431152e-01 7.676317095756530762e-01 -1.098410971462726593e-02 1.840241253376007080e-01
-2.537897825241088867e-01 -6.011332273483276367e-01 -2.165139280259609222e-02 -2.958153486251831055e-01 -8.088911324739456177e-02 2.944520711898803711e-01 4.650053977966308594e-01 4.204510748386383057e-01
8.133066445589065552e-02 2.265954166650772095e-01 -3.492393195629119873e-01 -5.628833770751953125e-01 -1.052222400903701782e-01 5.507271289825439453e-01 -2.692972123622894287e-01 3.410875797271728516e-01
-3.825393021106719971e-01 5.066413898020982742e-03 -8.191440701484680176e-01 -1.963981539011001587e-01 5.345270782709121704e-02 -3.936958685517311096e-02 -5.862881080247461796e-04 3.737129867076873779e-01
-2.267390638589859009e-01 -3.164941668510437012e-01 -6.546726226806640625e-01 5.929385125637054443e-02 -5.814908742904663086e-01 5.755914375185966492e-02 -2.055944055318832397e-01 1.805414408445358276e-01
2.390243485569953918e-02 -4.881034195423126221e-01 -1.886441409587860107e-01 -3.955692350864410400e-01 -1.177682280540466309e-01 7.381122112274169922e-01 -7.490552216768264771e-02 6.951496005058288574e-02
-7.315270602703094482e-02 -5.889209508895874023e-01 -1.594164967536926270e-02 -1.215192973613739014e-01 -3.512202799320220947e-01 5.466386675834655762e-01 4.580051079392433167e-02 4.566537141799926758e-01
-2.483444511890411377e-01 -2.999721094965934753e-02 -3.088990449905395508e-01 1.154374554753303528e-01 -2.620255574584007263e-02 1.210089847445487976e-01 5.831658244132995605e-01 6.879452466964721680e-01
8.317168056964874268e-02 -4.602405130863189697e-01 -2.303603291511535645e-01 -2.961559593677520752e-01 -9.071827679872512817e-02 2.482654750347137451e-01 7.008184194564819336e-01 2.819131910800933838e-01
3.329508900642395020e-01 5.792478844523429871e-02 -1.498448699712753296e-01 -7.995768189430236816e-01 -2.579433321952819824e-01 -3.783594071865081787e-02 2.875331342220306396e-01 2.708692252635955811e-01
-2.819443643093109131e-01 1.099399477243423462e-01 -7.775352597236633301e-01 -2.320485748350620270e-02 1.232093498110771179e-01 6.779567897319793701e-02 4.580375924706459045e-02 5.305150747299194336e-01
-1.476514041423797607e-01 1.130798310041427612e-01 -8.280007243156433105e-01 6.810270994901657104e-02 -2.747243046760559082e-01 -1.468938589096069336e-01 -4.592581838369369507e-02 4.195573627948760986e-01
8.289295434951782227e-02 1.696044504642486572e-01 -7.954456210136413574e-01 -4.785461127758026123e-01 -7.451117038726806641e-02 3.087546825408935547e-01 3.784384950995445251e-02 -1.759481430053710938e-02
-4.286616146564483643e-01 1.600969135761260986e-01 -1.446607559919357300e-01 -5.578145980834960938e-01 -5.066725611686706543e-01 -1.998240798711776733e-01 2.279267162084579468e-01 3.315674364566802979e-01
-3.228924274444580078e-01 -4.537742137908935547e-01 -7.770734429359436035e-01 -1.283711344003677368e-01 3.702652454376220703e-02 1.814369559288024902e-01 -4.075108096003532410e-02 1.831845194101333618e-01
-1.362181920558214188e-02 -3.544426709413528442e-02 -6.857590675354003906e-01 -6.694625616073608398e-01 -1.973395347595214844e-01 1.635678261518478394e-01 -1.199793592095375061e-01 4.504525102674961090e-03
4.956874996423721313e-02 -4.106413945555686951e-02 9.672807902097702026e-02 -7.821384668350219727e-01 -4.857704341411590576e-01 -1.511682271957397461e-01 -2.028563804924488068e-02 3.398874700069427490e-01
-1.684202402830123901e-01 -5.317102670669555664e-01 -4.252603352069854736e-01 1.683308929204940796e-01 1.356788426637649536e-01 2.170351445674896240e-01 -1.026220917701721191e-01 6.353682875633239746e-01
-1.407272666692733765e-01 1.325116604566574097e-01 -2.618018984794616699e-01 -3.898987770080566406e-01 -4.503822624683380127e-01 4.469501376152038574e-01 -4.863423407077789307e-01 3.208391368389129639e-01
-2.266802936792373657e-01 5.585595369338989258e-01 -1.818078011274337769e-01 -5.736994147300720215e-01 -2.780710458755493164e-01 1.390582770109176636e-01 2.999657988548278809e-01 2.963138818740844727e-01
4.214000999927520752e-01 -4.061645865440368652e-01 -1.977500915527343750e-01 -4.364103674888610840e-01 -4.823013246059417725e-01 3.962798118591308594e-01 -1.718633323907852173e-01 9.329455345869064331e-02
-3.837527334690093994e-02 2.447014302015304565e-01 -7.735860943794250488e-01 1.203584372997283936e-01 -2.707965373992919922e-01 -1.880329400300979614e-01 1.545909792184829712e-01 4.394785165786743164e-01
-2.753798961639404297e-01 -1.505760848522186279e-02 -7.814567089080810547e-01 -2.869333140552043915e-02 1.468758285045623779e-01 9.808042645454406738e-02 1.617255993187427521e-02 5.300824642181396484e-01
2.667572498321533203e-01 -3.861721158027648926e-01 -4.472900331020355225e-01 8.743240684270858765e-02 -4.071145951747894287e-01 3.787130415439605713e-01 -3.370120227336883545e-01 3.863365352153778076e-01
-5.451435446739196777e-01 3.450188636779785156e-01 -5.201508402824401855e-01 -2.048926502466201782e-01 -1.478800028562545776e-01 2.769269645214080811e-01 -3.390970081090927124e-02 4.141686558723449707e-01
-1.873244196176528931e-01 2.681361734867095947e-01 -3.986480832099914551e-01 -1.261302530765533447e-01 -2.751916944980621338e-01 -3.794554769992828369e-01 2.442566454410552979e-01 6.624237298965454102e-01
-1.427295617759227753e-02 3.460414707660675049e-01 -2.643980979919433594e-01 -4.184581637382507324e-01 -2.517717778682708740e-01 -2.645454704761505127e-01 -1.785960495471954346e-01 6.853963732719421387e-01
-9.206186980009078979e-03 -1.285418123006820679e-01 -6.925844401121139526e-02 -3.716658651828765869e-01 -4.334392845630645752e-01 -6.507620960474014282e-02 7.237226963043212891e-01 3.529599905014038086e-01
-3.802931010723114014e-01 -3.265761137008666992e-01 -6.841558218002319336e-01 1.503049582242965698e-01 -3.461373150348663330e-01 6.675278395414352417e-02 -1.250913888216018677e-01 3.437288999557495117e-01
-1.717046350240707397e-01 1.717446893453598022e-01 -6.296597719192504883e-01 -4.695079028606414795e-01 1.239307373762130737e-01 4.676879644393920898e-01 -1.375258564949035645e-01 2.666608393192291260e-01
-5.851685069501399994e-03 7.067690044641494751e-02 -8.146851658821105957e-01 1.611456423997879028e-01 -1.396042704582214355e-01 -7.992531359195709229e-02 -4.799798876047134399e-02 5.264120101928710938e-01
-9.167865850031375885e-03 -7.044283151626586914e-01 -5.301607251167297363e-01 -2.642054259777069092e-01 -3.594670891761779785e-01 1.429433822631835938e-01 1.316748466342687607e-02 5.476327612996101379e-02
2.814880013465881348e-01 2.290687561035156250e-01 -4.775904417037963867e-01 -3.141314908862113953e-02 -6.917956471443176270e-02 1.463581323623657227e-01 -4.046325087547302246e-01 6.702825427055358887e-01
7.312483340501785278e-02 -4.820874035358428955e-01 -3.008105754852294922e-01 -5.717772990465164185e-02 -7.745704054832458496e-02 4.115238189697265625e-01 6.243461966514587402e-01 3.214474916458129883e-01
2.790347039699554443e-01 -2.156479656696319580e-01 -4.283282756805419922e-01 9.287967532873153687e-02 -2.998887188732624054e-02 1.201371476054191589e-01 -2.034314535558223724e-02 8.171889781951904297e-01
-2.436198145151138306e-01 5.438280850648880005e-02 -3.601617813110351562e-01 3.662482500076293945e-01 -4.471156895160675049e-01 3.824809789657592773e-01 3.975691497325897217e-01 4.117916822433471680e-01
-5.574880242347717285e-01 2.808363139629364014e-01 -6.076198816299438477e-01 -1.929152309894561768e-01 -7.773069292306900024e-02 1.156511753797531128e-01 2.724363207817077637e-01 3.320857584476470947e-01
2.751566171646118164e-01 -2.251341491937637329e-01 -4.996043443679809570e-01 2.417481988668441772e-01 2.492555882781744003e-03 5.456212759017944336e-01 -7.402200251817703247e-02 5.122193694114685059e-01
5.177373290061950684e-01 2.406726181507110596e-01 -3.297991752624511719e-01 -3.755923211574554443e-01 4.974842444062232971e-02 3.182387351989746094e-01 -2.927184663712978363e-02 5.653140544891357422e-01
3.708654046058654785e-01 -2.090718746185302734e-01 -6.001654863357543945e-01 -2.030007541179656982e-01 -4.674944281578063965e-01 3.095316700637340546e-02 -3.885808885097503662e-01 2.164158970117568970e-01
-2.401276578893885016e-04 -4.249213337898254395e-01 -7.163774571381509304e-04 -4.283604025840759277e-01 -9.934566915035247803e-02 2.911785542964935303e-01 6.710872054100036621e-01 3.015559017658233643e-01
-6.235604286193847656e-01 -1.435353793203830719e-02 -1.686096638441085815e-01 -1.262350678443908691e-01 -6.861094832420349121e-01 9.863511472940444946e-02 1.286497861146926880e-01 2.637729048728942871e-01
-2.229118533432483673e-02 4.302175641059875488e-01 -6.879692077636718750e-01 1.120449695736169815e-02 -1.463923752307891846e-01 2.725318074226379395e-01 -1.597896367311477661e-01 4.687768816947937012e-01
2.689129114151000977e-01 -1.564507633447647095e-01 -3.204910457134246826e-02 -5.135167837142944336e-01 -1.414042245596647263e-02 -2.372202575206756592e-01 3.730152547359466553e-01 6.654837727546691895e-01
-3.291936516761779785e-01 -2.007296532392501831e-01 -3.488531708717346191e-01 1.009252890944480896e-01 -6.845775246620178223e-01 2.614175975322723389e-01 -3.351410925388336182e-01 2.648581266403198242e-01
-5.706974864006042480e-02 4.376384317874908447e-01 -1.392948478460311890e-01 -6.089316606521606445e-01 -1.148154307156801224e-02 5.095431208610534668e-01 1.218093931674957275e-01 3.747149109840393066e-01
-1.159319803118705750e-01 -3.860495984554290771e-02 -8.515219092369079590e-01 1.033226922154426575e-01 -9.442735463380813599e-02 -5.150746554136276245e-02 -1.323133241385221481e-02 4.874007403850555420e-01
-1.885587424039840698e-01 4.477812647819519043e-01 -7.063152790069580078e-01 -1.047864835709333420e-02 -3.112339675426483154e-01 3.106769919395446777e-01 1.468024402856826782e-01 2.236265987157821655e-01
-3.226320073008537292e-02 -8.637786656618118286e-02 -7.447619438171386719e-01 8.976676315069198608e-02 -2.607871294021606445e-01 -2.025161236524581909e-01 -8.782755583524703979e-02 5.585992336273193359e-01
-3.307892680168151855e-01 5.055413842201232910e-01 -5.388336181640625000e-01 -1.251691579818725586e-01 -1.605425029993057251e-01 2.462007552385330200e-01 5.685601755976676941e-02 4.892606735229492188e-01
2.288091629743576050e-01 -7.524843513965606689e-02 -1.780619472265243530e-01 -6.727226823568344116e-02 -8.423431515693664551e-01 3.666790947318077087e-02 -1.141918525099754333e-01 4.264107048511505127e-01
-5.663930773735046387e-01 2.513707280158996582e-01 -6.448540687561035156e-01 -1.043556407094001770e-01 -2.765062153339385986e-01 1.801768243312835693e-01 6.007928773760795593e-02 2.770484685897827148e-01
