# Supplementary material for: Where is your field going? A machine learning approach to study the relative motion of the domains of physics
Source: PLoS One. 2020 Jun 18;15(6):e0233997. doi: 10.1371/journal.pone.0233997 (PMC7302634; doi:10.1371/journal.pone.0233997)
Supplement: S25 Data — (ZIP) [file pone.0233997.s025.zip › 24/Pacs4Run_24_VS_500_embeddings1992-1996ED8.txt]

-1.994207501411437988e-01 -6.600767374038696289e-01 2.240306437015533447e-01 -3.784960210323333740e-01 2.574304044246673584e-01 2.098884880542755127e-01 -7.005606591701507568e-02 -4.645962119102478027e-01
-5.989223718643188477e-01 -2.515461482107639313e-02 -2.549044489860534668e-01 -1.600268483161926270e-01 2.765534222126007080e-01 1.679136306047439575e-01 -5.748211741447448730e-01 -3.390844166278839111e-01
-4.699656963348388672e-01 -2.034273371100425720e-02 2.918340861797332764e-01 -5.130510330200195312e-01 -3.204986751079559326e-01 5.042344331741333008e-01 9.341768920421600342e-02 -2.542271912097930908e-01
-2.112955898046493530e-01 -4.587707817554473877e-01 2.116866409778594971e-02 2.388265877962112427e-01 5.901890397071838379e-01 3.231441676616668701e-01 -3.974252045154571533e-01 -2.769570648670196533e-01
-6.193718910217285156e-01 2.002641558647155762e-01 3.855886757373809814e-01 -3.679374000057578087e-03 3.471825644373893738e-02 2.086468636989593506e-01 -1.046344265341758728e-01 -6.098305583000183105e-01
-1.455605477094650269e-01 -3.977332115173339844e-01 -1.351094245910644531e-01 -3.454750031232833862e-02 2.816082350909709930e-02 8.279769420623779297e-01 -3.145394921302795410e-01 -1.260890662670135498e-01
-4.153104424476623535e-01 -3.382569253444671631e-01 4.819800853729248047e-01 -3.570267558097839355e-01 -5.073353275656700134e-02 5.873460769653320312e-01 -7.352295517921447754e-02 -1.928046159446239471e-02
-4.684459269046783447e-01 -5.031922459602355957e-01 -2.649923563003540039e-01 -3.943714499473571777e-01 -4.420742392539978027e-01 3.180056810379028320e-01 6.101576983928680420e-02 -3.641471266746520996e-02
-3.980208635330200195e-01 -1.680000871419906616e-01 3.663139045238494873e-01 -4.812506139278411865e-01 -5.055191516876220703e-01 -2.225236408412456512e-02 -4.094057902693748474e-02 -4.357137084007263184e-01
-7.579202651977539062e-01 -2.387811094522476196e-01 -1.510452330112457275e-01 2.876685932278633118e-02 3.834102749824523926e-01 3.517416119575500488e-01 -1.886151283979415894e-01 -1.964614391326904297e-01
4.110040888190269470e-02 -4.409622550010681152e-01 9.387040138244628906e-02 2.472112178802490234e-01 -1.813333481550216675e-01 4.118660688400268555e-01 -5.616583228111267090e-01 -4.647175967693328857e-01
-5.294765830039978027e-01 -1.262591779232025146e-01 -3.279788196086883545e-01 -5.739079117774963379e-01 -3.360378146171569824e-01 9.124906361103057861e-02 -2.524270415306091309e-01 -2.860167026519775391e-01
-5.488512516021728516e-01 -8.744119107723236084e-02 -2.222780436277389526e-01 -6.508873105049133301e-01 -2.488663643598556519e-01 4.265147447586059570e-02 -2.892683148384094238e-01 -2.657527923583984375e-01
-3.314409554004669189e-01 -1.138482335954904556e-02 3.485726416110992432e-01 -4.710364639759063721e-01 -2.486463785171508789e-01 6.183237433433532715e-01 1.785709708929061890e-01 -2.657108008861541748e-01
-3.742077350616455078e-01 -4.435390233993530273e-01 1.978655606508255005e-01 2.891938574612140656e-02 1.507260054349899292e-01 7.695316076278686523e-01 7.757370918989181519e-02 -4.836865141987800598e-02
-5.848875641822814941e-01 -1.704063713550567627e-01 -3.533592820167541504e-01 -4.904042184352874756e-01 2.234904617071151733e-01 -2.239170521497726440e-01 1.667796671390533447e-01 -3.682480752468109131e-01
1.904978454113006592e-01 -3.559712767601013184e-01 -4.043547809123992920e-01 -4.905826747417449951e-01 -1.935826838016510010e-01 3.845928311347961426e-01 1.353648006916046143e-01 -4.786558449268341064e-01
1.373739838600158691e-01 -2.844569385051727295e-01 -4.205486178398132324e-01 -5.141837596893310547e-01 1.303746551275253296e-01 4.728516340255737305e-01 -2.329587042331695557e-01 -4.051056802272796631e-01
-3.536312878131866455e-01 -6.331940889358520508e-01 4.361075162887573242e-02 8.680143207311630249e-02 1.267254352569580078e-01 8.419214189052581787e-02 -6.266753077507019043e-01 -2.206905782222747803e-01
-6.668996214866638184e-01 5.006458610296249390e-02 -2.261136174201965332e-01 -4.833560287952423096e-01 2.116027474403381348e-01 4.440638795495033264e-02 2.395365983247756958e-01 -4.047868847846984863e-01
-6.354801058769226074e-01 -1.634959578514099121e-01 -1.224435940384864807e-01 -1.736880242824554443e-01 1.618054658174514771e-01 2.176672518253326416e-01 5.676144361495971680e-01 -3.585082292556762695e-01
-8.087362051010131836e-01 -3.350166976451873779e-01 -2.138407975435256958e-01 -2.834441065788269043e-01 4.037457704544067383e-02 3.012438118457794189e-01 -8.362113684415817261e-02 -9.094355255365371704e-02
-8.052703738212585449e-01 -4.140145182609558105e-01 1.509538888931274414e-01 -2.731795795261859894e-02 -5.642682313919067383e-02 -1.593388617038726807e-01 -5.676476284861564636e-02 -3.532747924327850342e-01
-6.370506286621093750e-01 -1.366858929395675659e-01 -4.263053834438323975e-01 -3.728830218315124512e-01 1.395291835069656372e-02 2.763844728469848633e-01 2.928031086921691895e-01 -3.039551675319671631e-01
-7.720767855644226074e-01 -2.905207574367523193e-01 -2.390291839838027954e-01 -8.383052796125411987e-02 8.167201280593872070e-02 -9.706845134496688843e-02 -3.036481142044067383e-01 -3.834553360939025879e-01
-3.827501833438873291e-02 -1.757148653268814087e-01 -3.398538231849670410e-01 -4.480205476284027100e-01 1.488631963729858398e-01 7.389933466911315918e-01 -1.152864545583724976e-01 -2.643365263938903809e-01
-5.575419664382934570e-01 2.341429293155670166e-01 3.407317101955413818e-01 -3.158652782440185547e-01 5.546068400144577026e-02 1.269967555999755859e-01 -3.303435444831848145e-01 -5.386317968368530273e-01
-5.863062739372253418e-01 -1.660954207181930542e-01 -4.214280247688293457e-01 -1.121672913432121277e-01 -4.025079607963562012e-01 3.635138869285583496e-01 -1.515745371580123901e-01 -3.483450412750244141e-01
-3.317854925990104675e-02 3.057800978422164917e-02 -1.678963601589202881e-01 -3.982659876346588135e-01 8.201089501380920410e-02 8.197843432426452637e-01 -2.256664186716079712e-01 -2.854148745536804199e-01
2.208961397409439087e-01 -4.873411357402801514e-01 -7.161134388297796249e-03 -2.359144389629364014e-02 -5.176828056573867798e-02 8.672413416206836700e-03 1.683406829833984375e-01 -8.258340954780578613e-01
-7.868117690086364746e-01 -3.411209881305694580e-01 -4.977755621075630188e-02 -2.098357528448104858e-01 3.091029226779937744e-01 2.646496295928955078e-01 -2.251305878162384033e-01 -4.227202758193016052e-02
-7.403090000152587891e-01 -2.163375914096832275e-01 -2.258696109056472778e-01 -8.132410794496536255e-02 -3.717091679573059082e-01 1.135526150465011597e-01 -2.422546148300170898e-01 -3.711614012718200684e-01
-7.715036869049072266e-01 -2.078877389430999756e-01 -2.551583647727966309e-01 -2.810766547918319702e-02 -2.037899941205978394e-01 2.632083594799041748e-01 -2.409878671169281006e-01 -3.560686707496643066e-01
-6.955223679542541504e-01 -4.176225662231445312e-01 -1.095755677670240402e-02 -6.242931261658668518e-02 -2.119046896696090698e-01 -5.326505750417709351e-02 -4.620600640773773193e-01 -2.767349481582641602e-01
-7.029623985290527344e-01 -3.418304622173309326e-01 1.373302936553955078e-01 -1.216572429984807968e-02 2.032200340181589127e-03 2.669164538383483887e-02 -5.452232956886291504e-01 -2.683342993259429932e-01
1.164406165480613708e-01 -1.471053808927536011e-01 1.656819730997085571e-01 -5.854817032814025879e-01 4.380557835102081299e-01 4.733218848705291748e-01 -3.211847841739654541e-01 -2.747291326522827148e-01
-8.435711264610290527e-01 -3.394635319709777832e-01 2.753677777945995331e-02 -8.524843305349349976e-02 -1.211217194795608521e-01 -1.546924114227294922e-01 -5.437332391738891602e-02 -3.515253961086273193e-01
1.000658422708511353e-01 -1.179558336734771729e-01 1.940095722675323486e-01 -9.676537662744522095e-02 4.068785309791564941e-01 1.048351377248764038e-01 1.239418685436248779e-01 -8.585848212242126465e-01
-6.667298078536987305e-01 1.591805666685104370e-01 -1.413231045007705688e-01 -6.817173212766647339e-02 -1.236225962638854980e-01 2.244972139596939087e-01 -3.868690133094787598e-01 -5.386689901351928711e-01
-6.276177167892456055e-01 -2.166094183921813965e-01 -4.354561269283294678e-01 -4.729589819908142090e-01 7.797702401876449585e-02 -1.197851225733757019e-01 1.378860622644424438e-01 -3.262253105640411377e-01
-7.693055868148803711e-01 -2.950232326984405518e-01 -2.224970459938049316e-01 -1.093152984976768494e-01 3.007550537586212158e-01 3.218263685703277588e-01 -2.166006714105606079e-01 -1.368716806173324585e-01
-4.433315396308898926e-01 -3.654505684971809387e-02 -2.079511135816574097e-01 -6.856752634048461914e-01 -3.471769094467163086e-01 2.746737003326416016e-01 -4.831491038203239441e-02 -3.006916642189025879e-01
-3.363787829875946045e-01 -2.541490793228149414e-01 -2.983303666114807129e-01 -1.069524213671684265e-01 -1.493607014417648315e-01 8.274772763252258301e-01 1.874441467225551605e-02 -1.201619133353233337e-01
2.508378028869628906e-01 -4.660320878028869629e-01 -3.850263953208923340e-01 -5.376496911048889160e-01 2.867396920919418335e-03 1.526471078395843506e-01 -2.746722996234893799e-01 -4.287512600421905518e-01
-6.540806293487548828e-01 -1.570456773042678833e-01 -3.158421814441680908e-01 -1.540329493582248688e-02 -3.636951148509979248e-01 1.546358317136764526e-01 -2.643068730831146240e-01 -4.706135392189025879e-01
-6.259601116180419922e-01 2.581378221511840820e-01 2.178236842155456543e-01 -3.078618943691253662e-01 1.648970097303390503e-01 2.025978714227676392e-01 -3.377579748630523682e-01 -4.658275246620178223e-01
-7.070220112800598145e-01 -3.526198267936706543e-01 -6.959106028079986572e-02 4.755197465419769287e-02 1.579217165708541870e-01 -1.577473580837249756e-01 -4.314140975475311279e-01 -3.643260300159454346e-01
-7.478433251380920410e-01 -1.947596818208694458e-01 -7.482674717903137207e-02 -2.318226844072341919e-01 2.988432943820953369e-01 3.595922291278839111e-01 -3.266576528549194336e-01 -1.346817016601562500e-01
-6.575337648391723633e-01 4.404260963201522827e-02 2.843686938285827637e-01 -1.666425019502639771e-01 -3.280489146709442139e-01 1.875098645687103271e-01 -5.116699635982513428e-02 -5.582832694053649902e-01
1.586568355560302734e-01 -1.395462006330490112e-01 -1.977477371692657471e-01 -7.854900360107421875e-01 1.617277264595031738e-01 5.727354809641838074e-02 -1.699956655502319336e-01 -4.908377230167388916e-01
-6.167775988578796387e-01 2.396026626229286194e-02 -1.687157452106475830e-01 -2.847470343112945557e-01 4.229920804500579834e-01 4.407221972942352295e-01 2.845445573329925537e-01 -2.352476269006729126e-01
-3.552876412868499756e-01 -1.993913352489471436e-01 2.841319143772125244e-01 -1.630214154720306396e-01 -2.925208397209644318e-02 8.266633749008178711e-01 1.169620975852012634e-01 -1.697023659944534302e-01
-7.335453033447265625e-01 -1.349350959062576294e-01 7.347828894853591919e-02 -1.120411604642868042e-01 1.864879764616489410e-02 -2.450096309185028076e-01 -2.049177736043930054e-01 -5.686675310134887695e-01
-7.685902118682861328e-01 -2.403518557548522949e-01 -3.507035970687866211e-01 -2.030403614044189453e-01 -7.987158745527267456e-02 2.616434395313262939e-01 -2.125361561775207520e-01 -2.593713700771331787e-01
-6.265490651130676270e-01 -4.022119045257568359e-01 -5.040449090301990509e-03 -2.961096586659550667e-03 -1.921282894909381866e-02 -2.150762453675270081e-02 -6.028414964675903320e-01 -2.852683961391448975e-01
2.431741058826446533e-01 1.669422909617424011e-02 -1.377414911985397339e-01 -4.132387340068817139e-01 -2.387797385454177856e-01 4.423459768295288086e-01 -1.392856985330581665e-01 -6.919266581535339355e-01
-2.936468124389648438e-01 -2.934047020971775055e-02 1.991284191608428955e-01 -5.474941730499267578e-01 -3.114121556282043457e-01 6.667225956916809082e-01 -3.630751045420765877e-03 -1.788824349641799927e-01
-8.772933483123779297e-02 -1.239270940423011780e-01 -1.387673243880271912e-02 3.185429871082305908e-01 7.032177597284317017e-02 1.557421088218688965e-01 -4.946270287036895752e-01 -7.755172252655029297e-01
-4.509451612830162048e-02 -7.872054725885391235e-02 -5.268037319183349609e-01 -5.326342582702636719e-01 1.553555876016616821e-01 2.695520222187042236e-01 3.038998134434223175e-02 -5.769149065017700195e-01
-5.966309905052185059e-01 2.940953709185123444e-02 -2.797009050846099854e-01 -1.951937377452850342e-01 -2.471772581338882446e-01 -1.208378449082374573e-01 -3.070499002933502197e-01 -5.973737239837646484e-01
6.334709376096725464e-02 -1.401769369840621948e-01 2.699421048164367676e-01 -2.470332980155944824e-01 1.430584788322448730e-01 1.780890524387359619e-01 4.777961075305938721e-01 -7.496483325958251953e-01
-3.479986786842346191e-01 2.170312255620956421e-01 3.495298624038696289e-01 -9.149517118930816650e-02 -1.234834045171737671e-01 4.546110928058624268e-01 -4.738735854625701904e-01 -5.047537684440612793e-01
-6.046575307846069336e-01 2.545683644711971283e-02 2.560052275657653809e-01 -3.299007415771484375e-01 -3.353333175182342529e-01 -5.475407466292381287e-02 -2.831818759441375732e-01 -5.135461688041687012e-01
-4.263767302036285400e-01 -3.388798981904983521e-02 5.567586421966552734e-01 8.094569295644760132e-02 -6.705734878778457642e-02 5.530393123626708984e-01 -1.193084754049777985e-02 -4.359251260757446289e-01
-5.005795359611511230e-01 1.392392516136169434e-01 1.311340648680925369e-02 2.475714981555938721e-01 1.117637678980827332e-01 3.159556984901428223e-01 -3.406161069869995117e-01 -6.634986400604248047e-01
-1.654734648764133453e-02 -6.053829789161682129e-01 -4.612649977207183838e-02 -6.086701750755310059e-01 3.315063118934631348e-01 2.758204042911529541e-01 -2.732310891151428223e-01 1.414698082953691483e-03
-6.084406375885009766e-01 -4.585398137569427490e-01 5.612999945878982544e-02 -3.644660682766698301e-05 6.304378062486648560e-02 2.218256331980228424e-02 -6.103978157043457031e-01 -1.983401626348495483e-01
1.141327992081642151e-01 -3.361320197582244873e-01 -6.397601962089538574e-02 5.138644203543663025e-02 6.791207939386367798e-02 4.282569289207458496e-01 3.378538191318511963e-01 -7.517274022102355957e-01
-5.998992323875427246e-01 -3.209707140922546387e-02 3.402177989482879639e-02 -6.467403769493103027e-01 -4.950867593288421631e-02 4.406385496258735657e-02 -4.098309278488159180e-01 -2.174991369247436523e-01
-2.305777519941329956e-01 -4.336791634559631348e-01 7.434446215629577637e-01 -2.504862248897552490e-01 2.077261656522750854e-01 2.208272367715835571e-01 -1.966480351984500885e-02 -2.258349955081939697e-01
-2.605239450931549072e-01 -8.509082198143005371e-01 2.847058773040771484e-01 1.130104139447212219e-01 2.130457162857055664e-01 -5.537509545683860779e-02 1.147410795092582703e-01 -2.294196188449859619e-01
9.207189083099365234e-02 -3.761910200119018555e-01 -6.025197729468345642e-02 -2.563386857509613037e-01 2.614826560020446777e-01 9.096013754606246948e-02 4.589442908763885498e-01 -7.024146318435668945e-01
-2.082758247852325439e-01 -1.715063154697418213e-01 6.473092734813690186e-02 -2.017734199762344360e-01 -3.117017447948455811e-01 8.643912672996520996e-01 5.571888759732246399e-02 -1.867330074310302734e-01
-3.030030429363250732e-01 8.944536000490188599e-02 6.149433851242065430e-01 -3.830255568027496338e-01 -1.146482601761817932e-01 3.028262853622436523e-01 -1.262025833129882812e-01 -5.045291185379028320e-01
-7.065092921257019043e-01 -2.419668287038803101e-01 3.415485322475433350e-01 -2.426115721464157104e-01 -2.080691456794738770e-01 -1.215892285108566284e-01 -5.552757158875465393e-02 -4.534544646739959717e-01
1.740107238292694092e-01 -2.663109600543975830e-01 -2.967507839202880859e-01 -6.783708930015563965e-01 5.801590532064437866e-02 1.477271318435668945e-01 -3.533884584903717041e-01 -4.477479457855224609e-01
-2.195004671812057495e-01 -8.194136023521423340e-01 8.304430544376373291e-02 2.302011102437973022e-01 -2.375813722610473633e-01 9.605213999748229980e-02 1.942787766456604004e-01 -3.421654701232910156e-01
-4.052090346813201904e-01 -2.881097197532653809e-01 3.639571070671081543e-01 -1.331522017717361450e-01 -5.521637797355651855e-01 1.762322783470153809e-01 2.201922982931137085e-01 -4.670939445495605469e-01
-2.933475971221923828e-01 1.720628738403320312e-01 5.815836191177368164e-01 -3.353690803050994873e-01 -1.964074522256851196e-01 2.500372529029846191e-01 -1.614799946546554565e-01 -5.535874962806701660e-01
-3.396388888359069824e-01 -2.841868698596954346e-01 6.392694711685180664e-01 -3.497411608695983887e-01 -3.510337471961975098e-01 8.152093738317489624e-02 3.808088367804884911e-04 -3.781911134719848633e-01
-3.841323554515838623e-01 -3.130580782890319824e-01 -4.218708872795104980e-01 3.109506666660308838e-01 -2.700408399105072021e-01 2.838077843189239502e-01 -1.330333501100540161e-01 -5.555220842361450195e-01
4.995084181427955627e-02 -2.480849325656890869e-01 -4.797869324684143066e-01 -4.525317847728729248e-01 2.085110992193222046e-01 3.941107690334320068e-01 1.299737542867660522e-01 -5.341207981109619141e-01
-4.431627690792083740e-01 -3.108443319797515869e-01 6.069144010543823242e-01 -2.543808221817016602e-01 -3.565931320190429688e-01 -5.330486968159675598e-02 -1.242737546563148499e-01 -3.584464192390441895e-01
-6.287600398063659668e-01 -2.197791337966918945e-01 -3.946479856967926025e-01 -2.483302801847457886e-01 -7.045847177505493164e-02 -1.075198575854301453e-01 -4.401124119758605957e-01 -3.587741851806640625e-01
-6.156781911849975586e-01 -2.031015306711196899e-01 -5.771888494491577148e-01 -2.684279084205627441e-01 -1.380384564399719238e-01 2.489594817161560059e-01 -2.067650109529495239e-02 -3.050025999546051025e-01
1.718467772006988525e-01 -4.640893340110778809e-01 1.826360225677490234e-01 4.987423121929168701e-02 3.696074485778808594e-01 4.400214925408363342e-02 8.851964026689529419e-02 -7.568784952163696289e-01
-4.631021916866302490e-01 -6.766310930252075195e-01 3.907380998134613037e-01 -1.906298398971557617e-01 2.693456709384918213e-01 2.167117446660995483e-01 -1.358406543731689453e-01 2.696286141872406006e-02
-2.876083552837371826e-01 -3.652004301548004150e-01 3.317301869392395020e-01 -3.518874645233154297e-01 -1.938149183988571167e-01 6.821424961090087891e-01 1.860281378030776978e-01 -1.120321527123451233e-01
1.369248516857624054e-02 -5.109004378318786621e-01 -9.983590990304946899e-02 -5.508638024330139160e-01 3.551717102527618408e-01 5.367814898490905762e-01 -4.763283953070640564e-02 -9.394168853759765625e-02
1.665949523448944092e-01 -2.319427877664566040e-01 -4.915322065353393555e-01 -3.669905364513397217e-01 1.328577846288681030e-01 3.168785870075225830e-01 -1.170407310128211975e-01 -6.406254172325134277e-01
-5.504012703895568848e-01 -6.825095415115356445e-02 -6.000958085060119629e-01 -2.613220810890197754e-01 -1.560594737529754639e-01 1.333049833774566650e-01 -2.544025480747222900e-01 -3.964222967624664307e-01
-8.182150125503540039e-01 -3.136346638202667236e-01 -2.140701711177825928e-01 -9.716978669166564941e-02 2.715044319629669189e-01 7.604686915874481201e-02 -2.261037230491638184e-01 -2.151021510362625122e-01
-4.481736719608306885e-01 -1.104481220245361328e-01 -1.005205735564231873e-01 2.807961702346801758e-01 -3.856109082698822021e-01 3.710125982761383057e-01 -2.344085425138473511e-01 -5.972412228584289551e-01
-6.940478682518005371e-01 -2.531144917011260986e-01 4.484176337718963623e-01 -4.146771132946014404e-01 -4.677146673202514648e-02 -7.627540081739425659e-02 1.077198423445224762e-02 -2.703212797641754150e-01
2.546945512294769287e-01 -4.187537133693695068e-01 -2.771159410476684570e-01 -4.982194006443023682e-01 2.875815033912658691e-01 -9.274190664291381836e-02 -2.890453338623046875e-01 -5.098124146461486816e-01
-6.570394635200500488e-01 -2.331431359052658081e-01 -1.497549563646316528e-01 -4.397965073585510254e-01 -3.691784441471099854e-01 1.373531389981508255e-02 1.233181878924369812e-01 -3.826318979263305664e-01
9.031867980957031250e-02 -3.411284387111663818e-01 6.114105507731437683e-02 -4.888783991336822510e-01 5.924289822578430176e-01 4.525871574878692627e-01 -1.249104961752891541e-01 -2.476362437009811401e-01
-5.716343522071838379e-01 -3.464261889457702637e-01 3.268273174762725830e-01 -1.635991781949996948e-01 2.487018331885337830e-02 5.926651358604431152e-01 2.487796694040298462e-01 -7.668583840131759644e-02
-8.078988790512084961e-01 -3.959257304668426514e-01 -2.600919306278228760e-01 3.548023477196693420e-02 -1.148432213813066483e-02 9.350768476724624634e-02 -1.246555075049400330e-01 -3.118026554584503174e-01
1.067388728260993958e-01 -6.988799571990966797e-02 2.671005949378013611e-02 -5.169422626495361328e-01 5.994411930441856384e-02 4.521388113498687744e-01 3.365608155727386475e-01 -6.280795335769653320e-01
2.656136453151702881e-02 -1.912250369787216187e-01 -3.602075874805450439e-01 -1.706391423940658569e-01 2.858417928218841553e-01 4.575986266136169434e-01 2.301676720380783081e-01 -6.780714988708496094e-01
-6.189334392547607422e-01 -2.847949564456939697e-01 -4.648782312870025635e-01 -3.909794390201568604e-01 -2.407952398061752319e-01 6.868120282888412476e-02 -1.911334395408630371e-01 -2.600098848342895508e-01
-7.740453630685806274e-02 -6.357456445693969727e-01 -2.559952735900878906e-01 3.171539604663848877e-01 -1.086198985576629639e-01 1.375614851713180542e-01 -3.818151652812957764e-01 -4.972037076950073242e-01
7.978142797946929932e-02 -2.011785656213760376e-01 -3.812088072299957275e-01 -5.510280132293701172e-01 1.707365959882736206e-01 3.476217985153198242e-01 2.123765498399734497e-01 -5.559804439544677734e-01
6.180007383227348328e-02 -9.838624298572540283e-02 -4.718603491783142090e-01 -3.610208630561828613e-01 2.083891332149505615e-01 2.416694909334182739e-01 1.281958818435668945e-01 -7.178079485893249512e-01
-2.535542845726013184e-01 -3.450779020786285400e-01 -3.310966789722442627e-01 2.552057802677154541e-01 -4.554466605186462402e-01 4.557799398899078369e-01 -8.140255510807037354e-02 -4.691301584243774414e-01
-1.760607957839965820e-01 -2.930422425270080566e-01 -1.847653836011886597e-01 4.330615699291229248e-01 7.346244901418685913e-02 3.164986371994018555e-01 -1.878375858068466187e-01 -7.215241193771362305e-01
7.905530929565429688e-02 -5.242481827735900879e-01 -5.612636804580688477e-01 -1.260626614093780518e-01 -9.622256457805633545e-02 4.649943113327026367e-01 -2.797676920890808105e-01 -2.902705967426300049e-01
-7.569416165351867676e-01 -1.917491406202316284e-01 2.837179899215698242e-01 -1.795582175254821777e-01 -1.065711257979273796e-03 -6.499259918928146362e-02 3.341369703412055969e-02 -5.217211842536926270e-01
-3.802512586116790771e-01 3.018355667591094971e-01 1.819027066230773926e-01 -3.034444153308868408e-01 -5.598980188369750977e-02 1.722612977027893066e-01 -5.544648766517639160e-01 -5.467147827148437500e-01
-3.292588293552398682e-01 -2.789114415645599365e-01 4.273381829261779785e-01 -3.257621228694915771e-01 -1.450591087341308594e-01 6.989613771438598633e-01 -1.126000434160232544e-01 -5.282358825206756592e-02
7.427766174077987671e-02 6.563072651624679565e-02 -3.457720875740051270e-01 -3.335251510143280029e-01 3.261838853359222412e-02 3.059242665767669678e-01 1.892795786261558533e-02 -8.150866627693176270e-01
-7.480487227439880371e-02 -6.433843970298767090e-01 -2.909547090530395508e-01 3.457479774951934814e-01 -7.462032884359359741e-02 1.129467561841011047e-01 -2.487514019012451172e-01 -5.441157817840576172e-01
-5.920335054397583008e-01 -2.789000235497951508e-02 6.194449216127395630e-02 4.349625855684280396e-02 1.530327945947647095e-01 -2.594093680381774902e-01 -1.712800115346908569e-01 -7.231461405754089355e-01
-4.564744532108306885e-01 -6.794129014015197754e-01 2.537880837917327881e-01 -9.980422258377075195e-02 1.012763455510139465e-01 -2.709809876978397369e-02 -4.784139394760131836e-01 -1.256528198719024658e-01
-5.471889972686767578e-01 -1.615506112575531006e-01 1.453222930431365967e-01 -3.549779653549194336e-01 -5.260876417160034180e-01 -1.571554876863956451e-02 1.162056475877761841e-01 -4.866606593132019043e-01
-2.295060902833938599e-01 -1.584673672914505005e-01 3.443916738033294678e-01 -2.825421690940856934e-01 -6.380070447921752930e-01 9.158556908369064331e-02 1.534472592175006866e-02 -5.550701618194580078e-01
-2.933684587478637695e-01 -7.526305317878723145e-01 3.609852492809295654e-02 1.818695515394210815e-01 6.030373275279998779e-02 1.642343252897262573e-01 -4.851781129837036133e-01 -2.170145362615585327e-01
-6.703659892082214355e-01 -3.299060463905334473e-01 2.355893701314926147e-01 -7.177019864320755005e-02 -3.878585100173950195e-01 -2.011864334344863892e-01 3.815709054470062256e-02 -4.344559013843536377e-01
-7.925388962030410767e-02 -8.152301907539367676e-01 3.521648943424224854e-01 1.470795422792434692e-01 -1.440887898206710815e-01 -2.409010427072644234e-03 -5.120846629142761230e-02 -4.000953435897827148e-01
-3.940755501389503479e-02 -4.370825886726379395e-01 -5.450902506709098816e-02 -4.785624444484710693e-01 5.836474895477294922e-01 3.439582884311676025e-01 -3.238927721977233887e-01 -1.074917912483215332e-01
5.911432206630706787e-02 -3.446453064680099487e-02 -3.744218051433563232e-01 -4.724390506744384766e-01 2.970335185527801514e-01 2.919184565544128418e-01 -1.578116714954376221e-01 -6.584658622741699219e-01
3.180456757545471191e-01 -2.684566378593444824e-01 2.487118989229202271e-01 -6.672430038452148438e-02 1.423333138227462769e-01 2.260829508304595947e-01 -1.214321926236152649e-01 -8.211882710456848145e-01
1.101885885000228882e-01 -4.193042814731597900e-01 -2.175044566392898560e-01 -1.732804179191589355e-01 3.983845114707946777e-01 1.977391541004180908e-01 3.537550866603851318e-01 -6.416809558868408203e-01
-6.395011544227600098e-01 -1.938748359680175781e-01 -9.562647342681884766e-02 -4.360856115818023682e-01 2.912317216396331787e-01 3.157713413238525391e-01 3.868631720542907715e-01 -1.412270665168762207e-01
-1.373447179794311523e-01 -2.931709885597229004e-01 1.129375770688056946e-02 3.191864788532257080e-01 -7.113344967365264893e-02 3.447302281856536865e-01 -6.167070865631103516e-01 -5.375436544418334961e-01
-1.784700155258178711e-01 -4.752966463565826416e-01 6.791526079177856445e-01 -1.568801254034042358e-01 2.426405102014541626e-01 3.260018229484558105e-01 1.048173382878303528e-01 -2.832730710506439209e-01
-7.551519870758056641e-01 -6.802129000425338745e-02 -5.952551215887069702e-02 -2.113216370344161987e-01 1.936096549034118652e-01 1.225061491131782532e-01 -4.674798250198364258e-01 -3.254055082798004150e-01
1.346327457576990128e-02 -8.843916468322277069e-03 -2.278549522161483765e-01 -3.340299725532531738e-01 2.805823087692260742e-02 4.304169714450836182e-01 3.341105878353118896e-01 -7.338736653327941895e-01
-7.378094196319580078e-01 2.559207379817962646e-02 2.119479477405548096e-01 -3.383033871650695801e-01 1.504665426909923553e-02 -1.208434551954269409e-01 -3.097401857376098633e-01 -4.299335181713104248e-01
9.345727413892745972e-02 -1.437672376632690430e-01 -3.654580116271972656e-01 -5.008153319358825684e-01 3.060741722583770752e-01 2.940224111080169678e-01 -2.503757923841476440e-02 -6.367603540420532227e-01
-6.226773262023925781e-01 -4.098071902990341187e-02 3.815338611602783203e-01 -3.727443218231201172e-01 -2.718012630939483643e-01 2.643362805247306824e-02 1.675777286291122437e-01 -4.726842641830444336e-01
-5.031676292419433594e-01 8.735239389352500439e-04 -2.328383177518844604e-01 -5.999304056167602539e-01 -3.242337703704833984e-01 -2.991111017763614655e-02 -2.384268492460250854e-01 -4.120945930480957031e-01
-6.230993270874023438e-01 -8.169251680374145508e-02 -2.824132740497589111e-01 -3.193904757499694824e-01 1.197560206055641174e-01 -8.654279261827468872e-02 3.816143274307250977e-01 -5.058117508888244629e-01
-3.342098593711853027e-01 -1.608988940715789795e-01 3.950931131839752197e-02 -4.495129585266113281e-01 -2.510781586170196533e-01 6.264394521713256836e-01 1.806286871433258057e-01 -4.131574034690856934e-01
-6.909980177879333496e-01 -3.160053864121437073e-02 -1.308398842811584473e-01 -3.846752047538757324e-01 3.810370564460754395e-01 1.815448142588138580e-02 2.870070338249206543e-01 -3.585208952426910400e-01
-6.636360287666320801e-01 -4.841976165771484375e-01 -8.966004848480224609e-02 1.531280670315027237e-02 -5.246550589799880981e-02 -2.585952579975128174e-01 -3.361905813217163086e-01 -3.663581013679504395e-01
-6.365102529525756836e-01 4.594719503074884415e-03 4.262937977910041809e-02 -2.546302676200866699e-01 -4.329081773757934570e-01 -5.338498950004577637e-02 -3.106698207557201385e-02 -5.804784297943115234e-01
2.033234983682632446e-01 -2.394557893276214600e-01 -1.800913363695144653e-01 -6.563700437545776367e-01 1.712697297334671021e-01 3.063579201698303223e-01 -3.774715662002563477e-01 -4.152020215988159180e-01
3.599835634231567383e-01 -5.718228816986083984e-01 2.072876691818237305e-01 -4.384891688823699951e-01 2.838822901248931885e-01 2.381788194179534912e-01 -5.036622658371925354e-02 -4.102857410907745361e-01
-5.205720067024230957e-01 -2.437150478363037109e-01 1.669442467391490936e-02 -7.107790708541870117e-01 -2.810682952404022217e-01 1.761889010667800903e-01 -2.212552726268768311e-01 -7.159881293773651123e-02
-2.903358638286590576e-01 -6.982895731925964355e-02 -3.806106373667716980e-02 4.817367196083068848e-01 1.448646783828735352e-01 1.903442442417144775e-01 -4.056185856461524963e-02 -7.864147424697875977e-01
-6.862464547157287598e-01 -2.605662941932678223e-01 -1.098149344325065613e-01 -3.967473208904266357e-01 4.001645743846893311e-01 1.303448230028152466e-01 3.000584542751312256e-01 -1.566741764545440674e-01
-5.812693238258361816e-01 -3.366170823574066162e-01 -3.431112766265869141e-01 -3.625981807708740234e-01 -1.310140192508697510e-01 -3.059979975223541260e-01 -3.023977875709533691e-01 -3.120391070842742920e-01
-6.661049127578735352e-01 -8.515646308660507202e-02 1.291588041931390762e-02 8.850941061973571777e-02 -3.803965151309967041e-01 4.718105122447013855e-02 -2.628661990165710449e-01 -5.701102018356323242e-01
2.398097217082977295e-01 -2.741838693618774414e-01 2.088653892278671265e-01 -2.022484689950942993e-01 5.801057908684015274e-03 5.089172124862670898e-01 2.921104729175567627e-01 -6.621376276016235352e-01
1.653911471366882324e-01 -3.934369087219238281e-01 -6.635168939828872681e-02 -3.082666993141174316e-01 2.237036526203155518e-01 4.679850637912750244e-01 3.606827557086944580e-01 -5.650460124015808105e-01
1.978817582130432129e-01 -3.724132478237152100e-01 -2.658349275588989258e-01 -2.046035230159759521e-01 1.408953368663787842e-01 4.865233972668647766e-02 1.854863166809082031e-01 -8.080819845199584961e-01
-2.712991833686828613e-01 -7.469685673713684082e-01 1.006230860948562622e-01 -1.599224656820297241e-02 6.179213896393775940e-02 5.842516422271728516e-01 1.102653667330741882e-01 2.696423418819904327e-02
1.902010105550289154e-02 -2.958563268184661865e-01 -4.131108224391937256e-01 1.367792636156082153e-01 -3.188782036304473877e-01 3.952920734882354736e-01 -3.891717791557312012e-01 -5.597714781761169434e-01
-7.254158258438110352e-01 -2.912346124649047852e-01 1.867688149213790894e-01 -3.603330254554748535e-02 5.733178183436393738e-02 1.980366185307502747e-02 -5.047376751899719238e-01 -3.071382343769073486e-01
-3.956599235534667969e-01 -2.264320701360702515e-01 3.596985638141632080e-01 -5.283896997570991516e-02 -5.224746465682983398e-01 3.881923854351043701e-01 -2.586651742458343506e-01 -4.116140604019165039e-01
1.681428402662277222e-01 -1.424368768930435181e-01 -3.711043298244476318e-01 -5.455570816993713379e-01 2.304400131106376648e-02 1.264224201440811157e-01 3.470737114548683167e-02 -7.059535980224609375e-01
-1.131419539451599121e-01 -7.054611444473266602e-01 3.438522517681121826e-01 1.261423975229263306e-01 -4.239869490265846252e-02 2.267856299877166748e-01 -4.836388826370239258e-01 -2.612303197383880615e-01
2.691506147384643555e-01 -2.917528748512268066e-01 2.759629786014556885e-01 2.215218730270862579e-02 1.064255759119987488e-01 1.899414807558059692e-01 -1.467147767543792725e-01 -8.347829580307006836e-01
-1.947211027145385742e-01 -7.730225324630737305e-01 1.485063135623931885e-01 2.832562029361724854e-01 1.840519607067108154e-01 -1.395641714334487915e-01 9.145356714725494385e-02 -4.477886855602264404e-01
2.496807873249053955e-01 -4.072821438312530518e-01 5.545220524072647095e-02 -5.073802545666694641e-02 3.247500360012054443e-01 2.691969275474548340e-01 1.149398162961006165e-01 -7.582814097404479980e-01
-1.919943541288375854e-01 -3.760558664798736572e-01 -3.395959138870239258e-01 3.670763969421386719e-01 -1.473900675773620605e-01 3.338517546653747559e-01 -3.333636522293090820e-01 -5.721340179443359375e-01
2.796908654272556305e-02 -5.405786633491516113e-01 4.303895682096481323e-02 -6.182680130004882812e-01 3.743821978569030762e-01 3.557538092136383057e-01 -2.275410443544387817e-01 -6.623567640781402588e-02
-5.762678384780883789e-01 -2.685427367687225342e-01 -1.672176271677017212e-01 -4.606989622116088867e-01 -3.813229501247406006e-01 -2.277498394250869751e-01 -2.091154307126998901e-01 -3.385093212127685547e-01
-7.387983202934265137e-01 -2.684158384799957275e-01 3.042348027229309082e-01 -4.383305013179779053e-01 -4.005552828311920166e-02 -1.781987249851226807e-01 -1.171444132924079895e-01 -2.244003713130950928e-01
3.425596654415130615e-01 -4.330552220344543457e-01 -4.067019373178482056e-02 -1.595711857080459595e-01 2.212747782468795776e-01 -1.021418999880552292e-02 -1.455691754817962646e-01 -7.731375098228454590e-01
-4.748715832829475403e-02 -4.335630238056182861e-01 -1.755218952894210815e-01 -4.243751466274261475e-01 3.053441829979419708e-02 7.220060229301452637e-01 -2.751098871231079102e-01 3.091029450297355652e-02
9.522518515586853027e-02 -5.567321181297302246e-01 2.454536408185958862e-01 -5.799105167388916016e-01 4.560758769512176514e-01 1.005401536822319031e-01 -2.323284149169921875e-01 -1.111203432083129883e-01
-6.443523168563842773e-01 5.283430218696594238e-02 4.856438934803009033e-01 -2.007617503404617310e-01 1.763564199209213257e-01 2.248569577932357788e-02 -2.416297793388366699e-01 -4.646195173263549805e-01
-3.538246154785156250e-01 -1.606407612562179565e-01 4.701468348503112793e-01 -3.322581648826599121e-01 -5.417312383651733398e-01 1.675197035074234009e-01 -1.949089169502258301e-01 -3.975478410720825195e-01
-3.588201105594635010e-01 -2.889838814735412598e-01 1.227106600999832153e-01 3.357793986797332764e-01 -3.301768302917480469e-01 5.101931467652320862e-02 -3.664863705635070801e-01 -6.434274315834045410e-01
-7.089502811431884766e-01 -4.326177537441253662e-01 2.918084859848022461e-01 -1.361033618450164795e-01 -4.553952813148498535e-02 -3.004920482635498047e-01 1.270520538091659546e-01 -3.131187856197357178e-01
4.206848144531250000e-02 -1.676518172025680542e-01 -2.470789700746536255e-01 2.492135390639305115e-02 6.866227835416793823e-02 2.547748684883117676e-01 2.678809762001037598e-01 -8.758248686790466309e-01
1.151907369494438171e-01 -2.149915136396884918e-02 -3.844461441040039062e-01 6.542224436998367310e-02 -1.756075173616409302e-01 4.370236992835998535e-01 -3.710565268993377686e-01 -6.889698505401611328e-01
-3.020409122109413147e-02 -2.079357504844665527e-01 -5.876951664686203003e-02 -7.621564865112304688e-01 2.996585667133331299e-01 4.965773820877075195e-01 -1.259157657623291016e-01 -1.388348788022994995e-01
-4.309992790222167969e-01 -6.967533379793167114e-02 5.033559799194335938e-01 -3.940274119377136230e-01 -3.909583687782287598e-01 2.274238914251327515e-01 -3.021962381899356842e-02 -4.419014453887939453e-01
3.418833389878273010e-02 -3.350549340248107910e-01 -2.386918216943740845e-01 -3.770553767681121826e-01 -3.720528632402420044e-02 7.006624341011047363e-01 -1.823472380638122559e-01 -4.023210108280181885e-01
-3.518013283610343933e-02 -1.753113716840744019e-01 -3.238353133201599121e-01 9.411583840847015381e-02 2.262099683284759521e-01 2.451529204845428467e-01 2.485588341951370239e-01 -8.253779411315917969e-01
-1.213688869029283524e-03 -1.967990994453430176e-01 -2.485623508691787720e-01 -2.056891620159149170e-01 2.767050564289093018e-01 1.096681281924247742e-01 4.164610803127288818e-01 -7.714563012123107910e-01
-2.566992342472076416e-01 -7.077355682849884033e-02 6.517222523689270020e-01 -4.802927672863006592e-01 2.989225462079048157e-02 3.516152501106262207e-01 1.342911422252655029e-01 -3.620948493480682373e-01
-1.800781637430191040e-01 -4.079471230506896973e-01 -3.827776610851287842e-01 2.533167898654937744e-01 -3.150555789470672607e-01 5.602981448173522949e-01 -1.449721120297908783e-02 -4.207834601402282715e-01
-1.151263788342475891e-01 -6.181914806365966797e-01 -2.455057799816131592e-01 3.497181832790374756e-01 2.487890981137752533e-02 4.743547737598419189e-01 -2.259269952774047852e-01 -3.812278807163238525e-01
-5.818931460380554199e-01 -1.544202119112014771e-01 -4.990995824337005615e-01 -3.782888650894165039e-01 -3.756507486104965210e-02 3.955500423908233643e-01 1.755653321743011475e-01 -2.380290031433105469e-01
-2.298912703990936279e-01 -3.620336353778839111e-01 1.060825809836387634e-01 -2.187904268503189087e-01 -1.475975289940834045e-02 8.638861775398254395e-01 -6.395654752850532532e-03 -1.019840985536575317e-01
1.306037306785583496e-01 -3.987957835197448730e-01 5.122874677181243896e-02 -7.074259519577026367e-01 6.897927075624465942e-02 5.159142017364501953e-01 -1.645340770483016968e-01 -1.511013358831405640e-01
-2.036856859922409058e-01 -8.669559359550476074e-01 1.801029890775680542e-01 8.441112190485000610e-02 -5.124392732977867126e-02 6.011039484292268753e-03 2.683452069759368896e-01 -3.044109046459197998e-01
-5.660730600357055664e-01 -3.976154029369354248e-01 3.153662979602813721e-01 -3.697347640991210938e-01 -3.901601731777191162e-01 -1.920810043811798096e-01 -1.825156658887863159e-01 -2.507419288158416748e-01
2.630754113197326660e-01 -3.856922984123229980e-01 2.615006640553474426e-02 -1.084202602505683899e-01 1.108396649360656738e-01 2.189790308475494385e-01 2.900717258453369141e-01 -7.907055020332336426e-01
1.543874591588973999e-01 -2.421901375055313110e-02 -1.738170534372329712e-01 -6.081758737564086914e-01 -1.171650663018226624e-01 2.567335963249206543e-01 6.277523934841156006e-02 -7.013608217239379883e-01
2.553007602691650391e-01 -2.842226922512054443e-01 -3.242717683315277100e-01 -4.464942514896392822e-01 -3.044465556740760803e-02 1.384050548076629639e-01 -4.471993446350097656e-01 -5.739856958389282227e-01
1.478626728057861328e-01 -8.794677257537841797e-01 -5.327792838215827942e-02 -1.707288175821304321e-01 -2.795249521732330322e-01 2.252761041745543480e-03 -1.349226832389831543e-01 -2.763023376464843750e-01
3.596359193325042725e-01 -4.923852682113647461e-01 3.149536550045013428e-01 -5.934497714042663574e-01 3.524364158511161804e-02 1.348218172788619995e-01 -2.876554131507873535e-01 -2.732684910297393799e-01
3.507240116596221924e-02 -3.351091742515563965e-01 -2.989227473735809326e-01 9.642290323972702026e-02 4.077921509742736816e-01 2.686861455440521240e-01 2.675794959068298340e-01 -6.911830306053161621e-01
-5.896419286727905273e-01 -5.593063831329345703e-01 4.160117208957672119e-01 -1.093928962945938110e-01 2.079091817140579224e-01 2.307785451412200928e-01 2.358031570911407471e-01 -4.876424744725227356e-02
-3.758743405342102051e-01 -7.432683706283569336e-01 7.592079043388366699e-02 -2.754922509193420410e-01 1.622893810272216797e-01 2.313458770513534546e-01 -3.780060708522796631e-01 4.316539317369461060e-02
-1.656103432178497314e-01 -1.220923513174057007e-01 1.864062994718551636e-02 4.183580875396728516e-01 7.784480601549148560e-02 4.772182404994964600e-01 -1.250592023134231567e-01 -7.299717664718627930e-01
-6.900820732116699219e-01 -4.696657061576843262e-01 1.798328012228012085e-01 -1.442434191703796387e-01 -3.612891137599945068e-01 -2.599298581480979919e-02 -2.439894825220108032e-01 -2.435544729232788086e-01
-4.826536402106285095e-02 -4.961018264293670654e-01 -7.323416322469711304e-02 -5.291069149971008301e-01 2.701643109321594238e-01 6.197682023048400879e-01 -9.489545226097106934e-02 -1.138278003782033920e-02
-6.736106276512145996e-01 -9.230868890881538391e-03 -2.219997644424438477e-01 -4.997028410434722900e-01 1.470067650079727173e-01 9.993959218263626099e-02 3.111521303653717041e-01 -3.446190357208251953e-01
-2.207740247249603271e-01 -4.132654145359992981e-02 6.453400105237960815e-02 2.668918967247009277e-01 -2.776694595813751221e-01 4.156327545642852783e-01 -2.997336089611053467e-01 -7.310702800750732422e-01
6.786131113767623901e-02 -8.743858933448791504e-01 2.334027178585529327e-02 -1.351201832294464111e-01 -2.726065739989280701e-02 -8.530891686677932739e-02 -3.668050467967987061e-01 -2.635811865329742432e-01
1.237173378467559814e-01 -4.412436485290527344e-02 -2.570782601833343506e-01 -7.271162271499633789e-01 -4.170563071966171265e-02 5.414718016982078552e-02 -1.878668963909149170e-01 -5.899104475975036621e-01
9.930002689361572266e-02 -2.057163268327713013e-01 -2.417538613080978394e-01 -1.182142570614814758e-01 5.147278308868408203e-02 1.299382373690605164e-02 2.860458791255950928e-01 -8.892470002174377441e-01
-1.104004606604576111e-01 -8.048273921012878418e-01 1.070871129631996155e-01 2.955589890480041504e-01 -7.853965461254119873e-02 -5.426998436450958252e-02 6.476711481809616089e-02 -4.774235785007476807e-01
-8.063340783119201660e-01 -3.534182608127593994e-01 -2.159115821123123169e-01 6.512394640594720840e-03 2.577174454927444458e-02 1.299132406711578369e-01 -2.973133027553558350e-01 -2.689310908317565918e-01
-7.369559407234191895e-01 -2.222549468278884888e-01 -4.368073120713233948e-02 -1.578887701034545898e-01 -2.273112535476684570e-02 -3.068672120571136475e-01 -1.492782682180404663e-01 -5.135110616683959961e-01
8.215989172458648682e-02 -4.577300846576690674e-01 -1.131233125925064087e-01 -5.962116122245788574e-01 2.269455045461654663e-01 5.534316897392272949e-01 -2.192957252264022827e-01 -9.791059046983718872e-02
1.290609389543533325e-01 -4.260936379432678223e-02 -2.314696758985519409e-01 -7.110404968261718750e-01 8.335656486451625824e-03 1.857592314481735229e-01 -1.474986672401428223e-01 -6.050115823745727539e-01
7.619412243366241455e-02 -2.613120377063751221e-01 -4.948098659515380859e-01 -1.822653412818908691e-01 7.988633960485458374e-02 5.612397789955139160e-01 1.059426590800285339e-01 -5.614777207374572754e-01
2.137674540281295776e-01 -3.054562509059906006e-01 2.155525237321853638e-01 6.799359619617462158e-02 1.503780037164688110e-01 2.319312244653701782e-01 7.908159866929054260e-03 -8.564144968986511230e-01
-5.567380189895629883e-01 -3.706071674823760986e-01 5.314495563507080078e-01 -3.247356712818145752e-01 -2.042405754327774048e-01 -1.527198255062103271e-01 -2.158988714218139648e-01 -2.305454313755035400e-01
-5.015424489974975586e-01 9.210197627544403076e-02 5.621107220649719238e-01 -1.906961947679519653e-01 1.122253481298685074e-02 3.006876111030578613e-01 2.383207529783248901e-01 -4.902072250843048096e-01
-3.075369596481323242e-01 -2.429179847240447998e-01 6.252884268760681152e-01 -2.916376292705535889e-01 -1.892834305763244629e-01 4.884336590766906738e-01 -2.282616645097732544e-01 -2.094627171754837036e-01
-2.832904756069183350e-01 -5.280624628067016602e-01 1.320543587207794189e-01 -1.578028351068496704e-01 1.275788694620132446e-01 7.449597120285034180e-01 -1.630200594663619995e-01 -2.719352766871452332e-02
-5.644051432609558105e-01 1.003335714340209961e-01 5.969405770301818848e-01 -2.401887476444244385e-01 1.354613341391086578e-02 2.135157287120819092e-01 -8.166173100471496582e-02 -4.526700675487518311e-01
-4.380176663398742676e-01 -3.526775538921356201e-01 4.413687586784362793e-01 -7.093082368373870850e-02 -4.654464125633239746e-01 3.655960261821746826e-01 -2.483763694763183594e-01 -2.681971788406372070e-01
-1.933494210243225098e-01 -5.815832018852233887e-01 -3.198646008968353271e-01 1.092364117503166199e-01 9.644025564193725586e-02 5.678540468215942383e-01 -3.724913895130157471e-01 -1.990535110235214233e-01
7.050722837448120117e-03 -1.394760608673095703e-01 -4.687954187393188477e-01 -4.294098317623138428e-01 1.805819422006607056e-01 5.364889502525329590e-01 5.757253617048263550e-02 -5.025833845138549805e-01
-1.893120408058166504e-01 -7.631228864192962646e-02 7.031095623970031738e-01 -3.654135763645172119e-01 -2.594217956066131592e-01 1.501369476318359375e-01 -1.993259787559509277e-01 -4.481918215751647949e-01
-3.324885666370391846e-01 -5.183097720146179199e-01 4.033738076686859131e-01 -1.300657391548156738e-01 -1.615546792745590210e-01 3.586341142654418945e-01 4.498240947723388672e-01 -2.900326848030090332e-01
1.437453776597976685e-01 -3.276998177170753479e-02 -3.777255415916442871e-01 -5.242838263511657715e-01 -1.860294044017791748e-01 3.327078521251678467e-01 -6.322821974754333496e-02 -6.414157152175903320e-01
-6.859573125839233398e-01 -4.687738120555877686e-01 -8.288250118494033813e-02 -2.453970909118652344e-01 -3.857606649398803711e-01 -4.484245181083679199e-02 1.750190109014511108e-01 -2.473274320363998413e-01
-5.148561596870422363e-01 -4.340731799602508545e-01 3.189082443714141846e-01 -6.126365065574645996e-02 -1.227661874145269394e-02 -1.297902762889862061e-01 -5.986207723617553711e-01 -2.563295364379882812e-01
3.039179742336273193e-01 -4.035958647727966309e-01 1.558374613523483276e-01 -5.705183371901512146e-02 2.030341327190399170e-01 3.022037148475646973e-01 6.115400791168212891e-02 -7.621773481369018555e-01
-5.088199377059936523e-01 -2.311969995498657227e-01 6.193723678588867188e-01 -5.092659592628479004e-01 1.434001922607421875e-01 -1.838336698710918427e-02 -4.392813146114349365e-02 -1.478006839752197266e-01
-8.156672120094299316e-01 -9.724909812211990356e-02 5.889232829213142395e-02 -1.626725196838378906e-01 -2.903931140899658203e-01 1.465637832880020142e-01 -1.139001771807670593e-01 -4.201388359069824219e-01
-4.387201666831970215e-01 -2.777813673019409180e-01 4.931946396827697754e-01 -3.840858638286590576e-01 -2.933773994445800781e-01 1.088666990399360657e-01 2.463227957487106323e-01 -4.254433512687683105e-01
1.297074556350708008e-01 -5.404751300811767578e-01 1.170961111783981323e-01 -4.281120598316192627e-01 5.381145477294921875e-01 3.485419228672981262e-02 -3.957810699939727783e-01 -2.159776091575622559e-01
-6.512579917907714844e-01 -2.137747360393404961e-03 4.837557971477508545e-01 -3.880499303340911865e-01 4.576030746102333069e-02 -1.992747001349925995e-02 -2.600451111793518066e-01 -3.480539321899414062e-01
2.030886709690093994e-01 -3.776283264160156250e-01 1.273365914821624756e-01 -1.589813679456710815e-01 2.141611576080322266e-01 7.963486760854721069e-02 3.196459114551544189e-01 -7.875798344612121582e-01
7.197701185941696167e-02 -4.344008490443229675e-02 -4.851373136043548584e-01 -4.034639298915863037e-01 2.959935963153839111e-01 2.421477437019348145e-01 -1.582238525152206421e-01 -6.507751941680908203e-01
-6.326634883880615234e-01 2.117842584848403931e-01 -5.132832005620002747e-02 -1.298040002584457397e-01 1.382009238004684448e-01 3.764417469501495361e-01 -4.195753931999206543e-01 -4.455891549587249756e-01
-2.786329202353954315e-02 -9.419240355491638184e-01 8.406443148851394653e-02 -8.405336737632751465e-02 -1.623648963868618011e-02 -1.406171023845672607e-01 -1.903823614120483398e-01 -2.039329111576080322e-01
-1.660689115524291992e-01 -8.819843530654907227e-01 1.610335409641265869e-01 4.007845744490623474e-02 -1.845605373382568359e-01 -4.275655001401901245e-02 2.097320705652236938e-01 -2.951412796974182129e-01
7.585971057415008545e-02 -2.185695916414260864e-01 8.203949779272079468e-02 2.896278202533721924e-01 -1.375151872634887695e-01 3.346270620822906494e-01 -3.773697614669799805e-01 -7.632589340209960938e-01
1.323852241039276123e-01 3.387612849473953247e-02 -2.039657682180404663e-01 -6.580280661582946777e-01 -1.829647086560726166e-02 8.415349572896957397e-02 -2.772063016891479492e-01 -6.499720215797424316e-01
-2.568265497684478760e-01 -3.735720515251159668e-01 7.752010822296142578e-01 -1.218999326229095459e-01 2.032725065946578979e-01 1.831346154212951660e-01 6.210940703749656677e-02 -3.161836862564086914e-01
-6.511712074279785156e-01 -3.940436244010925293e-01 -8.150034397840499878e-02 -4.545337334275245667e-02 -2.172787338495254517e-01 -2.253052294254302979e-01 -4.167660772800445557e-01 -3.746078312397003174e-01
-3.807598948478698730e-01 -3.567948639392852783e-01 1.398344933986663818e-01 3.882921636104583740e-01 -2.077217400074005127e-01 2.898066677153110504e-02 -3.729848265647888184e-01 -6.117915511131286621e-01
-3.420713916420936584e-02 -5.116142034530639648e-01 2.685986459255218506e-01 -5.682428479194641113e-01 5.472146868705749512e-01 1.560063362121582031e-01 -6.671901047229766846e-02 -1.174837201833724976e-01
-5.921480804681777954e-02 -4.757418334484100342e-01 1.193988770246505737e-01 -5.693777203559875488e-01 5.091121792793273926e-01 4.011942148208618164e-01 -9.361654520034790039e-03 -1.071298420429229736e-01
3.542516827583312988e-01 -3.968310356140136719e-01 -3.375704213976860046e-02 -3.393895626068115234e-01 3.076906502246856689e-01 7.271738350391387939e-02 -3.833473622798919678e-01 -5.948020219802856445e-01
-5.570107102394104004e-01 -4.056941568851470947e-01 -5.692928284406661987e-02 -2.859357595443725586e-01 5.594078302383422852e-01 2.262108772993087769e-01 2.746770381927490234e-01 -2.439423091709613800e-02
5.568341538310050964e-02 -5.372168421745300293e-01 -1.740810573101043701e-01 2.025888860225677490e-01 9.118278324604034424e-02 2.823154926300048828e-01 -6.009406447410583496e-01 -4.333647787570953369e-01
9.817739576101303101e-02 -3.095913529396057129e-01 -1.565108001232147217e-01 -7.565416097640991211e-01 2.611165046691894531e-01 2.872404158115386963e-01 -2.926762104034423828e-01 -2.476192414760589600e-01
-2.896755337715148926e-01 -4.640696048736572266e-01 5.944687873125076294e-02 6.189160048961639404e-03 2.233524173498153687e-01 1.530393362045288086e-01 -6.998412609100341797e-01 -3.661561310291290283e-01
-3.058781921863555908e-01 -3.505561649799346924e-01 2.640834450721740723e-01 -2.170302867889404297e-01 -2.050598263740539551e-01 7.885193228721618652e-01 -5.436855833977460861e-03 -5.352355539798736572e-02
-6.136217117309570312e-01 -1.976274698972702026e-01 1.265169978141784668e-01 -1.265758126974105835e-01 -5.167083144187927246e-01 1.821509897708892822e-01 2.046528011560440063e-01 -4.586226046085357666e-01
-3.313312530517578125e-01 -2.523994445800781250e-01 6.653895378112792969e-01 2.068852037191390991e-01 6.604897230863571167e-02 3.798481523990631104e-01 -1.200694888830184937e-01 -4.217888414859771729e-01
-1.722299009561538696e-01 -2.587525546550750732e-01 1.024864688515663147e-01 -4.425732493400573730e-01 2.107183188199996948e-01 7.950634956359863281e-01 -1.377548426389694214e-01 -3.879096731543540955e-02
3.190677165985107422e-01 -2.869409918785095215e-01 1.891290396451950073e-01 -7.056932151317596436e-02 1.910207122564315796e-01 2.062376141548156738e-01 -1.076442152261734009e-01 -8.273456692695617676e-01
-6.801411509513854980e-01 -1.583274602890014648e-01 2.124203443527221680e-01 -2.013285011053085327e-01 -2.597888708114624023e-01 -2.368304729461669922e-01 -6.754909991286695004e-04 -5.505502820014953613e-01
-3.193761110305786133e-01 -6.587275266647338867e-01 3.940511345863342285e-01 -1.516305804252624512e-01 2.136445641517639160e-01 1.635413914918899536e-01 -4.619199335575103760e-01 -6.997077725827693939e-03
-6.493729948997497559e-01 -2.714089751243591309e-01 1.314141899347305298e-01 -3.250086307525634766e-01 2.756102085113525391e-01 5.437679886817932129e-01 -8.067561686038970947e-02 5.998869240283966064e-02
-4.721520841121673584e-01 -4.306383430957794189e-01 -2.805389165878295898e-01 -2.462848126888275146e-01 -9.899582713842391968e-03 -4.072350263595581055e-01 -4.154261350631713867e-01 -3.372647762298583984e-01
4.735446721315383911e-02 -2.843653261661529541e-01 -5.509139895439147949e-01 -3.562237918376922607e-01 1.341519355773925781e-01 4.555796980857849121e-01 8.037026226520538330e-02 -5.044633150100708008e-01
-2.411902397871017456e-01 -4.209214150905609131e-01 1.741575426422059536e-03 -3.139726817607879639e-02 3.737783059477806091e-02 8.601993322372436523e-01 -2.077096328139305115e-02 -1.479603797197341919e-01
-4.762803316116333008e-01 -3.105867505073547363e-01 1.015584692358970642e-01 -7.436898071318864822e-03 -5.370559692382812500e-01 -1.170981153845787048e-01 2.329233437776565552e-01 -5.567128658294677734e-01
-1.847843974828720093e-01 -5.852882862091064453e-01 5.333135128021240234e-01 -1.523465961217880249e-01 3.510760962963104248e-01 4.256345927715301514e-01 6.099050119519233704e-02 -8.672001212835311890e-02
-1.682874262332916260e-01 1.734085679054260254e-01 2.075280994176864624e-01 -4.909439682960510254e-01 -4.050343930721282959e-01 1.882815659046173096e-01 4.001019150018692017e-02 -6.755821108818054199e-01
2.627235949039459229e-01 -7.771834135055541992e-01 -3.558756038546562195e-02 -2.276401668787002563e-01 -4.035933911800384521e-01 1.127664968371391296e-01 -3.861331567168235779e-02 -3.110963106155395508e-01
-6.305051445960998535e-01 -1.669406592845916748e-01 -1.551784127950668335e-01 1.136871986091136932e-02 -4.539599418640136719e-01 2.696240246295928955e-01 -2.735430896282196045e-01 -4.436011016368865967e-01
1.829873174428939819e-01 -4.552416801452636719e-01 -2.783880233764648438e-01 1.653284877538681030e-01 -9.477514773607254028e-02 1.483516842126846313e-01 -4.635139107704162598e-01 -6.392195224761962891e-01
-5.083050727844238281e-01 -4.439871907234191895e-01 1.411143317818641663e-02 -3.512105671688914299e-03 8.971889317035675049e-02 5.817798152565956116e-02 -6.908180117607116699e-01 -2.358518540859222412e-01
-2.580077946186065674e-01 -4.442962706089019775e-01 -4.675633609294891357e-01 3.245988190174102783e-01 -2.592473626136779785e-01 3.214699029922485352e-01 6.933102011680603027e-02 -4.865123033523559570e-01
2.600397467613220215e-01 -2.802895307540893555e-01 -3.167570531368255615e-01 -3.629439473152160645e-01 2.589485943317413330e-01 1.455462574958801270e-01 -3.986478149890899658e-01 -6.120421886444091797e-01
-2.491099238395690918e-01 9.831485897302627563e-02 2.111351937055587769e-01 2.601613700389862061e-01 -2.185334563255310059e-01 4.994097948074340820e-01 -2.804256379604339600e-01 -6.634839773178100586e-01
-1.665992289781570435e-01 -5.436344146728515625e-01 6.434802412986755371e-01 -2.111571133136749268e-01 1.853915005922317505e-01 2.959465980529785156e-01 1.761479675769805908e-01 -2.550876438617706299e-01
-6.046616435050964355e-01 -3.020375967025756836e-01 1.137736588716506958e-01 3.514548763632774353e-02 4.772506952285766602e-01 -7.371959835290908813e-02 -4.371376633644104004e-01 -3.235518634319305420e-01
-2.022078633308410645e-01 -7.196899652481079102e-01 -3.375009074807167053e-02 -4.509212076663970947e-01 1.134243458509445190e-01 4.170269966125488281e-01 -1.588918864727020264e-01 1.570546329021453857e-01
-1.502564847469329834e-01 -6.960422396659851074e-01 1.903022676706314087e-01 3.377338647842407227e-01 -1.805904358625411987e-01 1.269519180059432983e-01 1.327965855598449707e-01 -5.256466269493103027e-01
-6.290292143821716309e-01 -2.602252066135406494e-01 -3.661401867866516113e-01 -4.705740213394165039e-01 -1.357790082693099976e-01 -1.599277555942535400e-01 1.688439846038818359e-01 -3.295231759548187256e-01
-1.676740646362304688e-01 -3.128552436828613281e-01 7.477929592132568359e-01 -2.485085874795913696e-01 2.549631707370281219e-02 1.896452754735946655e-01 1.699970215559005737e-01 -4.330608844757080078e-01
-8.116228505969047546e-03 -1.674943417310714722e-01 -2.211787700653076172e-01 8.330613374710083008e-02 3.689525425434112549e-01 2.120860964059829712e-01 2.146762907505035400e-01 -8.299563527107238770e-01
3.466791212558746338e-01 -4.200353622436523438e-01 1.667970865964889526e-01 -5.620942115783691406e-01 -6.784133613109588623e-03 9.218166768550872803e-02 -4.511178731918334961e-01 -3.841380178928375244e-01
2.864764928817749023e-01 -3.476904332637786865e-01 8.556436747312545776e-02 -1.218505017459392548e-02 2.062715440988540649e-01 2.602792382240295410e-01 4.949472472071647644e-02 -8.226968646049499512e-01
-1.663855761289596558e-01 -5.177316069602966309e-01 6.559693068265914917e-02 1.450079958885908127e-02 -1.049323286861181259e-02 8.146883845329284668e-01 -1.796599775552749634e-01 -6.042709574103355408e-02
1.672514230012893677e-01 -8.691492676734924316e-01 9.527315199375152588e-02 -1.666759252548217773e-01 -3.102430701255798340e-01 1.164511069655418396e-01 -1.075279861688613892e-01 -2.416086643934249878e-01
-5.999383702874183655e-02 -8.466637134552001953e-01 -1.583873033523559570e-01 2.781012794002890587e-03 5.763146653771400452e-02 1.966632604598999023e-01 -4.435254335403442383e-01 -1.255166083574295044e-01
2.430270910263061523e-01 -3.086827099323272705e-01 -1.693404763936996460e-01 -1.347833871841430664e-01 2.580783069133758545e-01 2.954361140727996826e-01 1.001704335212707520e-01 -7.967991232872009277e-01
-5.803552269935607910e-01 6.878655403852462769e-02 3.827973306179046631e-01 -8.490675687789916992e-02 -5.450112372636795044e-02 2.083616107702255249e-01 -4.474431276321411133e-01 -5.080580711364746094e-01
-4.284900128841400146e-01 -1.138325128704309464e-02 3.165067732334136963e-02 -5.069186091423034668e-01 -4.803210496902465820e-01 -3.692665696144104004e-02 6.779229640960693359e-02 -5.671249628067016602e-01
3.549971282482147217e-01 -4.341631829738616943e-01 -1.554211676120758057e-01 -4.095404148101806641e-01 2.408414036035537720e-01 1.034657061100006104e-01 -1.497386395931243896e-01 -6.344043612480163574e-01
-7.334728837013244629e-01 -3.399358987808227539e-01 -1.103547886013984680e-01 -1.687946021556854248e-01 4.187926948070526123e-01 -7.257730700075626373e-03 -3.202472031116485596e-01 -1.667120754718780518e-01
-1.807456016540527344e-01 -3.589889705181121826e-01 -1.036966219544410706e-01 2.667643129825592041e-02 1.113428995013237000e-01 8.429782986640930176e-01 -2.735972404479980469e-01 -1.706700921058654785e-01
-5.433783531188964844e-01 1.299183815717697144e-01 -5.485581234097480774e-02 1.448528617620468140e-01 1.964931562542915344e-02 1.001062393188476562e-01 -2.893793284893035889e-01 -7.547992467880249023e-01
-3.362548947334289551e-01 -2.436059862375259399e-01 -7.431798428297042847e-02 4.251768589019775391e-01 -1.635722815990447998e-01 4.813750982284545898e-01 -3.121463358402252197e-01 -5.342069268226623535e-01
-1.924404352903366089e-01 -7.839846611022949219e-01 2.251827269792556763e-01 2.546739578247070312e-01 -1.040087640285491943e-01 2.320053614675998688e-02 2.097553312778472900e-01 -4.212071597576141357e-01
-4.888762831687927246e-01 -1.993044316768646240e-01 1.692185401916503906e-01 -2.106180936098098755e-01 -5.133711695671081543e-01 2.321337908506393433e-01 3.674271106719970703e-01 -4.425428211688995361e-01
-5.527143478393554688e-01 -3.013494312763214111e-01 1.097986623644828796e-01 1.736291050910949707e-01 4.739974811673164368e-02 2.517167292535305023e-02 -6.128902435302734375e-01 -4.277590215206146240e-01
-6.232174634933471680e-01 -2.108294367790222168e-01 2.987040765583515167e-02 -1.198915466666221619e-01 4.517127275466918945e-01 5.150305628776550293e-01 -2.747861146926879883e-01 -8.412208408117294312e-02
2.862510383129119873e-01 -2.591287493705749512e-01 3.485102653503417969e-01 -2.816896652802824974e-03 -5.787147581577301025e-02 2.578164339065551758e-01 -1.782020553946495056e-02 -8.119787573814392090e-01
-1.686325520277023315e-01 -2.109155356884002686e-01 3.764630109071731567e-02 3.212354183197021484e-01 -4.070461094379425049e-01 1.670985817909240723e-01 -3.731452226638793945e-01 -6.997303366661071777e-01
-3.127071261405944824e-01 -5.343593358993530273e-01 3.187586963176727295e-01 -1.661557331681251526e-02 2.579386830329895020e-01 2.825181782245635986e-01 -5.891823172569274902e-01 -1.459674239158630371e-01
-1.769578307867050171e-01 -3.675931692123413086e-01 -9.207950532436370850e-02 1.870097815990447998e-01 2.689688205718994141e-01 8.085348010063171387e-01 -1.890360936522483826e-02 -2.523482739925384521e-01
-2.288749963045120239e-01 -4.851576983928680420e-01 7.186653614044189453e-01 -1.416005343198776245e-01 1.025018244981765747e-01 2.747824192047119141e-01 1.349945366382598877e-01 -2.673426568508148193e-01
-5.796182155609130859e-01 -4.584600329399108887e-01 2.625205516815185547e-01 -2.955659627914428711e-01 -3.509294688701629639e-01 -1.843382865190505981e-01 -3.096567392349243164e-01 -2.110958546400070190e-01
2.103421241044998169e-01 -8.259333968162536621e-01 -1.556875649839639664e-02 -1.039479970932006836e-01 -3.218791484832763672e-01 2.832112014293670654e-01 -6.117421016097068787e-02 -2.738349437713623047e-01
-6.749112010002136230e-01 -1.681737303733825684e-01 -4.374920129776000977e-01 -3.874019086360931396e-01 -6.168047338724136353e-02 1.930488273501396179e-02 1.537418514490127563e-01 -3.833001852035522461e-01
-7.637162804603576660e-01 -2.409934401512145996e-01 1.522497087717056274e-01 -2.682467997074127197e-01 -2.927661538124084473e-01 -9.119224548339843750e-02 1.104399934411048889e-01 -3.966086208820343018e-01
-3.761088252067565918e-01 -3.161536902189254761e-02 -8.775654435157775879e-02 3.483885228633880615e-01 -5.562914535403251648e-02 3.159481883049011230e-01 -4.838025867938995361e-01 -6.256869435310363770e-01
3.537604808807373047e-01 -3.038182556629180908e-01 6.128244102001190186e-02 -6.323592662811279297e-01 1.297744661569595337e-01 -4.475703090429306030e-02 -1.021462082862854004e-01 -5.912999510765075684e-01
-5.951277017593383789e-01 -6.350138573907315731e-04 2.254621982574462891e-01 -1.735661625862121582e-01 -3.790065646171569824e-01 -1.302374303340911865e-01 2.882768027484416962e-02 -6.351578831672668457e-01
1.727777272462844849e-01 -3.970804214477539062e-01 3.490773141384124756e-01 3.324508294463157654e-02 4.631614778190851212e-03 6.972508877515792847e-02 1.714021563529968262e-01 -8.094770908355712891e-01
-6.948004364967346191e-01 -3.884213566780090332e-01 1.697560548782348633e-01 -7.349573541432619095e-03 -4.030931890010833740e-01 1.276243329048156738e-01 1.887583136558532715e-01 -3.508676886558532715e-01
-2.788659743964672089e-02 -6.782860159873962402e-01 -9.529190137982368469e-03 6.543233245611190796e-02 -1.017347946763038635e-01 -3.236170485615730286e-02 -5.844014286994934082e-01 -4.264458715915679932e-01
-7.920569777488708496e-01 -3.954892754554748535e-01 2.544996142387390137e-01 -9.546026587486267090e-02 3.462111577391624451e-02 -1.560690999031066895e-01 2.150459140539169312e-01 -2.656127214431762695e-01
-2.505824267864227295e-01 -4.764047563076019287e-01 7.342045307159423828e-01 -1.767852753400802612e-01 2.330112308263778687e-01 5.385450273752212524e-02 3.387529030442237854e-02 -2.856489121913909912e-01
1.297437101602554321e-01 -3.128072023391723633e-01 3.081739246845245361e-01 7.554604858160018921e-02 -4.735422506928443909e-02 1.768353730440139771e-01 2.744076251983642578e-01 -8.220871090888977051e-01
-3.151711821556091309e-01 -4.702014029026031494e-01 6.632024645805358887e-01 -3.531035184860229492e-01 -1.889845430850982666e-01 -5.472265556454658508e-02 -1.104639172554016113e-01 -2.532710433006286621e-01
-6.688612103462219238e-01 5.456449836492538452e-02 -1.885535418987274170e-01 -4.823912680149078369e-01 2.442250102758407593e-01 5.742224305868148804e-02 2.770015001296997070e-01 -3.764580190181732178e-01
-4.939782992005348206e-02 -2.418055683374404907e-01 -6.385983526706695557e-02 9.032512456178665161e-02 4.373806416988372803e-01 4.648648574948310852e-02 3.035985529422760010e-01 -8.007610440254211426e-01
-4.773688018321990967e-01 -1.376066207885742188e-01 6.497769951820373535e-01 -1.068441495299339294e-01 -1.047562360763549805e-01 1.515044569969177246e-01 -2.989105582237243652e-01 -4.430380463600158691e-01
-9.139192290604114532e-03 -2.054597735404968262e-01 -2.390356094110757113e-04 1.036158204078674316e-01 1.996880471706390381e-01 3.217107355594635010e-01 4.197243154048919678e-01 -7.921016812324523926e-01
4.279918968677520752e-02 -5.218228101730346680e-01 -3.089984655380249023e-01 2.059457749128341675e-01 -2.737157642841339111e-01 2.541480064392089844e-01 -3.080484271049499512e-01 -5.946176052093505859e-01
-6.371013522148132324e-01 3.087919391691684723e-02 -3.072499930858612061e-01 -4.209173321723937988e-01 1.519921422004699707e-01 1.406365334987640381e-01 3.172892630100250244e-01 -4.219261705875396729e-01
-9.569508582353591919e-02 -8.231014013290405273e-01 1.814804077148437500e-01 -2.337103933095932007e-01 2.516461610794067383e-01 -7.468127459287643433e-02 3.526860177516937256e-01 -1.802786290645599365e-01
-5.316491723060607910e-01 -2.308504134416580200e-01 -1.038929671049118042e-01 -7.181489467620849609e-01 -1.352658569812774658e-01 -5.127613246440887451e-02 -3.029753863811492920e-01 -1.574976742267608643e-01
-7.616583108901977539e-01 3.885335847735404968e-02 -3.027999773621559143e-02 -2.164464592933654785e-01 3.354636728763580322e-01 4.875793308019638062e-02 -3.597411811351776123e-01 -3.553509414196014404e-01
-5.701603889465332031e-01 -3.500454127788543701e-01 3.780261054635047913e-02 -6.847031712532043457e-01 -2.082067430019378662e-01 -8.835528045892715454e-03 -1.886450052261352539e-01 -5.588187277317047119e-02
-2.732994556427001953e-01 -4.813241362571716309e-01 6.762652993202209473e-01 -3.424948453903198242e-01 -2.068243026733398438e-01 -6.173820700496435165e-03 6.073469994589686394e-04 -2.760114669799804688e-01
-5.777081251144409180e-01 7.401615381240844727e-02 -2.129168249666690826e-02 4.217135161161422729e-02 1.212618127465248108e-01 3.899272382259368896e-01 -5.291872024536132812e-01 -4.601699709892272949e-01
-3.308361470699310303e-01 -8.594287186861038208e-02 4.387699067592620850e-01 -3.572013974189758301e-01 -5.004476904869079590e-01 2.778053283691406250e-01 1.096028536558151245e-01 -4.726658463478088379e-01
3.485634922981262207e-01 -5.687279701232910156e-01 1.007751747965812683e-01 -2.550060749053955078e-01 3.484341502189636230e-01 1.829455643892288208e-01 2.876309491693973541e-02 -5.693553090095520020e-01
-1.521777808666229248e-01 -3.067846596240997314e-01 -3.803817629814147949e-01 2.418625652790069580e-01 -3.593112826347351074e-01 4.590221643447875977e-01 -2.184293568134307861e-01 -5.403887629508972168e-01
-3.568373620510101318e-01 -8.611973524093627930e-01 -7.343295961618423462e-02 -2.067708782851696014e-02 1.614098548889160156e-01 2.383567094802856445e-01 -2.010443806648254395e-01 4.359559342265129089e-02
-2.353621721267700195e-01 -4.681367874145507812e-01 6.514306664466857910e-01 -3.319467902183532715e-01 -1.889088004827499390e-01 1.153661310672760010e-01 2.448175996541976929e-01 -2.863046228885650635e-01
-2.379895448684692383e-01 -4.965972006320953369e-01 6.632795929908752441e-01 -2.024391479790210724e-02 3.086148500442504883e-01 -4.700295254588127136e-02 1.263940893113613129e-02 -3.984851241111755371e-01
-3.095845580101013184e-01 -4.524952471256256104e-01 5.227248072624206543e-01 -2.572882473468780518e-01 -3.832552433013916016e-01 5.154474079608917236e-02 2.797409594058990479e-01 -3.635527491569519043e-01
-5.181158185005187988e-01 -1.667755246162414551e-01 5.031027197837829590e-01 -6.458043456077575684e-01 3.576494753360748291e-02 1.356033831834793091e-01 -1.164217013865709305e-03 -1.178872138261795044e-01
1.275348849594593048e-02 -7.652273774147033691e-02 -4.822126924991607666e-01 -4.856237769126892090e-01 2.009962946176528931e-01 3.448232412338256836e-01 8.551783859729766846e-02 -5.991713404655456543e-01
-7.381645441055297852e-01 -5.163917541503906250e-01 2.123610079288482666e-01 1.273337155580520630e-01 -7.475222647190093994e-02 -2.446864731609821320e-02 2.157547175884246826e-01 -2.727724015712738037e-01
-4.364424645900726318e-01 2.899760752916336060e-02 -3.771240413188934326e-01 3.159326314926147461e-02 -2.040005326271057129e-01 -1.377862095832824707e-01 -2.732996344566345215e-01 -7.281227707862854004e-01
-4.240485131740570068e-01 2.117265388369560242e-02 2.770597934722900391e-01 2.329920381307601929e-01 2.400622516870498657e-01 3.388463705778121948e-02 -4.325775206089019775e-01 -6.654215455055236816e-01
1.229042708873748779e-01 -4.059278070926666260e-01 9.971013665199279785e-02 2.809046506881713867e-01 -1.757190227508544922e-01 1.940806508064270020e-01 -4.621430039405822754e-01 -6.701843142509460449e-01
-2.284611910581588745e-01 -2.919777035713195801e-01 1.099615842103958130e-01 3.329117298126220703e-01 -3.729577660560607910e-01 2.100648432970046997e-01 -3.636736571788787842e-01 -6.512675881385803223e-01
2.871987521648406982e-01 -3.989825546741485596e-01 2.056978493928909302e-01 -5.202895402908325195e-01 2.819649279117584229e-01 -7.356095314025878906e-02 -4.276274144649505615e-01 -4.213505685329437256e-01
-3.372942805290222168e-01 -3.788974583148956299e-01 2.443262636661529541e-01 3.241700530052185059e-01 -2.175929844379425049e-01 -5.801500007510185242e-02 -4.439611434936523438e-01 -5.745206475257873535e-01
-2.437287708744406700e-03 -4.182395637035369873e-01 -3.920921683311462402e-01 -1.291758120059967041e-01 1.844243109226226807e-01 2.468492686748504639e-01 -6.522718667984008789e-01 -3.663901686668395996e-01
-5.586653351783752441e-01 -4.444375336170196533e-01 5.183553695678710938e-01 -3.105829060077667236e-01 2.491682171821594238e-01 -1.828652471303939819e-01 -9.906082414090633392e-04 -1.723049730062484741e-01
-4.991276264190673828e-01 -2.170728445053100586e-01 5.809378251433372498e-02 3.594170510768890381e-01 -3.004445135593414307e-01 4.227359294891357422e-01 -1.702134907245635986e-01 -5.227333903312683105e-01
-4.842922985553741455e-01 -3.614734411239624023e-01 5.209395289421081543e-01 -4.197227954864501953e-01 2.038408964872360229e-01 3.737901747226715088e-01 7.692335546016693115e-02 -8.087702095508575439e-03
-5.832444429397583008e-01 -2.736237645149230957e-01 -2.178423553705215454e-01 -6.938722729682922363e-02 -1.197051107883453369e-01 6.951234936714172363e-01 -5.987058952450752258e-02 -1.776957958936691284e-01
-3.634219765663146973e-01 1.770382970571517944e-01 -1.900690495967864990e-01 1.836017072200775146e-01 2.576772868633270264e-01 2.395289689302444458e-01 -4.784018397331237793e-01 -6.435105800628662109e-01
4.947816208004951477e-02 -8.788170218467712402e-01 -1.727699786424636841e-01 -2.365059852600097656e-01 8.073188364505767822e-02 2.007296532392501831e-01 2.782889008522033691e-01 -1.232619807124137878e-01
6.937833130359649658e-02 -1.496223211288452148e-01 -5.688965320587158203e-02 -2.615228593349456787e-01 1.841286569833755493e-01 -2.168335467576980591e-01 -3.716846108436584473e-01 -8.258932232856750488e-01
1.975526958703994751e-01 -3.611135184764862061e-01 2.511711716651916504e-01 -1.437376141548156738e-01 1.916175633668899536e-01 2.597050964832305908e-01 3.509368598461151123e-01 -7.207647562026977539e-01
-6.797955632209777832e-01 -2.291316539049148560e-01 2.184360325336456299e-01 -5.658424496650695801e-01 2.095723152160644531e-02 -2.350191026926040649e-01 1.025642529129981995e-01 -2.264777719974517822e-01
-1.894886493682861328e-01 -4.559954106807708740e-01 5.790657997131347656e-01 -2.445928007364273071e-01 -4.860055148601531982e-01 1.860456317663192749e-01 -1.627667248249053955e-02 -2.999001145362854004e-01
2.843998670578002930e-01 -5.086087584495544434e-01 3.348034918308258057e-01 -6.482253074645996094e-01 1.577112674713134766e-01 1.487858146429061890e-01 -9.963440150022506714e-02 -2.668470442295074463e-01
-1.131936237215995789e-01 -3.298236727714538574e-01 1.482470035552978516e-01 3.196103572845458984e-01 -8.986575156450271606e-02 4.312523305416107178e-01 -5.406399369239807129e-01 -5.176191926002502441e-01
-2.256183326244354248e-01 -4.649929106235504150e-01 5.510470271110534668e-01 -2.293706536293029785e-01 3.677178621292114258e-01 2.810743153095245361e-01 2.885248363018035889e-01 -2.813334465026855469e-01
-2.651980817317962646e-01 -4.315906465053558350e-01 6.564081907272338867e-01 1.103109940886497498e-01 1.344384700059890747e-01 3.098023831844329834e-01 1.305405795574188232e-01 -4.114209413528442383e-01
-5.621598362922668457e-01 5.368554964661598206e-02 5.042608976364135742e-01 -3.377919793128967285e-01 -1.367599964141845703e-01 9.768883138895034790e-02 -3.368290066719055176e-01 -4.135355651378631592e-01
-4.047190845012664795e-01 4.771552234888076782e-02 3.144236207008361816e-01 -2.243638783693313599e-02 1.582726836204528809e-01 5.053285881876945496e-02 -6.660628914833068848e-01 -5.131438970565795898e-01
-1.563931554555892944e-01 -5.838294029235839844e-01 6.553983092308044434e-01 -3.686841726303100586e-01 1.758469939231872559e-01 1.922900602221488953e-02 3.691462054848670959e-02 -1.911926269531250000e-01
-7.362272739410400391e-01 -3.596890866756439209e-01 3.388011157512664795e-01 -2.870036661624908447e-01 1.181986778974533081e-01 -2.487644851207733154e-01 -2.449842914938926697e-02 -2.344804406166076660e-01
1.381558948196470737e-03 -1.809848994016647339e-01 1.000836025923490524e-02 3.986845910549163818e-01 -3.857819363474845886e-02 3.091400563716888428e-01 -3.163367509841918945e-01 -7.817086577415466309e-01
-7.700087428092956543e-01 -3.695348501205444336e-01 -8.106327056884765625e-02 -2.845264971256256104e-01 1.588463634252548218e-01 3.435491621494293213e-01 -1.987021565437316895e-01 1.622155681252479553e-02
-5.289080142974853516e-01 -4.533739686012268066e-01 -1.521351337432861328e-01 -6.336485147476196289e-01 -2.815482318401336670e-01 5.797646567225456238e-02 -3.283165767788887024e-02 -7.964964956045150757e-02
-8.125143498182296753e-02 -5.451554059982299805e-01 -1.008945610374212265e-02 -1.143902167677879333e-01 4.149401187896728516e-01 2.287802249193191528e-01 -5.891489982604980469e-01 -3.337733149528503418e-01
1.646970063447952271e-01 -3.333083391189575195e-01 -2.242614775896072388e-01 -4.533357545733451843e-02 3.292717933654785156e-01 2.567741870880126953e-01 1.918334662914276123e-01 -7.734849452972412109e-01
-6.696678996086120605e-01 -3.890283703804016113e-01 -3.670807927846908569e-02 -1.660226285457611084e-01 -2.431358844041824341e-01 1.249605640769004822e-01 -4.836773276329040527e-01 -2.502337098121643066e-01
1.921437829732894897e-01 -2.097321897745132446e-01 -2.405422031879425049e-01 -6.639035344123840332e-01 2.820676937699317932e-02 3.385402858257293701e-01 -3.151729106903076172e-01 -4.535699486732482910e-01
-2.318114042282104492e-01 -1.634670048952102661e-01 2.388733327388763428e-01 3.669317662715911865e-01 -8.596063405275344849e-02 5.056701302528381348e-01 -3.978375196456909180e-01 -5.536031126976013184e-01
-4.780653119087219238e-01 -3.248935937881469727e-01 4.644683003425598145e-01 -4.566430151462554932e-01 -3.225204348564147949e-01 2.239362299442291260e-01 1.811731904745101929e-01 -2.337806671857833862e-01
-4.334910809993743896e-01 -4.223729968070983887e-01 5.958449840545654297e-01 -3.081938326358795166e-01 1.599391549825668335e-01 3.179949522018432617e-01 1.563355922698974609e-01 -1.803609579801559448e-01
-6.640590429306030273e-01 3.000575490295886993e-02 2.803504765033721924e-01 -4.383862316608428955e-01 -2.819678783416748047e-01 9.926088154315948486e-02 4.660639166831970215e-02 -4.425107240676879883e-01
-2.194038629531860352e-01 -2.705042958259582520e-01 3.847338557243347168e-01 -3.341310620307922363e-01 -6.006236653774976730e-03 7.773625850677490234e-01 -1.075822114944458008e-01 -5.588379502296447754e-02
-1.673339456319808960e-01 -5.410590171813964844e-01 3.753943741321563721e-02 -6.679494865238666534e-03 -2.733909189701080322e-01 -3.722746372222900391e-01 -4.447789192199707031e-01 -5.163733959197998047e-01
-7.529161125421524048e-02 -5.440003275871276855e-01 -5.749125033617019653e-02 3.187491595745086670e-01 2.638462744653224945e-02 1.543485373258590698e-01 -5.730964541435241699e-01 -4.904379248619079590e-01
-7.745050191879272461e-01 -3.695485591888427734e-01 -1.591732501983642578e-01 -2.127872109413146973e-01 -9.142767637968063354e-03 2.781499028205871582e-01 -3.290637731552124023e-01 -8.501423150300979614e-02
-6.923354864120483398e-01 -5.012906193733215332e-01 -1.568695753812789917e-01 -1.464597880840301514e-01 2.171274423599243164e-01 3.260059952735900879e-01 -2.578827440738677979e-01 5.824966356158256531e-02
-8.031688928604125977e-01 -4.144538640975952148e-01 6.603036075830459595e-02 -2.942118942737579346e-01 1.127352938055992126e-01 2.652356326580047607e-01 -9.424833208322525024e-02 1.688954234123229980e-02
-5.070387125015258789e-01 -4.117537736892700195e-01 7.428464293479919434e-02 1.683126389980316162e-01 2.595598697662353516e-01 -1.899262075312435627e-03 -6.026151776313781738e-01 -3.301562368869781494e-01
2.911937236785888672e-01 -4.091078341007232666e-01 3.404324650764465332e-01 -6.171795725822448730e-01 1.331352144479751587e-01 1.988490968942642212e-01 -3.248043060302734375e-01 -2.970996797084808350e-01
-1.556011438369750977e-01 3.134313598275184631e-02 4.283115267753601074e-02 -5.239941477775573730e-01 -4.570459723472595215e-01 1.545511335134506226e-01 3.332298099994659424e-01 -5.954681038856506348e-01
1.509402096271514893e-01 -5.047116875648498535e-01 -7.143215276300907135e-03 -5.213621854782104492e-01 3.840124011039733887e-01 -1.968840658664703369e-01 -4.085920751094818115e-01 -3.121493756771087646e-01
3.825096786022186279e-02 -6.500917673110961914e-01 -5.570607259869575500e-02 -1.931032687425613403e-01 4.486369788646697998e-01 5.484051108360290527e-01 -1.100064367055892944e-01 -1.462901085615158081e-01
-7.048439979553222656e-01 1.919661834836006165e-02 -1.098056696355342865e-02 -1.131499260663986206e-01 4.360733032226562500e-01 2.330360710620880127e-01 -3.551129698753356934e-01 -3.454445302486419678e-01
-1.065619811415672302e-01 -3.344865143299102783e-01 -1.026804819703102112e-01 -1.080096364021301270e-01 -4.859284758567810059e-01 1.455457806587219238e-01 -4.533442854881286621e-01 -6.258777379989624023e-01
-1.857899129390716553e-01 -6.198520660400390625e-01 2.201665788888931274e-01 3.241719603538513184e-01 -2.730152308940887451e-01 9.541954100131988525e-02 2.627047598361968994e-01 -5.244508981704711914e-01
-7.503203153610229492e-01 -2.471506297588348389e-01 3.130446076393127441e-01 -4.333385527133941650e-01 -7.812886685132980347e-02 -7.452309876680374146e-02 -1.290486901998519897e-01 -2.486869543790817261e-01
2.060877531766891479e-01 -6.396065354347229004e-01 -3.136230111122131348e-01 1.354482304304838181e-02 2.458863891661167145e-02 -4.375404864549636841e-02 -1.963299000635743141e-03 -6.688539385795593262e-01
-9.920725971460342407e-02 -3.291534483432769775e-01 -1.291319280862808228e-01 -1.784896291792392731e-02 -3.977662622928619385e-01 4.633517265319824219e-01 -1.103116944432258606e-01 -6.926332712173461914e-01
-3.226160109043121338e-01 -2.757870852947235107e-01 4.557687938213348389e-01 -2.369302064180374146e-01 -5.426135659217834473e-01 3.299348056316375732e-01 -2.703292369842529297e-01 -2.821966409683227539e-01
-6.484479904174804688e-01 -2.259895205497741699e-01 5.476064085960388184e-01 -3.933384120464324951e-01 -3.625503554940223694e-02 1.134842559695243835e-01 -3.840326890349388123e-02 -2.412224709987640381e-01
-3.877007663249969482e-01 -1.327635794878005981e-01 4.709699377417564392e-02 -5.017613768577575684e-01 4.517113789916038513e-02 5.103787183761596680e-01 4.450487196445465088e-01 -3.427598178386688232e-01
-1.875121444463729858e-01 -3.952273130416870117e-01 5.963875725865364075e-02 1.123602017760276794e-01 1.342276632785797119e-01 8.536705374717712402e-01 -1.605349332094192505e-01 -1.411063075065612793e-01
-4.910154640674591064e-01 -2.705766856670379639e-01 -9.125148504972457886e-02 3.479799628257751465e-01 -3.071059882640838623e-01 2.530456483364105225e-01 -2.499790042638778687e-01 -5.791714191436767578e-01
-5.055074021220207214e-02 -6.648135185241699219e-01 2.746814489364624023e-01 -1.269031167030334473e-01 4.807171821594238281e-01 4.263048470020294189e-01 -2.187295258045196533e-01 -5.697182938456535339e-02
-6.527373194694519043e-02 -3.347920477390289307e-01 7.196931838989257812e-01 -2.874934375286102295e-01 7.124987244606018066e-02 2.691014111042022705e-01 2.211115211248397827e-01 -3.958036303520202637e-01
-1.499101072549819946e-01 -4.580576717853546143e-01 6.054976582527160645e-01 -3.980852365493774414e-01 -3.424521982669830322e-01 8.434750139713287354e-03 1.503905802965164185e-01 -3.203882277011871338e-01
-5.952321290969848633e-01 -3.402637243270874023e-01 2.443628162145614624e-01 -2.180646657943725586e-01 -1.794995181262493134e-02 -1.435103714466094971e-01 -5.440988540649414062e-01 -3.251045942306518555e-01
-6.574897170066833496e-01 -1.771752685308456421e-01 3.405125439167022705e-01 -3.344276249408721924e-01 -3.072627186775207520e-01 1.542585436254739761e-02 2.695646584033966064e-01 -3.757818937301635742e-01
-5.813263058662414551e-01 -3.174064755439758301e-01 -9.001866728067398071e-02 -1.492171436548233032e-01 4.343796372413635254e-01 5.296475887298583984e-01 -2.480077296495437622e-01 1.495285611599683762e-02
-7.015071511268615723e-01 -9.866532683372497559e-02 -3.588851988315582275e-01 -1.336496621370315552e-01 -1.074352860450744629e-01 1.857068389654159546e-01 -3.817601799964904785e-01 -3.996522724628448486e-01
-2.073131799697875977e-01 -4.341641664505004883e-01 4.887509047985076904e-01 -4.408507049083709717e-01 -4.962637424468994141e-01 2.340894937515258789e-02 7.456523831933736801e-03 -2.973459959030151367e-01
-2.913136482238769531e-01 -2.343702316284179688e-01 8.502802811563014984e-03 3.984235823154449463e-01 8.836629241704940796e-02 1.892510503530502319e-01 -5.461055040359497070e-01 -5.996146798133850098e-01
-3.669792711734771729e-01 -3.093233704566955566e-01 4.649835824966430664e-01 -1.355288177728652954e-01 1.456380933523178101e-01 2.786489017307758331e-02 -6.667102575302124023e-01 -2.618739306926727295e-01
-3.328678011894226074e-01 -2.545365393161773682e-01 -8.560482412576675415e-02 -2.051550149917602539e-01 -5.918647050857543945e-01 4.558865725994110107e-01 2.546443939208984375e-01 -3.898886740207672119e-01
7.973489165306091309e-02 -5.484365820884704590e-01 2.568966448307037354e-01 -4.827569723129272461e-01 4.830137491226196289e-01 -1.828447729349136353e-02 -3.705375194549560547e-01 -1.512439101934432983e-01
-4.182796478271484375e-01 -3.571261167526245117e-01 4.082040190696716309e-01 -3.118740320205688477e-01 -9.702211618423461914e-02 2.424470782279968262e-01 5.146547555923461914e-01 -3.170863091945648193e-01
-5.044978857040405273e-01 -7.747672498226165771e-03 5.234563350677490234e-01 -3.711983561515808105e-01 1.885269284248352051e-01 1.943486779928207397e-01 3.403269052505493164e-01 -3.801199793815612793e-01
-3.846741318702697754e-01 -3.728077411651611328e-01 5.042248964309692383e-01 -9.245137125253677368e-02 6.025375723838806152e-01 -8.683632314205169678e-02 -8.596334606409072876e-02 -2.688280045986175537e-01
-5.654023885726928711e-01 -4.792300164699554443e-01 -4.587214905768632889e-03 -1.284435987472534180e-01 2.526317238807678223e-01 1.395113915205001831e-01 -5.880238413810729980e-01 -7.128559052944183350e-02
-6.069406270980834961e-01 -3.879388272762298584e-01 3.195717334747314453e-01 -1.850312650203704834e-01 -4.970445036888122559e-01 6.157858669757843018e-02 2.046489343047142029e-02 -3.057774901390075684e-01
-3.498095571994781494e-01 -2.627421021461486816e-01 4.542043805122375488e-01 -3.922964036464691162e-01 2.997685968875885010e-01 5.541433691978454590e-01 -2.266884446144104004e-01 -8.824256248772144318e-03
-7.863172888755798340e-01 -1.328254640102386475e-01 -1.387443095445632935e-01 8.750361157581210136e-04 -1.323937028646469116e-01 2.573086619377136230e-01 -3.273530602455139160e-01 -3.923211097717285156e-01
2.292627394199371338e-01 -8.138045072555541992e-01 1.117627173662185669e-01 -2.113079279661178589e-01 -2.409798502922058105e-01 -5.019829422235488892e-02 -2.197450846433639526e-01 -3.451663851737976074e-01
-3.701975047588348389e-01 -6.562354564666748047e-01 2.011673599481582642e-01 -7.049417495727539062e-02 3.007287383079528809e-01 5.412087440490722656e-01 -1.391017157584428787e-02 5.773118510842323303e-02
-7.516428232192993164e-01 -4.554956853389739990e-01 3.112995326519012451e-01 -4.043178260326385498e-02 -2.002006024122238159e-02 -1.533178538084030151e-01 1.623320132493972778e-01 -2.806345224380493164e-01
-6.621745228767395020e-01 -4.451752603054046631e-01 5.017851591110229492e-01 -1.978455185890197754e-01 1.230699345469474792e-01 2.107344865798950195e-01 -9.523890167474746704e-02 -6.153795868158340454e-02
6.200997531414031982e-02 -2.410926222801208496e-01 -4.331509172916412354e-01 -3.527435660362243652e-01 -1.997632719576358795e-02 7.109907865524291992e-01 -2.284365147352218628e-01 -2.605596482753753662e-01
2.981774508953094482e-01 -4.775931537151336670e-01 2.868492007255554199e-01 -6.754727102816104889e-03 2.182811498641967773e-01 4.166903719305992126e-02 1.312053576111793518e-02 -7.423689961433410645e-01
-7.558728456497192383e-01 -3.399649560451507568e-01 -2.941062748432159424e-01 -2.079059183597564697e-01 1.073785945773124695e-01 -9.956276416778564453e-02 -2.973535060882568359e-01 -2.710991203784942627e-01
-1.657571941614151001e-01 -4.347171187400817871e-01 5.942713022232055664e-01 -1.255360692739486694e-01 -2.530024647712707520e-01 2.908560335636138916e-01 2.884728014469146729e-01 -4.275556504726409912e-01
1.622227132320404053e-01 -3.035739958286285400e-01 3.744082450866699219e-01 -5.840124189853668213e-02 -1.745291203260421753e-01 2.714720368385314941e-01 2.651077210903167725e-01 -7.506629824638366699e-01
-4.212472438812255859e-01 -3.591357767581939697e-01 -2.223551720380783081e-01 -5.922406911849975586e-01 -2.823327779769897461e-01 -7.785219699144363403e-02 -4.176458716392517090e-01 -1.821555942296981812e-01
-5.391001105308532715e-01 -3.785029351711273193e-01 4.755605161190032959e-01 -3.127361238002777100e-01 3.414126932621002197e-01 -2.602644562721252441e-01 3.590481728315353394e-02 -2.378142774105072021e-01
-7.401022315025329590e-02 -2.889274954795837402e-01 2.410237677395343781e-02 4.028695821762084961e-01 -8.687023818492889404e-02 4.044820368289947510e-01 -3.181535601615905762e-01 -6.897715330123901367e-01
-6.884635686874389648e-01 -4.929144307971000671e-02 1.298153847455978394e-01 -1.001336351037025452e-01 1.809130460023880005e-01 1.769739985466003418e-01 -5.646666288375854492e-01 -3.373602032661437988e-01
2.004334926605224609e-01 -8.341509699821472168e-01 6.761996448040008545e-02 -1.541929394006729126e-01 -2.966293394565582275e-01 4.388239234685897827e-03 -1.717129349708557129e-01 -3.437687754631042480e-01
-4.351369738578796387e-01 2.868109047412872314e-01 8.506045490503311157e-02 -4.882154986262321472e-02 3.386626243591308594e-01 2.608103454113006592e-01 -4.416698217391967773e-01 -5.839434266090393066e-01
1.483532488346099854e-01 -5.599705576896667480e-01 -1.158553212881088257e-01 -3.541891574859619141e-01 4.452062547206878662e-01 2.534341514110565186e-01 -4.357355535030364990e-01 -2.706455290317535400e-01
-3.468939960002899170e-01 -2.912143170833587646e-01 5.686771869659423828e-01 -4.237406551837921143e-01 -4.022483825683593750e-01 -4.920340608805418015e-03 -4.653396084904670715e-03 -3.606373667716979980e-01
-6.154912114143371582e-01 -3.873660862445831299e-01 3.294829130172729492e-01 -4.377197623252868652e-01 -2.266827970743179321e-01 -1.950369328260421753e-01 -1.450949311256408691e-01 -2.459341138601303101e-01
-2.558414638042449951e-01 -3.044293522834777832e-01 6.573939323425292969e-01 -2.496964186429977417e-01 2.725107967853546143e-01 1.144911423325538635e-01 3.395886719226837158e-01 -3.803444504737854004e-01
-6.710730195045471191e-01 -3.149707317352294922e-01 3.254521191120147705e-01 -2.812609374523162842e-01 -1.273054257035255432e-02 -2.968317270278930664e-01 2.005981951951980591e-01 -3.700229227542877197e-01
-7.574428319931030273e-01 -8.754306286573410034e-02 2.967244386672973633e-01 -6.360962986946105957e-02 3.876889944076538086e-01 2.873820364475250244e-01 -6.926257908344268799e-02 -2.980546951293945312e-01
2.897036373615264893e-01 -2.506406605243682861e-01 1.952840387821197510e-01 -1.524630188941955566e-01 1.571463346481323242e-01 -6.741354614496231079e-02 -1.443354040384292603e-01 -8.612769246101379395e-01
-5.660580992698669434e-01 -7.224939763545989990e-02 -2.402686923742294312e-01 -4.484749734401702881e-01 -3.776288628578186035e-01 -3.423812240362167358e-02 -3.082026243209838867e-01 -4.203981757164001465e-01
-4.691610932350158691e-01 -5.515170693397521973e-01 4.374837279319763184e-01 -1.268136650323867798e-01 4.224279224872589111e-01 -1.051711738109588623e-01 3.395473957061767578e-02 -2.785387337207794189e-01
-3.077368140220642090e-01 -2.583735436201095581e-02 -1.602982878684997559e-01 -3.357843756675720215e-01 -4.391432702541351318e-01 4.550577402114868164e-01 2.121956944465637207e-01 -5.667739510536193848e-01
-4.310551881790161133e-01 -1.548104584217071533e-01 5.477584004402160645e-01 -5.391060113906860352e-01 6.261661648750305176e-02 2.406355440616607666e-01 2.592467665672302246e-01 -2.655475139617919922e-01
-5.058095455169677734e-01 -7.132364064455032349e-02 1.975358873605728149e-01 -2.249178737401962280e-01 -2.848141491413116455e-01 2.226728945970535278e-01 -6.109287142753601074e-01 -3.814771175384521484e-01
-2.382688969373703003e-01 -7.869896292686462402e-02 6.208866238594055176e-01 -4.562059938907623291e-01 -3.895638510584831238e-02 4.850585460662841797e-01 8.601438999176025391e-02 -3.149800598621368408e-01
3.144479691982269287e-01 -4.127775430679321289e-01 -1.131004467606544495e-01 -2.963064908981323242e-01 3.607279062271118164e-01 -4.449477419257164001e-02 -2.458420246839523315e-01 -6.615173816680908203e-01
-4.970392584800720215e-01 -1.726118028163909912e-01 -2.794542014598846436e-01 -4.015699028968811035e-01 -3.887099325656890869e-01 3.820606470108032227e-01 2.646958231925964355e-01 -3.415768444538116455e-01
-2.127326726913452148e-01 -3.971799612045288086e-01 6.908139586448669434e-01 -3.000489473342895508e-01 -8.430564403533935547e-02 3.826063871383666992e-01 -2.141708433628082275e-01 -1.742856651544570923e-01
2.453414499759674072e-01 -3.835897445678710938e-01 3.609305322170257568e-01 -3.872463479638099670e-02 -8.428229391574859619e-02 9.513271600008010864e-02 1.119929179549217224e-01 -7.951100468635559082e-01
-3.268426358699798584e-01 -4.881990253925323486e-01 1.180754881352186203e-02 -1.437485069036483765e-01 -9.553880244493484497e-02 7.836548089981079102e-01 -1.007504090666770935e-01 2.528729662299156189e-02
6.471753120422363281e-02 -1.473561078310012817e-01 -2.107510566711425781e-01 -1.893460154533386230e-01 1.747097969055175781e-01 3.622395694255828857e-01 3.666880428791046143e-01 -7.730647325515747070e-01
-3.194720745086669922e-01 -1.580396145582199097e-01 5.609397888183593750e-01 -2.928193211555480957e-01 1.846761703491210938e-01 5.292670130729675293e-01 2.798440456390380859e-01 -2.828833460807800293e-01
-2.202584408223628998e-02 -3.754225671291351318e-01 -1.942540258169174194e-01 -5.053952336311340332e-01 4.914569258689880371e-01 4.534592926502227783e-01 -3.262515068054199219e-01 -1.087127253413200378e-01
-1.360258013010025024e-01 -2.614800333976745605e-01 7.194709181785583496e-01 -1.120664924383163452e-02 3.481001034379005432e-02 2.236084491014480591e-01 -6.478602439165115356e-02 -5.830535292625427246e-01
-4.604643285274505615e-01 -2.785616815090179443e-01 7.456451654434204102e-02 -7.655178904533386230e-01 -2.295870631933212280e-01 -1.291016638278961182e-01 6.259244680404663086e-02 -2.133150398731231689e-01
1.896519511938095093e-01 -4.214206933975219727e-01 2.457619160413742065e-01 -5.752368569374084473e-01 1.230461802333593369e-02 4.592230618000030518e-01 3.088159561157226562e-01 -2.978857457637786865e-01
-1.414829343557357788e-01 -5.283497571945190430e-01 4.193660914897918701e-01 -4.207932353019714355e-01 8.262918144464492798e-02 4.235059320926666260e-01 3.717265725135803223e-01 -1.533908098936080933e-01
-6.569182276725769043e-01 -3.387018144130706787e-01 2.621339857578277588e-01 -3.909208178520202637e-01 -9.930514544248580933e-02 -9.482651948928833008e-02 -4.305402338504791260e-01 -1.672951728105545044e-01
-4.085406064987182617e-01 -1.819976270198822021e-01 5.204635262489318848e-01 -5.728536248207092285e-01 -3.071438670158386230e-01 5.856738984584808350e-02 -4.516252875328063965e-02 -3.179948329925537109e-01
-3.729729354381561279e-01 -8.471509814262390137e-02 1.626051403582096100e-02 3.633001744747161865e-01 1.984423696994781494e-01 9.112732112407684326e-02 -1.943149566650390625e-01 -7.975094318389892578e-01
-2.852959632873535156e-01 -7.337917685508728027e-01 3.753613531589508057e-01 2.513183355331420898e-01 -9.889570996165275574e-03 -1.612409396329894662e-04 1.606245040893554688e-01 -3.875572085380554199e-01
1.033479347825050354e-01 -9.027308821678161621e-01 1.439979970455169678e-01 -2.718670107424259186e-02 1.830651611089706421e-01 7.618539035320281982e-02 -2.399284392595291138e-01 -2.367255687713623047e-01
-6.074619889259338379e-01 -1.700905412435531616e-01 -2.378824055194854736e-01 -2.964408397674560547e-01 -3.351651132106781006e-01 -2.119944989681243896e-01 8.103450387716293335e-02 -5.419871211051940918e-01
2.423855513334274292e-01 -4.324754774570465088e-01 2.800464332103729248e-01 -6.709173917770385742e-01 1.665401160717010498e-01 -9.022551029920578003e-02 -2.864941060543060303e-01 -3.281814157962799072e-01
-4.566484093666076660e-01 -7.048379182815551758e-01 -1.298192143440246582e-01 -1.054561063647270203e-01 -3.218163847923278809e-01 1.242237910628318787e-01 -3.785012364387512207e-01 -6.664405018091201782e-02
-3.545995056629180908e-01 -4.113852977752685547e-01 4.281985163688659668e-01 -3.803986012935638428e-01 -3.349276483058929443e-01 -2.568894922733306885e-01 2.410545945167541504e-02 -4.452127516269683838e-01
-1.324680000543594360e-01 -2.914928793907165527e-01 8.805184811353683472e-02 4.565985202789306641e-01 7.181026041507720947e-02 2.163009941577911377e-01 -3.517358303070068359e-01 -7.110470533370971680e-01
-1.595333516597747803e-01 -3.883584737777709961e-01 8.381478488445281982e-02 -4.722258448600769043e-01 -6.786189228296279907e-02 5.390975475311279297e-01 4.835732281208038330e-01 -2.542244195938110352e-01
3.745369613170623779e-02 -8.371250033378601074e-01 1.236952915787696838e-01 -3.038845211267471313e-02 -4.398287087678909302e-02 -5.564231798052787781e-02 -4.350701570510864258e-01 -2.954289019107818604e-01
-4.549927711486816406e-01 2.341007292270660400e-01 3.379087746143341064e-01 -2.841996960341930389e-02 4.893765226006507874e-02 2.449724078178405762e-01 -4.504226744174957275e-01 -5.982487201690673828e-01
1.844325475394725800e-02 -5.944178700447082520e-01 2.754924297332763672e-01 -1.739162802696228027e-01 1.511278748512268066e-01 7.166574001312255859e-01 1.259556878358125687e-02 -5.990136414766311646e-02
2.218120843172073364e-01 -2.369874268770217896e-01 1.338268816471099854e-02 -8.888135105371475220e-02 -1.494650542736053467e-01 2.740853130817413330e-01 1.640439331531524658e-01 -8.730317950248718262e-01
2.010656297206878662e-01 -5.260217785835266113e-01 3.465203195810317993e-02 7.140161097049713135e-02 1.379407346248626709e-01 4.702565819025039673e-02 -3.652071952819824219e-01 -7.224675416946411133e-01
-7.057194709777832031e-01 1.462186276912689209e-01 -3.948827087879180908e-02 -1.692002266645431519e-01 2.622560262680053711e-01 3.196979761123657227e-01 -1.011524572968482971e-01 -5.188212394714355469e-01
-6.229904890060424805e-01 -3.013254106044769287e-01 -1.832816302776336670e-01 -5.867636799812316895e-01 7.269176840782165527e-02 2.339250296354293823e-01 -2.880555093288421631e-01 1.487547159194946289e-02
3.226420879364013672e-01 -5.507622957229614258e-01 9.927375614643096924e-02 -5.393571257591247559e-01 4.056056588888168335e-02 3.241058588027954102e-01 -3.182725310325622559e-01 -2.895068824291229248e-01
-2.018335610628128052e-01 -4.818632006645202637e-01 -2.658551335334777832e-01 5.547875538468360901e-02 -4.081930220127105713e-01 -9.359431266784667969e-02 -4.447503685951232910e-01 -5.292730331420898438e-01
-3.686123192310333252e-01 -5.506875514984130859e-01 1.952144056558609009e-01 -4.658283665776252747e-03 5.950746536254882812e-01 2.432590276002883911e-01 -2.096591293811798096e-01 -2.559141814708709717e-01
-6.437036395072937012e-01 -3.481861948966979980e-01 1.886280030012130737e-01 1.499105431139469147e-02 -3.639346361160278320e-01 -1.784188896417617798e-01 9.226052463054656982e-02 -5.057796239852905273e-01
-2.359218150377273560e-01 -2.698073685169219971e-01 6.820645928382873535e-01 -5.851139500737190247e-02 -8.284705132246017456e-02 5.076268911361694336e-01 -2.036044150590896606e-01 -3.112966716289520264e-01
3.235172629356384277e-01 -4.690859913825988770e-01 5.955327674746513367e-02 -4.285461269319057465e-03 1.360938604921102524e-02 1.524037718772888184e-01 4.437536001205444336e-02 -8.039581775665283203e-01
-5.731758475303649902e-01 -1.011117473244667053e-01 -4.329754970967769623e-03 -5.956414341926574707e-01 1.679249703884124756e-01 2.829867303371429443e-01 3.963096141815185547e-01 -2.027236372232437134e-01
1.016549840569496155e-01 -1.139124780893325806e-01 -1.534058600664138794e-01 -2.274494804441928864e-02 1.619773507118225098e-01 4.752600491046905518e-01 1.748412698507308960e-01 -8.185117244720458984e-01
-4.889442026615142822e-01 -2.948769629001617432e-01 -3.723966777324676514e-01 -6.029703617095947266e-01 -1.286864578723907471e-01 8.856742829084396362e-02 -3.624551594257354736e-01 -1.262951493263244629e-01
-6.158992648124694824e-01 -4.316851198673248291e-01 1.768733412027359009e-01 -3.080509603023529053e-01 -7.105370610952377319e-02 -2.787671387195587158e-01 -3.162545561790466309e-01 -3.540616929531097412e-01
-2.438152134418487549e-01 -4.463646113872528076e-01 3.808107376098632812e-01 1.430896110832691193e-03 1.695557981729507446e-01 1.704020351171493530e-01 -6.944630742073059082e-01 -2.371262460947036743e-01
-3.597750067710876465e-01 -4.505979716777801514e-01 -3.707397282123565674e-01 4.386601969599723816e-02 -1.173465102910995483e-01 -2.637467384338378906e-01 -3.228366374969482422e-01 -5.836052298545837402e-01
-2.450345307588577271e-01 -4.904991090297698975e-01 6.335755586624145508e-01 -1.925863176584243774e-01 2.290238291025161743e-01 3.613884747028350830e-01 1.617426276206970215e-01 -2.272599041461944580e-01
7.276877760887145996e-03 -7.631798833608627319e-02 -4.593676924705505371e-01 -3.986909687519073486e-01 1.575408428907394409e-01 4.882355928421020508e-01 1.043622121214866638e-01 -5.916629433631896973e-01
-3.648137748241424561e-01 7.040964812040328979e-02 5.482794642448425293e-01 -2.210521697998046875e-01 -2.779243290424346924e-01 8.842906355857849121e-02 -3.599835634231567383e-01 -5.457375049591064453e-01
-1.016859188675880432e-01 -3.103964626789093018e-01 7.297096401453018188e-02 3.507477939128875732e-01 -2.316002547740936279e-02 1.797225475311279297e-01 -4.984204471111297607e-01 -6.954894661903381348e-01
-7.500877976417541504e-01 -2.616273164749145508e-01 3.234271407127380371e-01 -4.339589923620223999e-02 -2.538090646266937256e-01 1.579385548830032349e-01 -2.290758304297924042e-02 -4.153826236724853516e-01
-1.385069638490676880e-01 -4.691087007522583008e-01 6.787540912628173828e-01 -1.692000627517700195e-01 1.865663230419158936e-01 3.739691376686096191e-01 8.079220354557037354e-02 -3.003827333450317383e-01
2.761801779270172119e-01 -4.227229058742523193e-01 1.473792344331741333e-01 -2.172858119010925293e-01 2.507469356060028076e-01 6.106060743331909180e-02 2.290083765983581543e-01 -7.463570833206176758e-01
-3.132481276988983154e-01 -5.957340598106384277e-01 -3.285815715789794922e-01 -6.884215027093887329e-02 -3.079775348305702209e-02 -6.530361622571945190e-02 -5.912859439849853516e-01 -2.818499803543090820e-01
-2.697272002696990967e-01 -3.751672804355621338e-01 5.988043546676635742e-01 -3.247358798980712891e-01 3.117726743221282959e-01 1.516528278589248657e-01 3.447036445140838623e-01 -2.888864874839782715e-01
-5.248224735260009766e-01 -5.002957955002784729e-02 -2.841130793094635010e-01 2.443601936101913452e-02 4.773735404014587402e-01 3.750340938568115234e-01 -4.152132868766784668e-01 -3.159158825874328613e-01
-1.349492818117141724e-01 -7.917781472206115723e-01 1.302941739559173584e-01 1.481558233499526978e-01 -7.662744075059890747e-02 -1.700822263956069946e-01 2.075454890727996826e-01 -4.879285991191864014e-01
-2.511501610279083252e-01 -6.645169854164123535e-01 3.676328659057617188e-01 1.414216011762619019e-01 -3.421294316649436951e-02 3.842048645019531250e-01 2.372085005044937134e-01 -3.676070570945739746e-01
-5.737379789352416992e-01 -7.519160956144332886e-02 5.830494686961174011e-02 -1.451262980699539185e-01 -4.344563186168670654e-01 -1.067433506250381470e-01 -1.800933852791786194e-02 -6.635051965713500977e-01
-3.273523449897766113e-01 -4.769195318222045898e-01 5.539606809616088867e-01 -5.095881819725036621e-01 -1.092251241207122803e-01 -1.013904437422752380e-01 7.162100076675415039e-02 -2.673872709274291992e-01
-5.891104340553283691e-01 -6.586603522300720215e-01 3.982510566711425781e-01 -1.771395355463027954e-01 1.109619736671447754e-01 3.810111805796623230e-02 -1.131912022829055786e-01 -5.056377500295639038e-02
-4.887360632419586182e-01 2.916953340172767639e-02 4.407330453395843506e-01 -2.337319105863571167e-01 5.515930056571960449e-02 1.881591044366359711e-02 -5.352089405059814453e-01 -4.707067608833312988e-01
3.940346837043762207e-01 -3.867267072200775146e-01 5.190973356366157532e-02 -3.731305599212646484e-01 2.137396782636642456e-01 2.874689996242523193e-01 -1.959919035434722900e-01 -6.217089891433715820e-01
-3.733318746089935303e-01 -5.948215126991271973e-01 3.451185524463653564e-01 -4.852431118488311768e-01 -2.928581088781356812e-02 1.417343020439147949e-01 3.544211387634277344e-01 -7.538156956434249878e-02
-2.654266655445098877e-01 -3.058542013168334961e-01 -5.255490541458129883e-01 -3.574315309524536133e-01 1.326689571142196655e-01 6.157331466674804688e-01 3.750980645418167114e-02 -1.841397136449813843e-01
-2.339559346437454224e-01 -6.143976449966430664e-01 2.248262763023376465e-01 -3.340153098106384277e-01 4.756583571434020996e-01 -3.125894442200660706e-02 -3.969612419605255127e-01 -1.444327533245086670e-01
-7.994128465652465820e-01 -3.277814090251922607e-01 4.352983832359313965e-02 -2.661341130733489990e-01 3.091033399105072021e-01 1.574662476778030396e-01 -1.987989544868469238e-01 -1.446194648742675781e-01
-6.743403077125549316e-01 -3.851573467254638672e-01 1.166309714317321777e-01 -3.201894164085388184e-01 -2.010670453310012817e-01 -1.240524724125862122e-01 -3.818153440952301025e-01 -2.814160585403442383e-01
-4.209561645984649658e-01 -3.706843256950378418e-01 4.214632511138916016e-01 -3.262817859649658203e-01 -1.311041694134473801e-02 1.302387416362762451e-01 4.951125383377075195e-01 -3.728641569614410400e-01
8.421545475721359253e-02 -5.517386198043823242e-01 -1.294332146644592285e-01 -4.570314586162567139e-01 4.234698116779327393e-01 5.773109942674636841e-02 3.706423342227935791e-01 -3.779234588146209717e-01
1.495648324489593506e-01 -3.116068243980407715e-01 3.031919896602630615e-01 -1.167104616761207581e-01 4.120904207229614258e-01 1.076353155076503754e-02 1.758146435022354126e-01 -7.577201128005981445e-01
