# Supplementary material for: Where is your field going? A machine learning approach to study the relative motion of the domains of physics
Source: PLoS One. 2020 Jun 18;15(6):e0233997. doi: 10.1371/journal.pone.0233997 (PMC7302634; doi:10.1371/journal.pone.0233997)
Supplement: S25 Data — (ZIP) [file pone.0233997.s025.zip › 24/Pacs4Run_24_VS_500_embeddings1993-1997ED8.txt]

2.200423926115036011e-01 -3.539727926254272461e-01 3.157271742820739746e-01 4.012199342250823975e-01 4.131181836128234863e-01 -2.977551519870758057e-01 2.818244323134422302e-02 5.527247786521911621e-01
-3.565242886543273926e-01 -2.246538996696472168e-01 -2.132906019687652588e-01 3.924844861030578613e-01 5.670293569564819336e-01 2.355975657701492310e-01 -4.325347840785980225e-01 2.424239367246627808e-01
-4.447750002145767212e-02 -3.313099741935729980e-01 4.654241800308227539e-01 -2.837962806224822998e-01 4.136320650577545166e-01 -1.253085434436798096e-01 -4.704218506813049316e-01 4.277909994125366211e-01
3.046378791332244873e-01 -1.204524338245391846e-01 -2.041110694408416748e-01 3.790527582168579102e-01 7.707567214965820312e-01 -6.478212308138608932e-03 2.962108552455902100e-01 1.596745401620864868e-01
-3.592099547386169434e-01 4.300798848271369934e-02 3.818858414888381958e-02 -4.898478835821151733e-02 6.820097565650939941e-01 1.264543272554874420e-02 1.920076310634613037e-01 6.025747656822204590e-01
-2.885505855083465576e-01 -1.810091286897659302e-01 5.255904197692871094e-01 2.528951168060302734e-01 3.513429760932922363e-01 3.916667997837066650e-01 -5.004784464836120605e-01 1.282558739185333252e-01
-7.493230700492858887e-02 6.105555221438407898e-02 5.255416035652160645e-01 -9.520247578620910645e-02 6.161991953849792480e-01 1.876953756436705589e-04 -2.539061605930328369e-01 5.111068487167358398e-01
3.952424526214599609e-01 -4.588136076927185059e-01 4.787484556436538696e-02 -2.487044781446456909e-01 5.949781537055969238e-01 1.263916194438934326e-01 -3.397719562053680420e-01 2.893246710300445557e-01
2.739628851413726807e-01 -2.815777659416198730e-01 3.423934057354927063e-02 2.105529606342315674e-01 1.400944292545318604e-01 3.374759554862976074e-01 -6.667189598083496094e-01 4.712989926338195801e-01
-1.136914454400539398e-02 6.627264432609081268e-03 6.907905638217926025e-02 2.666885256767272949e-01 7.541568875312805176e-01 3.376415967941284180e-01 -3.489662110805511475e-01 3.455435633659362793e-01
2.613706886768341064e-01 -4.355673491954803467e-01 6.422317624092102051e-01 -4.950072616338729858e-02 2.655739188194274902e-01 3.377345502376556396e-01 -3.592665493488311768e-01 1.157058700919151306e-01
-3.081600069999694824e-01 -6.042064167559146881e-03 -2.544588744640350342e-01 6.277960538864135742e-01 2.948149442672729492e-01 2.331643253564834595e-01 1.652827709913253784e-01 5.268053412437438965e-01
-2.007826976478099823e-02 -6.939527988433837891e-01 -2.231968939304351807e-01 4.667590558528900146e-02 5.357127785682678223e-01 5.443569645285606384e-02 -4.093436002731323242e-01 9.229002892971038818e-02
2.078745216131210327e-01 2.099014073610305786e-01 2.702739238739013672e-01 8.254602551460266113e-02 7.208597660064697266e-01 -1.339585185050964355e-01 -2.977829799056053162e-02 5.425839424133300781e-01
-8.662631362676620483e-02 -6.378418207168579102e-01 -6.660465616732835770e-03 -3.458116576075553894e-02 5.350210070610046387e-01 5.330576747655868530e-02 -5.378477573394775391e-01 7.774465531110763550e-02
-1.644643396139144897e-01 -1.623373627662658691e-01 5.361375212669372559e-01 -2.635553479194641113e-01 3.775829672813415527e-01 -1.379515528678894043e-01 -3.561874032020568848e-01 5.488389730453491211e-01
-1.333729363977909088e-02 -3.263376355171203613e-01 -2.342557013034820557e-01 3.618390858173370361e-01 4.873295873403549194e-02 2.053301781415939331e-02 -6.840341687202453613e-01 4.866449832916259766e-01
2.037080675363540649e-01 -7.642193436622619629e-01 -2.476430684328079224e-02 -1.598162353038787842e-01 2.951364219188690186e-01 -3.211382403969764709e-02 2.389154434204101562e-01 4.506661891937255859e-01
-1.068120449781417847e-01 -6.134793162345886230e-01 -1.213454306125640869e-01 -5.769484862685203552e-02 1.266117095947265625e-01 -9.580276161432266235e-02 1.234375759959220886e-01 7.441339492797851562e-01
-8.166908472776412964e-02 1.901535876095294952e-02 2.948938012123107910e-01 6.067578196525573730e-01 7.069276571273803711e-01 1.341971457004547119e-01 1.414195001125335693e-01 9.806563146412372589e-03
-1.127005741000175476e-01 -1.464102268218994141e-01 1.591709703207015991e-01 5.704039335250854492e-01 6.951492428779602051e-01 2.745023667812347412e-01 -2.125558853149414062e-01 -1.067833974957466125e-01
1.822906285524368286e-01 -1.782459616661071777e-01 -6.031537055969238281e-02 8.967764675617218018e-02 7.774959802627563477e-01 1.306563466787338257e-01 -4.412825703620910645e-01 3.271346688270568848e-01
3.369554579257965088e-01 -1.560291349887847900e-01 3.652400895953178406e-02 2.557660937309265137e-01 2.350435703992843628e-01 -3.216357529163360596e-01 -6.640728116035461426e-01 4.423549771308898926e-01
3.136037886142730713e-01 -2.690446674823760986e-01 -2.306681126356124878e-01 6.358632445335388184e-02 3.397059142589569092e-01 8.890737593173980713e-02 -5.510596632957458496e-01 5.874055027961730957e-01
-4.145006835460662842e-02 -3.318793773651123047e-01 -4.998533055186271667e-02 -2.689491212368011475e-01 3.688040971755981445e-01 -1.779106259346008301e-02 9.027729183435440063e-02 8.178159594535827637e-01
1.774772107601165771e-01 -5.163120031356811523e-01 3.359487652778625488e-01 5.071986913681030273e-01 9.242115914821624756e-02 7.024431833997368813e-04 5.343183279037475586e-01 1.943542808294296265e-01
3.129435479640960693e-01 -2.726411521434783936e-01 1.119444146752357483e-01 4.891611933708190918e-01 5.489226579666137695e-01 1.228856295347213745e-01 -5.091249942779541016e-01 1.725126616656780243e-02
1.642037630081176758e-01 -2.154480665922164917e-01 -3.031610697507858276e-02 5.075704455375671387e-01 5.458242297172546387e-01 4.529171586036682129e-01 -3.834251761436462402e-01 1.341623216867446899e-01
-1.832122653722763062e-01 -1.538823097944259644e-01 1.850201375782489777e-02 1.940100044012069702e-01 3.848344087600708008e-02 -4.138939380645751953e-01 -1.062289252877235413e-01 8.489391207695007324e-01
-4.728828072547912598e-01 -3.237950205802917480e-01 3.762326538562774658e-01 2.472858130931854248e-01 3.108050227165222168e-01 1.841929554939270020e-01 -5.756527185440063477e-01 8.327311277389526367e-02
-2.384745143353939056e-02 -2.302246391773223877e-01 -2.046386152505874634e-02 -2.120895087718963623e-01 1.962067931890487671e-01 1.028893142938613892e-02 -4.451304674148559570e-02 9.276005625724792480e-01
7.123605906963348389e-02 -4.644956290721893311e-01 -1.197776198387145996e-01 1.080973166972398758e-02 5.343466401100158691e-01 5.402547717094421387e-01 -3.328189253807067871e-01 2.766512632369995117e-01
7.655436545610427856e-02 -4.235916435718536377e-01 -7.550279051065444946e-02 3.935372531414031982e-01 7.465146780014038086e-01 1.841553747653961182e-01 -2.062703967094421387e-01 -1.428026556968688965e-01
-1.296608746051788330e-01 -7.223535180091857910e-01 2.923894226551055908e-01 2.171454280614852905e-01 3.089617788791656494e-01 -1.457057446241378784e-01 4.592327177524566650e-01 3.416853398084640503e-02
1.247369125485420227e-01 -2.659957483410835266e-02 5.138407275080680847e-02 2.702566385269165039e-01 8.440816402435302734e-01 1.064580827951431274e-01 -3.717009127140045166e-01 2.146753370761871338e-01
2.676196694374084473e-01 -3.592038750648498535e-01 1.078842133283615112e-01 5.055125355720520020e-01 4.962062835693359375e-01 6.262654066085815430e-02 -5.267102718353271484e-01 -6.785225868225097656e-02
4.491588473320007324e-02 -3.024795651435852051e-01 -3.083081357181072235e-02 1.048802211880683899e-01 6.137192249298095703e-01 5.695787668228149414e-01 -3.428262770175933838e-01 2.755669951438903809e-01
-3.021562695503234863e-01 -4.463887512683868408e-01 -6.453400850296020508e-02 1.647441238164901733e-01 5.217203497886657715e-01 4.540573954582214355e-01 -4.213085770606994629e-01 1.492388695478439331e-01
-4.272126778960227966e-02 -6.257258057594299316e-01 2.328997105360031128e-02 -1.799491643905639648e-01 3.868594467639923096e-01 2.730708941817283630e-02 -5.817542672157287598e-01 2.913316488265991211e-01
1.392152905464172363e-01 -1.914104223251342773e-01 3.421044647693634033e-01 4.880735278129577637e-01 3.220299184322357178e-01 4.798718690872192383e-01 -5.013104081153869629e-01 5.862990021705627441e-02
1.006039232015609741e-01 -1.136491224169731140e-01 -1.099939122796058655e-01 -2.098655402660369873e-01 7.239256501197814941e-01 1.857425272464752197e-01 -7.611332088708877563e-02 5.970416069030761719e-01
2.459064684808254242e-02 -4.407421350479125977e-01 -5.211828742176294327e-03 1.363620162010192871e-01 5.439624786376953125e-01 5.782722830772399902e-01 -3.667773604393005371e-01 1.473104655742645264e-01
-5.061930418014526367e-01 -1.846918314695358276e-01 2.632101476192474365e-01 2.983638346195220947e-01 3.902752399444580078e-01 1.290624588727951050e-01 -5.908117294311523438e-01 1.825555711984634399e-01
1.262674331665039062e-01 -1.083863805979490280e-02 -4.640941694378852844e-02 1.959909498691558838e-01 7.388772368431091309e-01 2.601386904716491699e-01 -3.909491300582885742e-01 4.206185340881347656e-01
4.014101997017860413e-02 -1.969304233789443970e-01 1.658730804920196533e-01 5.231297016143798828e-01 7.010805010795593262e-01 3.376067876815795898e-01 -1.891666203737258911e-01 -1.309668123722076416e-01
1.169684603810310364e-01 -4.311155676841735840e-01 -2.315496467053890228e-02 2.103831917047500610e-01 5.971218347549438477e-01 4.887663125991821289e-01 -3.848998546600341797e-01 1.098436787724494934e-01
1.508907675743103027e-01 -2.674145102500915527e-01 -5.136892572045326233e-02 5.391395837068557739e-02 6.302931308746337891e-01 4.141518175601959229e-01 -4.703874289989471436e-01 3.318439424037933350e-01
-7.185074035078287125e-03 -5.283783655613660812e-03 -1.364367455244064331e-01 2.640596032142639160e-01 3.228391110897064209e-01 -2.093044072389602661e-01 -6.110864281654357910e-01 6.245942711830139160e-01
-8.199553191661834717e-02 -2.380379661917686462e-02 1.986532285809516907e-02 2.732920646667480469e-01 7.618959546089172363e-01 5.500141531229019165e-02 -4.812660515308380127e-01 3.201549649238586426e-01
5.650251731276512146e-02 2.191007323563098907e-02 5.392426252365112305e-01 -1.298371255397796631e-01 6.210851669311523438e-01 -2.298671156167984009e-01 -9.142304956912994385e-02 4.916739165782928467e-01
2.335794568061828613e-01 -6.211057901382446289e-01 -1.241247579455375671e-01 1.559427082538604736e-01 1.687603443861007690e-02 -3.264915049076080322e-01 -3.215180709958076477e-02 6.418939828872680664e-01
3.440000861883163452e-02 -7.496970295906066895e-01 -2.489124536514282227e-01 2.020706385374069214e-01 1.778141707181930542e-01 -2.572136521339416504e-01 1.364433765411376953e-01 4.664627909660339355e-01
1.217559576034545898e-01 -4.382531940937042236e-01 -2.863182425498962402e-01 3.168534487485885620e-02 4.736457467079162598e-01 2.955898940563201904e-01 -4.680201411247253418e-01 4.235220849514007568e-01
-1.654409319162368774e-01 -2.468771487474441528e-01 -2.530637942254543304e-02 5.759690403938293457e-01 7.096173763275146484e-01 2.133906483650207520e-01 -1.711221933364868164e-01 -3.041517734527587891e-02
-1.945750205777585506e-03 -7.274652719497680664e-01 1.713872849941253662e-01 -1.430677026510238647e-01 6.067522242665290833e-02 4.355809092521667480e-02 1.807569861412048340e-01 6.186248660087585449e-01
1.527259685099124908e-02 -7.391790747642517090e-01 -2.517736256122589111e-01 1.612729579210281372e-01 1.188236474990844727e-01 -1.906394362449645996e-01 1.605133414268493652e-01 5.364282131195068359e-01
1.316404789686203003e-01 -6.020563840866088867e-01 5.246828794479370117e-01 9.876319766044616699e-02 3.127218484878540039e-01 -2.086585462093353271e-01 4.266320466995239258e-01 1.086481288075447083e-01
3.280063271522521973e-01 -5.330358147621154785e-01 -3.645575791597366333e-02 1.953162103891372681e-01 6.223593279719352722e-02 1.864356361329555511e-02 3.576019704341888428e-01 6.608381867408752441e-01
-1.507179439067840576e-01 -3.945914804935455322e-01 3.440101444721221924e-01 -4.537718594074249268e-01 4.384797215461730957e-01 1.056844368577003479e-02 -3.371344208717346191e-01 4.373717010021209717e-01
-2.685320377349853516e-01 -5.453307181596755981e-02 3.137569725513458252e-01 4.104900658130645752e-01 2.372047901153564453e-01 6.461474299430847168e-01 2.511930167675018311e-01 3.479950428009033203e-01
-4.160246253013610840e-02 -3.443807065486907959e-01 5.346086621284484863e-01 1.878018230199813843e-01 1.358454972505569458e-01 8.256230503320693970e-02 5.397336483001708984e-01 4.919473230838775635e-01
2.229388654232025146e-01 -2.526973187923431396e-01 5.279646515846252441e-01 2.955786585807800293e-01 3.886779248714447021e-01 3.285154700279235840e-01 -5.101422667503356934e-01 3.302852436900138855e-02
-2.261625081300735474e-01 -5.017651319503784180e-01 1.032400056719779968e-01 2.387638948857784271e-02 6.198469400405883789e-01 4.598318191710859537e-04 -5.476176142692565918e-01 4.192986339330673218e-02
-5.682613849639892578e-01 -1.629736274480819702e-01 4.904641509056091309e-01 4.415719211101531982e-02 4.015825390815734863e-01 3.316226899623870850e-01 -2.800949215888977051e-01 2.414918690919876099e-01
2.226331084966659546e-02 -1.820963919162750244e-01 5.060448646545410156e-01 -3.065527081489562988e-01 5.556794404983520508e-01 1.381676346063613892e-01 2.976182289421558380e-02 5.362215638160705566e-01
-3.550792858004570007e-02 -5.966348648071289062e-01 -7.598843425512313843e-02 3.302497863769531250e-01 3.215850293636322021e-01 4.501994252204895020e-01 -4.673513472080230713e-01 5.842168256640434265e-02
-1.314384210854768753e-02 -3.951680958271026611e-01 4.663613140583038330e-01 1.236555278301239014e-01 2.465103715658187866e-01 4.319082498550415039e-01 -5.813727974891662598e-01 1.599355489015579224e-01
-2.037255913019180298e-01 -5.415340065956115723e-01 3.153218328952789307e-01 3.258928358554840088e-01 1.521706730127334595e-01 1.979218721389770508e-01 -6.301658749580383301e-01 -1.283348351716995239e-02
-3.298823833465576172e-01 3.282932192087173462e-02 6.642947793006896973e-01 -4.572978243231773376e-03 4.927679896354675293e-01 1.946621984243392944e-01 -1.945533156394958496e-01 3.608697056770324707e-01
2.167141437530517578e-02 -8.123093247413635254e-01 1.296850740909576416e-01 -6.390614062547683716e-02 -7.535239309072494507e-02 -4.087280482053756714e-02 4.351888969540596008e-02 5.563623309135437012e-01
-1.399119049310684204e-01 1.175233423709869385e-01 7.376298904418945312e-01 4.023550450801849365e-01 2.039850205183029175e-01 -2.123414725065231323e-01 -1.551454663276672363e-01 3.871131241321563721e-01
-1.253782808780670166e-01 -7.780236750841140747e-02 2.240841742604970932e-03 6.476674079895019531e-01 6.891227960586547852e-01 1.532815545797348022e-01 -2.419134229421615601e-01 4.290992021560668945e-02
-4.098735749721527100e-01 -3.308202028274536133e-01 1.073240116238594055e-02 1.025977283716201782e-01 2.924395501613616943e-01 -5.510634779930114746e-01 -1.363145411014556885e-01 5.514948964118957520e-01
4.959009885787963867e-01 1.051089689135551453e-01 4.159672558307647705e-01 6.171441078186035156e-01 2.067815959453582764e-01 -2.920506708323955536e-02 1.002615392208099365e-01 3.680689930915832520e-01
-1.153606623411178589e-01 -5.664114356040954590e-01 2.683929800987243652e-01 4.222089946269989014e-01 2.989738285541534424e-01 9.838002920150756836e-02 5.560727715492248535e-01 8.540496975183486938e-02
2.177387475967407227e-01 -4.873376488685607910e-01 6.984391212463378906e-01 -4.010888189077377319e-02 1.762245595455169678e-01 2.851574420928955078e-01 -2.928062379360198975e-01 1.660139560699462891e-01
8.496040105819702148e-02 -3.475820422172546387e-01 8.237836956977844238e-01 4.425506293773651123e-02 2.808908820152282715e-01 -1.029257178306579590e-01 -3.090648949146270752e-01 7.984991371631622314e-02
1.551741957664489746e-01 -2.790120989084243774e-02 5.348505973815917969e-01 -2.047920227050781250e-01 4.572162330150604248e-01 -9.065544605255126953e-02 -1.862078458070755005e-01 6.286486387252807617e-01
-3.943747282028198242e-01 -3.593710064888000488e-02 2.213280647993087769e-01 3.916161060333251953e-01 3.043224215507507324e-01 6.384023427963256836e-01 -2.151761800050735474e-01 3.071763813495635986e-01
7.602330297231674194e-02 -7.004640698432922363e-01 4.677407741546630859e-01 1.699085086584091187e-01 3.733751550316810608e-02 -1.467037349939346313e-01 3.835308253765106201e-01 2.931010425090789795e-01
-1.276634931564331055e-01 -5.656997561454772949e-01 6.178236603736877441e-01 1.962517946958541870e-01 2.346258312463760376e-01 -2.701142430305480957e-01 -2.900429368019104004e-01 -1.770002096891403198e-01
-4.273741245269775391e-01 -2.994807958602905273e-01 7.144622206687927246e-01 6.240183115005493164e-02 1.214463487267494202e-01 -4.248124361038208008e-02 -3.342773914337158203e-01 2.915773093700408936e-01
4.355472922325134277e-01 1.111669242382049561e-01 3.474426865577697754e-01 4.253708720207214355e-01 8.881440013647079468e-02 3.641533851623535156e-01 6.752214580774307251e-02 5.926454067230224609e-01
8.971389383077621460e-02 -4.466844201087951660e-01 -1.442221254110336304e-01 3.683537840843200684e-01 6.158975958824157715e-01 3.025230765342712402e-01 -4.059329926967620850e-01 -1.755922846496105194e-02
1.751324087381362915e-01 2.071685642004013062e-01 2.867776155471801758e-01 5.240775942802429199e-01 5.509806275367736816e-01 -2.789338827133178711e-01 -2.942747473716735840e-01 3.186373114585876465e-01
6.040038540959358215e-02 -3.140591681003570557e-01 -1.003307327628135681e-01 1.260483115911483765e-01 4.864792823791503906e-01 6.425703167915344238e-01 1.904309988021850586e-01 4.312095344066619873e-01
2.570070624351501465e-01 -3.971542418003082275e-01 -3.337926790118217468e-02 1.975834220647811890e-01 1.735136210918426514e-01 3.964509963989257812e-01 -6.080132722854614258e-01 4.232043921947479248e-01
1.114996969699859619e-01 -3.016428947448730469e-01 5.090892314910888672e-01 2.536286711692810059e-01 4.421969354152679443e-01 -6.822133809328079224e-02 -6.099275350570678711e-01 2.959877252578735352e-02
2.824304401874542236e-01 -3.958581984043121338e-01 4.657425880432128906e-01 1.948972232639789581e-02 1.031854748725891113e-01 -2.126777619123458862e-01 3.157466351985931396e-01 6.250265836715698242e-01
-4.053313136100769043e-01 -3.083620965480804443e-01 6.967476010322570801e-01 1.384684145450592041e-01 1.156305298209190369e-01 1.284908205270767212e-01 -4.092293083667755127e-01 1.965701729059219360e-01
-5.769171714782714844e-01 -1.940914243459701538e-01 -7.993187755346298218e-02 1.779768764972686768e-01 2.352673262357711792e-01 -3.339233994483947754e-01 -1.297588795423507690e-01 6.385430693626403809e-01
3.354485630989074707e-01 -5.384768247604370117e-01 1.028623431921005249e-01 9.036555886268615723e-02 3.879818022251129150e-01 -3.341488912701606750e-02 -6.215012073516845703e-01 2.021396458148956299e-01
-2.510052919387817383e-01 -3.524586558341979980e-01 -1.970289647579193115e-01 6.472223252058029175e-02 5.580222010612487793e-01 -4.560570120811462402e-01 7.645011693239212036e-02 4.945085048675537109e-01
2.546046972274780273e-01 1.660767495632171631e-01 4.383791983127593994e-01 -3.211517259478569031e-02 5.626363754272460938e-01 -1.778596267104148865e-02 -3.197741508483886719e-01 5.433745384216308594e-01
1.580058485269546509e-01 -6.122295930981636047e-02 7.078856229782104492e-02 3.299091458320617676e-01 6.996490955352783203e-01 3.006036877632141113e-01 -4.837269186973571777e-01 2.087379395961761475e-01
-1.275608837604522705e-01 -5.984359979629516602e-01 3.104755580425262451e-01 -6.938660982996225357e-03 9.187596291303634644e-02 2.023792713880538940e-01 4.575484097003936768e-01 5.200097560882568359e-01
-1.121041271835565567e-02 -6.987736225128173828e-01 -2.937652356922626495e-02 9.340627491474151611e-02 -7.866424322128295898e-02 1.167625933885574341e-01 2.092660516500473022e-01 6.621089577674865723e-01
-2.262443304061889648e-02 -7.577487826347351074e-01 1.866829991340637207e-01 8.225996792316436768e-02 -7.818888872861862183e-02 6.752958893775939941e-02 2.930618524551391602e-01 5.358439683914184570e-01
-1.123224943876266479e-01 -9.148731082677841187e-02 5.192497372627258301e-01 -1.566475629806518555e-01 7.339643836021423340e-01 -3.020603358745574951e-01 -5.258411169052124023e-02 2.283541262149810791e-01
2.296334952116012573e-01 -2.456873357295989990e-01 -1.296579241752624512e-01 4.235230088233947754e-01 6.274829506874084473e-01 2.777526080608367920e-01 -4.372498989105224609e-01 1.692759096622467041e-01
-7.349003572016954422e-04 -5.341783761978149414e-01 -3.036789894104003906e-01 1.470624208450317383e-01 4.239093363285064697e-01 3.926379978656768799e-01 -4.270208179950714111e-01 2.908510565757751465e-01
-1.425410956144332886e-01 -7.669597864151000977e-01 -2.006251215934753418e-01 3.839927613735198975e-01 -8.959050476551055908e-02 -2.257366329431533813e-01 -1.126817706972360611e-02 3.803200423717498779e-01
-2.405313104391098022e-01 -4.090458154678344727e-01 1.827957183122634888e-01 1.279770582914352417e-01 4.009377658367156982e-01 7.145566344261169434e-01 -5.437182635068893433e-02 2.252448201179504395e-01
1.912068277597427368e-01 -5.588876008987426758e-01 -1.177424192428588867e-01 -9.307627566158771515e-03 4.823111891746520996e-01 3.188685476779937744e-01 -4.761423766613006592e-01 2.759020030498504639e-01
-1.719254441559314728e-02 1.270184218883514404e-01 6.211510300636291504e-01 2.962420880794525146e-01 2.343866974115371704e-01 -3.728568553924560547e-01 -1.638325750827789307e-01 5.377565622329711914e-01
-9.389928728342056274e-02 -1.735721528530120850e-01 2.016693949699401855e-01 3.839451074600219727e-01 2.101405858993530273e-01 6.316780447959899902e-01 3.854404687881469727e-01 4.257118999958038330e-01
2.195446193218231201e-01 -5.808246135711669922e-01 2.091062963008880615e-01 2.092635780572891235e-01 -2.543807923793792725e-01 1.598781198263168335e-01 1.865096539258956909e-01 6.339321136474609375e-01
-2.512958943843841553e-01 -1.888524889945983887e-01 6.051927059888839722e-02 3.696357905864715576e-01 6.751875281333923340e-01 2.825601398944854736e-01 -4.604547917842864990e-01 1.146948188543319702e-01
-3.145758509635925293e-01 -2.602870464324951172e-01 1.432440131902694702e-01 2.850825190544128418e-01 8.817122876644134521e-02 -4.500000476837158203e-01 1.291539072990417480e-01 7.103146314620971680e-01
4.258700460195541382e-02 -9.175763279199600220e-02 -5.542517453432083130e-02 6.052736639976501465e-01 3.722321391105651855e-01 4.813458025455474854e-01 3.396819531917572021e-01 3.670208752155303955e-01
-3.151517808437347412e-01 -3.805151283740997314e-01 -3.189179301261901855e-01 5.316478386521339417e-02 4.374336898326873779e-01 1.542487144470214844e-01 3.390614688396453857e-01 5.667881369590759277e-01
1.728345602750778198e-01 -1.115758121013641357e-01 5.236874222755432129e-01 3.299012482166290283e-01 3.009211719036102295e-01 3.259868621826171875e-01 -5.669024586677551270e-01 2.374787926673889160e-01
2.388828247785568237e-01 -6.411443352699279785e-01 3.108834326267242432e-01 4.766013473272323608e-02 1.575216352939605713e-01 1.579088270664215088e-01 -6.058000922203063965e-01 1.273070275783538818e-01
-6.006041169166564941e-02 -1.555391587316989899e-02 1.622119247913360596e-01 6.309735178947448730e-01 7.539044022560119629e-01 -3.958896920084953308e-02 3.788031265139579773e-02 1.834453456103801727e-02
1.151112541556358337e-01 -4.675010442733764648e-01 7.737883329391479492e-01 -6.571649014949798584e-02 1.264175176620483398e-01 2.939699590206146240e-01 -2.111638486385345459e-01 1.346671432256698608e-01
2.578948140144348145e-01 -4.001507759094238281e-01 -2.075801938772201538e-01 3.715057373046875000e-01 1.425308436155319214e-01 9.965847712010145187e-04 -6.441212296485900879e-01 3.963019847869873047e-01
1.200326383113861084e-01 -5.184063315391540527e-02 -7.348955422639846802e-02 3.435673713684082031e-01 3.066974878311157227e-01 -1.598930545151233673e-02 -6.623691320419311523e-01 5.713262557983398438e-01
2.844240367412567139e-01 -5.594888925552368164e-01 2.545416355133056641e-01 3.761519193649291992e-01 1.834813654422760010e-01 3.553597331047058105e-01 -4.842867553234100342e-01 -7.289677858352661133e-02
3.359419107437133789e-02 1.799225807189941406e-01 2.506305575370788574e-01 7.176993489265441895e-01 5.332084894180297852e-01 2.006186395883560181e-01 1.477582603693008423e-01 2.054256945848464966e-01
-6.557417511940002441e-01 -3.765284419059753418e-01 1.415946930646896362e-01 3.082851767539978027e-01 2.165241837501525879e-01 8.939493447542190552e-02 -4.953100979328155518e-01 1.137279421091079712e-01
-1.520751565694808960e-01 -5.414575934410095215e-01 1.206998676061630249e-01 3.031311333179473877e-01 3.073497116565704346e-01 6.072914600372314453e-01 -3.334578871726989746e-01 5.271733924746513367e-02
-9.679404087364673615e-03 -6.684715747833251953e-01 -3.772303834557533264e-02 7.162121683359146118e-02 -6.867834925651550293e-02 1.968146562576293945e-01 8.046834170818328857e-02 7.046783566474914551e-01
-2.183507084846496582e-01 -5.191627144813537598e-01 3.693357408046722412e-01 4.937203526496887207e-01 1.104226335883140564e-01 -3.408558368682861328e-01 3.717151880264282227e-01 1.899370402097702026e-01
1.087791770696640015e-01 -8.690690249204635620e-02 -1.301883254200220108e-03 3.801968991756439209e-01 1.374393254518508911e-01 1.020888099446892738e-03 -7.449107170104980469e-01 5.121331214904785156e-01
2.239959985017776489e-01 -1.923296153545379639e-01 -1.132175922393798828e-01 5.729516744613647461e-01 2.854712009429931641e-01 5.334628224372863770e-01 3.179991841316223145e-01 3.233316242694854736e-01
2.165485173463821411e-01 -5.246788859367370605e-01 3.530657887458801270e-01 1.422535255551338196e-02 9.362463653087615967e-02 1.701882481575012207e-01 3.956431448459625244e-01 5.989139676094055176e-01
-1.436014771461486816e-01 -7.461338043212890625e-01 -1.142248138785362244e-01 6.770575046539306641e-02 2.692627608776092529e-01 4.802449792623519897e-02 -5.592278242111206055e-01 1.322393715381622314e-01
1.622544676065444946e-01 1.998050957918167114e-01 1.929947435855865479e-01 7.654029726982116699e-01 5.273552983999252319e-02 1.682135313749313354e-01 -3.156919404864311218e-02 5.278155207633972168e-01
1.743189990520477295e-01 -7.247984409332275391e-01 1.874665468931198120e-01 -9.527989476919174194e-02 4.352390393614768982e-02 7.416189461946487427e-02 1.775025278329849243e-01 6.009631156921386719e-01
9.338856674730777740e-03 -4.281695783138275146e-01 -6.726617366075515747e-02 1.241497024893760681e-01 4.287177622318267822e-01 7.042140960693359375e-01 2.327081114053726196e-01 2.505518794059753418e-01
3.650955483317375183e-02 -5.533247590065002441e-01 2.959475815296173096e-01 1.834808886051177979e-01 1.477897018194198608e-01 4.517587721347808838e-01 -5.824168324470520020e-01 7.817509025335311890e-02
-1.512950211763381958e-01 -6.916513442993164062e-01 4.243816733360290527e-01 1.090085804462432861e-01 5.807018838822841644e-03 -9.873036295175552368e-02 3.401203751564025879e-01 4.257725179195404053e-01
-4.661976993083953857e-01 -2.347424328327178955e-01 1.343337297439575195e-01 4.066960513591766357e-01 4.840200245380401611e-01 4.566118419170379639e-01 2.934993505477905273e-01 1.232758536934852600e-01
-6.410910189151763916e-02 -1.063146293163299561e-01 2.417065352201461792e-01 6.746482849121093750e-01 9.028667956590652466e-02 5.089238286018371582e-01 -4.144962430000305176e-01 1.790325194597244263e-01
2.102205157279968262e-01 -7.092595100402832031e-02 7.478484511375427246e-02 1.480494737625122070e-01 2.550317347049713135e-01 -1.888427585363388062e-01 -6.821023821830749512e-01 5.977448225021362305e-01
-5.907433852553367615e-02 -3.156036436557769775e-01 -4.379401355981826782e-02 -4.281295090913772583e-02 2.881163060665130615e-01 -4.521104693412780762e-01 -1.487237960100173950e-01 7.639503479003906250e-01
2.793374098837375641e-02 -6.607576012611389160e-01 -8.078700304031372070e-02 3.988919407129287720e-02 -2.780939824879169464e-02 2.972605824470520020e-01 6.197852641344070435e-02 6.793547272682189941e-01
-3.005023859441280365e-02 -5.315082073211669922e-01 1.626260876655578613e-01 -1.131855621933937073e-01 5.983008742332458496e-01 -1.800188869237899780e-01 -5.293743014335632324e-01 8.203598856925964355e-02
-9.418678283691406250e-02 -4.633554518222808838e-01 3.940718472003936768e-01 5.907184444367885590e-03 2.577444612979888916e-01 -1.826407313346862793e-01 4.847061038017272949e-01 5.351383686065673828e-01
-4.568924754858016968e-02 -4.169814288616180420e-01 1.603251695632934570e-01 4.662425443530082703e-02 5.001435279846191406e-01 6.491224169731140137e-01 -2.991164326667785645e-01 1.875815987586975098e-01
-2.720529735088348389e-01 -3.518699109554290771e-01 2.371893823146820068e-01 4.022181928157806396e-01 4.324819743633270264e-01 1.191450208425521851e-01 -6.162723302841186523e-01 -5.575375258922576904e-02
2.752318046987056732e-02 -4.791639447212219238e-01 5.477227568626403809e-01 6.113660708069801331e-02 6.155953928828239441e-02 9.578902274370193481e-02 -6.488614082336425781e-01 1.786621958017349243e-01
-1.063912883400917053e-01 3.834628034383058548e-03 1.739712953567504883e-01 -5.155833810567855835e-02 1.047337055206298828e-01 2.561918795108795166e-01 -3.323979675769805908e-01 8.767269253730773926e-01
1.081609129905700684e-01 -2.881895303726196289e-01 4.825939238071441650e-01 1.194890812039375305e-01 3.610132336616516113e-01 -2.125859558582305908e-01 5.534150004386901855e-01 4.198594689369201660e-01
-3.914172947406768799e-01 -4.224639236927032471e-01 -5.756181851029396057e-02 1.215548217296600342e-01 3.911961913108825684e-01 -5.142715573310852051e-01 -2.284873649477958679e-02 4.818672537803649902e-01
-1.484564542770385742e-01 9.984847903251647949e-02 2.186482213437557220e-02 3.362504765391349792e-02 6.012737751007080078e-01 3.216442763805389404e-01 2.781818211078643799e-01 6.511620283126831055e-01
-1.215263903141021729e-01 -1.651870906352996826e-01 4.369385540485382080e-01 3.390408158302307129e-01 1.375200897455215454e-01 7.273471355438232422e-01 2.171644419431686401e-01 2.386936098337173462e-01
-1.129189580678939819e-01 -3.171357512474060059e-01 1.619265377521514893e-01 3.323577344417572021e-01 6.994801014661788940e-02 -5.295481681823730469e-01 2.431421130895614624e-01 6.368359923362731934e-01
2.434165030717849731e-01 -4.974211156368255615e-01 -1.229888498783111572e-01 3.879284858703613281e-01 5.476937294006347656e-01 2.606650590896606445e-01 -3.951739072799682617e-01 -6.024001166224479675e-02
-2.052623033523559570e-02 -5.099711418151855469e-01 -6.153265386819839478e-02 -4.154236987233161926e-02 3.147644400596618652e-01 -5.074816942214965820e-01 -7.231392711400985718e-02 6.100431084632873535e-01
-7.662779092788696289e-02 -5.925535559654235840e-01 -3.189767599105834961e-01 1.904195547103881836e-01 1.151210889220237732e-01 -2.413091212511062622e-01 -2.899446524679660797e-02 6.577834486961364746e-01
-3.812407851219177246e-01 -9.575156122446060181e-02 4.688290059566497803e-01 4.003704190254211426e-01 3.117074668407440186e-01 1.722671240568161011e-01 -5.620433688163757324e-01 1.505314856767654419e-01
-3.329764008522033691e-01 -3.689705431461334229e-01 8.746205270290374756e-02 2.941827178001403809e-01 2.149808257818222046e-01 -6.809359788894653320e-01 -1.199530661106109619e-01 3.667626678943634033e-01
1.290623098611831665e-01 -3.807635307312011719e-01 -2.170457318425178528e-02 -1.222769245505332947e-01 2.475950419902801514e-01 2.686178311705589294e-02 1.151325628161430359e-01 8.646727800369262695e-01
2.681404650211334229e-01 -7.355625033378601074e-01 1.002119034528732300e-01 1.247936785221099854e-01 -1.568902879953384399e-01 3.518794104456901550e-02 1.382639408111572266e-01 5.625504255294799805e-01
-4.645953327417373657e-02 -3.950950801372528076e-01 -3.590236902236938477e-01 3.860383331775665283e-01 1.621644049882888794e-01 5.179684162139892578e-01 2.163615673780441284e-01 4.716110527515411377e-01
-2.951438426971435547e-01 -4.507260024547576904e-01 4.797980189323425293e-01 4.133719503879547119e-01 -2.865301258862018585e-02 -2.042407393455505371e-01 3.695627152919769287e-01 3.599192798137664795e-01
4.570300877094268799e-01 1.342211961746215820e-01 1.535549759864807129e-01 1.360485851764678955e-01 6.753696799278259277e-01 -2.642775475978851318e-01 4.628776013851165771e-02 4.504559934139251709e-01
-5.849731341004371643e-02 -3.285770714282989502e-01 7.517533302307128906e-01 -4.149985313415527344e-02 2.424805015325546265e-01 1.699325740337371826e-01 -4.327807128429412842e-01 2.163025736808776855e-01
3.504680469632148743e-02 -7.539450526237487793e-01 2.954952418804168701e-01 2.234622091054916382e-01 -9.166945517063140869e-02 2.542876452207565308e-02 3.664774298667907715e-01 3.869496285915374756e-01
6.481545418500900269e-02 -2.700526416301727295e-01 4.358653128147125244e-01 3.208958208560943604e-01 5.073783397674560547e-01 -1.115013211965560913e-01 -5.921805500984191895e-01 -9.682288020849227905e-02
-2.733573019504547119e-01 -4.513674080371856689e-01 4.528594315052032471e-01 5.867983102798461914e-01 9.387567639350891113e-02 -1.737981289625167847e-01 3.400957584381103516e-01 1.320827752351760864e-01
-2.914594858884811401e-02 1.450236439704895020e-01 8.530753850936889648e-02 8.279274106025695801e-01 4.462138116359710693e-01 -6.767195463180541992e-02 1.305603086948394775e-01 2.542541623115539551e-01
1.486167013645172119e-01 -5.404612421989440918e-01 -6.451175361871719360e-02 3.206841051578521729e-01 2.722607254981994629e-01 -6.441073417663574219e-01 1.201544478535652161e-01 2.745497226715087891e-01
3.727782666683197021e-01 -1.695747300982475281e-02 4.236286878585815430e-01 2.560067474842071533e-01 4.548048377037048340e-01 -4.654852151870727539e-01 -3.915390968322753906e-01 1.972851306200027466e-01
3.672414720058441162e-01 4.876322299242019653e-02 3.995138108730316162e-01 6.535888314247131348e-01 1.780191063880920410e-01 3.282235860824584961e-01 1.920432895421981812e-01 3.156960904598236084e-01
-1.580910235643386841e-01 -2.576953768730163574e-01 -5.793811753392219543e-02 -5.391787737607955933e-02 5.066133141517639160e-01 -4.371007680892944336e-01 5.027353018522262573e-02 6.723799109458923340e-01
5.473426356911659241e-02 -6.810435056686401367e-01 -1.327082864008843899e-03 2.857882380485534668e-01 3.896107673645019531e-01 9.395900368690490723e-02 -5.317100882530212402e-01 -9.036931395530700684e-02
2.541723251342773438e-01 -5.068910717964172363e-01 3.442328870296478271e-01 1.619069129228591919e-01 6.520754098892211914e-01 2.114931046962738037e-01 -1.735004335641860962e-01 -1.836129575967788696e-01
-2.001696079969406128e-02 -5.064126849174499512e-01 7.117515206336975098e-01 -7.263509184122085571e-02 3.498012423515319824e-01 1.083407551050186157e-01 -3.114495873451232910e-01 -1.341807655990123749e-02
-9.768164902925491333e-02 -3.317590355873107910e-01 5.873616933822631836e-01 -1.439516097307205200e-01 6.635346412658691406e-01 2.719647288322448730e-01 -2.086061239242553711e-02 -2.602513995952904224e-04
3.640560507774353027e-01 -6.484547853469848633e-01 -9.923418611288070679e-02 1.864674836397171021e-01 -2.556709386408329010e-02 -7.543332874774932861e-02 4.337256774306297302e-03 6.292769312858581543e-01
-7.561364769935607910e-02 -6.456298828125000000e-01 1.978343166410923004e-02 4.868527948856353760e-01 5.909415706992149353e-02 -4.240017384290695190e-02 4.995524585247039795e-01 2.918649315834045410e-01
4.120411276817321777e-01 -3.256721496582031250e-01 3.463675081729888916e-01 5.290831923484802246e-01 2.343158125877380371e-01 1.462892591953277588e-01 -4.936173558235168457e-01 -6.555777043104171753e-02
-2.677506804466247559e-01 -4.291649162769317627e-01 1.326982527971267700e-01 5.483016967773437500e-01 2.982469201087951660e-01 5.540826320648193359e-01 1.721647828817367554e-01 -1.685743965208530426e-02
-1.587949991226196289e-01 -1.104827448725700378e-01 6.724312901496887207e-01 1.243012323975563049e-01 8.690519630908966064e-02 -3.564423322677612305e-01 -3.964034914970397949e-01 4.508035480976104736e-01
1.261227577924728394e-01 -1.482985317707061768e-01 -3.092479333281517029e-02 4.411543905735015869e-01 8.081197738647460938e-01 -2.672212123870849609e-01 -8.975173532962799072e-02 1.844089776277542114e-01
4.298432171344757080e-02 -4.484423398971557617e-01 4.382979571819305420e-01 3.255532383918762207e-01 1.840886175632476807e-01 -1.896687969565391541e-02 5.857031345367431641e-01 3.488053679466247559e-01
1.766265481710433960e-01 -2.134603112936019897e-01 -3.454586025327444077e-03 6.956501603126525879e-01 4.209136068820953369e-01 4.310875833034515381e-01 -2.758813798427581787e-01 -1.347520854324102402e-02
-2.191701084375381470e-01 -5.893784165382385254e-01 4.167441427707672119e-01 1.570401042699813843e-01 4.147706925868988037e-02 1.674790978431701660e-01 4.411970674991607666e-01 4.264220297336578369e-01
-1.506941020488739014e-01 -2.218221724033355713e-01 -4.485821351408958435e-02 3.023739159107208252e-01 3.771598339080810547e-01 6.625898480415344238e-01 2.842126488685607910e-01 4.154425263404846191e-01
-1.005051657557487488e-01 -5.276891589164733887e-01 4.817034900188446045e-01 2.601467669010162354e-01 -1.020048409700393677e-01 1.208584383130073547e-01 4.156529903411865234e-01 4.625462591648101807e-01
-2.971738018095493317e-02 -1.431666761636734009e-01 2.346862703561782837e-01 -2.659312784671783447e-01 7.099332809448242188e-01 -7.218007743358612061e-02 9.385588020086288452e-02 5.786180496215820312e-01
1.661769300699234009e-02 -7.158124446868896484e-01 5.002368688583374023e-01 7.071736454963684082e-02 -3.718293458223342896e-02 7.609186321496963501e-02 3.183112740516662598e-01 3.515734076499938965e-01
5.089579820632934570e-01 -5.875607728958129883e-01 5.867110937833786011e-02 1.228447183966636658e-01 4.997344687581062317e-02 7.557839900255203247e-02 2.216405272483825684e-01 5.655679106712341309e-01
5.421784892678260803e-02 -1.111006662249565125e-01 -8.677391707897186279e-02 3.888357579708099365e-01 4.424750208854675293e-01 4.402200877666473389e-01 4.171124696731567383e-01 5.122825503349304199e-01
-1.157741323113441467e-01 -4.623263180255889893e-01 5.208085775375366211e-01 2.501662671566009521e-01 -1.492138653993606567e-01 2.511249780654907227e-01 3.604741990566253662e-01 4.730283319950103760e-01
-2.504647374153137207e-01 -3.727140724658966064e-01 -6.493289023637771606e-02 2.679421901702880859e-01 5.426375661045312881e-03 5.171058177947998047e-01 2.274344712495803833e-01 6.349709630012512207e-01
2.623542547225952148e-01 -5.785381197929382324e-01 4.245476126670837402e-01 1.819289475679397583e-01 4.826976954936981201e-01 1.504730582237243652e-01 -2.786433994770050049e-01 -2.232567816972732544e-01
-2.879590094089508057e-01 -9.446586668491363525e-02 2.875872552394866943e-01 3.228333294391632080e-01 9.398525953292846680e-02 5.947920680046081543e-01 2.390569597482681274e-01 5.490617752075195312e-01
3.584454357624053955e-01 -6.667964458465576172e-01 -1.835054606199264526e-01 2.452487498521804810e-01 -6.628309935331344604e-02 -9.722888469696044922e-02 -7.245110813528299332e-03 5.649591684341430664e-01
-7.804468739777803421e-03 -1.767340153455734253e-01 2.627603709697723389e-01 6.347588896751403809e-01 6.626130342483520508e-01 7.217274513095617294e-03 -8.650658279657363892e-02 -2.239440828561782837e-01
-3.348309695720672607e-01 -2.079053074121475220e-01 5.773652195930480957e-01 1.390089839696884155e-01 2.209016084671020508e-01 2.249419130384922028e-02 -6.268053054809570312e-01 2.231616079807281494e-01
-8.731310814619064331e-02 1.412939578294754028e-01 7.448881268501281738e-01 4.497067034244537354e-01 2.565577030181884766e-01 -2.065713256597518921e-01 -1.190237626433372498e-01 3.043978512287139893e-01
9.965426474809646606e-02 -3.009103834629058838e-01 -1.766898781061172485e-01 1.145294532179832458e-01 3.484781980514526367e-01 6.614931821823120117e-01 1.880536377429962158e-01 5.106967091560363770e-01
2.715370059013366699e-01 1.666838377714157104e-01 3.282531797885894775e-01 5.456397533416748047e-01 4.094841424375772476e-03 2.497398257255554199e-01 6.577466428279876709e-02 6.529151797294616699e-01
-3.383701741695404053e-01 -1.525969505310058594e-01 2.085330635309219360e-01 3.414814472198486328e-01 2.033768892288208008e-01 6.769486069679260254e-01 5.775587633252143860e-02 4.462812542915344238e-01
-2.243046015501022339e-01 -1.805114746093750000e-01 6.488736271858215332e-01 -7.072246074676513672e-02 6.394528746604919434e-01 -2.492963373661041260e-01 -1.024678573012351990e-01 9.755040705204010010e-02
9.084538556635379791e-03 3.046478517353534698e-02 1.743627488613128662e-01 1.019174791872501373e-02 7.380529642105102539e-01 -2.302591800689697266e-01 9.250659495592117310e-02 6.018173098564147949e-01
1.121705491095781326e-02 -6.034998893737792969e-01 1.450863033533096313e-01 -1.439511179924011230e-01 1.050779819488525391e-01 -8.926233276724815369e-04 2.145939767360687256e-01 7.326645851135253906e-01
-2.173899561166763306e-01 -2.211739569902420044e-01 7.841140776872634888e-02 3.514959216117858887e-01 3.118693828582763672e-01 -6.677680611610412598e-01 -9.288399480283260345e-03 4.804820418357849121e-01
5.556232333183288574e-01 -8.489045500755310059e-02 -4.314989969134330750e-02 6.692230105400085449e-01 1.471713781356811523e-01 -1.207960620522499084e-01 1.064876914024353027e-01 4.321621358394622803e-01
-4.350104331970214844e-01 -1.288060098886489868e-01 -6.565614044666290283e-02 -1.519140154123306274e-01 6.122443675994873047e-01 -1.134538277983665466e-01 7.385651022195816040e-02 6.112418174743652344e-01
-2.189837843179702759e-01 -4.592688977718353271e-01 5.252184867858886719e-01 4.988270401954650879e-01 1.488431543111801147e-01 -1.846902817487716675e-01 3.902505934238433838e-01 8.874125033617019653e-02
1.228855270892381668e-02 -2.963801026344299316e-01 6.662142276763916016e-01 -7.030249387025833130e-02 6.729451417922973633e-01 8.413550257682800293e-02 1.322160102427005768e-02 -5.581620335578918457e-02
2.012190222740173340e-02 -6.243109703063964844e-01 -3.276520669460296631e-01 3.756790161132812500e-01 3.687283024191856384e-02 -1.266106590628623962e-02 2.636907696723937988e-01 5.387834310531616211e-01
1.031500995159149170e-01 -3.226670324802398682e-01 3.637981414794921875e-01 1.158927977085113525e-01 3.961260318756103516e-01 4.883845150470733643e-01 -5.474666357040405273e-01 2.105013579130172729e-01
-2.349374443292617798e-01 -2.021183967590332031e-01 1.737658828496932983e-01 1.784384250640869141e-01 2.512849867343902588e-01 -6.345798373222351074e-01 -9.196650236845016479e-02 6.063200831413269043e-01
1.299015879631042480e-01 -7.967598438262939453e-01 3.592758774757385254e-01 1.060198619961738586e-01 3.738003969192504883e-02 1.934840381145477295e-01 3.776848614215850830e-01 1.627912968397140503e-01
-1.580011993646621704e-01 -4.469466507434844971e-01 2.562959790229797363e-01 -4.738743603229522705e-02 4.644608497619628906e-02 1.118210405111312866e-01 3.547267317771911621e-01 7.528936266899108887e-01
3.587519526481628418e-01 4.709776118397712708e-02 2.360291033983230591e-01 6.114478707313537598e-01 5.507690459489822388e-02 4.356019794940948486e-01 1.288622468709945679e-01 4.797004759311676025e-01
3.504472076892852783e-01 4.232531413435935974e-02 -1.186463758349418640e-01 7.942793965339660645e-01 2.489873170852661133e-01 -6.035267934203147888e-02 7.283281534910202026e-02 3.993705809116363525e-01
5.846171453595161438e-02 1.648622564971446991e-02 1.212179437279701233e-01 8.645506575703620911e-03 8.532804846763610840e-01 -1.509699225425720215e-01 3.050233423709869385e-01 3.709758520126342773e-01
4.362437427043914795e-01 1.787279844284057617e-01 3.958822488784790039e-01 4.739527106285095215e-01 1.012742891907691956e-01 2.138950079679489136e-01 -4.209046810865402222e-02 5.819060802459716797e-01
1.959698945283889771e-01 -4.190378487110137939e-01 -1.313713341951370239e-01 2.595725953578948975e-01 2.715319395065307617e-01 6.853702664375305176e-01 2.557439506053924561e-01 3.041382133960723877e-01
-8.675246685743331909e-02 -5.134522318840026855e-01 4.672282040119171143e-01 3.197956979274749756e-01 3.850284516811370850e-01 -1.392284482717514038e-01 -4.103552103042602539e-01 -2.687870860099792480e-01
4.099163711071014404e-01 5.554860085248947144e-02 6.420606970787048340e-01 6.391090154647827148e-02 1.904580146074295044e-01 1.022530198097229004e-01 -9.797102957963943481e-02 5.968484878540039062e-01
-1.224264875054359436e-01 2.717694640159606934e-01 4.790893495082855225e-01 3.399358987808227539e-01 3.252635300159454346e-01 -3.344424962997436523e-01 -1.214668527245521545e-01 5.776398181915283203e-01
-7.338266004808247089e-04 -3.636734187602996826e-01 2.936275862157344818e-02 5.756072998046875000e-01 5.791659951210021973e-01 2.937345504760742188e-01 -3.046257495880126953e-01 -1.450697928667068481e-01
-4.197144135832786560e-02 -7.054620981216430664e-01 9.082777798175811768e-02 9.332809597253799438e-02 -2.111658304929733276e-01 7.490007579326629639e-02 6.343356519937515259e-02 6.552686691284179688e-01
-1.200371161103248596e-01 2.376362085342407227e-01 7.366184592247009277e-01 2.994021773338317871e-01 3.811356723308563232e-01 7.518289983272552490e-02 -1.048572268337011337e-02 3.818961977958679199e-01
2.662794888019561768e-01 -1.470240056514739990e-01 7.909870147705078125e-01 8.165565133094787598e-02 3.079188168048858643e-01 2.165042310953140259e-01 -3.014273345470428467e-01 2.064092010259628296e-01
-2.131949877366423607e-03 6.359828263521194458e-02 -4.509032890200614929e-02 1.587056666612625122e-01 7.947897911071777344e-01 6.214207038283348083e-02 -3.012247681617736816e-01 4.923832714557647705e-01
-1.294763982295989990e-01 -5.946499109268188477e-01 -1.675284057855606079e-01 9.460707753896713257e-02 1.726138144731521606e-01 -4.396772682666778564e-01 -8.506636321544647217e-02 6.018830537796020508e-01
4.239856079220771790e-02 -9.762661904096603394e-02 5.365706682205200195e-01 3.083430826663970947e-01 4.030608236789703369e-01 -3.943447172641754150e-01 -5.356566309928894043e-01 2.817838639020919800e-02
3.447786271572113037e-01 -6.503835320472717285e-01 -7.535713165998458862e-02 5.916895344853401184e-02 2.025211974978446960e-02 1.481432914733886719e-01 1.305350661277770996e-01 6.399635672569274902e-01
-3.791366517543792725e-01 -3.828744292259216309e-01 7.784538269042968750e-01 1.247391030192375183e-01 1.352536529302597046e-01 -9.779646247625350952e-02 -2.380364984273910522e-01 5.994350090622901917e-02
-2.517522871494293213e-01 -4.660289585590362549e-01 4.370152354240417480e-01 4.347994327545166016e-01 -1.489115599542856216e-02 -2.334648221731185913e-01 3.716109395027160645e-01 3.828611671924591064e-01
-3.365917801856994629e-01 -2.888320386409759521e-01 -2.841126322746276855e-01 5.869479179382324219e-01 1.848928034305572510e-01 -4.505213797092437744e-01 -9.867557324469089508e-03 3.752359151840209961e-01
2.155531197786331177e-01 -4.681680202484130859e-01 4.097142219543457031e-01 2.149383127689361572e-01 6.080031991004943848e-01 2.122083157300949097e-01 -1.906547695398330688e-01 -2.631386816501617432e-01
-5.704107508063316345e-02 1.212993562221527100e-01 1.475572139024734497e-01 7.446496486663818359e-01 5.308976769447326660e-01 -3.211122453212738037e-01 -7.797788828611373901e-02 1.212879121303558350e-01
-2.714631557464599609e-01 -1.765719205141067505e-01 6.519750356674194336e-01 1.054930165410041809e-01 1.121571734547615051e-01 -7.063699420541524887e-03 -5.729866027832031250e-01 3.434925675392150879e-01
1.457737237215042114e-01 -4.736992418766021729e-01 -2.180721908807754517e-01 4.039554595947265625e-01 6.322590261697769165e-02 -5.172955989837646484e-01 -8.544445969164371490e-03 5.214965343475341797e-01
-6.068520247936248779e-03 -6.007280349731445312e-01 5.284116268157958984e-01 2.772466242313385010e-01 6.141006201505661011e-02 -2.549606263637542725e-01 3.968460857868194580e-01 2.382044941186904907e-01
-3.711064755916595459e-01 -3.411621749401092529e-01 4.702170193195343018e-01 2.945537567138671875e-01 3.562269210815429688e-01 -7.384905964136123657e-02 -5.503430366516113281e-01 -5.285230278968811035e-02
-3.032384514808654785e-01 -3.954139053821563721e-01 1.051452681422233582e-01 6.268026232719421387e-01 2.789480686187744141e-01 4.852344691753387451e-01 1.821186691522598267e-01 -3.641066327691078186e-02
2.591766417026519775e-01 1.217897683382034302e-01 1.161881908774375916e-01 8.337010741233825684e-01 1.231069713830947876e-01 -7.516000419855117798e-02 8.108096569776535034e-02 4.266837835311889648e-01
3.477245867252349854e-01 -5.883717536926269531e-01 -1.936664581298828125e-01 2.971229255199432373e-01 -6.013743951916694641e-02 6.303011626005172729e-02 3.780080378055572510e-02 6.309510469436645508e-01
-3.178894221782684326e-01 -1.786842793226242065e-01 1.819718778133392334e-01 4.495528638362884521e-01 9.608121961355209351e-02 5.203487873077392578e-01 3.337857425212860107e-01 4.903052449226379395e-01
3.962112963199615479e-01 -6.562755256891250610e-02 -2.542653307318687439e-02 6.363000273704528809e-01 -5.981000512838363647e-02 -1.084826141595840454e-01 5.164971202611923218e-02 6.443383693695068359e-01
5.674028992652893066e-01 -5.065347552299499512e-01 1.093273162841796875e-01 6.950253248214721680e-02 4.037723541259765625e-01 1.893211156129837036e-01 -4.437124431133270264e-01 9.454138576984405518e-02
2.231665551662445068e-01 -2.563585042953491211e-01 7.919874787330627441e-01 2.991066575050354004e-01 3.176476061344146729e-01 -1.241461187601089478e-01 -2.094410955905914307e-01 -8.712247759103775024e-02
1.888938397169113159e-01 -8.684115856885910034e-02 4.839235544204711914e-01 -1.820609569549560547e-01 7.458747625350952148e-01 -1.903584599494934082e-01 -4.362585023045539856e-02 3.081893920898437500e-01
-2.423931509256362915e-01 -5.334968566894531250e-01 2.820475101470947266e-01 5.497710704803466797e-01 7.886670529842376709e-02 -2.748771905899047852e-01 3.727917969226837158e-01 2.325434088706970215e-01
2.992743551731109619e-01 -4.658378958702087402e-01 4.449929893016815186e-01 -1.407365500926971436e-01 2.254130244255065918e-01 4.218318760395050049e-01 -4.054406583309173584e-01 2.871744334697723389e-01
-2.786352932453155518e-01 -8.888747543096542358e-02 2.534230649471282959e-01 -2.361967265605926514e-01 5.526935458183288574e-01 -3.176795840263366699e-01 -5.275831371545791626e-02 6.207053065299987793e-01
-2.249766439199447632e-01 8.524277806282043457e-02 1.112649515271186829e-01 7.576833963394165039e-01 4.370495975017547607e-01 1.299776323139667511e-02 -3.653797209262847900e-01 1.759871244430541992e-01
1.202672868967056274e-01 -1.551885306835174561e-01 1.593409664928913116e-02 3.975053727626800537e-01 6.530936360359191895e-01 4.746838808059692383e-01 -3.529559671878814697e-01 1.635663956403732300e-01
1.190325201605446637e-04 3.671466931700706482e-02 1.041845306754112244e-01 6.223382428288459778e-02 8.037546873092651367e-01 -1.673151701688766479e-01 -4.186854958534240723e-01 3.668940365314483643e-01
-9.682778269052505493e-02 -1.778436154127120972e-01 4.414118826389312744e-02 4.970848560333251953e-01 8.243632912635803223e-01 1.381878405809402466e-01 -2.131422236561775208e-02 -1.040638983249664307e-01
3.719770163297653198e-02 2.350431978702545166e-01 2.487704157829284668e-03 4.961354434490203857e-01 3.195942044258117676e-01 -1.420037597417831421e-01 -5.032033324241638184e-01 5.671819448471069336e-01
4.159873127937316895e-01 -5.938756465911865234e-01 4.586777687072753906e-01 1.296684592962265015e-01 1.528722420334815979e-02 3.652987182140350342e-01 -3.365200161933898926e-01 1.201486960053443909e-02
-1.193944960832595825e-01 -7.844547182321548462e-02 -9.435502439737319946e-02 6.365257501602172852e-01 6.976875066757202148e-01 1.023125052452087402e-01 6.753268837928771973e-02 2.524417936801910400e-01
3.536700606346130371e-01 -4.725666344165802002e-01 -2.766726538538932800e-02 1.269883364439010620e-01 2.323170006275177002e-01 2.025264650583267212e-01 -6.591972708702087402e-01 3.243111073970794678e-01
-5.108639001846313477e-01 -1.706422865390777588e-01 1.032954379916191101e-01 1.951433122158050537e-01 5.147166848182678223e-01 4.142765998840332031e-01 -3.865974545478820801e-01 2.741028964519500732e-01
-1.110688596963882446e-01 -9.870038926601409912e-02 -8.683546632528305054e-02 5.628947019577026367e-01 4.234327375888824463e-01 2.354007810354232788e-01 4.770384728908538818e-01 4.373290240764617920e-01
3.082159757614135742e-01 -4.178166687488555908e-01 -3.082204796373844147e-02 5.391234755516052246e-01 4.873569011688232422e-01 3.161320984363555908e-01 -2.945205569267272949e-01 -1.209514737129211426e-01
-1.476038843393325806e-01 -6.247267127037048340e-01 -1.060351431369781494e-01 3.140272498130798340e-01 -9.996709972620010376e-02 -2.307227626442909241e-02 2.166665941476821899e-01 6.485390663146972656e-01
-1.018746793270111084e-01 -8.300918154418468475e-03 7.938528060913085938e-01 3.226207494735717773e-01 6.187599152326583862e-02 -2.196424305438995361e-01 -2.312656491994857788e-01 3.869249224662780762e-01
-5.826632957905530930e-03 -8.505488932132720947e-02 6.302143931388854980e-01 2.988170087337493896e-01 4.129236042499542236e-01 2.470334991812705994e-02 -5.500390529632568359e-01 1.805848181247711182e-01
8.099757134914398193e-02 -1.955704540014266968e-01 7.430201768875122070e-02 5.426170304417610168e-02 8.364101052284240723e-01 3.652397692203521729e-01 -2.708706259727478027e-01 2.009320706129074097e-01
4.430950060486793518e-02 2.028053551912307739e-01 6.064720749855041504e-01 3.024752140045166016e-01 2.182340770959854126e-01 -2.766191065311431885e-01 -1.625460386276245117e-01 5.891024470329284668e-01
-3.776008188724517822e-01 -2.362076789140701294e-01 6.907951831817626953e-02 4.555011987686157227e-01 2.582524716854095459e-01 5.138573050498962402e-01 -4.433531463146209717e-01 2.491272985935211182e-01
-1.679099202156066895e-01 -4.044059813022613525e-01 -1.041855756193399429e-02 5.704140663146972656e-01 -2.538250386714935303e-01 -1.958395987749099731e-01 1.064008846879005432e-01 6.071900725364685059e-01
-5.479992926120758057e-02 3.040366061031818390e-02 1.676820665597915649e-01 -1.002730056643486023e-01 7.415001392364501953e-01 -1.221171114593744278e-02 1.907923370599746704e-01 6.095303893089294434e-01
-1.224128007888793945e-01 -6.077972650527954102e-01 1.900470256805419922e-02 4.556398391723632812e-01 -1.568794101476669312e-01 -2.630259990692138672e-01 2.057564258575439453e-01 5.210559964179992676e-01
-2.314127981662750244e-01 -5.552604198455810547e-01 4.069629609584808350e-01 4.177353680133819580e-01 -5.509188398718833923e-03 -2.480917721986770630e-01 3.800460100173950195e-01 3.033107817173004150e-01
-3.172746002674102783e-01 -1.677842438220977783e-01 4.235961735248565674e-01 8.561338484287261963e-02 1.553822606801986694e-01 7.016506195068359375e-01 -1.320789940655231476e-02 4.096220731735229492e-01
-3.480415642261505127e-01 -3.861633539199829102e-01 2.991704046726226807e-01 1.104725301265716553e-01 -2.030349671840667725e-01 1.184336319565773010e-01 -5.338292121887207031e-01 5.364834070205688477e-01
-1.986394971609115601e-01 5.904230475425720215e-02 1.035957038402557373e-01 1.451780647039413452e-01 8.467342257499694824e-01 -8.554019965231418610e-03 -3.161059617996215820e-01 3.290786445140838623e-01
8.373728394508361816e-02 2.166243037208914757e-03 6.244887784123420715e-02 5.095735788345336914e-01 7.310063242912292480e-01 1.247607171535491943e-01 -4.015716016292572021e-01 1.349930018186569214e-01
2.847254574298858643e-01 -9.746319055557250977e-02 -1.250365376472473145e-01 2.982274889945983887e-01 6.171430945396423340e-01 -4.629969596862792969e-01 -6.691637914627790451e-03 4.578015804290771484e-01
6.728508323431015015e-02 -1.278438717126846313e-01 -9.446588903665542603e-02 8.150562644004821777e-01 4.323304593563079834e-01 2.347313463687896729e-01 1.454827189445495605e-01 2.066753208637237549e-01
-3.092731721699237823e-02 -3.082655668258666992e-01 -3.040507137775421143e-01 4.975803196430206299e-01 3.068219125270843506e-01 4.016764461994171143e-01 3.696442246437072754e-01 4.145629107952117920e-01
1.960291117429733276e-01 -2.014070600271224976e-01 8.106856346130371094e-01 2.517000734806060791e-01 2.833245396614074707e-01 -2.552772462368011475e-01 -2.343908697366714478e-01 8.078897371888160706e-03
4.444076716899871826e-01 4.384201392531394958e-02 1.522529328212840483e-05 6.658367514610290527e-01 1.013043001294136047e-01 -1.880885511636734009e-01 3.296769456937909126e-03 5.582028031349182129e-01
3.606156259775161743e-02 -1.045389547944068909e-01 1.779407262802124023e-02 4.203016757965087891e-01 8.370503187179565430e-01 -2.860939204692840576e-01 1.681899130344390869e-01 -3.207968315109610558e-03
-4.285787642002105713e-01 -4.549865424633026123e-01 -9.267474710941314697e-02 9.748124284669756889e-04 2.212857156991958618e-01 -3.018540740013122559e-01 3.557424619793891907e-02 6.777676343917846680e-01
-2.870431542396545410e-01 -6.401491165161132812e-01 4.830974042415618896e-01 2.129017561674118042e-01 -1.129726767539978027e-01 1.073929890990257263e-01 3.004818558692932129e-01 3.384075164794921875e-01
-3.945138677954673767e-02 -7.775952666997909546e-02 -3.766909474506974220e-03 -3.337012976408004761e-02 7.873660326004028320e-01 -2.762671746313571930e-02 1.450383067131042480e-01 5.912060141563415527e-01
-6.621816661208868027e-03 -5.869107842445373535e-01 2.004512399435043335e-01 8.243364840745925903e-02 1.209195777773857117e-01 2.763075530529022217e-01 -6.461045145988464355e-01 3.163816332817077637e-01
2.379372017458081245e-03 -4.291977584362030029e-01 4.490270614624023438e-01 5.574150085449218750e-01 2.351713031530380249e-01 -2.290069311857223511e-01 4.376645088195800781e-01 6.439824402332305908e-02
-6.405425816774368286e-02 -6.702865958213806152e-01 2.716824412345886230e-01 2.314782291650772095e-01 3.891783952713012695e-02 -9.918171912431716919e-02 4.687370955944061279e-01 4.337665438652038574e-01
-3.879714906215667725e-01 -3.709560334682464600e-01 1.240164637565612793e-01 5.275448560714721680e-01 3.011024594306945801e-01 5.114685893058776855e-01 2.177278250455856323e-01 1.360803097486495972e-01
7.848596433177590370e-04 1.431515216827392578e-01 6.894473433494567871e-01 5.443598628044128418e-01 2.492075115442276001e-01 -2.857266366481781006e-01 -1.502905786037445068e-01 2.037408351898193359e-01
3.220784962177276611e-01 -3.605006337165832520e-01 5.590517520904541016e-01 -1.723093986511230469e-01 1.274992823600769043e-01 3.000146150588989258e-01 -3.671748638153076172e-01 4.277768135070800781e-01
1.068496182560920715e-01 2.010977566242218018e-01 3.694170415401458740e-01 4.001531004905700684e-01 8.310816437005996704e-02 4.079626202583312988e-01 1.705324798822402954e-01 6.701713800430297852e-01
4.222762286663055420e-01 2.070827335119247437e-01 4.717509448528289795e-01 3.913149833679199219e-01 2.272657901048660278e-01 2.980306446552276611e-01 1.241061165928840637e-01 4.972410798072814941e-01
-1.294826418161392212e-01 -7.067905068397521973e-01 1.231300458312034607e-01 -1.267131865024566650e-01 2.472916804254055023e-02 7.970274984836578369e-02 2.225166708230972290e-01 6.292745471000671387e-01
-9.271941334009170532e-02 -3.580899238586425781e-01 4.306046664714813232e-01 4.872837364673614502e-01 3.512486219406127930e-01 -2.481299936771392822e-01 4.951131939888000488e-01 1.011323481798171997e-01
4.269945919513702393e-01 -5.669573787599802017e-03 1.918927952647209167e-02 5.996714234352111816e-01 1.194935515522956848e-01 -1.589640527963638306e-01 1.775992512702941895e-01 6.217553615570068359e-01
3.006939589977264404e-01 -6.005100607872009277e-01 2.590815126895904541e-01 1.881469935178756714e-01 2.753788828849792480e-01 1.426590085029602051e-01 -5.918183326721191406e-01 3.790957620367407799e-03
2.594438791275024414e-01 -5.354797244071960449e-01 6.908139586448669434e-02 4.633212387561798096e-01 -1.128579676151275635e-01 -3.880432248115539551e-01 1.985390633344650269e-01 4.730531871318817139e-01
4.658880457282066345e-02 -5.719242691993713379e-01 1.149347275495529175e-01 2.170275663956999779e-03 5.859301090240478516e-01 -1.693246215581893921e-01 -5.334953665733337402e-01 -3.025110065937042236e-02
5.288875699043273926e-01 -3.962317109107971191e-01 4.667739868164062500e-01 -6.781359016895294189e-02 4.895766973495483398e-01 2.188813835382461548e-01 -2.194848656654357910e-01 7.094829529523849487e-02
1.212066411972045898e-01 -3.725861907005310059e-01 4.267216920852661133e-01 2.973633110523223877e-01 4.372082650661468506e-01 -1.825266033411026001e-01 5.867844223976135254e-01 8.478945493698120117e-02
1.123729571700096130e-01 -2.886773943901062012e-01 8.268244266510009766e-01 1.080115735530853271e-01 4.481139779090881348e-01 -7.480536401271820068e-02 -3.716207295656204224e-02 -3.081381134688854218e-02
-1.042037755250930786e-01 2.156406342983245850e-01 4.558340311050415039e-01 4.268268346786499023e-01 4.910134524106979370e-02 -2.652976214885711670e-01 -3.041409850120544434e-01 6.223980188369750977e-01
-5.479779839515686035e-01 -4.600062668323516846e-01 -1.733351312577724457e-02 2.359052896499633789e-01 4.386619329452514648e-01 4.848647117614746094e-01 6.032041832804679871e-02 3.171525895595550537e-02
-2.030128091573715210e-01 -1.046857684850692749e-01 2.440008372068405151e-01 5.610074400901794434e-01 6.240601539611816406e-01 4.154722392559051514e-01 -8.136153966188430786e-02 -6.980697810649871826e-02
-2.237613648176193237e-01 -3.231497108936309814e-01 -1.911642551422119141e-01 5.376950502395629883e-01 2.138369977474212646e-01 3.049162626266479492e-01 4.629548490047454834e-01 4.084336459636688232e-01
6.107761524617671967e-03 -5.596377253532409668e-01 1.672870852053165436e-02 1.234739273786544800e-01 5.736907124519348145e-01 -1.581601202487945557e-01 -5.628656744956970215e-01 -1.700538396835327148e-02
3.617939352989196777e-01 -7.700518518686294556e-02 8.256308436393737793e-01 2.229866832494735718e-01 2.133650779724121094e-01 -1.772886365652084351e-01 -1.292292028665542603e-01 1.952689886093139648e-01
-2.935146689414978027e-01 -7.588710635900497437e-02 7.528806924819946289e-01 1.862565875053405762e-01 4.659964740276336670e-01 1.623750925064086914e-01 -2.427918463945388794e-01 6.405480951070785522e-02
-4.551925957202911377e-01 -2.010715305805206299e-01 4.761852324008941650e-01 2.776109278202056885e-01 4.266332983970642090e-01 3.404452800750732422e-01 -3.840349316596984863e-01 5.610749125480651855e-02
1.127915363758802414e-02 2.108608037233352661e-01 -3.817566484212875366e-02 6.220853924751281738e-01 4.389286637306213379e-01 2.217805944383144379e-02 2.549096941947937012e-01 5.557280182838439941e-01
4.228875339031219482e-01 -4.000965505838394165e-03 4.553156197071075439e-01 5.898066759109497070e-01 -1.372207552194595337e-01 -1.474886834621429443e-01 3.455569222569465637e-02 4.734865128993988037e-01
-1.172064095735549927e-01 -4.382715374231338501e-02 7.499889284372329712e-02 -6.776774674654006958e-02 6.011214852333068848e-01 1.385226845741271973e-01 3.361268043518066406e-01 6.932588219642639160e-01
5.291140675544738770e-01 -1.203189119696617126e-01 2.992481589317321777e-01 3.495117723941802979e-01 4.769631922245025635e-01 5.100098252296447754e-02 -5.050014257431030273e-01 9.344760328531265259e-02
3.410159796476364136e-02 -2.379526197910308838e-02 -8.208824694156646729e-02 -2.519932342693209648e-03 4.982410073280334473e-01 3.326416611671447754e-01 -2.867802381515502930e-01 7.418818473815917969e-01
-2.592461407184600830e-01 -4.081381857395172119e-01 1.838200539350509644e-01 4.690177142620086670e-01 5.314633250236511230e-02 -2.666996121406555176e-01 4.350115358829498291e-01 4.992584884166717529e-01
-1.125974506139755249e-01 -5.284066870808601379e-02 4.440101683139801025e-01 -1.100255623459815979e-01 7.847953438758850098e-01 -2.748772799968719482e-01 2.483926527202129364e-02 2.884458005428314209e-01
-8.508699387311935425e-02 -4.501841366291046143e-01 5.691111087799072266e-01 2.846309244632720947e-01 1.127702966332435608e-01 -2.566650509834289551e-01 4.260668456554412842e-01 3.536456525325775146e-01
2.279827296733856201e-01 -4.220570921897888184e-01 8.010762184858322144e-02 2.541906535625457764e-01 1.523817330598831177e-01 -6.588644385337829590e-01 1.073369476944208145e-02 4.913489222526550293e-01
2.507419884204864502e-01 -4.474082291126251221e-01 -2.527225315570831299e-01 2.313870787620544434e-01 1.516606807708740234e-01 3.006897270679473877e-01 -5.654618740081787109e-01 4.317212998867034912e-01
2.641986310482025146e-01 1.914609074592590332e-01 -8.335214108228683472e-02 5.994450449943542480e-01 5.859544277191162109e-01 -1.294567734003067017e-01 1.096757408231496811e-02 4.087027013301849365e-01
-3.387372195720672607e-02 -4.318220019340515137e-01 -2.022014409303665161e-01 2.793135046958923340e-01 5.065681338310241699e-01 3.997075259685516357e-01 -4.757684469223022461e-01 2.252732068300247192e-01
-2.483954727649688721e-01 -6.710391640663146973e-01 4.956803023815155029e-01 2.964715361595153809e-01 -3.720750287175178528e-02 -8.179427683353424072e-02 3.023083508014678955e-01 2.344072610139846802e-01
-1.886951737105846405e-02 -3.635774254798889160e-01 7.300459742546081543e-01 -2.224634140729904175e-01 1.596324890851974487e-01 2.590471208095550537e-01 -2.767562270164489746e-01 3.403180241584777832e-01
1.498033851385116577e-01 -1.330975294113159180e-01 1.155323386192321777e-01 -8.742313086986541748e-02 8.799676299095153809e-01 -1.687723845243453979e-01 3.028414547443389893e-01 2.105079144239425659e-01
-1.030797660350799561e-01 -3.987806141376495361e-01 6.947781443595886230e-01 2.179014682769775391e-01 6.017583608627319336e-02 -4.199083149433135986e-02 3.955796957015991211e-01 3.718644976615905762e-01
-4.092442393302917480e-01 -9.282223880290985107e-02 1.703772395849227905e-01 3.057491481304168701e-01 6.434535384178161621e-01 4.064036309719085693e-01 -2.972483038902282715e-01 1.839535534381866455e-01
-5.685168877243995667e-02 -4.531861245632171631e-01 -6.647792458534240723e-02 4.196601510047912598e-01 2.534092403948307037e-02 6.842436790466308594e-01 -3.141667246818542480e-01 2.081443518400192261e-01
-2.273229658603668213e-01 -2.215152084827423096e-01 2.589594125747680664e-01 2.468295097351074219e-01 4.948801994323730469e-01 6.721513867378234863e-01 8.542566560208797455e-03 2.729530930519104004e-01
-4.105732142925262451e-01 -3.645452558994293213e-01 -2.382641434669494629e-01 3.260701894760131836e-01 4.992716014385223389e-01 4.464550614356994629e-01 7.460881769657135010e-02 2.851039767265319824e-01
-2.884646356105804443e-01 -3.343764841556549072e-01 1.801832169294357300e-01 6.746889352798461914e-01 3.618682920932769775e-01 3.963114619255065918e-01 1.124940887093544006e-01 -1.290072947740554810e-01
7.837472110986709595e-02 1.707802712917327881e-01 6.455318331718444824e-01 2.690454721450805664e-01 2.797496318817138672e-01 -2.033330649137496948e-01 -2.572956979274749756e-01 5.383210182189941406e-01
4.050247073173522949e-01 -3.139083683490753174e-01 8.109066486358642578e-01 1.296530663967132568e-01 1.111306846141815186e-01 -2.237425930798053741e-02 -1.698012799024581909e-01 1.461300849914550781e-01
-7.340127974748611450e-02 -4.634053111076354980e-01 -1.299648135900497437e-01 5.984268188476562500e-01 -1.486548501998186111e-02 -4.875856637954711914e-01 3.359200060367584229e-02 4.071523547172546387e-01
5.811944007873535156e-01 -2.373136878013610840e-01 3.012666404247283936e-01 4.210129380226135254e-01 3.439793884754180908e-01 1.680226176977157593e-01 -4.352553486824035645e-01 4.337241500616073608e-02
1.217750683426856995e-01 1.041860282421112061e-01 6.570540666580200195e-01 4.736869931221008301e-01 -1.446511037647724152e-02 -2.483878582715988159e-01 -1.064128503203392029e-01 4.949618875980377197e-01
4.046641290187835693e-03 1.663447916507720947e-01 6.332542300224304199e-01 6.499794125556945801e-01 1.774654909968376160e-02 -5.514099821448326111e-02 -1.585813611745834351e-01 3.468792736530303955e-01
-2.751635611057281494e-01 -5.102626681327819824e-01 -1.286623999476432800e-03 5.247154235839843750e-01 2.097994387149810791e-01 5.731485486030578613e-01 8.268722891807556152e-02 9.610888361930847168e-02
-3.902378082275390625e-01 -4.506374895572662354e-01 -4.192520678043365479e-01 3.299061059951782227e-01 3.758934140205383301e-01 2.979968115687370300e-02 2.566997408866882324e-01 3.898094594478607178e-01
1.695472449064254761e-01 7.181297242641448975e-02 -1.004548445343971252e-01 3.262725472450256348e-01 6.021974086761474609e-01 1.797146648168563843e-01 -4.583192765712738037e-01 4.945260286331176758e-01
4.963075220584869385e-01 5.609191954135894775e-03 1.848104447126388550e-01 1.933459937572479248e-01 2.017463296651840210e-01 -1.549754589796066284e-01 2.052177637815475464e-01 7.584698200225830078e-01
-4.194256663322448730e-02 2.006611824035644531e-01 7.886065840721130371e-01 3.637363612651824951e-01 2.114175409078598022e-01 3.936453536152839661e-02 -4.248201474547386169e-02 3.946135938167572021e-01
9.488611668348312378e-02 -2.673634588718414307e-01 -2.223770469427108765e-01 2.827028930187225342e-01 1.786595135927200317e-01 7.799846678972244263e-02 -6.522347927093505859e-01 5.716012120246887207e-01
1.100444942712783813e-01 -2.019575424492359161e-02 3.804088532924652100e-01 6.325442790985107422e-01 3.090740144252777100e-01 -2.960551083087921143e-01 -5.009056925773620605e-01 9.261386841535568237e-02
1.010231152176856995e-01 -5.951529741287231445e-02 1.520482152700424194e-01 1.678573489189147949e-01 8.101227283477783203e-01 1.612490266561508179e-01 -4.398050606250762939e-01 2.433698475360870361e-01
-3.260651528835296631e-01 -8.998354524374008179e-02 5.117009282112121582e-01 4.424952268600463867e-01 4.028359949588775635e-01 5.146542787551879883e-01 -2.870676573365926743e-03 -2.811590954661369324e-02
1.229420229792594910e-01 -4.950249195098876953e-02 4.659414291381835938e-01 7.757312059402465820e-02 5.352187156677246094e-01 -5.375314950942993164e-01 -3.792527019977569580e-01 2.002103775739669800e-01
-3.266132250428199768e-02 9.998948313295841217e-03 1.847547292709350586e-01 4.104707017540931702e-02 1.216975972056388855e-02 4.545882344245910645e-02 -4.542303383350372314e-01 8.686048388481140137e-01
4.226699471473693848e-01 -4.443894326686859131e-01 2.054936811327934265e-02 -1.039144396781921387e-01 6.715673804283142090e-01 -2.063381522893905640e-01 -3.282114863395690918e-01 1.065206006169319153e-01
-1.667803674936294556e-01 -4.482042193412780762e-01 -2.364736795425415039e-01 5.992013812065124512e-01 1.908737123012542725e-01 -5.115853548049926758e-01 1.174282748252153397e-02 2.409248650074005127e-01
1.177588850259780884e-01 -4.405912458896636963e-01 -1.184686180204153061e-02 3.125317394733428955e-01 1.698983907699584961e-01 -6.673224568367004395e-01 -5.204312503337860107e-02 4.661574363708496094e-01
2.011371105909347534e-01 -3.298133015632629395e-01 3.491784334182739258e-01 3.948740661144256592e-01 2.623619437217712402e-01 -2.198007851839065552e-01 -6.750246286392211914e-01 1.055621728301048279e-02
-4.430835545063018799e-01 -1.098755672574043274e-01 2.840938866138458252e-01 6.404439806938171387e-01 4.135195016860961914e-01 1.890782564878463745e-01 -3.022735714912414551e-01 -5.106991529464721680e-02
1.681734025478363037e-01 -4.816046357154846191e-01 7.769820690155029297e-01 1.267004758119583130e-02 2.620861530303955078e-01 -1.895577460527420044e-01 -1.736216843128204346e-01 -3.386942297220230103e-02
-2.612189352512359619e-01 -6.882001161575317383e-01 3.967522382736206055e-01 1.312511712312698364e-01 -1.835517026484012604e-02 -3.130399808287620544e-02 3.415895402431488037e-01 4.068239629268646240e-01
-4.421755671501159668e-01 -1.032463391311466694e-03 1.575101725757122040e-02 4.080243706703186035e-01 2.637723386287689209e-01 5.617383718490600586e-01 -2.017423063516616821e-01 4.603498876094818115e-01
-9.359664469957351685e-02 1.281035691499710083e-02 7.295317053794860840e-01 1.889618784189224243e-01 6.389331817626953125e-02 -2.719047069549560547e-01 -1.094245985150337219e-01 5.772038102149963379e-01
2.671216428279876709e-01 -2.625212669372558594e-01 8.674600124359130859e-01 1.009933650493621826e-01 2.770802974700927734e-01 -9.214845299720764160e-02 -9.039317071437835693e-02 6.005342304706573486e-02
1.837729215621948242e-01 -2.456962168216705322e-01 3.352819681167602539e-01 5.280416607856750488e-01 4.440474212169647217e-01 -2.084760740399360657e-02 -5.546306371688842773e-01 -9.690760821104049683e-02
-6.704197824001312256e-02 -3.643957376480102539e-01 -2.510987818241119385e-01 2.481522858142852783e-01 3.084246218204498291e-01 6.566043496131896973e-01 2.064045518636703491e-01 4.113793969154357910e-01
1.199350804090499878e-01 -6.777631640434265137e-01 -1.377050280570983887e-01 5.652754306793212891e-01 1.205850765109062195e-01 -8.795795589685440063e-02 2.796072959899902344e-01 2.954591810703277588e-01
-2.542439997196197510e-01 -4.928588494658470154e-02 2.263964563608169556e-01 3.928499221801757812e-01 9.576525539159774780e-02 5.577867627143859863e-01 2.869846820831298828e-01 5.698135495185852051e-01
-3.786907792091369629e-01 -3.113855719566345215e-01 -6.620923429727554321e-02 4.727028310298919678e-01 4.637490808963775635e-01 3.324680030345916748e-01 3.973024785518646240e-01 2.198940813541412354e-01
-2.117639333009719849e-01 -1.133292987942695618e-01 -3.414368955418467522e-03 7.034524679183959961e-01 1.414002925157546997e-01 3.872494697570800781e-01 3.179975450038909912e-01 4.199723899364471436e-01
-3.578248620033264160e-02 -5.678941309452056885e-02 1.554326117038726807e-01 6.596331000328063965e-01 6.883387565612792969e-01 2.304261028766632080e-01 -5.280403047800064087e-02 -8.077685534954071045e-02
-3.078726120293140411e-02 -2.673307955265045166e-01 3.041089177131652832e-01 4.026414826512336731e-02 -2.664965987205505371e-01 2.774048745632171631e-01 -4.563378095626831055e-01 6.908435821533203125e-01
-5.608838796615600586e-02 -1.453552991151809692e-01 5.275827646255493164e-01 1.604064702987670898e-01 3.167650103569030762e-01 -2.881916463375091553e-01 -6.542585492134094238e-01 2.453639358282089233e-01
4.306575655937194824e-02 -3.046408295631408691e-01 -5.693911761045455933e-02 8.872147202491760254e-01 -2.293154224753379822e-02 9.833884984254837036e-02 -3.147186040878295898e-01 7.551848888397216797e-02
-1.175044700503349304e-01 -7.450829446315765381e-02 -1.831478327512741089e-01 6.628605127334594727e-01 4.031874537467956543e-01 -1.854190044105052948e-02 2.759576141834259033e-01 5.183218121528625488e-01
-1.816066503524780273e-01 -5.935375094413757324e-01 -1.037678122520446777e-01 5.644466876983642578e-01 -6.393976509571075439e-02 -2.640311717987060547e-01 1.994354426860809326e-01 4.144746363162994385e-01
-2.979464530944824219e-01 -2.501578927040100098e-01 6.074849367141723633e-01 1.999778151512145996e-01 4.309342801570892334e-01 1.073987334966659546e-01 -4.923018217086791992e-01 4.456275142729282379e-03
-4.387587010860443115e-01 -1.169664189219474792e-01 2.992777824401855469e-01 3.002828657627105713e-01 5.142426490783691406e-01 4.758391082286834717e-01 2.302939146757125854e-01 2.648945152759552002e-01
-1.743267774581909180e-01 -4.431686103343963623e-01 6.867985129356384277e-01 -1.542868167161941528e-01 5.200949311256408691e-01 8.878572843968868256e-03 -4.704884067177772522e-02 -7.017198204994201660e-02
2.095819264650344849e-01 -4.814617037773132324e-01 2.015703767538070679e-01 9.533144533634185791e-02 7.114735841751098633e-01 3.864399194717407227e-01 -7.099062204360961914e-02 -1.182427108287811279e-01
2.659185826778411865e-01 -3.943631052970886230e-01 2.211993187665939331e-01 5.826462507247924805e-01 -7.369104027748107910e-02 2.048500925302505493e-01 4.675063788890838623e-01 3.455476760864257812e-01
1.103172302246093750e-01 -2.240664213895797729e-01 4.887683689594268799e-01 3.250290155410766602e-01 4.372532963752746582e-01 5.182475969195365906e-02 -6.302833557128906250e-01 4.418862983584403992e-02
-6.932321190834045410e-02 -8.117143809795379639e-02 -2.138616750016808510e-03 7.016671299934387207e-01 4.253897070884704590e-01 3.382009863853454590e-01 3.785302340984344482e-01 2.400892227888107300e-01
-1.664887964725494385e-01 -3.152362108230590820e-01 4.203496873378753662e-01 3.076212704181671143e-01 6.558992266654968262e-01 3.262742459774017334e-01 -7.253474742174148560e-02 -2.442601919174194336e-01
1.430102437734603882e-01 -5.052462220191955566e-01 5.658180117607116699e-01 -1.339312940835952759e-01 4.700012505054473877e-01 -3.814716637134552002e-02 -3.797232806682586670e-01 1.401456594467163086e-01
-2.945635020732879639e-01 -3.157141432166099548e-02 1.272538304328918457e-01 6.685207486152648926e-01 -5.855722725391387939e-02 4.794049263000488281e-01 -1.816700547933578491e-01 4.276214241981506348e-01
3.891992941498756409e-02 -8.951659500598907471e-02 -6.290779262781143188e-02 3.262521326541900635e-01 4.708442687988281250e-01 -3.184891641139984131e-01 3.522695899009704590e-01 6.579138040542602539e-01
-1.856466382741928101e-01 6.841635704040527344e-02 3.901889920234680176e-01 3.356659114360809326e-01 4.711822867393493652e-01 2.305319160223007202e-01 -5.774483084678649902e-01 2.955184876918792725e-01
-1.247398406267166138e-01 4.443608224391937256e-02 1.681630909442901611e-01 2.998619675636291504e-01 5.502025485038757324e-01 -5.352891683578491211e-01 1.714914590120315552e-01 4.955833256244659424e-01
-5.259674042463302612e-02 -4.118263125419616699e-01 4.353412389755249023e-01 1.930357962846755981e-01 1.418191939592361450e-01 5.754322409629821777e-01 -4.813668429851531982e-01 1.337868571281433105e-01
1.902496814727783203e-01 -7.129786610603332520e-01 1.598829329013824463e-01 -8.420639485120773315e-02 1.198336598463356495e-03 1.015267595648765564e-01 1.361083239316940308e-01 6.276770234107971191e-01
1.804977953433990479e-01 -2.446382939815521240e-01 1.063861474394798279e-01 -1.615963876247406006e-01 2.275642901659011841e-01 4.972357451915740967e-01 -3.167748153209686279e-01 6.861239075660705566e-01
-9.807796776294708252e-02 -6.918644160032272339e-02 3.483011424541473389e-01 7.316561937332153320e-01 1.775093078613281250e-01 -2.697024643421173096e-01 -4.587163627147674561e-01 1.195394396781921387e-01
2.641203403472900391e-01 -3.478979319334030151e-02 1.783791333436965942e-01 9.087214618921279907e-02 8.213346600532531738e-01 5.249110981822013855e-02 -4.109897017478942871e-01 2.066267132759094238e-01
-3.318458795547485352e-01 -1.246971357613801956e-02 1.577054262161254883e-01 3.359112739562988281e-01 6.259098649024963379e-01 1.997148394584655762e-01 -5.000193715095520020e-01 2.652299702167510986e-01
3.706580027937889099e-02 2.694718539714813232e-02 8.627758175134658813e-02 2.685825526714324951e-01 6.771626323461532593e-02 4.773322343826293945e-01 -2.077537775039672852e-02 8.279228806495666504e-01
-3.967182040214538574e-01 -9.977796673774719238e-02 2.244563102722167969e-01 6.442099809646606445e-01 5.195888876914978027e-01 -2.525225877761840820e-01 -1.620834171772003174e-01 -8.521002531051635742e-02
2.489127963781356812e-01 1.001516059041023254e-01 5.558118820190429688e-01 2.486676126718521118e-01 5.515076592564582825e-02 4.980067312717437744e-01 1.590278148651123047e-01 5.300072431564331055e-01
-1.591793000698089600e-01 -6.116580963134765625e-01 1.322390288114547729e-01 4.553073048591613770e-01 3.249407708644866943e-01 4.344453811645507812e-01 1.052005663514137268e-01 2.652318179607391357e-01
-3.156913220882415771e-01 -2.917892634868621826e-01 -4.022201895713806152e-02 5.450215935707092285e-01 2.869304120540618896e-01 -5.944234132766723633e-01 1.331624202430248260e-02 2.840532362461090088e-01
-4.745341837406158447e-01 -8.735447376966476440e-02 4.270765781402587891e-01 4.238643348217010498e-01 3.177087604999542236e-01 3.291943073272705078e-01 -4.122745394706726074e-01 1.607889235019683838e-01
1.539900153875350952e-01 3.069262504577636719e-01 1.584700793027877808e-01 3.292538523674011230e-01 6.068637967109680176e-01 -3.076020479202270508e-01 -1.373988986015319824e-01 5.165088772773742676e-01
-1.573425084352493286e-01 1.629761606454849243e-01 3.621286451816558838e-01 7.584986090660095215e-01 9.019455313682556152e-02 -1.752840876579284668e-01 -3.551211059093475342e-01 2.779465019702911377e-01
1.670785695314407349e-01 -2.302931398153305054e-01 6.097567677497863770e-01 3.112927377223968506e-01 3.869895935058593750e-01 -1.725010424852371216e-01 4.961712062358856201e-01 1.569711565971374512e-01
-2.105521708726882935e-01 -6.551204323768615723e-01 2.467075735330581665e-01 5.854302048683166504e-01 -1.003893776214681566e-04 -1.281408313661813736e-02 3.447558581829071045e-01 6.221819669008255005e-02
6.136118900030851364e-03 -7.157777249813079834e-02 6.177719831466674805e-01 2.353179007768630981e-01 1.874624937772750854e-01 -1.396782249212265015e-01 -6.223585009574890137e-01 3.403525054454803467e-01
4.117181599140167236e-01 -6.810384988784790039e-02 -1.016282737255096436e-01 7.057430148124694824e-01 -5.478291958570480347e-02 -1.333635300397872925e-01 -3.123719803988933563e-02 5.437698960304260254e-01
-4.241798222064971924e-01 -2.827359139919281006e-01 3.515772521495819092e-01 7.622872292995452881e-02 6.551554203033447266e-01 3.565002679824829102e-01 -2.132788896560668945e-01 9.436893463134765625e-02
3.233783245086669922e-01 1.248955633491277695e-02 6.239278912544250488e-01 6.903803348541259766e-02 1.399706751108169556e-01 -9.313684701919555664e-02 -4.339919984340667725e-01 5.334818363189697266e-01
-1.399921457050368190e-04 -5.040064454078674316e-01 4.587392508983612061e-01 -1.744299940764904022e-02 3.004040420055389404e-01 2.430193871259689331e-01 -6.147965788841247559e-01 8.919474482536315918e-02
8.334030210971832275e-02 -1.823355555534362793e-01 1.253474950790405273e-01 5.915469676256179810e-02 -3.486758843064308167e-02 3.432063460350036621e-01 -4.404528141021728516e-01 7.922069430351257324e-01
1.781762242317199707e-01 -2.852050065994262695e-01 3.410332500934600830e-01 4.657115936279296875e-01 3.845604956150054932e-01 1.453158259391784668e-01 -6.198347210884094238e-01 -2.284337952733039856e-02
-1.247999295592308044e-01 -3.826122730970382690e-02 8.864674717187881470e-02 3.398199379444122314e-01 9.158496856689453125e-01 1.123897805809974670e-01 -7.673223316669464111e-02 4.822389408946037292e-02
-2.107869982719421387e-01 -4.516630768775939941e-01 6.527181714773178101e-02 4.905920103192329407e-02 5.921676158905029297e-01 6.242000460624694824e-01 -6.131001561880111694e-02 2.924209833145141602e-02
3.230297937989234924e-03 6.749804317951202393e-02 7.115896344184875488e-01 5.286188423633575439e-02 2.454421669244766235e-01 -2.834075093269348145e-01 -2.585248053073883057e-01 5.280935168266296387e-01
9.054154902696609497e-02 -2.360550761222839355e-01 -1.410343050956726074e-01 5.136632323265075684e-01 6.332682967185974121e-01 2.625766098499298096e-01 -4.142186045646667480e-01 1.038625687360763550e-01
-4.085823595523834229e-01 -5.808801576495170593e-02 4.778728783130645752e-01 4.632242023944854736e-01 4.888083636760711670e-01 1.222601085901260376e-01 -3.629507124423980713e-01 -3.365178033709526062e-02
-5.027857795357704163e-02 -9.100220352411270142e-02 2.823876142501831055e-01 -1.970413625240325928e-01 8.036404848098754883e-01 -2.433498948812484741e-01 1.062101498246192932e-01 3.927910029888153076e-01
1.376634836196899414e-01 -6.361854076385498047e-01 6.800881028175354004e-01 -5.313410609960556030e-02 4.381940141320228577e-02 -4.802353680133819580e-02 -3.211181759834289551e-01 6.025316938757896423e-02
-3.098342120647430420e-01 -4.222797155380249023e-01 -1.801506876945495605e-01 5.694877505302429199e-01 4.620932042598724365e-01 3.160074949264526367e-01 2.355924248695373535e-01 -4.182300064712762833e-03
6.386087834835052490e-02 -3.807296156883239746e-01 3.092678487300872803e-01 1.625347137451171875e-01 7.845634222030639648e-01 7.123569399118423462e-02 -2.562693953514099121e-01 -2.064324766397476196e-01
-3.848786291200667620e-04 -1.294401586055755615e-01 7.222962379455566406e-01 1.198009029030799866e-02 1.408932656049728394e-01 -1.830573081970214844e-01 -4.814351499080657959e-01 4.198201000690460205e-01
3.202794194221496582e-01 8.027551695704460144e-03 7.758719921112060547e-01 9.835933893918991089e-02 1.038056463003158569e-01 1.929787248373031616e-01 -5.758296698331832886e-02 4.841203093528747559e-01
1.115475147962570190e-01 -5.467308163642883301e-01 -1.424497812986373901e-01 1.184488460421562195e-01 7.536518573760986328e-01 -1.536817010492086411e-02 -2.857801020145416260e-01 -6.650374829769134521e-02
-2.861442267894744873e-01 -4.816770851612091064e-01 -2.558883428573608398e-01 4.724768102169036865e-01 2.897634208202362061e-01 4.849004447460174561e-01 -1.683797836303710938e-01 2.235007584095001221e-01
2.702271044254302979e-01 -4.094266593456268311e-01 5.510847568511962891e-01 5.471039563417434692e-02 1.457469165325164795e-01 8.753611892461776733e-02 -6.245527863502502441e-01 1.835444569587707520e-01
1.657474040985107422e-02 1.513780280947685242e-02 4.078461527824401855e-01 6.977745890617370605e-01 2.549225986003875732e-01 -3.113384246826171875e-01 -3.732483088970184326e-01 2.122187167406082153e-01
-4.667708873748779297e-01 -1.839003264904022217e-01 1.486151963472366333e-01 3.496799170970916748e-01 6.564567089080810547e-01 1.747067719697952271e-01 -3.771316111087799072e-01 1.603223569691181183e-02
-1.720453500747680664e-01 -3.301567733287811279e-01 2.630474232137203217e-02 4.226506873965263367e-02 7.394363880157470703e-01 -1.776963025331497192e-01 -5.203049778938293457e-01 9.929349273443222046e-02
1.347755268216133118e-02 -7.462387084960937500e-01 -1.545878648757934570e-01 1.313066482543945312e-01 4.237560927867889404e-01 2.609022557735443115e-01 -3.925835788249969482e-01 6.810235325247049332e-03
-2.397825866937637329e-01 -9.096068143844604492e-02 7.221642136573791504e-01 4.709425196051597595e-02 5.596184134483337402e-01 -2.796496748924255371e-01 -2.545627951622009277e-02 1.358930766582489014e-01
-6.915209442377090454e-02 7.068664580583572388e-02 7.570501565933227539e-01 3.500076830387115479e-01 5.220751836895942688e-02 -1.997503936290740967e-01 -2.298087477684020996e-01 4.462656378746032715e-01
2.421490103006362915e-01 3.943399339914321899e-02 4.227631390094757080e-01 3.504850864410400391e-01 6.740189790725708008e-01 -1.736178845167160034e-01 -3.664863407611846924e-01 1.395829617977142334e-01
2.153011783957481384e-02 -3.728908002376556396e-01 4.637323021888732910e-01 5.031624436378479004e-01 2.631529271602630615e-01 -2.969117164611816406e-01 4.717061519622802734e-01 1.111575737595558167e-01
-1.945509165525436401e-01 3.162702545523643494e-02 2.608554661273956299e-01 1.793334819376468658e-02 6.863740682601928711e-01 -4.709965288639068604e-01 -2.181441187858581543e-01 3.901906013488769531e-01
-1.321746967732906342e-02 6.112180277705192566e-02 1.654651761054992676e-01 1.833694577217102051e-01 -6.800426542758941650e-02 -2.018701881170272827e-01 -3.643479347229003906e-01 8.700349330902099609e-01
7.974819093942642212e-02 -4.553356468677520752e-01 -6.686630845069885254e-02 5.448370575904846191e-01 2.289042808115482330e-02 -5.564048886299133301e-01 -4.842143878340721130e-02 4.153748154640197754e-01
5.899458378553390503e-02 -1.755305826663970947e-01 6.896635890007019043e-01 1.819718331098556519e-01 1.085265427827835083e-01 -1.791015565395355225e-01 -5.525077581405639648e-01 3.283883929252624512e-01
3.767374455928802490e-01 -4.573480188846588135e-01 5.333099365234375000e-01 3.512069582939147949e-02 5.265835523605346680e-01 -8.939291350543498993e-03 -2.846367359161376953e-01 -6.971910595893859863e-02
4.038639962673187256e-01 -1.251879632472991943e-01 -1.234415695071220398e-01 6.764883995056152344e-01 -2.724463120102882385e-02 2.447456121444702148e-02 3.919016942381858826e-02 5.877672433853149414e-01
-9.650735557079315186e-02 -5.657392144203186035e-01 4.369255006313323975e-01 2.374951541423797607e-02 3.187028691172599792e-02 7.605255395174026489e-02 4.036744236946105957e-01 5.562415719032287598e-01
-1.879986822605133057e-01 -1.748766303062438965e-01 1.645758599042892456e-01 6.440162658691406250e-01 1.513900458812713623e-01 5.318921804428100586e-01 3.227221071720123291e-01 2.868008613586425781e-01
-1.719977408647537231e-01 -3.108453750610351562e-01 -3.678818345069885254e-01 3.441012501716613770e-01 4.639938175678253174e-01 -3.553359806537628174e-01 1.656073629856109619e-01 5.010682940483093262e-01
-8.168120682239532471e-02 -4.904786646366119385e-01 3.792031109333038330e-01 4.241205751895904541e-01 3.554926514625549316e-01 -1.823070794343948364e-01 5.139726400375366211e-01 7.284902036190032959e-02
-4.131540954113006592e-01 -3.404059410095214844e-01 5.652655959129333496e-01 1.931533217430114746e-01 4.750462472438812256e-01 1.305536329746246338e-01 -3.101809620857238770e-01 -1.329236328601837158e-01
2.981297373771667480e-01 -3.421081006526947021e-01 3.590705692768096924e-01 5.253251194953918457e-01 2.644449472427368164e-01 -4.038347676396369934e-02 -5.611296892166137695e-01 -5.247808247804641724e-02
1.475938856601715088e-01 -4.228253066539764404e-01 7.056439518928527832e-01 7.988881319761276245e-02 3.842895925045013428e-01 -1.909446120262145996e-01 -3.299905359745025635e-01 4.568392410874366760e-02
-6.342986971139907837e-02 -5.659800767898559570e-01 3.659484386444091797e-01 8.939372748136520386e-02 8.337052166461944580e-02 -4.378849267959594727e-01 2.664875388145446777e-01 5.138330459594726562e-01
2.155485749244689941e-01 -5.963817834854125977e-01 1.280725449323654175e-01 1.212906911969184875e-01 1.750472933053970337e-01 -1.797806471586227417e-01 -6.428413987159729004e-01 3.009082674980163574e-01
-5.991814732551574707e-01 -6.613423675298690796e-02 8.117094635963439941e-02 4.014686942100524902e-01 3.579179346561431885e-01 2.064739912748336792e-01 -4.442565441131591797e-01 3.173978924751281738e-01
-1.658688671886920929e-02 3.395828977227210999e-02 6.497260332107543945e-01 6.492047756910324097e-02 1.865282803773880005e-01 -2.364983707666397095e-01 -5.093573033809661865e-02 6.920219659805297852e-01
-8.334755152463912964e-02 -4.352642297744750977e-01 5.155076980590820312e-01 3.315431177616119385e-01 6.834772974252700806e-02 -7.342800498008728027e-02 4.799590408802032471e-01 4.330190718173980713e-01
-1.703706979751586914e-01 -5.998111367225646973e-01 3.905251026153564453e-01 4.450643658638000488e-01 1.748320162296295166e-01 -1.535481959581375122e-01 4.473954141139984131e-01 7.938611507415771484e-02
-2.325601130723953247e-02 -5.926644206047058105e-01 -3.247029781341552734e-01 3.764486312866210938e-02 2.781224548816680908e-01 -1.161655262112617493e-01 1.222819015383720398e-01 6.599693894386291504e-01
-3.126928806304931641e-01 -8.761230856180191040e-02 1.731152236461639404e-01 3.360435962677001953e-01 2.960219979286193848e-01 5.759798288345336914e-01 2.696529626846313477e-01 5.094691514968872070e-01
-2.091156095266342163e-01 -3.772769570350646973e-01 4.610271751880645752e-02 1.299525797367095947e-01 7.484027147293090820e-01 4.072305858135223389e-01 -2.429738789796829224e-01 9.969955682754516602e-02
2.594197988510131836e-01 -2.541289329528808594e-01 3.227612972259521484e-01 -1.975826220586895943e-03 1.481170952320098877e-01 -4.958895742893218994e-01 7.721258699893951416e-02 7.000957131385803223e-01
-2.009973227977752686e-01 1.471817195415496826e-01 6.270830631256103516e-01 3.443576693534851074e-01 3.558108210563659668e-01 -3.188892602920532227e-01 -1.914432793855667114e-01 4.014722406864166260e-01
-2.135691493749618530e-01 -2.131782323122024536e-01 -2.697584591805934906e-02 7.400384545326232910e-01 2.683974504470825195e-01 3.552196025848388672e-01 3.500459790229797363e-01 1.995204538106918335e-01
-9.884154051542282104e-02 1.050553545355796814e-01 6.847331523895263672e-01 2.814080417156219482e-01 2.729438245296478271e-02 2.579973936080932617e-01 -1.464956253767013550e-01 5.851281285285949707e-01
-7.186020165681838989e-02 -5.827031135559082031e-01 -2.233816534280776978e-01 -1.499286442995071411e-01 4.064614176750183105e-01 -3.708887845277786255e-02 2.236994653940200806e-01 6.052168011665344238e-01
-3.184593617916107178e-01 -5.619503855705261230e-01 1.660119742155075073e-01 3.133141696453094482e-01 -9.714291989803314209e-02 -3.937364220619201660e-01 1.921415627002716064e-01 5.056543946266174316e-01
-8.156340569257736206e-02 2.289605587720870972e-01 6.815910339355468750e-01 3.406850099563598633e-01 3.773762583732604980e-01 -1.295242011547088623e-01 1.735429652035236359e-02 4.481086134910583496e-01
1.759919077157974243e-01 -6.427507400512695312e-01 5.501843616366386414e-02 -2.102939784526824951e-01 5.881048440933227539e-01 -1.726170629262924194e-02 -3.721077144145965576e-01 1.549782752990722656e-01
-3.808911144733428955e-02 -5.654277205467224121e-01 3.450507521629333496e-01 4.453749656677246094e-01 3.377640992403030396e-02 -2.589993178844451904e-01 4.496446251869201660e-01 3.016951680183410645e-01
3.095175623893737793e-01 1.346279829740524292e-01 -1.368941068649291992e-01 7.201164960861206055e-01 2.911155819892883301e-01 -1.525829285383224487e-01 8.317539468407630920e-03 4.905787706375122070e-01
-1.317243371158838272e-02 -9.894957765936851501e-03 1.654140204191207886e-01 5.789564251899719238e-01 7.520412802696228027e-01 2.551237046718597412e-01 -5.535056116059422493e-04 8.075943589210510254e-02
7.014531642198562622e-02 -4.351400732994079590e-01 7.321918606758117676e-01 3.289129734039306641e-01 8.041825890541076660e-02 2.403635680675506592e-01 -3.085181713104248047e-01 4.493307694792747498e-02
4.011447131633758545e-01 1.009680777788162231e-01 5.399999618530273438e-01 6.461776047945022583e-02 3.612039983272552490e-01 1.655772775411605835e-01 -3.813946992158889771e-02 6.113708019256591797e-01
-8.944918960332870483e-02 -6.042525917291641235e-02 1.013699620962142944e-01 7.006557583808898926e-01 6.824058294296264648e-01 -1.285289824008941650e-01 6.872215121984481812e-02 -1.526946295052766800e-02
1.619118899106979370e-01 -1.213873848319053650e-01 6.424983739852905273e-01 5.500221848487854004e-01 7.445529848337173462e-02 1.755054667592048645e-02 -3.803208470344543457e-01 3.053283095359802246e-01
1.252503544092178345e-01 -1.131753996014595032e-01 1.662497520446777344e-01 4.151194393634796143e-01 8.014161586761474609e-01 -3.057428300380706787e-01 -2.375691756606101990e-02 1.876956671476364136e-01
1.259911954402923584e-01 -1.138592660427093506e-01 2.633411288261413574e-01 -2.530320314690470695e-03 2.392760515213012695e-01 -3.344639763236045837e-02 -6.880434155464172363e-01 6.083025336265563965e-01
-1.063734944909811020e-02 1.115712523460388184e-01 2.562111020088195801e-01 5.652625113725662231e-02 5.089815258979797363e-01 -4.293769299983978271e-01 6.664809584617614746e-02 6.860982775688171387e-01
-1.360268741846084595e-01 -3.654831051826477051e-01 4.108563661575317383e-01 5.598579049110412598e-01 1.371346265077590942e-01 3.223699331283569336e-01 -4.904950261116027832e-01 -4.859277606010437012e-02
-8.321552723646163940e-02 -5.021480321884155273e-01 3.669162988662719727e-01 4.603345990180969238e-01 3.103321418166160583e-03 -2.299896329641342163e-01 4.457030594348907471e-01 3.779296875000000000e-01
-1.659648725762963295e-03 2.343434393405914307e-01 2.416910976171493530e-01 2.441955059766769409e-01 5.649766325950622559e-01 -2.879446148872375488e-01 1.221668049693107605e-01 6.403116583824157715e-01
-1.781120337545871735e-02 1.359145492315292358e-01 7.643961906433105469e-01 3.837406933307647705e-01 1.059741750359535217e-01 -1.103500127792358398e-01 -1.131679490208625793e-01 4.619923233985900879e-01
3.230338096618652344e-01 6.794733554124832153e-02 4.175641238689422607e-01 6.102334856986999512e-01 6.882703304290771484e-02 3.749374151229858398e-01 1.691639274358749390e-01 4.127420485019683838e-01
1.767205595970153809e-01 2.113315276801586151e-02 -6.673141848295927048e-03 8.726917505264282227e-01 1.571978181600570679e-01 -9.719295799732208252e-02 1.827595084905624390e-01 3.730001151561737061e-01
2.428757250308990479e-01 -4.832646250724792480e-01 2.209347113966941833e-02 3.243148326873779297e-01 4.358945786952972412e-01 6.415357589721679688e-01 9.393372572958469391e-03 -1.175032556056976318e-02
-1.703910715878009796e-02 -2.520957291126251221e-01 1.041721105575561523e-01 6.366710662841796875e-01 4.947453737258911133e-01 2.447862923145294189e-01 -4.588218629360198975e-01 -6.888194382190704346e-02
1.896883398294448853e-01 3.417633473873138428e-02 4.161507189273834229e-01 1.713198423385620117e-01 -5.848250165581703186e-02 2.099030911922454834e-01 -8.876901865005493164e-02 8.396183252334594727e-01
1.713904291391372681e-01 1.765600293874740601e-01 4.018837809562683105e-01 7.031135559082031250e-01 1.283086985349655151e-01 3.054953813552856445e-01 -3.573914989829063416e-02 4.153368473052978516e-01
-1.295074075460433960e-01 -3.757883608341217041e-01 4.578164592385292053e-02 6.494770050048828125e-01 1.469375491142272949e-01 2.636116445064544678e-01 4.572334587574005127e-01 3.434391617774963379e-01
-2.323811203241348267e-01 -4.897295832633972168e-01 7.125873863697052002e-02 3.836049139499664307e-01 4.933472275733947754e-01 -4.517472907900810242e-02 -5.417181849479675293e-01 -1.226474717259407043e-01
-3.127499222755432129e-01 -3.511634171009063721e-01 1.308006644248962402e-01 3.475572466850280762e-01 3.960946574807167053e-02 3.153372406959533691e-01 -6.737759709358215332e-01 2.932343780994415283e-01
2.763408124446868896e-01 -5.581225454807281494e-02 6.094463467597961426e-01 -8.611095696687698364e-02 3.487404286861419678e-01 1.576073169708251953e-01 -2.654823958873748779e-01 5.698596239089965820e-01
4.882156252861022949e-01 -5.673679709434509277e-01 1.469667255878448486e-01 3.130699098110198975e-01 2.290726639330387115e-02 2.732432484626770020e-01 -4.800986349582672119e-01 1.201901361346244812e-01
1.959646046161651611e-01 -1.922288835048675537e-01 1.304459273815155029e-01 6.827834844589233398e-01 -1.908717602491378784e-01 -1.598791033029556274e-01 6.114502996206283569e-02 6.129474043846130371e-01
-2.560870721936225891e-02 -5.461826324462890625e-01 -1.906114965677261353e-01 4.582326412200927734e-01 4.727243483066558838e-01 3.481931090354919434e-01 3.302830457687377930e-01 3.041709773242473602e-02
-1.526668369770050049e-01 -3.944343421608209610e-03 -8.914886415004730225e-02 5.116419792175292969e-01 3.450629711151123047e-01 2.275728136301040649e-01 -5.650532245635986328e-01 4.656279087066650391e-01
3.535730764269828796e-02 1.743838489055633545e-01 5.051380991935729980e-01 6.142336130142211914e-01 4.658620059490203857e-01 -1.460634320974349976e-01 1.377682536840438843e-01 2.802689373493194580e-01
-9.386131912469863892e-02 1.383853554725646973e-01 3.691127598285675049e-01 7.245123386383056641e-01 4.715379774570465088e-01 -5.557470023632049561e-02 -1.916486918926239014e-01 2.207067757844924927e-01
4.210021495819091797e-01 -5.542629584670066833e-02 5.525789856910705566e-01 9.214494377374649048e-02 4.805628359317779541e-01 -1.766082197427749634e-01 -2.982339262962341309e-01 3.934163451194763184e-01
3.104825913906097412e-01 -1.398125141859054565e-01 3.194165648892521858e-03 7.414513826370239258e-01 4.426243007183074951e-01 9.839377552270889282e-02 3.280042111873626709e-01 1.452867537736892700e-01
5.587553381919860840e-01 -1.027623862028121948e-01 4.263084232807159424e-01 4.478403627872467041e-01 -7.590666413307189941e-02 3.755065500736236572e-01 3.001003526151180267e-02 3.837511539459228516e-01
2.580773830413818359e-01 -4.322421252727508545e-01 -3.621578449383378029e-03 3.979190886020660400e-01 -5.158738046884536743e-02 -3.254680335521697998e-01 1.732459962368011475e-01 6.705260276794433594e-01
-2.385323345661163330e-01 -2.680517733097076416e-01 -1.426608413457870483e-01 1.826254725456237793e-01 2.704294025897979736e-01 -4.075347185134887695e-01 3.489340096712112427e-02 7.596790790557861328e-01
-1.875255554914474487e-01 3.237781301140785217e-02 7.680068612098693848e-01 1.139871552586555481e-01 5.141599178314208984e-01 1.533757448196411133e-01 -1.499547343701124191e-02 2.699053287506103516e-01
2.714431881904602051e-01 -1.427192836999893188e-01 6.836320161819458008e-01 5.704571679234504700e-02 1.347371656447649002e-02 9.769184142351150513e-02 -3.612057268619537354e-01 5.432754755020141602e-01
-6.425457075238227844e-03 3.005616366863250732e-01 4.168774783611297607e-01 3.477350473403930664e-01 5.193250775337219238e-01 -2.806851267814636230e-01 -1.758273690938949585e-02 5.158712267875671387e-01
-3.553617745637893677e-02 -6.097007393836975098e-01 5.597967505455017090e-01 2.584628388285636902e-02 1.263090670108795166e-01 -2.524417042732238770e-01 3.078054487705230713e-01 3.722053170204162598e-01
-6.217240914702415466e-02 7.242338266223669052e-03 6.373897194862365723e-01 1.858684867620468140e-01 4.757916033267974854e-01 -4.893540740013122559e-01 -5.205946788191795349e-02 2.944730520248413086e-01
-1.538922637701034546e-01 -2.355181239545345306e-02 6.113365665078163147e-02 2.507955729961395264e-01 8.416987061500549316e-01 1.636963710188865662e-02 -4.003070890903472900e-01 2.003909051418304443e-01
2.550309523940086365e-02 -4.875401780009269714e-02 -1.767817288637161255e-01 5.113704800605773926e-01 7.081256508827209473e-01 2.908552289009094238e-01 7.975880801677703857e-02 3.343964517116546631e-01
-2.859527431428432465e-02 -6.073173880577087402e-01 1.570281237363815308e-01 -2.122447788715362549e-01 -4.063336551189422607e-02 2.869982123374938965e-01 1.198476478457450867e-01 6.798968911170959473e-01
8.216759562492370605e-02 -1.167827174067497253e-01 3.977145254611968994e-02 3.625999391078948975e-01 7.633572816848754883e-01 1.171211898326873779e-01 -4.774570763111114502e-01 1.488385796546936035e-01
-7.609258592128753662e-02 -3.278943300247192383e-01 5.314798355102539062e-01 -3.813148289918899536e-02 7.029896974563598633e-01 1.667190194129943848e-01 -2.835822403430938721e-01 -1.902508363127708435e-02
2.527772784233093262e-01 -7.956816256046295166e-02 2.759938240051269531e-01 5.581312179565429688e-01 5.727770328521728516e-01 -3.685042858123779297e-01 -2.782829403877258301e-01 -2.791457995772361755e-02
-2.954283356666564941e-01 -5.074930191040039062e-02 3.868483006954193115e-01 -1.783299259841442108e-02 8.377528190612792969e-01 -1.148508489131927490e-01 -1.318878829479217529e-01 1.666192114353179932e-01
