# Supplementary material for: Where is your field going? A machine learning approach to study the relative motion of the domains of physics
Source: PLoS One. 2020 Jun 18;15(6):e0233997. doi: 10.1371/journal.pone.0233997 (PMC7302634; doi:10.1371/journal.pone.0233997)
Supplement: S25 Data — (ZIP) [file pone.0233997.s025.zip › 24/Pacs4Run_24_VS_500_embeddings1994-1998ED8.txt]

3.039279878139495850e-01 3.738076388835906982e-01 4.347390532493591309e-01 3.244227468967437744e-01 3.687148094177246094e-01 5.437026619911193848e-01 -1.176020689308643341e-02 -2.048070132732391357e-01
-1.320436149835586548e-01 3.666771352291107178e-01 6.570607423782348633e-01 -8.003096282482147217e-02 1.100234389305114746e-01 -9.522151947021484375e-02 8.054272830486297607e-02 -6.183195710182189941e-01
-3.310834467411041260e-01 5.359571576118469238e-01 4.658285677433013916e-01 1.976753622293472290e-01 5.779491066932678223e-01 -2.268097735941410065e-02 8.828831464052200317e-02 6.875749677419662476e-02
3.151500225067138672e-01 2.845141887664794922e-01 5.644031167030334473e-01 -4.721091985702514648e-01 3.052822351455688477e-01 1.636528223752975464e-01 -1.101033240556716919e-01 -3.823506236076354980e-01
1.251153498888015747e-01 6.377618312835693359e-01 1.583599448204040527e-01 -2.581615746021270752e-01 1.054633408784866333e-01 5.316461920738220215e-01 3.863121196627616882e-02 -4.365985095500946045e-01
-1.828614473342895508e-01 2.385103255510330200e-01 1.809559464454650879e-01 3.919877707958221436e-01 3.269681036472320557e-01 -2.975119054317474365e-01 3.804556131362915039e-01 -6.189563870429992676e-01
1.207559332251548767e-01 5.674018263816833496e-01 4.020878374576568604e-01 2.660139799118041992e-01 6.060135960578918457e-01 -1.428426802158355713e-01 -2.032495439052581787e-01 -4.547531157732009888e-02
2.767770886421203613e-01 2.568244040012359619e-01 4.650799185037612915e-02 -2.940859496593475342e-01 1.563532054424285889e-01 4.591357707977294922e-01 2.866697013378143311e-01 -6.718294024467468262e-01
-1.448762118816375732e-01 4.853179752826690674e-01 4.736927747726440430e-01 2.205391675233840942e-01 -1.799263805150985718e-01 1.740574091672897339e-01 -9.159835171885788441e-04 -6.385803818702697754e-01
-6.200334429740905762e-01 2.879604697227478027e-01 5.745506286621093750e-01 1.327480822801589966e-01 3.241015672683715820e-01 2.369321435689926147e-01 1.418349146842956543e-02 -1.533853858709335327e-01
-3.021435737609863281e-01 1.355135738849639893e-01 8.896756172180175781e-01 1.255662590265274048e-01 9.720871597528457642e-02 2.350360304117202759e-01 -1.322872191667556763e-01 -2.940074354410171509e-02
1.727584600448608398e-01 7.495765089988708496e-01 5.763560906052589417e-02 -1.967297121882438660e-02 3.508426249027252197e-01 1.926915645599365234e-01 -1.370496600866317749e-01 -4.749497771263122559e-01
-3.922691568732261658e-02 7.432086765766143799e-02 6.670095324516296387e-01 1.576348841190338135e-01 5.176391601562500000e-01 -2.266114652156829834e-01 4.302971959114074707e-01 1.368507891893386841e-01
-1.838783323764801025e-01 5.997946858406066895e-01 3.356701731681823730e-01 2.833737730979919434e-01 6.397507190704345703e-01 4.342722520232200623e-02 -3.288132324814796448e-02 3.481344878673553467e-02
-5.283758789300918579e-02 3.755381107330322266e-01 5.947054624557495117e-01 3.134750127792358398e-01 -2.111625969409942627e-01 2.608081996440887451e-01 5.345303416252136230e-01 7.684343308210372925e-02
-3.536323308944702148e-01 3.561664819717407227e-01 4.119580090045928955e-01 4.327439367771148682e-01 -6.298756599426269531e-02 1.336442679166793823e-01 5.726640820503234863e-01 -2.033239901065826416e-01
-2.910247743129730225e-01 2.853159308433532715e-01 8.834840059280395508e-01 6.360511481761932373e-02 1.970967054367065430e-01 4.916517436504364014e-02 8.537746965885162354e-02 2.749745920300483704e-02
2.659914456307888031e-02 2.731367945671081543e-01 3.496311008930206299e-01 6.285742521286010742e-01 1.524246633052825928e-01 5.762943029403686523e-01 -2.104063332080841064e-01 8.787468075752258301e-02
1.711612194776535034e-01 2.862712740898132324e-01 3.670190870761871338e-01 1.801552325487136841e-01 1.842548102140426636e-01 8.228299021720886230e-01 -9.949745237827301025e-02 2.636229060590267181e-02
5.208556652069091797e-01 3.266966938972473145e-01 5.330544710159301758e-01 -3.163175582885742188e-01 1.233142465353012085e-01 4.473372176289558411e-02 3.509231507778167725e-01 -3.121219575405120850e-01
2.439646869897842407e-01 1.252967119216918945e-01 6.783733367919921875e-01 3.257135301828384399e-02 -1.289042085409164429e-01 -8.626641333103179932e-02 2.454301863908767700e-01 -6.158218979835510254e-01
-3.759602457284927368e-02 -1.885808631777763367e-02 -1.614906191825866699e-01 1.850027441978454590e-01 5.367595553398132324e-01 5.666063427925109863e-01 4.064600467681884766e-01 -4.044283330440521240e-01
-2.847477197647094727e-01 4.913995563983917236e-01 6.678696274757385254e-01 2.284701168537139893e-01 -6.768688559532165527e-02 2.044399976730346680e-01 -8.244998753070831299e-02 -3.549949824810028076e-01
-6.406240910291671753e-02 4.422566890716552734e-01 3.783833682537078857e-01 6.563604623079299927e-02 2.713278830051422119e-01 7.342619895935058594e-01 -1.957936584949493408e-01 4.157388210296630859e-02
-1.663715094327926636e-01 4.916034042835235596e-01 3.566067516803741455e-01 7.179844975471496582e-01 -8.501198887825012207e-02 1.871697902679443359e-01 2.063304185867309570e-01 -5.607739090919494629e-02
7.555659860372543335e-02 5.364018082618713379e-01 2.442503720521926880e-01 1.360616832971572876e-01 2.986292243003845215e-01 7.087743878364562988e-01 -1.895269155502319336e-01 -3.053272329270839691e-02
-4.147272706031799316e-01 3.293733000755310059e-01 6.329745054244995117e-01 -1.104286909103393555e-01 4.822525382041931152e-02 3.504362702369689941e-01 2.489253431558609009e-01 -3.457867503166198730e-01
-4.239518940448760986e-02 -2.277849316596984863e-01 -1.812932081520557404e-02 5.089189410209655762e-01 4.296249151229858398e-01 4.302690029144287109e-01 2.313865870237350464e-01 -5.135570764541625977e-01
2.975946962833404541e-01 3.376375138759613037e-01 3.417930603027343750e-01 3.863348066806793213e-01 3.584369719028472900e-01 4.709446132183074951e-01 2.154883295297622681e-01 3.669606447219848633e-01
-3.090505897998809814e-01 5.006985068321228027e-01 4.403505921363830566e-01 3.497744798660278320e-01 -1.543308198451995850e-01 4.251370429992675781e-01 3.609105646610260010e-01 -5.217200517654418945e-02
5.931437015533447266e-02 2.621722817420959473e-01 6.783292293548583984e-01 1.404608041048049927e-01 -5.790464580059051514e-02 -1.133239045739173889e-01 5.995497107505798340e-01 -2.687616050243377686e-01
4.067828133702278137e-02 1.825521588325500488e-01 8.924070596694946289e-01 -8.529706299304962158e-02 1.020219642668962479e-03 -6.234490126371383667e-02 2.118654698133468628e-01 -3.355285227298736572e-01
-2.660941183567047119e-01 3.490679264068603516e-01 8.120998144149780273e-01 1.095224395394325256e-01 3.196005821228027344e-01 7.581731677055358887e-02 6.635366380214691162e-02 1.534552872180938721e-01
-1.090898923575878143e-02 9.720217436552047729e-02 7.766920328140258789e-01 1.263156086206436157e-01 -2.147223651409149170e-01 4.703006148338317871e-02 2.967899739742279053e-01 -4.845873415470123291e-01
-1.278160512447357178e-01 7.796221971511840820e-02 5.317667722702026367e-01 3.761208653450012207e-01 3.155176937580108643e-01 -3.906557857990264893e-01 1.520831882953643799e-01 -5.273039937019348145e-01
-3.058942258358001709e-01 6.120778918266296387e-01 2.833864092826843262e-01 -2.690157592296600342e-01 3.127099275588989258e-01 4.515612125396728516e-01 5.353199318051338196e-03 -2.781877219676971436e-01
-3.402511775493621826e-01 1.089225113391876221e-01 7.198149561882019043e-01 3.202648088335990906e-02 9.444294124841690063e-02 5.994573608040809631e-02 3.946696519851684570e-01 -4.300334155559539795e-01
4.486925303936004639e-01 1.353239715099334717e-01 3.163298964500427246e-01 5.059214234352111816e-01 3.194186687469482422e-01 5.449309945106506348e-01 -5.009317025542259216e-02 1.511758267879486084e-01
-3.292445838451385498e-01 -8.623805642127990723e-02 6.206527352333068848e-01 3.374950885772705078e-01 2.228234894573688507e-02 3.886997699737548828e-02 -6.301546096801757812e-02 -6.156865954399108887e-01
3.612619265913963318e-02 1.147838607430458069e-01 7.649679780006408691e-01 2.071756571531295776e-01 -1.101135984063148499e-01 -1.188567876815795898e-01 5.311519503593444824e-01 -2.214666008949279785e-01
1.954904794692993164e-01 3.716899156570434570e-01 1.192988604307174683e-01 4.730838239192962646e-01 5.167620629072189331e-02 7.222027182579040527e-01 -3.713259845972061157e-02 -2.448742091655731201e-01
-1.667300421104300767e-05 -1.163967475295066833e-01 7.750444412231445312e-01 3.377208113670349121e-01 4.748485982418060303e-02 -2.039107978343963623e-01 3.593415915966033936e-01 -3.142322003841400146e-01
8.758002519607543945e-02 4.505316615104675293e-01 6.729978322982788086e-01 1.481048911809921265e-01 -1.800561398267745972e-01 4.882469400763511658e-02 -1.424552649259567261e-01 -5.093057155609130859e-01
-1.109516322612762451e-01 1.089614182710647583e-01 4.824259281158447266e-01 4.878306388854980469e-01 2.311379015445709229e-01 -3.458817899227142334e-01 7.987750694155693054e-03 -5.761777162551879883e-01
-4.255519211292266846e-01 3.079889714717864990e-01 6.849826574325561523e-01 7.874704897403717041e-02 -6.346122920513153076e-02 3.833343684673309326e-01 2.333324402570724487e-01 -2.079176157712936401e-01
-3.078123033046722412e-01 2.642125785350799561e-01 6.550493240356445312e-01 6.383932381868362427e-02 -5.515932291746139526e-02 1.478548496961593628e-01 3.345914185047149658e-01 -5.151922702789306641e-01
-3.606951534748077393e-01 3.565133213996887207e-01 7.161185145378112793e-01 2.566823363304138184e-02 -3.043671324849128723e-02 2.422561198472976685e-01 1.709975898265838623e-01 -3.747773170471191406e-01
-1.044413372874259949e-01 5.525685548782348633e-01 5.821309685707092285e-01 1.514203250408172607e-01 -1.540956050157546997e-01 1.400641351938247681e-01 -1.520099304616451263e-02 -5.275992751121520996e-01
-3.258981108665466309e-01 2.734865546226501465e-01 8.206798434257507324e-01 1.719817668199539185e-01 2.179218828678131104e-01 -9.045812487602233887e-02 5.111526697874069214e-02 -2.400353699922561646e-01
2.631568312644958496e-01 -4.866148158907890320e-02 7.721810340881347656e-01 9.732932597398757935e-02 -1.522835791110992432e-01 -1.133714467287063599e-01 2.022009193897247314e-01 -4.956969916820526123e-01
-8.714062161743640900e-03 7.080532908439636230e-01 4.534450173377990723e-01 4.817368984222412109e-01 -1.302907913923263550e-01 1.410686522722244263e-01 1.082474663853645325e-01 -1.109431311488151550e-01
-3.839043378829956055e-01 4.536799341440200806e-02 1.149206981062889099e-01 4.247837364673614502e-01 4.494189321994781494e-01 5.968158841133117676e-01 -5.228266119956970215e-02 -3.098568320274353027e-01
-5.447813775390386581e-03 3.074530065059661865e-01 5.916367769241333008e-01 3.231445848941802979e-01 2.866052985191345215e-01 -3.131631910800933838e-01 4.821182191371917725e-01 -1.957922577857971191e-01
9.282970428466796875e-02 -3.010304272174835205e-01 4.753980934619903564e-01 -1.822532862424850464e-01 4.713217616081237793e-01 1.148621365427970886e-01 -1.819157600402832031e-01 -6.108296513557434082e-01
-5.018066614866256714e-02 4.669892787933349609e-01 5.951513648033142090e-01 3.493130505084991455e-01 -9.661661833524703979e-02 -4.279815405607223511e-02 -1.315540671348571777e-01 -5.241232514381408691e-01
-1.092134490609169006e-01 8.518175035715103149e-02 -1.523043662309646606e-01 7.062978148460388184e-01 4.326584339141845703e-01 2.605879902839660645e-01 1.259647905826568604e-01 -4.333552122116088867e-01
-4.754980653524398804e-02 7.366298437118530273e-01 1.140087842941284180e-01 1.625485271215438843e-01 5.947690606117248535e-01 5.613229423761367798e-02 -5.137994885444641113e-02 -2.369694709777832031e-01
-2.754442989826202393e-01 5.531736612319946289e-01 2.656552195549011230e-01 4.996183142066001892e-02 6.807524561882019043e-01 2.426755577325820923e-01 -6.981839984655380249e-02 -1.336808502674102783e-01
2.491177022457122803e-01 -6.199356541037559509e-02 5.203394293785095215e-01 3.504831790924072266e-01 3.475907742977142334e-01 5.926880240440368652e-01 -2.184223979711532593e-01 1.438708454370498657e-01
2.017757743597030640e-01 5.422454327344894409e-02 2.817437946796417236e-01 4.917735755443572998e-01 3.701757490634918213e-01 5.760685205459594727e-01 -3.716791272163391113e-01 -1.676158905029296875e-01
2.446886599063873291e-01 1.883649379014968872e-01 6.506265997886657715e-01 -5.921236425638198853e-02 -1.821263879537582397e-01 2.454773336648941040e-02 3.335531949996948242e-01 -5.768835544586181641e-01
-5.125565826892852783e-02 4.322370588779449463e-01 1.242875158786773682e-01 1.751602441072463989e-01 6.153219938278198242e-01 -2.476982474327087402e-01 8.538167923688888550e-02 -5.631607174873352051e-01
-2.180429548025131226e-01 -1.101556345820426941e-01 6.812943220138549805e-01 4.451246559619903564e-01 2.723999917507171631e-01 -2.557161152362823486e-01 2.989703118801116943e-01 -2.214708030223846436e-01
-1.711373478174209595e-01 4.804054796695709229e-01 4.815431833267211914e-01 1.996713131666183472e-01 6.204385757446289062e-01 2.667130902409553528e-02 -1.628121286630630493e-01 2.366580516099929810e-01
5.018405318260192871e-01 4.396891295909881592e-01 5.017190054059028625e-02 3.149404227733612061e-01 5.169890522956848145e-01 -2.174212038516998291e-01 2.619841694831848145e-01 -2.644604742527008057e-01
-1.351704001426696777e-01 1.554849892854690552e-01 2.562828660011291504e-01 1.765175759792327881e-01 5.721637010574340820e-01 -2.979893386363983154e-01 2.089186459779739380e-01 -6.331652998924255371e-01
4.497643411159515381e-01 1.013424918055534363e-01 3.916885256767272949e-01 3.910087347030639648e-01 1.706967055797576904e-01 6.613187193870544434e-01 -1.134174466133117676e-01 4.231781885027885437e-02
-2.251981198787689209e-01 -3.010491728782653809e-01 8.351594209671020508e-01 1.671226173639297485e-01 5.050298199057579041e-02 8.333092182874679565e-02 1.850431114435195923e-01 -2.991628348827362061e-01
3.084098994731903076e-01 3.433619439601898193e-01 4.507742822170257568e-01 5.012934654951095581e-02 1.886706203222274780e-01 5.066378116607666016e-01 4.269286990165710449e-01 3.266938030719757080e-01
-2.653848528861999512e-01 -2.150591313838958740e-01 5.488750711083412170e-02 2.175539135932922363e-01 4.703995585441589355e-01 4.587401449680328369e-01 2.928207218647003174e-01 -5.617080330848693848e-01
2.305974960327148438e-01 3.073178827762603760e-01 5.495343804359436035e-01 -9.312515705823898315e-02 -1.083314567804336548e-01 -2.392423525452613831e-02 4.865110218524932861e-01 -5.410351753234863281e-01
8.392371535301208496e-01 1.496841311454772949e-01 3.230045735836029053e-01 2.146680206060409546e-01 2.974182069301605225e-01 -2.210666052997112274e-02 1.563005447387695312e-01 -9.739271551370620728e-02
-2.243483960628509521e-01 -6.861819326877593994e-02 4.058429896831512451e-01 -3.569196760654449463e-01 4.857714474201202393e-01 4.467881917953491211e-01 2.117333263158798218e-01 -4.152526557445526123e-01
2.594380378723144531e-01 2.287526726722717285e-01 3.182572424411773682e-01 4.355481863021850586e-01 -1.371418405324220657e-02 6.571253538131713867e-01 -2.254008352756500244e-01 -3.264458775520324707e-01
6.657689809799194336e-02 5.573404431343078613e-01 2.712035477161407471e-01 1.686178147792816162e-01 7.496001124382019043e-01 4.859412461519241333e-02 -9.095569700002670288e-02 1.020839661359786987e-01
2.773011028766632080e-01 3.659646809101104736e-01 2.256193608045578003e-01 2.078618563245981932e-04 4.613554477691650391e-01 5.609195232391357422e-01 3.995900750160217285e-01 2.260928303003311157e-01
2.185116522014141083e-02 2.638962268829345703e-01 3.603940308094024658e-01 2.043852657079696655e-01 6.653230190277099609e-01 -2.551362812519073486e-01 5.004650354385375977e-01 3.082963172346353531e-03
-1.718970090150833130e-01 1.378921717405319214e-01 3.250093162059783936e-01 1.782379746437072754e-01 6.680296659469604492e-01 -7.885684072971343994e-02 5.988078713417053223e-01 5.462966859340667725e-02
-4.014101028442382812e-01 -7.812396436929702759e-02 6.990921497344970703e-01 7.000594586133956909e-02 2.206507325172424316e-01 1.125571057200431824e-01 2.921075820922851562e-01 -4.386947453022003174e-01
9.997790306806564331e-02 2.776775062084197998e-01 2.901276051998138428e-01 -2.151752123609185219e-04 4.665765166282653809e-01 -2.134805321693420410e-01 7.485762238502502441e-01 -7.135474681854248047e-02
7.515592575073242188e-01 -5.121059715747833252e-02 1.805467307567596436e-01 1.841101944446563721e-01 3.230572640895843506e-01 1.956192553043365479e-01 1.650833338499069214e-01 -4.428962171077728271e-01
-2.117395401000976562e-01 1.014158278703689575e-01 2.522948980331420898e-01 4.391424953937530518e-01 1.528013199567794800e-01 7.788826227188110352e-01 -1.002176571637392044e-02 -2.414033561944961548e-01
5.691509246826171875e-01 6.334931850433349609e-01 3.470850884914398193e-01 3.624654188752174377e-02 2.290668934583663940e-01 -1.170915886759757996e-01 2.546420693397521973e-01 -1.481455713510513306e-01
-1.882268115878105164e-02 2.352601438760757446e-01 1.859830170869827271e-01 3.060716092586517334e-01 6.207238435745239258e-01 -3.514005243778228760e-01 4.496743679046630859e-01 -3.241014182567596436e-01
-7.355847209692001343e-02 -6.923239678144454956e-02 -3.272457793354988098e-02 6.604644656181335449e-01 2.900492846965789795e-01 5.305088162422180176e-01 2.308656871318817139e-01 -3.655747473239898682e-01
1.982118785381317139e-01 6.254848241806030273e-01 3.267421722412109375e-01 -4.194826260209083557e-02 6.655616164207458496e-01 -1.096083447337150574e-01 2.041982114315032959e-02 -7.454978674650192261e-02
-3.394246101379394531e-01 1.136914920061826706e-02 5.516579151153564453e-01 3.097680509090423584e-01 3.481279909610748291e-01 -1.702630817890167236e-01 5.348346829414367676e-01 -2.194271087646484375e-01
-6.464753765612840652e-03 3.284682333469390869e-01 -7.498431205749511719e-02 5.070539712905883789e-01 4.612483680248260498e-01 5.364521741867065430e-01 -1.764538288116455078e-01 -3.125272393226623535e-01
2.902620472013950348e-02 2.848992943763732910e-01 6.289650201797485352e-01 4.328340590000152588e-01 2.365951240062713623e-01 -3.416397571563720703e-01 3.958744704723358154e-01 -7.507345825433731079e-02
-2.734031379222869873e-01 5.717790871858596802e-02 7.726052999496459961e-01 1.084621399641036987e-01 -6.760366261005401611e-02 1.411537677049636841e-01 3.324066400527954102e-01 -4.222672283649444580e-01
-9.595569223165512085e-02 8.900659531354904175e-02 9.085692763328552246e-01 1.235484331846237183e-02 -1.025866940617561340e-01 6.401921063661575317e-02 1.914615184068679810e-01 -3.254834711551666260e-01
-6.622800976037979126e-02 -1.922245621681213379e-01 4.555071294307708740e-01 1.476841121912002563e-01 1.939865648746490479e-01 -5.633904039859771729e-02 -3.908503055572509766e-02 -8.288748860359191895e-01
-3.634609282016754150e-01 2.106636613607406616e-01 7.360485792160034180e-01 4.034937024116516113e-01 2.280967831611633301e-01 8.978326618671417236e-02 2.284440249204635620e-01 8.164867013692855835e-02
1.926894634962081909e-01 -2.972654439508914948e-02 2.512761354446411133e-01 3.573677837848663330e-01 1.445410996675491333e-01 6.944757699966430664e-01 -2.446089535951614380e-01 -4.561944305896759033e-01
-2.305762143805623055e-03 7.932000160217285156e-01 1.777124851942062378e-01 4.005313217639923096e-01 3.697570860385894775e-01 -4.028369113802909851e-02 -2.724748849868774414e-02 -1.993385702371597290e-01
-9.704813361167907715e-03 -2.413450973108410835e-03 3.610441088676452637e-01 4.818716943264007568e-01 7.900840789079666138e-02 7.551885843276977539e-01 -1.093779504299163818e-01 -2.209773957729339600e-01
-3.975595235824584961e-01 2.783029377460479736e-01 5.709406137466430664e-01 2.746611833572387695e-01 -6.080358475446701050e-02 1.793745160102844238e-01 5.475538969039916992e-01 -1.655117124319076538e-01
4.677975177764892578e-01 6.056203246116638184e-01 -6.532829999923706055e-02 3.866501450538635254e-01 4.074962735176086426e-01 -6.443407386541366577e-03 2.735273838043212891e-01 -1.403970569372177124e-01
-5.857880413532257080e-02 3.584970831871032715e-01 6.105931401252746582e-01 1.701956093311309814e-01 -1.530564669519662857e-02 -1.500408947467803955e-01 6.267634034156799316e-02 -6.630105376243591309e-01
-1.280087530612945557e-01 1.250365674495697021e-01 1.815654486417770386e-01 2.837702035903930664e-01 5.874789357185363770e-01 -2.985836863517761230e-01 4.610604047775268555e-01 -4.556621015071868896e-01
2.919126451015472412e-01 -2.901193201541900635e-01 4.270610809326171875e-01 2.840249836444854736e-01 2.795176208019256592e-01 6.757545471191406250e-01 1.237163022160530090e-01 1.322367340326309204e-01
2.910380959510803223e-01 1.155858188867568970e-01 2.518119513988494873e-01 3.983716964721679688e-01 9.200230985879898071e-02 7.839013338088989258e-01 -5.366532877087593079e-02 -2.323403358459472656e-01
2.588636055588722229e-02 3.643074929714202881e-01 1.447054892778396606e-01 -4.790516495704650879e-01 4.170731902122497559e-01 3.888723850250244141e-01 4.943533241748809814e-01 -2.159229964017868042e-01
-9.044998139142990112e-02 3.962656855583190918e-01 7.247450947761535645e-01 2.024985551834106445e-01 -1.648887097835540771e-01 1.908375881612300873e-02 9.894320368766784668e-02 -4.808214008808135986e-01
-4.100584089756011963e-01 2.226306051015853882e-01 7.896857857704162598e-01 8.776477724313735962e-02 -9.214010089635848999e-03 3.056385815143585205e-01 1.336070448160171509e-01 -1.990741938352584839e-01
-9.960590302944183350e-02 3.066976666450500488e-01 6.660748720169067383e-01 3.347528353333473206e-02 -2.170891612768173218e-01 1.326145529747009277e-01 4.582307338714599609e-01 -4.201775789260864258e-01
3.816462159156799316e-01 5.257244110107421875e-01 2.835225462913513184e-01 9.808045625686645508e-02 3.981571197509765625e-01 5.407514572143554688e-01 3.225031122565269470e-02 1.896679848432540894e-01
-2.375672608613967896e-01 -1.657592654228210449e-01 4.640321135520935059e-01 -1.623819470405578613e-01 4.123662114143371582e-01 1.161509379744529724e-01 2.270945161581039429e-01 -6.627844572067260742e-01
2.708178162574768066e-01 3.750609755516052246e-01 4.927314817905426025e-01 -1.404899060726165771e-01 4.742406606674194336e-01 4.881691336631774902e-01 7.663111388683319092e-02 2.331941574811935425e-01
4.947513937950134277e-01 3.735051751136779785e-01 6.689791679382324219e-01 -1.934788078069686890e-01 8.519889414310455322e-02 -8.588848263025283813e-02 7.831867784261703491e-02 -3.316298723220825195e-01
1.429201215505599976e-01 2.184387296438217163e-01 3.937525153160095215e-01 -1.326942294836044312e-01 6.602832674980163574e-02 8.561565876007080078e-01 -1.355035114102065563e-03 -1.477964669466018677e-01
-3.376991450786590576e-01 5.873416364192962646e-02 6.840592622756958008e-01 3.688242137432098389e-01 3.116708695888519287e-01 -2.026886492967605591e-02 4.183745086193084717e-01 7.716418802738189697e-02
-7.826196402311325073e-02 1.075713634490966797e-01 4.236795902252197266e-01 1.067134141921997070e-01 7.191917300224304199e-01 -1.199528947472572327e-01 5.033894777297973633e-01 7.990536838769912720e-02
4.493123590946197510e-01 -1.592674404382705688e-01 3.710591793060302734e-01 -3.372305631637573242e-01 1.734669953584671021e-01 4.552961289882659912e-01 2.676895558834075928e-01 -4.607600271701812744e-01
-2.429892569780349731e-01 2.333209067583084106e-01 5.470197200775146484e-01 5.675128102302551270e-01 -1.776743829250335693e-01 2.536193728446960449e-01 3.974958062171936035e-01 -1.064065694808959961e-01
-1.173865646123886108e-01 5.370291471481323242e-01 3.206849992275238037e-01 5.227864384651184082e-01 -2.267909348011016846e-01 2.340044975280761719e-01 3.468257188796997070e-01 -3.085374236106872559e-01
3.606994869187474251e-03 -3.493956327438354492e-01 9.979327023029327393e-02 3.428550064563751221e-01 6.926236152648925781e-01 4.378932714462280273e-01 1.182716563344001770e-01 -2.548241913318634033e-01
1.722850799560546875e-01 -2.309167087078094482e-01 4.341636896133422852e-01 -2.159683108329772949e-01 4.368023574352264404e-01 3.177550137042999268e-01 -1.598213762044906616e-01 -6.037776470184326172e-01
2.759471535682678223e-01 1.550626009702682495e-01 7.670217752456665039e-02 1.500544250011444092e-01 4.143128991127014160e-01 6.777682304382324219e-01 4.436438381671905518e-01 2.087209671735763550e-01
-2.435701340436935425e-01 -1.391503065824508667e-01 5.715066790580749512e-01 1.039490550756454468e-01 2.841844558715820312e-01 -1.129422336816787720e-01 4.621606469154357910e-01 -5.260953307151794434e-01
-1.688350178301334381e-02 1.874460577964782715e-01 5.211163163185119629e-01 6.505294442176818848e-01 2.578597068786621094e-01 -2.610022723674774170e-01 2.875565588474273682e-01 -2.291847616434097290e-01
-3.540960550308227539e-01 1.519972831010818481e-01 7.487703561782836914e-01 -4.643915221095085144e-02 -5.988438799977302551e-02 3.816399276256561279e-01 2.842210233211517334e-01 -2.422440350055694580e-01
6.725036501884460449e-01 2.188510298728942871e-01 4.338394105434417725e-01 -2.230855822563171387e-01 1.231259778141975403e-01 1.461646109819412231e-01 1.896753907203674316e-01 -4.351535439491271973e-01
7.354182600975036621e-01 5.532012786716222763e-03 1.426375061273574829e-01 2.691198289394378662e-01 9.137018024921417236e-02 3.038262575864791870e-02 6.451053917407989502e-02 -5.940750241279602051e-01
-3.249533176422119141e-01 7.774122804403305054e-02 8.963655233383178711e-01 1.640041917562484741e-01 1.221899688243865967e-01 1.670566499233245850e-01 1.223009452223777771e-01 1.404680497944355011e-02
3.376236259937286377e-01 1.135816425085067749e-01 2.884443998336791992e-01 3.155088424682617188e-01 7.936471700668334961e-02 7.731837630271911621e-01 -8.223654329776763916e-02 -2.819373607635498047e-01
-1.250055283308029175e-01 2.273125499486923218e-01 1.631086915731430054e-01 5.044625401496887207e-01 2.069689333438873291e-01 6.123108863830566406e-01 -2.434031218290328979e-01 -4.178635776042938232e-01
2.195136994123458862e-01 4.410992935299873352e-02 1.662714928388595581e-01 -3.894772529602050781e-01 3.732350766658782959e-01 1.799685657024383545e-01 4.562292695045471191e-01 -6.250528693199157715e-01
3.971821665763854980e-01 2.069771289825439453e-01 1.648302674293518066e-01 4.270009100437164307e-01 1.199551895260810852e-01 7.217764854431152344e-01 4.402052983641624451e-02 -2.293898463249206543e-01
-7.896468788385391235e-02 7.886443287134170532e-03 5.122061371803283691e-01 1.499516814947128296e-01 1.160293444991111755e-01 -8.690042793750762939e-02 8.216417431831359863e-01 -1.129253581166267395e-01
-1.360061317682266235e-01 8.109544217586517334e-02 -1.365720760077238083e-02 4.406865239143371582e-01 2.194803059101104736e-01 7.323240041732788086e-01 2.658393979072570801e-01 -3.541102111339569092e-01
8.851090073585510254e-02 2.885154187679290771e-01 4.526305198669433594e-01 1.177629679441452026e-01 5.669354796409606934e-01 4.830685257911682129e-01 -4.128733277320861816e-02 3.656591475009918213e-01
4.319434463977813721e-01 -3.135989606380462646e-01 4.013651907444000244e-01 -2.658373713493347168e-01 2.792568206787109375e-01 4.238415658473968506e-01 2.028065174818038940e-01 -4.296051263809204102e-01
-1.620585471391677856e-01 -5.968650057911872864e-02 5.500233173370361328e-01 2.882027924060821533e-01 3.586117327213287354e-01 -3.147996068000793457e-01 3.134034574031829834e-02 -5.965774655342102051e-01
-2.466805130243301392e-01 2.916152179241180420e-01 8.304600715637207031e-01 1.381747722625732422e-01 3.451153934001922607e-01 -1.305107958614826202e-02 -1.563097536563873291e-01 4.056162387132644653e-02
-2.060254663228988647e-01 2.283179610967636108e-01 1.945099793374538422e-02 5.316610336303710938e-01 4.238195121288299561e-01 6.532775759696960449e-01 9.529010206460952759e-02 -8.311377465724945068e-02
-4.922620486468076706e-03 3.639570772647857666e-01 4.330401420593261719e-01 2.184565514326095581e-01 2.945038974285125732e-01 6.909496784210205078e-01 -2.567999064922332764e-01 -4.662347584962844849e-02
-1.377324461936950684e-01 5.204116106033325195e-01 3.726027011871337891e-01 6.352508664131164551e-01 -7.333333045244216919e-02 -6.512819230556488037e-02 3.418702185153961182e-01 -2.032986879348754883e-01
-9.635967016220092773e-02 6.264476776123046875e-01 3.755271136760711670e-01 1.585944741964340210e-01 -2.545217238366603851e-02 1.571377813816070557e-01 -1.945548057556152344e-01 -6.073825359344482422e-01
2.924254834651947021e-01 1.980462074279785156e-01 5.021116733551025391e-01 -2.536971494555473328e-02 4.498547017574310303e-01 4.932331144809722900e-01 2.221657633781433105e-01 3.570706844329833984e-01
-1.975181102752685547e-01 6.008813381195068359e-01 -2.155666938051581383e-03 -1.523772776126861572e-01 3.123099207878112793e-01 3.379904925823211670e-01 5.641016960144042969e-01 -2.161451876163482666e-01
-1.213583871722221375e-01 6.746082901954650879e-01 3.163636624813079834e-01 5.776170492172241211e-01 -8.539117127656936646e-02 1.684778183698654175e-01 2.170155346393585205e-01 -1.169462725520133972e-01
-6.433781236410140991e-02 1.814420670270919800e-01 3.999312222003936768e-01 4.449209272861480713e-01 2.629879713058471680e-01 -4.094597399234771729e-01 2.472241520881652832e-01 -5.541661381721496582e-01
2.496918290853500366e-01 4.848757684230804443e-01 2.768468856811523438e-01 -1.641548573970794678e-01 4.669196605682373047e-01 5.951262116432189941e-01 1.342283189296722412e-01 9.355369955301284790e-02
2.388937398791313171e-02 -2.639297246932983398e-01 5.178622603416442871e-01 4.565021395683288574e-01 4.987291246652603149e-02 -1.743362993001937866e-01 2.720355391502380371e-01 -5.884820818901062012e-01
-3.607816994190216064e-01 -7.540361583232879639e-02 5.873279571533203125e-01 3.476760685443878174e-01 2.213331758975982666e-01 -1.059181094169616699e-01 5.361848473548889160e-01 -2.249821573495864868e-01
4.925444722175598145e-01 4.254143536090850830e-01 1.220683455467224121e-01 2.796419262886047363e-01 4.987377822399139404e-01 -3.061148822307586670e-01 2.042667418718338013e-01 -3.148832917213439941e-01
4.201474189758300781e-01 3.286969289183616638e-02 3.753148019313812256e-01 4.308953583240509033e-01 2.806368768215179443e-01 5.618990659713745117e-01 -2.815663814544677734e-01 -1.486490815877914429e-01
-6.278137117624282837e-02 1.330193430185317993e-01 6.440048813819885254e-01 3.908563256263732910e-01 1.252189576625823975e-01 -3.725894391536712646e-01 2.888915538787841797e-01 -4.158031344413757324e-01
2.286545634269714355e-01 8.245481550693511963e-02 3.390848338603973389e-01 -2.848637104034423828e-02 5.002268552780151367e-01 5.119276642799377441e-01 4.629863500595092773e-01 3.138071894645690918e-01
3.235616683959960938e-01 -4.501561820507049561e-02 1.963172703981399536e-01 5.251333117485046387e-01 1.451729536056518555e-01 6.244096159934997559e-01 -1.851822882890701294e-01 -3.656786084175109863e-01
3.899369835853576660e-01 -1.101226639002561569e-02 9.461010992527008057e-02 1.856242716312408447e-01 5.404392480850219727e-01 6.254159808158874512e-01 3.330473601818084717e-01 1.013909727334976196e-01
-2.605768442153930664e-01 1.504548639059066772e-01 5.032191872596740723e-01 4.830873608589172363e-01 3.973179757595062256e-01 -1.983520835638046265e-01 4.750314652919769287e-01 -2.229385281680151820e-04
-2.214966267347335815e-01 -2.597725391387939453e-01 1.432894170284271240e-01 4.330430328845977783e-01 4.684680998325347900e-01 6.033485531806945801e-01 2.658064663410186768e-01 -1.457893103361129761e-01
6.021452546119689941e-01 3.844299912452697754e-02 6.263416409492492676e-01 2.241450548171997070e-01 1.297627687454223633e-01 7.033350318670272827e-02 -3.530044555664062500e-01 -2.167968899011611938e-01
-2.575401961803436279e-01 1.966204941272735596e-01 -1.064433949068188667e-03 3.877127468585968018e-01 5.971100330352783203e-01 4.515975713729858398e-01 -1.906358599662780762e-01 -3.845365643501281738e-01
4.571104943752288818e-01 4.317084848880767822e-01 7.154512405395507812e-01 -1.401034444570541382e-01 1.416427046060562134e-01 6.915137916803359985e-02 -1.823678910732269287e-01 -1.227826625108718872e-01
3.164674937725067139e-01 6.288455724716186523e-01 3.839600980281829834e-01 3.731772899627685547e-01 3.363975286483764648e-01 -2.709982693195343018e-01 1.662465035915374756e-01 5.893787369132041931e-02
-1.027802824974060059e-01 1.536024957895278931e-01 3.787205219268798828e-01 4.162479043006896973e-01 7.076411843299865723e-01 -2.743363678455352783e-01 2.699984312057495117e-01 -1.533542200922966003e-02
1.682657152414321899e-01 -1.946171820163726807e-01 3.340183198451995850e-01 2.131827026605606079e-01 7.157953977584838867e-01 4.544913768768310547e-01 3.496721759438514709e-02 2.380073517560958862e-01
4.928995072841644287e-01 9.374667704105377197e-02 2.917840480804443359e-01 3.367744088172912598e-01 1.494639068841934204e-01 1.442384123802185059e-01 -4.485124647617340088e-01 -5.526292324066162109e-01
4.406843185424804688e-01 1.161319315433502197e-01 2.556777596473693848e-01 -1.204487681388854980e-02 4.982755482196807861e-01 3.464723527431488037e-01 5.363709330558776855e-01 2.660437524318695068e-01
9.765068441629409790e-02 -4.316199421882629395e-01 3.891562819480895996e-01 -8.302734047174453735e-02 4.644009470939636230e-01 1.218354031443595886e-01 -1.517248153686523438e-01 -6.263385415077209473e-01
-4.502051323652267456e-02 -2.517282962799072266e-01 4.714187085628509521e-01 -2.638292908668518066e-01 1.523119211196899414e-01 6.776213645935058594e-01 1.830973923206329346e-01 -3.561883866786956787e-01
7.454426288604736328e-01 -2.327286303043365479e-01 3.007347285747528076e-01 6.070628762245178223e-02 3.669813275337219238e-01 7.475580088794231415e-03 1.888446956872940063e-01 -3.544465601444244385e-01
-1.320782899856567383e-01 2.094584405422210693e-01 3.516462743282318115e-01 4.987477064132690430e-01 4.503723382949829102e-01 -3.936729133129119873e-01 2.288741320371627808e-01 -3.950709700584411621e-01
4.243916273117065430e-02 -4.376586584839969873e-04 9.828352928161621094e-01 9.599604457616806030e-02 -7.881703227758407593e-02 7.196044176816940308e-02 9.811562299728393555e-02 -4.473315924406051636e-02
8.986527472734451294e-02 2.018375843763351440e-01 2.007911056280136108e-01 5.752300024032592773e-01 1.558871418237686157e-01 6.931750774383544922e-01 -1.591819226741790771e-01 -2.232665121555328369e-01
9.424535930156707764e-02 2.611768543720245361e-01 6.664864420890808105e-01 4.237306714057922363e-01 1.487390547990798950e-01 -3.842223584651947021e-01 3.555068969726562500e-01 -5.492801219224929810e-02
-2.426974661648273468e-02 -3.794652223587036133e-01 1.303873360157012939e-01 2.262620478868484497e-01 6.770932078361511230e-01 4.155970215797424316e-01 1.348506659269332886e-01 -3.712961673736572266e-01
4.619656205177307129e-01 1.467285752296447754e-01 7.213622331619262695e-01 -1.671183705329895020e-01 9.227192401885986328e-02 -1.837281435728073120e-01 2.685109674930572510e-01 -3.199969530105590820e-01
8.250813186168670654e-02 4.656640589237213135e-01 -1.923844218254089355e-03 6.067408919334411621e-01 5.043550729751586914e-01 -1.493208110332489014e-01 3.265503048896789551e-01 -1.578143090009689331e-01
1.063525378704071045e-01 -9.707687795162200928e-02 5.615014582872390747e-02 5.105981230735778809e-01 1.601858884096145630e-01 7.245155572891235352e-01 2.546285390853881836e-01 -3.162026703357696533e-01
3.303107321262359619e-01 6.774658560752868652e-01 4.247632324695587158e-01 2.333575673401355743e-02 3.078757226467132568e-01 5.197902023792266846e-02 -3.278473019599914551e-01 -2.144606709480285645e-01
1.110585033893585205e-01 3.580578863620758057e-01 2.481650412082672119e-01 3.106426894664764404e-01 1.122732013463973999e-01 7.679569721221923828e-01 -1.870842128992080688e-01 -2.530062794685363770e-01
6.630048751831054688e-01 3.305794894695281982e-01 2.682079374790191650e-01 -1.354325115680694580e-01 8.745236694812774658e-02 8.810117095708847046e-02 1.687350869178771973e-01 -5.630123615264892578e-01
-2.519755810499191284e-02 2.738702893257141113e-01 6.303206682205200195e-01 -1.484191417694091797e-01 3.689350485801696777e-01 -1.099307760596275330e-01 5.923692584037780762e-01 -7.699784636497497559e-02
3.612627089023590088e-01 -1.403453052043914795e-01 4.594017267227172852e-01 3.992852568626403809e-01 2.955552935600280762e-01 5.386075973510742188e-01 -2.984327375888824463e-01 -1.131395548582077026e-01
-6.212411820888519287e-02 2.167702764272689819e-01 5.030297040939331055e-01 7.776331156492233276e-02 6.223825812339782715e-01 -2.970880568027496338e-01 4.607677459716796875e-01 -4.622600972652435303e-02
3.007638454437255859e-02 1.682712435722351074e-01 4.152640104293823242e-01 -1.307965368032455444e-01 8.350833058357238770e-01 -1.959824562072753906e-01 1.529210954904556274e-01 -1.485602855682373047e-01
-2.005232870578765869e-01 3.415847197175025940e-02 4.268187284469604492e-02 2.491189539432525635e-01 1.916094571352005005e-01 7.807894349098205566e-01 1.721451580524444580e-01 -4.677195549011230469e-01
-1.835201382637023926e-01 -2.665845677256584167e-02 -2.020147629082202911e-02 3.989287018775939941e-01 4.837244451045989990e-01 5.986716747283935547e-01 1.242378875613212585e-01 -4.452250003814697266e-01
2.817519903182983398e-01 2.615745663642883301e-01 2.576138377189636230e-01 -1.341896504163742065e-02 5.025374293327331543e-01 4.886493384838104248e-01 4.621360599994659424e-01 2.841791212558746338e-01
1.072251722216606140e-01 5.430141091346740723e-01 2.666132748126983643e-01 -9.615158289670944214e-02 6.698644757270812988e-01 -2.193503826856613159e-01 2.018770724534988403e-01 -2.751788496971130371e-01
1.018161475658416748e-01 -1.793893575668334961e-01 2.499936819076538086e-01 -2.902010679244995117e-01 4.666810333728790283e-01 7.528258860111236572e-02 5.565848946571350098e-01 -5.267771482467651367e-01
-1.021423339843750000e-01 6.060315966606140137e-01 3.221609592437744141e-01 4.667694447562098503e-04 5.578255653381347656e-01 2.764306962490081787e-01 -2.882426381111145020e-01 -2.187179774045944214e-01
-2.220944464206695557e-01 -2.211917787790298462e-01 8.809798359870910645e-01 2.933065295219421387e-01 1.430134922266006470e-01 4.478065669536590576e-02 1.225556209683418274e-01 -4.599989578127861023e-02
1.263619065284729004e-01 -7.387997955083847046e-02 2.205972969532012939e-01 -8.339717984199523926e-02 3.963037729263305664e-01 3.230414688587188721e-01 -1.539902389049530029e-01 -7.986429929733276367e-01
4.960985779762268066e-01 7.443148642778396606e-02 4.696789681911468506e-01 1.743312627077102661e-01 2.805849313735961914e-01 6.281244754791259766e-01 -1.555689889937639236e-02 1.544218212366104126e-01
3.092170059680938721e-01 7.068768143653869629e-01 3.822203874588012695e-01 -1.369657665491104126e-01 4.150491952896118164e-01 1.587802916765213013e-01 -1.090757399797439575e-01 -1.745960265398025513e-01
-9.855756163597106934e-02 2.180102169513702393e-01 3.733246326446533203e-01 -1.928101927042007446e-01 7.346876859664916992e-01 -1.619772464036941528e-01 3.589014112949371338e-01 -2.672042548656463623e-01
1.966216117143630981e-01 -2.154493182897567749e-01 -1.067141722887754440e-02 1.905200630426406860e-01 4.328808784484863281e-01 7.299616336822509766e-01 2.876896560192108154e-01 -2.747991383075714111e-01
1.294407397508621216e-01 1.709004342555999756e-01 4.974550008773803711e-01 2.693919837474822998e-01 2.932582795619964600e-02 -1.687036901712417603e-01 7.728644013404846191e-01 -8.581618964672088623e-02
-5.471470765769481659e-03 -2.709866762161254883e-01 4.486131072044372559e-01 -5.734765902161598206e-02 3.090699911117553711e-01 6.245846748352050781e-01 -1.997109949588775635e-01 -4.432595074176788330e-01
3.344607055187225342e-01 8.209670335054397583e-02 1.460851579904556274e-01 5.832934975624084473e-01 3.046842217445373535e-01 4.611901938915252686e-01 -2.877372801303863525e-01 -3.626323640346527100e-01
2.081566005945205688e-01 6.078248620033264160e-01 8.703280985355377197e-02 -3.424694240093231201e-01 4.928814768791198730e-01 2.562186419963836670e-01 5.064477398991584778e-02 -3.888634741306304932e-01
3.657288551330566406e-01 2.307948470115661621e-02 2.581422030925750732e-01 -3.943725228309631348e-01 4.430232644081115723e-01 4.809208214282989502e-01 9.016304463148117065e-02 -4.559152424335479736e-01
-2.733677327632904053e-01 -1.260311752557754517e-01 2.404727935791015625e-01 4.539932310581207275e-01 1.363226026296615601e-01 7.194162011146545410e-01 1.901184171438217163e-01 -2.704823613166809082e-01
5.078914575278759003e-03 2.218139320611953735e-01 6.420326232910156250e-01 -6.038313731551170349e-02 3.725299239158630371e-01 -2.335049659013748169e-01 5.843221545219421387e-01 1.361598540097475052e-02
-2.368933409452438354e-01 -9.511077404022216797e-02 1.962376832962036133e-01 3.498443961143493652e-01 6.110888719558715820e-02 7.418717741966247559e-01 1.147085279226303101e-01 -4.546085894107818604e-01
-2.315717376768589020e-02 7.773146033287048340e-02 1.698317751288414001e-02 4.037991464138031006e-01 9.171663969755172729e-02 7.425933480262756348e-01 5.805195868015289307e-02 -5.165777206420898438e-01
1.098915860056877136e-01 3.512209653854370117e-01 4.762301146984100342e-01 4.946294724941253662e-01 3.313244879245758057e-01 -4.010020792484283447e-01 2.044310271739959717e-01 -2.841542065143585205e-01
-1.214136090129613876e-02 -1.661381274461746216e-01 3.741991519927978516e-01 -1.739632934331893921e-01 5.430679321289062500e-01 1.971839219331741333e-01 1.246231943368911743e-01 -6.727758049964904785e-01
7.535307407379150391e-01 -7.251368463039398193e-02 9.167562425136566162e-02 3.438326418399810791e-01 3.009064495563507080e-01 6.500197201967239380e-02 2.245387881994247437e-01 -3.938529491424560547e-01
7.857524156570434570e-01 2.918702922761440277e-02 1.731800734996795654e-01 3.296637535095214844e-01 2.916645109653472900e-01 5.392482131719589233e-02 6.433122605085372925e-02 -3.885322213172912598e-01
1.353920102119445801e-01 -1.163879483938217163e-01 4.525396041572093964e-03 6.465591192245483398e-01 6.505627930164337158e-02 5.111976861953735352e-01 1.029904335737228394e-01 -5.233558416366577148e-01
-3.186744078993797302e-02 -2.576189041137695312e-01 4.263084530830383301e-01 -3.204977512359619141e-01 2.193770408630371094e-01 5.238748788833618164e-01 4.356395006179809570e-01 -3.685191571712493896e-01
8.357203914783895016e-04 -1.739240139722824097e-01 4.263200163841247559e-01 -3.826943933963775635e-01 3.575830161571502686e-01 3.990013301372528076e-01 1.912291049957275391e-01 -5.638348460197448730e-01
-2.847509682178497314e-01 2.997774481773376465e-01 6.290584206581115723e-01 2.763051390647888184e-01 2.376790642738342285e-01 -1.157937720417976379e-01 4.130736291408538818e-01 -3.412651717662811279e-01
-2.482898682355880737e-01 -4.552648216485977173e-02 3.510248064994812012e-01 -3.586675226688385010e-01 2.714633047580718994e-01 5.613695979118347168e-01 3.781553208827972412e-01 -3.906265199184417725e-01
-7.786104828119277954e-02 -3.152904510498046875e-01 7.852873951196670532e-02 2.966124415397644043e-01 6.508823037147521973e-01 4.361245334148406982e-01 1.241084411740303040e-01 -4.136772155761718750e-01
6.239150762557983398e-01 1.547061204910278320e-01 6.061733961105346680e-01 3.809538111090660095e-02 -6.313510239124298096e-02 2.034004479646682739e-01 -2.289383113384246826e-01 -3.465947806835174561e-01
4.266008138656616211e-01 4.057399034500122070e-01 1.065744459629058838e-01 1.229555085301399231e-01 5.766959786415100098e-01 -2.366878986358642578e-01 1.280311793088912964e-01 -4.710831046104431152e-01
-2.704671211540699005e-02 2.056443244218826294e-01 2.275039851665496826e-01 2.332596331834793091e-01 5.737151578068733215e-02 7.578441500663757324e-01 -2.297137379646301270e-01 -4.694923162460327148e-01
6.632615625858306885e-02 1.993598937988281250e-01 7.180691361427307129e-01 -9.381400048732757568e-02 3.210602402687072754e-01 -2.052972912788391113e-01 5.314656496047973633e-01 -6.123498827219009399e-02
7.231418490409851074e-01 -2.243112176656723022e-01 2.691142261028289795e-01 4.971010982990264893e-02 3.303864002227783203e-01 1.268972456455230713e-01 2.382143139839172363e-01 -4.121317565441131592e-01
1.333695650100708008e-01 -1.664139516651630402e-02 7.833384275436401367e-01 -5.839759111404418945e-02 -7.629306614398956299e-02 -7.241784036159515381e-02 4.427868723869323730e-01 -3.972167372703552246e-01
4.998225271701812744e-01 2.012930959463119507e-01 4.518682062625885010e-01 1.899058073759078979e-01 3.285758197307586670e-01 5.523547530174255371e-01 2.744598686695098877e-02 2.357931882143020630e-01
3.467580378055572510e-01 2.573744654655456543e-01 4.186563789844512939e-01 3.632888495922088623e-01 5.023809075355529785e-01 -3.245738446712493896e-01 3.690382242202758789e-01 1.110910177230834961e-01
5.145500898361206055e-01 -1.303367316722869873e-01 3.532957136631011963e-01 2.938022017478942871e-01 3.259232044219970703e-01 5.920723676681518555e-01 -1.935232281684875488e-01 -1.135163158178329468e-01
-1.957987546920776367e-01 3.377785384654998779e-01 7.740256190299987793e-01 4.915747046470642090e-02 -1.992705278098583221e-02 4.878724738955497742e-02 4.434215277433395386e-02 -4.912158250808715820e-01
-1.869099736213684082e-01 -1.765709817409515381e-01 5.096784830093383789e-01 -3.818450868129730225e-01 2.589943706989288330e-01 4.567918479442596436e-01 2.065842896699905396e-01 -4.581438601016998291e-01
6.885420531034469604e-02 2.642596065998077393e-01 4.229808151721954346e-01 4.060783684253692627e-01 6.476899981498718262e-01 -2.533295452594757080e-01 3.066481351852416992e-01 6.246876344084739685e-02
5.337149500846862793e-01 6.349644660949707031e-01 1.126175932586193085e-02 1.676141023635864258e-01 4.286260902881622314e-01 7.810562383383512497e-03 3.993809968233108521e-02 -3.136413097381591797e-01
2.891568243503570557e-01 4.141146540641784668e-01 7.650261372327804565e-02 4.535283446311950684e-01 7.204997539520263672e-01 -1.485084276646375656e-02 1.162767261266708374e-01 -2.227627485990524292e-02
4.018595218658447266e-01 1.119197160005569458e-01 3.161156773567199707e-01 4.365798532962799072e-01 1.719026267528533936e-01 5.704855322837829590e-01 -3.353599607944488525e-01 -2.607320547103881836e-01
3.130618631839752197e-01 3.625736534595489502e-01 5.284584164619445801e-01 4.981193244457244873e-01 2.445490509271621704e-01 -3.967866897583007812e-01 1.592270135879516602e-01 -2.332947961986064911e-02
3.444422185420989990e-01 -1.471262276172637939e-01 3.153384625911712646e-01 3.083211779594421387e-01 6.517513394355773926e-01 4.456754922866821289e-01 -3.697984293103218079e-02 2.010953724384307861e-01
9.812778234481811523e-02 2.127498239278793335e-01 6.944142580032348633e-01 6.448715925216674805e-02 3.247779011726379395e-01 -3.628343343734741211e-01 4.622539281845092773e-01 -8.905357867479324341e-02
1.348347365856170654e-01 6.783385872840881348e-01 3.354707658290863037e-01 -2.030902355909347534e-01 5.197652056813240051e-02 5.936449766159057617e-01 1.013403832912445068e-01 -5.004522204399108887e-02
5.719704627990722656e-01 5.371742844581604004e-01 3.764421939849853516e-01 -1.807444691658020020e-01 1.579417586326599121e-01 1.128371618688106537e-02 3.717669546604156494e-01 -2.159459441900253296e-01
7.771326899528503418e-01 9.693051874637603760e-02 4.903578162193298340e-01 1.569265425205230713e-01 1.182693056762218475e-02 3.386425599455833435e-02 -1.091969758272171021e-01 -3.292143046855926514e-01
3.285119235515594482e-01 9.963926672935485840e-02 1.857388466596603394e-01 3.094334602355957031e-01 5.163160711526870728e-02 8.238416910171508789e-01 7.477046549320220947e-02 -2.548182904720306396e-01
6.801633536815643311e-02 2.030623853206634521e-01 2.165268957614898682e-01 8.717560023069381714e-02 6.576921343803405762e-01 -3.293769955635070801e-01 5.396457910537719727e-01 -2.595964670181274414e-01
4.994172453880310059e-01 8.648415654897689819e-02 5.550706982612609863e-01 2.499900460243225098e-01 2.041532397270202637e-01 2.509922534227371216e-02 -4.868640303611755371e-01 -3.052205741405487061e-01
4.105403423309326172e-01 3.872735202312469482e-01 3.358479142189025879e-01 1.857031136751174927e-01 -1.651158481836318970e-01 -1.301033794879913330e-01 4.010995626449584961e-01 -5.736946463584899902e-01
1.775328665971755981e-01 -2.784908115863800049e-01 3.070616722106933594e-01 -2.792159616947174072e-01 3.582229614257812500e-01 5.668381452560424805e-01 3.370358049869537354e-01 -3.942768871784210205e-01
4.361696541309356689e-01 -3.316819667816162109e-02 2.870950698852539062e-01 -2.800556458532810211e-02 2.951996028423309326e-01 4.779675006866455078e-01 6.117516160011291504e-01 1.887123137712478638e-01
1.769372224807739258e-01 -1.481814384460449219e-01 2.575990557670593262e-01 -2.775954902172088623e-01 3.867884874343872070e-01 1.355524826794862747e-02 5.523260831832885742e-01 -5.903099775314331055e-01
-1.845217198133468628e-01 -3.115555942058563232e-01 1.590183079242706299e-01 3.769977986812591553e-01 5.830199122428894043e-01 5.431527495384216309e-01 2.226050943136215210e-01 -1.303478777408599854e-01
2.048853039741516113e-01 -1.769483387470245361e-01 2.346152812242507935e-01 -9.439589083194732666e-02 4.283623397350311279e-01 3.762385547161102295e-01 -8.198700845241546631e-02 -7.286870479583740234e-01
-1.429133303463459015e-02 1.590382307767868042e-01 4.906187653541564941e-01 3.934307098388671875e-01 3.247644901275634766e-01 -4.553486704826354980e-01 3.317010402679443359e-01 -3.951811492443084717e-01
-8.146606385707855225e-02 -2.632809281349182129e-01 6.904140114784240723e-02 4.539555013179779053e-01 5.585811138153076172e-01 5.481899380683898926e-01 2.806713283061981201e-01 -1.479959189891815186e-01
2.365749329328536987e-01 -1.095268502831459045e-01 6.596898436546325684e-01 1.095729470252990723e-01 -2.795182168483734131e-01 8.492605760693550110e-03 4.636355340480804443e-01 -4.378115534782409668e-01
5.188099145889282227e-01 -8.026558160781860352e-02 3.717696666717529297e-01 3.554765284061431885e-01 2.949499487876892090e-01 5.210869908332824707e-01 -2.628097236156463623e-01 -1.795034855604171753e-01
-8.804821968078613281e-02 -1.060064435005187988e-01 -4.659799858927726746e-02 5.502169728279113770e-01 4.459700584411621094e-01 5.462234616279602051e-01 3.669464290142059326e-01 -2.102407962083816528e-01
5.103583098389208317e-04 5.107445716857910156e-01 5.330114960670471191e-01 2.012161761522293091e-01 1.951550506055355072e-02 -8.799307793378829956e-02 -2.080771178007125854e-01 -6.026033163070678711e-01
1.012028008699417114e-01 6.003885269165039062e-01 4.552337825298309326e-01 -8.358204364776611328e-02 6.233472824096679688e-01 -1.120516434311866760e-01 -7.756774127483367920e-02 -8.907154202461242676e-02
4.562682807445526123e-01 -6.099612265825271606e-02 5.284917354583740234e-01 2.570129930973052979e-01 1.848049312829971313e-01 2.068523019552230835e-01 -4.634438455104827881e-01 -3.886111676692962646e-01
3.601997196674346924e-01 2.140414267778396606e-01 3.486123979091644287e-01 3.621297776699066162e-01 5.720959305763244629e-01 -3.044308722019195557e-01 3.743572533130645752e-01 1.079758927226066589e-01
2.112312428653240204e-02 -3.465710580348968506e-01 9.958124160766601562e-02 3.332777023315429688e-01 6.697077155113220215e-01 4.588865041732788086e-01 1.384712606668472290e-01 -2.831824719905853271e-01
2.872093915939331055e-01 2.545171976089477539e-01 6.433233618736267090e-01 -2.038705199956893921e-01 -1.078183799982070923e-01 4.830178618431091309e-02 3.600322306156158447e-01 -5.037087202072143555e-01
3.029800355434417725e-01 -2.125882804393768311e-01 2.078402191400527954e-01 3.278228938579559326e-01 3.128367960453033447e-01 7.471677660942077637e-01 2.361390441656112671e-01 2.134604193270206451e-02
-1.082762107253074646e-01 2.349005639553070068e-01 7.079162448644638062e-02 6.139406561851501465e-01 5.227355360984802246e-01 -2.834397852420806885e-01 3.063619434833526611e-01 -3.220485150814056396e-01
-2.797480225563049316e-01 -1.037020981311798096e-01 5.125697851181030273e-01 2.501177191734313965e-01 1.751299202442169189e-01 -8.994252234697341919e-02 2.089542001485824585e-01 -7.094210982322692871e-01
2.233193963766098022e-01 6.182632446289062500e-01 4.060040712356567383e-01 -3.861723840236663818e-02 5.090675950050354004e-01 2.897612750530242920e-01 -1.305520981550216675e-01 2.034530490636825562e-01
2.922725081443786621e-01 2.623283565044403076e-01 3.020989596843719482e-01 1.824883520603179932e-01 7.194588184356689453e-01 -2.814485430717468262e-01 3.524594008922576904e-01 -1.153025869280099869e-02
-3.341359198093414307e-01 2.267018705606460571e-01 7.669314146041870117e-01 2.487850338220596313e-01 1.363553702831268311e-01 8.404520153999328613e-02 4.005445241928100586e-01 2.809894271194934845e-02
7.826256752014160156e-02 -2.091481536626815796e-01 2.509137392044067383e-01 -2.923330366611480713e-01 4.929406046867370605e-01 1.291409283876419067e-01 4.821341037750244141e-01 -5.564121007919311523e-01
2.535894215106964111e-01 3.742362558841705322e-01 -9.002226591110229492e-02 4.452579915523529053e-01 5.388743281364440918e-01 -1.311630606651306152e-01 5.115232467651367188e-01 -1.415466517210006714e-01
-8.416822552680969238e-02 8.025982379913330078e-01 2.947197258472442627e-01 2.119798362255096436e-01 1.290148943662643433e-01 -2.051399648189544678e-02 -4.371992126107215881e-02 -4.449488520622253418e-01
1.304433196783065796e-01 7.614765763282775879e-01 1.985068470239639282e-01 4.581873714923858643e-01 -1.768188029527664185e-01 1.344817876815795898e-01 1.562224924564361572e-01 -2.829164862632751465e-01
-3.811956942081451416e-01 3.153534233570098877e-01 5.404453277587890625e-01 1.643421351909637451e-01 4.726054370403289795e-01 1.630706526339054108e-02 4.608298540115356445e-01 1.290381606668233871e-02
4.582491517066955566e-01 -3.184725716710090637e-02 2.218121290206909180e-01 3.092094063758850098e-01 2.348474264144897461e-01 7.555547356605529785e-01 1.255067735910415649e-01 -4.913472011685371399e-02
-2.381220310926437378e-01 1.531674116849899292e-01 4.264311194419860840e-01 2.541024982929229736e-01 1.030669510364532471e-01 -9.436171501874923706e-02 -8.786308765411376953e-02 -8.038527965545654297e-01
4.312252402305603027e-01 5.573199987411499023e-01 -1.152462214231491089e-01 3.620955944061279297e-01 5.269950032234191895e-01 1.527512259781360626e-02 2.126414775848388672e-01 -1.893960982561111450e-01
1.609426885843276978e-01 5.010721087455749512e-01 3.464301526546478271e-01 -3.686539456248283386e-02 6.728073954582214355e-01 2.739931456744670868e-02 -3.175864815711975098e-01 -2.176452726125717163e-01
-1.314979344606399536e-01 -1.256133764982223511e-01 4.934850633144378662e-01 2.147869169712066650e-01 2.244370877742767334e-01 3.630696237087249756e-02 7.839307188987731934e-01 1.050274819135665894e-01
4.353129267692565918e-01 1.401718407869338989e-01 7.045179009437561035e-01 -2.880868315696716309e-01 2.049749642610549927e-01 1.193413883447647095e-01 2.087702006101608276e-01 -3.341753482818603516e-01
-4.258543848991394043e-01 1.044726371765136719e-01 7.274231910705566406e-01 4.333242774009704590e-01 2.405980788171291351e-02 1.755472868680953979e-01 2.437577545642852783e-01 2.297130413353443146e-03
4.934741556644439697e-01 4.853234589099884033e-01 5.142801403999328613e-01 -3.319480717182159424e-01 2.866809070110321045e-01 -2.565477043390274048e-02 3.645680379122495651e-03 -2.518201768398284912e-01
5.352404117584228516e-01 3.915779665112495422e-02 4.609306454658508301e-01 -3.564459383487701416e-01 2.183289974927902222e-01 2.275214046239852905e-01 1.853308677673339844e-01 -4.885618090629577637e-01
1.326054334640502930e-01 -9.330759197473526001e-02 8.308956623077392578e-01 7.020723819732666016e-02 -1.537801921367645264e-01 6.472621858119964600e-02 4.435912668704986572e-01 -2.319092601537704468e-01
-3.438673615455627441e-01 6.205289810895919800e-02 7.113580703735351562e-01 2.760839164257049561e-01 -1.645303815603256226e-01 2.031432539224624634e-01 1.955773830413818359e-01 -4.348149597644805908e-01
4.042639732360839844e-01 9.843041002750396729e-02 2.525523006916046143e-01 -3.735733032226562500e-01 2.358028739690780640e-01 5.483314394950866699e-01 1.994629949331283569e-01 -4.769555628299713135e-01
-1.258101165294647217e-01 -1.661985814571380615e-01 2.806836366653442383e-01 -2.553759701550006866e-02 6.963524818420410156e-01 -1.894130604341626167e-03 -8.440962433815002441e-02 -6.205473542213439941e-01
-7.756111025810241699e-02 -2.384626269340515137e-01 5.798039585351943970e-02 2.123566865921020508e-01 7.217016220092773438e-01 3.613623082637786865e-01 -7.017885148525238037e-02 -4.819769263267517090e-01
4.941093623638153076e-01 5.054438114166259766e-01 6.157647967338562012e-01 -1.203160919249057770e-02 1.470561474561691284e-01 1.658201515674591064e-01 -2.363364696502685547e-01 1.268650889396667480e-01
-4.438576698303222656e-01 2.770545780658721924e-01 1.190648153424263000e-01 9.445053339004516602e-02 4.749619960784912109e-01 4.162201657891273499e-02 6.259890794754028320e-01 -2.897414267063140869e-01
1.617997884750366211e-02 -8.045019209384918213e-02 6.108171865344047546e-02 2.930018007755279541e-01 3.748575150966644287e-01 7.993012070655822754e-01 1.374490559101104736e-01 -3.246414363384246826e-01
3.480604290962219238e-01 -2.410085946321487427e-01 2.631016373634338379e-01 6.094610691070556641e-01 4.025555551052093506e-01 4.452781975269317627e-01 2.248637005686759949e-02 1.388315260410308838e-01
-2.111120671033859253e-01 2.580355405807495117e-01 8.848710656166076660e-01 1.199220642447471619e-01 2.789703011512756348e-01 -8.018098771572113037e-02 6.177116930484771729e-02 5.832760781049728394e-02
4.754348695278167725e-01 -2.083628326654434204e-01 1.473118066787719727e-01 3.610706627368927002e-01 3.998003304004669189e-01 5.988143086433410645e-01 2.417244911193847656e-01 -4.030287265777587891e-02
3.371884822845458984e-01 6.522708535194396973e-01 -9.205556660890579224e-02 2.109474688768386841e-01 3.379320204257965088e-01 1.229869052767753601e-01 4.856180250644683838e-01 -2.066998630762100220e-01
6.109001040458679199e-01 -4.859319329261779785e-02 9.336079657077789307e-02 7.821101695299148560e-02 4.624693393707275391e-01 1.096409857273101807e-01 -3.103377483785152435e-02 -6.186634302139282227e-01
-2.857983410358428955e-01 -8.753222972154617310e-02 6.116734817624092102e-02 5.339462161064147949e-01 4.831701219081878662e-01 5.326733589172363281e-01 3.063598573207855225e-01 -1.037622317671775818e-01
5.064027309417724609e-01 4.680087864398956299e-01 1.282331068068742752e-02 2.777751684188842773e-01 3.405688703060150146e-01 -2.136373668909072876e-01 4.290690720081329346e-01 -3.185473680496215820e-01
-2.907796502113342285e-01 2.334946542978286743e-01 3.745180964469909668e-01 1.666388660669326782e-01 6.264371275901794434e-01 3.230759128928184509e-02 5.341426134109497070e-01 1.188255399465560913e-01
-1.501511186361312866e-01 -9.339958429336547852e-02 -1.003629639744758606e-01 2.665369510650634766e-01 6.569598317146301270e-01 3.700664341449737549e-01 2.373676002025604248e-01 -5.125696659088134766e-01
8.984372019767761230e-02 4.584989249706268311e-01 6.636630892753601074e-01 2.030638605356216431e-01 -2.068063020706176758e-01 -6.013414636254310608e-02 1.262542009353637695e-01 -4.875428080558776855e-01
-1.802808642387390137e-01 -1.242394670844078064e-01 1.553426235914230347e-01 4.251257181167602539e-01 1.288138478994369507e-01 7.296141982078552246e-01 2.396427392959594727e-01 -3.752886354923248291e-01
-2.599033117294311523e-01 -1.654848754405975342e-01 5.056546330451965332e-01 2.923701405525207520e-01 2.768380939960479736e-01 -1.817936897277832031e-01 5.499522089958190918e-01 -3.895669281482696533e-01
3.199525773525238037e-01 2.712425291538238525e-01 8.546434342861175537e-02 5.296033024787902832e-01 5.944702029228210449e-01 -1.695445924997329712e-01 3.790715932846069336e-01 1.021695584058761597e-01
-1.198830977082252502e-01 2.679314613342285156e-01 9.159332513809204102e-01 2.001674920320510864e-01 1.573726683855056763e-01 -6.062156334519386292e-02 -7.615200430154800415e-02 -2.449090406298637390e-02
6.626417040824890137e-01 4.139094948768615723e-01 5.198504924774169922e-01 -1.414806582033634186e-02 -3.269479423761367798e-02 1.400039047002792358e-01 -1.527585536241531372e-01 -2.741079628467559814e-01
1.248195096850395203e-01 5.516031384468078613e-01 2.247577756643295288e-01 -3.732053935527801514e-01 5.962772965431213379e-01 2.211437076330184937e-01 -8.421237766742706299e-02 -2.807364463806152344e-01
-7.971804589033126831e-02 1.806698739528656006e-01 6.733731031417846680e-01 1.247498393058776855e-01 -1.950507611036300659e-01 7.611658424139022827e-02 2.601628601551055908e-01 -6.168357729911804199e-01
7.150049209594726562e-01 -6.891853408887982368e-04 2.030731588602066040e-01 2.045758813619613647e-01 5.241956114768981934e-01 -1.063571050763130188e-01 -8.065546303987503052e-02 -3.362725377082824707e-01
-1.825374066829681396e-01 -1.697335019707679749e-02 -8.177398890256881714e-02 3.701352775096893311e-01 5.339123606681823730e-01 2.874499857425689697e-01 -1.270249634981155396e-01 -6.624800562858581543e-01
-3.712389469146728516e-01 1.459742486476898193e-01 6.401983499526977539e-01 7.575830817222595215e-02 4.234512150287628174e-01 6.432805210351943970e-02 4.883838891983032227e-01 -5.755149200558662415e-02
-4.278999194502830505e-02 6.753370761871337891e-01 4.062937796115875244e-01 -2.468759566545486450e-01 4.790376424789428711e-01 1.973727196455001831e-01 -6.895672529935836792e-02 -2.070708125829696655e-01
1.026207432150840759e-01 7.684757113456726074e-01 2.656022906303405762e-01 -1.946780085563659668e-01 2.760803699493408203e-01 3.913384079933166504e-01 -4.114989563822746277e-02 -2.437427490949630737e-01
-2.458221465349197388e-01 9.887510538101196289e-02 7.594540119171142578e-01 3.230650126934051514e-01 1.941030919551849365e-01 -8.485139161348342896e-02 4.491773247718811035e-01 4.491745680570602417e-02
2.749870717525482178e-01 5.826709270477294922e-01 1.458680331707000732e-01 5.236547589302062988e-01 5.116306543350219727e-01 -1.230585053563117981e-01 -5.454786587506532669e-03 -1.115613952279090881e-01
-2.908766642212867737e-02 4.778828322887420654e-01 1.936809569597244263e-01 -1.837652176618576050e-01 3.334187269210815430e-01 4.985319375991821289e-01 -2.831039130687713623e-01 -5.095587968826293945e-01
-7.617637980729341507e-03 1.309616267681121826e-01 4.267887771129608154e-01 -3.134298920631408691e-01 4.161616265773773193e-01 3.394633159041404724e-02 4.613032341003417969e-01 -5.614806413650512695e-01
1.170826405286788940e-01 2.526824474334716797e-01 3.139594793319702148e-01 1.840001642704010010e-01 6.078286170959472656e-01 -4.171619415283203125e-01 3.003091216087341309e-01 -3.954131007194519043e-01
-1.061186045408248901e-01 -1.279785782098770142e-01 3.516092598438262939e-01 -3.559466004371643066e-01 5.020934939384460449e-01 4.768643900752067566e-02 3.016983270645141602e-01 -6.137094497680664062e-01
3.573326685000211000e-04 3.198885619640350342e-01 2.441253960132598877e-01 3.042774200439453125e-01 2.379595302045345306e-02 8.472400903701782227e-01 7.359068095684051514e-02 -1.472806483507156372e-01
3.128286600112915039e-01 -2.517078816890716553e-01 5.892190933227539062e-01 5.971524864435195923e-02 2.568912506103515625e-01 4.680486023426055908e-01 3.510644137859344482e-01 2.823607921600341797e-01
6.266647577285766602e-01 1.902846843004226685e-01 7.974979281425476074e-02 4.129134118556976318e-01 5.727903246879577637e-01 -1.039517819881439209e-01 2.221945673227310181e-01 -7.720425724983215332e-02
-2.414238154888153076e-01 1.890292614698410034e-01 2.969888448715209961e-01 2.133781909942626953e-01 7.592762112617492676e-01 -1.392978131771087646e-01 4.100659191608428955e-01 -9.050687402486801147e-02
-2.643330693244934082e-01 4.951148629188537598e-01 1.754919290542602539e-01 -3.493666648864746094e-01 3.444129824638366699e-01 2.942321002483367920e-01 4.542117118835449219e-01 -3.473236560821533203e-01
7.548415064811706543e-01 3.388937190175056458e-02 7.621316611766815186e-02 3.694975972175598145e-01 2.928928434848785400e-01 1.223790943622589111e-01 4.235649108886718750e-01 -8.098696172237396240e-02
-2.686469852924346924e-01 -3.797033801674842834e-02 5.176903009414672852e-01 -1.513018459081649780e-01 2.180373370647430420e-01 1.085369475185871124e-02 4.150111079216003418e-01 -6.446699500083923340e-01
2.750433385372161865e-01 -3.001491306349635124e-03 2.992382347583770752e-01 2.665500640869140625e-01 6.958118677139282227e-01 3.891311585903167725e-01 9.456180781126022339e-02 3.452973961830139160e-01
2.382191568613052368e-01 4.058732986450195312e-01 -1.549793481826782227e-01 4.116174280643463135e-01 6.501755714416503906e-01 3.513848781585693359e-02 3.963475525379180908e-01 -6.337683647871017456e-02
-2.141272425651550293e-01 4.216615259647369385e-01 4.691022038459777832e-01 -3.159546852111816406e-02 4.622164666652679443e-01 -2.716751210391521454e-02 5.816562771797180176e-01 5.089286342263221741e-02
2.713369429111480713e-01 -1.801433861255645752e-01 4.496957361698150635e-01 -3.042922317981719971e-01 3.663696646690368652e-01 -1.184177249670028687e-01 4.468140304088592529e-01 -5.012110471725463867e-01
2.391995489597320557e-01 -1.671733893454074860e-02 7.131338715553283691e-01 -1.335047334432601929e-01 9.502243995666503906e-02 -8.962541073560714722e-02 2.629230171442031860e-02 -6.311635971069335938e-01
7.961946725845336914e-02 -1.802606135606765747e-01 1.036220118403434753e-01 1.882965415716171265e-01 4.758217632770538330e-01 6.867300271987915039e-01 4.648550152778625488e-01 2.964828535914421082e-02
2.951274216175079346e-01 1.895364075899124146e-01 2.351794391870498657e-01 2.654274404048919678e-01 7.329375147819519043e-01 -2.034359127283096313e-01 4.045917689800262451e-01 9.453221410512924194e-02
2.534672915935516357e-01 -3.607870042324066162e-01 2.158668190240859985e-01 3.914764821529388428e-01 4.062322378158569336e-01 6.330425143241882324e-01 1.993685513734817505e-01 -1.482220366597175598e-02
2.055872976779937744e-01 6.221929192543029785e-01 1.755393147468566895e-01 -4.163736104965209961e-01 3.614038228988647461e-01 3.498914241790771484e-01 1.358515322208404541e-01 -3.081175386905670166e-01
5.035778284072875977e-01 1.938017606735229492e-01 -4.309288784861564636e-02 4.141846895217895508e-01 1.849131584167480469e-01 -8.217352628707885742e-02 5.124000906944274902e-01 -4.816066622734069824e-01
7.455593943595886230e-01 1.469463109970092773e-01 2.332097887992858887e-01 1.835520267486572266e-01 4.422296285629272461e-01 3.423998653888702393e-01 -9.323921054601669312e-02 -1.138927787542343140e-01
2.088929712772369385e-01 1.760697960853576660e-01 2.957490086555480957e-01 2.490001022815704346e-01 6.387867927551269531e-01 -1.451020389795303345e-01 5.428897142410278320e-01 2.281718105077743530e-01
-2.405009418725967407e-01 -2.142356187105178833e-01 9.314987808465957642e-02 5.248888731002807617e-01 2.655924856662750244e-01 5.796996355056762695e-01 3.487982153892517090e-01 -2.895268499851226807e-01
-1.239364296197891235e-01 2.801901102066040039e-01 4.594520032405853271e-01 5.080946907401084900e-02 1.120174825191497803e-01 -1.076873689889907837e-01 5.596269294619560242e-02 -8.155850768089294434e-01
2.503223717212677002e-02 4.313416481018066406e-01 6.774812936782836914e-01 3.772275447845458984e-01 -4.876053705811500549e-02 -9.488759189844131470e-02 4.419146776199340820e-01 -7.325686514377593994e-02
-1.032482460141181946e-01 -4.939290583133697510e-01 6.667814850807189941e-01 2.495821863412857056e-01 -9.709732979536056519e-02 1.858433783054351807e-01 1.686606705188751221e-01 -4.075206220149993896e-01
1.417769044637680054e-01 1.047446578741073608e-01 3.647121787071228027e-01 1.925344169139862061e-01 7.047166824340820312e-01 -2.155868113040924072e-01 4.839907288551330566e-01 1.466052532196044922e-01
-3.808595240116119385e-01 -1.129297912120819092e-01 1.619547307491302490e-01 5.749377608299255371e-01 3.387530446052551270e-01 5.553039312362670898e-01 2.154012471437454224e-01 -1.260803490877151489e-01
-3.257468342781066895e-01 2.659048736095428467e-01 6.335057616233825684e-01 2.471898645162582397e-01 -1.606394648551940918e-01 3.500557541847229004e-01 4.577726423740386963e-01 -5.339783430099487305e-02
2.714941501617431641e-01 2.130057848989963531e-02 3.040974140167236328e-01 3.059391975402832031e-01 6.838204264640808105e-01 3.655835092067718506e-01 1.301103383302688599e-01 3.486726582050323486e-01
-2.183109819889068604e-01 6.404071450233459473e-01 6.270176172256469727e-02 1.462973505258560181e-01 3.227841258049011230e-01 3.808003664016723633e-01 5.125010013580322266e-01 7.091310620307922363e-02
3.242908716201782227e-01 -2.666094601154327393e-01 4.002569019794464111e-01 3.298553228378295898e-01 4.002704918384552002e-01 5.390956997871398926e-01 2.250899374485015869e-01 2.307347357273101807e-01
7.631310727447271347e-03 5.909937024116516113e-01 5.651331543922424316e-01 2.763201892375946045e-01 -2.460428625345230103e-01 7.763562351465225220e-02 1.746322959661483765e-01 -3.973400592803955078e-01
6.949395686388015747e-02 2.957965135574340820e-01 6.638117432594299316e-01 1.585255414247512817e-01 5.598000809550285339e-02 -1.377205997705459595e-01 6.398268938064575195e-01 -1.020767465233802795e-01
3.497641980648040771e-01 4.161428809165954590e-01 -9.265591949224472046e-02 2.785007357597351074e-01 6.354386210441589355e-01 -1.235730722546577454e-01 1.723011881113052368e-01 -4.118276834487915039e-01
2.831852734088897705e-01 3.267022967338562012e-02 4.143628478050231934e-01 -2.861501872539520264e-01 2.031988501548767090e-01 7.350471615791320801e-01 1.460598856210708618e-01 -2.494847625494003296e-01
1.880689412355422974e-01 -7.732146978378295898e-02 4.946439564228057861e-01 -2.442778088152408600e-02 3.528503179550170898e-01 -2.543759644031524658e-01 1.107547208666801453e-01 -7.154754996299743652e-01
-2.414733916521072388e-01 4.582738578319549561e-01 7.714865803718566895e-01 4.229765012860298157e-02 3.614052236080169678e-01 7.940934039652347565e-03 -5.322939157485961914e-02 3.442184627056121826e-02
-1.443368643522262573e-01 -5.966148525476455688e-02 8.257327228784561157e-02 3.620174527168273926e-01 1.858591437339782715e-01 7.728879451751708984e-01 1.992237567901611328e-01 -4.076063334941864014e-01
1.339885443449020386e-01 -2.577252686023712158e-02 3.601194918155670166e-01 2.344741374254226685e-01 3.366725742816925049e-01 -3.910412490367889404e-01 1.791422516107559204e-01 -7.059496641159057617e-01
-5.384758859872817993e-02 3.366547450423240662e-02 4.241944849491119385e-01 2.411152422428131104e-01 3.773489892482757568e-01 -3.888987898826599121e-01 2.092372626066207886e-01 -6.484403610229492188e-01
-7.826407998800277710e-02 5.587207078933715820e-01 6.517491340637207031e-01 2.104346901178359985e-01 -5.860325321555137634e-02 1.688393205404281616e-02 -1.109571829438209534e-01 -4.434132575988769531e-01
1.997791379690170288e-01 -2.300031185150146484e-01 4.109630286693572998e-01 2.004919052124023438e-01 1.563001126050949097e-01 1.143927033990621567e-02 -2.305646687746047974e-01 -7.876411080360412598e-01
-2.735942229628562927e-02 2.206723541021347046e-01 5.759283304214477539e-01 -1.366571187973022461e-01 5.765460133552551270e-01 -2.721118628978729248e-01 2.030701339244842529e-01 -3.905113637447357178e-01
-5.271720513701438904e-02 3.046455085277557373e-01 4.846673905849456787e-01 4.132924377918243408e-01 1.299244314432144165e-01 -3.100869655609130859e-01 8.346258103847503662e-02 -6.153850555419921875e-01
2.383425682783126831e-01 2.128802388906478882e-01 6.901411414146423340e-01 3.729325830936431885e-01 7.796441018581390381e-02 -2.972237467765808105e-01 4.325025081634521484e-01 -3.197661787271499634e-02
5.270327925682067871e-01 4.449497461318969727e-01 4.141788482666015625e-01 3.289451003074645996e-01 5.707150325179100037e-02 -2.181991338729858398e-01 4.391050040721893311e-01 -2.874078601598739624e-02
2.751560807228088379e-01 1.111830472946166992e-01 5.913642048835754395e-01 -8.617750555276870728e-02 3.495474159717559814e-01 -3.745225369930267334e-01 1.615207046270370483e-01 -5.159941315650939941e-01
9.004582464694976807e-02 2.458460777997970581e-01 6.211434006690979004e-01 4.965369999408721924e-01 1.298902630805969238e-01 -2.594888508319854736e-01 4.501721262931823730e-01 1.105551272630691528e-01
-1.227038949728012085e-01 2.308135181665420532e-01 -3.457354614511132240e-03 5.153582096099853516e-01 2.928527295589447021e-01 6.277537345886230469e-01 4.060126841068267822e-01 1.462156623601913452e-01
1.472536623477935791e-01 1.994111835956573486e-01 5.061721205711364746e-01 1.844236999750137329e-01 2.408348023891448975e-01 -4.060252010822296143e-01 1.785129755735397339e-01 -6.273790001869201660e-01
1.792527884244918823e-01 -2.460435181856155396e-01 2.147351801395416260e-01 -1.111203879117965698e-01 4.351096153259277344e-01 2.919799685478210449e-01 -1.138779968023300171e-01 -7.492203712463378906e-01
4.406833648681640625e-01 1.481729298830032349e-01 6.582981348037719727e-01 -1.451455056667327881e-01 -1.596738025546073914e-02 -8.955325931310653687e-02 1.346293240785598755e-01 -5.504721403121948242e-01
2.655484974384307861e-01 -2.891789674758911133e-01 2.447483390569686890e-01 3.211071491241455078e-01 1.294303089380264282e-01 5.053675770759582520e-01 -1.861944645643234253e-01 -6.132136583328247070e-01
4.663818776607513428e-01 4.447017908096313477e-01 5.521472170948982239e-02 4.041895270347595215e-01 -3.008168563246726990e-02 -9.485177695751190186e-02 5.233919024467468262e-01 -3.667009770870208740e-01
3.925841152667999268e-01 -3.470281958580017090e-01 8.055096268653869629e-01 1.262563914060592651e-01 2.808145992457866669e-02 7.245482504367828369e-02 3.507519885897636414e-02 -2.310716658830642700e-01
5.380264520645141602e-01 2.156754583120346069e-02 6.125043034553527832e-01 1.856757700443267822e-01 1.483098715543746948e-01 1.487133800983428955e-01 -4.096768796443939209e-01 -2.974537312984466553e-01
1.761030033230781555e-02 -2.845319509506225586e-01 4.719027876853942871e-01 4.996368885040283203e-01 4.367478787899017334e-01 3.934806883335113525e-01 -2.730098664760589600e-01 -1.621477752923965454e-01
4.610959291458129883e-01 1.096732690930366516e-01 4.591535627841949463e-01 -3.500567972660064697e-01 3.238321542739868164e-01 4.610660672187805176e-01 2.625657320022583008e-01 -2.358189225196838379e-01
2.376018762588500977e-01 6.853381395339965820e-01 3.786406219005584717e-01 3.629454970359802246e-01 3.956757783889770508e-01 -1.856195032596588135e-01 -8.216360211372375488e-02 3.153005614876747131e-02
-5.105216428637504578e-02 -3.897757232189178467e-01 6.218393146991729736e-02 3.735427260398864746e-01 5.345656871795654297e-01 3.834800422191619873e-01 1.251075863838195801e-01 -5.035854578018188477e-01
1.433547884225845337e-01 2.057894170284271240e-01 6.968675851821899414e-01 -6.759684532880783081e-02 2.427694201469421387e-01 -2.855226397514343262e-01 4.826644957065582275e-01 -2.710743844509124756e-01
-1.415476202964782715e-02 2.010697424411773682e-01 3.276008963584899902e-01 -9.963189810514450073e-02 7.529280781745910645e-01 -2.109820693731307983e-01 4.633490443229675293e-01 -1.265515536069869995e-01
2.503933906555175781e-01 5.856369063258171082e-02 2.463180571794509888e-01 -3.905162811279296875e-01 4.802945852279663086e-01 1.785218417644500732e-01 2.333737313747406006e-01 -6.353592872619628906e-01
3.123477101325988770e-01 -2.406048327684402466e-01 1.780683249235153198e-01 -1.336245536804199219e-01 2.569881081581115723e-01 6.658886671066284180e-01 2.736363112926483154e-01 -4.589738249778747559e-01
4.558644294738769531e-01 3.841272890567779541e-01 2.446058094501495361e-01 -2.050240188837051392e-01 4.775632917881011963e-01 4.250934720039367676e-01 3.621419370174407959e-01 5.337534844875335693e-02
-3.708145916461944580e-01 3.230653703212738037e-01 7.729799300432205200e-02 4.340712353587150574e-02 4.795400798320770264e-01 2.365219146013259888e-01 6.752997040748596191e-01 -9.129840880632400513e-02
3.478337526321411133e-01 3.826946020126342773e-01 1.448736041784286499e-01 3.973422348499298096e-01 -8.585293591022491455e-02 -6.256714463233947754e-02 6.682034730911254883e-01 -3.096870779991149902e-01
5.685003995895385742e-01 3.488966822624206543e-01 3.918058872222900391e-01 -2.103315591812133789e-01 -7.936336100101470947e-02 4.091700911521911621e-01 -2.317630127072334290e-02 -4.278683364391326904e-01
1.472657173871994019e-01 5.234832167625427246e-01 -2.203837595880031586e-02 5.518613457679748535e-01 6.233813166618347168e-01 -3.915198892354965210e-02 1.053473632782697678e-02 -9.483407437801361084e-02
4.408263266086578369e-01 7.282643318176269531e-01 2.030411958694458008e-01 1.535962224006652832e-01 1.131718605756759644e-01 6.027101725339889526e-02 -2.184178084135055542e-01 -3.825426101684570312e-01
4.495134055614471436e-01 3.378422856330871582e-01 5.244100689888000488e-01 -1.663834899663925171e-01 2.607863545417785645e-01 -2.021550536155700684e-01 1.830358952283859253e-01 -4.886026978492736816e-01
-3.325439691543579102e-01 3.268248438835144043e-01 8.016000390052795410e-01 8.830308914184570312e-02 3.130624592304229736e-01 1.206119954586029053e-01 -1.376373022794723511e-01 2.721725776791572571e-02
3.066215813159942627e-01 4.635967314243316650e-01 2.238808572292327881e-01 6.118686124682426453e-02 7.011700272560119629e-01 -2.706029713153839111e-01 2.166726440191268921e-01 -1.593183875083923340e-01
-2.165112644433975220e-02 1.549016535282135010e-01 7.499071955680847168e-01 1.133209690451622009e-01 1.196081936359405518e-01 -2.208416350185871124e-02 6.004888415336608887e-01 -1.579673737287521362e-01
-1.763327745720744133e-03 -3.155775964260101318e-01 5.567996501922607422e-01 3.869183063507080078e-01 1.307885646820068359e-01 -2.446371018886566162e-01 3.961322009563446045e-01 -4.547552168369293213e-01
-3.205461055040359497e-02 6.928902119398117065e-02 4.549241662025451660e-01 -3.873676359653472900e-01 2.507303059101104736e-01 2.851154506206512451e-01 1.813181638717651367e-01 -6.783282756805419922e-01
-8.134709298610687256e-02 6.889345645904541016e-01 6.217152476310729980e-01 1.377891153097152710e-01 6.298177689313888550e-02 -1.088643148541450500e-01 9.961268305778503418e-02 -2.957960069179534912e-01
4.693645536899566650e-01 3.911212459206581116e-02 3.445564806461334229e-01 -4.085787236690521240e-01 2.226528078317642212e-01 3.854400217533111572e-01 2.381917834281921387e-01 -4.874810278415679932e-01
1.993809938430786133e-01 5.213324427604675293e-01 1.940231174230575562e-01 7.367792725563049316e-01 2.007039785385131836e-01 -1.363835334777832031e-01 2.142734080553054810e-01 -5.634969100356101990e-02
9.285086393356323242e-02 8.399473130702972412e-02 2.449415773153305054e-01 -3.177886605262756348e-01 5.582089424133300781e-01 3.621997684240341187e-02 1.035744473338127136e-01 -7.068951129913330078e-01
-1.765109896659851074e-01 4.808456599712371826e-01 5.556305050849914551e-01 3.462458252906799316e-01 -1.907736659049987793e-01 3.140171468257904053e-01 4.171555042266845703e-01 8.203733159461989999e-05
3.577748313546180725e-02 2.068823724985122681e-01 4.419853985309600830e-01 2.766887843608856201e-01 4.286715090274810791e-01 -4.785221517086029053e-01 3.421423137187957764e-01 -3.926931023597717285e-01
-1.648324131965637207e-01 -1.805432289838790894e-01 3.530144393444061279e-01 -3.894172608852386475e-01 3.809490203857421875e-01 4.784911870956420898e-01 3.995679616928100586e-01 -3.608864247798919678e-01
-3.154546618461608887e-01 4.102450013160705566e-01 3.565783426165580750e-02 1.836256822571158409e-03 3.660750985145568848e-01 3.274470269680023193e-01 6.875084042549133301e-01 -1.304315626621246338e-01
2.495886385440826416e-01 -7.410669326782226562e-02 4.543405175209045410e-01 -2.540692500770092010e-02 3.598620295524597168e-01 4.800300896167755127e-01 5.045295953750610352e-01 3.326606452465057373e-01
9.571426361799240112e-02 2.718028426170349121e-01 6.693792939186096191e-01 4.291245341300964355e-01 1.783801317214965820e-01 -4.012590944766998291e-01 2.677889168262481689e-01 -1.421492844820022583e-01
4.510019123554229736e-01 5.639041066169738770e-01 2.670540511608123779e-01 -6.545215100049972534e-02 2.278021574020385742e-01 5.852556228637695312e-01 -5.445901304483413696e-02 -7.499284297227859497e-02
-4.013864696025848389e-02 2.043906450271606445e-01 4.103495776653289795e-01 5.564498901367187500e-02 5.553726553916931152e-01 -8.730769902467727661e-02 6.543222665786743164e-01 2.023147046566009521e-01
-2.385730855166912079e-02 3.776372969150543213e-01 7.617466449737548828e-01 2.433658093214035034e-01 8.946588635444641113e-02 -4.986772686243057251e-02 -4.309800565242767334e-01 -1.452621370553970337e-01
-2.046996653079986572e-01 3.157427534461021423e-02 -1.254039723426103592e-02 2.478401064872741699e-01 7.369121909141540527e-01 2.770856022834777832e-01 -1.879145503044128418e-01 -4.902972579002380371e-01
2.808714751154184341e-03 -1.789732724428176880e-01 4.869500398635864258e-01 -2.702395617961883545e-01 6.151113510131835938e-01 2.142231762409210205e-01 3.878155648708343506e-01 -2.883688211441040039e-01
-3.975875377655029297e-01 4.645897448062896729e-01 1.985938251018524170e-01 -2.091272622346878052e-01 3.469071686267852783e-01 4.018116593360900879e-01 4.797008633613586426e-01 -1.760589182376861572e-01
-1.081879436969757080e-01 3.744593858718872070e-01 1.091255247592926025e-01 -3.148206770420074463e-01 5.320359468460083008e-01 4.245948195457458496e-01 3.381349742412567139e-01 -3.992202579975128174e-01
7.209982722997665405e-02 2.491036504507064819e-01 6.382662057876586914e-01 1.507538110017776489e-01 2.954206429421901703e-02 -2.717434465885162354e-01 4.381786882877349854e-01 -4.857165515422821045e-01
3.218376934528350830e-01 2.561170756816864014e-01 8.888157457113265991e-02 3.457440137863159180e-01 7.777023911476135254e-01 -1.102935802191495895e-02 3.085118234157562256e-01 -5.712731555104255676e-02
-1.008318737149238586e-01 3.935308754444122314e-01 3.713236451148986816e-01 3.450538516044616699e-01 2.863364107906818390e-02 -1.854195743799209595e-01 1.130854114890098572e-01 -7.280344963073730469e-01
6.292812824249267578e-01 -6.080358847975730896e-02 1.246305704116821289e-01 2.591678500175476074e-01 5.085757374763488770e-01 -5.711701139807701111e-02 1.573229022324085236e-02 -5.054187774658203125e-01
1.087925583124160767e-01 4.460448920726776123e-01 2.136690467596054077e-01 7.215823531150817871e-01 3.393102884292602539e-01 -2.771641314029693604e-01 1.413021832704544067e-01 -1.046657413244247437e-01
-7.864445447921752930e-02 4.037173688411712646e-01 4.551809728145599365e-01 1.096119657158851624e-01 6.176581382751464844e-01 -1.758166700601577759e-01 4.455014169216156006e-01 2.717190049588680267e-02
-3.742223605513572693e-02 2.518985569477081299e-01 6.860977411270141602e-01 -2.221372276544570923e-01 2.707170248031616211e-01 -3.413191065192222595e-02 5.581148862838745117e-01 -1.706657558679580688e-01
-4.064291715621948242e-01 -7.087682932615280151e-02 8.453453779220581055e-01 1.350555270910263062e-01 1.174986660480499268e-01 1.794950067996978760e-01 1.754293143749237061e-01 -1.419274508953094482e-01
-1.970924437046051025e-01 -2.891674339771270752e-01 4.901519417762756348e-02 4.445172250270843506e-01 4.948841333389282227e-01 4.017388522624969482e-01 3.737638592720031738e-01 -3.626775443553924561e-01
-5.681803077459335327e-02 7.082335948944091797e-01 2.609902024269104004e-01 -2.236063033342361450e-01 5.174009203910827637e-01 2.841266095638275146e-01 -2.527740225195884705e-02 -1.673045009374618530e-01
1.629716902971267700e-01 -2.463651448488235474e-02 4.910454154014587402e-01 -4.564888775348663330e-01 4.606302976608276367e-01 4.615214467048645020e-02 1.736601591110229492e-01 -5.280696749687194824e-01
2.188359349966049194e-01 -1.142309159040451050e-01 2.398161441087722778e-01 -3.072065412998199463e-01 4.029341340065002441e-01 3.509074747562408447e-01 1.082682907581329346e-01 -6.999717950820922852e-01
3.083120333030819893e-03 -2.858213484287261963e-01 5.098559856414794922e-01 9.244077652692794800e-02 1.149235442280769348e-01 5.559800192713737488e-02 -1.401354521512985229e-01 -7.834932208061218262e-01
4.936313927173614502e-01 5.245757102966308594e-01 2.423517853021621704e-01 2.129930257797241211e-01 1.307320594787597656e-01 -5.935878679156303406e-02 5.481234192848205566e-01 -2.366313040256500244e-01
-9.781160391867160797e-03 2.577061951160430908e-01 7.047163844108581543e-01 9.995209425687789917e-02 -2.310470491647720337e-01 1.389751024544239044e-02 4.146907627582550049e-01 -4.487003684043884277e-01
-1.613238751888275146e-01 -2.204695791006088257e-01 6.606000065803527832e-01 5.175305008888244629e-01 1.651421636343002319e-01 -1.551522463560104370e-01 -2.840717881917953491e-02 -4.110799133777618408e-01
3.627486526966094971e-01 -8.143756538629531860e-02 1.795767545700073242e-01 -2.892216444015502930e-01 3.667309880256652832e-01 2.236247807741165161e-01 3.225142061710357666e-01 -6.762908697128295898e-01
3.059124946594238281e-01 4.171138405799865723e-01 5.582909584045410156e-01 9.497732669115066528e-02 -1.647975444793701172e-01 -9.469864517450332642e-02 1.165325120091438293e-01 -6.016795039176940918e-01
3.852087557315826416e-01 -1.002959311008453369e-01 2.409279197454452515e-01 -2.349745482206344604e-01 2.509426176548004150e-01 3.675363361835479736e-01 6.455139815807342529e-02 -7.253092527389526367e-01
5.946266278624534607e-02 -1.645715981721878052e-01 1.118711084127426147e-01 2.802988588809967041e-01 6.681478619575500488e-01 6.296719312667846680e-01 1.464632600545883179e-01 1.180595830082893372e-01
-1.103107929229736328e-01 -2.889511287212371826e-01 1.084687560796737671e-01 4.612619280815124512e-01 4.639417231082916260e-01 5.904736518859863281e-01 3.235744833946228027e-01 -1.058731973171234131e-01
2.449456043541431427e-02 4.261869788169860840e-01 5.077071785926818848e-01 4.958416521549224854e-01 4.284390509128570557e-01 -3.551464974880218506e-01 4.858430474996566772e-02 -4.571473971009254456e-02
1.124320104718208313e-01 3.295025229454040527e-01 7.305340766906738281e-01 -4.241916164755821228e-02 1.424756944179534912e-01 -2.326484918594360352e-01 4.670840203762054443e-01 -2.252015322446823120e-01
-6.698061712086200714e-03 6.073230504989624023e-01 -8.253321051597595215e-02 1.167359352111816406e-01 2.486676424741744995e-01 4.087876379489898682e-01 6.173127889633178711e-01 2.563360333442687988e-02
4.179429411888122559e-01 6.405213475227355957e-01 6.514269113540649414e-02 1.555854529142379761e-01 4.883211255073547363e-01 -5.083919689059257507e-02 2.960234880447387695e-01 -2.406946867704391479e-01
-1.405282914638519287e-01 8.247847855091094971e-02 9.550967216491699219e-01 1.028377860784530640e-01 2.189716249704360962e-01 1.041796430945396423e-02 -5.105147883296012878e-02 4.035301681142300367e-04
-2.759918011724948883e-02 1.859541088342666626e-01 4.654009938240051270e-01 1.970490813255310059e-01 4.579440951347351074e-01 -4.426028728485107422e-01 3.128001093864440918e-01 -4.536285698413848877e-01
5.544196069240570068e-02 -2.408363372087478638e-01 4.329419732093811035e-01 -2.779762148857116699e-01 3.800268769264221191e-01 1.274413913488388062e-01 2.153505980968475342e-01 -6.835034489631652832e-01
-2.241323888301849365e-01 -4.715212434530258179e-02 -4.489482939243316650e-02 2.715180814266204834e-01 7.020040154457092285e-01 3.128814399242401123e-01 7.914136350154876709e-02 -5.242480635643005371e-01
9.551642835140228271e-02 2.513183355331420898e-01 3.411495089530944824e-01 7.173167467117309570e-01 3.671697974205017090e-01 -2.422127127647399902e-01 3.103309273719787598e-01 8.368584513664245605e-02
-2.775725163519382477e-02 4.130947291851043701e-01 1.776223331689834595e-01 5.859100222587585449e-01 6.093168854713439941e-01 -2.180262356996536255e-01 1.148868352174758911e-01 -1.474466919898986816e-01
2.223175317049026489e-01 -1.849555075168609619e-01 3.985089361667633057e-01 4.073836207389831543e-01 6.055416464805603027e-01 3.442333042621612549e-01 4.967797175049781799e-02 3.224135637283325195e-01
5.681136250495910645e-01 -1.475280076265335083e-01 5.578349232673645020e-01 1.664983630180358887e-01 2.530275583267211914e-01 1.893194466829299927e-01 -3.713353574275970459e-01 -2.807603180408477783e-01
2.219365909695625305e-02 7.255899161100387573e-02 4.994206503033638000e-02 3.500870764255523682e-01 2.804072499275207520e-01 7.019950151443481445e-01 -1.251820921897888184e-01 -5.311231613159179688e-01
-1.304356753826141357e-02 2.375263124704360962e-01 5.060099363327026367e-01 1.429721564054489136e-01 6.977242976427078247e-02 -2.562863528728485107e-01 2.061351686716079712e-01 -7.442322969436645508e-01
3.838075697422027588e-01 3.853182792663574219e-01 -8.851137012243270874e-02 4.036501348018646240e-01 5.931270718574523926e-01 -7.721872627735137939e-02 3.691730201244354248e-01 -1.985012888908386230e-01
-5.442268401384353638e-02 3.834382295608520508e-01 5.475084185600280762e-01 -1.474643591791391373e-02 4.215435385704040527e-01 -1.867519170045852661e-01 5.787338018417358398e-01 -5.022111907601356506e-02
2.540985941886901855e-01 6.569226980209350586e-01 5.689269304275512695e-01 1.673925817012786865e-01 2.398951202630996704e-01 -2.261921614408493042e-01 1.811056286096572876e-01 -1.033273413777351379e-01
-8.649220317602157593e-02 -3.365617990493774414e-01 1.177168786525726318e-01 4.237108230590820312e-01 5.141592025756835938e-01 5.457358360290527344e-01 3.396246433258056641e-01 -9.124138951301574707e-02
-1.465365439653396606e-01 1.235763658769428730e-03 3.281176984310150146e-01 -2.441159784793853760e-01 2.869886159896850586e-01 1.379616260528564453e-01 6.414122581481933594e-01 -5.463204979896545410e-01
3.544072806835174561e-01 7.110815644264221191e-01 1.965185403823852539e-01 2.926079742610454559e-02 3.272826671600341797e-01 1.618278622627258301e-01 -2.706005275249481201e-01 -3.503656089305877686e-01
8.054193854331970215e-01 -1.667612493038177490e-01 3.092238008975982666e-01 1.970900446176528931e-01 2.249489575624465942e-01 7.853130251169204712e-02 2.372953742742538452e-01 -2.755872011184692383e-01
8.893172442913055420e-02 6.062827259302139282e-02 4.547929465770721436e-01 8.836285769939422607e-02 5.781357288360595703e-01 -1.180744394659996033e-01 6.515272855758666992e-01 3.317485377192497253e-02
1.613166630268096924e-01 -4.823441151529550552e-03 4.330201745033264160e-01 4.692775607109069824e-01 4.871253371238708496e-01 -3.150412440299987793e-01 4.790994226932525635e-01 -1.214379537850618362e-02
-2.901039421558380127e-01 3.287461698055267334e-01 6.281797289848327637e-01 3.709271848201751709e-01 4.313074946403503418e-01 5.788071081042289734e-02 2.537426948547363281e-01 1.476724147796630859e-01
-1.505016982555389404e-01 4.963637515902519226e-02 2.496204972267150879e-01 2.543797194957733154e-01 2.772448062896728516e-01 -2.244733870029449463e-01 2.357329726219177246e-01 -8.155015707015991211e-01
2.372883856296539307e-01 6.192805171012878418e-01 1.220807880163192749e-01 -7.756804674863815308e-02 6.443333625793457031e-01 1.872503608465194702e-01 2.145904600620269775e-01 -2.073360979557037354e-01
4.994115233421325684e-01 4.139285087585449219e-01 5.698524117469787598e-01 -2.575145065784454346e-01 3.601377457380294800e-02 4.895356297492980957e-02 1.167519241571426392e-01 -4.133781790733337402e-01
3.793265223503112793e-01 2.093405574560165405e-01 5.019449591636657715e-01 4.787555932998657227e-01 5.606642961502075195e-01 -8.142808079719543457e-02 9.203648567199707031e-02 -4.106633737683296204e-02
-4.889911413192749023e-01 -1.063521951436996460e-01 2.478608638048171997e-01 3.625010550022125244e-01 4.938417673110961914e-01 5.346881747245788574e-01 3.853684756904840469e-03 -1.641604304313659668e-01
1.777810454368591309e-01 3.301622867584228516e-01 -4.201261326670646667e-03 3.254323303699493408e-01 6.457010507583618164e-01 5.367471575736999512e-01 1.345471739768981934e-01 1.741622537374496460e-01
-3.390672802925109863e-01 6.509722471237182617e-01 3.211508691310882568e-01 5.050845742225646973e-01 2.259498983621597290e-01 7.924999296665191650e-02 2.136662304401397705e-01 -5.744118243455886841e-03
2.099791467189788818e-01 1.220235899090766907e-01 5.754100084304809570e-01 4.007779955863952637e-01 4.969173669815063477e-02 -1.571863144636154175e-01 6.411263942718505859e-01 1.052584946155548096e-01
-2.404877543449401855e-01 1.352520287036895752e-01 5.474408268928527832e-01 3.038106560707092285e-01 4.078053832054138184e-01 -1.824464201927185059e-01 5.764309763908386230e-01 3.943947609513998032e-03
-2.874084413051605225e-01 1.969590783119201660e-01 5.077066421508789062e-01 3.019193410873413086e-01 4.315886497497558594e-01 -2.715944647789001465e-01 4.867057204246520996e-01 -1.810179948806762695e-01
6.417638063430786133e-01 4.526672363281250000e-01 4.828295111656188965e-01 5.299139302223920822e-03 1.407001316547393799e-01 -2.756845019757747650e-02 3.110032677650451660e-01 -1.811066120862960815e-01
4.064023494720458984e-01 4.918244183063507080e-01 1.786728501319885254e-01 3.384915888309478760e-01 6.615080237388610840e-01 -4.012781381607055664e-02 8.469807356595993042e-02 -8.271596394479274750e-03
2.930586338043212891e-01 6.219074130058288574e-01 3.595745190978050232e-02 -1.326644569635391235e-01 6.007772684097290039e-01 3.119226992130279541e-01 1.930966228246688843e-01 -1.137525588274002075e-01
4.538576602935791016e-01 6.539008021354675293e-01 3.838655725121498108e-02 2.048369199037551880e-01 4.067499339580535889e-01 -2.313445881009101868e-02 3.500941693782806396e-01 -1.856033354997634888e-01
7.363922894001007080e-02 4.309294521808624268e-01 1.562116853892803192e-02 -4.563617706298828125e-02 7.124938964843750000e-01 -1.080641448497772217e-01 4.343875125050544739e-02 -5.341703891754150391e-01
-2.350197583436965942e-01 -1.550313979387283325e-01 -1.989336498081684113e-02 2.355939447879791260e-01 6.770130395889282227e-01 3.987821042537689209e-01 1.214025467634201050e-01 -4.824088513851165771e-01
4.597590267658233643e-01 2.360620796680450439e-01 7.645721435546875000e-01 -1.162123084068298340e-01 3.190180361270904541e-01 -4.629221186041831970e-02 -3.415444865822792053e-02 -1.724484562873840332e-01
3.585070073604583740e-01 3.188886642456054688e-01 -6.671994179487228394e-02 4.180972874164581299e-01 6.012662053108215332e-01 -8.224936574697494507e-02 3.534386456012725830e-01 -3.119633197784423828e-01
-1.095973998308181763e-01 5.636467933654785156e-01 1.629541814327239990e-01 4.451194405555725098e-01 6.283662915229797363e-01 -4.236445575952529907e-02 2.212802618741989136e-01 1.214240444824099541e-03
-5.075544118881225586e-01 -1.401054561138153076e-01 6.783124804496765137e-01 2.031239867210388184e-01 1.342500746250152588e-01 2.622649669647216797e-01 2.103860825300216675e-01 -3.005388975143432617e-01
7.111421227455139160e-01 4.273672997951507568e-01 3.848026692867279053e-01 5.425298586487770081e-02 2.747064530849456787e-01 -1.574090449139475822e-03 -3.559114784002304077e-02 -2.896286845207214355e-01
5.074655413627624512e-01 5.157514810562133789e-01 -1.145148277282714844e-01 3.856179416179656982e-01 5.071535706520080566e-01 -1.139909867197275162e-02 1.607439219951629639e-01 -1.774572283029556274e-01
8.199883997440338135e-02 6.502330303192138672e-01 2.983430027961730957e-01 5.311018228530883789e-01 4.027432799339294434e-01 -8.491382747888565063e-02 1.723187416791915894e-01 1.701139658689498901e-02
7.949671745300292969e-01 -8.479254902340471745e-04 2.074622213840484619e-01 4.053239822387695312e-01 2.872169017791748047e-01 5.053227394819259644e-02 7.185238599777221680e-02 -2.654970586299896240e-01
3.411561250686645508e-01 5.893466472625732422e-01 4.127529561519622803e-01 4.507608413696289062e-01 -1.924051195383071899e-01 1.932029128074645996e-01 -1.108081936836242676e-01 -2.758750617504119873e-01
6.407069414854049683e-02 5.103680491447448730e-01 5.775687694549560547e-01 2.510441541671752930e-01 -6.199919432401657104e-02 -1.418488919734954834e-01 -3.908544778823852539e-02 -5.597478747367858887e-01
5.480591058731079102e-01 -3.261741101741790771e-01 4.529998898506164551e-01 3.207764625549316406e-01 4.552470147609710693e-01 2.087576091289520264e-01 -1.806141436100006104e-01 -4.103835299611091614e-02
1.052755564451217651e-01 6.836068630218505859e-01 4.447119832038879395e-01 7.915503531694412231e-02 5.223877429962158203e-01 1.076475009322166443e-01 -1.144690215587615967e-01 1.413659453392028809e-01
1.529361009597778320e-01 4.161284565925598145e-01 4.215774536132812500e-01 -1.464112997055053711e-01 6.866413354873657227e-01 -2.353291660547256470e-01 -7.894923537969589233e-02 -2.668234407901763916e-01
8.496204763650894165e-02 -1.328211575746536255e-01 4.150284826755523682e-01 -4.402937591075897217e-01 4.851177632808685303e-01 2.402624934911727905e-01 2.005681991577148438e-01 -5.251094698905944824e-01
1.628735065460205078e-01 2.489578723907470703e-01 5.690934658050537109e-01 1.715683937072753906e-01 8.654885739088058472e-02 -3.230679333209991455e-01 5.151277184486389160e-01 -4.254046082496643066e-01
3.192354440689086914e-01 3.647329211235046387e-01 5.644954442977905273e-01 -2.878966033458709717e-01 9.909879416227340698e-02 7.811953872442245483e-02 3.224816024303436279e-01 -4.935598969459533691e-01
7.541630417108535767e-02 4.281167387962341309e-01 4.482263922691345215e-01 1.449565291404724121e-01 4.186362922191619873e-01 -1.320679187774658203e-01 6.267696022987365723e-01 5.975667387247085571e-02
7.437458038330078125e-01 -1.460480690002441406e-01 1.755499541759490967e-01 4.300479888916015625e-01 1.590186804533004761e-01 1.053069978952407837e-01 3.378539681434631348e-01 -2.433747351169586182e-01
7.283611297607421875e-01 -1.693042516708374023e-01 4.796168208122253418e-01 1.045034378767013550e-01 2.290675491094589233e-01 -1.093736570328474045e-02 3.456818759441375732e-01 -1.666894853115081787e-01
5.968136191368103027e-01 3.291032314300537109e-01 5.022722482681274414e-01 -9.639926999807357788e-02 1.132034882903099060e-01 1.800926774740219116e-01 -3.631317019462585449e-01 -3.111614882946014404e-01
2.290277332067489624e-01 -2.393397688865661621e-01 1.677152514457702637e-01 -1.208892986178398132e-01 6.089700460433959961e-01 5.086866617202758789e-01 2.106147557497024536e-01 -4.165990650653839111e-01
3.127574324607849121e-01 1.177645176649093628e-01 2.808981239795684814e-01 2.357296943664550781e-01 5.079885721206665039e-01 -1.649687737226486206e-01 6.837457418441772461e-01 3.266102075576782227e-02
1.446499228477478027e-01 3.332323729991912842e-01 2.239652574062347412e-01 -2.878603935241699219e-01 6.066635251045227051e-01 5.949477553367614746e-01 1.122668534517288208e-01 2.003018185496330261e-02
2.742928266525268555e-01 -1.647420972585678101e-01 3.084234595298767090e-01 4.198828637599945068e-01 4.913893640041351318e-01 6.040817499160766602e-01 3.588422387838363647e-02 1.361280679702758789e-01
1.236106082797050476e-01 -2.768689990043640137e-01 7.106902599334716797e-01 -2.436141967773437500e-01 -2.815673314034938812e-02 3.788758814334869385e-01 3.506232500076293945e-01 -2.763311564922332764e-01
3.054199218750000000e-01 1.025330647826194763e-01 3.562168478965759277e-01 3.387931585311889648e-01 7.232497334480285645e-01 2.585735917091369629e-01 -1.416658014059066772e-01 -2.109847813844680786e-01
-3.774721920490264893e-01 3.196669369935989380e-02 6.399509906768798828e-01 -3.789778053760528564e-02 2.677699625492095947e-01 7.201139628887176514e-02 4.968121051788330078e-01 -3.490139544010162354e-01
-1.720657646656036377e-01 2.327371016144752502e-02 6.885363459587097168e-01 2.082065492868423462e-01 1.953206509351730347e-01 2.916805818676948547e-02 6.418538689613342285e-01 3.797603026032447815e-02
3.547556698322296143e-01 -7.156773656606674194e-02 6.014423966407775879e-01 4.035671427845954895e-02 2.282046228647232056e-01 4.769672453403472900e-01 3.499630987644195557e-01 3.218937814235687256e-01
-1.388439983129501343e-01 4.766800403594970703e-01 5.779566243290901184e-02 2.289586067199707031e-01 6.928213834762573242e-01 4.510004073381423950e-02 4.589817225933074951e-01 -7.096984237432479858e-02
6.806137412786483765e-02 6.245611906051635742e-01 2.183596044778823853e-01 -1.744519770145416260e-01 7.068396806716918945e-01 1.090112980455160141e-02 4.095854703336954117e-03 -1.655852794647216797e-01
3.651609122753143311e-01 2.251980453729629517e-01 4.165973961353302002e-01 4.370252788066864014e-01 2.688340246677398682e-01 -2.633532285690307617e-01 5.558302998542785645e-01 2.872404642403125763e-02
7.717657089233398438e-01 7.093333452939987183e-02 2.585653960704803467e-01 4.875232577323913574e-01 2.510095834732055664e-01 8.197042346000671387e-02 9.387713670730590820e-02 -1.275671720504760742e-01
6.163753867149353027e-01 1.412765234708786011e-01 5.114472508430480957e-01 1.022011935710906982e-01 -3.230717033147811890e-02 2.711843252182006836e-01 -2.111951410770416260e-01 -4.570676684379577637e-01
4.060299098491668701e-01 -1.432908773422241211e-01 3.622929155826568604e-01 4.964320063591003418e-01 5.564813613891601562e-01 3.222852945327758789e-01 1.106187328696250916e-01 1.055019944906234741e-01
2.654810249805450439e-01 -2.852307558059692383e-01 3.552021682262420654e-01 -2.260047793388366699e-01 5.754385590553283691e-01 1.928149908781051636e-01 2.132458798587322235e-02 -5.496859550476074219e-01
3.922684192657470703e-01 7.383188605308532715e-01 4.640625417232513428e-02 8.236122876405715942e-02 3.079677522182464600e-01 9.770732372999191284e-02 -4.640280827879905701e-02 -4.307319819927215576e-01
3.370174169540405273e-01 -6.060506775975227356e-02 1.777842342853546143e-01 -2.328594475984573364e-01 3.328399360179901123e-01 4.658090174198150635e-01 2.179506123065948486e-01 -6.493478417396545410e-01
-1.898776292800903320e-01 1.746668368577957153e-01 -5.034795776009559631e-02 4.846881926059722900e-01 3.516097664833068848e-01 6.013713479042053223e-01 1.531247515231370926e-02 -4.587691128253936768e-01
1.082075834274291992e-01 6.493423581123352051e-01 5.988911986351013184e-01 8.172161877155303955e-02 -1.776379197835922241e-01 2.959783971309661865e-01 -2.188142202794551849e-02 -2.857604622840881348e-01
