# Supplementary material for: Where is your field going? A machine learning approach to study the relative motion of the domains of physics
Source: PLoS One. 2020 Jun 18;15(6):e0233997. doi: 10.1371/journal.pone.0233997 (PMC7302634; doi:10.1371/journal.pone.0233997)
Supplement: S25 Data — (ZIP) [file pone.0233997.s025.zip › 24/Pacs4Run_24_VS_500_embeddings1995-1999ED8.txt]

-4.338517785072326660e-01 -1.546502206474542618e-02 -1.226475089788436890e-02 -6.611353754997253418e-01 7.930582761764526367e-02 4.783703088760375977e-01 9.186450392007827759e-03 -3.729226291179656982e-01
-2.878967821598052979e-01 3.640429675579071045e-01 3.137417435646057129e-01 -1.806945055723190308e-01 2.286865711212158203e-01 6.153235435485839844e-01 -2.760132253170013428e-01 3.826227188110351562e-01
-4.183476567268371582e-01 3.471704572439193726e-02 -3.515199720859527588e-01 -2.363314330577850342e-01 3.957705795764923096e-01 4.507347345352172852e-01 -4.393948018550872803e-01 3.024853765964508057e-01
-3.038520812988281250e-01 3.599020838737487793e-01 2.790714204311370850e-01 -6.115788817405700684e-01 5.031949281692504883e-01 -1.692522913217544556e-01 -6.549893319606781006e-02 -2.002332359552383423e-01
-5.710068941116333008e-01 6.223465800285339355e-01 -4.038769006729125977e-01 -1.537120342254638672e-01 8.264460414648056030e-02 2.958028018474578857e-01 -6.738355010747909546e-02 -3.196633979678153992e-02
-3.812254071235656738e-01 -2.759101092815399170e-01 4.470874965190887451e-01 -5.774310827255249023e-01 2.943381071090698242e-01 2.180518805980682373e-01 -6.669863313436508179e-02 3.264912962913513184e-01
-1.263067573308944702e-01 5.459906458854675293e-01 -5.176113918423652649e-02 -6.518129110336303711e-01 4.903390705585479736e-01 1.261603683233261108e-01 3.722572699189186096e-02 2.582559175789356232e-02
-3.546516299247741699e-01 3.624973297119140625e-01 -2.615578472614288330e-01 2.331504374742507935e-01 4.909823536872863770e-01 5.834141969680786133e-01 -1.963936984539031982e-01 -6.330061238259077072e-03
-5.028809309005737305e-01 3.803200721740722656e-01 4.334428906440734863e-01 -2.029846459627151489e-01 3.014931976795196533e-01 9.452297538518905640e-02 -5.183328986167907715e-01 -6.993056088685989380e-02
-4.064242541790008545e-01 3.528297543525695801e-01 -3.109457492828369141e-01 -6.880153417587280273e-01 7.352012395858764648e-02 2.515273392200469971e-01 -1.569588668644428253e-02 2.671340107917785645e-01
-6.882247328758239746e-01 3.155683279037475586e-01 3.326087296009063721e-01 -3.036968410015106201e-01 4.129721522331237793e-01 -1.908829659223556519e-01 -1.299396902322769165e-01 -6.040471140295267105e-03
-5.946766138076782227e-01 3.283535540103912354e-01 1.768554449081420898e-01 -4.803826808929443359e-01 -2.375543415546417236e-01 3.250775635242462158e-01 -2.457687556743621826e-01 2.323546260595321655e-01
8.739756047725677490e-02 2.605426311492919922e-01 5.313389897346496582e-01 -3.261161744594573975e-01 5.671800971031188965e-01 1.035712063312530518e-01 -3.406438827514648438e-01 -2.955467998981475830e-01
-3.900990784168243408e-01 5.216401219367980957e-01 6.338219642639160156e-01 -2.160131782293319702e-01 1.653897613286972046e-01 1.615689247846603394e-01 2.151808887720108032e-01 -1.660156995058059692e-01
-3.761889636516571045e-01 3.076704144477844238e-01 9.055736660957336426e-02 -6.653224825859069824e-01 4.567999839782714844e-01 -2.183308899402618408e-01 8.074549585580825806e-02 -2.238561958074569702e-01
-4.116147160530090332e-01 2.852671146392822266e-01 5.042979121208190918e-01 -4.217298030853271484e-01 1.520437300205230713e-01 9.224819019436836243e-03 -5.162945389747619629e-01 -1.651093661785125732e-01
-2.680803835391998291e-01 4.727399051189422607e-01 6.380152702331542969e-01 -2.323165833950042725e-01 -1.855494230985641479e-01 2.326743006706237793e-01 -8.930949866771697998e-02 -3.835011720657348633e-01
-8.093364238739013672e-01 -2.507347166538238525e-01 -2.364190295338630676e-02 -3.021736443042755127e-01 2.115938514471054077e-01 4.653280973434448242e-02 1.425086110830307007e-01 -3.507034182548522949e-01
-7.207588553428649902e-01 -3.102506697177886963e-02 -1.622718125581741333e-01 -3.335404992103576660e-01 -5.672874674201011658e-02 1.404415667057037354e-01 -2.362578958272933960e-01 -5.130330324172973633e-01
1.902657328173518181e-03 2.694364190101623535e-01 -1.814740449190139771e-01 -2.553209364414215088e-01 3.183469772338867188e-01 7.531612515449523926e-01 -2.821173071861267090e-01 2.847659587860107422e-01
-2.887156605720520020e-01 3.530168160796165466e-02 2.415640354156494141e-01 -2.391101866960525513e-01 -7.460309565067291260e-02 6.764647364616394043e-01 -5.554824471473693848e-01 1.677476912736892700e-01
-2.646083533763885498e-01 2.088063508272171021e-01 -7.679885625839233398e-02 5.124747380614280701e-02 1.043289601802825928e-01 6.827541589736938477e-01 4.367438256740570068e-01 -4.583392739295959473e-01
-7.836322188377380371e-01 1.851840913295745850e-01 -3.255528509616851807e-01 -3.359798491001129150e-01 7.200066745281219482e-02 2.648980915546417236e-02 -8.114241808652877808e-02 -3.468288779258728027e-01
-5.190085172653198242e-01 5.633832812309265137e-01 3.866457343101501465e-01 -3.280988633632659912e-01 5.062485486268997192e-02 2.518160939216613770e-01 -2.470000088214874268e-01 1.705941557884216309e-01
-7.433599233627319336e-01 4.522241055965423584e-01 3.184521198272705078e-01 6.927958130836486816e-02 1.375664174556732178e-01 1.740186512470245361e-01 -2.957313954830169678e-01 -5.814282689243555069e-03
-6.585156321525573730e-01 2.675181031227111816e-01 -2.654322981834411621e-01 -5.717493295669555664e-01 -1.372988894581794739e-02 2.459729649126529694e-02 -1.647284775972366333e-01 -2.636485099792480469e-01
-4.559619128704071045e-01 4.300298988819122314e-01 3.831322193145751953e-01 -3.071679174900054932e-01 3.157708942890167236e-01 -8.606202900409698486e-02 -4.428097903728485107e-01 -2.506634294986724854e-01
-1.268546432256698608e-01 7.910655140876770020e-01 3.839989602565765381e-01 -1.928139477968215942e-01 2.372887283563613892e-01 2.534969449043273926e-01 9.536289423704147339e-02 -2.093565315008163452e-01
-5.498789548873901367e-01 3.043246269226074219e-01 1.217283755540847778e-01 1.815088093280792236e-01 1.065826267004013062e-01 3.914405703544616699e-01 3.460098206996917725e-01 -5.224445462226867676e-01
-3.579449653625488281e-01 1.981207430362701416e-01 2.785907387733459473e-01 -1.257229894399642944e-01 1.973603069782257080e-01 4.096062481403350830e-01 -7.269173860549926758e-01 6.377444416284561157e-02
-5.274112820625305176e-01 1.666151434183120728e-01 6.263580918312072754e-01 -5.382365733385086060e-02 1.265502572059631348e-01 3.819306492805480957e-01 -3.627910017967224121e-01 7.315713167190551758e-02
-1.429489105939865112e-01 1.313332617282867432e-01 -4.529097378253936768e-01 -4.515402615070343018e-01 3.265419900417327881e-01 2.295559495687484741e-01 -5.962345004081726074e-02 -6.248365640640258789e-01
-5.324602499604225159e-02 4.618985354900360107e-01 5.616488456726074219e-01 -1.318302601575851440e-01 1.084476485848426819e-01 5.008522868156433105e-01 -4.167523086071014404e-01 -1.212004572153091431e-01
-5.201602578163146973e-01 -4.048095941543579102e-01 -3.308950364589691162e-02 -2.775037586688995361e-01 3.173803389072418213e-01 1.641080826520919800e-01 -1.684525460004806519e-01 -5.756921172142028809e-01
-4.431734979152679443e-01 7.744208574295043945e-01 3.211777508258819580e-01 -5.438302457332611084e-02 7.575874775648117065e-02 1.863957792520523071e-01 -2.984587848186492920e-02 -2.374518364667892456e-01
-6.696264147758483887e-01 5.258992910385131836e-01 -2.011597305536270142e-01 -1.107724756002426147e-01 4.605198800563812256e-01 -2.178313210606575012e-02 8.662067353725433350e-02 4.731070250272750854e-02
-8.013250231742858887e-01 -8.529732376337051392e-02 -2.885025739669799805e-02 -3.748503923416137695e-01 -1.467182487249374390e-01 2.221824079751968384e-01 6.246652081608772278e-02 -3.666932880878448486e-01
-1.089380234479904175e-01 1.605523563921451569e-02 6.394807100296020508e-01 -4.769097566604614258e-01 3.405021727085113525e-01 4.025445282459259033e-01 -3.211130946874618530e-02 2.692234516143798828e-01
-6.785252094268798828e-01 4.809526503086090088e-01 3.797037005424499512e-01 2.594941481947898865e-02 4.730501398444175720e-02 1.594762206077575684e-01 -3.240993618965148926e-01 -1.752963811159133911e-01
-4.668563902378082275e-01 1.000513136386871338e-01 4.866293668746948242e-01 -5.633163452148437500e-01 -1.873708888888359070e-02 1.152363866567611694e-01 -4.510266780853271484e-01 2.908322028815746307e-02
-6.610723584890365601e-02 4.269312322139739990e-01 5.346794128417968750e-01 -2.638259157538414001e-02 3.143742084503173828e-01 4.770393073558807373e-01 -4.449171423912048340e-01 -4.931817203760147095e-02
-3.168199360370635986e-01 2.832674980163574219e-01 5.522927045822143555e-01 -1.060879752039909363e-01 -7.868454605340957642e-02 6.201192140579223633e-01 -3.271178305149078369e-01 7.319515198469161987e-02
-1.761204451322555542e-01 1.156609058380126953e-01 5.377604961395263672e-01 -4.781859815120697021e-01 2.935314476490020752e-01 4.451900422573089600e-01 1.020223740488290787e-02 3.915315270423889160e-01
-3.558506444096565247e-02 7.671370357275009155e-02 7.861952781677246094e-01 -2.473059594631195068e-01 1.602936089038848877e-01 5.335591435432434082e-01 -5.168652534484863281e-02 -2.311930060386657715e-02
-5.694364905357360840e-01 2.519516050815582275e-01 5.536932349205017090e-01 -1.214736774563789368e-01 2.437168508768081665e-01 3.488366007804870605e-01 -1.548419445753097534e-01 2.930352091789245605e-01
-6.153244972229003906e-01 4.514287710189819336e-01 4.615841507911682129e-01 -1.558115780353546143e-01 -3.148344904184341431e-02 2.791841626167297363e-01 -3.182942271232604980e-01 2.129617612808942795e-03
-5.825946927070617676e-01 1.428239196538925171e-01 6.108353137969970703e-01 -8.257776498794555664e-02 3.220001459121704102e-01 2.887509167194366455e-01 -2.111431360244750977e-01 1.691243797540664673e-01
-5.037169456481933594e-01 -8.917066268622875214e-03 2.217020243406295776e-01 -3.088781833648681641e-01 9.781342744827270508e-02 2.758717834949493408e-01 6.221477985382080078e-01 -3.590148985385894775e-01
-4.600892066955566406e-01 -5.292967334389686584e-02 1.173281595110893250e-01 -3.733023628592491150e-02 4.290239214897155762e-01 5.397374629974365234e-01 3.450726568698883057e-01 4.194089174270629883e-01
4.277459159493446350e-02 2.452564984560012817e-01 6.221210360527038574e-01 -4.515491425991058350e-01 4.756106734275817871e-01 2.978176772594451904e-01 -1.451771259307861328e-01 -1.054105088114738464e-01
-6.049241423606872559e-01 4.021950066089630127e-01 8.576697669923305511e-03 -4.208967089653015137e-01 4.794346690177917480e-01 -1.486621648073196411e-01 1.748622357845306396e-01 -1.119983121752738953e-01
-3.900091946125030518e-01 4.189785718917846680e-01 2.818936407566070557e-01 -4.357818663120269775e-01 -2.145024538040161133e-01 4.797728359699249268e-01 -3.026988208293914795e-01 1.875096708536148071e-01
-3.102938234806060791e-01 7.706576585769653320e-01 2.288002669811248779e-01 -2.627141773700714111e-01 1.195141896605491638e-01 3.383277654647827148e-01 2.199185341596603394e-01 1.064093634486198425e-01
-1.756386160850524902e-01 4.200571402907371521e-02 3.913334310054779053e-01 -1.168438941240310669e-01 1.323036551475524902e-01 7.200814485549926758e-01 -4.718274474143981934e-01 2.048163115978240967e-01
-3.992723226547241211e-01 4.501083195209503174e-01 -1.085282885469496250e-03 -6.433025002479553223e-02 2.091329693794250488e-01 2.722421288490295410e-01 5.489720106124877930e-01 -4.632731080055236816e-01
-4.832410812377929688e-01 4.904646873474121094e-01 2.725379467010498047e-01 -3.756555616855621338e-01 -1.200225651264190674e-01 4.238599538803100586e-01 -2.732926905155181885e-01 2.043937742710113525e-01
-5.455906391143798828e-01 -3.109683394432067871e-01 -3.423715531826019287e-01 -2.962090373039245605e-01 2.422605603933334351e-01 3.223196566104888916e-01 -1.714119017124176025e-01 -4.568471610546112061e-01
-3.249030709266662598e-01 3.312431573867797852e-01 -1.683893203735351562e-01 -7.608719468116760254e-01 3.901581168174743652e-01 1.671253331005573273e-02 1.305951625108718872e-01 8.875276893377304077e-02
-7.731728553771972656e-01 -3.196738287806510925e-02 2.690396271646022797e-03 1.755230128765106201e-01 4.797825217247009277e-01 3.381121456623077393e-01 -1.171078607439994812e-01 1.101856157183647156e-01
-4.453276395797729492e-01 4.313508570194244385e-01 2.409314066171646118e-01 -4.407393634319305420e-01 9.631480090320110321e-03 4.387203752994537354e-01 -1.709886342287063599e-01 3.761851787567138672e-01
-2.769210338592529297e-01 1.829897016286849976e-01 2.228155136108398438e-01 -5.863081291317939758e-02 7.636827975511550903e-02 6.964088678359985352e-01 -5.602673292160034180e-01 1.789650917053222656e-01
-1.514145880937576294e-01 4.757397249341011047e-02 7.665517926216125488e-01 -2.194389700889587402e-01 4.717681705951690674e-01 2.982723414897918701e-01 -1.638688594102859497e-01 2.589682303369045258e-02
-2.317236810922622681e-01 2.294162064790725708e-01 1.165543720126152039e-01 -6.983706951141357422e-01 5.536721348762512207e-01 1.172578111290931702e-01 1.527623534202575684e-01 2.207431346178054810e-01
-6.793830394744873047e-01 3.346715271472930908e-01 4.510697722434997559e-01 -1.030362397432327271e-01 2.402797155082225800e-02 3.587948083877563477e-01 -2.573469579219818115e-01 1.296712905168533325e-01
-3.533737957477569580e-01 -3.351747989654541016e-01 5.800916627049446106e-02 -6.561075448989868164e-01 -1.310286372900009155e-01 2.364088594913482666e-01 6.101650372147560120e-02 -5.021575093269348145e-01
-1.613818258047103882e-01 4.082131087779998779e-01 -2.656363546848297119e-01 -3.273321688175201416e-01 2.341709583997726440e-01 1.689322143793106079e-01 -1.816815137863159180e-01 -7.163984179496765137e-01
-3.449968397617340088e-01 4.302875697612762451e-01 5.487062782049179077e-02 -5.746289491653442383e-01 4.652977287769317627e-01 -2.538660168647766113e-01 -1.257185041904449463e-01 -2.566425502300262451e-01
-1.099284961819648743e-01 4.701643586158752441e-01 -6.706360727548599243e-02 -6.380041837692260742e-01 5.490908622741699219e-01 1.550854649394750595e-02 1.282460838556289673e-01 -1.926809847354888916e-01
-4.115250706672668457e-01 6.896204501390457153e-02 3.009908199310302734e-01 1.787039637565612793e-01 1.522978246212005615e-01 6.127488017082214355e-01 4.967985451221466064e-01 -2.406162917613983154e-01
-2.616880834102630615e-01 -5.825236812233924866e-02 4.284219145774841309e-01 -4.435265958309173584e-01 5.817242860794067383e-01 2.578293979167938232e-01 4.033898189663887024e-02 3.759765326976776123e-01
-3.642768561840057373e-01 1.925966739654541016e-01 6.948099732398986816e-01 5.448359996080398560e-02 3.628513216972351074e-01 3.638732433319091797e-01 -2.791237533092498779e-01 5.004520714282989502e-02
2.738688290119171143e-01 1.421954184770584106e-01 -6.388129293918609619e-02 -7.071612477302551270e-01 4.345574676990509033e-01 4.552894234657287598e-01 5.491444468498229980e-02 -3.839882090687751770e-02
-2.889600396156311035e-01 5.792456269264221191e-01 -2.360676079988479614e-01 2.992112003266811371e-02 5.495622158050537109e-01 4.027850329875946045e-01 2.191749960184097290e-01 1.098241060972213745e-01
1.304484158754348755e-01 -3.680630773305892944e-02 3.103550374507904053e-01 -5.823286175727844238e-01 6.521640419960021973e-01 1.583282351493835449e-01 -1.986329704523086548e-01 -2.374042570590972900e-01
-1.218374818563461304e-01 3.617165982723236084e-01 2.443568259477615356e-01 -4.682344570755958557e-02 1.573914736509323120e-01 7.007623314857482910e-01 -4.964181184768676758e-01 1.736186146736145020e-01
-7.201973795890808105e-01 -2.241950184106826782e-01 1.318836808204650879e-01 -4.317911863327026367e-01 -8.605253696441650391e-02 1.820500940084457397e-01 5.546602979302406311e-02 -4.284760951995849609e-01
2.968115210533142090e-01 -1.591922715306282043e-02 -2.306472659111022949e-01 -2.343026399612426758e-01 3.956026136875152588e-01 7.694056630134582520e-01 3.744034469127655029e-02 -2.316577881574630737e-01
-6.249211430549621582e-01 -3.550144731998443604e-01 -9.820234030485153198e-02 -2.899676561355590820e-01 9.451793879270553589e-02 2.393865287303924561e-01 -2.594903111457824707e-01 -5.061013698577880859e-01
-7.139512896537780762e-02 -8.037262409925460815e-02 4.238099455833435059e-01 -3.233819603919982910e-01 7.640172839164733887e-01 7.198458164930343628e-02 -1.330224126577377319e-01 -3.124948143959045410e-01
1.842272840440273285e-02 5.078185200691223145e-01 -1.636586040258407593e-01 -6.527594327926635742e-01 5.129277110099792480e-01 7.101336121559143066e-02 -6.970062106847763062e-02 -1.261188983917236328e-01
-1.717931628227233887e-01 2.680079340934753418e-01 -2.225794047117233276e-01 -2.503661513328552246e-01 2.596953213214874268e-01 1.928385049104690552e-01 -4.644110202789306641e-01 -6.827357411384582520e-01
-4.202735796570777893e-02 -3.618389964103698730e-01 2.225621938705444336e-01 -4.827034771442413330e-01 5.185405015945434570e-01 9.099885076284408569e-02 -5.228997468948364258e-01 -1.848798692226409912e-01
-7.453234195709228516e-01 8.266523480415344238e-03 1.717894673347473145e-01 -2.491650432348251343e-01 -1.199293434619903564e-01 2.543694674968719482e-01 3.521603047847747803e-01 -3.869446218013763428e-01
-2.737160623073577881e-01 2.473509758710861206e-01 4.109330475330352783e-01 -4.522487819194793701e-01 -1.995092444121837616e-02 5.473983287811279297e-01 -2.649409770965576172e-01 3.467929363250732422e-01
-4.410050809383392334e-01 1.232636272907257080e-01 -2.463199049234390259e-01 -5.225264430046081543e-01 8.889166265726089478e-02 2.526642978191375732e-01 4.831667244434356689e-01 -3.891300857067108154e-01
-4.558076560497283936e-01 -2.920175790786743164e-01 -6.412161886692047119e-02 7.981364428997039795e-02 7.845936715602874756e-02 4.667543768882751465e-01 -2.237560451030731201e-01 -6.499239802360534668e-01
-9.926861524581909180e-02 -3.670286238193511963e-01 -2.533600628376007080e-01 -2.009724974632263184e-01 5.919935703277587891e-01 6.135506033897399902e-01 1.191076263785362244e-01 -9.882898628711700439e-02
3.010394051671028137e-02 -1.430639326572418213e-01 3.440816402435302734e-01 -5.650789141654968262e-01 6.908169984817504883e-01 2.146166115999221802e-01 -1.042406186461448669e-01 8.225280791521072388e-02
-4.729123711585998535e-01 5.067711472511291504e-01 4.676747694611549377e-02 -5.310668945312500000e-01 -1.639113128185272217e-01 3.633941113948822021e-01 -1.220422834157943726e-01 2.479945421218872070e-01
-4.846636056900024414e-01 8.389508724212646484e-02 -3.198875784873962402e-01 -4.276407361030578613e-01 2.468358576297760010e-01 7.372437417507171631e-02 -4.953055679798126221e-01 -4.014564752578735352e-01
-4.046542048454284668e-01 -2.346343547105789185e-01 4.773152619600296021e-02 -4.980051219463348389e-01 -2.800990343093872070e-01 4.857014715671539307e-01 1.907393932342529297e-01 -4.244660437107086182e-01
-3.263512849807739258e-01 4.815056622028350830e-01 5.861129164695739746e-01 -1.225784718990325928e-01 4.358460307121276855e-01 2.941587008535861969e-02 -2.679571509361267090e-01 -2.011599987745285034e-01
-5.641627311706542969e-02 8.493031561374664307e-02 6.449084877967834473e-01 -6.533065438270568848e-01 2.887219376862049103e-02 2.556251883506774902e-01 -1.852479577064514160e-01 -2.153908610343933105e-01
-4.907726347446441650e-01 2.111154496669769287e-01 -2.558963187038898468e-02 -1.018569692969322205e-01 -9.263285994529724121e-02 4.913410544395446777e-01 4.011596143245697021e-01 -5.409407019615173340e-01
-6.038790941238403320e-01 -1.791528612375259399e-01 8.883293718099594116e-02 -2.738058269023895264e-01 -1.027079969644546509e-01 3.712790906429290771e-01 1.610299199819564819e-01 -5.882563591003417969e-01
-9.772211313247680664e-02 4.182474911212921143e-01 -8.602763526141643524e-03 -7.625707387924194336e-01 3.174938857555389404e-01 1.727440953254699707e-01 3.175588250160217285e-01 4.944423586130142212e-02
-4.239733815193176270e-01 3.182739317417144775e-01 4.963217079639434814e-01 -9.092500060796737671e-02 1.350732445716857910e-01 4.108035564422607422e-01 -5.237851738929748535e-01 5.468543246388435364e-02
-6.998529434204101562e-01 -1.926203519105911255e-01 -6.373253464698791504e-02 -2.618948221206665039e-01 -1.682591736316680908e-01 4.054483175277709961e-01 -2.085997257381677628e-03 -4.557948410511016846e-01
-8.895910531282424927e-02 -9.141371399164199829e-02 4.706588685512542725e-01 -3.814776241779327393e-01 7.270388007164001465e-01 2.523238360881805420e-01 3.272208198904991150e-02 1.528446078300476074e-01
2.169719785451889038e-01 1.656966507434844971e-01 -2.294886857271194458e-01 -7.308336496353149414e-01 4.110997021198272705e-01 3.463403284549713135e-01 5.630050227046012878e-02 -2.157792299985885620e-01
-2.847561538219451904e-01 -8.658266067504882812e-02 7.752194404602050781e-01 -2.302099317312240601e-01 4.111836850643157959e-01 1.700757592916488647e-01 -1.586357504129409790e-01 -1.851824969053268433e-01
-3.377076387405395508e-01 4.120664298534393311e-01 4.693606793880462646e-01 -4.014034271240234375e-01 -2.168212532997131348e-01 4.222388267517089844e-01 -3.278698027133941650e-01 4.399069398641586304e-02
-6.284621357917785645e-02 2.305043786764144897e-01 -1.274637430906295776e-01 -3.406085968017578125e-01 1.959013789892196655e-01 6.790305376052856445e-01 -5.278025269508361816e-01 1.806143671274185181e-01
1.318980753421783447e-01 2.468754202127456665e-01 -2.468643486499786377e-01 -5.949190258979797363e-01 1.968703567981719971e-01 5.274098515510559082e-01 -4.349429607391357422e-01 -2.627528272569179535e-02
-5.124130845069885254e-01 -8.501215837895870209e-03 3.455231189727783203e-01 5.088946968317031860e-02 6.613427996635437012e-01 3.031247258186340332e-01 1.974954456090927124e-02 2.928066551685333252e-01
-3.570545613765716553e-01 -2.658032439649105072e-02 3.858299553394317627e-01 -1.070634499192237854e-01 3.381618559360504150e-01 5.739195346832275391e-01 1.977084130048751831e-01 4.781762659549713135e-01
-6.892583966255187988e-01 3.719742894172668457e-01 4.773431122303009033e-01 -1.684830039739608765e-01 -5.672109127044677734e-02 9.304261952638626099e-02 -2.952900528907775879e-01 -1.767615526914596558e-01
-1.767967045307159424e-01 2.810870110988616943e-01 6.402589678764343262e-01 -1.025990694761276245e-01 5.989789366722106934e-01 6.901440024375915527e-02 -2.382783740758895874e-01 -2.212683856487274170e-01
-7.699174284934997559e-01 1.507555991411209106e-01 -4.325400888919830322e-01 4.812875017523765564e-02 7.571735978126525879e-02 4.035208225250244141e-01 -1.028198599815368652e-01 -1.263265907764434814e-01
-2.330811172723770142e-01 7.089068293571472168e-01 3.523856699466705322e-01 -4.462983906269073486e-01 2.765339985489845276e-02 3.448618352413177490e-01 -3.228628076612949371e-03 -7.843770086765289307e-03
-3.904978632926940918e-01 3.913688063621520996e-01 6.632971763610839844e-01 -1.677193492650985718e-01 -1.830501854419708252e-01 1.934635192155838013e-01 -1.175563037395477295e-01 -3.761569857597351074e-01
-2.135701626539230347e-01 5.889223814010620117e-01 6.313620209693908691e-01 -1.266517192125320435e-01 1.658950895071029663e-01 3.230822682380676270e-01 -5.082434974610805511e-03 -2.469221204519271851e-01
-4.426968395709991455e-01 2.381677478551864624e-01 -3.564530014991760254e-01 -2.031467258930206299e-01 4.118843078613281250e-01 1.417650431394577026e-01 -4.142572879791259766e-01 -4.664903581142425537e-01
9.651263058185577393e-02 8.470516651868820190e-02 4.225285351276397705e-01 -2.722192704677581787e-01 7.661734819412231445e-01 7.957466691732406616e-02 -1.334597766399383545e-01 -3.459930419921875000e-01
-3.674990236759185791e-01 4.794064164161682129e-01 4.588967859745025635e-01 -1.087116301059722900e-01 -1.815123669803142548e-02 4.315677285194396973e-01 -4.751735031604766846e-01 -1.842837966978549957e-02
-3.141534328460693359e-01 2.404834888875484467e-02 1.153749823570251465e-01 8.616697788238525391e-02 4.184460341930389404e-01 3.821018934249877930e-01 4.109995067119598389e-01 -6.244786977767944336e-01
-1.623463481664657593e-01 2.951690256595611572e-01 4.559319466352462769e-02 2.100092470645904541e-01 5.043578147888183594e-01 7.234729528427124023e-01 6.022248789668083191e-02 2.427340000867843628e-01
-6.487853527069091797e-01 -1.647113114595413208e-01 -3.249933198094367981e-02 -4.171258807182312012e-01 -2.570021748542785645e-01 4.518274068832397461e-01 -1.556614935398101807e-01 -2.871740460395812988e-01
-2.169634215533733368e-02 2.984905838966369629e-01 6.977524757385253906e-01 -4.459037184715270996e-01 2.754862308502197266e-01 3.634523153305053711e-01 1.281667947769165039e-01 1.808216795325279236e-02
-6.936240792274475098e-01 5.168118327856063843e-02 1.074451878666877747e-01 -4.834962487220764160e-01 -1.132550016045570374e-01 2.151401042938232422e-01 3.850896358489990234e-01 -2.519831359386444092e-01
-5.756952762603759766e-01 -2.249901294708251953e-01 -2.206070907413959503e-02 -1.880420371890068054e-02 4.408648908138275146e-01 5.320970416069030762e-01 2.312645614147186279e-01 2.934991419315338135e-01
-8.306435346603393555e-01 8.232921361923217773e-02 -1.949254125356674194e-01 -3.790720403194427490e-01 -1.852233335375785828e-02 1.280330270528793335e-01 -1.414013653993606567e-01 -2.912591397762298584e-01
-4.586970210075378418e-01 2.948220670223236084e-01 5.483516454696655273e-01 -1.747370064258575439e-01 2.784073650836944580e-01 7.851019501686096191e-02 -4.996018409729003906e-01 -1.953920423984527588e-01
-4.175887405872344971e-01 -1.580898016691207886e-01 5.586289763450622559e-01 -1.316198855638504028e-01 4.520043134689331055e-01 3.545780777931213379e-01 -2.921925485134124756e-01 2.362774759531021118e-01
-4.406502470374107361e-02 -4.535359740257263184e-01 -2.020540684461593628e-01 -2.474659532308578491e-01 4.201694130897521973e-01 7.043677568435668945e-01 -1.138899326324462891e-01 -6.819780915975570679e-02
-5.746505856513977051e-01 -1.522054076194763184e-01 3.563892468810081482e-02 -4.619009196758270264e-01 -2.148154228925704956e-01 3.634321689605712891e-01 -1.012121066451072693e-01 -4.934724569320678711e-01
5.956218019127845764e-02 1.673616617918014526e-01 -2.032804042100906372e-01 -1.658690422773361206e-01 3.293025195598602295e-01 8.483172059059143066e-01 -1.677741706371307373e-01 2.082705795764923096e-01
-2.606806159019470215e-01 2.809796333312988281e-01 -2.777695953845977783e-01 -7.156285643577575684e-02 1.653980165719985962e-01 2.820547223091125488e-01 -1.086078509688377380e-01 -8.075344562530517578e-01
-3.043030388653278351e-02 -4.714872315526008606e-02 5.453799366950988770e-01 -5.897803306579589844e-01 2.860436439514160156e-01 4.406377375125885010e-01 -4.012599959969520569e-02 2.719894945621490479e-01
-5.915604233741760254e-01 2.461324036121368408e-01 6.283311545848846436e-02 -9.293053299188613892e-02 -1.038633212447166443e-01 4.201870858669281006e-01 3.661723136901855469e-01 -5.054345726966857910e-01
-4.126372635364532471e-01 -5.504070222377777100e-02 -1.934083551168441772e-01 2.412135154008865356e-01 3.910999596118927002e-01 7.519794106483459473e-01 -1.117339730262756348e-01 1.390572916716337204e-02
-1.526718437671661377e-01 -2.263925783336162567e-02 7.205837965011596680e-01 -1.135906800627708435e-01 1.989973634481430054e-01 2.786982357501983643e-01 -4.192693829536437988e-01 -3.885556757450103760e-01
-4.504788219928741455e-01 3.179879784584045410e-01 3.158081769943237305e-01 -4.923488497734069824e-01 3.068183958530426025e-01 -3.124513290822505951e-02 -5.084774494171142578e-01 -1.213446538895368576e-02
-5.304754972457885742e-01 6.208184733986854553e-02 -2.324114292860031128e-01 -3.024993240833282471e-01 4.122492372989654541e-01 6.989942397922277451e-03 -3.253440558910369873e-01 -5.416398048400878906e-01
-3.386676013469696045e-01 5.766126513481140137e-01 -6.200111657381057739e-02 -9.720832109451293945e-03 7.382037043571472168e-01 3.254906274378299713e-03 3.705883026123046875e-02 -5.054478347301483154e-02
2.565023303031921387e-01 5.975627154111862183e-02 -1.078882217407226562e-01 -7.672668099403381348e-01 3.738484680652618408e-01 4.252853095531463623e-01 -9.782824665307998657e-02 9.851728565990924835e-03
-3.952826559543609619e-01 2.126870453357696533e-01 -1.988743245601654053e-01 -1.222100332379341125e-01 2.930790781974792480e-01 1.621848344802856445e-01 -3.699744939804077148e-01 -7.035261392593383789e-01
2.187184290960431099e-03 1.171708181500434875e-01 5.732465982437133789e-01 -6.170209050178527832e-01 2.603309452533721924e-01 4.302496016025543213e-01 -8.859372138977050781e-02 1.272952556610107422e-01
-2.180899381637573242e-01 2.767076902091503143e-02 6.118019223213195801e-01 -3.710582256317138672e-01 3.778550624847412109e-01 4.047220051288604736e-01 9.460491687059402466e-02 3.523649871349334717e-01
8.511790074408054352e-03 8.601637929677963257e-02 8.322171866893768311e-02 -1.879648566246032715e-01 2.613897621631622314e-01 6.385068297386169434e-01 -6.886627674102783203e-01 3.990007389802485704e-04
-7.218700051307678223e-01 3.168287277221679688e-01 4.724198281764984131e-01 1.668491895543411374e-04 -1.614428497850894928e-02 2.181450128555297852e-01 -3.126146793365478516e-01 -9.882747381925582886e-02
-4.953851103782653809e-01 2.109760642051696777e-01 -3.864904046058654785e-01 -1.909073591232299805e-01 3.881919682025909424e-01 1.460150331258773804e-01 -4.209423363208770752e-01 -4.183975458145141602e-01
-6.008421778678894043e-01 1.677902489900588989e-01 3.243463858962059021e-02 -2.455588132143020630e-01 2.019322365522384644e-01 3.395137563347816467e-02 4.283840954303741455e-01 -5.692467689514160156e-01
-2.143837809562683105e-01 5.112123489379882812e-02 -2.377581447362899780e-01 -4.945091307163238525e-01 -6.166484206914901733e-02 5.878899693489074707e-01 -5.484753251075744629e-01 -1.076507382094860077e-02
-1.282810270786285400e-01 -7.223182171583175659e-02 5.494970679283142090e-01 -6.690897941589355469e-01 3.918569684028625488e-01 2.107180505990982056e-01 -8.504571393132209778e-03 1.751342564821243286e-01
-4.265553951263427734e-01 -1.590978801250457764e-01 -1.659749150276184082e-01 2.450919598340988159e-01 3.352697789669036865e-01 7.696437835693359375e-01 1.779788988642394543e-03 -1.897139288485050201e-02
-3.000429868698120117e-01 -2.558969557285308838e-01 -5.640918761491775513e-02 -4.415444284677505493e-02 5.152053236961364746e-01 1.658817380666732788e-01 -2.187303304672241211e-01 -7.060900330543518066e-01
-5.479527637362480164e-02 2.055907547473907471e-01 -2.636224329471588135e-01 -3.063128143548965454e-02 4.698632359504699707e-01 3.505977392196655273e-01 -3.396103978157043457e-01 -6.521268486976623535e-01
-1.314273923635482788e-01 7.651327252388000488e-01 3.556825220584869385e-01 -4.107540845870971680e-01 1.446411013603210449e-01 2.415009140968322754e-01 7.519259303808212280e-02 -1.310429126024246216e-01
-4.627531468868255615e-01 -3.862648010253906250e-01 -1.571651548147201538e-01 -5.843899250030517578e-01 -2.452869201079010963e-03 3.791035413742065430e-01 -4.084820300340652466e-02 -3.536273241043090820e-01
-2.646674215793609619e-01 3.949869796633720398e-02 2.971609830856323242e-01 -6.173591315746307373e-02 9.189297258853912354e-02 4.621200263500213623e-01 4.504314363002777100e-01 -6.413948535919189453e-01
-5.384119749069213867e-01 -3.086607456207275391e-01 -9.927895665168762207e-02 -4.160622656345367432e-01 -1.550821065902709961e-01 5.183036327362060547e-01 1.552250981330871582e-01 -3.392537236213684082e-01
1.356330607086420059e-02 4.417853429913520813e-02 4.318302273750305176e-01 -5.710768103599548340e-01 6.604726314544677734e-01 2.286520786583423615e-02 -3.773414716124534607e-02 -2.169966846704483032e-01
-3.072252571582794189e-01 -1.908732764422893524e-02 8.298230171203613281e-01 -2.133678644895553589e-01 3.216386735439300537e-01 1.877778619527816772e-01 -1.318878531455993652e-01 -1.225141659379005432e-01
-2.516666948795318604e-01 5.138948559761047363e-02 -2.833975255489349365e-01 2.790923696011304855e-03 4.722043573856353760e-01 2.966040670871734619e-01 -5.923069082200527191e-03 -7.366919517517089844e-01
-1.362669318914413452e-01 2.388100028038024902e-01 -1.420787572860717773e-01 -2.237126603722572327e-02 2.791385650634765625e-01 2.424541413784027100e-01 -3.709294795989990234e-01 -7.933618426322937012e-01
-4.675196856260299683e-02 5.796201229095458984e-01 5.771752595901489258e-01 -4.320787787437438965e-01 1.052305474877357483e-01 3.326221108436584473e-01 2.998852916061878204e-02 -1.393601149320602417e-01
8.874299935996532440e-03 1.981533020734786987e-01 8.403182029724121094e-02 -4.086251556873321533e-01 8.176231980323791504e-01 1.037596315145492554e-01 -3.183801770210266113e-01 -7.733840495347976685e-02
-1.246870905160903931e-01 1.474343985319137573e-02 6.174972653388977051e-01 -4.550429284572601318e-01 2.422144263982772827e-01 4.428432583808898926e-01 -2.762604951858520508e-01 2.545016109943389893e-01
1.261518746614456177e-01 6.847476959228515625e-02 1.684536337852478027e-01 -8.167866468429565430e-01 4.065316915512084961e-01 1.612108945846557617e-01 2.431861609220504761e-01 -1.829846501350402832e-01
-7.583603858947753906e-01 -1.799348443746566772e-01 4.842277150601148605e-03 -3.808780908584594727e-01 -9.828481823205947876e-02 3.205618858337402344e-01 2.704578042030334473e-01 -2.487046122550964355e-01
-1.818049848079681396e-01 -5.802236124873161316e-02 7.271681427955627441e-01 -5.051459074020385742e-01 3.362867236137390137e-01 -2.845924813300371170e-03 -4.930838942527770996e-02 -2.531923651695251465e-01
-6.605296395719051361e-03 -1.219138652086257935e-01 -1.329831928014755249e-01 -2.777972221374511719e-01 -1.223821491003036499e-01 9.207360148429870605e-01 1.617179661989212036e-01 -3.677966445684432983e-02
-4.110121130943298340e-01 2.157775759696960449e-01 -8.449714630842208862e-02 -2.105191051959991455e-01 3.048002123832702637e-01 2.928101420402526855e-01 6.972969174385070801e-01 -2.611264586448669434e-01
-1.237227544188499451e-01 4.960567876696586609e-02 6.814267635345458984e-01 -1.193973701447248459e-02 1.716990917921066284e-01 6.347415447235107422e-01 2.546296119689941406e-01 1.432952731847763062e-01
-2.554108500480651855e-01 7.311685383319854736e-02 2.012355774641036987e-01 1.676573902368545532e-01 4.137149155139923096e-01 4.863995611667633057e-01 4.304699897766113281e-01 -5.174607634544372559e-01
-6.966793537139892578e-01 -5.553442984819412231e-02 -6.984613090753555298e-02 3.579268753528594971e-01 2.698445916175842285e-01 4.835383594036102295e-01 -1.997548937797546387e-01 -1.789865195751190186e-01
7.504912465810775757e-02 -6.173085048794746399e-02 -1.060257628560066223e-01 -3.859679996967315674e-01 -2.409285306930541992e-01 8.378248810768127441e-01 1.444472074508666992e-01 -2.224454730749130249e-01
-2.358509302139282227e-01 2.561600320041179657e-02 1.824324727058410645e-01 2.691394090652465820e-01 7.124402523040771484e-01 5.570178627967834473e-01 -1.180536299943923950e-01 7.889091968536376953e-02
-4.441667795181274414e-01 9.753190912306308746e-03 -9.709535539150238037e-02 -9.414244443178176880e-02 -1.179009675979614258e-01 5.815148353576660156e-01 2.925904095172882080e-01 -5.887795090675354004e-01
-1.308612525463104248e-02 7.549729943275451660e-02 6.312356591224670410e-01 -6.702973842620849609e-01 4.746868088841438293e-02 2.507617175579071045e-01 -2.319549322128295898e-01 -1.656324565410614014e-01
-1.199175342917442322e-01 3.533740043640136719e-01 -2.503710091114044189e-01 -1.102265045046806335e-01 4.057301878929138184e-01 2.320297211408615112e-01 -2.897075712680816650e-01 -6.953601241111755371e-01
3.431354463100433350e-02 -2.770483493804931641e-01 -1.954314857721328735e-01 -1.369908154010772705e-01 5.690957307815551758e-01 7.350649833679199219e-01 3.024956397712230682e-02 1.194340409711003304e-03
-5.090820193290710449e-01 3.169727623462677002e-01 5.521188974380493164e-01 4.650729894638061523e-02 1.798607409000396729e-01 4.172048270702362061e-01 -3.544625639915466309e-01 3.622528165578842163e-02
-5.701874494552612305e-01 1.491924673318862915e-01 1.115620285272598267e-01 -1.099048703908920288e-01 -2.042115628719329834e-01 4.987975955009460449e-01 4.367685317993164062e-01 -3.831900656223297119e-01
-4.875105619430541992e-01 -3.313585519790649414e-01 2.223850041627883911e-01 -3.512905165553092957e-02 4.304868280887603760e-01 4.655602872371673584e-01 3.533727228641510010e-01 2.736937403678894043e-01
-2.419216483831405640e-01 4.615363478660583496e-01 5.040808916091918945e-01 -4.635924845933914185e-02 1.791565418243408203e-01 3.258367180824279785e-01 -5.504518151283264160e-01 -1.759193688631057739e-01
-2.590315937995910645e-01 5.082100629806518555e-01 -4.684095382690429688e-01 -4.402702748775482178e-01 3.629865050315856934e-01 2.942688167095184326e-01 -1.585388779640197754e-01 1.337603330612182617e-01
-8.168296813964843750e-01 1.075775548815727234e-02 -1.547269970178604126e-01 -3.433372676372528076e-01 -1.378934085369110107e-01 2.549983263015747070e-01 6.689982861280441284e-02 -3.199034929275512695e-01
-5.105338692665100098e-01 4.273172914981842041e-01 4.311583042144775391e-01 -2.559973001480102539e-01 2.606232464313507080e-02 3.698209524154663086e-01 -3.807861208915710449e-01 1.512559801340103149e-01
8.808474987745285034e-02 8.756443858146667480e-02 4.308342337608337402e-01 -4.996457397937774658e-01 6.558521986007690430e-01 8.687116205692291260e-02 -2.505108118057250977e-01 -2.210548520088195801e-01
2.342129647731781006e-01 4.120530784130096436e-01 1.012847125530242920e-01 -7.786859273910522461e-01 8.993723243474960327e-02 3.067598640918731689e-01 -2.604776993393898010e-02 -2.363838553428649902e-01
-1.377438604831695557e-01 3.215457499027252197e-02 3.655736446380615234e-01 -2.798866927623748779e-01 3.978286981582641602e-01 2.410290688276290894e-01 -7.209066152572631836e-01 -1.787257492542266846e-01
-7.350164651870727539e-01 -4.938371013849973679e-03 7.067118585109710693e-02 3.485143482685089111e-01 3.635128438472747803e-01 4.200931787490844727e-01 -1.538389325141906738e-01 3.135842829942703247e-02
-4.906300604343414307e-01 4.679071009159088135e-01 -2.601620256900787354e-01 -6.474983096122741699e-01 2.018435299396514893e-01 9.314895421266555786e-02 -5.033779516816139221e-02 -3.814982250332832336e-02
-3.470147848129272461e-01 1.831818073987960815e-01 7.980974763631820679e-02 -1.487809270620346069e-01 1.009908840060234070e-01 5.175848603248596191e-01 6.433140635490417480e-01 -3.543637394905090332e-01
-3.903969824314117432e-01 3.483856022357940674e-01 -4.168302714824676514e-01 -5.924535393714904785e-01 2.317831367254257202e-01 2.086704075336456299e-01 -3.213770091533660889e-01 3.031570278108119965e-02
-6.131730675697326660e-01 -7.663683593273162842e-02 9.604119695723056793e-03 -2.701176330447196960e-02 3.978499770164489746e-01 4.448176026344299316e-01 4.115950167179107666e-01 3.029289245605468750e-01
-1.625613421201705933e-01 1.611568033695220947e-01 4.161030650138854980e-01 -7.693029195070266724e-02 8.414690196514129639e-02 6.391173601150512695e-01 -5.920432806015014648e-01 4.975424706935882568e-02
9.464196860790252686e-02 9.406780451536178589e-02 -3.031251728534698486e-01 -1.958280056715011597e-01 3.381365537643432617e-01 7.771370410919189453e-01 -3.654332458972930908e-01 1.186950411647558212e-02
-4.678350687026977539e-01 -1.987952888011932373e-01 -1.918463408946990967e-01 -3.280929327011108398e-01 6.273958832025527954e-02 3.202279210090637207e-01 -3.517150580883026123e-01 -6.057848930358886719e-01
3.752705752849578857e-01 1.085025444626808167e-01 2.483939379453659058e-01 -6.652891635894775391e-01 3.500434160232543945e-01 2.851078510284423828e-01 -1.617461442947387695e-01 -3.363202512264251709e-01
-4.226204752922058105e-01 2.051676250994205475e-02 -1.079808548092842102e-01 1.572910696268081665e-01 5.151482298970222473e-02 6.288516521453857422e-01 1.875138282775878906e-01 -5.927065014839172363e-01
1.244922578334808350e-01 1.688169687986373901e-01 6.503099203109741211e-01 -2.535780668258666992e-01 1.069526746869087219e-01 4.155600965023040771e-01 -3.507204055786132812e-01 -4.020744562149047852e-01
-4.446569830179214478e-02 -1.128918007016181946e-01 3.648037314414978027e-01 -2.916029095649719238e-01 2.485959827899932861e-01 3.131807744503021240e-01 -7.500470280647277832e-01 -2.114516347646713257e-01
8.571925759315490723e-02 -3.032007217407226562e-01 -2.198971509933471680e-01 -2.999495863914489746e-01 4.691200852394104004e-01 7.011360526084899902e-01 1.727017909288406372e-01 -1.445877552032470703e-01
-8.527968525886535645e-01 -1.922297626733779907e-01 7.591606117784976959e-03 8.907031267881393433e-02 1.468593627214431763e-01 4.338371753692626953e-01 1.341688781976699829e-01 -3.245020983740687370e-03
3.383127273991703987e-03 1.715993732213973999e-01 1.156468540430068970e-01 -3.210279643535614014e-01 8.580555319786071777e-01 2.325427383184432983e-01 -2.524152100086212158e-01 7.771315518766641617e-03
-5.914092659950256348e-01 6.303709931671619415e-03 -7.524313777685165405e-02 -5.431118607521057129e-02 -1.279263198375701904e-01 5.864359736442565918e-01 3.977625966072082520e-01 -3.508514761924743652e-01
-3.684473931789398193e-01 1.043932959437370300e-01 2.459242045879364014e-01 -2.507450282573699951e-01 -3.229956626892089844e-01 5.310488939285278320e-01 3.662238717079162598e-01 -4.577529430389404297e-01
-4.671439826488494873e-01 7.003927230834960938e-02 2.522581517696380615e-01 1.729736775159835815e-01 6.249255537986755371e-01 5.004361867904663086e-01 1.284092217683792114e-01 1.608100682497024536e-01
-3.907300531864166260e-01 2.704489827156066895e-01 6.250355839729309082e-01 -5.530399829149246216e-02 3.984843194484710693e-01 1.550529152154922485e-01 -4.302704632282257080e-01 -1.117831766605377197e-01
-8.356363177299499512e-01 1.229248419404029846e-01 -2.692763209342956543e-01 -1.836112588644027710e-01 -1.173767074942588806e-01 3.225868642330169678e-01 1.529203504323959351e-01 -1.978745311498641968e-01
-5.676315426826477051e-01 8.785653114318847656e-02 -4.137350022792816162e-01 1.170478537678718567e-01 4.390158951282501221e-01 5.405275225639343262e-01 1.640517078340053558e-02 4.987162537872791290e-03
1.106535419821739197e-01 2.229540348052978516e-01 -6.936807930469512939e-02 -6.734385490417480469e-01 4.944118857383728027e-01 4.278628826141357422e-01 1.020333468914031982e-01 2.044386267662048340e-01
-5.051274895668029785e-01 -4.357402026653289795e-01 -2.140474468469619751e-01 -4.662127792835235596e-01 6.594905257225036621e-02 4.224391877651214600e-01 -9.444575756788253784e-02 -3.163571059703826904e-01
-4.475399479269981384e-02 -9.628748148679733276e-02 3.848441243171691895e-01 -3.302135765552520752e-01 2.748782932758331299e-01 1.900990158319473267e-01 -7.351186871528625488e-01 -2.819304466247558594e-01
-3.450831174850463867e-01 -2.014192566275596619e-02 2.163339704275131226e-01 -2.833218276500701904e-01 -2.714899480342864990e-01 5.604865550994873047e-01 3.689577877521514893e-01 -4.790180623531341553e-01
-4.743109941482543945e-01 -3.418264389038085938e-01 -6.245730072259902954e-02 -6.522415876388549805e-01 -1.079306602478027344e-01 3.631196022033691406e-01 1.880392432212829590e-01 -2.236074954271316528e-01
-5.431495979428291321e-02 -4.405772686004638672e-01 -1.971769481897354126e-01 -2.118484526872634888e-01 6.822836399078369141e-01 4.816503524780273438e-01 -2.559011988341808319e-02 -1.450183242559432983e-01
3.811560571193695068e-02 2.701829373836517334e-01 -2.140059368684887886e-03 -6.349700689315795898e-01 6.186802387237548828e-01 1.403160542249679565e-01 -3.457111716270446777e-01 1.966577768325805664e-02
-4.644118845462799072e-01 -1.586405746638774872e-02 -1.619987487792968750e-01 -3.060390651226043701e-01 1.213414818048477173e-01 1.656694859266281128e-01 -4.627742469310760498e-01 -6.386206746101379395e-01
-3.796400725841522217e-01 4.798441529273986816e-01 -4.748895764350891113e-01 -3.023666739463806152e-01 2.262691855430603027e-01 4.163237810134887695e-01 -2.512163221836090088e-01 1.450672596693038940e-01
-6.095160245895385742e-01 -3.001122735440731049e-02 -1.265359669923782349e-01 3.824889659881591797e-01 3.220209777355194092e-01 5.851629972457885742e-01 -5.794635042548179626e-02 -1.257360726594924927e-01
-2.216645479202270508e-01 5.012953281402587891e-01 -4.047381281852722168e-01 -5.817406773567199707e-01 8.486221730709075928e-02 4.311110377311706543e-01 5.297414958477020264e-02 3.831693530082702637e-02
-6.015881896018981934e-01 1.803318411111831665e-01 -2.248921059072017670e-02 -1.786710321903228760e-01 -2.511264979839324951e-01 5.195802450180053711e-01 3.928579092025756836e-01 -2.928780019283294678e-01
-3.510904312133789062e-01 8.841300010681152344e-02 7.855663299560546875e-01 -3.963314294815063477e-01 2.149172276258468628e-01 1.748997122049331665e-01 -1.071036979556083679e-01 -8.046689629554748535e-02
-1.583206504583358765e-01 -2.754962742328643799e-01 -1.569667458534240723e-01 -3.068998754024505615e-01 3.057616055011749268e-01 2.395046353340148926e-01 -1.589580178260803223e-01 -7.772322893142700195e-01
-1.755294203758239746e-01 -1.538152992725372314e-01 -9.584224224090576172e-02 -1.881486028432846069e-01 -1.639333069324493408e-01 9.268661737442016602e-01 -1.155209988355636597e-01 4.055066406726837158e-02
-7.535496354103088379e-01 9.614918380975723267e-02 -1.422791276127099991e-02 3.522358536720275879e-01 3.633550107479095459e-01 3.267153203487396240e-01 -2.213114798069000244e-01 -1.043900772929191589e-01
-3.818785548210144043e-01 8.592300117015838623e-02 1.254249513149261475e-01 1.076967120170593262e-01 3.697293996810913086e-01 4.453292489051818848e-01 5.333274006843566895e-01 -4.472134709358215332e-01
1.712697744369506836e-01 2.283319532871246338e-01 4.343494176864624023e-01 -5.098658800125122070e-01 5.856165289878845215e-01 2.107561528682708740e-01 4.064145684242248535e-02 -2.844155728816986084e-01
-3.125661909580230713e-01 4.446449875831604004e-01 1.119218990206718445e-01 -5.317540764808654785e-01 7.234518881887197495e-03 4.754588007926940918e-01 -2.160789072513580322e-01 3.694599568843841553e-01
-6.540212631225585938e-01 -3.532383590936660767e-02 -2.378004416823387146e-02 2.718300819396972656e-01 4.312635064125061035e-01 5.361293554306030273e-01 -4.629679024219512939e-02 1.448621004819869995e-01
-3.771670535206794739e-02 -3.298482596874237061e-01 -1.879929900169372559e-01 -1.989286206662654877e-02 5.997287034988403320e-01 6.897826194763183594e-01 -1.774400658905506134e-02 -1.350966393947601318e-01
-4.891521930694580078e-01 -4.184804558753967285e-01 -1.322149336338043213e-01 -2.151264697313308716e-01 9.922123700380325317e-02 4.191974699497222900e-01 -2.156030833721160889e-01 -5.383195877075195312e-01
1.737620681524276733e-01 2.615084350109100342e-01 -3.427593708038330078e-01 -7.226652503013610840e-01 1.986874938011169434e-01 4.651686847209930420e-01 3.028529509902000427e-02 -7.010902464389801025e-02
3.181655192747712135e-03 -5.054589360952377319e-02 3.967467844486236572e-01 -3.435324430465698242e-01 4.432373344898223877e-01 2.572526931762695312e-01 -6.641508340835571289e-01 -1.351953446865081787e-01
3.134753927588462830e-02 1.456058025360107422e-01 -2.391121089458465576e-01 -3.360445424914360046e-02 1.968265920877456665e-01 5.498337149620056152e-01 -3.265126645565032959e-01 -6.869092583656311035e-01
-6.295328140258789062e-01 -8.120595663785934448e-02 2.762743830680847168e-02 -2.437424212694168091e-01 -2.984102070331573486e-01 4.633287489414215088e-01 -4.830479994416236877e-02 -4.804838895797729492e-01
-5.736567378044128418e-01 3.581854403018951416e-01 6.026109457015991211e-01 -7.803925313055515289e-03 7.252603024244308472e-02 3.588241636753082275e-01 -2.015135288238525391e-01 6.926573812961578369e-02
1.261831969022750854e-01 -1.511612534523010254e-01 -1.473856717348098755e-01 -2.070026248693466187e-01 1.274598687887191772e-01 9.361990094184875488e-01 3.300658613443374634e-02 -5.339968204498291016e-02
1.555399745702743530e-01 2.811901569366455078e-01 -2.934910953044891357e-01 -3.021267652511596680e-01 2.542004287242889404e-01 5.981621146202087402e-01 -5.339277982711791992e-01 -1.087529808282852173e-01
2.935165725648403168e-02 -1.649803072214126587e-01 2.675954103469848633e-01 -5.221961736679077148e-01 7.280207276344299316e-01 1.751835942268371582e-01 -2.586488723754882812e-01 4.601158667355775833e-03
-3.264033198356628418e-01 6.953395903110504150e-02 1.586580276489257812e-01 2.902080714702606201e-01 7.067739963531494141e-01 5.065190196037292480e-01 -1.464886665344238281e-01 4.102231934666633606e-02
9.431457519531250000e-02 2.785723805427551270e-01 -4.029836505651473999e-02 -4.099052548408508301e-01 6.274006962776184082e-01 3.243496417999267578e-01 4.652622938156127930e-01 -1.689751595258712769e-01
4.681361466646194458e-02 1.950384825468063354e-01 1.243181154131889343e-01 -4.309744238853454590e-01 1.463084202259778976e-02 7.929263710975646973e-01 -2.610323727130889893e-01 2.479723691940307617e-01
-1.179496347904205322e-01 4.386726021766662598e-01 -1.743424832820892334e-01 -6.405749917030334473e-01 5.029740333557128906e-01 2.154745608568191528e-01 -2.294417619705200195e-01 2.944325655698776245e-02
3.994183540344238281e-01 6.916517764329910278e-02 3.273866176605224609e-01 -5.654216408729553223e-01 4.269588887691497803e-01 3.368921875953674316e-01 -2.775741927325725555e-02 -3.350177705287933350e-01
-3.400357067584991455e-01 -2.539128065109252930e-01 -8.628435432910919189e-02 -8.401519060134887695e-02 1.507777571678161621e-01 4.787057042121887207e-01 2.965009585022926331e-02 -7.433899044990539551e-01
3.240851163864135742e-01 1.887528747320175171e-01 2.179819941520690918e-01 -5.355247259140014648e-01 6.205125451087951660e-01 2.523367702960968018e-01 -1.027901023626327515e-01 -2.564425170421600342e-01
-5.969108343124389648e-01 -3.206687271595001221e-01 -4.209939762949943542e-02 -6.182202696800231934e-01 -1.173473820090293884e-01 2.843665480613708496e-01 -3.254843875765800476e-02 -2.473988831043243408e-01
-2.356733530759811401e-01 2.299308627843856812e-01 3.814567998051643372e-02 -8.876714110374450684e-02 6.751607358455657959e-02 6.800875663757324219e-01 -6.276565790176391602e-01 1.456871926784515381e-01
1.976228654384613037e-01 1.278574168682098389e-01 3.938456773757934570e-01 -8.043366670608520508e-01 -4.675452411174774170e-02 3.107792437076568604e-01 -9.423175454139709473e-02 -1.867520362138748169e-01
-2.607267796993255615e-01 9.034032933413982391e-03 1.539652794599533081e-01 1.417610049247741699e-01 4.170897305011749268e-01 4.706728160381317139e-01 3.916606605052947998e-01 -5.824462771415710449e-01
-3.158832192420959473e-01 -1.130692884325981140e-01 7.750828266143798828e-01 -1.745892018079757690e-01 3.204540908336639404e-01 3.664998710155487061e-01 -5.501995235681533813e-02 1.271151155233383179e-01
-2.736572027206420898e-01 5.303282663226127625e-02 1.319862157106399536e-01 3.127770125865936279e-02 2.620022892951965332e-01 4.341556429862976074e-01 3.885531425476074219e-01 -7.041243314743041992e-01
-2.115659862756729126e-01 -6.663904059678316116e-03 2.508820891380310059e-01 -5.287858471274375916e-02 2.230960577726364136e-01 4.082742631435394287e-01 4.360582530498504639e-01 -6.948746442794799805e-01
-6.358088850975036621e-01 4.711566865444183350e-01 -4.132150709629058838e-01 -1.032501459121704102e-01 -1.407401543110609055e-02 2.572862505912780762e-01 -3.067044317722320557e-01 -1.785753220319747925e-01
-1.004174724221229553e-01 1.154979839920997620e-01 2.405097782611846924e-01 2.709159851074218750e-01 6.425527334213256836e-01 6.420964598655700684e-01 -6.580708920955657959e-02 1.258715987205505371e-01
-4.546783491969108582e-02 -4.303715005517005920e-02 -6.981969624757766724e-02 -4.700887799263000488e-01 -1.940045207738876343e-01 8.161172270774841309e-01 2.451213300228118896e-01 8.032910525798797607e-02
2.414030022919178009e-02 -1.455312781035900116e-02 5.655485391616821289e-01 -6.049764752388000488e-01 4.060725867748260498e-01 2.925961315631866455e-01 -2.311539053916931152e-01 9.707821905612945557e-02
-3.674853146076202393e-01 -3.644154965877532959e-02 5.487636327743530273e-01 -1.985668241977691650e-01 3.738443553447723389e-01 4.841126501560211182e-01 6.283909827470779419e-02 3.807660341262817383e-01
-4.933746904134750366e-02 5.223426818847656250e-01 -1.197096109390258789e-01 -6.884460449218750000e-01 4.231219291687011719e-01 9.594479203224182129e-02 -2.187207639217376709e-01 -1.895583234727382660e-02
-1.676129996776580811e-01 2.105532884597778320e-01 -3.112594187259674072e-01 -3.690418899059295654e-01 2.278775274753570557e-01 5.032976865768432617e-01 -6.030861735343933105e-01 1.598421186208724976e-01
-3.769697546958923340e-01 -4.475134611129760742e-01 -1.047887578606605530e-01 -5.779644846916198730e-01 -3.813987364992499352e-03 4.184039235115051270e-01 -1.216584667563438416e-01 -3.503208458423614502e-01
2.854032218456268311e-01 1.643867939710617065e-01 -4.090165346860885620e-02 -5.940194725990295410e-01 6.119051575660705566e-01 2.948726117610931396e-01 1.022956520318984985e-01 -2.552404999732971191e-01
-3.212332427501678467e-01 5.558569431304931641e-01 8.843623846769332886e-02 -6.836922764778137207e-01 -6.212290748953819275e-02 2.269088625907897949e-01 -3.911202400922775269e-02 2.360074371099472046e-01
-2.696691751480102539e-01 7.980641722679138184e-02 -1.909586489200592041e-01 1.699147820472717285e-01 3.240917921066284180e-01 7.911711335182189941e-01 -3.529511690139770508e-01 3.397463355213403702e-03
8.663506805896759033e-02 6.870658695697784424e-02 -2.392463088035583496e-01 -7.753171324729919434e-01 4.504577517509460449e-01 2.390070706605911255e-01 1.962492763996124268e-01 -1.756924837827682495e-01
-3.395673632621765137e-01 4.106380641460418701e-01 4.917372167110443115e-01 -2.744421660900115967e-01 4.689733386039733887e-01 -8.734937757253646851e-02 -2.412395924329757690e-01 -3.364283740520477295e-01
-2.823265790939331055e-01 2.700071930885314941e-01 2.613207325339317322e-02 -7.941655069589614868e-02 3.150812909007072449e-02 4.868367314338684082e-01 4.908085167407989502e-01 -6.012504696846008301e-01
-7.994942367076873779e-02 1.734330207109451294e-01 2.029363363981246948e-01 -1.601658761501312256e-01 5.004639178514480591e-02 3.943816125392913818e-01 4.521929025650024414e-01 -7.308712005615234375e-01
-1.766455322504043579e-01 -4.848813172429800034e-03 -1.699433028697967529e-01 -3.792817890644073486e-01 -1.379763484001159668e-01 8.226814270019531250e-01 3.130220770835876465e-01 4.703579470515251160e-02
-3.143367767333984375e-01 4.353378117084503174e-01 -3.911734223365783691e-01 -5.516064167022705078e-01 3.837739229202270508e-01 -2.012550830841064453e-02 -2.316157370805740356e-01 -2.303341478109359741e-01
-2.176058441400527954e-01 -3.787868320941925049e-01 -1.791839599609375000e-01 -2.091351300477981567e-01 2.655546367168426514e-01 4.736605584621429443e-01 1.561007797718048096e-01 -6.434928178787231445e-01
-5.225208401679992676e-01 -5.639890953898429871e-02 -2.427874878048896790e-02 5.062229186296463013e-02 5.397869348526000977e-01 5.122207403182983398e-01 3.596962988376617432e-01 1.936944276094436646e-01
-1.543729007244110107e-01 -3.000291809439659119e-02 6.751145124435424805e-01 2.253219485282897949e-02 4.168117940425872803e-01 1.145274043083190918e-01 -1.346262246370315552e-01 -5.603647828102111816e-01
9.091157466173171997e-02 1.682395488023757935e-01 -3.751716911792755127e-01 -6.630045771598815918e-01 4.987893104553222656e-01 2.805030047893524170e-01 -1.931412667036056519e-01 -1.353713572025299072e-01
-8.680836111307144165e-02 -2.765478491783142090e-01 4.093792438507080078e-01 -7.684464454650878906e-01 3.656874299049377441e-01 8.346459269523620605e-02 1.304789781570434570e-01 -1.287927012890577316e-02
-5.658211112022399902e-01 -1.053516864776611328e-01 4.223046004772186279e-01 2.444816939532756805e-02 3.558025658130645752e-01 3.835278749465942383e-01 -3.845705091953277588e-01 2.611990869045257568e-01
-4.422975182533264160e-01 -2.808353304862976074e-01 -1.681331992149353027e-01 -2.686264216899871826e-01 8.254190534353256226e-02 4.059820473194122314e-01 -3.008881770074367523e-02 -6.727077960968017578e-01
-4.322684109210968018e-01 4.484923928976058960e-02 3.788535296916961670e-02 9.595876187086105347e-02 4.497772455215454102e-01 4.243612587451934814e-01 5.693080425262451172e-01 -3.065869212150573730e-01
-3.608047962188720703e-01 5.075203776359558105e-01 6.850404739379882812e-01 -1.272066980600357056e-01 1.859028786420822144e-01 7.971569895744323730e-02 -7.214137166738510132e-02 -2.840106785297393799e-01
-3.439713716506958008e-01 4.066503345966339111e-01 6.229289174079895020e-01 -1.453663110733032227e-01 2.202029973268508911e-01 6.537466496229171753e-02 -3.437874019145965576e-01 -3.690455853939056396e-01
-1.114033982157707214e-01 -1.967070996761322021e-01 6.819612532854080200e-02 -1.787833273410797119e-01 9.211345016956329346e-02 4.628964364528656006e-01 1.559313982725143433e-01 -8.156033754348754883e-01
-6.694357097148895264e-02 7.049874067306518555e-01 5.603586882352828979e-02 -5.736519694328308105e-01 -7.464998215436935425e-02 3.683062195777893066e-01 1.555707901716232300e-01 -2.950050495564937592e-02
-2.130660414695739746e-01 2.276852726936340332e-01 3.040123283863067627e-01 -1.027852445840835571e-01 8.922419548034667969e-01 3.908041119575500488e-02 -4.634281992912292480e-02 -1.894386834464967251e-03
2.765806019306182861e-01 3.454799950122833252e-02 -6.637194007635116577e-02 -7.744930386543273926e-01 2.550538182258605957e-01 4.722557663917541504e-01 -1.481485068798065186e-01 -8.966009318828582764e-02
-4.080933630466461182e-01 4.545514285564422607e-01 -4.720609784126281738e-01 -4.587157070636749268e-01 3.269870281219482422e-01 1.904577314853668213e-01 -1.547948122024536133e-01 1.625577509403228760e-01
-4.022323787212371826e-01 2.629618644714355469e-01 1.970053315162658691e-01 5.176521092653274536e-02 2.460638284683227539e-01 4.880463480949401855e-01 6.442870497703552246e-01 -1.171614080667495728e-01
-9.707400947809219360e-02 2.851034700870513916e-01 5.736507773399353027e-01 1.196469813585281372e-01 1.485121995210647583e-01 5.930239558219909668e-01 -4.136636853218078613e-01 -1.450898349285125732e-01
-6.638930737972259521e-02 -2.467075176537036896e-02 -1.692001372575759888e-01 -1.130438894033432007e-01 5.924560427665710449e-01 6.864184141159057617e-01 3.611621856689453125e-01 3.104487992823123932e-02
-6.324124932289123535e-01 5.172609165310859680e-02 -1.018286719918251038e-01 6.394007056951522827e-02 5.129706114530563354e-02 5.033978223800659180e-01 2.916243672370910645e-01 -4.917681217193603516e-01
-4.200737774372100830e-01 1.102857217192649841e-01 4.490568041801452637e-01 -3.112782835960388184e-01 1.788764744997024536e-01 4.853529334068298340e-01 9.569308906793594360e-02 4.859086275100708008e-01
-1.079851314425468445e-01 -6.710306624881923199e-04 3.567658960819244385e-01 -5.191343426704406738e-01 1.912994384765625000e-01 5.819491147994995117e-01 -1.904788166284561157e-01 4.242806136608123779e-01
-4.215863645076751709e-01 -1.742619425058364868e-01 3.084139525890350342e-01 -2.104703933000564575e-01 6.047037243843078613e-01 2.146036624908447266e-01 3.881632089614868164e-01 3.001479208469390869e-01
-2.561690211296081543e-01 1.896547079086303711e-01 -2.594849765300750732e-01 -2.003690786659717560e-02 3.032031357288360596e-01 6.448192596435546875e-01 -5.646196603775024414e-01 -6.446120887994766235e-02
-3.687358200550079346e-01 2.597917914390563965e-01 4.161949455738067627e-01 -4.666826128959655762e-01 1.997945010662078857e-01 8.308646082878112793e-02 -5.974420309066772461e-01 -4.210895672440528870e-02
-1.629029214382171631e-01 -3.386326134204864502e-02 -5.791931971907615662e-02 1.215330585837364197e-01 3.622252121567726135e-02 5.576969385147094727e-01 -3.884325921535491943e-01 -7.006947398185729980e-01
2.615724457427859306e-03 1.559417247772216797e-01 -1.742556691169738770e-01 -2.263917773962020874e-01 3.956049680709838867e-02 9.307925105094909668e-01 -1.280290307477116585e-03 1.616041362285614014e-01
-1.717979013919830322e-01 2.934010326862335205e-01 7.553532719612121582e-01 -1.522693037986755371e-01 3.457339704036712646e-01 8.537536859512329102e-02 -2.185625433921813965e-01 -3.406850993633270264e-01
-2.381570637226104736e-01 1.574954986572265625e-01 3.950792253017425537e-01 -3.629268407821655273e-01 6.284782886505126953e-01 -1.865492612123489380e-01 6.759674847126007080e-02 -4.430778622627258301e-01
-3.082033395767211914e-01 2.625607848167419434e-01 4.299728572368621826e-01 -4.456327557563781738e-01 2.251926511526107788e-01 2.986960485577583313e-02 -6.112136840820312500e-01 -1.655937135219573975e-01
3.317076563835144043e-01 1.049234494566917419e-01 1.842394024133682251e-01 -6.046206355094909668e-01 4.596242308616638184e-01 2.899537384510040283e-01 2.923965454101562500e-01 -3.140501677989959717e-01
1.671566367149353027e-01 4.836264997720718384e-02 -1.033805161714553833e-01 -6.815879940986633301e-01 5.206757187843322754e-01 1.615033894777297974e-01 2.630718350410461426e-01 -3.578781187534332275e-01
3.557227253913879395e-01 6.165827810764312744e-02 2.151350080966949463e-01 -4.927640557289123535e-01 5.472915768623352051e-01 2.365048527717590332e-01 2.568169869482517242e-02 -4.737488031387329102e-01
-2.656381130218505859e-01 1.754387319087982178e-01 -4.181260168552398682e-01 -4.348203241825103760e-01 -1.024703085422515869e-01 4.680535495281219482e-01 -5.355867147445678711e-01 -1.353967636823654175e-01
-3.101960420608520508e-01 2.845438122749328613e-01 1.449162960052490234e-01 9.017185121774673462e-02 2.639984488487243652e-01 5.715599656105041504e-01 5.829408168792724609e-01 -2.397615462541580200e-01
9.170141071081161499e-02 -1.336991488933563232e-01 -1.524720489978790283e-01 -3.137912750244140625e-01 5.641618371009826660e-01 6.304356455802917480e-01 3.673133552074432373e-01 3.682320564985275269e-02
8.951868861913681030e-02 2.983562052249908447e-01 -4.557910189032554626e-02 -8.460393548011779785e-01 3.160504400730133057e-01 2.376482337713241577e-01 1.170644760131835938e-01 -1.226426362991333008e-01
-2.393158227205276489e-01 -1.447782367467880249e-01 -2.994641959667205811e-01 -1.707572489976882935e-01 5.437935590744018555e-01 2.475781589746475220e-01 -1.045185327529907227e-01 -6.595451235771179199e-01
2.340939491987228394e-01 -1.678345352411270142e-01 -2.070065587759017944e-01 -5.929886698722839355e-01 5.036031007766723633e-01 3.579671382904052734e-01 -1.694013178348541260e-01 -3.348000049591064453e-01
-2.885015308856964111e-01 1.833286285400390625e-01 1.604615747928619385e-01 7.039418816566467285e-02 6.997340321540832520e-01 5.332491993904113770e-01 -1.558924317359924316e-01 2.327430844306945801e-01
-3.803794682025909424e-01 1.557157002389431000e-02 2.815996706485748291e-01 1.809196323156356812e-01 6.888828873634338379e-01 4.036262631416320801e-01 -1.727056503295898438e-01 2.752047479152679443e-01
-1.355140507221221924e-01 -2.503089904785156250e-01 -1.087439879775047302e-01 -3.001257032155990601e-02 2.889207899570465088e-01 4.459058046340942383e-01 -1.598968356847763062e-01 -7.735509276390075684e-01
-4.964475035667419434e-01 8.324158936738967896e-02 2.350814640522003174e-01 -7.203277945518493652e-02 -1.645990163087844849e-01 4.803532361984252930e-01 3.196119070053100586e-01 -5.711172819137573242e-01
-2.123390436172485352e-01 6.733106374740600586e-01 2.135677277692593634e-05 -9.638821333646774292e-02 6.508616805076599121e-01 -3.814819082617759705e-02 5.754226446151733398e-02 -2.527587413787841797e-01
-6.181967854499816895e-01 3.217601776123046875e-01 2.200440168380737305e-01 -3.067869842052459717e-01 4.242803752422332764e-01 -6.879149377346038818e-02 -4.324147105216979980e-01 -6.067145150154829025e-03
-6.132421493530273438e-01 3.675397336483001709e-01 -4.402747452259063721e-01 -4.294820427894592285e-01 1.392199993133544922e-01 2.218587547540664673e-01 -1.366943120956420898e-01 1.525231599807739258e-01
-4.124734178185462952e-02 -3.477987349033355713e-01 -1.226274743676185608e-01 -2.976589202880859375e-01 1.666866540908813477e-01 4.719717204570770264e-01 4.933307692408561707e-02 -7.216099500656127930e-01
-4.484650790691375732e-01 1.674418747425079346e-01 -3.978542387485504150e-01 1.510334163904190063e-01 3.179765939712524414e-01 6.968544721603393555e-01 -5.194009095430374146e-02 -1.816648989915847778e-02
-1.967962533235549927e-01 -9.315586090087890625e-02 2.977138757705688477e-01 -4.851804077625274658e-01 7.648917436599731445e-01 -8.211213350296020508e-02 2.461397275328636169e-02 -1.901368051767349243e-01
-4.321311414241790771e-01 5.090520381927490234e-01 -9.843735396862030029e-02 4.950911924242973328e-02 6.850048899650573730e-01 1.807869225740432739e-01 -1.826253086328506470e-01 8.197633922100067139e-02
-3.069204688072204590e-01 1.751196980476379395e-01 -1.114438027143478394e-01 1.674669384956359863e-01 2.850057184696197510e-01 3.632877469062805176e-01 5.240646004676818848e-02 -7.865846753120422363e-01
3.310465440154075623e-02 -3.663118183612823486e-01 -2.175011336803436279e-01 -2.834799885749816895e-01 5.801180005073547363e-01 5.032672882080078125e-01 1.098422929644584656e-01 -3.676574230194091797e-01
-8.450619131326675415e-02 4.510296285152435303e-01 4.770791530609130859e-01 -1.958592683076858521e-01 5.149906277656555176e-01 7.282228767871856689e-02 -2.977933883666992188e-01 -4.052979052066802979e-01
-1.990567743778228760e-01 4.606109559535980225e-01 2.944765985012054443e-01 -3.019406199455261230e-01 -2.381793409585952759e-01 6.541286706924438477e-01 -2.670912146568298340e-01 1.199077442288398743e-01
-6.652474999427795410e-01 2.215570956468582153e-02 -3.764604032039642334e-01 1.091485545039176941e-01 1.412805616855621338e-01 5.633851885795593262e-01 -1.831601262092590332e-01 -1.800230592489242554e-01
2.260976880788803101e-01 1.000936701893806458e-01 3.380675017833709717e-01 -5.406476259231567383e-01 6.101992130279541016e-01 3.983624279499053955e-01 -1.908797398209571838e-02 2.952371910214424133e-02
-2.564785256981849670e-02 -2.061794698238372803e-01 5.113654136657714844e-01 -3.917711377143859863e-01 3.765271306037902832e-01 5.515570044517517090e-01 6.985157728195190430e-02 3.016386628150939941e-01
-2.991322576999664307e-01 2.538472414016723633e-01 5.572513937950134277e-01 -7.980182766914367676e-02 6.810971498489379883e-01 2.279815450310707092e-02 -2.224676012992858887e-01 -1.236094236373901367e-01
2.329462915658950806e-01 1.054576486349105835e-01 3.470109105110168457e-01 -4.898509085178375244e-01 5.743832588195800781e-01 1.149176061153411865e-01 -2.138089686632156372e-01 -4.305900037288665771e-01
-1.728876493871212006e-02 1.335512548685073853e-01 1.878371089696884155e-01 1.698890030384063721e-01 6.561688780784606934e-01 6.388821601867675781e-01 -2.342296987771987915e-01 1.553331762552261353e-01
-7.821035385131835938e-01 1.408821046352386475e-01 -9.521540999412536621e-02 -8.380196988582611084e-02 -1.308315545320510864e-01 2.986648082733154297e-01 8.891273289918899536e-03 -4.959646761417388916e-01
2.542269229888916016e-01 2.103370726108551025e-01 2.499243766069412231e-01 -3.015828728675842285e-01 7.020121216773986816e-01 1.538913249969482422e-01 3.025330789387226105e-02 -4.693546295166015625e-01
-3.324202299118041992e-01 2.778238952159881592e-01 1.153231039643287659e-01 -7.067158818244934082e-02 -9.982104599475860596e-02 4.883934855461120605e-01 4.245535135269165039e-01 -6.043829321861267090e-01
-4.346514344215393066e-01 3.477745950222015381e-01 1.342660980299115181e-03 -1.451310217380523682e-01 1.006280556321144104e-01 8.218269795179367065e-02 2.279890030622482300e-01 -7.747303247451782227e-01
2.400335296988487244e-02 2.978557646274566650e-01 4.348892569541931152e-01 -2.598420977592468262e-01 1.937726587057113647e-01 6.762883067131042480e-01 -3.555337786674499512e-01 1.809453070163726807e-01
-5.320160090923309326e-02 -3.505033254623413086e-02 7.136796712875366211e-01 -6.644407659769058228e-02 3.330938816070556641e-01 5.994621515274047852e-01 -6.617002189159393311e-02 8.661679178476333618e-02
-1.446448415517807007e-01 1.203090474009513855e-01 5.423186421394348145e-01 -5.222448706626892090e-01 1.211838871240615845e-01 5.006638765335083008e-01 1.551820039749145508e-01 3.291247785091400146e-01
-6.771241426467895508e-01 3.395407795906066895e-01 -3.853965103626251221e-01 -3.518543541431427002e-01 -1.036753412336111069e-02 3.199851214885711670e-01 8.549015969038009644e-02 2.099445462226867676e-01
-2.684125304222106934e-01 -2.666379809379577637e-01 -5.081846714019775391e-01 -3.105238080024719238e-01 4.213163852691650391e-01 5.150244832038879395e-01 1.385608762502670288e-01 -2.005629539489746094e-01
-2.976354062557220459e-01 -5.069210007786750793e-02 3.793710768222808838e-01 -1.284505054354667664e-02 2.412828952074050903e-01 6.674818992614746094e-01 3.871941268444061279e-01 3.332975506782531738e-01
-1.282172352075576782e-01 1.331275701522827148e-01 2.699559330940246582e-01 -3.697024285793304443e-01 6.763951778411865234e-01 3.299954235553741455e-01 -3.556589782238006592e-01 2.517550289630889893e-01
2.529323473572731018e-02 6.779314577579498291e-02 -1.407018750905990601e-01 -6.877821087837219238e-01 5.691854357719421387e-01 3.433535397052764893e-01 2.051468938589096069e-01 1.340683996677398682e-01
-2.449992001056671143e-01 -4.743252694606781006e-02 1.001888811588287354e-01 -2.695355191826820374e-02 2.069637179374694824e-01 7.832908034324645996e-01 -4.803861975669860840e-01 1.995293200016021729e-01
1.704154163599014282e-01 -1.564978659152984619e-01 -1.413960903882980347e-01 -5.653305649757385254e-01 4.358533620834350586e-01 6.431035399436950684e-01 3.256291523575782776e-02 -4.759119451045989990e-02
-1.807263493537902832e-01 -1.071827858686447144e-01 -2.369886636734008789e-01 -1.665552705526351929e-01 6.070421338081359863e-01 1.772342920303344727e-01 -1.155816540122032166e-01 -6.772549152374267578e-01
-6.237131953239440918e-01 1.656573563814163208e-01 2.026489675045013428e-01 -6.231364607810974121e-02 -2.098336666822433472e-01 3.853008747100830078e-01 2.549962401390075684e-01 -5.301698446273803711e-01
-2.423524856567382812e-02 1.641879081726074219e-01 4.624579548835754395e-01 4.178073257207870483e-02 -6.865233927965164185e-02 8.090766072273254395e-01 -3.091648817062377930e-01 -4.405657947063446045e-02
-4.200928509235382080e-01 8.350101113319396973e-02 3.755879700183868408e-01 -2.902647256851196289e-01 1.725890338420867920e-01 5.553862452507019043e-01 -9.862727671861648560e-02 4.932153522968292236e-01
2.875633239746093750e-01 3.088712692260742188e-01 6.754188239574432373e-02 -5.574844479560852051e-01 -2.580630779266357422e-02 5.504168272018432617e-01 -3.597616851329803467e-01 -2.711125910282135010e-01
-6.919030100107192993e-02 3.478528931736946106e-02 2.766079902648925781e-01 -4.745179787278175354e-02 5.842856168746948242e-01 6.702035665512084961e-01 -1.316140312701463699e-02 3.528501689434051514e-01
-3.635497689247131348e-01 6.507071256637573242e-01 3.485534191131591797e-01 -2.882664203643798828e-01 2.622538991272449493e-02 4.295456707477569580e-01 -1.493771672248840332e-01 1.797606348991394043e-01
2.469425275921821594e-02 5.666996240615844727e-01 5.616357922554016113e-01 -1.806684136390686035e-01 1.022623628377914429e-01 3.514810800552368164e-01 -3.449209332466125488e-01 -2.778473794460296631e-01
-2.320840954780578613e-01 6.297681480646133423e-02 7.299869060516357422e-01 -1.855682283639907837e-01 4.694167673587799072e-01 3.370595574378967285e-01 9.900305420160293579e-02 1.763277053833007812e-01
9.765855967998504639e-02 3.677445650100708008e-01 5.266427397727966309e-01 -2.832546532154083252e-01 2.830829024314880371e-01 4.062982201576232910e-01 -4.258899688720703125e-01 -2.665419876575469971e-01
-1.983834803104400635e-01 1.481386721134185791e-01 3.025153577327728271e-01 -2.477908581495285034e-01 -3.561247140169143677e-02 3.703099489212036133e-01 4.533436894416809082e-01 -6.647292375564575195e-01
-4.284098148345947266e-01 3.998649418354034424e-01 -4.702569246292114258e-01 -4.285968840122222900e-01 3.771046400070190430e-01 2.737865746021270752e-01 -1.266100555658340454e-01 1.361584514379501343e-01
2.067107260227203369e-01 1.518147885799407959e-01 1.538336277008056641e-01 -8.453767299652099609e-01 1.614975929260253906e-01 1.938771605491638184e-01 2.089620381593704224e-01 -2.975926101207733154e-01
-4.830951243638992310e-02 1.457852721214294434e-01 -4.145362228155136108e-02 -7.273021340370178223e-01 4.671331048011779785e-01 9.285622090101242065e-02 4.621509015560150146e-01 -7.284951955080032349e-02
-5.206559225916862488e-02 -5.036137700080871582e-01 3.808867931365966797e-01 -9.708886593580245972e-02 7.866182178258895874e-02 7.214359045028686523e-01 -2.423346042633056641e-01 -6.146242097020149231e-02
-4.292119145393371582e-01 4.471423029899597168e-01 2.030169516801834106e-01 -3.523521125316619873e-01 4.030176103115081787e-01 -1.053898129612207413e-02 -5.344450473785400391e-01 -4.803223535418510437e-02
1.982753425836563110e-01 -2.762303501367568970e-02 -4.652338102459907532e-02 -6.740781068801879883e-01 -2.607528492808341980e-02 6.545633673667907715e-01 -2.618769705295562744e-01 -7.527000457048416138e-02
-1.555102169513702393e-01 -1.728846430778503418e-01 2.121163755655288696e-01 -2.901782989501953125e-01 4.274172484874725342e-01 5.559722185134887695e-01 -4.718021154403686523e-01 3.199107944965362549e-01
-7.453861087560653687e-02 1.258474290370941162e-01 5.067213252186775208e-02 -2.499186992645263672e-01 4.866281151771545410e-02 7.593269944190979004e-01 -5.469443202018737793e-01 1.883767992258071899e-01
-3.429319262504577637e-01 -1.224127635359764099e-01 -1.371543481945991516e-02 4.689528793096542358e-02 -8.462173491716384888e-02 8.426407575607299805e-01 3.262935876846313477e-01 -2.033561170101165771e-01
2.849131226539611816e-01 2.701804041862487793e-01 9.129463136196136475e-02 -6.981223225593566895e-01 2.058594226837158203e-01 4.784880578517913818e-01 2.127336263656616211e-01 -1.831203848123550415e-01
-4.966870546340942383e-01 -1.202251762151718140e-01 6.336916685104370117e-01 1.952446401119232178e-01 6.998652964830398560e-02 5.404884815216064453e-01 2.731895633041858673e-02 3.728155419230461121e-02
-5.080983042716979980e-01 5.391292572021484375e-01 6.023703813552856445e-01 3.119211643934249878e-02 1.432210355997085571e-01 1.811713129281997681e-01 6.109510548412799835e-03 -1.843371540307998657e-01
-5.971699357032775879e-01 -2.087835669517517090e-01 -1.406307965517044067e-01 -1.756174713373184204e-01 2.075189650058746338e-01 4.498414993286132812e-01 3.961140215396881104e-01 -3.832118213176727295e-01
-2.121093124151229858e-02 4.648526906967163086e-01 -4.463210105895996094e-01 -1.850068867206573486e-01 2.285895049571990967e-01 5.198458433151245117e-01 -1.686568409204483032e-01 -4.461994767189025879e-01
-4.463824927806854248e-01 2.041284739971160889e-01 -5.056276917457580566e-01 3.130086883902549744e-02 3.688819110393524170e-01 5.946695208549499512e-01 -9.466414153575897217e-02 -6.138556450605392456e-02
-2.492076009511947632e-01 2.513996958732604980e-01 2.795930504798889160e-01 4.326872061938047409e-03 8.606988191604614258e-01 -3.062154725193977356e-02 1.209008172154426575e-01 -2.003641724586486816e-01
2.214866727590560913e-01 1.623944640159606934e-01 2.065170854330062866e-01 -6.018154025077819824e-01 -9.890522807836532593e-02 6.603088974952697754e-01 -2.316529452800750732e-01 -1.424341052770614624e-01
2.045567147433757782e-02 3.269093334674835205e-01 6.479782462120056152e-01 -1.177120879292488098e-01 1.796182096004486084e-01 4.822769761085510254e-01 -3.500143885612487793e-01 -2.676119804382324219e-01
-5.343131721019744873e-02 3.378180563449859619e-01 -4.436609894037246704e-02 -9.133946299552917480e-01 2.248617634177207947e-02 1.161418482661247253e-01 -1.685122773051261902e-02 -1.802424192428588867e-01
-4.069685041904449463e-01 2.811802625656127930e-01 2.229275405406951904e-01 1.594778895378112793e-01 1.528258919715881348e-01 4.590789079666137695e-01 4.025390446186065674e-01 -5.329515933990478516e-01
4.447686672210693359e-02 4.564176797866821289e-01 2.375569194555282593e-01 -7.284349799156188965e-01 2.384815216064453125e-01 2.280431389808654785e-01 2.456063777208328247e-01 -1.829056888818740845e-01
-4.193255901336669922e-01 -1.859862729907035828e-02 6.610712409019470215e-02 1.120415776968002319e-01 5.158711075782775879e-01 6.053073406219482422e-01 3.398197293281555176e-01 2.426917403936386108e-01
-2.431831136345863342e-02 4.117630422115325928e-01 -4.505527764558792114e-02 -8.744165301322937012e-01 1.809989213943481445e-01 2.631765604019165039e-02 6.534542888402938843e-02 -1.596947461366653442e-01
-3.611267507076263428e-01 2.357643991708755493e-01 7.106914371252059937e-02 -1.418281942605972290e-01 3.257204890251159668e-01 3.758986294269561768e-01 7.322469353675842285e-01 -7.250850647687911987e-02
-3.517318665981292725e-01 1.696076542139053345e-01 2.218021750450134277e-01 1.755462288856506348e-01 1.736556291580200195e-01 5.809506773948669434e-01 4.942883849143981934e-01 -3.943655788898468018e-01
-3.732643723487854004e-01 4.175721108913421631e-01 3.420448899269104004e-01 -5.240159630775451660e-01 -3.111670017242431641e-01 3.646668791770935059e-01 -2.463048398494720459e-01 6.516890227794647217e-02
1.719139665365219116e-01 2.368093132972717285e-01 6.457217931747436523e-01 -4.991097152233123779e-01 1.565507650375366211e-01 3.187304139137268066e-01 -2.289306521415710449e-01 -2.641842663288116455e-01
-7.867770642042160034e-02 -2.826639711856842041e-01 -1.453023552894592285e-01 -2.987427711486816406e-01 -1.669504195451736450e-01 8.742665052413940430e-01 9.950289130210876465e-02 -3.788942843675613403e-02
2.927668392658233643e-02 4.247906431555747986e-02 3.320586085319519043e-01 -4.257139861583709717e-01 2.055520415306091309e-01 4.746372401714324951e-01 -6.620494723320007324e-01 1.191800343804061413e-03
-4.000614285469055176e-01 -1.093889772891998291e-01 6.495043635368347168e-03 -6.644546240568161011e-02 3.288815319538116455e-01 1.395990997552871704e-01 3.222620859742164612e-02 -8.335695266723632812e-01
-3.827668428421020508e-01 4.195306003093719482e-01 -6.169660761952400208e-02 -7.246629595756530762e-01 3.482860028743743896e-01 -1.513693630695343018e-01 -2.101236209273338318e-02 -6.231643632054328918e-02
-3.965897858142852783e-01 1.901968270540237427e-01 -1.810464560985565186e-01 1.436382085084915161e-01 6.103516817092895508e-01 5.693706274032592773e-01 1.473703980445861816e-01 1.862842738628387451e-01
-1.390493810176849365e-01 4.837583005428314209e-01 4.884853661060333252e-01 1.642063856124877930e-01 2.985539138317108154e-01 3.965001106262207031e-01 -3.569469451904296875e-01 -3.275721669197082520e-01
-4.371115565299987793e-01 6.781762838363647461e-01 -3.088582456111907959e-01 -3.975299596786499023e-01 2.617788910865783691e-01 6.274095736443996429e-03 -9.959127008914947510e-02 -1.307702064514160156e-01
-7.055286765098571777e-01 2.799532413482666016e-01 -5.326601117849349976e-02 -3.282752335071563721e-01 -6.906402856111526489e-02 2.811426222324371338e-01 -1.258876770734786987e-01 -4.621632993221282959e-01
-3.300515115261077881e-01 1.471462994813919067e-01 -2.503904402256011963e-01 1.776076257228851318e-01 4.475850760936737061e-01 7.404120564460754395e-01 -1.172297298908233643e-01 1.135293990373611450e-01
-2.051251977682113647e-01 2.509612217545509338e-02 1.557373553514480591e-01 8.600158616900444031e-03 1.762010604143142700e-01 3.966929912567138672e-01 2.460390925407409668e-01 -8.270539641380310059e-01
2.423870563507080078e-02 1.233567148447036743e-01 2.588819563388824463e-01 -4.130588769912719727e-01 7.966921925544738770e-01 1.123063415288925171e-01 -2.654575407505035400e-01 -1.695859581232070923e-01
-3.980908393859863281e-01 5.921768769621849060e-02 -1.267025023698806763e-01 6.043877452611923218e-02 6.053297519683837891e-01 5.144357085227966309e-01 -3.268703222274780273e-01 2.835457921028137207e-01
-2.869944274425506592e-01 6.076536178588867188e-01 1.222573742270469666e-01 6.899804621934890747e-02 7.106386423110961914e-01 9.289444983005523682e-02 1.789615862071514130e-02 -1.213540881872177124e-01
-5.430839210748672485e-02 3.698662221431732178e-01 -2.161519974470138550e-01 -7.381139993667602539e-01 4.904975295066833496e-01 1.532331407070159912e-01 -5.857740342617034912e-02 3.487179800868034363e-02
-3.740780055522918701e-01 3.042635619640350342e-01 -6.256797313690185547e-01 -2.597059607505798340e-01 5.428531765937805176e-02 5.141875743865966797e-01 -1.148399412631988525e-01 -1.674604862928390503e-01
-7.572148740291595459e-02 7.127910852432250977e-02 2.753826379776000977e-01 -4.436791539192199707e-01 7.025282829999923706e-02 4.634682238101959229e-01 -7.042572498321533203e-01 2.796739339828491211e-02
-5.759977698326110840e-01 1.925057321786880493e-01 6.129697561264038086e-01 -1.391943693161010742e-01 2.915965616703033447e-01 1.042639464139938354e-01 -3.698840737342834473e-01 -5.785707384347915649e-02
-8.150276541709899902e-02 -2.274059690535068512e-02 -7.156005501747131348e-02 -3.556645512580871582e-01 4.215347170829772949e-01 5.847052931785583496e-01 -5.539922118186950684e-01 1.863943338394165039e-01
-5.100054666399955750e-02 4.010230898857116699e-01 -3.549441695213317871e-01 -6.710336804389953613e-01 -2.031104825437068939e-02 4.880855977535247803e-01 -8.064508438110351562e-02 1.231431216001510620e-01
-2.682948410511016846e-01 1.717928647994995117e-01 -1.154706403613090515e-01 2.819136381149291992e-01 5.429867506027221680e-01 7.020149827003479004e-01 -6.717764586210250854e-02 1.162924170494079590e-01
-7.301872223615646362e-02 4.782354459166526794e-02 2.427754402160644531e-01 -2.987929619848728180e-02 1.140754148364067078e-01 4.610385298728942871e-01 3.137499094009399414e-01 -7.800896167755126953e-01
-2.544769458472728729e-02 2.448623627424240112e-01 -4.465522989630699158e-02 1.007873713970184326e-01 1.877878755331039429e-01 4.359352588653564453e-01 -3.396462798118591309e-01 -7.658845782279968262e-01
-2.540043294429779053e-01 1.792128980159759521e-01 -8.662255853414535522e-02 2.084208279848098755e-01 6.469337940216064453e-01 6.138613224029541016e-01 -1.798430979251861572e-01 1.572552621364593506e-01
-5.825198255479335785e-03 -3.605336323380470276e-02 3.047352731227874756e-01 -4.034010469913482666e-01 6.158115267753601074e-01 -6.499822437763214111e-02 -3.794156908988952637e-01 -4.643975794315338135e-01
-4.725010991096496582e-01 2.817037701606750488e-01 1.799104809761047363e-01 -5.223605632781982422e-01 7.250392436981201172e-02 1.134317517280578613e-01 -6.016877889633178711e-01 1.095702052116394043e-01
3.560157716274261475e-01 2.274618148803710938e-01 -1.311014499515295029e-02 -4.668508768081665039e-01 6.133796274662017822e-02 6.196305751800537109e-01 -3.489978611469268799e-01 -3.064124882221221924e-01
2.794579565525054932e-01 2.894796729087829590e-01 1.014884095638990402e-02 -7.412315607070922852e-01 4.375003576278686523e-01 2.290942221879959106e-01 -1.240237355232238770e-01 -1.711859852075576782e-01
-3.686989247798919678e-01 2.018615305423736572e-01 4.249599277973175049e-01 -5.508813261985778809e-01 -6.152432784438133240e-02 4.391769468784332275e-01 -1.267171502113342285e-01 3.557149171829223633e-01
-2.044835835695266724e-01 4.174451529979705811e-01 1.210980564355850220e-01 -1.174350734800100327e-02 8.440707325935363770e-01 7.276132702827453613e-02 1.609154194593429565e-01 -1.596246510744094849e-01
1.164431124925613403e-02 -9.263726323843002319e-02 4.159236550331115723e-01 -6.361405253410339355e-01 3.299161791801452637e-01 3.112096190452575684e-01 -4.350892901420593262e-01 1.364427208900451660e-01
6.239386647939682007e-02 1.246276497840881348e-01 5.377914756536483765e-02 -4.201821982860565186e-01 7.423617839813232422e-01 1.738934963941574097e-01 3.874167203903198242e-01 -2.640038132667541504e-01
-2.102613747119903564e-01 5.016322135925292969e-01 3.524731695652008057e-01 -6.222044229507446289e-01 -1.848555505275726318e-01 2.082856893539428711e-01 -3.277150094509124756e-01 -8.847650885581970215e-02
-2.507365643978118896e-01 2.421094924211502075e-01 4.074440300464630127e-01 -4.149888753890991211e-01 6.882467865943908691e-01 -4.994919151067733765e-02 -1.448304802179336548e-01 -2.076858431100845337e-01
-2.483576089143753052e-01 2.056580185890197754e-01 4.726261645555496216e-02 -8.474892377853393555e-02 7.508148550987243652e-01 4.385400712490081787e-01 -1.470765005797147751e-02 3.610408306121826172e-01
-3.117360472679138184e-01 2.735219597816467285e-01 4.686469435691833496e-01 -1.798210293054580688e-01 -1.847817301750183105e-01 6.804952025413513184e-01 -2.344573438167572021e-01 1.544429063796997070e-01
-1.440695859491825104e-02 -1.158862933516502380e-01 -4.341620206832885742e-02 -2.649195790290832520e-01 6.916238665580749512e-01 4.871647059917449951e-01 4.441987276077270508e-01 3.619429841637611389e-02
3.188383206725120544e-02 1.599730700254440308e-01 1.140182688832283020e-01 -6.248257756233215332e-01 7.408419251441955566e-01 8.474963158369064331e-02 -1.106076315045356750e-01 -4.149027913808822632e-02
1.626335643231868744e-02 7.784903794527053833e-02 5.262995362281799316e-01 -5.608593225479125977e-01 4.120884239673614502e-01 3.444840013980865479e-01 -2.859540879726409912e-01 1.785071939229965210e-01
4.367214441299438477e-02 1.125876908190548420e-03 -2.166927456855773926e-01 -8.322161436080932617e-01 3.128305077552795410e-01 3.584387302398681641e-01 -1.765152364969253540e-01 -3.245177119970321655e-02
-1.952556818723678589e-01 4.180660545825958252e-01 1.105468869209289551e-01 2.300457060337066650e-01 6.927428841590881348e-01 4.386949837207794189e-01 -2.043703496456146240e-01 -8.854962885379791260e-02
-3.112484812736511230e-01 1.891017258167266846e-01 4.489529505372047424e-02 -2.273230440914630890e-02 2.990143597126007080e-01 5.417827367782592773e-01 6.552706956863403320e-01 -2.291610091924667358e-01
6.657706201076507568e-02 2.407158315181732178e-01 6.006154417991638184e-01 -6.409646868705749512e-01 2.433086335659027100e-01 2.668832838535308838e-01 -1.639011055231094360e-01 -9.359185397624969482e-02
-2.094079554080963135e-01 -2.001745402812957764e-01 -2.385288178920745850e-01 -6.934627890586853027e-02 4.424152374267578125e-01 3.622789978981018066e-01 -1.170398369431495667e-01 -7.167272567749023438e-01
-2.976856827735900879e-01 4.113241136074066162e-01 4.815692007541656494e-01 -2.475532144308090210e-01 1.682563573122024536e-01 2.531659007072448730e-01 -5.890310406684875488e-01 -9.820089489221572876e-02
-1.647551357746124268e-01 3.224647641181945801e-01 8.168788254261016846e-02 -3.962897956371307373e-01 -1.584133952856063843e-01 7.014374136924743652e-01 -3.879052102565765381e-01 1.938403099775314331e-01
-2.858761698007583618e-02 1.007079854607582092e-01 3.621495962142944336e-01 -8.157692551612854004e-01 2.396022081375122070e-01 -1.199203915894031525e-02 2.086955606937408447e-01 -3.021621406078338623e-01
-3.554606139659881592e-01 4.402587413787841797e-01 3.719700276851654053e-01 -1.925303936004638672e-01 -1.023084018379449844e-02 5.226514935493469238e-01 -4.568360447883605957e-01 1.497395187616348267e-01
1.990323700010776520e-02 7.033991813659667969e-02 6.333225965499877930e-01 -6.402527689933776855e-01 1.381779611110687256e-01 1.427009254693984985e-01 1.367783844470977783e-01 -3.542174994945526123e-01
-2.885601520538330078e-01 4.165115058422088623e-01 -1.426458358764648438e-01 9.588263928890228271e-03 7.553038597106933594e-01 2.786091864109039307e-01 2.388732433319091797e-01 1.328305751085281372e-01
-5.267367139458656311e-02 5.491011142730712891e-01 -1.746444404125213623e-01 -4.648559540510177612e-02 6.809634566307067871e-01 3.876848891377449036e-02 1.058524101972579956e-01 -4.320102035999298096e-01
-4.022517204284667969e-01 -1.820593327283859253e-01 4.262911379337310791e-01 -1.391967013478279114e-02 1.995730400085449219e-01 6.463494300842285156e-01 2.358171194791793823e-01 3.315468430519104004e-01
-8.280009031295776367e-01 6.719473004341125488e-02 -7.535843551158905029e-02 -1.088220998644828796e-01 6.579217035323381424e-03 3.183928430080413818e-01 4.242919981479644775e-01 -1.045819371938705444e-01
-6.374793499708175659e-02 -4.173185527324676514e-01 -1.395926922559738159e-01 -1.244311854243278503e-01 6.236610412597656250e-01 6.168898344039916992e-01 5.498413741588592529e-02 -1.195098012685775757e-01
-9.831712394952774048e-02 4.112863540649414062e-01 -3.827997744083404541e-01 -6.882627010345458984e-01 -3.109702095389366150e-02 4.276617765426635742e-01 1.150517910718917847e-01 6.194688379764556885e-02
-2.309939451515674591e-02 -9.392255544662475586e-02 4.670055806636810303e-01 -5.035982728004455566e-01 2.972443997859954834e-01 5.508801341056823730e-01 4.947953298687934875e-02 3.530836999416351318e-01
6.381304562091827393e-02 2.338565140962600708e-01 4.769416451454162598e-01 -7.079408764839172363e-01 3.373560607433319092e-01 2.032698243856430054e-01 2.351600378751754761e-01 -4.644759744405746460e-02
-4.053840339183807373e-01 1.454119831323623657e-01 4.048331975936889648e-01 -1.075383797287940979e-01 1.498763263225555420e-01 4.458712637424468994e-01 -6.326746344566345215e-01 -1.323757022619247437e-01
-5.535922050476074219e-01 1.856213212013244629e-01 1.146652176976203918e-01 2.932920753955841064e-01 6.582106947898864746e-01 3.198841810226440430e-01 -1.559846997261047363e-01 3.696423256769776344e-03
-3.527786731719970703e-01 1.123827882111072540e-02 6.643974781036376953e-01 -2.085553482174873352e-02 4.313975572586059570e-01 2.621189057826995850e-01 -4.031895697116851807e-01 -1.272395402193069458e-01
-1.345014572143554688e-01 4.631876647472381592e-01 -3.262928128242492676e-01 -6.663808822631835938e-01 4.501502215862274170e-01 3.711269423365592957e-02 -1.050476208329200745e-01 -4.229357466101646423e-02
1.333413571119308472e-01 -8.125643432140350342e-02 -3.296146634966135025e-03 -8.436913490295410156e-01 3.751867711544036865e-01 2.670320570468902588e-01 1.892989277839660645e-01 -1.260403990745544434e-01
-7.665876746177673340e-01 -6.643398106098175049e-02 8.189712651073932648e-03 2.271190881729125977e-01 4.719577133655548096e-01 3.401464521884918213e-01 -8.959677070379257202e-02 9.903717786073684692e-02
-4.379322230815887451e-01 1.327221244573593140e-01 3.001977503299713135e-01 -1.429017782211303711e-01 1.050101816654205322e-01 2.396995872259140015e-01 4.172787666320800781e-01 -6.614045500755310059e-01
-8.763750642538070679e-02 1.195004880428314209e-01 -3.093298673629760742e-01 -8.323778957128524780e-02 8.742820471525192261e-02 9.291897416114807129e-01 -5.958154052495956421e-02 2.895884774625301361e-02
4.425451904535293579e-02 5.133134126663208008e-02 -2.075211405754089355e-01 -3.835769295692443848e-01 7.879684120416641235e-02 7.048059701919555664e-01 -5.392380952835083008e-01 -1.071086227893829346e-01
-2.071788012981414795e-01 1.648430675268173218e-01 -2.905346453189849854e-01 -2.138164490461349487e-01 8.321774601936340332e-01 2.009028047323226929e-01 2.237876057624816895e-01 -1.296683400869369507e-01
4.822959378361701965e-02 6.858445405960083008e-01 1.805489510297775269e-01 -2.361065894365310669e-01 5.142058730125427246e-01 2.921549975872039795e-01 -2.494559437036514282e-01 -1.641839444637298584e-01
-4.549983516335487366e-02 4.190162420272827148e-01 -1.106932237744331360e-01 -6.836234927177429199e-01 3.842500150203704834e-01 3.522582948207855225e-01 -1.854986399412155151e-01 1.913569718599319458e-01
-1.966171562671661377e-01 3.574864566326141357e-01 3.855668902397155762e-01 -3.483000695705413818e-01 4.803968966007232666e-01 4.264357313513755798e-02 -3.988928794860839844e-01 -4.145541191101074219e-01
6.643889099359512329e-02 -3.228252753615379333e-02 4.505241215229034424e-01 -2.116855680942535400e-01 6.471888422966003418e-01 2.404205203056335449e-01 -3.128499686717987061e-01 -4.150066673755645752e-01
-2.612766623497009277e-01 7.590496540069580078e-01 4.000662565231323242e-01 -2.538106441497802734e-01 1.919740587472915649e-01 2.663166821002960205e-01 1.527140438556671143e-01 -2.271112054586410522e-03
2.756215929985046387e-01 1.500876992940902710e-01 3.938973844051361084e-01 -4.554625749588012695e-01 5.426657199859619141e-01 2.504476606845855713e-01 -1.833310723304748535e-01 -3.848180174827575684e-01
6.604836136102676392e-02 1.849632859230041504e-01 -4.303359985351562500e-02 -1.863738298416137695e-01 1.363712400197982788e-01 7.824015617370605469e-01 -5.404393672943115234e-01 4.489203542470932007e-02
-2.227439284324645996e-01 -4.793179929256439209e-01 -1.224300265312194824e-01 -2.722370028495788574e-01 2.762122545391321182e-03 7.661653757095336914e-01 3.376487642526626587e-02 -2.082792073488235474e-01
-3.110912144184112549e-01 2.147281467914581299e-01 -2.772291302680969238e-01 -2.102235406637191772e-01 4.842184484004974365e-01 2.515905536711215973e-02 -2.423929981887340546e-02 -7.073727846145629883e-01
-3.563746809959411621e-01 -1.365081071853637695e-01 4.779215753078460693e-01 -2.558614611625671387e-01 2.559238374233245850e-01 5.706849694252014160e-01 5.003449320793151855e-02 4.084196090698242188e-01
-1.470274925231933594e-01 3.736215233802795410e-01 5.101970434188842773e-01 -3.494084477424621582e-01 5.188303589820861816e-01 4.040217399597167969e-02 -3.185212016105651855e-01 -2.900514304637908936e-01
-2.028943784534931183e-02 3.521734476089477539e-01 -1.504517942667007446e-01 -7.312006950378417969e-01 4.090654253959655762e-01 3.298233449459075928e-01 -3.603624552488327026e-02 2.021276056766510010e-01
3.060684800148010254e-01 7.961456477642059326e-02 3.008009493350982666e-01 -5.061746835708618164e-01 3.861177563667297363e-01 5.456702709197998047e-01 1.538722962141036987e-01 -2.876977622509002686e-01
2.040181308984756470e-01 2.007037848234176636e-01 -1.897189915180206299e-01 -7.808965444564819336e-01 2.296921759843826294e-01 4.483835399150848389e-01 8.107982575893402100e-02 -1.091864556074142456e-01
-1.141014620661735535e-01 4.418373405933380127e-01 -2.276341766119003296e-01 -7.486843466758728027e-01 4.184047579765319824e-01 6.560778710991144180e-03 -1.485567539930343628e-02 -6.394411623477935791e-02
-7.042229175567626953e-02 -5.364555716514587402e-01 -7.872211188077926636e-02 -2.653031945228576660e-01 2.833060324192047119e-01 6.358672976493835449e-01 -8.069775253534317017e-02 -3.735927045345306396e-01
-3.207349404692649841e-02 3.931963443756103516e-01 -2.476994693279266357e-01 -7.322427630424499512e-01 4.443756639957427979e-01 1.979747861623764038e-01 -1.787549071013927460e-02 9.924811124801635742e-02
9.014166891574859619e-02 6.142984330654144287e-02 6.371747255325317383e-01 -5.529370307922363281e-01 1.544329673051834106e-01 4.756404161453247070e-01 -1.621160209178924561e-01 -2.253309125080704689e-03
-1.204040050506591797e-01 6.432104110717773438e-01 3.506826758384704590e-01 -5.699806809425354004e-01 3.379864692687988281e-01 2.485732175409793854e-02 -3.956425935029983521e-02 -8.665344119071960449e-02
2.660959400236606598e-02 1.290946751832962036e-01 -1.998913288116455078e-01 -4.804047346115112305e-01 6.666225194931030273e-01 2.753382027149200439e-01 3.197764158248901367e-01 -2.990443706512451172e-01
-7.388588041067123413e-02 -4.553083479404449463e-01 -2.570414543151855469e-01 -3.069731295108795166e-01 5.782761573791503906e-01 5.150359272956848145e-01 -2.107703685760498047e-02 -1.637767553329467773e-01
1.047841534018516541e-01 -1.159795522689819336e-01 -1.727225333452224731e-01 -8.371828198432922363e-01 3.473903536796569824e-01 2.946698963642120361e-01 6.798129528760910034e-02 -1.809114217758178711e-01
-3.140448629856109619e-01 1.213101744651794434e-01 3.846416771411895752e-01 -3.992801606655120850e-01 2.155950516462326050e-01 4.947332143783569336e-01 -3.900913000106811523e-01 3.686088621616363525e-01
1.596388965845108032e-01 2.512329220771789551e-01 4.164392650127410889e-01 -7.757222056388854980e-01 2.893049716949462891e-01 1.555990725755691528e-01 1.081902757287025452e-01 -1.289074420928955078e-01
-3.792699873447418213e-01 2.912890911102294922e-01 -4.212307929992675781e-01 5.321388319134712219e-02 6.075677275657653809e-01 4.148733019828796387e-01 -2.207844406366348267e-01 3.214926645159721375e-02
4.603201523423194885e-03 3.145409524440765381e-01 1.383427530527114868e-01 -3.827488720417022705e-01 7.915790677070617676e-01 -1.349708065390586853e-03 -2.331670671701431274e-01 -2.333263605833053589e-01
-7.073935270309448242e-01 1.965483725070953369e-01 5.033671855926513672e-01 4.254681617021560669e-02 1.580711007118225098e-01 1.226866096258163452e-01 -3.806834220886230469e-01 -1.442778706550598145e-01
-9.077647328376770020e-02 -2.542630136013031006e-01 4.000763595104217529e-01 -5.227679014205932617e-01 5.021414756774902344e-01 4.521046951413154602e-02 -2.954446375370025635e-01 -3.902371525764465332e-01
-1.275923848152160645e-01 3.624932467937469482e-02 -4.752711653709411621e-01 -5.534392595291137695e-01 2.310478240251541138e-01 5.405359864234924316e-01 -3.206316828727722168e-01 4.314490035176277161e-02
-8.574450388550758362e-03 3.580803275108337402e-01 3.194924816489219666e-02 -4.760241806507110596e-01 -1.867648661136627197e-01 7.766416668891906738e-01 -4.149204492568969727e-02 -6.565139442682266235e-02
-2.715930640697479248e-01 -1.807718276977539062e-01 -1.795783787965774536e-01 -9.586697816848754883e-02 3.503892719745635986e-01 4.227842688560485840e-01 -5.934629216790199280e-02 -7.396477460861206055e-01
-2.373905777931213379e-01 2.474926710128784180e-01 3.249090611934661865e-01 -5.753611922264099121e-01 -2.731446623802185059e-01 5.154644250869750977e-01 -2.540039122104644775e-01 2.023792266845703125e-01
9.751958400011062622e-02 2.128948718309402466e-01 -3.245557844638824463e-02 -4.544785916805267334e-01 5.934107899665832520e-01 3.931329250335693359e-01 4.802592694759368896e-01 1.492472458630800247e-02
-2.650509215891361237e-02 3.902437984943389893e-01 -4.323795139789581299e-01 -6.968933343887329102e-01 5.670350790023803711e-02 4.132677316665649414e-01 -1.500199735164642334e-02 -1.282161939889192581e-02
-2.718477249145507812e-01 2.436345219612121582e-01 -2.942618913948535919e-02 3.073078095912933350e-01 6.084698438644409180e-01 6.261085867881774902e-01 -5.342795699834823608e-02 7.959251105785369873e-02
2.617461383342742920e-01 5.025991052389144897e-02 2.256423234939575195e-01 -5.893486738204956055e-01 5.544570088386535645e-01 2.684142887592315674e-01 -2.344988137483596802e-01 -3.102550208568572998e-01
-5.837529152631759644e-02 5.513299107551574707e-01 4.956890642642974854e-01 1.100420504808425903e-01 3.921948373317718506e-01 5.235677957534790039e-01 -5.368290841579437256e-02 -6.315672397613525391e-02
-2.763269841670989990e-01 3.238430917263031006e-01 2.020784616470336914e-01 -6.846337318420410156e-01 5.358217954635620117e-01 3.072023158892989159e-03 2.649606019258499146e-02 -1.462651938199996948e-01
1.696036756038665771e-01 8.247196674346923828e-02 5.741952657699584961e-01 -4.385027885437011719e-01 1.086093485355377197e-01 3.559354841709136963e-01 -4.445388019084930420e-01 -3.261090219020843506e-01
-5.157084017992019653e-02 8.036562800407409668e-02 -1.841981709003448486e-01 6.381202489137649536e-02 1.916313320398330688e-01 5.431019663810729980e-01 -3.073739111423492432e-01 -7.257546782493591309e-01
1.545763909816741943e-01 1.291079670190811157e-01 4.554525613784790039e-01 -7.632492780685424805e-01 3.588790446519851685e-02 3.661276996135711670e-01 1.353316456079483032e-01 -1.256926059722900391e-01
-5.153384208679199219e-01 2.008389532566070557e-01 -2.475176006555557251e-01 1.355946063995361328e-01 4.905543029308319092e-01 5.570033788681030273e-01 2.109117209911346436e-01 1.380545198917388916e-01
-3.647309262305498123e-03 -6.141199171543121338e-02 5.293091535568237305e-01 -6.165829896926879883e-01 2.460792958736419678e-01 2.436773031949996948e-01 -5.110201984643936157e-02 -4.618738889694213867e-01
5.390786100178956985e-03 1.683842092752456665e-01 -1.157455667853355408e-01 -4.061952829360961914e-01 2.079013139009475708e-01 6.742016077041625977e-01 -5.434249639511108398e-01 -1.202641613781452179e-02
-3.010212071239948273e-02 2.189732939004898071e-01 1.259531378746032715e-01 -9.044147729873657227e-01 1.737335771322250366e-01 5.605424568057060242e-02 9.441640228033065796e-02 -2.739970088005065918e-01
-1.201140657067298889e-01 -3.964066505432128906e-01 -4.635898023843765259e-02 -9.620880335569381714e-02 6.228150725364685059e-01 5.012720227241516113e-01 3.192528188228607178e-01 -2.755622267723083496e-01
-5.419177412986755371e-01 2.964786887168884277e-01 -4.391263425350189209e-01 -7.929039001464843750e-02 2.930263876914978027e-01 1.788755506277084351e-01 -3.732873797416687012e-01 -4.026193022727966309e-01
-3.030683696269989014e-01 2.288727909326553345e-01 -2.133490741252899170e-01 -7.339653968811035156e-01 5.143003463745117188e-01 5.657245218753814697e-02 3.635997325181961060e-02 5.016326904296875000e-02
-2.355456948280334473e-01 -1.740518361330032349e-01 6.520665287971496582e-01 -1.886436790227890015e-01 2.953406274318695068e-01 8.078277111053466797e-02 -3.989972770214080811e-01 -4.477681219577789307e-01
3.557626530528068542e-02 4.143706560134887695e-01 1.271786689758300781e-01 -2.855770289897918701e-01 7.756296396255493164e-01 -1.733010285533964634e-03 1.337383687496185303e-01 -3.313794136047363281e-01
-5.211502909660339355e-01 5.883540511131286621e-01 -1.836857348680496216e-01 -2.551570534706115723e-01 -3.069292753934860229e-02 4.802183508872985840e-01 -1.359156519174575806e-01 1.826789230108261108e-01
-1.604674309492111206e-01 5.467087775468826294e-02 -4.598319157958030701e-02 -2.321950495243072510e-01 -7.239422202110290527e-02 8.208288550376892090e-01 -4.812324345111846924e-01 6.816722452640533447e-02
-3.881224095821380615e-01 -2.350896298885345459e-01 -3.132201135158538818e-01 -2.007206529378890991e-01 3.016740381717681885e-01 3.889977335929870605e-01 -5.749431997537612915e-02 -6.403640508651733398e-01
-3.514957800507545471e-02 -3.962957262992858887e-01 -2.538797855377197266e-01 -5.783474445343017578e-01 4.735967218875885010e-01 2.703644335269927979e-01 1.731433789245784283e-03 -3.812868297100067139e-01
-2.094407975673675537e-01 3.979588449001312256e-01 -5.074233412742614746e-01 -3.776414394378662109e-01 5.581031441688537598e-01 2.133746445178985596e-01 2.767048031091690063e-02 -1.997454464435577393e-01
-3.271346390247344971e-01 8.452321588993072510e-02 1.555342599749565125e-02 6.500220298767089844e-02 9.850613027811050415e-02 4.529498517513275146e-01 2.357932627201080322e-01 -7.816048264503479004e-01
-5.097074508666992188e-01 7.240246981382369995e-02 -2.577782273292541504e-01 1.030229553580284119e-01 3.052350878715515137e-01 7.163127660751342773e-01 2.270500212907791138e-01 8.288437500596046448e-03
-1.246657744050025940e-01 2.025824934244155884e-01 -4.692285954952239990e-01 -2.631134390830993652e-01 5.838420987129211426e-01 3.072623908519744873e-01 8.579919114708900452e-03 -4.676102995872497559e-01
