# Supplementary material for: Where is your field going? A machine learning approach to study the relative motion of the domains of physics
Source: PLoS One. 2020 Jun 18;15(6):e0233997. doi: 10.1371/journal.pone.0233997 (PMC7302634; doi:10.1371/journal.pone.0233997)
Supplement: S25 Data — (ZIP) [file pone.0233997.s025.zip › 24/Pacs4Run_24_VS_500_embeddings1996-2000ED8.txt]

1.518786102533340454e-01 1.910572350025177002e-01 4.061692953109741211e-01 3.876908719539642334e-01 4.696737825870513916e-01 9.123227559030056000e-03 -3.517843186855316162e-01 -5.298333168029785156e-01
-1.634370237588882446e-01 -2.302369177341461182e-01 8.028122782707214355e-01 -9.718123823404312134e-02 1.388510316610336304e-01 2.820115089416503906e-01 -2.109360247850418091e-01 -3.507472276687622070e-01
-1.134672015905380249e-01 8.685833960771560669e-02 5.622384548187255859e-01 4.142159223556518555e-01 -1.267091184854507446e-01 -3.156858682632446289e-01 -3.464714586734771729e-01 -5.061014890670776367e-01
1.710261106491088867e-01 -1.844317279756069183e-02 1.516030579805374146e-01 1.285509616136550903e-01 3.829119727015495300e-02 1.071178764104843140e-01 -5.533235669136047363e-01 -7.821724414825439453e-01
6.458744406700134277e-01 -9.545942395925521851e-02 4.145111143589019775e-02 -6.993906572461128235e-03 6.129783987998962402e-01 -6.767290085554122925e-02 -2.076319307088851929e-01 -3.854005038738250732e-01
2.447434663772583008e-01 -3.016096353530883789e-01 5.362558364868164062e-01 3.367492556571960449e-02 6.258865594863891602e-01 -1.900945007801055908e-01 -3.430108129978179932e-01 1.220734268426895142e-01
3.276440799236297607e-01 2.602242529392242432e-01 3.667486906051635742e-01 6.485249102115631104e-02 1.987358778715133667e-01 -4.733765721321105957e-01 -2.759808897972106934e-01 -5.886216759681701660e-01
3.532177209854125977e-01 -3.475075960159301758e-01 4.735779166221618652e-01 -4.091474413871765137e-02 3.122609853744506836e-01 5.048698186874389648e-01 1.740039587020874023e-01 -3.819007873535156250e-01
4.715182781219482422e-01 2.750239372253417969e-01 1.751099377870559692e-01 -7.897530496120452881e-02 5.962815880775451660e-01 -6.964372843503952026e-02 -2.839338779449462891e-01 -4.734040200710296631e-01
-1.689234673976898193e-01 -1.008181646466255188e-02 2.747769355773925781e-01 3.734562098979949951e-01 1.032810434699058533e-01 1.231067534536123276e-02 -7.733463048934936523e-01 -3.840680420398712158e-01
6.693949103355407715e-01 -3.765984773635864258e-01 1.660637259483337402e-01 1.764345616102218628e-01 2.034559696912765503e-01 9.620548039674758911e-02 -4.445615038275718689e-02 -5.465816259384155273e-01
1.718461066484451294e-01 -2.491811513900756836e-01 6.688334941864013672e-01 -1.605771780014038086e-01 2.152410149574279785e-01 -1.454294621944427490e-01 -2.742137908935546875e-01 -5.409092307090759277e-01
2.967089787125587463e-02 -4.639346599578857422e-01 5.053249597549438477e-01 -2.857303805649280548e-02 3.752960562705993652e-01 -1.038911566138267517e-01 4.688896238803863525e-01 -3.952424526214599609e-01
4.752559363842010498e-01 -2.005364373326301575e-02 -4.025715589523315430e-02 -3.120202012360095978e-02 7.209575772285461426e-01 -1.354916095733642578e-01 -2.405311316251754761e-01 -4.185002744197845459e-01
5.848003029823303223e-01 -1.475653797388076782e-01 2.431269437074661255e-01 3.159534931182861328e-01 5.444761514663696289e-01 3.890413343906402588e-01 -8.892978727817535400e-02 1.469005048274993896e-01
5.521107912063598633e-01 -3.326024413108825684e-01 4.729342460632324219e-01 8.359893225133419037e-03 3.319005966186523438e-01 3.425023853778839111e-01 1.158474311232566833e-01 -3.463034033775329590e-01
1.711192429065704346e-01 3.437382727861404419e-02 -1.894489824771881104e-01 4.049941599369049072e-01 5.301331281661987305e-01 5.578636527061462402e-01 1.152089163661003113e-01 -4.050917923450469971e-01
-1.442677527666091919e-01 -3.003020882606506348e-01 -8.050848543643951416e-02 2.302383631467819214e-01 3.748268783092498779e-01 3.352129459381103516e-01 -8.422328531742095947e-02 -7.546904087066650391e-01
3.023805320262908936e-01 -3.837809562683105469e-01 5.914021134376525879e-01 1.639815121889114380e-01 2.393292039632797241e-01 -1.623215079307556152e-01 4.653972387313842773e-01 -2.905348539352416992e-01
2.175692468881607056e-01 3.042060732841491699e-01 6.116977334022521973e-01 4.678586423397064209e-01 -9.808489680290222168e-02 9.838668256998062134e-02 -3.995018303394317627e-01 -2.969075739383697510e-01
7.918061316013336182e-02 -1.874414086341857910e-01 -1.430798023939132690e-01 1.476810574531555176e-01 3.724388480186462402e-01 2.199304550886154175e-01 -1.854739189147949219e-01 -8.335669636726379395e-01
2.621978819370269775e-01 -8.256612718105316162e-02 8.357185721397399902e-01 2.840167284011840820e-01 2.019436843693256378e-02 1.288108527660369873e-01 -3.338505327701568604e-01 -1.299536824226379395e-01
3.361847102642059326e-01 -3.144830465316772461e-01 6.435677409172058105e-01 -6.326628476381301880e-02 1.370711624622344971e-01 2.570218034088611603e-02 -5.288455635309219360e-02 -5.896207094192504883e-01
-1.070933789014816284e-02 -1.227718144655227661e-01 -4.716436937451362610e-02 8.879228830337524414e-01 4.353459775447845459e-01 -4.987192898988723755e-02 1.658800058066844940e-02 4.350393638014793396e-02
2.315846979618072510e-01 -6.740680336952209473e-01 3.776774108409881592e-01 1.336181610822677612e-01 5.372823402285575867e-02 8.496082574129104614e-02 -1.396801769733428955e-01 -5.494460463523864746e-01
5.115889310836791992e-01 -4.576216638088226318e-01 2.344649285078048706e-01 -2.406425401568412781e-02 5.358453989028930664e-01 2.695683240890502930e-01 1.124904677271842957e-02 -3.367230892181396484e-01
2.041876316070556641e-01 -6.098501086235046387e-01 6.558110117912292480e-01 2.089043557643890381e-01 1.906377822160720825e-01 2.281466424465179443e-01 -9.753406047821044922e-02 -1.214681342244148254e-01
7.782092690467834473e-02 -1.530763357877731323e-01 -1.045158281922340393e-01 1.023147329688072205e-01 3.662371337413787842e-01 1.121456399559974670e-01 -1.211387291550636292e-01 -8.875464797019958496e-01
3.506645858287811279e-01 -1.588562130928039551e-01 7.550801038742065430e-01 2.762672007083892822e-01 -5.630698800086975098e-02 3.023872971534729004e-01 -2.207772731781005859e-01 -2.489544451236724854e-01
2.658782899379730225e-01 -6.189348697662353516e-01 5.263438224792480469e-01 2.188167721033096313e-01 2.018713057041168213e-01 2.391505390405654907e-01 -3.345462977886199951e-01 -1.069748029112815857e-01
-1.689696758985519409e-01 2.537655830383300781e-01 -7.732659578323364258e-02 7.842587679624557495e-02 8.070511817932128906e-01 1.726406216621398926e-01 -1.637345366179943085e-02 -4.620797932147979736e-01
-1.426727026700973511e-01 -4.085761010646820068e-01 4.927697032690048218e-02 6.298744678497314453e-01 3.987941741943359375e-01 -3.289535939693450928e-01 2.767981588840484619e-01 -2.639612257480621338e-01
-4.323590695858001709e-01 1.716890372335910797e-02 1.500099599361419678e-01 2.648362219333648682e-01 4.163011312484741211e-01 5.596706867218017578e-01 -9.021512418985366821e-02 -4.748187959194183350e-01
1.507750302553176880e-01 -3.551352918148040771e-01 9.743951261043548584e-02 1.265456080436706543e-01 1.216546669602394104e-01 -3.308670222759246826e-01 -3.967917263507843018e-01 -7.375100851058959961e-01
5.032646059989929199e-01 -1.817164868116378784e-01 7.286698222160339355e-01 3.655919432640075684e-01 9.286568313837051392e-02 -1.411559432744979858e-01 4.375556483864784241e-02 -1.364664733409881592e-01
9.874445945024490356e-02 -4.612060785293579102e-01 3.430384397506713867e-01 -3.392016142606735229e-02 5.414066910743713379e-01 -5.235263109207153320e-01 1.300598680973052979e-01 -2.731231153011322021e-01
4.727053940296173096e-01 -1.778325438499450684e-01 6.847623586654663086e-01 -8.993045240640640259e-02 3.963583707809448242e-01 2.449653893709182739e-01 4.923269152641296387e-02 -2.200148999691009521e-01
8.177018165588378906e-02 -3.700613081455230713e-01 -7.348911464214324951e-02 4.122559726238250732e-01 3.383068740367889404e-01 3.484640121459960938e-01 1.891818046569824219e-01 -6.398000717163085938e-01
2.084107697010040283e-01 -7.256957888603210449e-01 4.028124809265136719e-01 6.274104118347167969e-02 2.382301241159439087e-01 1.095728576183319092e-01 -7.155752927064895630e-02 -4.357247054576873779e-01
4.186156690120697021e-01 -3.656853437423706055e-01 7.447583079338073730e-01 3.503062725067138672e-01 5.009270459413528442e-02 -3.453940153121948242e-02 6.110369041562080383e-02 -7.886486500501632690e-02
3.211586549878120422e-02 -2.260376811027526855e-01 6.735533475875854492e-01 -1.339659988880157471e-01 5.891544818878173828e-01 8.109438419342041016e-02 -3.495069146156311035e-01 -2.049751393496990204e-02
2.023265212774276733e-01 -5.799152851104736328e-01 2.945825457572937012e-01 7.674739509820938110e-02 2.691996693611145020e-01 -3.617264032363891602e-01 1.509897410869598389e-01 -5.513448715209960938e-01
1.514153182506561279e-01 -2.520089149475097656e-01 7.996258139610290527e-01 2.374943643808364868e-01 4.086091220378875732e-01 -4.350965842604637146e-02 1.461756043136119843e-02 2.206620275974273682e-01
3.004987537860870361e-01 -4.830036163330078125e-01 6.081115603446960449e-01 5.856909602880477905e-02 9.065501391887664795e-02 1.951572895050048828e-01 -6.839410960674285889e-02 -5.021906495094299316e-01
7.143423706293106079e-02 -1.332933753728866577e-01 6.373192071914672852e-01 -1.154531836509704590e-01 6.653645634651184082e-01 2.101905792951583862e-01 -2.377375662326812744e-01 1.192283630371093750e-01
1.502423435449600220e-01 -3.829158246517181396e-01 8.706353306770324707e-01 1.640636622905731201e-01 1.294146478176116943e-01 1.612162590026855469e-02 -6.011329963803291321e-02 -1.589280813932418823e-01
6.744107604026794434e-02 1.659167259931564331e-01 -1.183690726757049561e-01 7.724581956863403320e-01 4.017729163169860840e-01 1.448259036988019943e-02 2.545457780361175537e-01 -3.616567552089691162e-01
1.112239286303520203e-01 -6.667906641960144043e-01 5.541132092475891113e-01 3.373237699270248413e-02 3.329820632934570312e-01 2.441009879112243652e-02 -3.197385668754577637e-01 -1.453767269849777222e-01
2.389370948076248169e-01 -1.566399931907653809e-01 5.348248779773712158e-02 5.575514435768127441e-01 1.913728751242160797e-02 -3.172512948513031006e-01 -5.629391074180603027e-01 -4.321269392967224121e-01
-3.241661787033081055e-01 -4.070148468017578125e-01 4.603497982025146484e-01 4.386025965213775635e-01 1.773213893175125122e-01 -1.541313380002975464e-01 -5.089232921600341797e-01 -1.037236228585243225e-01
5.163524150848388672e-01 -1.160228028893470764e-01 5.509791374206542969e-01 2.408584803342819214e-01 5.584577918052673340e-01 -2.468319982290267944e-02 -1.324687302112579346e-01 1.682134121656417847e-01
9.916368126869201660e-02 -1.765291541814804077e-01 7.814213633537292480e-01 -1.752206832170486450e-01 2.140409499406814575e-01 -1.787203922867774963e-02 -1.922545582056045532e-01 -4.843424856662750244e-01
5.070479512214660645e-01 -1.300211846828460693e-01 -7.102494686841964722e-02 2.906012535095214844e-01 3.957676887512207031e-01 -1.482615768909454346e-01 -3.686108887195587158e-01 -5.674644112586975098e-01
6.860153377056121826e-02 -5.548865199089050293e-01 2.492665499448776245e-01 4.848015308380126953e-01 7.000561803579330444e-02 2.464162111282348633e-01 -5.262321233749389648e-01 -2.183720320463180542e-01
-3.162282407283782959e-01 -1.328749209642410278e-01 8.173035830259323120e-02 1.362460106611251831e-01 5.837020277976989746e-01 3.960633277893066406e-01 1.766968220472335815e-01 -5.729791522026062012e-01
4.562364220619201660e-01 2.137052267789840698e-01 1.192872375249862671e-01 1.872428879141807556e-02 5.188558101654052734e-01 -3.258689045906066895e-01 -2.839313149452209473e-01 -5.249567031860351562e-01
2.577307634055614471e-02 -2.913912236690521240e-01 4.313149750232696533e-01 -1.397328972816467285e-01 3.222388029098510742e-01 -5.269750952720642090e-01 1.357714533805847168e-01 -5.557828545570373535e-01
1.609408408403396606e-01 -8.723782747983932495e-02 6.585915088653564453e-01 -1.452416777610778809e-01 1.456083953380584717e-01 -1.718980222940444946e-01 -1.623065173625946045e-01 -6.592082977294921875e-01
1.515009552240371704e-01 -1.280896365642547607e-01 9.017509818077087402e-01 3.049405515193939209e-01 9.303925558924674988e-03 7.483039051294326782e-02 -2.118439525365829468e-01 -6.271266192197799683e-02
1.605648696422576904e-01 -1.450776755809783936e-01 8.188955783843994141e-01 2.914837896823883057e-01 -9.226268529891967773e-02 1.875323057174682617e-01 -3.271368741989135742e-01 -2.166092246770858765e-01
1.687425523996353149e-01 -8.876417577266693115e-02 7.842432707548141479e-02 6.414750218391418457e-01 4.473324716091156006e-01 -3.529715538024902344e-01 4.253645539283752441e-01 -2.009380757808685303e-01
3.961837887763977051e-01 -3.432623147964477539e-01 5.146974325180053711e-01 1.486014723777770996e-01 5.338829755783081055e-01 3.473731875419616699e-01 5.328773520886898041e-03 1.802387982606887817e-01
2.543221116065979004e-01 -8.223589509725570679e-02 8.174346685409545898e-01 -7.373134046792984009e-02 9.901180863380432129e-02 -1.899825595319271088e-02 -1.145209074020385742e-01 -4.812926054000854492e-01
3.386197090148925781e-01 -1.064345985651016235e-02 2.581732273101806641e-01 4.550625756382942200e-02 6.439477801322937012e-01 -2.815622687339782715e-01 -5.406281948089599609e-01 -1.739953458309173584e-01
-2.823168039321899414e-01 1.760361790657043457e-01 3.257842361927032471e-02 8.226383477449417114e-02 7.655258774757385254e-01 2.540424466133117676e-01 -3.941457569599151611e-01 -2.748844921588897705e-01
-5.276902392506599426e-02 6.321760267019271851e-02 1.537522822618484497e-01 2.267170995473861694e-01 3.222158551216125488e-01 4.456967115402221680e-01 4.036243259906768799e-01 -6.729020476341247559e-01
1.214410290122032166e-01 -2.314008623361587524e-01 7.627273201942443848e-01 -1.124789491295814514e-01 9.227472543716430664e-02 -1.238137483596801758e-03 -9.442732483148574829e-02 -5.655692219734191895e-01
5.244749188423156738e-01 1.264879554510116577e-01 -1.952434703707695007e-02 5.930397287011146545e-02 6.197966933250427246e-01 -1.770003288984298706e-01 -2.334087938070297241e-01 -4.848424792289733887e-01
2.044678628444671631e-01 -5.461791157722473145e-01 6.591215133666992188e-01 1.710090637207031250e-01 5.851275101304054260e-02 -3.096800483763217926e-02 -2.916895151138305664e-01 -3.266963660717010498e-01
5.725604891777038574e-01 -8.345445245504379272e-02 1.330347172915935516e-02 -9.710983186960220337e-02 6.283724308013916016e-01 1.295094490051269531e-01 -1.599257886409759521e-01 -4.673347771167755127e-01
2.614151313900947571e-02 -1.936005651950836182e-01 8.459818363189697266e-01 -1.392754614353179932e-01 2.410376667976379395e-01 1.203698143362998962e-01 -2.493128776550292969e-01 -3.033274710178375244e-01
1.612436771392822266e-01 -5.787816047668457031e-01 5.843411684036254883e-01 1.355755627155303955e-01 2.500830888748168945e-01 4.492520093917846680e-01 8.206521719694137573e-02 -8.985215425491333008e-02
2.406430691480636597e-01 5.384243130683898926e-01 3.604203164577484131e-01 9.829027205705642700e-02 6.633207201957702637e-01 -8.120282553136348724e-03 -2.689751982688903809e-01 -1.477948576211929321e-02
-2.866840362548828125e-01 -4.117157310247421265e-02 9.679935872554779053e-02 6.530694365501403809e-01 5.066344141960144043e-01 -3.659575879573822021e-01 2.007159739732742310e-01 -2.221647948026657104e-01
2.322008013725280762e-01 -8.335772156715393066e-02 8.050368428230285645e-01 2.825793623924255371e-01 -6.874328851699829102e-02 1.971793919801712036e-01 -3.317709863185882568e-01 -2.398366034030914307e-01
-1.184696555137634277e-01 6.633002161979675293e-01 3.272174596786499023e-01 5.006004571914672852e-01 3.531690537929534912e-01 1.235181018710136414e-01 -1.622507870197296143e-01 -1.483763903379440308e-01
1.428594589233398438e-01 -2.662074267864227295e-01 3.933065235614776611e-01 8.106190711259841919e-02 5.957258343696594238e-01 3.441431373357772827e-02 -6.164101362228393555e-01 1.069039255380630493e-01
-3.466668426990509033e-01 -2.336355298757553101e-01 1.511351615190505981e-01 2.334220409393310547e-01 3.266070783138275146e-01 4.990361034870147705e-01 5.576555803418159485e-02 -6.237705945968627930e-01
5.956495404243469238e-01 -1.385750770568847656e-01 1.649351119995117188e-01 4.939949810504913330e-01 5.373495221138000488e-01 1.690463349223136902e-02 -1.862746179103851318e-01 1.761688590049743652e-01
-6.122306585311889648e-01 -3.023284077644348145e-01 1.579622328281402588e-01 2.998352646827697754e-01 4.702422618865966797e-01 2.845878005027770996e-01 1.347597539424896240e-01 -3.140692710876464844e-01
-1.654410958290100098e-01 -2.947860658168792725e-01 -9.220966696739196777e-02 3.526424244046211243e-02 6.508049368858337402e-01 1.626665890216827393e-01 -2.343903630971908569e-01 -6.091287732124328613e-01
5.551311969757080078e-01 1.698402762413024902e-01 2.927341759204864502e-01 4.363066256046295166e-01 5.495723485946655273e-01 5.943847447633743286e-02 -1.865929812192916870e-01 2.157483994960784912e-01
5.290018320083618164e-01 1.427820324897766113e-01 4.049583673477172852e-01 4.943208992481231689e-01 3.569556772708892822e-01 -1.201646476984024048e-01 -2.929570376873016357e-01 2.524778246879577637e-01
-3.186044394969940186e-01 -9.197951853275299072e-02 6.637766491621732712e-04 2.481215633451938629e-02 7.619238495826721191e-01 -2.338806539773941040e-02 -3.276403546333312988e-01 -4.483209252357482910e-01
5.549390316009521484e-01 3.552706241607666016e-01 -1.434051711112260818e-02 3.316974937915802002e-01 4.338299632072448730e-01 -3.795164451003074646e-02 -3.704988956451416016e-01 -3.587177991867065430e-01
2.769551984965801239e-02 -1.180255785584449768e-01 5.859504267573356628e-02 5.005710721015930176e-01 1.616545021533966064e-01 4.821099936962127686e-01 1.540423631668090820e-01 -6.700796484947204590e-01
2.712962329387664795e-01 3.011686913669109344e-02 -1.711120456457138062e-01 5.162416696548461914e-01 3.063626587390899658e-01 -4.737784340977668762e-02 2.350910007953643799e-01 -6.916185617446899414e-01
8.843993395566940308e-02 -1.048051342368125916e-01 -1.680295467376708984e-01 7.402056455612182617e-01 3.352090418338775635e-01 3.714411258697509766e-01 6.108230352401733398e-02 -3.885757327079772949e-01
2.777093648910522461e-01 -2.651048079133033752e-02 3.132306337356567383e-01 1.402711868286132812e-01 7.511621713638305664e-01 5.383281782269477844e-02 -4.344668388366699219e-01 2.201844602823257446e-01
3.648760616779327393e-01 -1.426248848438262939e-01 6.202865242958068848e-01 1.600004583597183228e-01 6.157079935073852539e-01 -6.000602617859840393e-02 1.670587211847305298e-01 1.598831415176391602e-01
-1.209080591797828674e-01 1.671331189572811127e-02 2.111917883157730103e-01 5.018404722213745117e-01 9.005508571863174438e-02 2.972208857536315918e-01 3.732290565967559814e-01 -6.729827523231506348e-01
-3.063605129718780518e-01 4.644691944122314453e-01 4.020980894565582275e-01 5.722302198410034180e-01 3.067744970321655273e-01 -1.246845945715904236e-01 -2.862197756767272949e-01 -9.850324690341949463e-02
5.798197984695434570e-01 -5.328041911125183105e-01 3.127661943435668945e-01 1.757248342037200928e-01 3.557218909263610840e-01 3.466452658176422119e-02 1.369701474905014038e-01 -3.236143290996551514e-01
-4.987728223204612732e-02 -3.770669177174568176e-02 -5.759027553722262383e-04 6.688383221626281738e-01 2.133516818284988403e-01 4.242797493934631348e-01 1.796343773603439331e-01 -5.393928289413452148e-01
3.259972631931304932e-01 -3.692730665206909180e-01 7.628515958786010742e-01 1.404665112495422363e-01 3.015561029314994812e-02 2.020311057567596436e-01 -1.067726463079452515e-01 -3.202551603317260742e-01
2.559916973114013672e-01 -2.116146832704544067e-01 8.342408537864685059e-01 -5.584066361188888550e-02 1.602266430854797363e-01 8.483996987342834473e-02 1.656957785598933697e-03 -3.971627056598663330e-01
-2.416762895882129669e-02 -2.135433554649353027e-01 1.068620979785919189e-01 7.019505500793457031e-01 3.157222270965576172e-01 1.208363100886344910e-02 4.889451265335083008e-01 -3.328172862529754639e-01
4.532149434089660645e-01 2.369635254144668579e-01 2.589381337165832520e-01 -8.726992177798820194e-07 5.000141263008117676e-01 -4.094123244285583496e-01 -6.226718798279762268e-02 -4.998856186866760254e-01
1.405841559171676636e-01 5.279406309127807617e-01 2.274719029664993286e-01 1.815787553787231445e-01 6.681173443794250488e-01 -3.549649715423583984e-01 -1.325063705444335938e-01 -1.638956367969512939e-01
1.366796940565109253e-01 3.813536763191223145e-01 7.364568710327148438e-01 2.195138335227966309e-01 5.829598754644393921e-02 1.562959104776382446e-01 -3.223919272422790527e-01 -3.370006680488586426e-01
3.428351581096649170e-01 7.151684910058975220e-02 6.864520311355590820e-01 -2.681986615061759949e-02 6.320348381996154785e-01 -2.016558311879634857e-03 -4.198953509330749512e-02 6.463953107595443726e-02
-2.290090471506118774e-01 -1.846365630626678467e-01 8.984685875475406647e-03 5.030049085617065430e-01 3.014373481273651123e-01 4.064212441444396973e-01 1.396205872297286987e-01 -6.203491091728210449e-01
2.404692322015762329e-01 -2.345965653657913208e-01 2.840476632118225098e-01 1.570635437965393066e-01 7.133412957191467285e-01 -1.270773634314537048e-02 -4.763526022434234619e-01 2.141449451446533203e-01
4.221659302711486816e-01 -4.888900518417358398e-01 4.760074317455291748e-01 1.521569192409515381e-01 1.055732220411300659e-01 2.347857207059860229e-01 8.953259140253067017e-02 -5.086662769317626953e-01
3.424897044897079468e-02 -5.110120773315429688e-01 3.408847451210021973e-01 3.500759899616241455e-01 2.687421441078186035e-01 2.101328670978546143e-01 -6.184986829757690430e-01 4.406897351145744324e-03
8.897770196199417114e-02 -2.862517833709716797e-01 5.511406660079956055e-01 -1.881917566061019897e-01 4.465409219264984131e-01 -3.470245599746704102e-01 1.399071961641311646e-01 -4.812192320823669434e-01
1.505305767059326172e-01 -5.346004962921142578e-01 4.614351689815521240e-01 9.000784158706665039e-02 4.354736506938934326e-01 -3.073194026947021484e-01 3.605105280876159668e-01 -2.376317828893661499e-01
3.271473646163940430e-01 7.503357529640197754e-02 2.457011044025421143e-01 3.626598417758941650e-01 -1.792982667684555054e-01 -1.315536350011825562e-01 -3.456756472587585449e-01 -7.256082892417907715e-01
4.080033600330352783e-01 -4.563813805580139160e-01 4.859255254268646240e-01 7.169327884912490845e-02 3.935045897960662842e-01 3.679889142513275146e-01 2.153897285461425781e-01 -2.175575196743011475e-01
5.643182992935180664e-01 -5.624244809150695801e-01 2.994034588336944580e-01 2.610886096954345703e-01 4.431651234626770020e-01 6.832620501518249512e-02 4.795859381556510925e-02 -6.364271789789199829e-02
8.287324011325836182e-02 -5.632238835096359253e-02 7.079544067382812500e-01 -8.889822661876678467e-02 6.273685097694396973e-01 1.314733177423477173e-01 -2.265260368585586548e-01 1.366281211376190186e-01
5.276952981948852539e-01 -8.523496799170970917e-03 9.950521588325500488e-02 5.427533984184265137e-01 5.450409650802612305e-01 1.074495092034339905e-01 -2.167781591415405273e-01 2.477390766143798828e-01
6.139929965138435364e-02 -2.586251497268676758e-01 2.581315934658050537e-01 9.446731954813003540e-02 2.464949190616607666e-01 2.106933891773223877e-01 -1.026543676853179932e-01 -8.591261506080627441e-01
3.733450174331665039e-01 -3.640040159225463867e-01 7.465136647224426270e-01 1.688700467348098755e-01 -2.130558714270591736e-03 -2.837102301418781281e-02 4.493541643023490906e-02 -3.734785914421081543e-01
2.609023749828338623e-01 5.630546808242797852e-01 4.254338443279266357e-01 1.247044801712036133e-01 5.726688504219055176e-01 2.345139905810356140e-02 -2.996224462985992432e-01 8.995402604341506958e-03
-1.801614612340927124e-01 -3.726499974727630615e-01 8.530659973621368408e-02 3.610915541648864746e-01 3.629633188247680664e-01 2.977254986763000488e-01 2.461333721876144409e-01 -6.403474807739257812e-01
-1.226312965154647827e-01 8.214018307626247406e-03 -3.187596797943115234e-02 4.393634200096130371e-01 1.533370465040206909e-01 3.920441567897796631e-01 -4.986122548580169678e-01 -6.041628718376159668e-01
-3.588673174381256104e-01 -2.985483780503273010e-02 1.483159214258193970e-01 -1.092839390039443970e-01 6.464329957962036133e-01 2.347557246685028076e-01 -2.199301272630691528e-01 -5.612727403640747070e-01
3.892126381397247314e-01 -5.201158523559570312e-01 4.546235799789428711e-01 3.755947351455688477e-01 4.128674268722534180e-01 1.259284466505050659e-01 -1.990824751555919647e-02 2.086270302534103394e-01
2.698410153388977051e-01 2.507781982421875000e-01 7.464419603347778320e-01 3.591578900814056396e-01 1.714470423758029938e-02 2.641425728797912598e-01 -3.152211010456085205e-01 -9.325581043958663940e-02
-2.307054847478866577e-01 -1.917507052421569824e-01 1.049319729208946228e-01 8.273038268089294434e-01 2.572080790996551514e-01 -3.030341863632202148e-01 3.334311395883560181e-02 -2.355142533779144287e-01
-4.966681301593780518e-01 3.650388419628143311e-01 6.147074699401855469e-01 3.067682683467864990e-01 2.543851435184478760e-01 5.944008007645606995e-02 -2.619222104549407959e-01 -1.060526072978973389e-01
7.589934766292572021e-02 -1.471887081861495972e-01 3.183175325393676758e-01 6.404049396514892578e-01 2.708669379353523254e-02 1.221655774861574173e-02 -6.732190251350402832e-01 -8.380652219057083130e-02
2.921054661273956299e-01 -3.921183943748474121e-01 6.073530316352844238e-01 1.606228351593017578e-01 1.716211736202239990e-01 -6.257179379463195801e-02 4.646323323249816895e-01 -3.420351743698120117e-01
-3.424023687839508057e-01 -4.360072612762451172e-01 6.063334941864013672e-01 1.039023920893669128e-01 3.387822210788726807e-01 1.915518008172512054e-02 -4.445918202400207520e-01 3.768419474363327026e-02
-1.418757736682891846e-01 -2.501170039176940918e-01 9.107597917318344116e-02 4.001234471797943115e-01 2.740323245525360107e-01 3.750572204589843750e-01 2.028568536043167114e-01 -7.014318108558654785e-01
6.816101074218750000e-02 3.619120121002197266e-01 5.939611196517944336e-01 4.817106425762176514e-01 -7.766290754079818726e-02 5.585879832506179810e-02 -4.408553540706634521e-01 -2.757419049739837646e-01
-3.635062277317047119e-01 -2.854619361460208893e-02 -1.304399222135543823e-01 2.412795573472976685e-01 6.456055045127868652e-01 -2.407393604516983032e-01 -1.736519671976566315e-02 -5.628094673156738281e-01
1.340231150388717651e-01 1.890599541366100311e-02 -1.188855320215225220e-01 5.084440112113952637e-01 4.550247788429260254e-01 2.013011425733566284e-01 3.196448385715484619e-01 -5.994071364402770996e-01
3.285629749298095703e-01 -2.430892586708068848e-01 5.354381799697875977e-01 9.872752428054809570e-02 7.024441957473754883e-01 -1.925699561834335327e-01 -8.333504199981689453e-03 7.702243328094482422e-02
2.222386747598648071e-01 -4.417364597320556641e-01 5.616683363914489746e-01 2.943947613239288330e-01 3.263408243656158447e-01 1.275568455457687378e-01 -4.469388425350189209e-01 1.755446940660476685e-01
-2.213487476110458374e-01 -2.854171022772789001e-02 3.373436257243156433e-02 -4.548427462577819824e-02 6.127519011497497559e-01 -1.354498881846666336e-02 -3.371476829051971436e-01 -6.765104532241821289e-01
4.520503282546997070e-01 -3.615635335445404053e-01 4.767456054687500000e-01 5.549712181091308594e-01 2.737340033054351807e-01 -2.870951406657695770e-02 7.987776398658752441e-02 2.179632335901260376e-01
2.117881737649440765e-02 -2.606302797794342041e-01 -1.275095492601394653e-01 7.776367664337158203e-01 3.347353041172027588e-01 3.226733952760696411e-02 1.603691726922988892e-01 -4.145341217517852783e-01
-4.415467977523803711e-01 -2.480981498956680298e-01 4.082059860229492188e-01 5.578397512435913086e-01 1.315773427486419678e-01 -5.603392794728279114e-02 -4.452283978462219238e-01 -2.167620956897735596e-01
5.271099209785461426e-01 -1.241975352168083191e-01 4.412972033023834229e-01 -1.130744293332099915e-01 4.224686920642852783e-01 4.296767413616180420e-01 7.474940270185470581e-02 -3.612637817859649658e-01
1.232381388545036316e-01 -4.764930009841918945e-01 -3.197896480560302734e-02 1.295246630907058716e-01 4.425892531871795654e-01 -4.798969328403472900e-01 -4.060719907283782959e-01 -3.858584463596343994e-01
-3.541357219219207764e-01 8.434808254241943359e-02 1.321552693843841553e-02 1.117244884371757507e-01 7.672693133354187012e-01 -2.812634706497192383e-01 -1.323920786380767822e-01 -4.116761982440948486e-01
2.204242050647735596e-01 4.355517625808715820e-01 5.864488482475280762e-01 1.054904237389564514e-01 3.217858970165252686e-01 -4.048728942871093750e-01 -2.364143878221511841e-01 -2.886132597923278809e-01
-4.889886975288391113e-01 -5.967660807073116302e-03 2.475806772708892822e-01 -2.552989684045314789e-02 6.536973714828491211e-01 -7.844284921884536743e-02 2.070261389017105103e-01 -4.717767536640167236e-01
2.874776721000671387e-01 -9.745650738477706909e-02 4.957313239574432373e-01 -2.583952993154525757e-02 7.554488182067871094e-01 2.384733594954013824e-02 -2.422096133232116699e-01 1.774952411651611328e-01
7.475986331701278687e-02 3.968116044998168945e-01 7.640116214752197266e-01 7.745812833309173584e-02 8.630666881799697876e-02 6.722655892372131348e-02 -8.595617115497589111e-02 -4.773689508438110352e-01
-1.419062465429306030e-01 -1.310311704874038696e-01 -8.872814476490020752e-03 -1.325224339962005615e-01 6.958358287811279297e-01 1.348769813776016235e-01 -1.098391264677047729e-01 -6.562076210975646973e-01
-2.058867067098617554e-01 -1.226108148694038391e-01 3.766902908682823181e-02 -3.504924848675727844e-02 5.417711138725280762e-01 -2.385173365473747253e-02 -3.743784725666046143e-01 -7.111157774925231934e-01
-2.611772418022155762e-01 -1.548288110643625259e-02 3.203037381172180176e-01 7.473433017730712891e-01 -3.027892112731933594e-02 1.051319763064384460e-01 -4.529700279235839844e-01 -2.308219671249389648e-01
3.547122776508331299e-01 -3.282220661640167236e-01 7.794950008392333984e-01 1.347295790910720825e-01 7.835439592599868774e-02 1.620422154664993286e-01 -1.167958006262779236e-01 -3.076472282409667969e-01
1.115872561931610107e-01 -1.303933113813400269e-01 -2.744323015213012695e-01 5.992156863212585449e-01 5.281821489334106445e-01 -6.996488571166992188e-02 1.333567500114440918e-01 -4.842703342437744141e-01
5.982881188392639160e-01 7.869036495685577393e-02 1.163469925522804260e-01 3.530460298061370850e-01 4.035592973232269287e-01 8.450636267662048340e-02 -5.584906339645385742e-01 -1.255700588226318359e-01
-4.378723353147506714e-02 -3.275033831596374512e-01 5.718615651130676270e-01 -9.413124620914459229e-02 6.174715757369995117e-01 2.523159086704254150e-01 -3.142403066158294678e-01 1.060968637466430664e-01
-5.008515715599060059e-01 6.071588024497032166e-02 1.908055096864700317e-01 1.324467360973358154e-02 7.694466710090637207e-01 -4.419977962970733643e-02 -2.678534388542175293e-01 -2.076824158430099487e-01
5.089767575263977051e-01 -7.340577244758605957e-02 1.375055164098739624e-01 1.317768841981887817e-01 8.072991371154785156e-01 7.439185678958892822e-02 -1.949957311153411865e-01 6.318128108978271484e-02
2.048936337232589722e-01 -6.509667634963989258e-01 5.317174792289733887e-01 1.855984777212142944e-01 1.030853241682052612e-01 2.912453413009643555e-01 1.712723402306437492e-03 -3.487652242183685303e-01
1.701961755752563477e-01 -3.164900243282318115e-01 3.742659687995910645e-01 -1.356770992279052734e-01 4.469114840030670166e-01 -4.913462400436401367e-01 1.610449254512786865e-01 -4.952754080295562744e-01
3.695989847183227539e-01 2.247476279735565186e-01 1.800172328948974609e-01 2.311492115259170532e-01 1.357703004032373428e-02 -1.379345655441284180e-01 -3.781996667385101318e-01 -7.515342235565185547e-01
-4.897187948226928711e-01 1.533065885305404663e-01 1.920648850500583649e-02 2.771987020969390869e-01 6.651439070701599121e-01 4.491399601101875305e-02 -1.816175580024719238e-01 -4.266685247421264648e-01
-2.741290628910064697e-01 -7.364823669195175171e-02 3.415953516960144043e-01 7.821146249771118164e-01 -8.094390481710433960e-02 1.458251923322677612e-01 -3.565587401390075684e-01 -1.899673491716384888e-01
-1.841071546077728271e-01 -1.923733763396739960e-02 2.213612496852874756e-01 2.159492969512939453e-01 3.159759938716888428e-01 4.443725645542144775e-01 3.403916656970977783e-01 -6.759624481201171875e-01
-2.018169611692428589e-01 2.995427884161472321e-02 1.521765887737274170e-01 8.333764672279357910e-01 2.267463505268096924e-01 -8.220522850751876831e-02 2.929357290267944336e-01 -3.109914362430572510e-01
1.927630305290222168e-01 -1.739632040262222290e-01 7.976987957954406738e-01 -1.950864307582378387e-02 4.870374202728271484e-01 8.236885070800781250e-02 -1.967668086290359497e-01 1.147525832056999207e-01
-3.509134352207183838e-01 7.069500535726547241e-02 4.498112946748733521e-02 5.273435730487108231e-03 8.117478489875793457e-01 -9.697452187538146973e-02 -2.338361889123916626e-01 -3.831354677677154541e-01
-1.764286607503890991e-01 -2.849418111145496368e-02 1.718120425939559937e-01 4.198946952819824219e-01 2.979131042957305908e-01 4.432973861694335938e-01 4.329746067523956299e-01 -5.380507111549377441e-01
2.616463899612426758e-01 2.671406567096710205e-01 2.205972373485565186e-01 1.680005788803100586e-01 8.137145042419433594e-01 -3.312278091907501221e-01 -1.066638156771659851e-01 -8.335539139807224274e-03
2.344605773687362671e-01 -1.727301180362701416e-01 8.640807867050170898e-01 3.304293751716613770e-01 -3.740749554708600044e-03 1.943647712469100952e-01 -1.425150930881500244e-01 -3.565675020217895508e-02
3.790979981422424316e-01 8.006776869297027588e-02 6.909692883491516113e-01 6.440578401088714600e-02 5.452916622161865234e-01 -4.657641425728797913e-02 2.065017223358154297e-01 1.616541594266891479e-01
3.996451944112777710e-02 -5.215647071599960327e-02 -2.362212538719177246e-02 5.171413421630859375e-01 3.937596380710601807e-01 4.468544423580169678e-01 3.229387402534484863e-01 -5.183379054069519043e-01
6.136857271194458008e-01 4.285187460482120514e-03 5.799334645271301270e-01 3.655801713466644287e-01 1.829241365194320679e-01 3.137154579162597656e-01 -1.267439126968383789e-01 7.387182116508483887e-02
1.887159645557403564e-01 -2.882397174835205078e-01 5.482820272445678711e-01 -5.677767470479011536e-02 5.067564845085144043e-01 -4.076513051986694336e-01 3.135592937469482422e-01 -2.369942963123321533e-01
3.382224440574645996e-01 -5.334694385528564453e-01 4.852491617202758789e-01 2.845104932785034180e-01 4.611917138099670410e-01 1.767110228538513184e-01 -2.030272409319877625e-02 2.006644159555435181e-01
6.739623546600341797e-01 -1.060858964920043945e-01 5.260866284370422363e-01 4.267323911190032959e-01 1.104309707880020142e-01 1.374475806951522827e-01 -2.063941955566406250e-01 -4.435571283102035522e-02
-1.974734067916870117e-01 -4.053170979022979736e-01 1.409539431333541870e-01 6.114841103553771973e-01 8.694418705999851227e-03 2.539260089397430420e-01 -3.878348767757415771e-01 -4.335569441318511963e-01
4.813539385795593262e-01 4.030183851718902588e-01 3.245186507701873779e-01 2.390821874141693115e-01 6.220696568489074707e-01 1.753348112106323242e-01 7.740548253059387207e-02 1.403478384017944336e-01
3.394021987915039062e-01 -3.290117681026458740e-01 7.525736689567565918e-01 7.491979748010635376e-02 1.762177944183349609e-01 2.466065585613250732e-01 2.645719349384307861e-01 -2.066676318645477295e-01
-1.040266677737236023e-01 4.797903299331665039e-01 5.400624275207519531e-01 4.585913717746734619e-01 2.181416377425193787e-03 1.804273426532745361e-01 1.922789365053176880e-01 -4.329853951930999756e-01
1.801429390907287598e-01 1.825330406427383423e-01 -1.738054603338241577e-01 6.455093026161193848e-01 4.037484228610992432e-01 -3.228340148925781250e-01 6.295044720172882080e-02 -4.649110734462738037e-01
-2.167284041643142700e-01 -1.308187693357467651e-01 1.785143762826919556e-01 8.348430991172790527e-01 2.398813217878341675e-01 -3.141627609729766846e-01 7.012405991554260254e-02 -2.143042087554931641e-01
1.543158888816833496e-01 -3.094155192375183105e-01 3.303705155849456787e-01 6.710462570190429688e-01 6.842294335365295410e-02 -7.340052723884582520e-02 -5.528160333633422852e-01 7.298018783330917358e-02
-9.863568097352981567e-02 4.217555224895477295e-01 5.629233717918395996e-01 3.789564073085784912e-01 1.605036854743957520e-01 3.490088284015655518e-01 3.747035264968872070e-01 -2.528460621833801270e-01
-3.598731756210327148e-01 -3.489263951778411865e-01 1.944319754838943481e-01 5.025152564048767090e-01 2.882751524448394775e-01 -8.714514225721359253e-02 -5.851539373397827148e-01 -1.591042578220367432e-01
-4.091131091117858887e-01 3.141543567180633545e-01 5.335417389869689941e-01 5.767149925231933594e-01 2.440842092037200928e-01 -1.627843230962753296e-01 -1.748760342597961426e-01 3.052677260711789131e-03
-2.833910286426544189e-02 -1.539151519536972046e-01 4.354123771190643311e-02 8.940621614456176758e-01 1.210965737700462341e-01 1.490947902202606201e-01 1.345378607511520386e-01 -3.453548252582550049e-01
4.546092748641967773e-01 -3.329003453254699707e-01 3.768462240695953369e-01 2.028517574071884155e-01 6.727975606918334961e-01 -7.558126747608184814e-02 -7.546068634837865829e-03 2.022867649793624878e-01
-2.503301799297332764e-01 -1.948743760585784912e-01 5.602604150772094727e-02 7.309986948966979980e-01 2.747599482536315918e-01 1.703769862651824951e-01 3.256085515022277832e-01 -3.889967203140258789e-01
-4.129029810428619385e-01 -4.386882781982421875e-01 3.389970064163208008e-01 4.029656052589416504e-01 3.346836268901824951e-01 -1.848551034927368164e-01 -4.614663422107696533e-01 2.505451813340187073e-02
3.925257921218872070e-01 7.955294102430343628e-02 7.199829071760177612e-02 1.387557834386825562e-01 3.109827339649200439e-01 -6.243493780493736267e-02 -2.727611958980560303e-01 -8.000942468643188477e-01
3.805738314986228943e-02 6.666123401373624802e-03 8.080874085426330566e-01 -1.604240834712982178e-01 1.819627732038497925e-01 5.330977588891983032e-02 -2.898500859737396240e-01 -4.469906687736511230e-01
-9.058380126953125000e-02 -3.858879208564758301e-01 7.638969421386718750e-01 1.568369120359420776e-01 4.188971817493438721e-01 -1.598649770021438599e-01 -3.246701788157224655e-03 1.835932284593582153e-01
5.971847772598266602e-01 -4.708584770560264587e-02 2.445681691169738770e-01 3.005735278129577637e-01 6.129187941551208496e-01 1.819461733102798462e-01 -2.365270704030990601e-01 1.620999127626419067e-01
3.877403736114501953e-01 2.281779050827026367e-01 1.523583680391311646e-01 1.383597999811172485e-01 2.459993064403533936e-01 -6.441769003868103027e-02 -4.075987040996551514e-01 -7.241779565811157227e-01
5.189026594161987305e-01 -6.279365718364715576e-02 6.249146461486816406e-01 4.504186213016510010e-01 2.419439703226089478e-01 -9.110893309116363525e-02 2.151499092578887939e-01 1.423892229795455933e-01
-3.280415534973144531e-01 -5.419678092002868652e-01 5.748711153864860535e-02 5.764960646629333496e-01 1.918386816978454590e-01 2.428803145885467529e-01 -2.900479733943939209e-01 -2.882472574710845947e-01
-3.070151805877685547e-01 5.816595554351806641e-01 4.000037908554077148e-01 4.843129217624664307e-01 3.674348592758178711e-01 6.567729637026786804e-03 -1.485206484794616699e-01 -1.254663318395614624e-01
5.608732998371124268e-02 -1.846526265144348145e-01 -5.330709740519523621e-02 3.868855834007263184e-01 2.329390048980712891e-01 3.783988654613494873e-01 8.481260389089584351e-02 -7.782005071640014648e-01
1.897025294601917267e-02 4.471309185028076172e-01 5.996508598327636719e-01 3.678987026214599609e-01 6.588339060544967651e-02 -6.747329025529325008e-04 -4.914301037788391113e-01 -2.427729964256286621e-01
2.097678929567337036e-01 4.104407131671905518e-01 3.467082679271697998e-01 9.848889708518981934e-02 5.447088479995727539e-01 -1.212895512580871582e-01 -5.699157714843750000e-01 -1.463095098733901978e-01
-5.123982578516006470e-02 -4.665943086147308350e-01 2.296427935361862183e-01 7.043282985687255859e-01 -9.139722585678100586e-02 2.293791174888610840e-01 -3.460612893104553223e-01 -2.238827347755432129e-01
-5.636119283735752106e-03 3.352672094479203224e-03 -3.671308234333992004e-02 8.053235411643981934e-01 4.458116888999938965e-01 -1.342857033014297485e-01 2.392318248748779297e-01 -2.757724523544311523e-01
-1.342495828866958618e-01 -4.873816370964050293e-01 3.394479751586914062e-01 4.513282775878906250e-01 2.398941069841384888e-01 7.201313856057822704e-04 -6.048511266708374023e-01 -4.603609070181846619e-02
-2.537016868591308594e-01 -1.607302129268646240e-01 8.147369325160980225e-02 -4.860099405050277710e-02 6.228458285331726074e-01 2.686932682991027832e-01 -1.283135116100311279e-01 -6.513092517852783203e-01
1.749193519353866577e-01 -5.417859554290771484e-01 5.899089574813842773e-01 2.059124857187271118e-01 4.407612085342407227e-01 7.867953181266784668e-02 -2.315007001161575317e-01 1.772717982530593872e-01
6.918262243270874023e-01 -5.099310353398323059e-02 5.303952693939208984e-01 4.059082269668579102e-01 1.404483467340469360e-01 1.998340785503387451e-01 -1.137508824467658997e-01 9.844579733908176422e-03
-3.877941370010375977e-01 -1.770950555801391602e-01 1.411189436912536621e-01 9.357786923646926880e-02 4.957621395587921143e-01 3.067964017391204834e-01 4.696984589099884033e-02 -6.689330339431762695e-01
-4.497173130512237549e-01 -3.012734651565551758e-01 4.576921928673982620e-03 6.508847475051879883e-01 4.405809342861175537e-01 -6.728973984718322754e-02 1.255903393030166626e-01 -2.624961435794830322e-01
-4.141343012452125549e-02 -2.126160860061645508e-01 8.010650426149368286e-02 7.515701651573181152e-01 2.548740208148956299e-01 1.937666684389114380e-01 4.469220042228698730e-01 -2.820624709129333496e-01
-5.096600055694580078e-01 4.009963870048522949e-01 4.861458837985992432e-01 3.009046018123626709e-01 4.281691312789916992e-01 1.795847713947296143e-02 -2.615876495838165283e-01 -2.208712510764598846e-02
1.905464194715023041e-02 5.268264934420585632e-02 1.885567158460617065e-01 1.951753050088882446e-01 3.738094866275787354e-01 3.757885992527008057e-01 5.598112344741821289e-01 -5.734762549400329590e-01
-1.163286641240119934e-01 4.437597002834081650e-03 2.032543867826461792e-01 6.497691869735717773e-01 -8.802144974470138550e-02 -7.427320629358291626e-02 -4.904545843601226807e-01 -5.187732577323913574e-01
1.094349753111600876e-02 -1.111841276288032532e-01 1.707437485456466675e-01 8.540483713150024414e-01 3.648392483592033386e-02 1.207931861281394958e-01 3.176831603050231934e-01 -3.348454236984252930e-01
-4.669825546443462372e-03 -9.117704629898071289e-02 -4.923716187477111816e-02 6.251446604728698730e-01 9.321965277194976807e-02 3.071634173393249512e-01 -2.339711971580982208e-02 -7.034543752670288086e-01
5.807028412818908691e-01 3.752458393573760986e-01 4.290239214897155762e-01 1.841504871845245361e-01 4.509517252445220947e-01 -2.702380418777465820e-01 1.111272946000099182e-01 -1.235574260354042053e-01
-4.222936630249023438e-01 7.226369529962539673e-02 1.867341846227645874e-01 -8.770450949668884277e-03 5.970488786697387695e-01 1.014592945575714111e-01 2.283634841442108154e-01 -6.021528840065002441e-01
-4.624832794070243835e-02 -1.438718754798173904e-02 2.100772410631179810e-01 8.335885405540466309e-01 8.624738454818725586e-02 1.771057248115539551e-01 3.750785589218139648e-01 -2.813590168952941895e-01
9.399416297674179077e-02 -6.729706525802612305e-01 6.272937655448913574e-01 4.923659563064575195e-02 2.309803813695907593e-01 8.574805408716201782e-02 -3.202862665057182312e-02 -2.839426398277282715e-01
5.330867171287536621e-01 -2.267678640782833099e-02 2.031563818454742432e-01 5.147019624710083008e-01 3.038262128829956055e-01 9.676739573478698730e-02 -5.512990951538085938e-01 5.923582985997200012e-02
4.436928033828735352e-01 -4.274317324161529541e-01 5.100542902946472168e-01 2.135187387466430664e-01 2.756364345550537109e-01 4.328951835632324219e-01 1.828912496566772461e-01 -1.336805373430252075e-01
-2.457052767276763916e-01 -2.635800540447235107e-01 2.410563826560974121e-01 7.373916506767272949e-01 -5.993559956550598145e-02 1.629003286361694336e-01 -3.805008530616760254e-01 -3.055977821350097656e-01
4.583746492862701416e-01 -4.697698652744293213e-01 5.675343871116638184e-01 1.745360046625137329e-01 4.557587802410125732e-01 3.066625446081161499e-02 -8.903969079256057739e-02 -8.138802833855152130e-03
-2.687905430793762207e-01 2.579437196254730225e-01 6.891954541206359863e-01 3.608825802803039551e-01 -1.142275631427764893e-01 6.252837926149368286e-02 4.428913816809654236e-02 -4.868992269039154053e-01
-3.069301545619964600e-01 -3.360365703701972961e-02 2.021851837635040283e-01 2.024935334920883179e-01 3.384448587894439697e-01 4.511046409606933594e-01 2.293505519628524780e-01 -6.724135875701904297e-01
5.094754323363304138e-02 -4.982832968235015869e-01 1.101166605949401855e-01 5.926207900047302246e-01 8.191502653062343597e-03 3.335525095462799072e-01 -4.526346027851104736e-01 -2.638004422187805176e-01
-4.450331926345825195e-01 3.281352221965789795e-01 4.766088724136352539e-01 5.933209061622619629e-01 2.382415384054183960e-01 5.374507978558540344e-02 -2.353491336107254028e-01 -7.093129679560661316e-03
5.927212834358215332e-01 7.502329349517822266e-02 3.865624964237213135e-01 3.148931860923767090e-01 5.760071873664855957e-01 -1.687995344400405884e-01 -1.632817685604095459e-01 8.675432950258255005e-02
4.198033809661865234e-01 3.369964063167572021e-01 1.533722132444381714e-01 4.712838307023048401e-02 4.401462078094482422e-01 4.983793944120407104e-02 -4.107293188571929932e-01 -5.652816295623779297e-01
8.761595934629440308e-02 -3.336910903453826904e-01 4.216975532472133636e-03 7.645813822746276855e-01 2.072255313396453857e-01 2.089554965496063232e-01 2.852895259857177734e-01 -3.582963347434997559e-01
-1.822830885648727417e-01 -5.632295459508895874e-02 1.377961188554763794e-01 8.487982153892517090e-01 2.450211942195892334e-01 -3.185385465621948242e-01 9.002886712551116943e-02 -2.335534542798995972e-01
-5.313263535499572754e-01 8.569880574941635132e-02 1.733042299747467041e-01 1.736139655113220215e-01 5.729970335960388184e-01 -3.788922727108001709e-01 -1.344127058982849121e-01 -4.002752006053924561e-01
4.961622059345245361e-01 3.396479189395904541e-01 1.760257035493850708e-01 4.728819131851196289e-01 5.612484812736511230e-01 1.166088059544563293e-01 -2.052135318517684937e-01 1.146735399961471558e-01
-2.104396671056747437e-01 -3.470378220081329346e-01 -4.799193702638149261e-03 5.458484292030334473e-01 3.262129426002502441e-01 3.006998896598815918e-01 2.080520540475845337e-01 -5.451471209526062012e-01
-6.090330481529235840e-01 -4.454387351870536804e-02 1.393435150384902954e-01 4.504241049289703369e-01 4.621585905551910400e-01 1.420307606458663940e-01 1.800590753555297852e-01 -3.723055720329284668e-01
5.279894471168518066e-01 2.024390846490859985e-01 2.588263154029846191e-01 1.220811977982521057e-01 5.010504126548767090e-01 -1.397396251559257507e-02 -5.614136457443237305e-01 -1.786575764417648315e-01
1.069722920656204224e-01 -5.190222859382629395e-01 5.608856081962585449e-01 2.440748214721679688e-01 1.444629281759262085e-01 3.305813372135162354e-01 -4.623414576053619385e-01 -3.308413177728652954e-02
4.202861785888671875e-01 3.791189789772033691e-01 2.629007697105407715e-01 3.465982377529144287e-01 6.691430211067199707e-01 1.411569565534591675e-01 -7.399987895041704178e-03 1.504949033260345459e-01
-1.104354709386825562e-01 2.173397690057754517e-01 8.649482727050781250e-01 1.338796466588973999e-01 2.057662457227706909e-01 -8.214152604341506958e-02 -3.438613712787628174e-01 -8.473758399486541748e-02
2.988358139991760254e-01 -4.345840215682983398e-02 1.820786595344543457e-01 2.285966575145721436e-01 7.563523054122924805e-01 3.189539536833763123e-02 -4.393760263919830322e-01 2.392948716878890991e-01
-2.213193029165267944e-01 -3.909753859043121338e-01 3.167097568511962891e-01 6.430886983871459961e-01 -3.946789726614952087e-02 6.849373877048492432e-02 -4.932087361812591553e-01 -1.865043193101882935e-01
4.852343499660491943e-01 -3.460756689310073853e-02 6.823705136775970459e-02 -1.276905685663223267e-01 6.117519140243530273e-01 -1.413674801588058472e-01 -2.481039911508560181e-01 -5.353577136993408203e-01
2.379612177610397339e-01 4.888092279434204102e-01 6.719821691513061523e-01 2.521136999130249023e-01 6.737437099218368530e-02 -2.832243964076042175e-02 -2.747930884361267090e-01 -3.293417096138000488e-01
-4.803681373596191406e-01 -1.335952579975128174e-01 1.506854146718978882e-01 2.967887222766876221e-01 3.567575216293334961e-01 4.172241389751434326e-01 9.348735958337783813e-02 -5.749065279960632324e-01
9.917972981929779053e-02 -2.801838517189025879e-01 3.134053349494934082e-01 6.319191455841064453e-01 8.337887376546859741e-02 7.407062500715255737e-02 -6.337763071060180664e-01 -2.217903034761548042e-03
-2.862474322319030762e-01 4.781433641910552979e-01 6.354016661643981934e-01 4.051095843315124512e-01 3.796186670660972595e-02 1.772536784410476685e-01 -1.016718968749046326e-01 -2.799912393093109131e-01
-2.712751626968383789e-01 -2.034264355897903442e-01 9.580558538436889648e-02 8.020881414413452148e-01 3.060922920703887939e-01 -3.065994083881378174e-01 3.187558799982070923e-02 -2.092642784118652344e-01
-1.017904877662658691e-01 8.864872902631759644e-02 1.720579713582992554e-01 7.407253980636596680e-01 3.092687427997589111e-01 -1.920119971036911011e-01 4.185397922992706299e-01 -3.095332086086273193e-01
1.618528068065643311e-01 6.779509782791137695e-01 3.265735805034637451e-01 7.608800381422042847e-02 5.177166461944580078e-01 -2.220352366566658020e-02 -2.447617501020431519e-01 -2.707668840885162354e-01
2.283699214458465576e-01 2.795676589012145996e-01 5.867741629481315613e-02 3.247351646423339844e-01 6.739522814750671387e-01 -4.364263713359832764e-01 -2.132118642330169678e-01 -2.658081352710723877e-01
1.910540312528610229e-01 5.166487768292427063e-02 7.707048654556274414e-01 3.799617588520050049e-01 -1.637587696313858032e-01 2.026047855615615845e-01 -3.176018893718719482e-01 -2.318096756935119629e-01
5.588494539260864258e-01 4.549007117748260498e-02 6.837153434753417969e-01 3.115036189556121826e-01 2.802419662475585938e-01 1.504729688167572021e-01 -5.956231430172920227e-02 1.280288845300674438e-01
3.752978742122650146e-01 4.978604018688201904e-01 3.343764543533325195e-01 1.198089495301246643e-01 1.326511800289154053e-01 -1.279514878988265991e-01 -1.193232927471399307e-02 -6.715760231018066406e-01
3.002555370330810547e-01 3.428614437580108643e-01 6.045562028884887695e-01 3.504226207733154297e-01 -1.552016735076904297e-01 1.142430305480957031e-01 -2.925307452678680420e-01 -4.257877469062805176e-01
-2.550958693027496338e-01 -1.280072182416915894e-01 1.151285693049430847e-01 8.275953531265258789e-01 3.212736845016479492e-01 -1.758059710264205933e-01 1.862841099500656128e-01 -2.270358502864837646e-01
3.611285239458084106e-02 1.212722361087799072e-01 4.724475443363189697e-01 6.583108901977539062e-01 -7.457666099071502686e-02 1.781102418899536133e-01 -5.082886815071105957e-01 -1.782321184873580933e-01
4.848361611366271973e-01 4.178357124328613281e-01 3.683534562587738037e-01 1.187376156449317932e-01 6.151185631752014160e-01 -1.695038378238677979e-01 1.413659304380416870e-01 -1.160928085446357727e-01
2.668590843677520752e-01 6.797920912504196167e-02 5.812698006629943848e-01 -2.442032992839813232e-01 2.515412271022796631e-01 -2.300763428211212158e-01 -1.160737946629524231e-01 -6.300586462020874023e-01
3.628672063350677490e-01 -7.949088513851165771e-02 5.789583921432495117e-01 8.167106658220291138e-02 6.390976309776306152e-01 1.268630474805831909e-01 -1.661804169416427612e-01 2.607484161853790283e-01
-5.692828446626663208e-02 4.322869330644607544e-02 2.045447379350662231e-01 3.034723699092864990e-01 1.943165510892868042e-01 5.014435052871704102e-01 2.866257429122924805e-01 -6.997123956680297852e-01
-5.563688278198242188e-01 2.568157389760017395e-02 2.513507306575775146e-01 4.559627771377563477e-01 3.687239885330200195e-01 -6.778446584939956665e-02 3.212883472442626953e-01 -4.182540476322174072e-01
-4.958556033670902252e-03 -5.239710211753845215e-01 5.997825860977172852e-01 1.718522608280181885e-01 3.574337661266326904e-01 1.534201204776763916e-01 -4.232142269611358643e-01 7.583301514387130737e-02
3.826345503330230713e-02 -3.049606643617153168e-02 8.042140603065490723e-01 -5.044276360422372818e-03 3.812635540962219238e-01 4.194816201925277710e-02 -4.512806534767150879e-01 6.675308570265769958e-03
-1.331756114959716797e-01 2.867874689400196075e-03 8.157451637089252472e-03 7.901629805564880371e-01 3.541442751884460449e-01 -3.985202908515930176e-01 -4.381131008267402649e-02 -2.677235901355743408e-01
-1.854713307693600655e-03 -2.534777224063873291e-01 4.202212691307067871e-01 6.524310708045959473e-01 9.306034445762634277e-02 -6.429370492696762085e-02 -5.556229352951049805e-01 1.094653531908988953e-01
-4.995397925376892090e-01 2.526405155658721924e-01 2.214573770761489868e-01 3.122532963752746582e-01 4.828035831451416016e-01 1.473971158266067505e-01 3.158623874187469482e-01 -4.306890368461608887e-01
5.663779377937316895e-02 -6.561016663908958435e-03 -1.665469631552696228e-02 1.720990389585494995e-01 1.910976618528366089e-01 1.657677143812179565e-01 -6.018691658973693848e-01 -7.352618575096130371e-01
-2.843469977378845215e-01 2.526625245809555054e-02 1.383725404739379883e-01 7.865610718727111816e-01 3.041403591632843018e-01 -1.982024312019348145e-01 2.405145615339279175e-01 -3.017454147338867188e-01
2.349977195262908936e-02 2.586022317409515381e-01 2.438021600246429443e-01 3.692127764225006104e-02 6.330722570419311523e-01 -5.513042211532592773e-01 -2.893146574497222900e-01 -2.887040674686431885e-01
6.703809499740600586e-01 -4.793361425399780273e-01 1.758315414190292358e-01 3.060849606990814209e-01 3.515625894069671631e-01 -4.018256813287734985e-02 -1.492097973823547363e-01 -2.207872718572616577e-01
-4.607025682926177979e-01 -1.841019690036773682e-01 7.801537960767745972e-02 3.896189033985137939e-01 3.836178481578826904e-01 2.715415954589843750e-01 1.233433857560157776e-01 -5.998826026916503906e-01
1.370449513196945190e-01 4.600214958190917969e-01 1.591825336217880249e-01 6.954476982355117798e-02 7.524721622467041016e-01 -2.813401818275451660e-01 -1.877187639474868774e-01 -2.425251007080078125e-01
-1.035087183117866516e-01 -1.506630480289459229e-01 9.680844843387603760e-02 6.985603570938110352e-01 4.036366343498229980e-01 -2.251141965389251709e-01 4.372561275959014893e-01 -2.538430988788604736e-01
4.207504093647003174e-01 -4.619577229022979736e-01 2.002374827861785889e-01 5.956019163131713867e-01 3.767328858375549316e-01 1.672890633344650269e-01 1.171369925141334534e-01 1.763323694467544556e-01
1.960162818431854248e-01 1.553288698196411133e-01 -7.782576978206634521e-02 -2.253986895084381104e-02 5.372664332389831543e-01 2.006901502609252930e-01 -4.840253889560699463e-01 -6.063607931137084961e-01
5.050196051597595215e-01 4.144584536552429199e-01 1.865065097808837891e-01 -1.024300828576087952e-01 6.063768267631530762e-01 -3.170542046427726746e-02 -1.984649524092674255e-02 -3.985109627246856689e-01
6.070410609245300293e-01 2.712351381778717041e-01 2.260429859161376953e-01 7.140626758337020874e-02 4.217853546142578125e-01 -1.317745298147201538e-01 -2.786163687705993652e-01 -4.783762097358703613e-01
1.516967415809631348e-01 3.908452689647674561e-01 1.305003613233566284e-01 2.121986150741577148e-01 8.242795467376708984e-01 -1.500797867774963379e-01 -2.333528846502304077e-01 7.586338371038436890e-02
5.663135051727294922e-01 -1.821013391017913818e-01 3.689851164817810059e-01 8.225166238844394684e-03 2.708148956298828125e-01 3.836435377597808838e-01 3.656178340315818787e-02 -5.367032885551452637e-01
6.986085772514343262e-01 -3.585544526576995850e-01 4.178128838539123535e-01 3.392719328403472900e-01 1.648447662591934204e-01 -4.380957409739494324e-02 5.935880169272422791e-02 -2.471740245819091797e-01
-4.916117340326309204e-02 3.899965584278106689e-01 5.003961920738220215e-01 5.172438621520996094e-01 -3.625714778900146484e-02 8.937295526266098022e-02 2.636001408100128174e-01 -4.987597465515136719e-01
-5.301779508590698242e-02 4.522795677185058594e-01 5.875463485717773438e-01 3.123570084571838379e-01 3.029851615428924561e-02 4.596506431698799133e-02 3.704426288604736328e-01 -4.578169286251068115e-01
3.085765540599822998e-01 -1.495157927274703979e-01 8.977739810943603516e-01 2.117955982685089111e-01 1.383477002382278442e-01 -7.262752950191497803e-02 -7.761233299970626831e-02 -3.363854438066482544e-02
3.958972990512847900e-01 2.996064126491546631e-01 5.847874879837036133e-01 5.572490766644477844e-02 5.788254737854003906e-01 -1.711920499801635742e-01 2.078536599874496460e-01 2.951136045157909393e-02
4.521109461784362793e-01 -4.735739529132843018e-01 4.676743745803833008e-01 7.963012158870697021e-02 3.879623711109161377e-01 7.984863594174385071e-03 3.512947857379913330e-01 -2.688432633876800537e-01
-2.813277244567871094e-01 -3.812767565250396729e-02 3.052995204925537109e-01 1.728712320327758789e-01 2.864487171173095703e-01 4.213266968727111816e-01 2.973817586898803711e-01 -6.695547699928283691e-01
4.360505044460296631e-01 1.662830263376235962e-01 1.423004865646362305e-01 2.633090913295745850e-01 -1.002182997763156891e-02 -2.040400952100753784e-01 -3.252501487731933594e-01 -7.383146286010742188e-01
-1.352532953023910522e-01 3.923838436603546143e-01 3.440677225589752197e-01 -6.220240518450737000e-02 2.118478715419769287e-01 2.053194046020507812e-01 -2.105456292629241943e-01 -7.577101588249206543e-01
-2.360967993736267090e-01 -1.692437678575515747e-01 5.221685022115707397e-02 6.643686294555664062e-01 3.601062297821044922e-01 8.502039127051830292e-03 -5.746132135391235352e-01 -1.075802892446517944e-01
6.862441450357437134e-02 -3.538080751895904541e-01 7.702324390411376953e-01 2.674925029277801514e-01 3.666667342185974121e-01 3.564704209566116333e-02 -7.477610558271408081e-02 2.529698014259338379e-01
1.784219890832901001e-01 -5.651535987854003906e-01 4.992865771055221558e-02 1.369114369153976440e-01 6.315667033195495605e-01 -2.795989811420440674e-01 -3.870654404163360596e-01 2.564326860010623932e-02
5.056234002113342285e-01 -2.879842929542064667e-02 6.123679876327514648e-01 -4.485647007822990417e-02 3.449510037899017334e-01 2.670968770980834961e-01 3.522288501262664795e-01 -2.282805740833282471e-01
2.030031234025955200e-01 5.803657770156860352e-01 4.200478196144104004e-01 2.792777419090270996e-01 5.345348119735717773e-01 -2.416779398918151855e-01 -1.524113863706588745e-01 -1.280973386019468307e-02
-1.369911879301071167e-01 3.877453207969665527e-01 5.363442897796630859e-01 2.754005193710327148e-01 -4.201183468103408813e-02 1.422090232372283936e-01 -2.634595036506652832e-01 -6.131694912910461426e-01
-2.714542485773563385e-02 5.326805263757705688e-02 1.016368810087442398e-02 7.527208328247070312e-01 4.509512782096862793e-01 -4.452407360076904297e-01 1.314275860786437988e-01 -1.042309179902076721e-01
1.110130995512008667e-01 1.790486872196197510e-01 4.824299812316894531e-01 -6.771408766508102417e-02 2.034930735826492310e-01 -5.041354298591613770e-01 1.607856303453445435e-01 -6.299838423728942871e-01
-1.012912318110466003e-01 -3.207924365997314453e-01 3.078493475914001465e-01 2.716316282749176025e-01 5.892478823661804199e-01 -2.753756009042263031e-02 -5.777701735496520996e-01 1.910174041986465454e-01
6.908265501260757446e-02 -4.279892444610595703e-01 2.794638276100158691e-02 5.899506062269210815e-02 4.989967346191406250e-01 -5.408253669738769531e-01 -3.059070110321044922e-01 -4.155989885330200195e-01
2.297491878271102905e-01 3.723895847797393799e-01 1.472035143524408340e-02 2.073975354433059692e-01 8.443235158920288086e-01 -1.905369460582733154e-01 -1.263005584478378296e-01 -1.313052512705326080e-02
-2.126739174127578735e-02 -3.362676203250885010e-01 -2.582288980484008789e-01 3.303455412387847900e-01 6.727796792984008789e-01 -1.481075733900070190e-01 1.975895315408706665e-01 -4.439047574996948242e-01
-6.840533018112182617e-01 -3.907874599099159241e-02 3.498323857784271240e-01 1.259477734565734863e-01 4.736187756061553955e-01 -1.790142059326171875e-01 7.862180471420288086e-02 -3.602171242237091064e-01
-8.923152089118957520e-02 5.975110530853271484e-01 2.566586732864379883e-01 8.831900358200073242e-02 6.745085716247558594e-01 2.697141468524932861e-01 -1.806312948465347290e-01 -3.176660835742950439e-02
-4.526991248130798340e-01 1.661534756422042847e-01 2.246714830398559570e-01 -6.223464012145996094e-02 6.986030936241149902e-01 7.171941548585891724e-02 7.620259374380111694e-02 -4.627197384834289551e-01
4.534466862678527832e-01 4.564329385757446289e-01 1.167964562773704529e-01 2.572376430034637451e-01 4.291426241397857666e-01 -4.861218109726905823e-02 -4.522763192653656006e-01 -3.393555879592895508e-01
2.117881923913955688e-01 -5.657203495502471924e-02 3.169636130332946777e-01 4.319012537598609924e-02 8.711611032485961914e-01 -1.826740205287933350e-01 -1.215206459164619446e-01 2.062897384166717529e-01
4.754596948623657227e-01 2.002152353525161743e-01 7.136662304401397705e-02 3.360106647014617920e-01 5.358280539512634277e-01 3.535147383809089661e-02 -5.596632361412048340e-01 -1.194625571370124817e-01
5.561923980712890625e-01 -4.553200006484985352e-01 3.943577706813812256e-01 3.491021096706390381e-01 4.202548265457153320e-01 -6.122255325317382812e-02 1.452492773532867432e-01 6.696155667304992676e-02
3.624982833862304688e-01 4.421787559986114502e-01 1.624853014945983887e-01 4.211133420467376709e-01 6.615990400314331055e-01 -1.414122879505157471e-01 -8.794185123406350613e-04 1.078125983476638794e-01
4.604071676731109619e-01 3.591843843460083008e-01 5.194846168160438538e-02 3.973793387413024902e-01 6.802418828010559082e-01 1.549091488122940063e-01 -3.296239674091339111e-02 1.029102355241775513e-01
-4.132277369499206543e-01 2.808800637722015381e-01 3.492161631584167480e-01 4.407180249691009521e-01 3.704075217247009277e-01 9.222684055566787720e-02 -5.343360900878906250e-01 -5.424337834119796753e-02
-3.050975501537322998e-01 4.680595695972442627e-01 4.065474271774291992e-01 4.188238084316253662e-01 4.378400146961212158e-01 -2.740373834967613220e-02 -3.908026218414306641e-01 -4.427057504653930664e-02
-3.518180251121520996e-01 5.468730330467224121e-01 3.143538534641265869e-01 3.672716915607452393e-01 5.261740684509277344e-01 -2.094983011484146118e-01 2.958659548312425613e-03 -1.506308466196060181e-01
6.285884380340576172e-01 -3.455931246280670166e-01 -3.259862586855888367e-02 3.393141627311706543e-01 5.889414548873901367e-01 -4.089456796646118164e-02 -1.132379546761512756e-01 -8.887097239494323730e-02
-4.093228280544281006e-02 -1.507779955863952637e-01 6.036614179611206055e-01 6.853614002466201782e-02 5.823876261711120605e-01 2.836037985980510712e-02 -4.723923504352569580e-01 2.082115560770034790e-01
5.015839338302612305e-01 -2.260167896747589111e-01 5.291802883148193359e-01 -1.797114312648773193e-02 4.719287157058715820e-01 3.510538041591644287e-01 2.166053950786590576e-01 -1.552480161190032959e-01
-5.958341360092163086e-01 5.483199283480644226e-02 2.867279946804046631e-01 1.607325226068496704e-01 5.372430086135864258e-01 -7.939667254686355591e-02 2.657668292522430420e-01 -4.103185236454010010e-01
4.081112444400787354e-01 -5.813100561499595642e-02 4.468634724617004395e-01 2.756218910217285156e-01 3.208183348178863525e-01 1.225043386220932007e-01 -6.603152751922607422e-01 -2.153280191123485565e-02
1.616052091121673584e-01 -2.979044914245605469e-01 8.458966016769409180e-01 3.904572725296020508e-01 1.249766815453767776e-02 5.826533213257789612e-02 1.140228360891342163e-01 2.422429434955120087e-02
-1.957794278860092163e-01 3.617893531918525696e-02 1.613823175430297852e-01 7.336444258689880371e-01 3.740641772747039795e-01 -4.664536118507385254e-01 1.124271675944328308e-01 -1.610603183507919312e-01
2.369570136070251465e-01 -2.352894544601440430e-01 3.738208711147308350e-01 4.889892935752868652e-01 1.419742703437805176e-01 -6.847324222326278687e-02 -6.910127401351928711e-01 -8.540430665016174316e-02
2.631237208843231201e-01 -4.636777192354202271e-02 6.607861816883087158e-02 1.723047494888305664e-01 6.520452350378036499e-02 -1.654904708266258240e-02 -3.675422668457031250e-01 -8.688773512840270996e-01
4.989854693412780762e-01 -3.535844981670379639e-01 4.439218714833259583e-02 2.536680102348327637e-01 6.889876723289489746e-01 -2.561125345528125763e-02 -2.894890010356903076e-01 2.257059700787067413e-02
-2.756054699420928955e-01 -2.898533642292022705e-01 -3.188753500580787659e-02 7.393582463264465332e-01 2.731322944164276123e-01 4.494272544980049133e-02 6.218877062201499939e-02 -4.602942466735839844e-01
-3.113713115453720093e-02 -5.271653532981872559e-01 4.380107522010803223e-01 4.689883589744567871e-01 9.887993335723876953e-02 -1.271208282560110092e-03 -5.473031997680664062e-01 2.041494008153676987e-03
-1.703842133283615112e-01 1.685243993997573853e-01 5.847917795181274414e-01 1.725334972143173218e-01 7.623819261789321899e-02 7.160527748055756092e-04 -5.210763216018676758e-01 -5.417435169219970703e-01
-3.620247244834899902e-01 -8.775916695594787598e-02 1.077277883887290955e-01 5.176472067832946777e-01 7.636284083127975464e-02 1.688668280839920044e-01 -3.668724000453948975e-01 -6.424404382705688477e-01
1.013498455286026001e-01 -4.970113635063171387e-01 2.296795397996902466e-01 2.182691395282745361e-01 1.849342435598373413e-01 -4.580249190330505371e-01 -5.055029988288879395e-01 -3.778797984123229980e-01
-2.620932757854461670e-01 -3.849955797195434570e-01 6.475119590759277344e-01 -1.555743962526321411e-01 3.900908231735229492e-01 1.222201064229011536e-01 -3.814171850681304932e-01 -1.643861979246139526e-01
9.374860674142837524e-03 -8.657439053058624268e-02 7.583107352256774902e-01 -1.703951060771942139e-01 5.298031568527221680e-01 -1.313998252153396606e-01 -2.904174327850341797e-01 -7.776670902967453003e-02
4.291363954544067383e-01 4.367764592170715332e-01 4.688622653484344482e-01 1.868672966957092285e-01 5.518881678581237793e-01 -2.204589694738388062e-01 3.008054196834564209e-02 -1.273947507143020630e-01
3.640950024127960205e-01 4.262260198593139648e-01 3.391096889972686768e-01 -3.131804242730140686e-02 6.408229470252990723e-01 -1.528074741363525391e-01 -2.385682165622711182e-01 -2.808400094509124756e-01
-5.130831003189086914e-01 -3.463726341724395752e-01 5.776461362838745117e-01 3.170902729034423828e-01 3.288039267063140869e-01 -1.088326424360275269e-01 -2.501732110977172852e-01 2.689206739887595177e-03
3.474879562854766846e-01 1.266251206398010254e-01 4.207845330238342285e-01 2.443361282348632812e-01 6.259786486625671387e-01 4.249828308820724487e-02 -4.476110339164733887e-01 1.801316440105438232e-01
5.177870988845825195e-01 2.324111759662628174e-01 1.814315468072891235e-01 3.377777040004730225e-01 6.533064842224121094e-01 2.735058665275573730e-01 -5.275859311223030090e-02 1.627025604248046875e-01
3.710499703884124756e-01 -6.850282549858093262e-01 1.227458342909812927e-01 1.754416972398757935e-01 5.243372321128845215e-01 -1.430502682924270630e-01 -2.154310345649719238e-01 -7.354175299406051636e-02
6.961093544960021973e-01 -3.934741318225860596e-01 2.341928035020828247e-01 4.363230764865875244e-01 2.705844044685363770e-01 -1.590745896100997925e-01 -8.065798133611679077e-02 -1.017820164561271667e-01
4.771298542618751526e-02 -9.444259107112884521e-02 5.025243759155273438e-01 5.881263613700866699e-01 7.727068662643432617e-02 -1.530184131115674973e-02 -6.075213551521301270e-01 1.228559687733650208e-01
1.006135493516921997e-01 -2.912833541631698608e-02 8.858547806739807129e-01 -3.289899975061416626e-02 3.433953225612640381e-02 3.207966685295104980e-02 -1.344213783740997314e-01 -4.277030229568481445e-01
-8.209770172834396362e-02 3.527827262878417969e-01 4.253304302692413330e-01 4.012725949287414551e-01 5.460134744644165039e-01 -3.215602338314056396e-01 -3.202940821647644043e-01 1.508597880601882935e-01
-1.103085651993751526e-01 -2.348583489656448364e-01 7.788610458374023438e-02 8.377548456192016602e-01 1.520436853170394897e-01 8.074215054512023926e-02 2.175737321376800537e-01 -3.844470381736755371e-01
-2.897897269576787949e-03 -4.262462556362152100e-01 5.104843378067016602e-01 -2.109674178063869476e-02 6.856932044029235840e-01 1.877389550209045410e-01 -1.620573997497558594e-01 1.599459499120712280e-01
5.933668017387390137e-01 -3.164743185043334961e-01 5.260704755783081055e-01 2.242012023925781250e-01 2.640223205089569092e-01 -1.499282717704772949e-01 2.053750306367874146e-01 -2.939018905162811279e-01
-8.450288325548171997e-02 -9.734616428613662720e-02 1.426030099391937256e-01 8.274759054183959961e-01 2.397305220365524292e-01 -8.643133938312530518e-02 3.727666437625885010e-01 -2.728278934955596924e-01
-3.200718164443969727e-01 5.733205080032348633e-01 2.446296513080596924e-01 4.864082038402557373e-01 2.626646757125854492e-01 2.537622302770614624e-02 -5.791635811328887939e-02 -4.465757608413696289e-01
-4.201265051960945129e-02 -8.884245529770851135e-03 8.020433783531188965e-01 3.254937827587127686e-01 2.741232514381408691e-02 1.752394586801528931e-01 -4.547400176525115967e-01 -1.033801585435867310e-01
-5.156905055046081543e-01 6.624335050582885742e-02 -3.953716903924942017e-02 5.007726550102233887e-01 6.435877084732055664e-01 5.839743837714195251e-02 -1.224205344915390015e-01 -2.115104496479034424e-01
-1.045373752713203430e-01 -3.140633404254913330e-01 -1.747655868530273438e-01 5.331166982650756836e-01 4.291169345378875732e-01 2.576179802417755127e-01 4.353547096252441406e-02 -5.685737133026123047e-01
-2.596621401607990265e-02 3.036406636238098145e-01 6.615051031112670898e-01 2.738418579101562500e-01 3.921904563903808594e-01 -4.710846841335296631e-01 -1.013718843460083008e-01 9.240894019603729248e-02
-6.027868986129760742e-01 1.818322986364364624e-01 2.791291475296020508e-01 3.739426136016845703e-01 3.632393181324005127e-01 -2.058484219014644623e-02 1.985968649387359619e-01 -4.626353085041046143e-01
5.507571697235107422e-01 3.634139597415924072e-01 8.142665028572082520e-02 7.503374665975570679e-02 4.616748988628387451e-01 -1.394529789686203003e-01 -2.123871147632598877e-01 -5.240585207939147949e-01
-3.402812778949737549e-02 -4.021744430065155029e-01 -2.771022543311119080e-02 7.868352532386779785e-01 2.086773216724395752e-01 1.207378059625625610e-01 2.150149196386337280e-01 -3.359538614749908447e-01
-1.212334334850311279e-01 7.429393474012613297e-03 3.745190799236297607e-01 6.312977671623229980e-01 -1.709962189197540283e-01 3.794558718800544739e-02 -4.673288166522979736e-01 -4.442634284496307373e-01
3.779873847961425781e-01 3.375140428543090820e-01 4.056400805711746216e-02 1.341853737831115723e-01 7.034605145454406738e-01 -3.762075006961822510e-01 -6.664664298295974731e-02 -2.876249253749847412e-01
1.910579502582550049e-01 3.387958109378814697e-01 2.295111715793609619e-01 1.938527971506118774e-01 6.051700711250305176e-01 -2.929407656192779541e-01 -5.439758300781250000e-01 -1.024935245513916016e-01
1.506926119327545166e-01 1.181686520576477051e-01 7.845827341079711914e-01 3.437812030315399170e-01 1.397989243268966675e-01 8.404009789228439331e-02 -4.467321634292602539e-01 5.827772989869117737e-02
1.039654687047004700e-01 1.532176434993743896e-01 2.227016240358352661e-01 1.044045165181159973e-01 4.255373477935791016e-01 5.291216969490051270e-01 -1.574002802371978760e-01 -6.476052403450012207e-01
4.366579353809356689e-01 -4.181504994630813599e-02 6.671439409255981445e-01 1.958173811435699463e-01 4.477086961269378662e-01 1.999776065349578857e-01 2.807192206382751465e-01 7.013237476348876953e-02
1.697361320257186890e-01 3.760385513305664062e-01 7.446198463439941406e-01 2.924165129661560059e-01 3.363343179225921631e-01 -1.837179809808731079e-01 2.012850642204284668e-01 4.929250106215476990e-02
1.213902011513710022e-01 1.992830038070678711e-01 9.053292274475097656e-01 2.994556725025177002e-01 -4.375895857810974121e-02 2.862341515719890594e-02 -1.045005992054939270e-01 -1.503376066684722900e-01
-1.511622965335845947e-01 -1.404276043176651001e-01 1.343754678964614868e-01 6.425760388374328613e-01 4.495246410369873047e-01 -3.797850012779235840e-01 3.536135554313659668e-01 -2.347716689109802246e-01
5.752045512199401855e-01 3.031588718295097351e-02 6.999924778938293457e-02 5.244049429893493652e-01 5.859993100166320801e-01 8.618533611297607422e-02 -5.357269570231437683e-02 1.860831230878829956e-01
-1.888333857059478760e-01 1.249663531780242920e-01 2.590993344783782959e-01 5.340687036514282227e-01 -1.850120723247528076e-03 -4.279666766524314880e-02 -5.418006181716918945e-01 -5.486171245574951172e-01
-2.053410410881042480e-01 -1.624234616756439209e-01 2.544550001621246338e-01 7.786296606063842773e-01 2.656328976154327393e-01 -3.542635738849639893e-01 2.495355904102325439e-01 -4.594142362475395203e-02
6.584345102310180664e-01 -4.326035827398300171e-02 4.538961946964263916e-01 8.425537496805191040e-03 2.301682531833648682e-01 1.318442225456237793e-01 1.669196635484695435e-01 -5.101736783981323242e-01
-3.878523111343383789e-01 9.200432896614074707e-02 1.473190933465957642e-01 5.798825621604919434e-01 4.805983304977416992e-01 -1.512624621391296387e-01 3.822934925556182861e-01 -2.883324623107910156e-01
-5.937832593917846680e-02 -1.618097424507141113e-01 6.200448870658874512e-01 3.202141523361206055e-01 2.355425059795379639e-01 -1.980389654636383057e-01 -6.169858574867248535e-01 8.903807401657104492e-02
-8.510345965623855591e-02 5.867958441376686096e-02 2.189342081546783447e-01 7.512555718421936035e-01 2.159614861011505127e-01 -1.013107001781463623e-01 4.914718866348266602e-01 -2.802662551403045654e-01
2.132582962512969971e-01 -1.593938171863555908e-01 7.960144281387329102e-01 -2.023769542574882507e-02 1.252485513687133789e-01 -3.229046165943145752e-01 1.131772920489311218e-01 -4.028674960136413574e-01
-4.818744659423828125e-01 -1.410981416702270508e-01 4.073072224855422974e-02 2.504123747348785400e-01 5.062454342842102051e-01 -2.146948277950286865e-01 1.471328288316726685e-01 -5.995804667472839355e-01
-4.293360710144042969e-01 1.107768639922142029e-01 2.591346800327301025e-01 -1.207610815763473511e-01 7.514960765838623047e-01 4.719830304384231567e-02 8.075962215662002563e-02 -3.849270641803741455e-01
1.283061057329177856e-01 1.976833492517471313e-01 7.088533043861389160e-01 3.341377675533294678e-01 3.075998127460479736e-01 -4.759523272514343262e-01 9.139773249626159668e-02 2.891213446855545044e-02
-3.135757148265838623e-01 3.344161063432693481e-02 3.818233907222747803e-01 8.121980428695678711e-01 -2.629095129668712616e-02 -3.686079010367393494e-02 1.864003837108612061e-01 -2.414582520723342896e-01
3.189611434936523438e-01 9.194679558277130127e-02 -4.291858896613121033e-02 3.894273564219474792e-02 3.096772730350494385e-01 1.450162846595048904e-02 -2.546080052852630615e-01 -8.517720103263854980e-01
-1.822611987590789795e-01 7.402300089597702026e-02 4.233813881874084473e-01 6.339241862297058105e-01 -1.195860952138900757e-01 7.319528609514236450e-03 -4.860472381114959717e-01 -3.599906563758850098e-01
1.539724767208099365e-01 2.792500657960772514e-03 2.073768526315689087e-01 3.589507341384887695e-01 -8.879634737968444824e-02 -1.547068357467651367e-01 -2.699003517627716064e-01 -8.365218043327331543e-01
-9.010824561119079590e-02 -3.822930753231048584e-01 6.892052292823791504e-01 9.283024817705154419e-03 2.872714996337890625e-01 1.005994901061058044e-02 -5.225968956947326660e-01 -1.221017763018608093e-01
-2.265514247119426727e-02 1.074469834566116333e-01 6.967151761054992676e-01 4.338560998439788818e-01 2.074536085128784180e-01 4.738844931125640869e-01 1.583591997623443604e-01 1.470290571451187134e-01
3.822773098945617676e-01 1.128941774368286133e-01 7.010734081268310547e-01 -1.956257522106170654e-01 3.028258979320526123e-01 2.945549190044403076e-01 1.092449575662612915e-01 -3.477716743946075439e-01
7.533414661884307861e-02 -1.492972224950790405e-01 4.931128323078155518e-01 6.096518039703369141e-01 -7.675764709711074829e-02 1.872306806035339832e-03 -5.653343796730041504e-01 -1.780485808849334717e-01
-2.182521373033523560e-01 -6.700794100761413574e-01 4.766849875450134277e-01 3.516860306262969971e-01 1.963619440793991089e-01 3.353261947631835938e-01 -1.203788071870803833e-02 3.607432544231414795e-02
6.040561795234680176e-01 3.505716025829315186e-01 1.638733036816120148e-02 2.241909354925155640e-01 2.915968000888824463e-01 -1.133083030581474304e-01 -2.604452669620513916e-01 -5.440462231636047363e-01
4.993494153022766113e-01 1.884762942790985107e-01 4.150848388671875000e-01 8.913322538137435913e-02 5.829618573188781738e-01 -3.256084024906158447e-01 7.022525370121002197e-02 -2.899822294712066650e-01
-2.210586071014404297e-01 -5.361805483698844910e-02 3.588059246540069580e-01 6.470567584037780762e-01 -2.011131582548841834e-04 -6.795304268598556519e-02 -5.940880179405212402e-01 -2.080286890268325806e-01
4.638012647628784180e-01 -3.557466566562652588e-01 6.054316163063049316e-01 4.824828803539276123e-01 1.697899103164672852e-01 -6.163365021347999573e-02 1.400607675313949585e-01 8.216498047113418579e-02
5.500736236572265625e-01 4.503991007804870605e-01 2.007941156625747681e-02 2.833480238914489746e-01 3.549305498600006104e-01 -5.799930915236473083e-02 -3.090004920959472656e-01 -4.347982108592987061e-01
-3.931626975536346436e-01 -1.991706043481826782e-01 3.226737976074218750e-01 4.064132869243621826e-01 4.864073097705841064e-01 1.361677497625350952e-01 3.641144335269927979e-01 -3.856824636459350586e-01
4.831687510013580322e-01 8.814539015293121338e-02 7.107696533203125000e-01 2.216277420520782471e-01 1.448525488376617432e-01 3.337287306785583496e-01 -2.683049142360687256e-01 -1.101247034966945648e-02
3.588713705539703369e-01 -4.203049540519714355e-01 5.478643774986267090e-01 5.362905561923980713e-02 2.612293362617492676e-01 4.987668693065643311e-01 1.074467822909355164e-01 -2.509375810623168945e-01
-3.975948691368103027e-01 2.692232131958007812e-01 2.946882545948028564e-01 -1.636800542473793030e-02 4.506644904613494873e-01 -2.265709936618804932e-01 -2.576284110546112061e-01 -6.012677550315856934e-01
6.126073598861694336e-01 2.986809983849525452e-02 2.766345255076885223e-02 4.561151862144470215e-01 3.563344478607177734e-01 1.683725118637084961e-01 -5.027885437011718750e-01 -8.303032070398330688e-02
4.255333542823791504e-02 1.463243663311004639e-01 1.127822790294885635e-02 6.248844265937805176e-01 3.589626550674438477e-01 -5.800080895423889160e-01 5.710690096020698547e-02 -3.429953455924987793e-01
-3.776094317436218262e-01 9.756605327129364014e-02 1.669285893440246582e-01 6.221022605895996094e-01 4.806153476238250732e-01 -1.324808448553085327e-01 3.758203685283660889e-01 -2.079241573810577393e-01
1.906785815954208374e-01 -6.092383861541748047e-01 -8.634480088949203491e-02 2.492097169160842896e-01 5.723341107368469238e-01 -3.065591454505920410e-01 -3.030326664447784424e-01 -9.765164554119110107e-02
-5.382203459739685059e-01 4.129424691200256348e-02 1.922919899225234985e-01 7.933911681175231934e-02 7.338293194770812988e-01 -2.899074852466583252e-01 -1.354499310255050659e-01 -1.563462167978286743e-01
4.865540564060211182e-01 -8.159276843070983887e-02 5.400715470314025879e-01 1.837482154369354248e-01 5.520679354667663574e-01 -1.588615626096725464e-01 2.959080040454864502e-01 1.165738180279731750e-01
6.548874974250793457e-01 -2.399023324251174927e-01 4.483794420957565308e-02 4.206975996494293213e-01 4.889284074306488037e-01 2.159053683280944824e-01 -2.088014185428619385e-01 7.285685092210769653e-02
-4.493967890739440918e-01 -2.686898112297058105e-01 2.806576192378997803e-01 4.776838421821594238e-01 2.247839868068695068e-01 -1.410697102546691895e-01 -5.747478008270263672e-01 -1.346633136272430420e-01
2.092204242944717407e-01 -4.495103657245635986e-01 1.719896681606769562e-02 2.598234117031097412e-01 4.993312060832977295e-01 -5.511619448661804199e-01 -3.079959750175476074e-01 -1.959354728460311890e-01
4.712262451648712158e-01 6.075530871748924255e-02 6.603380441665649414e-01 2.226715534925460815e-01 2.465816289186477661e-01 3.917223215103149414e-01 -2.615116834640502930e-01 7.738504558801651001e-02
1.801343262195587158e-01 4.447845816612243652e-01 6.989038586616516113e-01 3.696337342262268066e-01 2.277978360652923584e-01 -2.324104011058807373e-01 1.939026266336441040e-01 -3.343944251537322998e-02
-2.526983916759490967e-01 3.267868459224700928e-01 6.251604557037353516e-01 3.326135873794555664e-01 -1.187117025256156921e-02 1.264721006155014038e-01 2.920489609241485596e-01 -4.758863151073455811e-01
2.128894776105880737e-01 -2.158857583999633789e-01 8.276111483573913574e-01 -3.847894445061683655e-02 1.308591812849044800e-01 6.105791404843330383e-02 2.342341840267181396e-02 -4.474926590919494629e-01
3.795577287673950195e-01 -5.305531620979309082e-01 4.648130834102630615e-01 4.522530734539031982e-01 1.649621427059173584e-01 -2.673759460449218750e-01 -8.109240233898162842e-02 -2.204248011112213135e-01
2.579425573348999023e-01 3.867661952972412109e-01 6.707281470298767090e-01 2.579809427261352539e-01 1.021858826279640198e-01 1.986263394355773926e-01 -4.130708575248718262e-01 -2.166223526000976562e-01
2.114334255456924438e-01 2.198387831449508667e-01 1.748412251472473145e-01 2.564526200294494629e-01 1.262143850326538086e-01 -2.225150913000106812e-01 -5.348399281501770020e-01 -6.775933504104614258e-01
4.556073546409606934e-01 3.300892710685729980e-01 8.806353807449340820e-02 3.267726302146911621e-01 3.980577886104583740e-01 -1.603693366050720215e-01 -5.539199709892272949e-01 -2.791625261306762695e-01
5.128604769706726074e-01 4.156307280063629150e-01 2.815892398357391357e-01 4.308445751667022705e-02 4.888066351413726807e-01 -2.580541372299194336e-01 1.432649493217468262e-01 -3.962672352790832520e-01
-3.392152786254882812e-01 -2.266359031200408936e-01 3.229575455188751221e-01 4.935895204544067383e-01 7.881670258939266205e-03 -1.002296954393386841e-01 -5.639418363571166992e-01 -3.968607783317565918e-01
3.477477431297302246e-01 1.690416224300861359e-02 5.775275230407714844e-01 -1.008689496666193008e-02 5.996000766754150391e-01 2.454226166009902954e-01 -3.240519762039184570e-01 1.427713632583618164e-01
3.987582027912139893e-01 -5.685130357742309570e-01 7.528533786535263062e-02 4.037044644355773926e-01 2.162159681320190430e-01 -3.548811674118041992e-01 -3.121837079524993896e-01 -2.810533344745635986e-01
5.627200007438659668e-01 -7.515766471624374390e-02 3.652617335319519043e-02 3.246102035045623779e-01 5.945596098899841309e-01 1.261254847049713135e-01 -4.482806921005249023e-01 2.504761703312397003e-02
3.527068197727203369e-01 2.426244765520095825e-01 -8.697454817593097687e-03 3.135147094726562500e-01 8.050039410591125488e-01 -1.612701117992401123e-01 -1.906262189149856567e-01 -8.936732262372970581e-02
-1.065071448683738708e-01 -1.343079209327697754e-01 4.010708332061767578e-01 4.975022673606872559e-01 5.260613560676574707e-02 -4.279409535229206085e-03 -7.280797958374023438e-01 -1.713633388280868530e-01
4.538343548774719238e-01 -4.158143103122711182e-01 5.095282793045043945e-01 4.450494945049285889e-01 1.847532689571380615e-01 2.087572216987609863e-01 -2.699430882930755615e-01 1.134107634425163269e-01
1.012209281325340271e-01 4.863693714141845703e-01 4.153307676315307617e-01 1.639931835234165192e-02 6.293612122535705566e-01 -2.503178715705871582e-01 -2.314858138561248779e-01 -2.609411776065826416e-01
4.489342868328094482e-01 -1.440297961235046387e-01 3.464115858078002930e-01 3.261071741580963135e-01 6.463890671730041504e-01 -1.207267791032791138e-01 3.136811554431915283e-01 1.434464007616043091e-01
-2.428214997053146362e-01 3.002957403659820557e-01 2.597720324993133545e-01 1.693821400403976440e-01 1.285804510116577148e-01 -1.800000295042991638e-02 -3.816885650157928467e-01 -7.695097923278808594e-01
6.899053454399108887e-01 -2.743315696716308594e-01 1.392607241868972778e-01 4.807443618774414062e-01 2.865021228790283203e-01 -4.179776832461357117e-02 -3.224372565746307373e-01 -1.023119091987609863e-01
2.787182666361331940e-02 -2.159747332334518433e-01 7.893590331077575684e-01 -1.820290833711624146e-01 3.844560384750366211e-01 -1.513613015413284302e-01 -2.517236471176147461e-01 -2.495482414960861206e-01
1.222251132130622864e-01 7.689419388771057129e-02 8.810068368911743164e-01 2.407256886363029480e-02 1.028877571225166321e-01 1.863342821598052979e-01 -2.889457643032073975e-01 -2.712928354740142822e-01
2.752240598201751709e-01 5.634960532188415527e-01 5.176104307174682617e-01 3.471421822905540466e-02 9.276190400123596191e-02 -1.207379996776580811e-01 -2.545078843832015991e-02 -5.601499676704406738e-01
5.832405760884284973e-02 -2.871190905570983887e-01 2.903971970081329346e-01 3.615564405918121338e-01 2.797081470489501953e-01 8.246340602636337280e-02 -7.833015918731689453e-01 -2.256420254707336426e-02
-5.020739436149597168e-01 5.531110987067222595e-02 2.920005023479461670e-01 -8.719292283058166504e-02 7.098072171211242676e-01 1.610067337751388550e-01 2.171652615070343018e-01 -2.740170061588287354e-01
5.352038145065307617e-01 1.056691110134124756e-01 6.141432523727416992e-01 5.151138454675674438e-02 5.567071437835693359e-01 1.584604755043983459e-02 7.052568346261978149e-02 8.612590283155441284e-02
1.559538990259170532e-01 -6.512040495872497559e-01 4.872487783432006836e-01 1.393900960683822632e-01 3.080468773841857910e-01 -5.313676595687866211e-02 3.490751683712005615e-01 -2.742279171943664551e-01
1.023037955164909363e-01 -2.897652089595794678e-01 8.779991269111633301e-01 3.864332800731062889e-03 9.439895302057266235e-02 5.296678841114044189e-02 -6.674325466156005859e-02 -3.442403376102447510e-01
-2.290228158235549927e-01 3.265408873558044434e-01 3.032680749893188477e-01 5.701674222946166992e-01 5.416354537010192871e-01 -1.193480566143989563e-01 -3.333005607128143311e-01 7.179964333772659302e-02
-1.240881532430648804e-01 -3.488093912601470947e-01 -1.943996846675872803e-01 6.361402869224548340e-01 3.346719741821289062e-01 -7.069594692438840866e-03 4.770306870341300964e-02 -5.532971024513244629e-01
3.065666854381561279e-01 3.732108324766159058e-02 6.460645198822021484e-01 -1.543204765766859055e-02 5.555633306503295898e-01 2.113429009914398193e-01 -3.572300970554351807e-01 7.782450318336486816e-02
4.262765049934387207e-01 3.557488024234771729e-01 2.366601377725601196e-01 2.741098999977111816e-01 6.262937784194946289e-01 -1.284068673849105835e-01 -3.896580636501312256e-01 4.606428090482950211e-03
4.339800775051116943e-01 -9.949196875095367432e-02 6.945615410804748535e-01 -1.409013420343399048e-01 2.732534110546112061e-01 6.453023105859756470e-02 6.226187571883201599e-02 -4.656023383140563965e-01
2.101652771234512329e-01 5.459800958633422852e-01 2.812924385070800781e-01 -1.119146496057510376e-02 2.724178433418273926e-01 -4.276843741536140442e-02 -1.396567970514297485e-01 -6.949396133422851562e-01
2.549963071942329407e-02 -4.228387475013732910e-01 5.115303024649620056e-02 3.837730586528778076e-01 2.573519051074981689e-01 -4.004348218441009521e-01 -5.741959214210510254e-01 -3.382005095481872559e-01
1.664699018001556396e-01 2.851616144180297852e-01 7.732134461402893066e-01 3.901376128196716309e-01 -7.955889403820037842e-02 -6.699584890156984329e-03 -3.116287589073181152e-01 -1.934353560209274292e-01
4.219779372215270996e-01 -1.461898349225521088e-02 9.984150528907775879e-02 4.383921157568693161e-03 8.730121254920959473e-01 -1.912550181150436401e-01 9.506771713495254517e-02 -6.298178434371948242e-02
-4.727026447653770447e-03 -2.182385027408599854e-01 -1.174751482903957367e-02 1.352822631597518921e-01 6.016758680343627930e-01 -6.614878773689270020e-01 -2.190787345170974731e-01 -2.938278019428253174e-01
1.855609938502311707e-02 5.825494527816772461e-01 6.417622566223144531e-01 2.579488456249237061e-01 1.499377638101577759e-01 2.161235213279724121e-01 -2.746580541133880615e-01 -1.930481642484664917e-01
3.592818379402160645e-01 2.741976976394653320e-01 9.426610916852951050e-02 3.688329160213470459e-01 3.695437014102935791e-01 -2.751413360238075256e-02 -6.523306965827941895e-01 -2.965695559978485107e-01
1.443663537502288818e-01 1.835416704416275024e-01 5.624006986618041992e-01 -6.074553355574607849e-02 7.669233679771423340e-01 -1.427324712276458740e-01 -2.682065032422542572e-02 1.273693442344665527e-01
6.035724878311157227e-01 -1.133539229631423950e-01 6.360616087913513184e-01 1.534543186426162720e-01 6.576526910066604614e-02 2.433713823556900024e-01 9.552594274282455444e-02 -3.493546247482299805e-01
-3.285880684852600098e-01 4.786542057991027832e-01 3.976848423480987549e-01 6.139256954193115234e-01 2.876249849796295166e-01 -3.331420570611953735e-02 -1.233936697244644165e-01 -1.697003096342086792e-01
3.353109955787658691e-01 -1.402319222688674927e-01 7.210058569908142090e-01 1.354997158050537109e-01 5.211946368217468262e-01 1.304051131010055542e-01 -5.561354383826255798e-02 1.948070526123046875e-01
2.173576205968856812e-01 -1.272142082452774048e-01 2.835540175437927246e-01 6.390673518180847168e-01 3.922715038061141968e-02 2.335365861654281616e-01 -5.401174426078796387e-01 -3.161602318286895752e-01
-1.349093765020370483e-01 -9.479151107370853424e-03 8.061563372611999512e-01 -2.812553942203521729e-01 3.400074243545532227e-01 1.681171804666519165e-01 -2.042119055986404419e-01 -2.591254115104675293e-01
-3.202311396598815918e-01 -1.276699602603912354e-01 2.884767949581146240e-01 2.492165118455886841e-01 9.531188756227493286e-02 -2.368884831666946411e-01 -5.795617103576660156e-01 -5.785608291625976562e-01
3.393963873386383057e-01 9.158991277217864990e-02 4.686799645423889160e-01 2.299343496561050415e-01 6.292439699172973633e-01 -2.937330305576324463e-01 3.077316284179687500e-01 1.642102301120758057e-01
-1.545734405517578125e-01 -4.011715948581695557e-01 2.895175218582153320e-01 4.330445528030395508e-01 8.604799211025238037e-02 -3.136241063475608826e-02 -6.565910577774047852e-01 -3.229873180389404297e-01
-5.039573460817337036e-02 7.939900457859039307e-02 -1.003170311450958252e-01 7.514956593513488770e-01 4.710259139537811279e-01 -3.888200521469116211e-01 -9.270860254764556885e-02 -1.862939745187759399e-01
4.840793013572692871e-01 -2.284126132726669312e-01 5.659582614898681641e-01 4.953701794147491455e-01 9.403333067893981934e-02 3.310332298278808594e-01 -6.268103420734405518e-02 -1.595002114772796631e-01
-1.523105651140213013e-01 -1.657405644655227661e-01 2.228230535984039307e-01 6.670557260513305664e-01 2.475503683090209961e-01 -1.726083308458328247e-01 4.143717288970947266e-01 -4.381087720394134521e-01
-1.799311190843582153e-01 -4.471547305583953857e-01 6.557351350784301758e-01 1.231462135910987854e-02 3.042711615562438965e-01 -1.939563900232315063e-01 -4.397969841957092285e-01 -1.179652437567710876e-01
1.810880899429321289e-01 3.865880072116851807e-01 2.450579106807708740e-01 2.135397493839263916e-01 7.511162161827087402e-01 -2.826342880725860596e-01 -2.608226537704467773e-01 4.256613086909055710e-03
3.306660354137420654e-01 2.591257095336914062e-01 4.244305491447448730e-01 6.401967257261276245e-03 7.219724059104919434e-01 -3.325074017047882080e-01 -4.557033255696296692e-02 -9.720988571643829346e-02
-5.772314667701721191e-01 4.984292015433311462e-02 3.462009727954864502e-01 3.387520462274551392e-02 6.231650114059448242e-01 -2.355898618698120117e-01 1.692862063646316528e-02 -3.149495422840118408e-01
-7.181977480649948120e-02 -4.071307778358459473e-01 3.591954410076141357e-01 -1.363623887300491333e-01 4.833056628704071045e-01 -2.133836746215820312e-01 3.580756783485412598e-01 -5.235791802406311035e-01
5.790911316871643066e-01 2.604176998138427734e-01 1.730855405330657959e-01 9.525842964649200439e-02 4.384045004844665527e-01 -2.635870575904846191e-01 -2.251222282648086548e-01 -4.954257607460021973e-01
-4.476242065429687500e-01 4.459298849105834961e-01 5.608761310577392578e-01 3.951692581176757812e-02 4.196718037128448486e-01 -5.525432992726564407e-03 7.101760059595108032e-02 -3.216164410114288330e-01
-3.706309199333190918e-01 -1.632853597402572632e-01 2.599946558475494385e-01 5.643491744995117188e-01 6.954269856214523315e-02 -6.456875801086425781e-02 -5.837475061416625977e-01 -3.164128065109252930e-01
6.048619747161865234e-01 -2.613824903964996338e-01 2.011739909648895264e-01 3.603591024875640869e-01 5.995760560035705566e-01 -3.335848078131675720e-02 -9.477002173662185669e-02 -1.609535962343215942e-01
-1.488352864980697632e-01 1.293863821774721146e-02 -1.755938231945037842e-01 1.439929455518722534e-01 7.721225619316101074e-01 -2.648381888866424561e-01 -1.263912618160247803e-01 -4.937875866889953613e-01
5.627075433731079102e-01 -2.083035707473754883e-01 2.552730143070220947e-01 5.284867286682128906e-01 5.218913555145263672e-01 -1.162063702940940857e-01 1.571450009942054749e-02 9.688148647546768188e-02
1.998285204172134399e-01 6.797225214540958405e-03 -7.607846707105636597e-02 4.188094139099121094e-01 4.386130273342132568e-01 -4.046149253845214844e-01 -4.688699245452880859e-01 -4.504436552524566650e-01
6.355713605880737305e-01 7.563079148530960083e-02 3.527850508689880371e-01 3.064914345741271973e-01 5.987433791160583496e-01 1.062432751059532166e-01 9.647629223763942719e-03 4.539326205849647522e-02
-4.029700756072998047e-01 -4.594923257827758789e-01 6.019470691680908203e-01 2.760756313800811768e-01 2.864452302455902100e-01 2.568076364696025848e-02 -3.206059336662292480e-01 4.924903810024261475e-02
4.750184714794158936e-02 4.237521886825561523e-01 2.859614193439483643e-01 9.664484113454818726e-02 7.666471600532531738e-01 -3.049557209014892578e-01 -2.073818743228912354e-01 -5.753507465124130249e-02
1.763763576745986938e-01 5.831478834152221680e-01 3.048223257064819336e-01 1.459530442953109741e-01 6.861110925674438477e-01 -1.095289085060358047e-02 -2.019441127777099609e-01 -5.441767722368240356e-02
1.105468422174453735e-01 -4.462063312530517578e-01 1.658219248056411743e-01 6.920163631439208984e-01 -1.178709194064140320e-01 4.409433528780937195e-02 -4.329816401004791260e-01 -2.810423672199249268e-01
2.487924695014953613e-01 -5.287091732025146484e-01 5.580278038978576660e-01 2.440861314535140991e-01 2.910657227039337158e-01 -4.130362272262573242e-01 -1.463510990142822266e-01 -1.042075753211975098e-01
4.156533479690551758e-01 -1.337654888629913330e-01 3.240851163864135742e-01 -2.170161753892898560e-01 6.411560177803039551e-01 -2.778826653957366943e-01 1.504070162773132324e-01 -3.824785649776458740e-01
-3.822671175003051758e-01 5.767453312873840332e-01 4.769618809223175049e-01 2.054282426834106445e-01 4.148492515087127686e-01 -1.061709672212600708e-01 6.890665739774703979e-02 -2.518391311168670654e-01
-3.983087241649627686e-01 -1.114624068140983582e-01 -1.886409148573875427e-02 5.754146575927734375e-01 5.372393131256103516e-01 -1.465914100408554077e-01 2.940901517868041992e-01 -3.175918459892272949e-01
3.122949600219726562e-01 -5.832039713859558105e-01 5.287430882453918457e-01 2.525878250598907471e-01 2.118538022041320801e-01 3.454143404960632324e-01 8.062915503978729248e-02 -2.197291254997253418e-01
5.901858806610107422e-01 -6.014012172818183899e-02 4.219338893890380859e-01 2.227310240268707275e-01 3.399323821067810059e-01 -3.887938261032104492e-01 3.906255960464477539e-02 -3.901101648807525635e-01
3.682828247547149658e-01 5.311130285263061523e-01 4.844270050525665283e-01 2.957185804843902588e-01 1.457103937864303589e-01 3.411151468753814697e-02 -9.199167042970657349e-02 -4.788632988929748535e-01
5.809520483016967773e-01 -8.509574830532073975e-02 1.592034101486206055e-01 3.997590541839599609e-01 6.668396592140197754e-01 -1.444290727376937866e-01 6.659848242998123169e-02 -1.140594575554132462e-02
9.538912773132324219e-02 -1.573717221617698669e-02 4.620319902896881104e-01 4.534646496176719666e-02 -1.434213519096374512e-01 2.968389987945556641e-01 -5.049370229244232178e-02 -8.147949576377868652e-01
-4.780331254005432129e-01 1.543013155460357666e-01 4.831584393978118896e-01 3.548643290996551514e-01 1.275827139616012573e-01 4.310584664344787598e-01 9.017322957515716553e-02 -4.220009446144104004e-01
4.005221426486968994e-01 3.288023173809051514e-01 3.032847940921783447e-01 3.817525506019592285e-01 5.965359210968017578e-01 2.694163322448730469e-01 -1.963119357824325562e-01 1.636333167552947998e-01
-1.146458089351654053e-01 6.171315908432006836e-02 -4.490902647376060486e-02 2.734753191471099854e-01 4.579098224639892578e-01 3.675513863563537598e-01 1.253110021352767944e-01 -7.387584447860717773e-01
6.787781715393066406e-01 -6.027500703930854797e-02 4.479117393493652344e-01 3.372805118560791016e-01 3.844205737113952637e-01 2.445960491895675659e-01 -7.658920250833034515e-03 1.165287718176841736e-01
-5.488160252571105957e-01 6.145151797682046890e-03 2.102448046207427979e-01 3.711896538734436035e-01 6.076399087905883789e-01 2.672565877437591553e-01 -1.917269527912139893e-01 -1.984109580516815186e-01
4.298580288887023926e-01 3.652265369892120361e-01 2.807876765727996826e-01 2.254117280244827271e-01 3.213760554790496826e-01 -2.214942127466201782e-01 -4.980682730674743652e-01 -3.895705938339233398e-01
2.749535739421844482e-01 6.115815639495849609e-01 2.312548160552978516e-01 1.179294809699058533e-01 3.052921593189239502e-01 -9.549105912446975708e-02 -2.870275378227233887e-01 -5.461462736129760742e-01
5.021718144416809082e-01 3.868036270141601562e-01 3.306193649768829346e-01 9.088218957185745239e-02 6.264547109603881836e-01 -9.224367886781692505e-02 6.882036477327346802e-02 -2.737644016742706299e-01
-1.173418983817100525e-01 2.813398540019989014e-01 7.270334362983703613e-01 2.087656110525131226e-01 -1.369827687740325928e-01 6.573806703090667725e-02 4.936368390917778015e-02 -5.562334656715393066e-01
-1.738416105508804321e-01 5.808827280998229980e-01 2.130646556615829468e-01 1.947884857654571533e-01 7.001448273658752441e-01 7.389663159847259521e-02 1.573105603456497192e-01 -1.691311150789260864e-01
-1.049530282616615295e-01 -1.636768877506256104e-01 3.664699196815490723e-01 5.533815026283264160e-01 3.757365420460700989e-02 -5.723771173506975174e-03 -6.912608146667480469e-01 -2.058575302362442017e-01
3.274840712547302246e-01 2.122400999069213867e-01 5.041772723197937012e-01 2.005428671836853027e-01 3.479297757148742676e-01 -3.580703213810920715e-02 -6.301014423370361328e-01 -1.842042207717895508e-01
-3.431813716888427734e-01 4.346863925457000732e-01 4.265122413635253906e-01 6.097128391265869141e-01 2.669141292572021484e-01 -2.071225196123123169e-01 7.987853139638900757e-03 -1.593899428844451904e-01
1.942220926284790039e-01 5.457857251167297363e-01 5.838640332221984863e-01 2.542307376861572266e-01 4.624324738979339600e-01 -1.646939218044281006e-01 1.121272817254066467e-01 -7.297216355800628662e-02
1.717802509665489197e-02 3.244576752185821533e-01 2.203096300363540649e-01 3.885475993156433105e-01 6.190387606620788574e-01 -2.994489371776580811e-01 -4.542228579521179199e-01 -1.254177689552307129e-01
6.119853854179382324e-01 -3.953023552894592285e-01 4.424768090248107910e-01 3.089064061641693115e-01 3.244448900222778320e-01 -1.670224517583847046e-01 -1.469302922487258911e-01 -1.524843424558639526e-01
1.072726920247077942e-01 4.139398932456970215e-01 2.516907081007957458e-02 1.180274635553359985e-01 6.520864963531494141e-01 2.217808738350868225e-02 -4.427963793277740479e-01 -4.252119064331054688e-01
2.812132053077220917e-02 5.614095926284790039e-01 4.666027426719665527e-01 1.701253801584243774e-01 2.773293256759643555e-01 -1.455952674150466919e-01 -3.232060670852661133e-01 -4.845577180385589600e-01
-3.937023878097534180e-01 4.937322437763214111e-01 4.155636727809906006e-01 9.131800383329391479e-02 3.961946666240692139e-01 -1.949043273925781250e-01 -1.206867098808288574e-01 -4.589898586273193359e-01
-3.679984435439109802e-02 3.010750710964202881e-01 7.510295510292053223e-01 3.159676790237426758e-01 1.833980232477188110e-01 3.677069246768951416e-01 -2.138229906558990479e-01 -1.719159781932830811e-01
2.133686840534210205e-02 -4.187284409999847412e-02 2.058953642845153809e-01 6.458250284194946289e-01 2.812063694000244141e-01 -5.993785858154296875e-01 1.702057570219039917e-01 -2.664712071418762207e-01
4.802747964859008789e-01 4.191762953996658325e-02 3.465437591075897217e-01 4.380419254302978516e-01 6.310984492301940918e-01 -2.016745656728744507e-01 1.056790053844451904e-01 7.402664422988891602e-02
4.248529672622680664e-02 2.056893408298492432e-01 1.497407853603363037e-01 3.743510544300079346e-01 7.941501736640930176e-01 -3.326807916164398193e-01 -2.241088300943374634e-01 4.183171689510345459e-02
3.100204467773437500e-02 -8.231292665004730225e-02 8.678070902824401855e-01 -1.770795732736587524e-01 2.377847582101821899e-01 2.216354012489318848e-01 7.619041204452514648e-02 -3.103999793529510498e-01
-3.377193510532379150e-01 -2.883214876055717468e-02 7.958839833736419678e-02 5.061882734298706055e-01 5.561993122100830078e-01 -3.378594219684600830e-01 2.927614450454711914e-01 -3.366564512252807617e-01
-5.436403751373291016e-01 1.421353965997695923e-01 2.234614938497543335e-01 1.151804924011230469e-01 5.570151805877685547e-01 2.546711266040802002e-01 8.624881505966186523e-02 -4.883532226085662842e-01
-1.134862154722213745e-01 -5.218683555722236633e-02 1.034601032733917236e-01 1.903786957263946533e-01 2.657970488071441650e-01 4.691101908683776855e-01 9.882124513387680054e-02 -7.981049418449401855e-01
-4.981743991374969482e-01 -3.823212683200836182e-01 3.300153911113739014e-01 2.329296469688415527e-01 4.085978865623474121e-01 1.292476803064346313e-01 3.646963238716125488e-01 -3.547190129756927490e-01
3.019661270081996918e-02 6.218478679656982422e-01 6.009775996208190918e-01 1.387977004051208496e-01 4.086891114711761475e-01 9.818922728300094604e-02 -1.182016655802726746e-01 -2.032609879970550537e-01
-5.508969724178314209e-02 -1.828754246234893799e-01 -9.003783017396926880e-02 8.317605257034301758e-01 3.783028125762939453e-01 -6.775397807359695435e-02 1.609560102224349976e-01 -2.999647855758666992e-01
3.469569087028503418e-01 1.984613388776779175e-01 5.108742713928222656e-01 5.232522264122962952e-03 7.236919403076171875e-01 -2.186886221170425415e-01 -8.741757273674011230e-02 4.208327736705541611e-03
