# Supplementary material for: Where is your field going? A machine learning approach to study the relative motion of the domains of physics
Source: PLoS One. 2020 Jun 18;15(6):e0233997. doi: 10.1371/journal.pone.0233997 (PMC7302634; doi:10.1371/journal.pone.0233997)
Supplement: S25 Data — (ZIP) [file pone.0233997.s025.zip › 24/Pacs4Run_24_VS_500_embeddings1997-2001ED8.txt]

-4.905798435211181641e-01 -3.840108215808868408e-01 -2.356940507888793945e-02 2.249336987733840942e-02 -5.223215222358703613e-01 -2.600216865539550781e-01 8.197530172765254974e-03 5.199108719825744629e-01
-6.561500430107116699e-01 -4.843086004257202148e-01 -5.468141287565231323e-02 -2.911658883094787598e-01 -1.529164165258407593e-01 2.653037011623382568e-01 3.788670301437377930e-01 9.917162358760833740e-02
-7.418231368064880371e-01 -3.474000096321105957e-02 6.979013979434967041e-02 -2.543310523033142090e-01 3.153958544135093689e-02 -1.653421670198440552e-01 -6.296381354331970215e-02 5.887609124183654785e-01
-2.777398228645324707e-01 -5.498634576797485352e-01 -8.388388901948928833e-02 -9.410836547613143921e-02 3.903136253356933594e-01 1.177415624260902405e-01 -9.382671862840652466e-02 6.554436683654785156e-01
-4.064516723155975342e-01 -5.134813189506530762e-01 -5.408309400081634521e-02 1.124380901455879211e-01 7.671771943569183350e-02 -5.385136604309082031e-01 -8.608503639698028564e-02 5.022684335708618164e-01
-5.636190176010131836e-01 -6.781764030456542969e-01 1.973660141229629517e-01 2.945980131626129150e-01 -8.781301975250244141e-02 6.570640951395034790e-03 3.509117290377616882e-02 -2.961140275001525879e-01
-2.657630145549774170e-01 -5.572043657302856445e-01 -1.168427616357803345e-01 -5.609316229820251465e-01 -4.571457803249359131e-01 -1.146119982004165649e-01 -2.545117437839508057e-01 -6.084705889225006104e-02
-4.394396543502807617e-01 -4.089110493659973145e-01 -3.288370668888092041e-01 1.755345165729522705e-01 -3.431224524974822998e-01 -4.718751609325408936e-01 -3.532716333866119385e-01 -1.885163784027099609e-01
-6.207800507545471191e-01 -2.169387936592102051e-01 3.691982626914978027e-01 3.528155758976936340e-02 2.624418437480926514e-01 1.063509434461593628e-01 -2.664586603641510010e-01 5.280445218086242676e-01
-6.017944812774658203e-01 -2.985608577728271484e-01 -1.263641864061355591e-01 1.810136735439300537e-01 -3.806294202804565430e-01 -5.754109621047973633e-01 -4.105234891176223755e-02 1.493627578020095825e-01
-3.706088960170745850e-01 -5.087618231773376465e-01 -1.922344565391540527e-01 -2.641834914684295654e-01 -5.900599062442779541e-02 -3.519230186939239502e-01 -6.033561825752258301e-01 -7.545386999845504761e-02
-1.940454244613647461e-01 -6.851103901863098145e-01 -6.176633834838867188e-01 -2.835007011890411377e-01 -9.319229423999786377e-02 8.895603567361831665e-02 -1.104767322540283203e-01 4.781689867377281189e-02
-2.452896684408187866e-01 -6.368171572685241699e-01 -3.887409344315528870e-02 -4.519213438034057617e-01 -3.746953308582305908e-01 -2.300452739000320435e-01 -3.586593866348266602e-01 -8.123373240232467651e-02
-5.045912265777587891e-01 -2.854029834270477295e-01 -2.745081782341003418e-01 1.948327273130416870e-01 -4.669568240642547607e-01 -5.390426516532897949e-01 -2.023198604583740234e-01 -3.269792720675468445e-02
-7.125611901283264160e-01 -5.901007056236267090e-01 -3.223873674869537354e-02 -3.244080841541290283e-01 9.936605393886566162e-02 -1.115661039948463440e-01 5.796109139919281006e-02 1.098976060748100281e-01
-9.821710735559463501e-02 -8.136491179466247559e-01 -9.575919061899185181e-02 3.336153328418731689e-01 -2.133791297674179077e-01 -4.526506736874580383e-02 -3.211481571197509766e-01 -2.390477061271667480e-01
-6.880479454994201660e-01 8.354175090789794922e-02 -5.526465177536010742e-01 9.526304900646209717e-02 -2.600524723529815674e-01 2.092301547527313232e-01 -1.903502345085144043e-01 2.397494763135910034e-01
-3.380934000015258789e-01 -3.251985460519790649e-02 -5.334855318069458008e-01 -2.919618189334869385e-01 -3.478866815567016602e-01 1.876945346593856812e-01 -3.938964009284973145e-01 4.509746730327606201e-01
-2.838885784149169922e-01 -7.460791468620300293e-01 -4.153324961662292480e-01 -7.374690473079681396e-02 1.804438084363937378e-01 1.544564068317413330e-01 -3.270628452301025391e-01 -1.464472115039825439e-01
-3.416433632373809814e-01 -6.293295621871948242e-01 2.332073748111724854e-01 1.098983958363533020e-01 1.268734782934188843e-01 2.590840309858322144e-02 2.480314522981643677e-01 5.852116942405700684e-01
-4.800322055816650391e-01 -6.134593486785888672e-02 -5.279356837272644043e-01 -2.753569781780242920e-01 -3.177049160003662109e-01 -9.454471617937088013e-02 -2.174253165721893311e-01 5.041025280952453613e-01
-6.084907650947570801e-01 -4.280876815319061279e-01 -2.004527300596237183e-01 -5.578082203865051270e-01 -4.326714947819709778e-02 1.596901714801788330e-01 -2.577337622642517090e-01 -3.672458976507186890e-02
-5.354585647583007812e-01 -5.582467317581176758e-01 2.076752781867980957e-01 -3.492308557033538818e-01 -2.798366248607635498e-01 2.784771323204040527e-01 -1.689507663249969482e-01 -2.283666431903839111e-01
-6.658371090888977051e-01 -5.262069702148437500e-01 -1.404709517955780029e-01 -4.793168008327484131e-01 -8.654092252254486084e-02 -1.216131746768951416e-01 2.521700598299503326e-02 8.588156849145889282e-02
-4.571876525878906250e-01 -6.202480196952819824e-01 1.089012622833251953e-01 -4.193938076496124268e-01 -2.672800421714782715e-01 3.293649852275848389e-01 -8.868492394685745239e-02 -1.753176748752593994e-01
-3.551654517650604248e-01 -8.273707032203674316e-01 3.334707617759704590e-01 -1.370621472597122192e-01 8.191502094268798828e-02 1.381834745407104492e-01 9.247118234634399414e-02 1.580216735601425171e-01
-2.704305648803710938e-01 -8.512878417968750000e-02 2.729668021202087402e-01 2.151817083358764648e-01 -2.319245338439941406e-01 2.087184041738510132e-01 -6.949850916862487793e-01 4.673859179019927979e-01
-4.801890552043914795e-01 -4.220683872699737549e-01 -1.846714913845062256e-01 -3.508940041065216064e-01 -3.542328774929046631e-01 -2.319251596927642822e-01 -4.387308657169342041e-01 -2.495827823877334595e-01
-7.099890708923339844e-02 -1.992262154817581177e-01 -5.335386991500854492e-01 3.166177272796630859e-01 -5.460289716720581055e-01 -7.774158567190170288e-02 -7.994914799928665161e-02 5.096807479858398438e-01
-4.050515890121459961e-01 -3.652601316571235657e-02 -3.845928013324737549e-01 -2.987747490406036377e-01 -4.669528007507324219e-01 -2.040157616138458252e-01 -2.576928436756134033e-01 5.209109783172607422e-01
-2.450212687253952026e-01 -8.892698884010314941e-01 1.553524583578109741e-01 -3.145626187324523926e-01 1.211973186582326889e-02 7.716877013444900513e-02 -6.076125428080558777e-02 1.276156753301620483e-01
-6.981363892555236816e-01 -2.314265817403793335e-01 -2.062698453664779663e-01 -1.055992171168327332e-01 3.204734921455383301e-01 -1.505610793828964233e-01 -4.689438045024871826e-01 2.450894117355346680e-01
-2.920512259006500244e-01 -1.750295162200927734e-01 -6.021966338157653809e-01 3.104250691831111908e-02 -2.580020427703857422e-01 5.108138322830200195e-01 -9.018905460834503174e-02 4.299263358116149902e-01
-4.445648789405822754e-01 -7.764636278152465820e-01 6.131377443671226501e-02 -2.830573320388793945e-01 -9.752031415700912476e-02 -2.066050469875335693e-01 -2.057440429925918579e-01 -1.451169848442077637e-01
-4.068139493465423584e-01 -9.084930270910263062e-02 2.170681580901145935e-02 -7.149530574679374695e-03 -1.424871683120727539e-01 1.882356405258178711e-01 -8.710916638374328613e-01 1.057867184281349182e-01
-5.397775173187255859e-01 -4.982754886150360107e-01 -6.289589405059814453e-01 7.460824400186538696e-02 -5.859365314245223999e-02 4.477844759821891785e-02 -6.950751692056655884e-02 -2.212156653404235840e-01
-1.290135979652404785e-01 -9.188873767852783203e-01 -2.106478065252304077e-01 -1.656000614166259766e-01 -1.474233716726303101e-01 2.103837728500366211e-01 3.357608616352081299e-02 9.132333099842071533e-03
-7.856171727180480957e-01 -1.218836233019828796e-01 -4.289195686578750610e-02 3.073572516441345215e-01 3.591918647289276123e-01 4.041650891304016113e-02 -8.279331773519515991e-02 3.662443757057189941e-01
-5.846364498138427734e-01 -4.369207322597503662e-01 -1.984866559505462646e-01 -4.897857010364532471e-01 -8.636167645454406738e-02 1.683779805898666382e-01 -3.523641526699066162e-01 -1.674622446298599243e-01
-6.034506559371948242e-01 -3.990085721015930176e-01 -5.622038841247558594e-01 -1.778158247470855713e-01 3.473028540611267090e-02 8.985142409801483154e-02 -3.199831545352935791e-01 -1.314493566751480103e-01
-6.359684467315673828e-01 8.674861490726470947e-02 -2.811310291290283203e-01 -2.693720161914825439e-01 -4.322396218776702881e-01 2.114188373088836670e-01 -2.641938626766204834e-01 3.675535619258880615e-01
-4.755367338657379150e-01 -5.967835187911987305e-01 -1.185101643204689026e-01 -5.860732793807983398e-01 -2.169732302427291870e-01 8.931391686201095581e-02 -7.019239664077758789e-02 -1.437308546155691147e-02
-1.549199819564819336e-01 -8.956204652786254883e-01 -1.476135551929473877e-01 -2.254051566123962402e-01 -1.132934987545013428e-01 2.906910479068756104e-01 4.814669489860534668e-02 -4.014456644654273987e-02
-7.436628937721252441e-01 -4.633690416812896729e-01 -9.796565771102905273e-02 -3.255711495876312256e-01 -1.103917043656110764e-02 -2.111065238714218140e-01 1.533323675394058228e-01 2.201408445835113525e-01
-2.304746806621551514e-01 -6.446040272712707520e-01 2.579900622367858887e-02 -1.378132700920104980e-01 -5.824224948883056641e-01 3.224993944168090820e-01 2.306571006774902344e-01 -1.236303299665451050e-01
-7.377096414566040039e-01 -4.536061584949493408e-01 5.004948750138282776e-02 -2.083843499422073364e-01 -6.301444768905639648e-02 2.977660298347473145e-01 -7.991576194763183594e-02 -3.241527974605560303e-01
-5.439900159835815430e-01 -5.816974043846130371e-01 1.897395849227905273e-01 1.820970773696899414e-01 -4.215421378612518311e-01 6.920192390680313110e-02 1.619395315647125244e-01 -2.963640391826629639e-01
-5.911672115325927734e-01 1.100357994437217712e-01 1.167933121323585510e-01 1.306013017892837524e-01 -5.575053095817565918e-01 9.875164180994033813e-02 -5.329312086105346680e-01 5.600449070334434509e-02
-6.819419860839843750e-01 -5.161485671997070312e-01 -8.683484047651290894e-02 -3.378277719020843506e-01 -1.709503978490829468e-01 -7.659524679183959961e-02 3.060743808746337891e-01 1.345561742782592773e-01
-1.263305842876434326e-01 -7.751722335815429688e-01 6.617195904254913330e-02 1.138995662331581116e-01 -5.634444952011108398e-01 3.546248003840446472e-02 -2.961571514606475830e-02 -2.149241417646408081e-01
-5.947915315628051758e-01 -2.223890721797943115e-01 -2.589089330285787582e-03 3.792214095592498779e-01 1.354598253965377808e-01 6.417510509490966797e-01 1.162228211760520935e-01 9.617240726947784424e-02
-2.830509543418884277e-01 -7.533231973648071289e-01 2.659714221954345703e-02 -6.339003890752792358e-02 -3.808041810989379883e-01 1.907432079315185547e-01 -1.601696610450744629e-01 -3.749819993972778320e-01
-3.515145778656005859e-01 -7.231065630912780762e-01 9.857058525085449219e-03 -3.821865022182464600e-01 -2.185835689306259155e-01 3.396711349487304688e-01 2.025975137948989868e-01 5.647948384284973145e-02
-5.875337719917297363e-01 -4.935715198516845703e-01 -6.139129400253295898e-01 -6.240234524011611938e-02 3.077754378318786621e-02 1.601593196392059326e-02 1.538033634424209595e-01 7.449032366275787354e-02
-5.429793000221252441e-01 -3.481676280498504639e-01 2.753980755805969238e-01 -2.243463993072509766e-01 1.126658841967582703e-01 4.800527393817901611e-01 -3.394840657711029053e-01 3.152519166469573975e-01
-6.592792272567749023e-01 -5.496087074279785156e-01 3.360192105174064636e-02 6.704761832952499390e-02 -2.834074795246124268e-01 1.558896750211715698e-01 2.935341894626617432e-01 -2.585983276367187500e-01
-3.779477775096893311e-01 -7.447438836097717285e-01 2.626809179782867432e-01 -3.250122666358947754e-01 4.476430267095565796e-02 2.305025309324264526e-01 1.065962091088294983e-01 2.477495670318603516e-01
-7.217915058135986328e-01 -2.746292948722839355e-01 -1.636714339256286621e-01 -4.729396104812622070e-02 -2.675669789314270020e-01 -4.245953857898712158e-01 -3.372547626495361328e-01 9.463939815759658813e-02
-5.730763673782348633e-01 -2.568116486072540283e-01 -1.877362281084060669e-02 1.952670514583587646e-01 -2.145376205444335938e-01 -6.510516405105590820e-01 -1.595264971256256104e-01 2.679669559001922607e-01
-1.932016462087631226e-01 -1.332708299160003662e-01 -6.168093681335449219e-01 5.491182580590248108e-02 -4.699570834636688232e-01 3.120667636394500732e-01 -3.814773559570312500e-01 3.125264644622802734e-01
-3.776309192180633545e-01 -3.668796122074127197e-01 2.606468796730041504e-01 -2.303407043218612671e-01 2.655186653137207031e-01 -2.871887683868408203e-01 -4.105375409126281738e-01 5.294166207313537598e-01
-3.302811682224273682e-01 -7.780327796936035156e-01 2.012858539819717407e-01 -1.972749978303909302e-01 -7.880067080259323120e-02 3.056892454624176025e-01 2.658948004245758057e-01 1.891839355230331421e-01
-6.689831018447875977e-01 -6.033791899681091309e-01 6.543775647878646851e-02 -3.202245533466339111e-01 -1.309548020362854004e-01 5.037187784910202026e-02 2.486075907945632935e-01 8.772363886237144470e-03
-4.895367026329040527e-01 -1.026645675301551819e-02 -3.685602918267250061e-02 2.724202871322631836e-01 -2.153279185295104980e-01 4.486456140875816345e-02 -7.971803545951843262e-01 2.831417322158813477e-02
-1.626722067594528198e-01 -3.438393473625183105e-01 -5.059437751770019531e-01 3.383027613162994385e-01 -1.844031959772109985e-01 -4.698491841554641724e-02 2.080855146050453186e-02 6.695068478584289551e-01
-5.350230932235717773e-01 -2.885960638523101807e-01 -1.583394259214401245e-01 2.727336287498474121e-01 -3.381735682487487793e-01 -5.901550650596618652e-01 -2.233204245567321777e-01 1.359825283288955688e-01
-3.095243275165557861e-01 -6.280186176300048828e-01 1.144988238811492920e-01 -4.055784046649932861e-01 -3.904855251312255859e-01 3.328181505203247070e-01 -1.648374497890472412e-01 -2.043655663728713989e-01
-4.698199033737182617e-01 -6.438110470771789551e-01 -9.955241531133651733e-02 -4.486922025680541992e-01 -2.019731849431991577e-01 -1.419602707028388977e-02 2.567544579505920410e-01 2.159250676631927490e-01
-6.453304886817932129e-01 -5.547426342964172363e-01 -1.497748643159866333e-01 -4.572514593601226807e-01 -6.520296633243560791e-02 -6.749893072992563248e-03 1.546680629253387451e-01 1.268013268709182739e-01
-4.433273077011108398e-01 -2.973224818706512451e-01 -1.847844719886779785e-01 -8.708392828702926636e-02 -4.978244900703430176e-01 -5.712956786155700684e-01 -3.066562414169311523e-01 -7.131211459636688232e-02
-3.231392502784729004e-01 -4.829042777419090271e-02 -4.348303675651550293e-01 2.602898748591542244e-03 -7.320811748504638672e-01 3.669134676456451416e-01 -1.332078576087951660e-01 1.259052455425262451e-01
-5.514288544654846191e-01 -6.426269412040710449e-01 -2.936982735991477966e-02 -3.881524205207824707e-01 7.469367235898971558e-02 3.318544328212738037e-01 -1.206785589456558228e-01 -3.409022837877273560e-02
-7.706755399703979492e-02 -1.971537023782730103e-01 -4.536871016025543213e-01 5.011961236596107483e-02 -1.585156470537185669e-01 5.725659132003784180e-01 -5.224019885063171387e-01 3.478277921676635742e-01
-1.797016113996505737e-01 -2.955267429351806641e-01 -6.051619648933410645e-01 -2.646357417106628418e-01 -3.025922775268554688e-01 -1.186057180166244507e-01 -1.751617342233657837e-01 5.548036694526672363e-01
-7.349460721015930176e-01 -3.620487749576568604e-01 1.908475309610366821e-01 3.789832293987274170e-01 -1.813090890645980835e-01 -3.206785321235656738e-01 -8.170663565397262573e-02 -7.962472736835479736e-02
-3.463323116302490234e-01 -7.872099280357360840e-01 2.531285583972930908e-01 -2.286399155855178833e-01 9.616133570671081543e-02 1.824229210615158081e-01 1.452841758728027344e-01 2.834988832473754883e-01
-9.540057927370071411e-02 -6.010442972183227539e-01 1.074784100055694580e-01 3.945965170860290527e-01 -4.053336977958679199e-01 -5.124733969569206238e-02 -4.845844507217407227e-01 -2.462576478719711304e-01
-8.208853006362915039e-02 -3.170328736305236816e-01 1.341844201087951660e-01 5.165959000587463379e-01 -3.600111007690429688e-01 1.224154680967330933e-01 2.116303592920303345e-01 6.469110250473022461e-01
-2.749124169349670410e-01 -2.221486419439315796e-01 4.748438596725463867e-01 2.091535739600658417e-02 -2.659906744956970215e-01 3.282624483108520508e-01 -6.714052557945251465e-01 1.409499645233154297e-01
-7.979973405599594116e-02 -6.815610527992248535e-01 2.471909224987030029e-01 4.844464063644409180e-01 -3.844712078571319580e-01 -1.936095058917999268e-01 -2.118616998195648193e-01 -5.591717734932899475e-02
-2.242211997509002686e-01 -1.376642435789108276e-01 -4.907883703708648682e-01 -1.589418649673461914e-01 -3.508498668670654297e-01 5.363084673881530762e-01 -3.091891109943389893e-01 3.978910148143768311e-01
5.012230575084686279e-02 -8.136251568794250488e-01 2.126683443784713745e-01 3.999150991439819336e-01 -3.075895011425018311e-01 -1.400728970766067505e-01 -1.269134283065795898e-01 -1.772542600519955158e-03
-2.412862181663513184e-01 -5.494925379753112793e-01 -5.955797806382179260e-02 6.976966857910156250e-01 -1.151172295212745667e-01 -2.198764532804489136e-01 8.824773877859115601e-02 2.830650806427001953e-01
-6.323353648185729980e-01 5.785204842686653137e-02 -3.109114468097686768e-01 -2.176335155963897705e-01 -4.290468990802764893e-01 3.765431940555572510e-01 -1.878230571746826172e-01 3.027066886425018311e-01
-4.389469027519226074e-01 -2.606633007526397705e-01 3.386800885200500488e-01 1.460195332765579224e-01 -4.230399727821350098e-01 -5.657892823219299316e-01 -1.347181946039199829e-01 2.934710681438446045e-01
-4.760960116982460022e-02 -4.070014357566833496e-01 -5.653287172317504883e-01 1.926198452711105347e-01 -1.073393747210502625e-01 -1.058792173862457275e-01 -2.040290981531143188e-01 6.411114931106567383e-01
-4.720543622970581055e-01 7.431351393461227417e-02 -5.813743546605110168e-02 -7.987823337316513062e-03 -7.041173577308654785e-01 3.958424031734466553e-01 -6.314957141876220703e-02 3.342726826667785645e-01
-5.458000898361206055e-01 1.794941574335098267e-01 -9.532196074724197388e-02 2.357525080442428589e-01 -6.180298924446105957e-01 -4.428320378065109253e-02 -2.728855609893798828e-01 3.831840455532073975e-01
-3.734475374221801758e-01 -6.775982975959777832e-01 1.200302690267562866e-01 1.295853257179260254e-01 -5.549823045730590820e-01 -1.199353020638227463e-02 2.176597863435745239e-01 -1.211313679814338684e-01
-3.794231712818145752e-01 -6.391218900680541992e-01 -2.918166220188140869e-01 -3.235993683338165283e-01 -2.975151836872100830e-01 -3.090233355760574341e-02 -3.392657637596130371e-01 -2.304694205522537231e-01
-4.484669566154479980e-01 -6.896889209747314453e-01 1.281874068081378937e-02 -4.508691728115081787e-01 -2.946888208389282227e-01 -3.238555416464805603e-02 1.667611896991729736e-01 6.371508538722991943e-02
-1.682683527469635010e-01 -7.554323077201843262e-01 2.170770168304443359e-01 -6.664191931486129761e-02 9.366459213197231293e-03 -5.571572855114936829e-02 2.105228751897811890e-01 5.494840145111083984e-01
-6.942436695098876953e-01 1.639704704284667969e-01 -2.093060314655303955e-02 -9.503106027841567993e-02 -3.786966204643249512e-01 3.101256191730499268e-01 -3.943918347358703613e-01 2.941707670688629150e-01
-7.081685066223144531e-01 -4.171974658966064453e-01 2.280078083276748657e-01 3.303841650485992432e-01 -1.428788304328918457e-01 9.764461219310760498e-02 -1.503820344805717468e-02 -3.648663163185119629e-01
-1.218326985836029053e-01 -2.684649825096130371e-01 3.009809255599975586e-01 5.036633610725402832e-01 -1.589751392602920532e-01 1.700953096151351929e-01 -2.008890807628631592e-01 6.886619329452514648e-01
-1.244511157274246216e-01 -7.036042809486389160e-01 -2.305308580398559570e-01 1.950271576642990112e-01 -5.841735601425170898e-01 1.029800921678543091e-01 1.791196465492248535e-01 -1.196893602609634399e-01
-5.543304085731506348e-01 1.394751220941543579e-01 -1.220357045531272888e-01 1.152101624757051468e-02 -4.712618291378021240e-01 4.331944882869720459e-01 -1.598627120256423950e-01 4.721627831459045410e-01
-6.274272799491882324e-01 -3.058084249496459961e-01 -1.023856997489929199e-01 8.080406486988067627e-02 -3.443937897682189941e-01 -5.202952623367309570e-01 1.610195785760879517e-01 2.838359773159027100e-01
-3.937647938728332520e-01 -7.745714187622070312e-01 5.817722901701927185e-02 -4.686484038829803467e-01 -1.513919606804847717e-02 1.159183010458946228e-01 -6.733019649982452393e-02 6.142399087548255920e-02
-3.882122337818145752e-01 -3.447766005992889404e-01 -4.338312894105911255e-02 7.288751602172851562e-01 -1.093742549419403076e-01 -2.734038829803466797e-01 -4.189777746796607971e-02 3.298659324645996094e-01
-5.628718733787536621e-01 -6.431357264518737793e-01 -4.876358807086944580e-01 -1.285777539014816284e-01 2.502247318625450134e-02 -1.029819771647453308e-01 -6.709312554448843002e-03 -6.288266181945800781e-02
-3.117247223854064941e-01 -6.464056372642517090e-01 3.283341601490974426e-02 -3.926462829113006592e-01 -2.776910066604614258e-01 2.133785933256149292e-02 -4.305416941642761230e-01 -2.584663629531860352e-01
-3.982110917568206787e-01 2.766863256692886353e-02 -2.872966825962066650e-01 -1.465667784214019775e-01 -4.447980523109436035e-01 4.978989064693450928e-01 -2.959195375442504883e-01 4.509148001670837402e-01
-4.681340456008911133e-01 -5.406992435455322266e-01 -1.456578969955444336e-01 -5.270166397094726562e-01 -8.147871494293212891e-02 2.886898443102836609e-02 -4.145556986331939697e-01 -1.010126322507858276e-01
-6.289396882057189941e-01 -3.339391574263572693e-02 -4.812880158424377441e-01 -3.006262779235839844e-01 -3.864053189754486084e-01 1.489031761884689331e-01 -1.114431768655776978e-01 3.120971024036407471e-01
-1.611712127923965454e-01 -3.108883500099182129e-01 -6.591529846191406250e-01 1.461431384086608887e-01 -2.912917137145996094e-01 -9.215234220027923584e-02 -2.626833915710449219e-01 5.091032981872558594e-01
-2.546111345291137695e-01 -7.468250989913940430e-01 -3.833605945110321045e-01 -2.057621479034423828e-01 1.383682340383529663e-01 1.595174223184585571e-01 -3.568511903285980225e-01 -1.272315084934234619e-01
-5.546289682388305664e-01 -3.769503831863403320e-01 6.000539660453796387e-01 4.956511780619621277e-02 -1.575442701578140259e-01 3.548337221145629883e-01 -1.811859011650085449e-01 -6.494676321744918823e-02
-9.260869026184082031e-02 -8.393021821975708008e-01 3.660073280334472656e-01 -5.099531635642051697e-02 -1.404654234647750854e-02 -3.721047937870025635e-02 7.548983395099639893e-02 3.783553540706634521e-01
-5.531684756278991699e-01 -6.402699947357177734e-01 1.002160683274269104e-01 2.473368197679519653e-01 -2.819777727127075195e-01 6.628306210041046143e-02 2.564026713371276855e-01 -2.513819634914398193e-01
-4.488229453563690186e-01 6.023109704256057739e-02 -2.426225133240222931e-02 2.144714444875717163e-01 -3.597049713134765625e-01 3.574736714363098145e-01 -6.875188350677490234e-01 1.359644979238510132e-01
-2.145413756370544434e-01 -7.212131023406982422e-01 -1.928531229496002197e-01 -4.717932268977165222e-02 -1.776135414838790894e-01 3.788707032799720764e-02 -4.863754510879516602e-01 -3.533588647842407227e-01
-3.774124979972839355e-01 -7.379280030727386475e-02 -3.024331331253051758e-01 -3.159926235675811768e-01 -5.164611339569091797e-01 4.207652807235717773e-01 -3.404233157634735107e-01 3.180149495601654053e-01
-3.792693018913269043e-01 -6.236155033111572266e-01 -5.585764050483703613e-01 -6.199941039085388184e-02 -9.604848176240921021e-02 2.133482247591018677e-01 -1.961648166179656982e-01 -2.412128597497940063e-01
-4.594025015830993652e-01 -5.705036520957946777e-01 5.356897711753845215e-01 -1.457264553755521774e-02 -2.160562723875045776e-01 3.149750232696533203e-01 -5.368165671825408936e-02 -1.659150421619415283e-01
-2.779959440231323242e-01 -5.764508247375488281e-01 8.229902386665344238e-02 5.911183357238769531e-01 -1.726012676954269409e-01 -2.895841896533966064e-01 2.202313542366027832e-01 2.684707343578338623e-01
-9.730656445026397705e-02 -6.544356942176818848e-01 2.720845937728881836e-01 4.039943814277648926e-01 -2.900637090206146240e-01 -3.517163917422294617e-02 -4.580301642417907715e-01 -1.727370023727416992e-01
-4.294201433658599854e-01 -6.118332743644714355e-01 9.523943066596984863e-02 5.845137238502502441e-01 -1.001125276088714600e-01 -4.097981750965118408e-02 -5.701215192675590515e-02 -2.749174237251281738e-01
-3.483332395553588867e-01 -7.642704248428344727e-01 -1.247591152787208557e-01 -4.993509054183959961e-01 -7.223742455244064331e-02 1.414720714092254639e-01 -4.369762539863586426e-02 4.996391013264656067e-02
-4.434845969080924988e-02 -6.746110916137695312e-01 -1.703762635588645935e-02 -4.303196072578430176e-02 -5.371647477149963379e-01 2.986338436603546143e-01 -2.675960063934326172e-01 -3.024157881736755371e-01
-5.087121129035949707e-01 -3.957406878471374512e-01 4.644536375999450684e-01 2.683281600475311279e-01 3.255133926868438721e-01 2.905081510543823242e-01 -1.933395415544509888e-01 2.629638612270355225e-01
-4.266978204250335693e-01 -5.966141819953918457e-01 7.494101673364639282e-02 -3.644578456878662109e-01 -3.850589394569396973e-01 -3.422895073890686035e-01 -2.071199268102645874e-01 -1.233031749725341797e-01
-4.692506492137908936e-01 -3.087658062577247620e-02 -1.641685664653778076e-01 -2.966329753398895264e-01 -1.093747019767761230e-01 3.076800405979156494e-01 -1.125653553754091263e-02 7.464258074760437012e-01
1.109472364187240601e-01 -7.367126941680908203e-01 6.311750039458274841e-03 -6.019549071788787842e-02 -3.883619904518127441e-01 3.878572285175323486e-01 -3.178919255733489990e-01 -1.974036395549774170e-01
-5.387610197067260742e-01 -3.961368501186370850e-01 -2.579568624496459961e-01 3.680224716663360596e-01 4.083079099655151367e-01 -6.711709778755903244e-03 -4.278461337089538574e-01 3.189371153712272644e-02
-7.191945612430572510e-02 -1.578491479158401489e-01 -3.397450447082519531e-01 3.203772306442260742e-01 -2.893425524234771729e-01 -1.003466360270977020e-02 -4.995617270469665527e-01 6.468857526779174805e-01
-6.746426224708557129e-01 -2.512733340263366699e-01 3.053070902824401855e-01 1.688957214355468750e-02 -2.224953323602676392e-01 5.017663240432739258e-01 2.929990887641906738e-01 -3.315585851669311523e-02
-3.017918765544891357e-01 -5.273858904838562012e-01 2.940675914287567139e-01 1.762498468160629272e-01 4.994628950953483582e-02 4.688903689384460449e-02 2.747408747673034668e-01 6.580808162689208984e-01
-6.422404050827026367e-01 1.216692999005317688e-01 -1.970420181751251221e-01 -5.384020134806632996e-02 -6.025841832160949707e-01 1.407423317432403564e-01 -3.508157730102539062e-01 1.581511646509170532e-01
-9.117008745670318604e-02 -2.345581948757171631e-01 -6.240344047546386719e-01 3.357791602611541748e-01 -1.671962440013885498e-01 2.556952834129333496e-01 -5.187329053878784180e-01 2.684871256351470947e-01
-4.052910506725311279e-01 -6.148910522460937500e-01 -9.722703695297241211e-02 1.469995975494384766e-01 -5.682473778724670410e-01 1.347625553607940674e-01 1.956646591424942017e-01 -2.173371911048889160e-01
-4.013698995113372803e-01 -7.607272267341613770e-02 -3.282549977302551270e-01 -3.021753430366516113e-01 -5.077788829803466797e-01 4.296476840972900391e-01 -2.988378107547760010e-01 3.198643326759338379e-01
-3.378306627273559570e-01 -5.615002512931823730e-01 4.855000972747802734e-01 3.199932873249053955e-01 -6.358788907527923584e-02 -2.957562208175659180e-01 -3.751576840877532959e-01 -1.494787726551294327e-02
-2.112510427832603455e-02 -6.655129790306091309e-01 -1.172461733222007751e-01 -1.836545169353485107e-01 -1.571863144636154175e-01 -1.747652292251586914e-01 1.838086545467376709e-01 6.481779217720031738e-01
-5.946510285139083862e-02 -1.504454016685485840e-01 2.005624473094940186e-01 -1.366438716650009155e-01 -4.902708530426025391e-01 1.533161699771881104e-01 -7.445508241653442383e-01 3.109759092330932617e-01
-4.226793944835662842e-01 -6.687444448471069336e-01 3.829485177993774414e-02 -4.996230304241180420e-01 -2.941872179508209229e-01 1.694889515638351440e-01 8.696229010820388794e-02 1.408314611762762070e-02
-4.363098442554473877e-01 -5.764305591583251953e-01 2.628675475716590881e-02 5.742529034614562988e-01 -1.077576428651809692e-01 6.676296889781951904e-02 -8.466367423534393311e-02 -3.516634106636047363e-01
-5.426163673400878906e-01 -1.256628781557083130e-01 1.570918411016464233e-01 2.821420729160308838e-01 8.985711634159088135e-02 6.280658245086669922e-01 -1.287878304719924927e-02 4.275364279747009277e-01
-5.782352089881896973e-01 1.116663292050361633e-01 1.016551479697227478e-01 4.704925417900085449e-02 -2.817282974720001221e-01 2.471017390489578247e-01 -5.884901285171508789e-01 3.922709524631500244e-01
1.279764175415039062e-01 -4.212361276149749756e-01 -3.587659001350402832e-01 3.379902243614196777e-01 -2.682839334011077881e-01 -1.167369857430458069e-01 -3.853923976421356201e-01 5.736731290817260742e-01
-2.395090162754058838e-01 -2.539099752902984619e-01 -7.318674921989440918e-01 3.430198505520820618e-02 -2.665523290634155273e-01 -1.665790081024169922e-01 -3.191362917423248291e-01 3.751159012317657471e-01
7.707022130489349365e-02 -4.219759404659271240e-01 4.482561349868774414e-01 2.395992279052734375e-01 -2.789178490638732910e-01 1.356867253780364990e-01 -2.479917705059051514e-01 6.324154734611511230e-01
-5.178730487823486328e-01 -6.053553819656372070e-01 1.164465793408453465e-03 3.039803504943847656e-01 -3.765296041965484619e-01 -9.447693079710006714e-02 1.483850181102752686e-01 -3.165886104106903076e-01
-2.931405603885650635e-02 -3.857550024986267090e-01 -4.264176189899444580e-01 4.054932892322540283e-01 -2.602725848555564880e-02 -6.422115024179220200e-03 -2.501837611198425293e-01 6.639025211334228516e-01
-1.889958977699279785e-01 -2.759954333305358887e-01 -5.263182520866394043e-01 -3.134700283408164978e-02 -2.098444551229476929e-01 -2.441822290420532227e-01 -2.827662527561187744e-01 6.530675292015075684e-01
6.624810397624969482e-02 -9.558117985725402832e-01 9.940232336521148682e-02 2.449208498001098633e-02 -2.305998206138610840e-01 -1.199456825852394104e-01 -4.825413599610328674e-02 4.077816382050514221e-02
-6.113205552101135254e-01 1.350697278976440430e-01 -1.120113432407379150e-01 1.274401880800724030e-02 -3.923313915729522705e-01 -7.714644074440002441e-02 -6.186823248863220215e-01 2.295455038547515869e-01
-5.954500436782836914e-01 -5.398970246315002441e-01 -5.729616284370422363e-01 -7.695412635803222656e-02 3.599591180682182312e-02 -9.858541935682296753e-02 -5.102120339870452881e-02 -7.826567441225051880e-02
-2.616667151451110840e-01 -3.076841235160827637e-01 3.065173625946044922e-01 5.530889704823493958e-02 1.338385790586471558e-01 5.143020749092102051e-01 -1.816336363554000854e-01 6.514899134635925293e-01
-6.539078354835510254e-01 -4.868500232696533203e-01 1.247348338365554810e-01 1.126417294144630432e-01 -3.328570723533630371e-01 2.180107980966567993e-01 1.283534318208694458e-01 -3.637822866439819336e-01
-2.248334586620330811e-01 -2.894059121608734131e-01 -5.003834962844848633e-01 -5.810200795531272888e-02 -1.242303848266601562e-01 -2.017387747764587402e-01 -3.039100468158721924e-01 6.807654500007629395e-01
-4.677504599094390869e-01 -2.646971642971038818e-01 1.160685718059539795e-01 -1.316721588373184204e-01 1.173561364412307739e-01 -4.936618804931640625e-01 -2.661935091018676758e-01 5.932975411415100098e-01
-1.045302674174308777e-01 -1.390115618705749512e-01 -2.397353947162628174e-01 3.760512173175811768e-01 -1.476586461067199707e-01 1.357793807983398438e-01 -4.769930541515350342e-01 7.092956304550170898e-01
-3.204241767525672913e-02 -3.463437855243682861e-01 -3.964754045009613037e-01 3.808565735816955566e-01 -2.594145834445953369e-01 -1.512513607740402222e-01 -3.418878614902496338e-01 6.080415844917297363e-01
-3.479550778865814209e-01 -5.299301147460937500e-01 -4.804977774620056152e-02 4.669634401798248291e-01 -4.200049340724945068e-01 -2.173285633325576782e-01 -2.701922357082366943e-01 -2.847769558429718018e-01
-5.224514007568359375e-01 -7.342654466629028320e-01 1.308661997318267822e-01 6.135259941220283508e-02 -2.317076772451400757e-01 9.562654048204421997e-02 2.415020018815994263e-01 -2.141323834657669067e-01
-5.833471417427062988e-01 -5.099400877952575684e-01 8.983632177114486694e-02 -4.735341072082519531e-01 -3.149188682436943054e-02 2.456535249948501587e-01 1.963316053152084351e-01 2.597664594650268555e-01
-5.434802770614624023e-01 -2.592291235923767090e-01 -8.301498740911483765e-02 9.709873050451278687e-02 -3.541614115238189697e-01 -6.372812390327453613e-01 -2.703233659267425537e-01 1.283643692731857300e-01
-2.401155382394790649e-01 -6.455959677696228027e-01 4.401793330907821655e-02 -1.361170709133148193e-01 -4.502841532230377197e-01 3.151980340480804443e-01 -2.098720222711563110e-01 -3.986641168594360352e-01
-2.841577529907226562e-01 -3.854503855109214783e-02 1.578788161277770996e-01 1.707613468170166016e-01 -5.609651207923889160e-01 3.752989768981933594e-01 -6.189159750938415527e-01 1.584155559539794922e-01
-4.386395812034606934e-01 -5.469080209732055664e-01 4.170781373977661133e-02 -4.840054810047149658e-01 -7.725609838962554932e-02 3.358061611652374268e-01 -3.640978932380676270e-01 -1.455492675304412842e-01
-4.041448533535003662e-01 -3.672772049903869629e-01 -1.340132355690002441e-01 6.452010869979858398e-01 -4.329976737499237061e-01 -2.399701327085494995e-01 1.444588601589202881e-01 3.986690193414688110e-02
-2.156859189271926880e-01 -8.449951410293579102e-01 1.869037747383117676e-01 -2.545610070228576660e-01 -9.532503783702850342e-02 3.054613173007965088e-01 1.270212233066558838e-01 1.456039100885391235e-01
-2.409635484218597412e-01 -2.250105738639831543e-01 1.133158653974533081e-01 -3.682661056518554688e-01 6.028012558817863464e-02 6.088092327117919922e-01 -3.973124325275421143e-01 4.590281844139099121e-01
2.733376063406467438e-02 -8.605803251266479492e-01 1.933196932077407837e-01 -9.474099427461624146e-02 -4.281973242759704590e-01 -1.450106203556060791e-01 -2.081104367971420288e-02 8.655531704425811768e-02
-1.885503232479095459e-01 -6.696345210075378418e-01 -1.044519618153572083e-01 7.853826135396957397e-02 -6.202136874198913574e-01 1.145771592855453491e-01 2.882396876811981201e-01 -1.344794929027557373e-01
-4.143362939357757568e-01 -6.978146433830261230e-01 -5.607758164405822754e-01 7.337737083435058594e-02 -2.215078100562095642e-03 4.657609388232231140e-02 -3.648421913385391235e-02 -1.342424601316452026e-01
-4.508252739906311035e-01 -6.057872176170349121e-01 3.382891714572906494e-01 -5.854961276054382324e-02 -3.406161665916442871e-01 3.430052101612091064e-01 2.695495262742042542e-02 -2.784102261066436768e-01
-2.126782089471817017e-01 -6.439840197563171387e-01 -7.825072109699249268e-02 -5.130090713500976562e-01 -4.805055856704711914e-01 1.899171471595764160e-01 6.121876090764999390e-02 7.016972638666629791e-03
-5.512901544570922852e-01 -4.051460921764373779e-01 1.420834660530090332e-01 5.294541716575622559e-01 -1.206803247332572937e-01 -3.729937672615051270e-01 1.171295866370201111e-01 2.530202567577362061e-01
-2.999508082866668701e-01 -1.060145422816276550e-01 -4.285768270492553711e-01 -8.572697639465332031e-02 -6.618242263793945312e-01 4.469562768936157227e-01 -1.231856420636177063e-01 2.341101169586181641e-01
-1.735281050205230713e-01 -6.597923636436462402e-01 -1.823136657476425171e-01 2.320929020643234253e-01 -5.373131036758422852e-01 -3.817118704319000244e-04 -1.219177693128585815e-01 -3.793248236179351807e-01
-7.441160082817077637e-01 -7.449957728385925293e-02 1.761589199304580688e-01 2.865344583988189697e-01 9.679215401411056519e-02 5.005722641944885254e-01 1.613833196461200714e-02 2.596255838871002197e-01
-2.199792712926864624e-01 -3.201765120029449463e-01 3.247162401676177979e-01 1.069409176707267761e-01 1.157281473278999329e-01 5.570229887962341309e-01 -3.010906577110290527e-01 5.638224482536315918e-01
-6.085187196731567383e-01 8.727047592401504517e-02 -2.789297103881835938e-01 1.005940604954957962e-02 -5.549580454826354980e-01 3.499884307384490967e-01 -2.665655910968780518e-01 2.065392434597015381e-01
-9.171637147665023804e-02 -2.370357215404510498e-01 3.048939704895019531e-01 -6.401467323303222656e-02 -5.899620056152343750e-01 2.212651818990707397e-01 2.444718480110168457e-01 6.177085041999816895e-01
7.988224923610687256e-02 -8.795480132102966309e-01 1.417058110237121582e-01 -5.338523909449577332e-02 -4.085018336772918701e-01 -1.674550920724868774e-01 -3.344197571277618408e-02 3.240833058953285217e-02
-3.605005145072937012e-01 1.053497269749641418e-01 -3.318737074732780457e-02 2.397051006555557251e-01 -4.212166666984558105e-01 4.211788177490234375e-01 -4.928649663925170898e-01 4.501666128635406494e-01
-3.771629333496093750e-01 1.113303937017917633e-02 -2.547706663608551025e-01 3.530058637261390686e-02 -6.755251288414001465e-01 4.990575611591339111e-01 -1.562123745679855347e-01 2.483446300029754639e-01
-4.136977493762969971e-01 -3.154903054237365723e-01 -1.723020225763320923e-01 -2.460880726575851440e-01 -2.915352880954742432e-01 -4.889164865016937256e-01 -2.466999590396881104e-01 5.041627287864685059e-01
-5.065026283264160156e-01 -3.662354946136474609e-01 -1.168808341026306152e-01 5.770796909928321838e-02 -6.110979244112968445e-02 -4.558583199977874756e-01 -7.981462031602859497e-02 6.119016408920288086e-01
-5.918676257133483887e-01 1.272386014461517334e-01 1.211831346154212952e-01 8.931455016136169434e-02 -2.857843041419982910e-01 3.749634325504302979e-01 -5.066842436790466309e-01 3.630999326705932617e-01
-6.150787472724914551e-01 -6.022135019302368164e-01 1.392232906073331833e-02 -2.391507625579833984e-01 -1.046697720885276794e-01 -9.572394937276840210e-02 3.846378922462463379e-01 1.832076609134674072e-01
-1.990051120519638062e-01 -7.037118673324584961e-01 2.269825637340545654e-01 4.098322987556457520e-01 -3.141407966613769531e-01 -2.189388126134872437e-01 -2.435910850763320923e-01 -1.993682682514190674e-01
-3.874847292900085449e-01 -5.629374980926513672e-01 -7.684672623872756958e-02 8.565510809421539307e-02 -3.095744550228118896e-01 5.429189205169677734e-01 3.151135146617889404e-01 -1.726875007152557373e-01
-6.120470166206359863e-01 -1.137044280767440796e-01 2.348980009555816650e-01 2.547216117382049561e-01 -5.285849422216415405e-02 6.667439937591552734e-01 1.163056716322898865e-01 1.775979548692703247e-01
-1.432756036520004272e-01 -3.068807721138000488e-01 -6.579493880271911621e-01 -6.575329601764678955e-02 -3.590435385704040527e-01 3.003922058269381523e-03 -2.764791250228881836e-01 4.926593303680419922e-01
-1.473824828863143921e-01 -6.908776164054870605e-01 -2.439479976892471313e-01 2.713827490806579590e-01 5.536953732371330261e-02 -3.087697923183441162e-01 1.771242767572402954e-01 4.878829717636108398e-01
2.108333818614482880e-02 -4.342417716979980469e-01 4.128641188144683838e-01 4.855989515781402588e-01 -1.789299398660659790e-01 3.663130998611450195e-01 -2.258846722543239594e-02 4.878675937652587891e-01
-3.169393837451934814e-01 -5.259525775909423828e-01 3.054950833320617676e-01 2.793851792812347412e-01 2.963941395282745361e-01 5.115294456481933594e-01 -2.846502065658569336e-01 1.449217647314071655e-01
-3.493779525160789490e-02 -2.426842451095581055e-01 3.552006185054779053e-01 4.053688049316406250e-01 -4.003705382347106934e-01 5.026314035058021545e-02 -1.171923801302909851e-01 6.876301765441894531e-01
-9.759997576475143433e-02 -1.727932542562484741e-01 2.514342069625854492e-01 -1.488330662250518799e-01 -4.636747539043426514e-01 1.890141963958740234e-01 -7.162877917289733887e-01 3.338524699211120605e-01
-7.556521892547607422e-02 -1.885884851217269897e-01 3.507758975028991699e-01 -2.626595795154571533e-01 -6.132777333259582520e-01 3.219211474061012268e-02 -9.439031779766082764e-02 6.169562339782714844e-01
-6.509733796119689941e-01 1.097873672842979431e-01 2.357991188764572144e-01 7.557190209627151489e-02 -3.880670368671417236e-01 -1.949696391820907593e-01 -5.332852005958557129e-01 1.728167086839675903e-01
9.519812464714050293e-02 -9.167023301124572754e-01 -9.454145282506942749e-02 1.154944822192192078e-01 -2.878399491310119629e-01 1.729398816823959351e-01 -1.010052040219306946e-01 -7.317726314067840576e-02
1.295814942568540573e-02 -7.004782557487487793e-01 5.209254845976829529e-02 4.839005470275878906e-01 -4.607298970222473145e-01 -2.228207290172576904e-01 5.626250058412551880e-02 8.486673980951309204e-02
-2.142623811960220337e-01 -4.819791316986083984e-01 -1.505022794008255005e-01 3.912610411643981934e-01 -5.468275547027587891e-01 -4.185822904109954834e-01 1.964240223169326782e-01 1.823122352361679077e-01
-6.029548048973083496e-01 1.088286414742469788e-01 -2.441718429327011108e-01 -2.524855434894561768e-01 -5.108124613761901855e-01 2.092577517032623291e-01 -1.369794458150863647e-01 4.216057360172271729e-01
-6.009790897369384766e-01 2.575724944472312927e-02 6.545432657003402710e-02 -8.890846371650695801e-02 -1.215586438775062561e-01 6.613142490386962891e-01 -1.411286145448684692e-01 3.923536241054534912e-01
-2.442363649606704712e-01 -6.326351165771484375e-01 3.503722548484802246e-01 2.026511132717132568e-01 1.425573974847793579e-01 -4.077294096350669861e-02 1.178864613175392151e-01 5.834474563598632812e-01
-7.609245926141738892e-02 -2.650977373123168945e-01 -6.777120828628540039e-01 2.989059984683990479e-01 -2.946280539035797119e-01 2.752074301242828369e-01 -3.020454645156860352e-01 3.485947251319885254e-01
-5.103250145912170410e-01 1.523123234510421753e-01 -4.218391329050064087e-02 1.110380813479423523e-01 -3.492510914802551270e-01 3.884334564208984375e-01 -5.765529274940490723e-01 3.114327490329742432e-01
-5.645737648010253906e-01 -5.087174773216247559e-01 -1.181293502449989319e-01 -4.511659741401672363e-01 -1.650505959987640381e-01 3.488784432411193848e-01 -1.369148790836334229e-01 -1.930139213800430298e-01
-6.327990889549255371e-01 -2.930307090282440186e-01 1.789367347955703735e-01 2.632173001766204834e-01 1.583288311958312988e-01 6.043243408203125000e-01 -1.196230873465538025e-01 8.837983012199401855e-02
-4.158469438552856445e-01 3.070500865578651428e-02 2.402721047401428223e-01 1.880800575017929077e-01 -3.996402323246002197e-01 1.559269279241561890e-01 -7.116566300392150879e-01 2.062598615884780884e-01
-3.532946705818176270e-01 -2.944616377353668213e-01 1.634545922279357910e-01 -1.828816682100296021e-01 2.095868736505508423e-01 6.870931982994079590e-01 -3.529956340789794922e-01 2.961125075817108154e-01
5.310897156596183777e-02 -3.848505318164825439e-01 3.465960025787353516e-01 5.027064681053161621e-01 -1.571778506040573120e-01 1.308380067348480225e-01 -3.452998101711273193e-01 5.614016056060791016e-01
-9.995003044605255127e-02 -8.274953812360763550e-02 2.448191866278648376e-03 3.776870295405387878e-02 -3.003258407115936279e-01 4.199423491954803467e-01 -7.201721668243408203e-01 4.433227777481079102e-01
-6.770946383476257324e-01 1.820899099111557007e-01 -1.326832771301269531e-01 -1.105991750955581665e-01 -3.785541355609893799e-01 2.027821093797683716e-01 -2.080509662628173828e-01 5.008392930030822754e-01
-6.753351688385009766e-01 -5.292111635208129883e-01 1.738930344581604004e-01 1.079260632395744324e-01 -3.099269270896911621e-01 1.321506053209304810e-01 2.229616045951843262e-01 -2.423645257949829102e-01
-4.061756134033203125e-01 -2.328471988439559937e-01 1.424123197793960571e-01 -4.143467172980308533e-02 2.357915788888931274e-01 3.569239377975463867e-01 -3.013004660606384277e-01 6.964415907859802246e-01
-5.243403315544128418e-01 1.138139888644218445e-01 2.034650743007659912e-01 1.974681615829467773e-01 -3.835539817810058594e-01 4.463859200477600098e-01 -4.028297662734985352e-01 3.508216142654418945e-01
-1.126780658960342407e-01 -2.360515445470809937e-01 -5.695926547050476074e-01 -1.092756614089012146e-01 -3.951635360717773438e-01 2.580170035362243652e-01 -3.501536250114440918e-01 4.998719990253448486e-01
-4.525273144245147705e-01 1.624623984098434448e-01 2.115239202976226807e-01 2.177695780992507935e-01 -4.801805019378662109e-01 4.242706894874572754e-01 -3.885448276996612549e-01 3.392830193042755127e-01
-5.645619705319404602e-02 -1.145698055624961853e-01 -2.710820436477661133e-01 2.655001282691955566e-01 -3.670022785663604736e-01 5.409929752349853516e-01 -4.056276381015777588e-01 4.978080093860626221e-01
-2.285881340503692627e-01 -2.602925300598144531e-01 1.603636443614959717e-01 -8.475910872220993042e-02 1.317638456821441650e-01 6.166248321533203125e-01 -4.325951635837554932e-01 5.122188925743103027e-01
-2.443394809961318970e-01 -7.348307967185974121e-01 2.570594893768429756e-03 -1.110099330544471741e-01 -5.149694085121154785e-01 1.636476814746856689e-01 -1.430484950542449951e-01 -2.748730778694152832e-01
-2.074494510889053345e-01 -5.704854130744934082e-01 2.548869252204895020e-01 -4.175327718257904053e-01 -4.445323646068572998e-01 1.368295550346374512e-01 -3.809028863906860352e-01 -1.754760742187500000e-01
-3.082731068134307861e-01 -5.753746628761291504e-01 5.786283612251281738e-01 2.361997216939926147e-01 -2.056764215230941772e-01 -1.371795088052749634e-01 -3.485723733901977539e-01 -2.620988711714744568e-02
4.323676601052284241e-02 -4.325518608093261719e-01 1.949150562286376953e-01 -3.268463313579559326e-01 -3.221203684806823730e-01 1.771626025438308716e-01 5.413236841559410095e-02 7.267260551452636719e-01
-4.059984385967254639e-01 -3.531152009963989258e-01 -1.367474794387817383e-01 1.992548704147338867e-01 -4.672275781631469727e-01 -5.836349725723266602e-01 1.512108147144317627e-01 2.650969624519348145e-01
-3.799336254596710205e-01 -1.623443327844142914e-02 -3.850156664848327637e-01 9.984383732080459595e-02 -7.634381651878356934e-01 3.124456405639648438e-01 -1.026609539985656738e-01 7.862341403961181641e-02
-3.032240271568298340e-01 -5.084793567657470703e-01 2.821960859000682831e-02 1.453455537557601929e-01 -1.147123202681541443e-01 -5.857218503952026367e-01 -2.917835712432861328e-01 4.315268397331237793e-01
-1.828726939857006073e-02 -3.687452375888824463e-01 4.454411864280700684e-01 3.781100809574127197e-01 -1.921469569206237793e-01 3.315094113349914551e-01 -1.615217477083206177e-01 5.911001563072204590e-01
8.127693086862564087e-02 -4.318346679210662842e-01 -4.065682590007781982e-01 3.470581471920013428e-01 -7.777094095945358276e-02 1.928872466087341309e-01 -2.017880231142044067e-01 6.612061262130737305e-01
-3.529334664344787598e-01 -3.049299418926239014e-01 2.636533975601196289e-01 -3.294131457805633545e-01 7.719159871339797974e-02 6.137111783027648926e-01 -4.203553795814514160e-01 2.124405652284622192e-01
-1.640158742666244507e-01 -5.170835852622985840e-01 3.388991653919219971e-01 4.982664883136749268e-01 -5.395078659057617188e-01 -2.202596515417098999e-01 -5.117202922701835632e-02 1.998518779873847961e-02
-1.681518852710723877e-01 -6.510255932807922363e-01 1.280170530080795288e-01 3.434108495712280273e-01 -5.621317028999328613e-01 -2.513207793235778809e-01 -1.781535595655441284e-01 -5.175187811255455017e-02
-2.789326906204223633e-01 -7.474286854267120361e-02 -5.105618238449096680e-01 1.342472038231790066e-03 -6.309083700180053711e-01 3.886601626873016357e-01 -1.746691018342971802e-01 2.762666940689086914e-01
-4.523275196552276611e-01 7.374268025159835815e-02 -1.575544029474258423e-01 -2.033563554286956787e-01 -5.012630820274353027e-01 4.587332606315612793e-01 -2.542232275009155273e-01 4.443582594394683838e-01
-1.009954586625099182e-01 -1.552255898714065552e-01 -3.900261819362640381e-01 -4.889076948165893555e-02 -5.118253827095031738e-01 5.732812285423278809e-01 -2.514248490333557129e-01 3.966902196407318115e-01
-3.307528495788574219e-01 1.425816304981708527e-02 1.013644039630889893e-01 3.675512969493865967e-01 -5.380594134330749512e-01 2.345040887594223022e-01 -6.084608435630798340e-01 1.740855425596237183e-01
-3.137166798114776611e-01 -6.353949904441833496e-01 5.719559267163276672e-02 6.446917653083801270e-01 -6.746418029069900513e-02 -2.813611924648284912e-02 -1.552117019891738892e-01 -2.225368767976760864e-01
-1.195966675877571106e-01 -6.944521069526672363e-01 1.747278720140457153e-01 -9.610582143068313599e-02 7.948914170265197754e-02 -2.014956623315811157e-01 9.362723678350448608e-02 6.387344002723693848e-01
-3.924371898174285889e-01 -3.755337893962860107e-01 3.386969864368438721e-01 3.134268522262573242e-01 -2.534646093845367432e-01 -5.309094786643981934e-01 -1.107778400182723999e-01 3.655605018138885498e-01
-5.954966694116592407e-02 -5.295762419700622559e-01 1.585037112236022949e-01 5.544703602790832520e-01 -5.912970304489135742e-01 -1.562436372041702271e-01 -2.726970799267292023e-02 9.302856028079986572e-02
-2.488436102867126465e-01 -8.888062834739685059e-01 -4.970736429095268250e-02 3.609896823763847351e-02 -5.033230409026145935e-02 2.389232069253921509e-01 2.908123433589935303e-01 1.170064602047204971e-02
-2.214008420705795288e-01 -1.039738655090332031e-01 3.439095020294189453e-01 -1.529313772916793823e-01 -4.018346369266510010e-01 1.704065352678298950e-01 -6.856497526168823242e-01 3.713277280330657959e-01
-5.963087454438209534e-02 -1.840094178915023804e-01 2.044602185487747192e-01 -1.308636069297790527e-01 -5.054188370704650879e-01 1.763396412134170532e-01 -7.358340024948120117e-01 2.750635147094726562e-01
-9.299285709857940674e-02 -6.876373291015625000e-01 6.283806264400482178e-02 4.428200051188468933e-02 6.338268518447875977e-02 -2.418104857206344604e-01 1.184527724981307983e-01 6.603612303733825684e-01
-5.690345168113708496e-01 -7.041842937469482422e-01 1.068582236766815186e-01 1.187862083315849304e-01 -6.823740899562835693e-02 3.797666728496551514e-02 3.854088187217712402e-01 -1.252640504390001297e-02
-6.490942239761352539e-01 1.520191282033920288e-01 1.025837361812591553e-01 2.706812694668769836e-02 -3.847376406192779541e-01 2.672121822834014893e-01 -4.109325110912322998e-01 3.949934244155883789e-01
-3.245919644832611084e-01 -5.044792294502258301e-01 -1.164527758955955505e-01 8.905445039272308350e-02 -9.980693459510803223e-02 3.045392334461212158e-01 6.036097407341003418e-01 3.893565833568572998e-01
-2.401376068592071533e-01 -5.357446670532226562e-01 4.247388541698455811e-01 -1.059950981289148331e-02 1.880337148904800415e-01 2.437400072813034058e-01 -1.569238454103469849e-01 5.961587429046630859e-01
-2.102724015712738037e-01 -5.836468338966369629e-01 -9.719866514205932617e-02 3.093965351581573486e-01 -5.144771337509155273e-01 -3.813453614711761475e-01 2.543157041072845459e-01 1.875652223825454712e-01
-4.683783948421478271e-01 -5.332798957824707031e-01 5.274623632431030273e-01 -2.445092499256134033e-01 -1.724804937839508057e-01 3.468471765518188477e-01 -5.527725815773010254e-02 -7.158950716257095337e-02
-2.748309373855590820e-01 -7.949842214584350586e-01 1.465225666761398315e-01 3.370697796344757080e-01 -3.021255731582641602e-01 -6.287018302828073502e-03 7.153894007205963135e-02 -2.468720525503158569e-01
-2.542695105075836182e-01 -6.080064177513122559e-01 -7.558245211839675903e-02 -4.391344487667083740e-01 -1.341786831617355347e-01 -3.701067268848419189e-01 -4.475500583648681641e-01 1.088097468018531799e-01
-4.006559774279594421e-02 -1.428238451480865479e-01 -1.833689808845520020e-01 3.198685944080352783e-01 -3.071267902851104736e-01 5.771623849868774414e-01 -4.742177724838256836e-01 4.355802237987518311e-01
-6.030804514884948730e-01 -4.950531125068664551e-01 2.885302007198333740e-01 -5.004065856337547302e-02 -1.309163719415664673e-01 4.678075015544891357e-01 -5.323014035820960999e-02 -2.581595778465270996e-01
-6.807157993316650391e-01 -5.407367944717407227e-01 -1.623642742633819580e-01 -2.475833445787429810e-01 1.189601700752973557e-02 -3.367844223976135254e-01 1.318838298320770264e-01 1.600359380245208740e-01
-4.394927322864532471e-01 -5.044556856155395508e-01 4.269541501998901367e-01 4.236974716186523438e-01 -1.536561995744705200e-01 -3.300155103206634521e-01 -2.407717406749725342e-01 -8.349020965397357941e-03
-3.040817081928253174e-01 -7.684408426284790039e-01 3.658245801925659180e-01 -1.498949676752090454e-01 6.520596891641616821e-02 1.162083521485328674e-01 1.398277580738067627e-01 3.513243198394775391e-01
-3.353447914123535156e-01 -4.997521638870239258e-01 4.619943201541900635e-01 1.461114287376403809e-01 2.476348280906677246e-01 3.924981355667114258e-01 -4.104477465152740479e-01 1.384170204401016235e-01
-4.494289457798004150e-01 -2.144541293382644653e-01 6.329867243766784668e-02 7.056294083595275879e-01 -2.639117538928985596e-01 -2.065609693527221680e-01 -1.704029589891433716e-01 3.297717273235321045e-01
-1.109662353992462158e-01 -1.065552681684494019e-01 -3.339199423789978027e-01 4.280090034008026123e-01 -4.486452937126159668e-01 5.037366151809692383e-01 -1.998944729566574097e-01 4.320270717144012451e-01
-2.906446345150470734e-02 -9.413533806800842285e-01 2.399893850088119507e-01 1.688608527183532715e-02 -1.956632733345031738e-01 -1.008566319942474365e-01 -7.869973033666610718e-02 -2.189068682491779327e-02
-2.578497529029846191e-01 -5.826570987701416016e-01 3.163576871156692505e-02 7.742144167423248291e-02 -4.672141671180725098e-01 5.296855568885803223e-01 2.143325060606002808e-01 -2.055120617151260376e-01
5.654440447688102722e-02 -5.342436432838439941e-01 -8.319970965385437012e-02 1.114803999662399292e-01 -5.549682974815368652e-01 3.142321407794952393e-01 -4.592165946960449219e-01 -2.728093564510345459e-01
-3.638470545411109924e-02 -6.661482453346252441e-01 1.425647288560867310e-01 4.024389386177062988e-01 -5.657110810279846191e-01 -2.093194425106048584e-01 -9.376055002212524414e-02 2.495794557034969330e-03
-5.217625498771667480e-01 -9.517973661422729492e-02 -2.132581621408462524e-01 -2.035769373178482056e-01 -3.165677934885025024e-02 -3.989885095506906509e-03 1.521659344434738159e-01 7.794931530952453613e-01
5.451634898781776428e-02 -4.318761229515075684e-01 3.927995264530181885e-01 6.571885943412780762e-02 -3.635779917240142822e-01 1.355192363262176514e-01 6.556900590658187866e-02 7.050154805183410645e-01
-4.962980747222900391e-01 -2.958847284317016602e-01 2.481707483530044556e-01 -5.455530434846878052e-02 2.069673091173171997e-01 6.423202753067016602e-01 -2.217796146869659424e-01 3.114139735698699951e-01
-6.916928291320800781e-01 -4.136987328529357910e-01 -7.336136698722839355e-02 -5.323063731193542480e-01 8.625120669603347778e-02 -2.605530433356761932e-02 -5.288455262780189514e-02 2.253164798021316528e-01
-1.250196993350982666e-01 -1.020288020372390747e-01 -3.453882336616516113e-01 4.168233717791736126e-04 -4.861619472503662109e-01 4.872640669345855713e-01 -3.388993740081787109e-01 5.157852768898010254e-01
-3.918159306049346924e-01 -3.550819158554077148e-01 4.046453628689050674e-03 5.468292236328125000e-01 -1.395028084516525269e-01 -2.597166597843170166e-01 2.461886256933212280e-01 5.232931375503540039e-01
-1.094824597239494324e-01 -1.130618453025817871e-01 1.046278178691864014e-01 8.150774985551834106e-02 -4.975396692752838135e-01 2.402860820293426514e-01 -7.534158229827880859e-01 2.910694777965545654e-01
-3.766581416130065918e-01 -5.404472947120666504e-01 -3.629392981529235840e-01 5.563777089118957520e-01 9.671323746442794800e-02 -2.164062261581420898e-01 7.759400457143783569e-02 2.501165270805358887e-01
-1.096018627285957336e-01 -8.140636682510375977e-01 -2.168890088796615601e-01 -2.559008896350860596e-01 -2.718079090118408203e-01 4.553680866956710815e-02 -3.489151000976562500e-01 -1.227476820349693298e-01
-3.350959122180938721e-01 -8.445141464471817017e-02 4.327634572982788086e-01 -1.607228368520736694e-01 -3.477368056774139404e-01 1.221411302685737610e-02 -6.651715636253356934e-01 3.223962485790252686e-01
-2.921431958675384521e-01 -4.021211862564086914e-01 -5.069101974368095398e-02 8.142842054367065430e-01 -2.199642509222030640e-01 -8.776067942380905151e-02 1.579067111015319824e-02 1.760312467813491821e-01
-4.941067099571228027e-01 -2.007119655609130859e-01 -4.522691369056701660e-01 -2.107882313430309296e-02 -2.100232839584350586e-01 -4.390352070331573486e-01 -7.346633076667785645e-02 5.179986953735351562e-01
-3.982263803482055664e-01 -6.233122348785400391e-01 2.478332221508026123e-01 4.118141829967498779e-01 -5.426334217190742493e-02 -4.370301663875579834e-01 -1.644072234630584717e-01 3.026407398283481598e-02
-1.196240186691284180e-01 -1.010407581925392151e-01 1.252880245447158813e-01 1.075576096773147583e-01 -5.811785459518432617e-01 2.293980121612548828e-01 -7.212900519371032715e-01 1.938144117593765259e-01
-4.557471871376037598e-01 -4.164540767669677734e-01 -3.928016722202301025e-01 3.351192474365234375e-01 3.949280381202697754e-01 -3.834786266088485718e-02 -4.389294981956481934e-01 4.652506113052368164e-02
-3.789090812206268311e-01 -3.237741291522979736e-01 -2.093009352684020996e-01 6.818782091140747070e-01 -1.975113153457641602e-01 -2.978505790233612061e-01 -3.785410895943641663e-02 3.371569514274597168e-01
-3.292041718959808350e-01 -4.785872101783752441e-01 3.520584404468536377e-01 3.165647983551025391e-01 2.343268841505050659e-01 5.849772691726684570e-01 -1.683650314807891846e-01 1.138687580823898315e-01
-3.750391900539398193e-01 -4.562896490097045898e-01 -5.351927503943443298e-02 8.091147243976593018e-02 -2.908557653427124023e-01 -6.625096201896667480e-01 -5.833210051059722900e-02 3.388445973396301270e-01
-1.080375686287879944e-01 -4.952596127986907959e-01 -2.222438901662826538e-01 -2.703762352466583252e-01 -2.169222235679626465e-01 -1.703674197196960449e-01 1.990036219358444214e-01 7.105402946472167969e-01
-2.132978737354278564e-01 -7.565182447433471680e-01 -4.258990287780761719e-02 -3.843539059162139893e-01 -2.555787265300750732e-01 -2.843752503395080566e-01 -2.931373119354248047e-01 2.287043072283267975e-02
-2.770418226718902588e-01 -6.680434346199035645e-01 -4.813799262046813965e-01 -2.602744996547698975e-01 -1.700819432735443115e-01 7.273367792367935181e-02 -2.999387681484222412e-01 -2.309005409479141235e-01
-4.158786237239837646e-01 1.036453694105148315e-01 -2.999785542488098145e-01 1.867290884256362915e-01 -3.367026150226593018e-01 -3.262527659535408020e-02 -6.317958235740661621e-01 4.217211306095123291e-01
-4.784833788871765137e-01 -5.324621796607971191e-01 -4.343498349189758301e-01 5.349748767912387848e-03 1.535121798515319824e-01 -3.537790477275848389e-01 1.643841713666915894e-01 3.508581817150115967e-01
-3.215491175651550293e-01 -3.919131755828857422e-01 1.859366707503795624e-02 2.319670766592025757e-01 -2.291724532842636108e-01 -6.841572523117065430e-01 -2.237963229417800903e-01 3.437728881835937500e-01
-2.970178425312042236e-01 -4.402388334274291992e-01 2.816171012818813324e-02 3.223001658916473389e-01 -5.290152430534362793e-01 -2.950248420238494873e-01 3.616560995578765869e-01 3.400111794471740723e-01
-8.634912967681884766e-02 -2.542762756347656250e-01 -6.056877970695495605e-01 4.371906518936157227e-01 -2.617532312870025635e-01 1.374224424362182617e-01 -3.777309060096740723e-01 3.739167153835296631e-01
-3.441264331340789795e-01 -2.990071661770343781e-02 6.029656529426574707e-02 3.371002674102783203e-01 -2.968550920486450195e-01 2.131991833448410034e-01 -7.675128579139709473e-01 2.018859088420867920e-01
-4.747181832790374756e-01 -1.669640280306339264e-02 -3.871484398841857910e-01 -6.859402358531951904e-02 -6.557103395462036133e-01 4.103767573833465576e-01 -8.578379452228546143e-02 1.185361146926879883e-01
-1.697392016649246216e-02 -2.955994009971618652e-01 2.296287715435028076e-01 -1.883810013532638550e-01 -6.682316660881042480e-01 1.281252950429916382e-01 1.990797519683837891e-01 5.670394897460937500e-01
-1.594951599836349487e-01 -8.441334962844848633e-02 3.550620973110198975e-01 -1.599764823913574219e-01 -6.169276237487792969e-01 2.212266176939010620e-01 1.279922295361757278e-02 6.213448047637939453e-01
-4.248052835464477539e-01 -6.535962224006652832e-01 5.737756490707397461e-01 1.541709750890731812e-01 -1.015477329492568970e-01 -1.066610142588615417e-01 -1.186491698026657104e-01 -5.999144166707992554e-02
1.116589605808258057e-01 -4.022798538208007812e-01 -4.265088140964508057e-01 3.320487439632415771e-01 -9.892796725034713745e-02 4.246154129505157471e-01 -3.362532258033752441e-01 4.799852371215820312e-01
-6.280092000961303711e-01 -3.114363551139831543e-01 2.791552245616912842e-01 4.066621661186218262e-01 -2.914821803569793701e-01 3.731467723846435547e-01 5.458505451679229736e-02 -1.952694952487945557e-01
-3.941339850425720215e-01 -1.850583255290985107e-01 -7.186768203973770142e-02 7.374646067619323730e-01 -3.950085937976837158e-01 -2.614370286464691162e-01 -7.867874205112457275e-02 1.755601763725280762e-01
-1.907049715518951416e-01 -4.287692606449127197e-01 -1.956784576177597046e-01 3.783241212368011475e-01 -4.859387874603271484e-01 -1.804555505514144897e-01 -5.195308923721313477e-01 -2.444509565830230713e-01
-5.177460908889770508e-01 -5.414022207260131836e-01 2.433246225118637085e-01 2.778826355934143066e-01 -3.285136520862579346e-01 2.783464789390563965e-01 2.612160742282867432e-01 -2.208286374807357788e-01
-3.207097351551055908e-01 -4.006635844707489014e-01 2.420149743556976318e-01 1.708380132913589478e-01 -2.793077528476715088e-01 -6.205970048904418945e-01 -2.202103137969970703e-01 3.704200983047485352e-01
-3.267748951911926270e-01 -1.071260869503021240e-01 4.735166728496551514e-01 8.087152242660522461e-02 -2.684874534606933594e-01 9.796080412343144417e-04 -7.170954942703247070e-01 2.543058991432189941e-01
-3.561995029449462891e-01 -1.913040727376937866e-01 3.985934853553771973e-01 5.198174118995666504e-01 -1.930686980485916138e-01 3.391738235950469971e-01 2.618122845888137817e-02 5.044184923171997070e-01
-1.084766685962677002e-01 -4.432333409786224365e-01 1.072152554988861084e-01 6.870438456535339355e-01 -4.621481895446777344e-01 -2.339240163564682007e-01 -1.238282471895217896e-01 1.569010764360427856e-01
-1.240559518337249756e-01 -7.137350440025329590e-01 -2.830309569835662842e-01 -1.098183915019035339e-01 -3.560637533664703369e-01 -1.077214404940605164e-01 -4.712688028812408447e-01 -1.501537859439849854e-01
-4.941130876541137695e-01 -4.479563236236572266e-01 -9.748692810535430908e-02 5.036904215812683105e-01 1.560046374797821045e-01 1.093052998185157776e-01 -3.714217841625213623e-01 -3.431331217288970947e-01
-6.873695850372314453e-01 -4.548501670360565186e-01 2.894699871540069580e-01 3.243397474288940430e-01 -1.755376756191253662e-01 1.116132736206054688e-01 1.090224366635084152e-03 -2.972759604454040527e-01
-6.845669150352478027e-01 -2.004549093544483185e-02 1.217857524752616882e-01 2.220030277967453003e-01 4.121474921703338623e-02 5.409118533134460449e-01 2.246867306530475616e-02 4.148015677928924561e-01
6.373997032642364502e-02 -2.951356172561645508e-01 -4.589219689369201660e-01 3.491456210613250732e-01 -2.486869096755981445e-01 4.366312026977539062e-01 -4.309358596801757812e-01 3.716484010219573975e-01
-1.854446381330490112e-01 -2.889640331268310547e-01 3.856691122055053711e-01 5.263862609863281250e-01 -3.242294490337371826e-01 -3.895894438028335571e-02 2.375574083998799324e-03 5.913026928901672363e-01
-2.296971231698989868e-01 -5.612660646438598633e-01 -1.277648508548736572e-01 6.460287570953369141e-01 -1.136215925216674805e-01 -1.728240847587585449e-01 1.991710215806961060e-01 3.407279551029205322e-01
-3.844525218009948730e-01 -3.261772394180297852e-01 -1.356896571815013885e-02 -1.337875276803970337e-01 -4.032339453697204590e-01 -3.970595300197601318e-01 2.507524788379669189e-01 5.870186090469360352e-01
-2.408682852983474731e-01 -7.277361750602722168e-01 -3.470844775438308716e-02 -3.348324298858642578e-01 -4.319140315055847168e-01 -1.999760866165161133e-01 -2.148085087537765503e-01 -1.624259054660797119e-01
-5.180692672729492188e-01 -5.909754633903503418e-01 4.023516476154327393e-01 1.982957273721694946e-01 2.181361913681030273e-01 2.367780357599258423e-01 -2.241237610578536987e-01 1.651231497526168823e-01
-1.705769151449203491e-01 -1.733347028493881226e-01 -4.125955700874328613e-01 -7.182803004980087280e-02 -6.764897704124450684e-01 4.981434345245361328e-01 -7.458551973104476929e-02 2.326283752918243408e-01
-1.695443540811538696e-01 -2.450747787952423096e-01 -1.423217505216598511e-01 -1.564921736717224121e-01 8.687337487936019897e-02 3.835293054580688477e-01 -3.412661552429199219e-01 7.715851068496704102e-01
-3.072094321250915527e-01 -4.928669333457946777e-01 -7.830557227134704590e-02 2.963727116584777832e-01 -4.760643541812896729e-01 -1.928803920745849609e-01 -4.363108873367309570e-01 -3.384210467338562012e-01
-1.957932300865650177e-02 -5.168234705924987793e-01 -1.902474672533571720e-03 6.947303414344787598e-01 -2.149771153926849365e-01 -1.441824883222579956e-01 -1.044795513153076172e-01 4.146521687507629395e-01
-4.573801457881927490e-01 -2.430357784032821655e-01 9.143675863742828369e-02 -1.797767281532287598e-01 6.452303379774093628e-02 -5.240840911865234375e-01 -2.842085361480712891e-01 5.757210850715637207e-01
5.423703044652938843e-02 -3.211583793163299561e-01 1.341084688901901245e-01 6.131013631820678711e-01 -2.904404699802398682e-01 1.494452655315399170e-01 -2.107168883085250854e-01 5.907166600227355957e-01
-6.800960004329681396e-02 -4.847263693809509277e-01 1.953962147235870361e-01 -1.903977692127227783e-01 -2.493614107370376587e-01 -1.297651380300521851e-01 1.570617258548736572e-01 7.630829215049743652e-01
-2.377620190382003784e-01 -5.447083115577697754e-01 5.391416549682617188e-01 2.046359777450561523e-01 -2.981655597686767578e-01 -3.392765522003173828e-01 -3.313679695129394531e-01 1.991339400410652161e-02
-8.313472867012023926e-01 -3.467802703380584717e-01 9.522612392902374268e-02 -1.645289808511734009e-01 -1.168487742543220520e-01 2.451858818531036377e-01 2.393937110900878906e-01 -1.462475210428237915e-01
-2.001950442790985107e-01 -9.055386781692504883e-01 -2.758423984050750732e-01 -2.109717577695846558e-01 -1.344062834978103638e-01 -3.405035659670829773e-02 8.041570894420146942e-03 -5.872440058737993240e-03
-5.730454325675964355e-01 -4.085457026958465576e-01 -1.056004688143730164e-01 2.704289257526397705e-01 4.999875724315643311e-01 3.508618846535682678e-02 -3.996619880199432373e-01 9.735397994518280029e-02
-2.472463399171829224e-01 -1.428989470005035400e-01 4.276416301727294922e-01 -1.174110174179077148e-02 -2.777601182460784912e-01 5.306155234575271606e-02 -7.515819072723388672e-01 3.009857535362243652e-01
-4.147273898124694824e-01 -5.318161845207214355e-01 1.160482019186019897e-01 6.543517708778381348e-01 -1.928294152021408081e-01 -9.565768390893936157e-02 -8.002182096242904663e-02 -2.253711819648742676e-01
-4.604392051696777344e-01 -6.866900920867919922e-01 6.599517539143562317e-03 -4.053206145763397217e-01 -7.855220884084701538e-02 -4.315193742513656616e-02 2.729332745075225830e-01 2.638160884380340576e-01
-6.187258958816528320e-01 -5.684001445770263672e-01 1.013659238815307617e-01 9.976147115230560303e-02 -2.675386965274810791e-01 8.840470016002655029e-02 4.400545358657836914e-01 -2.884344570338726044e-02
-6.425986886024475098e-01 -3.904412686824798584e-01 4.009413123130798340e-01 -3.674723207950592041e-01 -1.965755671262741089e-01 2.920826673507690430e-01 1.173844933509826660e-01 3.315651789307594299e-02
-5.686863064765930176e-01 -2.147011905908584595e-01 -1.383325308561325073e-01 -3.819759488105773926e-01 -1.422095019370317459e-02 -2.875490486621856689e-01 -1.506415307521820068e-01 5.998986363410949707e-01
-4.639666974544525146e-01 -4.182153642177581787e-01 -1.404570639133453369e-01 4.748095571994781494e-01 -2.395462244749069214e-01 -4.822780787944793701e-01 4.667241126298904419e-02 2.692687809467315674e-01
-3.145822137594223022e-02 -7.975828647613525391e-01 -7.472261041402816772e-02 -2.828460335731506348e-01 -2.456998378038406372e-01 4.502240717411041260e-01 1.012187600135803223e-01 6.301738321781158447e-02
-1.177788600325584412e-01 -4.192834496498107910e-01 2.470947951078414917e-01 6.118601560592651367e-01 -5.356327295303344727e-01 -2.379284799098968506e-01 -1.649813503026962280e-01 6.457167118787765503e-02
-5.508804917335510254e-01 -4.498949646949768066e-01 1.001171991229057312e-01 1.522078365087509155e-01 -4.211189746856689453e-01 3.323504030704498291e-01 6.941127777099609375e-02 -4.102666079998016357e-01
-3.753283619880676270e-01 -5.444108843803405762e-01 -2.914294302463531494e-01 5.276189446449279785e-01 -3.343414962291717529e-01 -1.377492249011993408e-01 5.039725080132484436e-02 -2.571642398834228516e-01
-7.552657723426818848e-01 -3.137677907943725586e-01 1.054714322090148926e-01 -5.062180161476135254e-01 -5.207772180438041687e-02 -3.164395317435264587e-02 1.114431321620941162e-01 2.181965410709381104e-01
-5.455899238586425781e-01 -3.069173693656921387e-01 -5.072544217109680176e-01 -1.771224290132522583e-01 -3.777002096176147461e-01 2.337331138551235199e-02 -2.302429676055908203e-01 3.510532379150390625e-01
-4.255496263504028320e-01 -4.863161444664001465e-01 2.523560822010040283e-01 1.776543557643890381e-01 2.575655579566955566e-01 6.110718846321105957e-01 -2.173250317573547363e-01 -1.343787182122468948e-02
-6.641841530799865723e-01 -4.327813684940338135e-01 3.206527978181838989e-02 -4.183891415596008301e-01 4.016019031405448914e-02 8.638358116149902344e-02 2.533691227436065674e-01 3.495871424674987793e-01
-5.432875752449035645e-01 -1.828610301017761230e-01 3.569338917732238770e-01 6.810209900140762329e-02 -3.666967749595642090e-01 5.767730474472045898e-01 2.603231072425842285e-01 6.677386164665222168e-02
-3.684278130531311035e-01 -5.562881827354431152e-01 4.085389971733093262e-01 4.589707851409912109e-01 -3.758953213691711426e-01 -1.627228856086730957e-01 4.146995395421981812e-02 -8.803603798151016235e-02
-8.167767524719238281e-02 -1.011085137724876404e-01 -1.766952723264694214e-01 4.521216154098510742e-01 -1.819939166307449341e-01 1.949151009321212769e-01 -6.434634327888488770e-01 5.121638774871826172e-01
-5.641655996441841125e-02 -6.752209663391113281e-01 -7.199858780950307846e-03 -5.666061863303184509e-02 1.633097678422927856e-01 7.282891124486923218e-02 -1.639517247676849365e-01 6.919373273849487305e-01
-3.235580027103424072e-02 -6.990243196487426758e-01 -2.843484878540039062e-01 -8.969033509492874146e-02 -4.909320175647735596e-01 1.752696335315704346e-01 -2.696984410285949707e-01 -2.773964107036590576e-01
-1.523881405591964722e-01 -5.449181795120239258e-01 -1.756040751934051514e-01 2.136943340301513672e-01 -6.518716216087341309e-01 -1.287064850330352783e-01 3.937992155551910400e-01 8.221915364265441895e-02
-4.458904266357421875e-01 -6.660303473472595215e-01 3.498999774456024170e-01 -3.077245354652404785e-01 7.557493448257446289e-02 2.190381735563278198e-01 1.270727962255477905e-01 2.657522559165954590e-01
-2.088850587606430054e-01 -4.514342248439788818e-01 -4.783337563276290894e-02 7.217947840690612793e-01 -1.176214516162872314e-01 7.735438644886016846e-02 1.158090904355049133e-01 4.427958130836486816e-01
-4.226270914077758789e-01 -2.348199039697647095e-01 -1.375387459993362427e-01 4.459106326103210449e-01 -5.068461894989013672e-01 -5.057627558708190918e-01 -7.617230527102947235e-03 1.890653073787689209e-01
-3.405341207981109619e-01 3.422190248966217041e-02 -3.913834691047668457e-02 -5.732499063014984131e-02 -3.278420865535736084e-01 3.784103691577911377e-01 -6.740324497222900391e-01 4.159961938858032227e-01
-3.211711049079895020e-01 -3.573510050773620605e-01 1.177865192294120789e-01 8.672212064266204834e-02 -2.295261919498443604e-01 -6.928700208663940430e-01 -2.331531643867492676e-01 4.008034467697143555e-01
-2.641677558422088623e-01 -7.402129769325256348e-01 4.417793154716491699e-01 -1.767516285181045532e-01 -6.961391866207122803e-02 2.724920809268951416e-01 8.625103533267974854e-02 2.633495926856994629e-01
-2.202393710613250732e-01 -5.289769172668457031e-01 -2.652968764305114746e-01 4.182803034782409668e-01 -1.165416985750198364e-01 1.710356771945953369e-01 5.226325988769531250e-01 3.322008550167083740e-01
-3.049381822347640991e-02 -5.151978731155395508e-01 1.002053618431091309e-01 5.788151621818542480e-01 -4.222934842109680176e-01 -1.831726431846618652e-01 -4.176031947135925293e-01 -4.792552068829536438e-02
-2.100105881690979004e-01 -8.457997441291809082e-01 3.886569738388061523e-01 1.726134866476058960e-01 1.125708818435668945e-01 1.517630815505981445e-01 -8.489403873682022095e-03 1.545718461275100708e-01
1.049376502633094788e-01 -4.101542532444000244e-01 4.216339886188507080e-01 2.240049540996551514e-01 -2.589682042598724365e-01 1.213026493787765503e-01 -2.502496838569641113e-01 6.696299314498901367e-01
-1.425929665565490723e-01 -8.417481780052185059e-01 -2.143594920635223389e-01 6.835567951202392578e-02 -2.633495926856994629e-01 -7.001376897096633911e-02 -3.507102727890014648e-01 -1.524864733219146729e-01
-5.324308276176452637e-01 9.765959531068801880e-02 1.837582886219024658e-01 5.420693755149841309e-02 -3.632073104381561279e-01 3.930468857288360596e-01 -5.062772035598754883e-01 3.571448922157287598e-01
-6.356498599052429199e-01 1.054447591304779053e-01 1.058059483766555786e-01 -1.202001720666885376e-01 -2.362574338912963867e-01 3.563184440135955811e-01 -5.353995561599731445e-01 2.995908856391906738e-01
5.738900229334831238e-02 -8.201323747634887695e-01 -3.531153202056884766e-01 6.570094730705022812e-03 -4.284417033195495605e-01 1.008191797882318497e-02 1.206660196185112000e-01 3.363579139113426208e-02
-1.068733930587768555e-01 -5.480543524026870728e-02 -6.532183289527893066e-02 3.520202934741973877e-01 -4.136412441730499268e-01 3.338870704174041748e-01 -6.886975169181823730e-01 3.170258104801177979e-01
-3.659905493259429932e-01 -6.634187102317810059e-01 -1.371678858995437622e-01 2.392541170120239258e-01 1.336862593889236450e-01 2.539776563644409180e-01 -4.196330904960632324e-01 -3.023247718811035156e-01
-3.654127717018127441e-01 -1.106069386005401611e-01 1.568729281425476074e-01 1.270258724689483643e-01 -2.439110279083251953e-01 2.379366904497146606e-01 -8.335021734237670898e-01 5.160115286707878113e-02
-8.644311130046844482e-02 -8.627983331680297852e-01 3.265268802642822266e-01 -1.281500309705734253e-01 -3.010155856609344482e-01 -5.964529886841773987e-02 1.206149160861968994e-01 1.278613060712814331e-01
-4.602248370647430420e-01 -4.109397232532501221e-01 3.021719157695770264e-01 3.004565536975860596e-01 -2.310477346181869507e-01 -5.419523715972900391e-01 -1.253924965858459473e-01 2.737168073654174805e-01
-4.779803752899169922e-01 3.857357427477836609e-02 1.139977499842643738e-01 2.833473086357116699e-01 -3.471710979938507080e-01 3.782353699207305908e-01 -6.111351847648620605e-01 1.992230564355850220e-01
-3.050861358642578125e-01 -5.341351032257080078e-01 6.788705289363861084e-02 6.972435116767883301e-01 -2.139264792203903198e-01 5.985830351710319519e-02 -1.247555166482925415e-01 -2.568141222000122070e-01
-5.296975970268249512e-01 -2.989293038845062256e-01 5.341064929962158203e-02 6.716371178627014160e-01 -1.133260652422904968e-01 -2.898619174957275391e-01 8.786882273852825165e-03 2.813766896724700928e-01
-3.577377200126647949e-01 -5.851525664329528809e-01 3.971479237079620361e-01 2.170419245958328247e-01 2.433925420045852661e-01 4.440562725067138672e-01 1.102578267455101013e-02 2.612263560295104980e-01
-5.296883583068847656e-01 9.743893146514892578e-02 -2.036149501800537109e-01 -2.191504389047622681e-01 -3.900741636753082275e-01 3.015251457691192627e-01 -3.515022993087768555e-01 5.038062930107116699e-01
-2.229928970336914062e-01 -6.949892640113830566e-01 -1.686532795429229736e-01 -4.433357417583465576e-01 -2.016578316688537598e-01 -3.391675949096679688e-01 -2.300861924886703491e-01 1.833939254283905029e-01
-6.489732861518859863e-01 -5.548909902572631836e-01 2.269929349422454834e-01 -1.705818474292755127e-01 -1.690668985247612000e-02 3.813456594944000244e-01 2.109544128179550171e-01 -9.670617058873176575e-03
-2.642924189567565918e-01 -3.780487775802612305e-01 8.954428881406784058e-02 8.760894834995269775e-02 2.468048334121704102e-01 2.977262735366821289e-01 -7.733043283224105835e-02 7.848578095436096191e-01
-1.465869098901748657e-01 -1.899038553237915039e-01 4.138803184032440186e-01 -3.959300741553306580e-02 -3.901696801185607910e-01 2.853903174400329590e-01 -7.012639641761779785e-01 2.100788801908493042e-01
-4.263132512569427490e-01 -1.933025270700454712e-01 -1.207106858491897583e-01 -2.813080251216888428e-01 -2.305564433336257935e-01 -5.739635229110717773e-01 -2.799143791198730469e-01 4.756505489349365234e-01
-2.100518941879272461e-01 -8.060039579868316650e-02 -4.716712534427642822e-01 3.217353820800781250e-01 -1.074430495500564575e-01 2.552221119403839111e-01 -6.356160044670104980e-01 3.777624070644378662e-01
-2.831803858280181885e-01 -7.114225029945373535e-01 8.770444989204406738e-02 -4.506582319736480713e-01 -2.277747094631195068e-01 -3.399983942508697510e-01 -2.911380864679813385e-02 1.859408915042877197e-01
8.950331062078475952e-02 -1.760023087263107300e-01 -1.514877825975418091e-01 2.817816734313964844e-01 -4.290337562561035156e-01 5.123778581619262695e-01 -3.968861401081085205e-01 5.045226216316223145e-01
-3.758295178413391113e-01 1.196497306227684021e-02 9.581282734870910645e-02 3.382983207702636719e-01 -5.029312968254089355e-01 3.645709455013275146e-01 -5.895532965660095215e-01 3.947630152106285095e-02
-1.876517236232757568e-01 -6.301850676536560059e-01 -3.505269885063171387e-01 4.000039994716644287e-01 -5.103299394249916077e-02 2.191210240125656128e-01 3.863741457462310791e-01 2.913380563259124756e-01
-1.635812968015670776e-01 -2.820968925952911377e-01 -6.519438028335571289e-01 4.723733663558959961e-01 -2.751463353633880615e-01 4.139911010861396790e-02 -2.938550114631652832e-01 2.858760356903076172e-01
-3.491371870040893555e-01 -7.282855510711669922e-01 3.081272542476654053e-01 2.067493833601474762e-02 5.872282013297080994e-02 -1.239715442061424255e-01 1.742435544729232788e-01 4.507275819778442383e-01
-3.958761990070343018e-01 -4.952845275402069092e-01 -3.139248192310333252e-01 2.274697273969650269e-01 -4.196908175945281982e-01 -3.358107209205627441e-01 3.122574090957641602e-01 2.475279420614242554e-01
2.964609116315841675e-02 -6.823787689208984375e-01 -1.703278571367263794e-01 2.357752174139022827e-01 -3.121776580810546875e-01 -9.295920282602310181e-02 -5.483778119087219238e-01 -2.050956040620803833e-01
-1.703136116266250610e-01 -8.458540439605712891e-01 2.279029935598373413e-01 -1.111251562833786011e-01 9.479939937591552734e-02 9.388485550880432129e-02 1.447980850934982300e-01 3.904714286327362061e-01
-4.760342836380004883e-01 -2.518876791000366211e-01 2.064161896705627441e-01 4.193045943975448608e-02 2.363910377025604248e-01 4.054215550422668457e-01 -6.515410542488098145e-02 6.641429662704467773e-01
3.241553902626037598e-02 -3.358688652515411377e-01 4.343759119510650635e-01 3.625980317592620850e-01 -3.130748569965362549e-01 2.911134622991085052e-02 -2.739816904067993164e-01 6.261407732963562012e-01
6.683883816003799438e-02 -7.137138843536376953e-01 -2.904062867164611816e-01 2.082801759243011475e-01 -2.656881213188171387e-01 1.248536258935928345e-01 4.076376557350158691e-01 3.257016539573669434e-01
-4.176827967166900635e-01 -3.084228038787841797e-01 2.670312523841857910e-01 1.578031331300735474e-01 2.189057171344757080e-01 3.368656039237976074e-01 -6.371801346540451050e-02 6.846536993980407715e-01
-3.710337877273559570e-01 -7.557089328765869141e-01 -4.157005548477172852e-01 -2.707350850105285645e-01 5.188924074172973633e-02 -3.256409615278244019e-02 1.284817308187484741e-01 1.577120125293731689e-01
-5.329380184412002563e-02 -1.653854548931121826e-01 2.357178032398223877e-01 1.377660185098648071e-01 -3.753926455974578857e-01 5.429609864950180054e-02 -1.961805373430252075e-01 8.443403244018554688e-01
-2.461576312780380249e-01 -6.991851925849914551e-01 -1.281964313238859177e-02 -5.204461216926574707e-01 -3.291357755661010742e-01 1.378602813929319382e-03 -2.600761353969573975e-01 -5.954936891794204712e-02
-4.462042748928070068e-01 -3.176342248916625977e-01 6.946974992752075195e-02 1.352622061967849731e-01 -2.198637127876281738e-01 -6.648605465888977051e-01 -1.422159969806671143e-01 4.077785015106201172e-01
1.426362544298171997e-01 -6.363791227340698242e-01 4.770211577415466309e-01 -1.034205928444862366e-01 -4.098329842090606689e-01 3.100935220718383789e-01 -2.359651774168014526e-01 1.289607137441635132e-01
-2.666225731372833252e-01 -6.626723408699035645e-01 2.796092033386230469e-01 8.071215450763702393e-02 3.303867876529693604e-01 3.522559404373168945e-01 -2.103263437747955322e-01 3.572185933589935303e-01
-4.745984375476837158e-01 -3.055213689804077148e-01 -2.343633025884628296e-01 4.287265241146087646e-01 2.055013924837112427e-01 7.550840824842453003e-02 -5.693552494049072266e-01 -2.656739354133605957e-01
-2.015291005373001099e-01 -6.070246547460556030e-02 3.940770924091339111e-01 7.334949821233749390e-02 -3.890019059181213379e-01 4.563720822334289551e-01 -3.731808364391326904e-01 5.442079901695251465e-01
-4.393226802349090576e-01 -3.034125566482543945e-01 3.076591491699218750e-01 2.422288954257965088e-01 2.324818819761276245e-01 4.430833756923675537e-01 -7.946121692657470703e-02 5.521979331970214844e-01
-4.803002178668975830e-01 -4.203495085239410400e-01 -2.847201228141784668e-01 4.909449517726898193e-01 3.086029589176177979e-01 6.947938818484544754e-03 -4.108681678771972656e-01 -8.018083870410919189e-02
-4.845498502254486084e-02 -6.820492744445800781e-01 -2.478370368480682373e-01 3.111874759197235107e-01 -1.712795346975326538e-01 1.280605196952819824e-01 3.793924748897552490e-01 4.295640587806701660e-01
-2.000552117824554443e-01 -8.930846452713012695e-01 1.795008033514022827e-01 -2.624610997736454010e-02 -2.591834366321563721e-01 -8.016062527894973755e-02 2.334965467453002930e-01 3.668959066271781921e-02
1.614466868340969086e-02 -7.400202155113220215e-01 -3.504233956336975098e-01 7.512336224317550659e-02 -5.553571581840515137e-01 -2.133507281541824341e-02 8.928326517343521118e-02 -8.259044587612152100e-02
7.232663035392761230e-02 -4.721599817276000977e-01 -3.809274137020111084e-01 4.517093002796173096e-01 -4.993103817105293274e-02 9.398064017295837402e-02 -2.228440046310424805e-01 6.014164686203002930e-01
-1.547574698925018311e-01 -8.745060861110687256e-02 -1.559700444340705872e-02 3.699508309364318848e-01 -4.641641378402709961e-01 3.673844635486602783e-01 -6.758006811141967773e-01 1.554653793573379517e-01
-2.882347106933593750e-01 -4.394696056842803955e-01 -6.250688433647155762e-02 2.814984619617462158e-01 -6.675637364387512207e-01 -2.638015430420637131e-03 4.403586089611053467e-01 3.278085216879844666e-02
-3.657247126102447510e-01 -3.942182958126068115e-01 1.429174393415451050e-01 -2.364996075630187988e-01 -2.521723210811614990e-01 7.424182891845703125e-01 -8.497747033834457397e-02 -1.117276474833488464e-01
-5.281563997268676758e-01 -3.303131163120269775e-01 4.929850101470947266e-01 2.062238752841949463e-01 -3.090092837810516357e-01 -4.315217435359954834e-01 -9.036938846111297607e-02 1.910946518182754517e-01
-5.185447931289672852e-01 -6.135094761848449707e-01 2.042914479970932007e-01 2.154501378536224365e-01 1.690139025449752808e-01 4.073797464370727539e-01 2.521282434463500977e-01 9.203752875328063965e-02
-4.806692302227020264e-01 -2.163083665072917938e-02 3.819158673286437988e-01 3.294479101896286011e-02 -3.821412026882171631e-01 -1.944111436605453491e-01 -6.226361393928527832e-01 2.236980795860290527e-01
7.710687071084976196e-02 -2.873087525367736816e-01 2.046058475971221924e-01 -2.729737460613250732e-01 -5.867099165916442871e-01 1.322799026966094971e-01 -9.548152238130569458e-02 6.513731479644775391e-01
-1.187285929918289185e-01 -4.430671036243438721e-01 -3.537678420543670654e-01 3.477229475975036621e-01 -3.460356965661048889e-02 -1.611939966678619385e-01 -8.948758989572525024e-02 7.129818797111511230e-01
-1.629159301519393921e-01 -7.072148919105529785e-01 2.790113687515258789e-01 -6.831740587949752808e-02 -3.263015449047088623e-01 -2.447153180837631226e-01 -4.628483355045318604e-01 -1.010155454277992249e-01
-3.701650202274322510e-01 -1.340950131416320801e-01 -3.430047631263732910e-01 6.088639423251152039e-02 -4.894579946994781494e-01 5.297262072563171387e-01 -4.146836698055267334e-01 1.774698048830032349e-01
3.726829588413238525e-02 -8.886249661445617676e-01 -1.909822672605514526e-01 -9.454135596752166748e-02 -3.456885218620300293e-01 1.995333880186080933e-01 2.002227306365966797e-02 -6.188268959522247314e-02
-6.250483393669128418e-01 -1.623051464557647705e-01 2.000765651464462280e-01 1.821334809064865112e-01 3.121395409107208252e-01 3.165720105171203613e-01 -3.233921527862548828e-01 4.555621743202209473e-01
-5.561352372169494629e-01 -6.295359730720520020e-01 6.214644014835357666e-02 -4.569773674011230469e-01 -2.276673465967178345e-01 -3.262577205896377563e-02 1.499913185834884644e-01 7.945740222930908203e-02
-8.945363759994506836e-02 -7.646303176879882812e-01 1.994492560625076294e-01 -5.484374612569808960e-02 9.122809767723083496e-02 1.851869164966046810e-03 1.172179281711578369e-01 5.852218270301818848e-01
-2.824104428291320801e-01 -2.432044148445129395e-01 -1.582256555557250977e-01 -3.110416792333126068e-02 4.059506580233573914e-02 1.399310678243637085e-02 -7.684946805238723755e-02 9.095842838287353516e-01
-3.524079918861389160e-01 -2.607430815696716309e-01 -9.404947049915790558e-03 6.556350588798522949e-01 -5.159844756126403809e-01 -2.083166837692260742e-01 -1.727979183197021484e-01 1.959107816219329834e-01
-6.469861865043640137e-01 -1.094342097640037537e-01 6.527855247259140015e-02 2.969827651977539062e-01 1.462231278419494629e-01 5.513517856597900391e-01 1.310110241174697876e-01 3.666591346263885498e-01
-1.229462474584579468e-01 -6.961987018585205078e-01 3.907775580883026123e-01 -1.677968353033065796e-01 -4.222134649753570557e-01 2.515691518783569336e-01 -2.141798585653305054e-01 -1.786182373762130737e-01
-3.660113811492919922e-01 -4.544877111911773682e-01 -2.355112135410308838e-01 6.005066037178039551e-01 -6.753237545490264893e-02 -1.888585984706878662e-01 1.833844184875488281e-01 4.117586016654968262e-01
-7.518381476402282715e-01 -5.891731977462768555e-01 -3.659911453723907471e-02 -1.113288998603820801e-01 -3.335172683000564575e-02 8.143626898527145386e-02 2.121526300907135010e-01 -1.453538388013839722e-01
-3.967540860176086426e-01 -7.598029375076293945e-01 2.324197739362716675e-01 1.883350014686584473e-01 -2.925529181957244873e-01 -1.887744367122650146e-01 1.896153986454010010e-01 -1.364548951387405396e-01
-2.299429327249526978e-01 -7.659485936164855957e-01 -2.908724360167980194e-02 1.088102683424949646e-01 -4.988245666027069092e-01 -1.368082910776138306e-01 2.714551389217376709e-01 -8.082634210586547852e-02
-3.744750618934631348e-01 -2.877941429615020752e-01 -1.961526423692703247e-01 7.327528595924377441e-01 -2.820850312709808350e-01 -1.572251468896865845e-01 1.217189878225326538e-01 2.871120870113372803e-01
-4.051836729049682617e-01 -4.467482864856719971e-01 5.712006986141204834e-02 -5.290519446134567261e-02 1.936939358711242676e-01 -3.921599388122558594e-01 -1.437104493379592896e-01 6.467002034187316895e-01
-4.686689078807830811e-01 -6.037121415138244629e-01 3.477517664432525635e-01 -3.030048906803131104e-01 -2.269755452871322632e-01 -4.619911313056945801e-02 2.949427366256713867e-01 2.499887198209762573e-01
4.750631377100944519e-02 -6.216439604759216309e-01 -2.148573845624923706e-01 2.051735073328018188e-01 -7.124820947647094727e-01 9.940741956233978271e-02 -7.055188715457916260e-02 -2.349033951759338379e-02
-9.911833703517913818e-02 -3.621265888214111328e-01 -1.757462136447429657e-02 1.543307304382324219e-01 -8.629181981086730957e-01 -6.793481856584548950e-02 2.882861495018005371e-01 5.060685053467750549e-02
-5.295360088348388672e-02 -2.801809310913085938e-01 -6.276375055313110352e-01 5.227412581443786621e-01 -3.087243437767028809e-01 1.396300941705703735e-01 -2.708328664302825928e-01 2.516937553882598877e-01
-1.475689411163330078e-01 -4.825423359870910645e-01 -6.156378239393234253e-02 1.056952551007270813e-01 -5.881410241127014160e-01 -4.922743439674377441e-01 1.635965257883071899e-01 3.397161662578582764e-01
-3.431620597839355469e-01 -5.510127544403076172e-01 -4.746744632720947266e-01 -3.015633523464202881e-01 -9.870309382677078247e-02 2.950799763202667236e-01 -3.678312897682189941e-01 -1.739368885755538940e-01
-4.010210037231445312e-01 -5.132036209106445312e-01 1.475633978843688965e-01 1.538696885108947754e-01 3.659142851829528809e-01 4.873273074626922607e-01 -5.961529538035392761e-02 3.942312300205230713e-01
-5.700085759162902832e-01 -1.951075494289398193e-01 -9.943178296089172363e-02 8.609654009342193604e-02 4.178761243820190430e-01 1.347328573465347290e-01 -2.820166945457458496e-01 5.894210934638977051e-01
-3.593706786632537842e-01 -3.962009847164154053e-01 -3.876362740993499756e-01 4.609500169754028320e-01 -4.818709790706634521e-01 -3.258016109466552734e-01 1.093238145112991333e-01 -2.902854606509208679e-02
-5.233578681945800781e-01 -6.566071510314941406e-01 3.953019678592681885e-01 -2.290143445134162903e-02 -2.613640725612640381e-01 1.004854962229728699e-01 2.082414329051971436e-01 -1.280721873044967651e-01
-4.605654478073120117e-01 -3.085536956787109375e-01 -4.594796597957611084e-01 5.892683863639831543e-01 2.296621352434158325e-01 -5.332415550947189331e-02 -2.296978384256362915e-01 1.611395627260208130e-01
-2.606194615364074707e-01 -8.061581850051879883e-01 -1.381035149097442627e-01 -1.867298781871795654e-01 -8.488344401121139526e-02 2.681224346160888672e-01 -3.859404921531677246e-01 -1.417675893753767014e-02
-8.233767747879028320e-01 -1.506835371255874634e-01 -2.063444629311561584e-02 -1.816052943468093872e-01 1.682800054550170898e-01 -9.824066609144210815e-02 -7.878878712654113770e-02 4.709160327911376953e-01
-4.547806084156036377e-01 -2.670539021492004395e-01 -7.438568770885467529e-02 -1.369185149669647217e-01 -1.293130666017532349e-01 -6.568189263343811035e-01 -2.265153080224990845e-01 4.451233744621276855e-01
-2.429019212722778320e-01 -2.416621148586273193e-01 3.857754170894622803e-01 6.068332791328430176e-01 -3.353908360004425049e-01 2.310712933540344238e-01 2.738549187779426575e-02 4.459795951843261719e-01
6.518274545669555664e-02 -4.326256811618804932e-01 -4.915454387664794922e-01 4.333439767360687256e-01 -9.503997117280960083e-02 2.889329791069030762e-01 -2.790653109550476074e-01 4.569354057312011719e-01
-3.910799026489257812e-01 -6.171755790710449219e-01 -2.888135910034179688e-01 2.443625628948211670e-01 3.450756669044494629e-01 8.375438302755355835e-02 -4.334177374839782715e-01 -9.529738873243331909e-02
-1.651726216077804565e-01 -6.476069092750549316e-01 2.213922441005706787e-01 4.620839655399322510e-02 -8.562833070755004883e-02 6.534297950565814972e-03 3.157195448875427246e-01 6.285854578018188477e-01
-7.538514733314514160e-01 -2.853220701217651367e-01 6.273636221885681152e-02 -2.346028685569763184e-01 -2.831002473831176758e-01 5.695644766092300415e-02 4.411951601505279541e-01 1.152479797601699829e-01
-2.470185160636901855e-01 -4.698459506034851074e-01 1.338555961847305298e-01 -3.365713357925415039e-02 -4.248194694519042969e-01 -4.079325199127197266e-01 1.610545814037322998e-01 5.712769627571105957e-01
-7.154275774955749512e-01 -3.407270610332489014e-01 2.881653606891632080e-01 1.552224904298782349e-01 1.203549653291702271e-01 4.929656386375427246e-01 -1.986791193485260010e-02 8.390507102012634277e-02
-6.810505390167236328e-01 -3.810894191265106201e-01 8.483035117387771606e-02 -5.312860012054443359e-01 -2.020053416490554810e-01 -1.703358888626098633e-01 5.931985005736351013e-02 1.677517741918563843e-01
-2.799114286899566650e-01 -7.179398536682128906e-01 2.106992900371551514e-01 2.228202074766159058e-01 -4.880650937557220459e-01 9.875067323446273804e-02 2.055119276046752930e-01 -1.482381373643875122e-01
-4.588849544525146484e-01 -6.269186735153198242e-01 -1.461250483989715576e-01 -4.126253128051757812e-01 -2.908568084239959717e-01 -3.413844406604766846e-01 5.022520571947097778e-02 3.349357843399047852e-02
-4.721987843513488770e-01 -3.212657868862152100e-01 6.858900189399719238e-02 6.009656563401222229e-02 -1.725995987653732300e-01 -5.127421617507934570e-01 9.524980932474136353e-02 6.031027436256408691e-01
-4.139788150787353516e-01 -7.510176301002502441e-01 -1.340123862028121948e-01 -3.847892284393310547e-01 2.811763435602188110e-02 2.267990410327911377e-01 1.540804952383041382e-01 1.503420621156692505e-01
-5.085234045982360840e-01 -3.202933371067047119e-01 -8.381518721580505371e-02 4.576958715915679932e-01 3.943594396114349365e-01 1.766634732484817505e-01 -4.808928966522216797e-01 6.571443378925323486e-02
-5.976086854934692383e-01 -2.524164617061614990e-01 1.532168686389923096e-01 1.229722723364830017e-01 -3.309076428413391113e-01 -6.255564093589782715e-01 -1.432635337114334106e-01 1.385900080204010010e-01
-8.757502436637878418e-01 -3.299026787281036377e-01 2.254749089479446411e-01 -4.630711674690246582e-02 -4.266965389251708984e-02 2.081087380647659302e-01 1.457373350858688354e-01 -6.980650126934051514e-02
-2.731649279594421387e-01 -5.740682482719421387e-01 3.632373809814453125e-01 1.104904562234878540e-01 1.712366491556167603e-01 1.527931839227676392e-01 -5.860893726348876953e-01 2.356023639440536499e-01
-3.035194240510463715e-02 -2.579512298107147217e-01 3.801919817924499512e-01 3.106964230537414551e-01 -3.477135002613067627e-01 1.712327897548675537e-01 -1.332525610923767090e-01 7.235192656517028809e-01
-3.277052342891693115e-01 -3.136544227600097656e-01 -6.516480445861816406e-02 8.043912053108215332e-01 -2.715202271938323975e-01 -1.461517065763473511e-01 -1.057157479226589203e-02 2.185026705265045166e-01
-5.403670072555541992e-01 -1.775217056274414062e-01 1.519857197999954224e-01 2.595406174659729004e-01 2.086379975080490112e-01 5.572934746742248535e-01 -1.074073612689971924e-01 4.694532155990600586e-01
-2.264660745859146118e-01 -5.235427618026733398e-01 1.566470563411712646e-01 1.751639135181903839e-02 -1.468144357204437256e-01 -4.575528800487518311e-01 1.187516078352928162e-01 6.362075209617614746e-01
-5.487225055694580078e-01 -5.944057703018188477e-01 -2.576412558555603027e-01 -1.784629821777343750e-01 -3.421618342399597168e-01 3.085907399654388428e-01 1.754747927188873291e-01 -6.529085338115692139e-02
-2.620317637920379639e-01 -7.568662166595458984e-01 1.527941226959228516e-01 -3.644473552703857422e-01 -1.675148308277130127e-01 -3.470594584941864014e-01 -1.877331584692001343e-01 1.362707763910293579e-01
-7.610920816659927368e-02 -6.336878538131713867e-01 2.003933489322662354e-01 6.418528556823730469e-01 -3.245975375175476074e-01 -1.254957169294357300e-01 -1.263848543167114258e-01 5.855462327599525452e-02
-4.174945652484893799e-01 -5.132375359535217285e-01 1.643083840608596802e-01 3.916948139667510986e-01 -3.737736344337463379e-01 -3.746840953826904297e-01 -2.899549603462219238e-01 -1.330212950706481934e-01
-5.313669443130493164e-01 -2.699525952339172363e-01 2.388518676161766052e-02 -1.912814229726791382e-01 2.089766561985015869e-01 3.849154114723205566e-01 -4.042625427246093750e-01 5.023508667945861816e-01
-1.399249583482742310e-01 -4.497438669204711914e-02 -1.448713988065719604e-01 2.477382868528366089e-01 -2.993566989898681641e-01 1.406397670507431030e-01 -7.308337688446044922e-01 5.025182366371154785e-01
2.279002964496612549e-01 -3.564155995845794678e-01 6.533461809158325195e-02 2.634472846984863281e-01 -4.279667139053344727e-01 1.589995920658111572e-01 -2.931578457355499268e-01 6.730365753173828125e-01
-5.348280444741249084e-02 -8.851577639579772949e-01 1.129024848341941833e-01 -2.389083206653594971e-01 -2.510324716567993164e-01 2.185243926942348480e-02 -2.744393944740295410e-01 7.070714235305786133e-02
-2.870677709579467773e-01 -1.747031062841415405e-01 -4.986893236637115479e-01 5.420101284980773926e-01 -9.509581327438354492e-02 -8.621796965599060059e-02 -3.050347268581390381e-01 4.848525822162628174e-01
-4.283852279186248779e-01 -7.455133199691772461e-01 2.640314027667045593e-02 3.411739766597747803e-01 -2.320089042186737061e-01 2.524507418274879456e-02 2.362504899501800537e-01 -1.825364679098129272e-01
-2.821771204471588135e-01 -3.782600164413452148e-01 -3.294131904840469360e-02 6.478688716888427734e-01 -7.992273569107055664e-02 -1.589349806308746338e-01 -4.113583564758300781e-01 3.944774568080902100e-01
-1.785749793052673340e-01 -6.042356491088867188e-01 -1.168436333537101746e-01 4.166209697723388672e-01 -2.657108902931213379e-01 -5.065326765179634094e-02 4.133169353008270264e-01 4.144707322120666504e-01
-3.717744350433349609e-01 -5.318089723587036133e-01 2.468047142028808594e-01 -4.587853848934173584e-01 -3.466871678829193115e-01 2.387006431818008423e-01 -3.302456140518188477e-01 -1.460623443126678467e-01
-3.846420049667358398e-01 -5.975990891456604004e-01 2.306032776832580566e-01 -4.129279851913452148e-01 -3.338088095188140869e-01 -1.474407464265823364e-01 -3.371756970882415771e-01 -1.561544090509414673e-01
-6.199460029602050781e-01 1.606126725673675537e-01 -5.547216534614562988e-02 -1.143585443496704102e-01 -2.862157523632049561e-01 1.175429299473762512e-01 -4.991487860679626465e-01 4.783618152141571045e-01
-3.611283302307128906e-01 -3.846085369586944580e-01 3.036132268607616425e-02 -1.241225823760032654e-01 2.621298134326934814e-01 6.458147168159484863e-01 -2.647962868213653564e-01 3.865599036216735840e-01
-3.756310343742370605e-01 -7.345528900623321533e-02 4.151492416858673096e-01 4.156259447336196899e-02 -4.059605002403259277e-01 -4.035227745771408081e-02 -6.873379349708557129e-01 2.014042884111404419e-01
-3.441270887851715088e-01 -3.756845593452453613e-01 -9.620374441146850586e-02 6.766043901443481445e-01 -1.841196417808532715e-01 -2.222581356763839722e-01 1.657075881958007812e-01 4.032756388187408447e-01
-3.504947125911712646e-01 -4.613180458545684814e-01 1.374343633651733398e-01 5.475524067878723145e-01 -3.868199586868286133e-01 -4.024746716022491455e-01 8.124368637800216675e-02 1.655926555395126343e-01
-5.648253485560417175e-03 -7.600106596946716309e-01 -2.136166542768478394e-01 3.882412016391754150e-01 -3.279920518398284912e-01 9.813104569911956787e-02 -3.149486780166625977e-01 -9.791586548089981079e-02
1.164474636316299438e-01 -3.793638944625854492e-01 2.053414285182952881e-01 3.385450839996337891e-01 -2.564046084880828857e-01 -2.676188386976718903e-02 -3.653719425201416016e-01 6.969857811927795410e-01
-2.901407778263092041e-01 -7.941108345985412598e-01 -1.357851028442382812e-01 1.502933055162429810e-01 -1.730854213237762451e-01 -4.048235714435577393e-01 -1.598596870899200439e-01 1.574323624372482300e-01
-5.609195828437805176e-01 -2.293015867471694946e-01 -2.525540292263031006e-01 -5.198670029640197754e-01 -5.483087524771690369e-02 1.925199925899505615e-01 -3.426238149404525757e-02 5.074450373649597168e-01
-5.162010192871093750e-01 -4.251080453395843506e-01 -6.548012495040893555e-01 -2.739375829696655273e-01 -8.567739278078079224e-02 7.180073298513889313e-03 -1.989624798297882080e-01 -4.510931298136711121e-02
-4.964241683483123779e-01 2.868318930268287659e-02 2.564258500933647156e-02 1.637937575578689575e-01 -2.524268925189971924e-01 2.353984266519546509e-01 -7.522483468055725098e-01 2.006117254495620728e-01
-2.819181978702545166e-01 -2.596359252929687500e-01 2.515875399112701416e-01 2.991119325160980225e-01 -3.332537114620208740e-01 -4.473046660423278809e-01 -2.769953608512878418e-01 5.590002536773681641e-01
-2.195924222469329834e-01 -4.722953736782073975e-01 1.604614034295082092e-02 2.619799375534057617e-01 -7.355931401252746582e-01 -2.779829502105712891e-01 1.491232812404632568e-01 1.386215984821319580e-01
-6.629800796508789062e-02 -4.768630564212799072e-01 2.006601095199584961e-01 -4.657545685768127441e-01 -2.137183248996734619e-01 5.342215672135353088e-02 2.563983760774135590e-02 6.795789599418640137e-01
-5.564936995506286621e-01 -3.371703922748565674e-01 6.556617468595504761e-02 1.706180572509765625e-01 2.486757002770900726e-02 6.997097730636596680e-01 2.302034050226211548e-01 -3.980926238000392914e-03
-3.490982055664062500e-01 -5.459853410720825195e-01 -5.221580713987350464e-02 6.902591586112976074e-01 -1.323132961988449097e-01 -1.676637828350067139e-01 -1.685863584280014038e-01 -1.637281477451324463e-01
-1.935869455337524414e-01 -2.157627046108245850e-01 -2.275979220867156982e-01 5.269525051116943359e-01 -3.142052590847015381e-01 5.076940059661865234e-01 -2.706831395626068115e-01 3.959085047245025635e-01
-1.838310360908508301e-01 -5.329314470291137695e-01 2.291149497032165527e-01 5.004070401191711426e-01 -5.866750478744506836e-01 -1.314114183187484741e-01 -6.498136371374130249e-02 -1.166634336113929749e-01
-4.558815956115722656e-01 -5.952253937721252441e-01 4.292621016502380371e-01 2.579866647720336914e-01 -4.271980747580528259e-02 -3.246426284313201904e-01 -4.761272668838500977e-02 2.785152494907379150e-01
-4.429228305816650391e-01 -4.345221519470214844e-01 2.639372348785400391e-01 2.055248320102691650e-01 -4.618701338768005371e-02 -5.740061402320861816e-01 -1.551006734371185303e-01 3.839714825153350830e-01
-1.731062829494476318e-01 -5.010430216789245605e-01 -7.623874396085739136e-02 -1.758230477571487427e-02 -6.014312505722045898e-01 -1.602242141962051392e-01 -5.688454508781433105e-01 4.349818453192710876e-02
-7.486294209957122803e-02 -6.286761760711669922e-01 -2.952393889427185059e-02 3.711332678794860840e-01 -6.373627185821533203e-01 -9.465527534484863281e-02 -2.043464928865432739e-01 -6.001704931259155273e-02
-2.650099098682403564e-01 -5.397459864616394043e-01 -2.225864827632904053e-01 2.931440770626068115e-01 -6.130135655403137207e-01 -2.478963434696197510e-01 2.059893012046813965e-01 1.526295989751815796e-01
-4.637382328510284424e-01 -5.587121844291687012e-01 -5.861768126487731934e-01 -4.297509416937828064e-02 -9.577611461281776428e-03 -2.638321816921234131e-01 -2.229164838790893555e-01 -8.914431184530258179e-02
-1.937550604343414307e-01 -5.037791132926940918e-01 4.242715239524841309e-01 1.376116275787353516e-01 -6.355307251214981079e-02 3.626318871974945068e-01 2.371201105415821075e-02 6.112439632415771484e-01
-4.342975020408630371e-01 7.774992845952510834e-03 -5.286604762077331543e-01 -5.484438315033912659e-02 -4.218823313713073730e-01 1.507891863584518433e-01 -3.979349136352539062e-01 4.120208621025085449e-01
-4.573603868484497070e-01 -4.105292558670043945e-01 3.845310211181640625e-01 2.640058994293212891e-01 2.537097036838531494e-01 4.556858837604522705e-01 -4.046690091490745544e-02 3.620334267616271973e-01
-2.499048970639705658e-02 -2.448930889368057251e-01 -4.671123996376991272e-02 -2.131484597921371460e-01 -2.802788317203521729e-01 5.234379768371582031e-01 -1.930976659059524536e-01 7.084901332855224609e-01
-1.122410967946052551e-01 -1.886381655931472778e-01 -5.342063307762145996e-01 4.296217262744903564e-01 -2.989625036716461182e-01 4.343928992748260498e-01 -1.830095797777175903e-01 4.126721322536468506e-01
