# Supplementary material for: Where is your field going? A machine learning approach to study the relative motion of the domains of physics
Source: PLoS One. 2020 Jun 18;15(6):e0233997. doi: 10.1371/journal.pone.0233997 (PMC7302634; doi:10.1371/journal.pone.0233997)
Supplement: S25 Data — (ZIP) [file pone.0233997.s025.zip › 24/Pacs4Run_24_VS_500_embeddings1998-2002ED8.txt]

1.654457449913024902e-01 3.281112909317016602e-01 -6.110416650772094727e-01 -5.268170237541198730e-01 -4.536426365375518799e-01 -1.259809453040361404e-02 -8.868446201086044312e-02 -1.572832092642784119e-02
-5.359637737274169922e-02 7.028580456972122192e-02 -5.441215038299560547e-01 -6.124839186668395996e-01 -1.929437518119812012e-01 1.837919503450393677e-01 1.701308488845825195e-01 4.701398015022277832e-01
3.074073195457458496e-01 2.750815451145172119e-01 -6.705015301704406738e-01 -5.041978359222412109e-01 2.313710004091262817e-02 -8.618846535682678223e-02 3.429107964038848877e-01 2.216821163892745972e-02
2.418781369924545288e-01 -3.008638136088848114e-02 -4.114028811454772949e-01 -4.123059213161468506e-01 -1.504586786031723022e-01 -4.914552867412567139e-01 2.122670263051986694e-01 5.404792428016662598e-01
6.665017455816268921e-02 3.447764813899993896e-01 -7.223133444786071777e-01 1.672681123018264771e-01 -5.321850255131721497e-02 6.964906305074691772e-02 -3.750256299972534180e-01 4.226633012294769287e-01
3.486583828926086426e-01 1.245580166578292847e-01 -4.455711543560028076e-01 8.768840879201889038e-02 -4.660920798778533936e-01 4.476727247238159180e-01 -4.803085923194885254e-01 9.138230979442596436e-02
3.275941908359527588e-01 -1.573370769619941711e-02 -8.570662736892700195e-01 1.517481505870819092e-01 -1.201878860592842102e-01 -1.828041821718215942e-01 -2.111990600824356079e-01 -2.058565765619277954e-01
-1.853718012571334839e-01 1.284024417400360107e-01 -5.423989892005920410e-01 -1.821780949831008911e-01 -3.455086946487426758e-01 3.566158562898635864e-02 3.731370270252227783e-01 6.015690565109252930e-01
2.947954237461090088e-01 7.548943907022476196e-02 -5.927712917327880859e-01 -1.687853336334228516e-01 -4.192143678665161133e-01 3.270947933197021484e-01 6.613933946937322617e-03 -4.947276115417480469e-01
1.501630693674087524e-01 2.322286665439605713e-01 -7.785282135009765625e-01 -3.164501488208770752e-01 -1.236752495169639587e-01 1.866240501403808594e-01 2.289682924747467041e-01 -3.387083411216735840e-01
2.037556171417236328e-01 6.459810733795166016e-01 -1.647562086582183838e-01 2.351445108652114868e-01 -4.356155097484588623e-01 3.850215971469879150e-01 -1.905694305896759033e-01 2.905777096748352051e-01
5.669989585876464844e-01 -9.721444547176361084e-02 -4.660488963127136230e-01 -2.492971271276473999e-01 -4.777212440967559814e-01 3.934625089168548584e-01 -1.971233822405338287e-02 -7.932179421186447144e-02
4.911981225013732910e-01 1.203253716230392456e-01 -3.853920996189117432e-01 6.472747772932052612e-02 -5.088300704956054688e-01 3.670307993888854980e-01 -4.283829927444458008e-01 1.199910119175910950e-01
2.355783581733703613e-01 1.583178043365478516e-01 -5.477900505065917969e-01 -3.569212555885314941e-01 -3.459917306900024414e-01 3.297857642173767090e-01 3.143258392810821533e-02 -5.123617053031921387e-01
9.707309305667877197e-02 2.219013310968875885e-02 -1.082453727722167969e-01 -4.374992847442626953e-01 -7.896096110343933105e-01 2.092463672161102295e-01 -3.428606092929840088e-01 -4.627222567796707153e-02
6.457297503948211670e-02 1.198631525039672852e-01 -1.505991369485855103e-01 -6.691519021987915039e-01 -5.494315624237060547e-01 4.710544645786285400e-02 -3.305872380733489990e-01 3.124693036079406738e-01
5.248866677284240723e-01 1.564036905765533447e-01 -4.968073666095733643e-01 2.493418306112289429e-01 -4.541993737220764160e-01 -8.248817920684814453e-02 1.963702142238616943e-01 -3.733364939689636230e-01
4.522781372070312500e-01 2.068261951208114624e-01 -7.549275755882263184e-01 -2.017361521720886230e-01 -1.612019725143909454e-02 1.344532966613769531e-01 -1.555730104446411133e-01 3.154584467411041260e-01
1.892475783824920654e-01 3.635036051273345947e-01 -5.887545347213745117e-01 -1.116710677742958069e-01 1.564988307654857635e-02 -3.982236087322235107e-01 3.318356871604919434e-01 4.516704082489013672e-01
1.575501114130020142e-01 5.960412323474884033e-02 -5.679178833961486816e-01 -9.751650504767894745e-03 -3.553475141525268555e-01 4.823997914791107178e-01 -6.649622321128845215e-02 5.344122052192687988e-01
5.104672163724899292e-02 2.400107681751251221e-01 -1.869132369756698608e-01 -7.026693820953369141e-01 -4.953250586986541748e-01 3.008891046047210693e-01 -1.541089564561843872e-01 2.268866747617721558e-01
4.695832729339599609e-01 5.367192625999450684e-01 -2.592197060585021973e-01 2.412164509296417236e-01 -4.918270111083984375e-01 3.191134631633758545e-01 5.369121953845024109e-02 1.394059211015701294e-01
1.766439974308013916e-01 -1.364299505949020386e-01 -7.769951224327087402e-01 3.382343947887420654e-01 -3.725985884666442871e-01 1.026633158326148987e-01 -8.064386993646621704e-02 2.760196626186370850e-01
2.478844970464706421e-01 4.109585657715797424e-03 -6.202552914619445801e-01 4.547734260559082031e-01 -4.382982850074768066e-01 1.199439838528633118e-01 -2.302745133638381958e-01 2.957744002342224121e-01
3.978447020053863525e-01 2.076544612646102905e-01 -7.289444208145141602e-01 -7.245457917451858521e-02 -1.692760437726974487e-01 3.832158148288726807e-01 -9.771192818880081177e-02 2.773682773113250732e-01
2.562801539897918701e-01 -1.609583944082260132e-02 -5.287067890167236328e-01 -4.052253812551498413e-02 -4.859747886657714844e-01 4.922806322574615479e-01 -3.747903406620025635e-01 -1.841442584991455078e-01
-3.814552724361419678e-01 4.579791054129600525e-02 -1.852162331342697144e-01 2.120445817708969116e-01 -8.698109984397888184e-01 1.226356625556945801e-01 -2.563463896512985229e-02 -2.930674329400062561e-02
-1.046068668365478516e-01 7.120118737220764160e-01 -1.099679395556449890e-01 -3.592856824398040771e-01 -4.017928540706634521e-01 1.589476764202117920e-01 -3.919699192047119141e-01 -2.398498915135860443e-02
-1.619836986064910889e-01 2.341941744089126587e-01 -7.280785441398620605e-01 -4.552682042121887207e-01 2.322339080274105072e-02 1.093457732349634171e-02 1.070391386747360229e-01 4.116194248199462891e-01
-1.765901595354080200e-01 1.892211586236953735e-01 -5.581834316253662109e-01 -2.441744208335876465e-01 -2.955695092678070068e-01 2.446449995040893555e-01 5.451936721801757812e-01 3.425970971584320068e-01
1.344580054283142090e-01 -1.253014802932739258e-01 -4.697217047214508057e-01 -4.373158514499664307e-01 -4.206832349300384521e-01 3.610236644744873047e-01 4.384300410747528076e-01 2.341013848781585693e-01
6.146577000617980957e-01 2.293559610843658447e-01 -4.836194813251495361e-01 -1.861831406131386757e-03 -2.768152356147766113e-01 8.864220976829528809e-02 -4.993834197521209717e-01 4.280604422092437744e-02
2.046875283122062683e-02 1.573459059000015259e-01 -1.421420276165008545e-01 -5.337287783622741699e-01 -6.044249534606933594e-01 -2.449661791324615479e-01 -4.926696419715881348e-01 -4.112460836768150330e-02
1.868082731962203979e-01 2.677743136882781982e-01 -1.848591566085815430e-01 -7.428891062736511230e-01 -4.781748354434967041e-01 1.979496479034423828e-01 -7.095803972333669662e-03 1.986373811960220337e-01
4.509675502777099609e-01 1.736607104539871216e-01 -6.256468296051025391e-01 1.431473493576049805e-01 -1.008092164993286133e-01 -3.791165649890899658e-01 -4.752197116613388062e-02 4.454153180122375488e-01
5.070617198944091797e-01 2.402597814798355103e-01 -4.791445434093475342e-01 1.977010518312454224e-01 -2.739523649215698242e-01 -1.038127765059471130e-01 -9.384357184171676636e-02 5.673314332962036133e-01
3.897856771945953369e-01 3.141575455665588379e-01 -7.212252616882324219e-01 -2.946767807006835938e-01 -2.260869368910789490e-03 1.833613067865371704e-01 -8.853133767843246460e-02 3.176595866680145264e-01
-5.486204028129577637e-01 2.033688314259052277e-02 -3.261057734489440918e-01 -2.330716401338577271e-01 -7.257004976272583008e-01 -3.584141284227371216e-02 5.490138381719589233e-02 -8.363528549671173096e-02
8.130115270614624023e-02 5.897879600524902344e-01 -4.796944558620452881e-01 8.938716351985931396e-02 -3.306176662445068359e-01 5.126141309738159180e-01 1.624009013175964355e-01 -9.480679035186767578e-02
2.255501598119735718e-01 3.614923357963562012e-01 -3.770118951797485352e-01 -1.165068056434392929e-02 -4.551832377910614014e-01 6.240201592445373535e-01 1.735134273767471313e-01 2.224345505237579346e-01
5.614153146743774414e-01 3.819105923175811768e-01 -4.021305143833160400e-01 3.274473249912261963e-01 -3.989881575107574463e-01 -9.624138474464416504e-03 1.290752589702606201e-01 3.067277073860168457e-01
2.436396777629852295e-01 9.814648330211639404e-02 -5.321858525276184082e-01 1.391793191432952881e-01 -5.273842811584472656e-01 4.995766878128051758e-01 -1.855141073465347290e-01 2.574640512466430664e-01
4.178783595561981201e-01 1.539620757102966309e-01 -5.737259984016418457e-01 1.232415586709976196e-01 -3.938151895999908447e-01 3.405616879463195801e-01 -1.854803413152694702e-01 3.896764516830444336e-01
4.801627695560455322e-01 2.873383462429046631e-01 -4.922176897525787354e-01 4.565202295780181885e-01 -3.574755787849426270e-01 -1.132984738796949387e-02 6.527722626924514771e-02 3.225107192993164062e-01
1.931827962398529053e-01 1.664219796657562256e-02 -7.638571411371231079e-02 -4.649184346199035645e-01 -7.554915547370910645e-01 9.235621243715286255e-02 -7.067177444696426392e-02 3.951304852962493896e-01
1.244010925292968750e-01 3.947659134864807129e-01 -6.607292294502258301e-01 5.608162879943847656e-01 -2.313069999217987061e-01 -1.080002337694168091e-01 -5.617301538586616516e-02 9.635204076766967773e-02
1.709330081939697266e-01 1.786592006683349609e-01 -7.214444279670715332e-01 2.146058678627014160e-01 -1.087232604622840881e-01 -2.379580438137054443e-01 -5.034734010696411133e-01 -2.244876027107238770e-01
1.208385173231363297e-02 -1.218016725033521652e-02 -8.832991123199462891e-01 2.769844830036163330e-01 -1.986142396926879883e-01 2.166559547185897827e-01 -1.375107169151306152e-01 1.935750544071197510e-01
4.428174495697021484e-01 1.554820537567138672e-01 -6.244375705718994141e-01 3.548796176910400391e-01 -4.167270660400390625e-01 -7.567796856164932251e-02 5.874575302004814148e-02 -2.846692502498626709e-01
2.699346840381622314e-01 1.490271836519241333e-01 -6.347683072090148926e-01 -6.022101640701293945e-01 -1.271992772817611694e-01 9.213687479496002197e-02 5.127533897757530212e-02 -3.347242474555969238e-01
3.514873981475830078e-01 1.560523808002471924e-01 -5.667036175727844238e-01 4.393183588981628418e-01 -4.524591863155364990e-01 1.933800056576728821e-03 -3.431459665298461914e-01 -1.244130656123161316e-01
3.308672010898590088e-01 4.244556128978729248e-01 -7.188582420349121094e-01 -9.955693036317825317e-02 2.050506882369518280e-02 1.926836073398590088e-01 -2.504909336566925049e-01 2.887947559356689453e-01
-9.237650781869888306e-02 -1.594131588935852051e-01 -1.579908132553100586e-01 -2.796711623668670654e-01 -8.639025092124938965e-01 -1.469136178493499756e-01 2.396336644887924194e-01 -1.937564760446548462e-01
-3.789510726928710938e-01 -1.717723309993743896e-01 -7.018576264381408691e-01 1.036685332655906677e-01 -3.877863883972167969e-01 -1.996717154979705811e-01 2.443793714046478271e-01 2.712394893169403076e-01
6.482644379138946533e-02 5.803041458129882812e-01 -6.292259693145751953e-01 -1.351628750562667847e-01 -8.074973523616790771e-02 4.628340005874633789e-01 1.027743220329284668e-01 1.164131537079811096e-01
-1.497100889682769775e-01 -3.004899322986602783e-01 -5.973258614540100098e-01 6.357429921627044678e-02 -5.260322690010070801e-01 9.929836541414260864e-02 8.642151951789855957e-02 4.820934534072875977e-01
8.813939988613128662e-02 -2.332523018121719360e-01 -6.831893920898437500e-01 -3.410084545612335205e-01 -4.212140440940856934e-01 3.453578054904937744e-01 2.039470076560974121e-01 -1.284632086753845215e-01
3.056524991989135742e-01 1.831931918859481812e-01 -5.456880331039428711e-01 1.567957252264022827e-01 -1.932727545499801636e-01 -1.673840731382369995e-01 -8.994668722152709961e-02 6.907925605773925781e-01
1.066091805696487427e-01 4.759637117385864258e-01 -5.780181847512722015e-03 -4.872500598430633545e-01 -5.610294938087463379e-01 -1.335844993591308594e-01 -4.329452812671661377e-01 6.787051260471343994e-02
-2.141514718532562256e-01 2.701060473918914795e-01 -9.191294759511947632e-02 -2.944973111152648926e-01 -4.905352592468261719e-01 -3.369119167327880859e-01 -6.161178350448608398e-01 2.286256998777389526e-01
2.617019116878509521e-01 3.271795213222503662e-01 -6.786024570465087891e-01 4.285359978675842285e-01 -2.172797024250030518e-01 3.154984861612319946e-02 -3.257919847965240479e-02 3.620138466358184814e-01
1.747907698154449463e-01 1.136659905314445496e-01 -4.444315135478973389e-01 4.628098905086517334e-01 -5.397264361381530762e-01 2.210680395364761353e-01 -3.441581428050994873e-01 2.935902476310729980e-01
-2.957543730735778809e-01 6.374949216842651367e-01 -3.371143341064453125e-01 -4.221637248992919922e-01 -2.640855014324188232e-01 2.176001369953155518e-01 -2.947019934654235840e-01 1.015920117497444153e-01
2.912192344665527344e-01 2.978266477584838867e-01 -5.577431917190551758e-01 2.717287242412567139e-01 -1.557547152042388916e-01 -2.962199449539184570e-01 -1.309077292680740356e-01 5.589578747749328613e-01
1.020668745040893555e-01 1.156118232756853104e-03 -5.925601124763488770e-01 -3.722781240940093994e-01 -2.855956852436065674e-01 4.694770276546478271e-01 -1.155970245599746704e-01 -4.295653402805328369e-01
3.419286310672760010e-01 3.035706579685211182e-01 -7.685931324958801270e-01 7.414391636848449707e-02 -4.029565304517745972e-02 1.130189560353755951e-02 -2.909736037254333496e-01 3.290587961673736572e-01
1.524017304182052612e-01 1.875154227018356323e-01 -5.567616820335388184e-01 -2.989782094955444336e-01 -3.578304350376129150e-01 2.894354164600372314e-01 3.562659919261932373e-01 -4.511088728904724121e-01
-7.058922201395034790e-02 2.815141975879669189e-01 -3.369539380073547363e-01 -6.074711680412292480e-01 -3.272121846675872803e-01 2.020381242036819458e-01 -5.301926732063293457e-01 6.493348628282546997e-02
3.791844844818115234e-01 3.375187516212463379e-01 -7.252398729324340820e-01 -5.738315731287002563e-02 -9.615454077720642090e-02 2.366686761379241943e-01 -1.064439415931701660e-01 3.693869113922119141e-01
3.702916502952575684e-01 2.976768016815185547e-01 -5.057929754257202148e-01 2.190487235784530640e-01 -1.955305635929107666e-01 -1.776287257671356201e-01 5.481809005141258240e-02 6.306143403053283691e-01
-3.933328390121459961e-01 1.302828043699264526e-01 -2.362576425075531006e-01 -2.209788560867309570e-01 -7.620623111724853516e-01 1.196532137691974640e-02 1.925689131021499634e-01 -3.251177072525024414e-01
4.746897220611572266e-01 -1.629394106566905975e-02 -4.628672897815704346e-01 4.674808308482170105e-02 -4.305417537689208984e-01 -3.821012377738952637e-01 1.976601481437683105e-01 -4.330537617206573486e-01
3.377864062786102295e-01 9.510529041290283203e-02 -6.657584309577941895e-01 2.447158843278884888e-01 -3.455486297607421875e-01 2.257721722126007080e-01 -3.028248809278011322e-02 4.499346911907196045e-01
5.248096585273742676e-01 3.740537166595458984e-01 -6.654976606369018555e-01 -4.704309254884719849e-02 -4.822012782096862793e-02 1.056193113327026367e-01 -7.604204863309860229e-02 3.468363583087921143e-01
3.269661068916320801e-01 2.267196774482727051e-01 7.680349797010421753e-02 -4.923142790794372559e-01 -6.874748468399047852e-01 -3.270569443702697754e-01 -9.916739910840988159e-02 -6.322190910577774048e-02
2.036235779523849487e-01 9.688201546669006348e-02 -8.581151813268661499e-02 -6.062424778938293457e-01 -5.650351643562316895e-01 -3.393603563308715820e-01 -3.150351643562316895e-01 2.014457881450653076e-01
3.876414597034454346e-01 -1.211612820625305176e-01 -4.676866233348846436e-01 2.637155652046203613e-01 -5.785917639732360840e-01 -2.067323327064514160e-01 2.336099743843078613e-01 -3.386692702770233154e-01
4.561641812324523926e-01 4.558113515377044678e-01 -2.411354184150695801e-01 2.829141914844512939e-01 -5.421102046966552734e-01 3.379512131214141846e-01 1.294567133300006390e-03 1.945959031581878662e-01
2.253041714429855347e-01 -5.375136062502861023e-02 -5.061752349138259888e-02 -4.521111547946929932e-01 -8.158724308013916016e-01 -1.122509688138961792e-01 -1.205142140388488770e-01 2.158947288990020752e-01
6.265819668769836426e-01 -2.683393098413944244e-02 -2.740559279918670654e-01 -2.091189473867416382e-02 -3.996652066707611084e-01 -5.779849290847778320e-01 -2.327025681734085083e-02 -1.918088942766189575e-01
-3.038768768310546875e-01 6.497610807418823242e-01 -3.725813925266265869e-01 6.238486617803573608e-02 -1.981454044580459595e-01 -4.318729341030120850e-01 3.331536352634429932e-01 -7.741861790418624878e-02
3.945029675960540771e-01 3.835589289665222168e-01 -6.898490786552429199e-01 2.826085984706878662e-01 -2.316209375858306885e-01 -1.691686064004898071e-01 -1.415751725435256958e-01 -1.979415565729141235e-01
-3.586641252040863037e-01 4.508652091026306152e-01 -4.373263418674468994e-01 -5.374383330345153809e-01 -2.199024707078933716e-01 1.302545964717864990e-01 -3.478347957134246826e-01 -4.091429337859153748e-02
-4.826184809207916260e-01 4.364727810025215149e-02 -3.138609528541564941e-01 1.663878560066223145e-01 -7.457247972488403320e-01 -2.732044756412506104e-01 8.645725995302200317e-02 -2.756504528224468231e-02
4.091571271419525146e-02 -1.316026784479618073e-02 -9.288252592086791992e-01 -5.989832803606987000e-02 -1.438895910978317261e-01 -6.701911985874176025e-02 1.914241313934326172e-01 -2.645930051803588867e-01
2.863911092281341553e-01 1.949720829725265503e-01 -5.830557346343994141e-01 -9.185003489255905151e-02 -1.332892626523971558e-01 6.667092442512512207e-02 -3.176309764385223389e-01 6.391206383705139160e-01
2.883865535259246826e-01 4.737162888050079346e-01 -5.114782452583312988e-01 -1.391788572072982788e-01 1.647272519767284393e-02 -4.403598010540008545e-01 1.857410520315170288e-01 4.275018274784088135e-01
4.258886724710464478e-02 2.733096480369567871e-01 -8.620349764823913574e-01 1.869942098855972290e-01 2.058701030910015106e-02 -9.414241462945938110e-02 -3.675118982791900635e-01 -3.263697028160095215e-02
4.684625659137964249e-03 5.580437779426574707e-01 -2.407043427228927612e-01 -6.424788832664489746e-01 -3.055073618888854980e-01 -2.365497127175331116e-02 -3.256307542324066162e-01 -1.338573247194290161e-01
1.752481609582901001e-01 5.565634369850158691e-01 -4.691082239151000977e-01 -1.523367613554000854e-01 -1.272867769002914429e-01 -4.206843972206115723e-01 2.466566860675811768e-01 -4.027896225452423096e-01
2.257334738969802856e-01 1.666772216558456421e-01 1.247419491410255432e-01 -2.871315777301788330e-01 -8.268368244171142578e-01 -2.919306755065917969e-01 6.119054555892944336e-02 2.250134199857711792e-01
3.796559572219848633e-01 8.933635056018829346e-02 -5.298045873641967773e-01 1.373144537210464478e-01 -5.282730460166931152e-01 5.080950856208801270e-01 -4.469746258109807968e-03 1.052577868103981018e-01
1.590908169746398926e-01 -5.284658819437026978e-02 -7.052000164985656738e-01 -5.349590182304382324e-01 -1.387355625629425049e-01 -1.894590705633163452e-01 8.778901398181915283e-02 -3.543441891670227051e-01
3.880865126848220825e-02 2.264983355998992920e-01 1.684922352433204651e-02 -3.296405375003814697e-01 -8.448061347007751465e-01 1.704361885786056519e-01 2.723664939403533936e-01 -1.460016220808029175e-01
5.065306425094604492e-01 2.037562876939773560e-01 -7.071024179458618164e-01 1.337079256772994995e-01 -2.039514780044555664e-01 1.306048482656478882e-01 -1.048349291086196899e-01 3.382220268249511719e-01
2.584683597087860107e-01 5.409292578697204590e-01 -3.922349810600280762e-01 4.320026338100433350e-01 -3.588454425334930420e-01 -7.074802368879318237e-02 -2.571105360984802246e-01 -3.165975213050842285e-01
3.786873519420623779e-01 2.656131982803344727e-01 -6.214436888694763184e-01 -4.654051959514617920e-01 -1.179138943552970886e-01 1.837620437145233154e-01 3.417711257934570312e-01 -1.370095312595367432e-01
-2.595729008316993713e-02 -1.114500910043716431e-01 -6.439422816038131714e-02 -3.053568303585052490e-01 -9.109873771667480469e-01 -1.693842001259326935e-02 1.794371940195560455e-02 2.429170012474060059e-01
5.063133314251899719e-02 1.106708720326423645e-01 5.243167653679847717e-02 -2.418446391820907593e-01 -8.926810026168823242e-01 1.908153481781482697e-02 -1.898545771837234497e-01 3.011020421981811523e-01
3.813202977180480957e-01 1.299679875373840332e-01 -3.701557815074920654e-01 2.002076059579849243e-01 -5.536330938339233398e-01 3.253329992294311523e-01 -4.977397620677947998e-01 2.256164886057376862e-02
1.638685911893844604e-01 1.497268825769424438e-01 -2.338694781064987183e-01 -5.277695655822753906e-01 -5.901834964752197266e-01 2.533915936946868896e-01 -9.847246110439300537e-02 4.418965876102447510e-01
3.320681452751159668e-01 4.078204333782196045e-01 -5.142530202865600586e-01 3.490865230560302734e-02 -2.734486758708953857e-02 -5.005965232849121094e-01 2.367574572563171387e-01 3.877366185188293457e-01
-3.838095963001251221e-01 5.357100367546081543e-01 -4.053538143634796143e-01 1.130390614271163940e-01 -3.901261985301971436e-01 -1.157943606376647949e-01 4.667853116989135742e-01 7.155515253543853760e-02
4.279548823833465576e-01 1.493292003870010376e-01 -5.699546933174133301e-01 1.642587035894393921e-01 -2.872936427593231201e-01 1.441382765769958496e-01 -2.471591681241989136e-01 5.275653004646301270e-01
3.419912159442901611e-01 6.711158752441406250e-01 -4.241763055324554443e-01 -3.966068848967552185e-02 -2.255331724882125854e-01 3.727471828460693359e-01 2.945658005774021149e-02 2.459140717983245850e-01
4.184020310640335083e-02 1.272887289524078369e-01 1.154548395425081253e-02 -4.391401112079620361e-01 -7.621144056320190430e-01 -2.154221832752227783e-01 -1.362635940313339233e-01 3.785190880298614502e-01
2.504647374153137207e-01 -2.415115237236022949e-01 -6.718850731849670410e-01 2.169095426797866821e-01 -3.187873065471649170e-01 -3.276105523109436035e-01 -3.654459714889526367e-01 1.948224157094955444e-01
3.669252693653106689e-01 6.163479387760162354e-02 -4.881878495216369629e-01 8.033643662929534912e-02 -4.990100562572479248e-01 4.625624120235443115e-01 -2.736558318138122559e-01 2.809328734874725342e-01
-4.044560715556144714e-02 -3.036170601844787598e-01 -7.888818383216857910e-01 1.728107929229736328e-01 -3.276494145393371582e-01 -2.409007251262664795e-01 -9.521906077861785889e-02 2.820087373256683350e-01
3.789777457714080811e-01 1.800749450922012329e-01 -3.122778842225670815e-03 -3.840795457363128662e-01 -6.271589398384094238e-01 -1.868328750133514404e-01 -1.959162801504135132e-01 4.580437839031219482e-01
2.779232561588287354e-01 4.407421648502349854e-01 -3.024768531322479248e-01 -4.112095534801483154e-01 -2.404299825429916382e-01 -2.929682731628417969e-01 4.375089108943939209e-01 -3.645112216472625732e-01
1.272753924131393433e-01 5.093603730201721191e-01 -5.798935890197753906e-01 -1.175166517496109009e-01 -1.674436219036579132e-02 -3.933914601802825928e-01 3.024197816848754883e-01 -3.574511706829071045e-01
2.243707180023193359e-01 3.107184469699859619e-01 -7.573896050453186035e-01 1.528709083795547485e-01 -9.023196063935756683e-03 -2.073203921318054199e-01 -4.214133918285369873e-01 -1.882842630147933960e-01
1.206967532634735107e-01 1.611957512795925140e-02 -6.463981270790100098e-01 -4.278304278850555420e-01 -3.202098608016967773e-01 3.754739463329315186e-01 1.290568709373474121e-01 -3.523240685462951660e-01
4.637169539928436279e-01 1.306577771902084351e-01 -4.968002140522003174e-01 -1.295464634895324707e-01 -3.133925199508666992e-01 3.240444958209991455e-01 -5.465053319931030273e-01 -4.913865774869918823e-02
2.277595549821853638e-01 5.873517990112304688e-01 -3.762899935245513916e-01 3.213185071945190430e-01 -4.433803856372833252e-01 3.955760598182678223e-01 -6.572672724723815918e-02 3.028295375406742096e-02
4.907504916191101074e-01 3.369367867708206177e-02 -4.113418161869049072e-01 3.309413194656372070e-01 -6.292309165000915527e-01 2.681129574775695801e-01 6.450820714235305786e-02 -8.559866994619369507e-02
-2.601002156734466553e-01 2.373608201742172241e-01 1.611847616732120514e-02 -6.789875775575637817e-02 -9.311167597770690918e-01 -4.563422873616218567e-02 4.099903628230094910e-02 -1.989808864891529083e-02
1.882726512849330902e-02 -1.214442849159240723e-01 -9.187595844268798828e-01 1.393644362688064575e-01 -1.289016753435134888e-01 -2.005753815174102783e-01 -1.146610081195831299e-01 -2.266315817832946777e-01
3.637111783027648926e-01 -3.106140494346618652e-01 -6.291747689247131348e-01 -1.991507858037948608e-01 -3.127070963382720947e-01 -3.831005692481994629e-01 1.996715068817138672e-01 -2.264739871025085449e-01
4.108047187328338623e-01 5.477377772331237793e-02 -3.409456610679626465e-01 -2.424966990947723389e-01 -4.127270281314849854e-01 2.274450063705444336e-01 6.326318979263305664e-01 1.757636666297912598e-01
2.612846791744232178e-01 1.015761420130729675e-01 -3.845907449722290039e-01 5.924841761589050293e-01 -6.284334659576416016e-01 5.824473872780799866e-02 -1.141845956444740295e-01 -1.053845882415771484e-01
5.566953420639038086e-01 1.927504241466522217e-01 -5.388467907905578613e-01 1.729450076818466187e-01 -3.333680629730224609e-01 1.604138761758804321e-01 7.559007499366998672e-04 4.424976110458374023e-01
4.902501404285430908e-01 -1.422982513904571533e-01 -4.602122306823730469e-01 1.378219872713088989e-01 -4.999168217182159424e-01 -2.763026058673858643e-01 2.693831622600555420e-01 -3.313437104225158691e-01
-1.721928864717483521e-01 -9.987196326255798340e-02 -6.425892710685729980e-01 1.876160316169261932e-02 -2.331408262252807617e-01 -4.046824276447296143e-01 1.747982800006866455e-01 5.462831854820251465e-01
1.490498781204223633e-01 7.222800701856613159e-02 -8.242000341415405273e-01 5.029405653476715088e-02 -2.031883224844932556e-02 -1.722141355276107788e-01 -5.103254914283752441e-01 1.515005249530076981e-02
-4.528701603412628174e-01 5.760294198989868164e-01 -1.468328982591629028e-01 -4.525086283683776855e-01 -4.800130128860473633e-01 -9.274663403630256653e-03 7.106752693653106689e-02 -3.501151874661445618e-02
-2.373836189508438110e-01 1.523654162883758545e-01 -2.384342402219772339e-01 -4.780177474021911621e-01 -4.012339115142822266e-01 7.824157178401947021e-02 -1.983170956373214722e-01 6.547074317932128906e-01
2.552856504917144775e-02 4.555568993091583252e-01 -6.031950116157531738e-01 -8.932416141033172607e-02 5.929619446396827698e-02 -4.408337771892547607e-01 2.452642321586608887e-01 4.024777114391326904e-01
5.071029067039489746e-01 5.495037436485290527e-01 -2.333868592977523804e-01 -2.675191760063171387e-01 -1.057388409972190857e-01 -3.372442424297332764e-01 1.686451435089111328e-01 4.018716514110565186e-01
-1.655153930187225342e-01 4.695301353931427002e-01 -2.168543487787246704e-01 -4.666171371936798096e-01 -3.522512912750244141e-01 -3.551701605319976807e-01 -3.769342005252838135e-01 -3.083544671535491943e-01
3.497435152530670166e-01 4.226250201463699341e-02 -2.739023268222808838e-01 5.495844483375549316e-01 -7.023810744285583496e-01 -3.311806544661521912e-02 5.716487020254135132e-02 3.352529555559158325e-02
-3.105787634849548340e-01 8.427147986367344856e-04 -8.521719574928283691e-01 3.054241836071014404e-01 -1.600531935691833496e-01 -1.072474271059036255e-01 -5.668512359261512756e-02 2.091098725795745850e-01
4.037854969501495361e-01 1.560500413179397583e-01 -7.146263718605041504e-01 2.566591799259185791e-01 -2.729791998863220215e-01 1.514787077903747559e-01 -6.540597975254058838e-02 3.664692342281341553e-01
3.032571375370025635e-01 1.284433007240295410e-01 -8.840044029057025909e-03 -4.488238096237182617e-01 -6.393773555755615234e-01 -1.895937174558639526e-01 -2.397286891937255859e-01 4.333559274673461914e-01
1.681134551763534546e-01 3.155440092086791992e-01 -7.525760531425476074e-01 4.590196907520294189e-01 -2.353630214929580688e-01 -6.013527140021324158e-02 1.044824570417404175e-01 -1.586549580097198486e-01
1.354540586471557617e-01 6.855950504541397095e-02 -2.268722094595432281e-02 -4.585619866847991943e-01 -8.581020832061767578e-01 -7.565408945083618164e-02 1.350212544202804565e-01 7.658118009567260742e-02
7.232747673988342285e-01 2.970912158489227295e-01 -2.951303720474243164e-01 2.573378086090087891e-01 -3.268293738365173340e-01 -3.308549225330352783e-01 -9.798580408096313477e-02 -9.696392714977264404e-02
-2.700225114822387695e-01 -2.463486641645431519e-01 -3.122783303260803223e-01 -4.748286306858062744e-02 -7.786418199539184570e-01 -2.380003333091735840e-01 -2.559233903884887695e-01 -1.954579502344131470e-01
-4.249795079231262207e-01 6.666188240051269531e-01 -3.307525217533111572e-01 -4.305553734302520752e-01 -2.204254120588302612e-01 -1.295866221189498901e-01 -7.003696262836456299e-02 -9.975716471672058105e-02
-2.749289870262145996e-01 6.155677884817123413e-02 -7.152690738439559937e-02 -1.028685197234153748e-01 -9.183572530746459961e-01 8.862292766571044922e-02 1.333220005035400391e-01 1.895207613706588745e-01
-4.246960282325744629e-01 -1.116017475724220276e-01 -6.247451305389404297e-01 -5.378767848014831543e-02 -3.550454080104827881e-01 -3.588196039199829102e-01 2.315911352634429932e-01 3.248622119426727295e-01
-2.175629884004592896e-02 4.541063308715820312e-01 -2.407681643962860107e-01 -6.883034110069274902e-01 -3.714759945869445801e-01 1.675172597169876099e-01 -2.914528846740722656e-01 -1.028689891099929810e-01
1.918947100639343262e-01 5.393682122230529785e-01 -4.928064942359924316e-01 -1.498588621616363525e-01 -1.960939317941665649e-01 -9.141684323549270630e-02 1.246891468763351440e-01 -5.870137810707092285e-01
2.741861939430236816e-01 6.391901969909667969e-01 -4.969765841960906982e-01 -9.086100012063980103e-02 -1.924704760313034058e-01 4.337369799613952637e-01 1.791181266307830811e-01 6.132200732827186584e-02
2.572762966156005859e-01 2.232076674699783325e-01 -7.354968786239624023e-01 1.644173413515090942e-01 -1.610752195119857788e-01 -1.355732530355453491e-01 -3.019061088562011719e-01 -4.248835444450378418e-01
-4.110336303710937500e-01 6.449528336524963379e-01 -1.984893977642059326e-01 -4.472272396087646484e-01 -3.945863246917724609e-01 -6.835465133190155029e-02 5.555910244584083557e-02 -1.105410754680633545e-01
2.623088955879211426e-01 1.392259597778320312e-01 -7.112012505531311035e-01 1.373164951801300049e-01 -1.472629755735397339e-01 -4.262506663799285889e-01 -6.498785316944122314e-02 -4.237308502197265625e-01
3.453116118907928467e-01 1.808376908302307129e-01 -7.585572600364685059e-01 2.105939537286758423e-01 -6.813451647758483887e-02 -2.842660248279571533e-01 -3.623378872871398926e-01 1.075191348791122437e-01
-5.236625075340270996e-01 5.933834314346313477e-01 -3.830086588859558105e-01 -3.588976263999938965e-01 -2.131612598896026611e-01 -1.579477265477180481e-02 -2.224279195070266724e-01 -5.485766008496284485e-02
-3.645302355289459229e-01 1.310580223798751831e-01 -3.959176838397979736e-01 1.076585799455642700e-01 -4.308670461177825928e-01 -2.257374525070190430e-01 2.243951261043548584e-01 6.282064914703369141e-01
-1.256413161754608154e-01 -3.400112316012382507e-02 -1.798702925443649292e-01 -3.014202415943145752e-01 -8.529052138328552246e-01 3.224293887615203857e-01 1.661842167377471924e-01 -2.873169444501399994e-02
1.021235994994640350e-02 1.472495049238204956e-01 -7.614809870719909668e-01 2.896034121513366699e-01 -1.387846171855926514e-01 -8.183867484331130981e-02 -5.324376225471496582e-01 -7.100279629230499268e-02
-2.799337506294250488e-01 6.065387725830078125e-01 -2.660518884658813477e-01 1.752152442932128906e-01 -3.636888861656188965e-01 -2.353238463401794434e-01 4.668031334877014160e-01 2.161288410425186157e-01
-2.420594245195388794e-01 3.853240311145782471e-01 -4.449505209922790527e-01 -6.867277622222900391e-01 -1.651268303394317627e-01 1.081420928239822388e-01 -2.643977403640747070e-01 1.203702166676521301e-01
-1.179713681340217590e-01 5.042489171028137207e-01 -3.793160021305084229e-01 -7.102320194244384766e-01 -1.846755743026733398e-01 9.789924323558807373e-02 -1.816301494836807251e-01 8.262410014867782593e-02
2.881691753864288330e-01 5.242612212896347046e-02 -5.413447618484497070e-01 5.484003424644470215e-01 -5.353764295578002930e-01 7.637304067611694336e-02 -1.600136905908584595e-01 -4.845493659377098083e-02
1.172690931707620621e-02 -3.179423883557319641e-02 -6.882961988449096680e-01 -6.853320598602294922e-01 -3.114052861928939819e-02 -2.306778356432914734e-02 6.503721326589584351e-02 2.229091674089431763e-01
1.481596380472183228e-01 -9.366719424724578857e-02 -7.766065597534179688e-01 3.661458194255828857e-01 -2.987667322158813477e-01 -1.291351318359375000e-01 -2.852913141250610352e-01 2.115798890590667725e-01
8.046062588691711426e-01 6.147438287734985352e-02 -2.799487113952636719e-01 1.020440459251403809e-01 -4.233965575695037842e-01 -2.731002271175384521e-01 6.424134224653244019e-02 4.549966752529144287e-02
-2.073133736848831177e-02 3.845106959342956543e-01 -7.516980767250061035e-01 -2.408956587314605713e-01 3.994593024253845215e-02 -2.734706997871398926e-01 2.163461893796920776e-01 -3.247361183166503906e-01
3.198738098144531250e-01 7.494215965270996094e-01 -4.311245679855346680e-01 1.632629483938217163e-01 -2.128832936286926270e-01 2.463828474283218384e-01 -8.533032983541488647e-02 -1.010925844311714172e-01
-3.756694793701171875e-01 6.598491072654724121e-01 -3.069759309291839600e-01 -4.331123828887939453e-01 -3.188996911048889160e-01 1.211333498358726501e-01 -7.937558740377426147e-02 -1.377688050270080566e-01
3.345254659652709961e-01 7.190641760826110840e-02 -6.095215678215026855e-01 1.044278666377067566e-01 -4.260877966880798340e-01 -7.029256969690322876e-02 9.333011507987976074e-02 -5.525379180908203125e-01
7.803134322166442871e-01 1.763127297163009644e-01 -1.942632496356964111e-01 1.736327111721038818e-01 -4.214334487915039062e-01 -2.725573480129241943e-01 -1.985978633165359497e-01 -2.834749780595302582e-02
2.893645465373992920e-01 4.660076200962066650e-01 -4.831753075122833252e-01 -1.652631312608718872e-01 -2.142645269632339478e-01 -2.161007076501846313e-01 1.501444876194000244e-01 -5.684915184974670410e-01
-2.359528392553329468e-01 -2.502035349607467651e-03 -1.334139704704284668e-01 1.142535358667373657e-02 -8.812326192855834961e-01 -3.684051930904388428e-01 4.088820517063140869e-02 -1.114679798483848572e-01
2.180720120668411255e-01 6.567704491317272186e-03 -7.729433178901672363e-01 2.687809169292449951e-01 -2.424590587615966797e-01 -2.937729358673095703e-01 -1.968701556324958801e-02 -3.704600036144256592e-01
1.306484639644622803e-01 2.625590860843658447e-01 -5.820630192756652832e-01 -6.606906652450561523e-01 -1.826349049806594849e-01 1.573241055011749268e-01 2.837077081203460693e-01 -9.373608976602554321e-03
2.750708460807800293e-01 5.497995018959045410e-01 -4.461784362792968750e-01 3.971818387508392334e-01 -2.795289456844329834e-01 -1.336233764886856079e-01 -2.769300937652587891e-01 -3.042137622833251953e-01
3.278074860572814941e-01 2.409650236368179321e-01 -5.161828994750976562e-01 3.667617440223693848e-01 -2.698792517185211182e-01 -1.955306828022003174e-01 -1.198449730873107910e-01 5.550581812858581543e-01
3.103846609592437744e-01 3.164925873279571533e-01 -5.030309557914733887e-01 3.606377542018890381e-01 -3.412019014358520508e-01 2.297761440277099609e-01 -3.807354271411895752e-01 3.259123265743255615e-01
2.419997751712799072e-01 -2.054403163492679596e-02 -5.234903693199157715e-01 2.470606118440628052e-01 -5.200772285461425781e-01 3.185014426708221436e-01 -2.989248335361480713e-01 3.803336024284362793e-01
4.929380118846893311e-01 6.790053099393844604e-02 -5.318481922149658203e-01 -2.811526358127593994e-01 -2.338196486234664917e-01 3.000647723674774170e-01 1.599363237619400024e-02 4.955059289932250977e-01
3.076263070106506348e-01 1.596919596195220947e-01 -6.380032300949096680e-01 -3.416984677314758301e-01 -4.309969395399093628e-02 1.327825039625167847e-01 -3.127413988113403320e-01 4.886335432529449463e-01
4.139563813805580139e-02 1.828528195619583130e-01 -6.541867256164550781e-01 -5.123977065086364746e-01 -3.076852858066558838e-01 3.793503940105438232e-01 1.426765918731689453e-01 -1.241209805011749268e-01
-3.649764060974121094e-01 4.930847287178039551e-01 -3.784959018230438232e-01 2.329943031072616577e-01 -3.628942370414733887e-01 -3.188250660896301270e-01 4.245567619800567627e-01 1.119115874171257019e-01
-3.395051658153533936e-01 -1.380592882633209229e-01 -4.160059094429016113e-01 -1.868778020143508911e-01 -4.470050334930419922e-01 -6.057714112102985382e-03 -2.235523462295532227e-01 6.386437416076660156e-01
-1.235178783535957336e-01 6.767740249633789062e-01 -2.885880507528781891e-02 1.735232770442962646e-01 -4.079530835151672363e-01 -3.532261550426483154e-01 1.251103132963180542e-01 4.346608817577362061e-01
3.527520000934600830e-01 1.411306858062744141e-01 -4.161006808280944824e-01 3.417780399322509766e-01 -5.263481736183166504e-01 1.872427575290203094e-02 -2.298199236392974854e-01 -4.852688610553741455e-01
-5.102770924568176270e-01 -1.945475488901138306e-01 -7.053562998771667480e-01 -7.997576147317886353e-02 -3.315118849277496338e-01 -1.488771587610244751e-01 4.347068816423416138e-02 2.527660429477691650e-01
-1.370427757501602173e-01 3.210437595844268799e-01 -7.086203098297119141e-01 5.293585062026977539e-01 -2.122636139392852783e-01 -1.350694149732589722e-01 -1.474015712738037109e-01 1.037316396832466125e-01
-2.238649427890777588e-01 -7.984745502471923828e-02 -1.115699186921119690e-01 -2.203604131937026978e-01 -8.509184718132019043e-01 -1.852795630693435669e-01 1.639441549777984619e-01 3.118232786655426025e-01
3.361569344997406006e-01 1.939735934138298035e-02 -5.473559498786926270e-01 -1.040461435914039612e-01 -8.832995593547821045e-02 -3.296457827091217041e-01 -1.627291291952133179e-01 6.582164168357849121e-01
4.681911319494247437e-02 5.250016450881958008e-01 -2.235067933797836304e-01 -6.241751909255981445e-01 -2.996284067630767822e-01 -2.167825819924473763e-03 -4.165646731853485107e-01 1.390086561441421509e-01
3.907515481114387512e-02 4.940777719020843506e-01 -6.505968570709228516e-01 -3.272299468517303467e-01 -2.823205431923270226e-03 6.978346407413482666e-02 6.936772167682647705e-02 -4.629417955875396729e-01
-2.360278367996215820e-01 1.676556617021560669e-01 2.351174503564834595e-02 -2.556339502334594727e-01 -8.871426582336425781e-01 -1.738174110651016235e-01 -1.412292718887329102e-01 1.144579052925109863e-01
1.160966679453849792e-01 -2.392687499523162842e-01 -8.551972508430480957e-01 7.810615748167037964e-02 -1.384793370962142944e-01 -2.596684694290161133e-01 -3.232774138450622559e-01 -2.639355883002281189e-02
3.559808135032653809e-01 2.851010560989379883e-01 8.499415963888168335e-02 -4.121032953262329102e-01 -6.878880262374877930e-01 -2.733274102210998535e-01 -2.123531550168991089e-01 1.481567770242691040e-01
2.179707437753677368e-01 2.295772582292556763e-01 1.565496027469635010e-01 -2.457481175661087036e-01 -8.118883371353149414e-01 -2.732711732387542725e-01 -1.748747080564498901e-01 2.246381193399429321e-01
-4.495372474193572998e-01 8.610171824693679810e-02 -3.890950381755828857e-01 8.389708399772644043e-02 -4.858123958110809326e-01 -2.362608909606933594e-01 2.565180957317352295e-01 5.238651037216186523e-01
1.053512170910835266e-01 4.467149078845977783e-01 3.845322132110595703e-02 3.740726411342620850e-02 -5.365545749664306641e-01 -5.781118273735046387e-01 3.349072039127349854e-01 2.284773439168930054e-01
4.998058676719665527e-01 -1.070184409618377686e-01 -5.414223074913024902e-01 6.357386708259582520e-02 -3.899288177490234375e-01 -3.622653782367706299e-01 -5.346462875604629517e-02 -3.942364454269409180e-01
2.127083390951156616e-01 6.448275595903396606e-02 1.829851418733596802e-02 -3.379302620887756348e-01 -8.941926956176757812e-01 6.674447096884250641e-03 -9.368112683296203613e-02 1.663250029087066650e-01
1.133371293544769287e-01 2.157207280397415161e-01 -6.200232505798339844e-01 3.239338696002960205e-01 -3.764728307723999023e-01 3.382989764213562012e-01 -2.656961977481842041e-01 3.528239727020263672e-01
-7.372250314801931381e-03 5.504294037818908691e-01 -1.002016514539718628e-01 -5.058516860008239746e-01 -3.695740699768066406e-01 -3.011148571968078613e-01 -4.091723561286926270e-01 -1.907086074352264404e-01
-3.304794430732727051e-01 6.404370665550231934e-01 -2.949183583259582520e-01 1.586483865976333618e-01 -4.029375016689300537e-01 -2.320485860109329224e-01 3.886021971702575684e-01 -3.550611436367034912e-02
6.275366246700286865e-02 4.868908822536468506e-01 -5.333902835845947266e-01 -1.462190300226211548e-01 2.738325856626033783e-02 -4.523973762989044189e-01 3.366499841213226318e-01 3.665618002414703369e-01
-4.412074983119964600e-01 -1.487880200147628784e-01 -7.374212741851806641e-01 1.528194546699523926e-01 -2.875341773033142090e-01 -3.195512294769287109e-01 6.582893431186676025e-03 1.766975820064544678e-01
6.310195475816726685e-02 -3.440874516963958740e-01 -4.849083423614501953e-01 1.130810379981994629e-01 -4.520592987537384033e-01 -4.909336864948272705e-01 1.560650020837783813e-01 3.999610841274261475e-01
3.685292601585388184e-01 4.114134013652801514e-01 -7.080397009849548340e-01 -1.469133794307708740e-01 7.822933048009872437e-02 -6.344172358512878418e-02 -2.483060508966445923e-01 3.165768682956695557e-01
-3.289911746978759766e-01 -2.067868411540985107e-01 -3.365458250045776367e-01 1.994538307189941406e-02 -7.702171206474304199e-01 -2.748579084873199463e-01 -2.027626335620880127e-01 -1.595283895730972290e-01
-2.353586554527282715e-01 -1.362248212099075317e-01 -3.494702279567718506e-01 -3.167898952960968018e-01 -7.393057346343994141e-01 1.135044321417808533e-01 2.790351510047912598e-01 -2.573850154876708984e-01
-4.036979079246520996e-01 -2.755920886993408203e-01 -4.281724095344543457e-01 -3.265585899353027344e-01 -4.897600710391998291e-01 -1.048242971301078796e-01 -2.394518256187438965e-01 4.036269783973693848e-01
-9.638631343841552734e-02 1.065141931176185608e-01 -6.698682308197021484e-01 -4.572581648826599121e-01 -6.356783211231231689e-02 -4.360104203224182129e-01 7.761576026678085327e-02 -3.484046161174774170e-01
1.157328262925148010e-01 7.971850782632827759e-02 -5.801428481936454773e-02 -4.958578348159790039e-01 -7.354873418807983398e-01 1.223843321204185486e-01 -1.326900422573089600e-01 3.968423902988433838e-01
-1.728344410657882690e-01 -2.509870231151580811e-01 -7.441911697387695312e-01 1.605916917324066162e-01 -4.136910736560821533e-01 -1.076786667108535767e-01 2.744451165199279785e-01 2.635688483715057373e-01
-2.522000968456268311e-01 1.197257861495018005e-01 2.737167058512568474e-03 -6.185847893357276917e-02 -9.386720657348632812e-01 5.811732634902000427e-02 -9.741164743900299072e-02 1.557409018278121948e-01
5.747244954109191895e-01 2.911656200885772705e-01 -3.466380536556243896e-01 4.408888816833496094e-01 -4.558510482311248779e-01 -1.720459014177322388e-01 1.810919493436813354e-01 -1.338591892272233963e-02
6.727255880832672119e-02 4.337211549282073975e-01 -1.202219352126121521e-01 -6.027218103408813477e-01 -3.847068846225738525e-01 -2.484606057405471802e-01 -4.243269860744476318e-01 1.996197700500488281e-01
-2.187758982181549072e-01 3.872073888778686523e-01 -1.429465785622596741e-02 -4.178632795810699463e-01 -6.165791153907775879e-01 -4.389592707157135010e-01 -1.902335137128829956e-01 1.354607641696929932e-01
-1.912361085414886475e-01 -2.418278306722640991e-01 -4.679276645183563232e-01 6.582520902156829834e-02 -5.542693734169006348e-01 -8.202258497476577759e-02 4.797221627086400986e-04 6.063963174819946289e-01
1.938802748918533325e-01 -1.727626919746398926e-01 -6.463778614997863770e-01 -1.613838970661163330e-02 -2.197631895542144775e-01 -6.073980778455734253e-02 -4.908132851123809814e-01 4.707609415054321289e-01
-3.327407240867614746e-01 5.825857520103454590e-01 -2.457306087017059326e-01 1.851901784539222717e-02 -4.001187086105346680e-01 -1.759692430496215820e-01 5.452129244804382324e-01 2.887305431067943573e-02
-2.865758836269378662e-01 -1.503520365804433823e-02 -1.404495686292648315e-01 -3.581863269209861755e-02 -9.267032742500305176e-01 -9.694636613130569458e-02 9.039506316184997559e-02 -1.424439251422882080e-01
-3.851937651634216309e-01 -7.723373174667358398e-02 -4.039148092269897461e-01 -1.312806457281112671e-01 -5.274848341941833496e-01 -1.333987116813659668e-01 1.835602521896362305e-02 6.073768138885498047e-01
-3.933053016662597656e-01 4.852781593799591064e-01 -4.454258084297180176e-01 -4.384087026119232178e-01 -4.163613915443420410e-02 -3.067412078380584717e-01 -3.092015385627746582e-01 1.666746884584426880e-01
-4.877948462963104248e-01 3.546971455216407776e-02 -1.832865029573440552e-01 -2.421375513076782227e-01 -7.477931976318359375e-01 -2.146242260932922363e-01 -2.503210008144378662e-01 -2.558836713433265686e-02
1.195881888270378113e-02 2.469321191310882568e-01 -7.465476989746093750e-01 -5.137481689453125000e-01 2.986565697938203812e-03 5.852452665567398071e-02 -6.152003258466720581e-02 -3.322533667087554932e-01
-4.058779031038284302e-02 6.247342228889465332e-01 -1.268526315689086914e-01 8.724638074636459351e-02 -4.269490540027618408e-01 -2.746613323688507080e-01 1.535357534885406494e-01 5.505078434944152832e-01
-2.158967405557632446e-01 4.000971466302871704e-02 -7.062200307846069336e-01 -5.597908496856689453e-01 -8.895589411258697510e-02 -2.968897521495819092e-01 -5.728098005056381226e-02 -2.008416950702667236e-01
2.677905261516571045e-01 -1.678735315799713135e-01 -5.925512909889221191e-01 -2.817057371139526367e-01 -2.459281682968139648e-01 -4.860268831253051758e-01 -4.497107118368148804e-02 -4.134084582328796387e-01
5.100316405296325684e-01 3.549749553203582764e-01 -5.062283277511596680e-01 3.421753346920013428e-01 -2.560935020446777344e-01 -2.050326615571975708e-01 -1.084570810198783875e-01 3.480290174484252930e-01
-1.668695807456970215e-01 8.945804089307785034e-02 -7.533238735049962997e-03 -1.242952719330787659e-01 -8.823111653327941895e-01 -3.003731369972229004e-01 2.126197069883346558e-01 1.863913089036941528e-01
4.661969840526580811e-01 2.627193927764892578e-01 -3.364903926849365234e-01 1.609737128019332886e-01 -3.997392356395721436e-01 -4.111125171184539795e-01 3.350608795881271362e-02 -4.945432841777801514e-01
3.232056796550750732e-01 1.820979453623294830e-02 -3.664873242378234863e-01 2.858790159225463867e-01 -5.780023932456970215e-01 2.711332440376281738e-01 -5.197252631187438965e-01 3.811156377196311951e-02
-1.111156791448593140e-01 8.063363283872604370e-02 -7.024642080068588257e-02 -4.744373559951782227e-01 -7.781964540481567383e-01 2.056997567415237427e-01 4.763079341500997543e-03 3.212498426437377930e-01
-3.847422897815704346e-01 -3.723696991801261902e-02 -5.208540558815002441e-01 -2.947548031806945801e-01 -3.714275956153869629e-01 -1.539051383733749390e-01 2.591286301612854004e-01 5.134437084197998047e-01
3.202764093875885010e-01 5.735165253281593323e-02 -4.269570708274841309e-01 -4.364575818181037903e-02 -3.891941308975219727e-01 -5.298196673393249512e-01 1.188675239682197571e-01 -5.134453177452087402e-01
-4.473311305046081543e-01 4.825600087642669678e-01 -3.422699272632598877e-01 2.623306214809417725e-01 -3.871895670890808105e-01 -1.702230274677276611e-01 4.025800228118896484e-01 2.002556473016738892e-01
3.068623244762420654e-01 1.547436863183975220e-01 -6.249011754989624023e-01 5.069364905357360840e-01 -4.395827651023864746e-01 7.154552638530731201e-02 -1.308542340993881226e-01 -1.375836133956909180e-01
3.944239914417266846e-01 -3.871340155601501465e-01 -5.710851550102233887e-01 -1.774817854166030884e-01 -3.917533755302429199e-01 -3.618617653846740723e-01 1.448304355144500732e-01 -1.775623112916946411e-01
-2.614313364028930664e-01 1.754280030727386475e-01 -5.356350913643836975e-02 -7.169409841299057007e-02 -8.238193988800048828e-01 -3.129227161407470703e-01 2.095317393541336060e-01 -2.690110504627227783e-01
-2.290610074996948242e-01 -2.821746766567230225e-01 -4.871928095817565918e-01 6.676703691482543945e-02 -5.431712865829467773e-01 8.032425493001937866e-02 -5.939832329750061035e-02 5.666379928588867188e-01
-1.059065386652946472e-01 1.671594679355621338e-01 -7.542659044265747070e-01 -4.165041744709014893e-01 -8.949258923530578613e-02 5.261343717575073242e-02 8.288836479187011719e-02 -4.481086134910583496e-01
4.238530695438385010e-01 4.226764440536499023e-01 -3.499988913536071777e-01 1.363568007946014404e-01 -2.910074591636657715e-01 -3.831551671028137207e-01 1.701595336198806763e-01 -4.900542795658111572e-01
-1.305224597454071045e-01 1.305760890245437622e-01 4.107114858925342560e-03 -4.428974911570549011e-02 -9.132463335990905762e-01 -2.766239047050476074e-01 1.740571558475494385e-01 1.519863903522491455e-01
3.170393109321594238e-01 2.420180290937423706e-01 -4.411762058734893799e-01 -2.793423235416412354e-01 2.431214973330497742e-02 -6.260794401168823242e-01 3.924865648150444031e-02 4.172983169555664062e-01
4.036369025707244873e-01 1.228053420782089233e-01 -6.306769847869873047e-01 8.793915808200836182e-02 -3.257691860198974609e-01 -1.814662516117095947e-01 4.018318653106689453e-01 -3.405657708644866943e-01
4.816336035728454590e-01 -4.341225698590278625e-02 -4.459746479988098145e-01 -2.282045334577560425e-01 -4.407216906547546387e-01 3.973055779933929443e-01 -3.872445821762084961e-01 1.145772933959960938e-01
2.694261670112609863e-01 3.447527289390563965e-01 7.389290630817413330e-02 -5.099466443061828613e-01 -6.636714935302734375e-01 -1.993227899074554443e-01 -2.421697080135345459e-01 6.491318345069885254e-02
4.139907956123352051e-01 9.560289233922958374e-02 -5.674235224723815918e-01 2.476658113300800323e-02 -2.044547796249389648e-01 -5.046390891075134277e-01 -5.914253368973731995e-02 -4.437664449214935303e-01
2.265315651893615723e-01 2.982173860073089600e-01 -7.132636308670043945e-01 9.551867842674255371e-03 8.782937377691268921e-02 -3.753851652145385742e-01 -4.221488833427429199e-01 1.551644653081893921e-01
4.001188576221466064e-01 3.460931479930877686e-01 1.655111312866210938e-01 -2.734307050704956055e-01 -7.665238976478576660e-01 -1.598398089408874512e-01 -6.835765391588211060e-02 1.362479757517576218e-02
9.268268942832946777e-03 1.382754743099212646e-01 3.479563444852828979e-02 -2.911840081214904785e-01 -8.012586236000061035e-01 -9.202324599027633667e-02 -2.140883356332778931e-01 4.455084204673767090e-01
3.514314070343971252e-03 2.841804623603820801e-01 -1.937301456928253174e-02 -4.675478637218475342e-01 -5.799772143363952637e-01 -3.886726498603820801e-01 -4.021871984004974365e-01 2.259610742330551147e-01
4.848690330982208252e-01 1.112612858414649963e-01 -5.171039104461669922e-01 2.904958724975585938e-01 -5.384857654571533203e-01 3.229413032531738281e-01 7.144336402416229248e-02 -3.709858655929565430e-02
5.722022056579589844e-01 4.035212695598602295e-01 -5.746978521347045898e-01 -3.739048838615417480e-01 1.712372899055480957e-02 1.519120186567306519e-01 -2.515772171318531036e-02 1.251778304576873779e-01
-2.041229307651519775e-01 1.690168380737304688e-01 -6.002449616789817810e-02 -3.450438380241394043e-01 -6.146956086158752441e-01 -6.336774826049804688e-01 -8.984104543924331665e-02 -1.401414573192596436e-01
1.273411810398101807e-01 5.191455483436584473e-01 -4.898606240749359131e-01 -2.522332966327667236e-01 7.304885983467102051e-02 -4.822595715522766113e-01 2.603898346424102783e-01 3.239964544773101807e-01
-1.468966156244277954e-01 1.463766247034072876e-01 -4.900566935539245605e-01 -1.203170567750930786e-01 -2.256182134151458740e-01 -5.647820830345153809e-01 1.112322732806205750e-01 5.657814145088195801e-01
-1.621061414480209351e-01 2.754112482070922852e-01 -3.221864402294158936e-01 -6.286025047302246094e-01 -2.507118880748748779e-01 2.261461764574050903e-01 -5.971683934330940247e-02 5.304341316223144531e-01
4.150010645389556885e-01 2.049890756607055664e-01 -5.615772604942321777e-01 1.460826992988586426e-01 -2.092291265726089478e-01 -2.948986291885375977e-01 -4.456274807453155518e-01 -3.460037112236022949e-01
-3.152980506420135498e-01 -2.098555862903594971e-01 -3.164487779140472412e-01 1.630226336419582367e-02 -7.877144813537597656e-01 -2.387471050024032593e-01 -2.270874828100204468e-01 -1.645567268133163452e-01
2.803283333778381348e-01 2.806426584720611572e-01 -3.366223871707916260e-01 1.250421702861785889e-01 -4.287604689598083496e-01 -4.673762619495391846e-01 1.483308076858520508e-01 -5.379844903945922852e-01
2.546377293765544891e-02 9.876666963100433350e-02 -7.546775341033935547e-01 -4.961860477924346924e-01 -3.452571108937263489e-02 -2.107347548007965088e-01 8.573754876852035522e-02 -3.477153182029724121e-01
-1.604423224925994873e-01 5.780652165412902832e-01 4.695727303624153137e-02 -3.638926148414611816e-01 -5.579674243927001953e-01 -4.074932932853698730e-01 -1.579659879207611084e-01 -5.607485026121139526e-02
-3.857221081852912903e-02 -4.434731230139732361e-02 -8.341749310493469238e-01 3.500339984893798828e-01 -2.245172411203384399e-01 -1.014511063694953918e-01 -2.860141396522521973e-01 1.888639181852340698e-01
2.331029027700424194e-01 4.133625626564025879e-01 -4.508147239685058594e-01 1.305284351110458374e-01 -1.220917776226997375e-01 -2.955749332904815674e-01 5.642771720886230469e-02 6.701253056526184082e-01
1.324170920997858047e-02 2.451169192790985107e-01 -6.670519113540649414e-01 5.789804458618164062e-01 -2.847716212272644043e-01 -2.101672440767288208e-01 -1.837773621082305908e-01 -2.294827997684478760e-02
4.002237021923065186e-01 6.007640361785888672e-01 -4.158957302570343018e-01 1.653604581952095032e-02 -6.534443050622940063e-02 -3.962455689907073975e-01 -9.690849110484123230e-03 3.798506855964660645e-01
7.474675029516220093e-02 -4.089103043079376221e-01 -5.301220417022705078e-01 6.897137966006994247e-03 -4.898768663406372070e-01 -3.448542356491088867e-01 9.439805150032043457e-02 4.222720861434936523e-01
-1.256757229566574097e-01 1.245276555418968201e-01 3.088097088038921356e-03 -1.186941936612129211e-01 -9.321160912513732910e-01 6.591732800006866455e-02 1.142388880252838135e-01 2.614665925502777100e-01
7.668097615242004395e-01 1.757939606904983521e-01 -2.584024965763092041e-01 2.298678606748580933e-01 -4.034155607223510742e-01 -2.915782630443572998e-01 -1.168069541454315186e-01 -9.079459123313426971e-03
3.333357572555541992e-01 5.269775986671447754e-01 -4.677402377128601074e-01 -4.583866894245147705e-01 1.410891860723495483e-02 2.399747818708419800e-01 2.850874364376068115e-01 2.078961431980133057e-01
3.971726596355438232e-01 1.299703121185302734e-01 -6.052986383438110352e-01 -4.023686051368713379e-01 -8.173221722245216370e-03 -1.985712163150310516e-02 -2.158945947885513306e-01 5.000032186508178711e-01
-3.841094970703125000e-01 3.849616050720214844e-01 -8.803956210613250732e-02 -3.069072663784027100e-01 -6.881076693534851074e-01 3.321771919727325439e-01 1.317966282367706299e-01 3.342464938759803772e-02
2.089852243661880493e-01 4.639130085706710815e-02 -2.177382856607437134e-01 4.948545694351196289e-01 -7.740640640258789062e-01 1.016919016838073730e-01 1.922841668128967285e-01 -1.240660697221755981e-01
4.407548531889915466e-02 2.442925125360488892e-01 -2.321413718163967133e-02 -5.299482941627502441e-01 -5.652305483818054199e-01 -4.718360900878906250e-01 -2.268214523792266846e-01 2.518562972545623779e-01
3.972185850143432617e-01 5.747758746147155762e-01 -4.836587607860565186e-01 -1.581216752529144287e-01 2.930661104619503021e-02 -3.366971611976623535e-01 3.699937164783477783e-01 4.245554283261299133e-02
4.412513971328735352e-01 1.706990897655487061e-01 -5.609437823295593262e-01 -2.591835558414459229e-01 -1.523061543703079224e-01 1.920639127492904663e-01 -4.576469361782073975e-01 3.532682955265045166e-01
-1.041627954691648483e-02 2.451552152633666992e-01 -5.077942013740539551e-01 -1.255818009376525879e-01 -3.776321709156036377e-01 -1.645826362073421478e-02 6.542757153511047363e-01 -3.085626363754272461e-01
-1.874636262655258179e-01 5.263318419456481934e-01 -2.853330671787261963e-01 1.693123728036880493e-01 -3.763319849967956543e-01 -3.427920639514923096e-01 5.378313064575195312e-01 1.713358610868453979e-01
5.603911876678466797e-01 2.406731396913528442e-01 -3.002831041812896729e-01 -3.346558660268783569e-02 -3.929286599159240723e-01 2.665199041366577148e-01 -5.545336604118347168e-01 6.176437065005302429e-02
-2.125428617000579834e-01 -1.973382383584976196e-01 -5.771881937980651855e-01 1.027025729417800903e-01 -4.625106155872344971e-01 -7.954694330692291260e-02 1.751954555511474609e-01 5.667908191680908203e-01
-2.403626441955566406e-01 -8.238704502582550049e-02 -1.763879209756851196e-01 -1.660812646150588989e-02 -8.732370138168334961e-01 -2.171419113874435425e-01 -2.119451463222503662e-01 -2.223410457372665405e-01
-3.465288877487182617e-01 -2.021498829126358032e-01 -3.121278285980224609e-01 2.488494291901588440e-02 -8.261690735816955566e-01 -2.126232981681823730e-01 -7.290691137313842773e-02 -8.905357867479324341e-02
5.109012722969055176e-01 -3.526063263416290283e-01 -5.542616248130798340e-01 -2.793799340724945068e-01 -2.845637202262878418e-01 -3.300817608833312988e-01 1.171494349837303162e-01 -1.604216694831848145e-01
2.059622704982757568e-01 2.894784808158874512e-01 -4.210320413112640381e-01 -7.544335126876831055e-01 -2.168201506137847900e-01 2.832476794719696045e-01 -7.205479778349399567e-03 -7.190883625298738480e-03
-4.142918884754180908e-01 -1.552080661058425903e-01 -4.151816964149475098e-01 4.367389529943466187e-02 -7.366699576377868652e-01 -2.019791305065155029e-01 7.465250045061111450e-02 -2.023317515850067139e-01
1.618482321500778198e-01 7.022119164466857910e-01 -2.532464861869812012e-01 -5.430676937103271484e-01 -1.043953597545623779e-01 1.005908288061618805e-02 -1.827389746904373169e-02 3.321352303028106689e-01
2.468997836112976074e-01 -1.858131587505340576e-01 -6.846872568130493164e-01 2.266134619712829590e-01 -3.047831654548645020e-01 -1.232230439782142639e-01 -3.063145577907562256e-01 4.271515607833862305e-01
3.378359973430633545e-01 6.350708603858947754e-01 -2.494309693574905396e-01 -3.128168880939483643e-01 -1.929971873760223389e-01 -6.619277596473693848e-02 4.789967238903045654e-01 -2.267471849918365479e-01
2.285853326320648193e-01 5.097957253456115723e-01 -6.679399609565734863e-01 -2.394333332777023315e-01 -9.816209226846694946e-02 -1.808335483074188232e-01 3.273441791534423828e-01 -1.868002712726593018e-01
4.186753928661346436e-01 1.597327142953872681e-01 -2.538300752639770508e-01 -2.604210972785949707e-01 -4.324902594089508057e-01 2.775084078311920166e-01 6.088519096374511719e-01 1.794104576110839844e-01
4.212937355041503906e-01 -2.060167938470840454e-01 -6.981928348541259766e-01 -3.026400692760944366e-02 -1.694853305816650391e-01 -4.593106210231781006e-01 -2.268306761980056763e-01 2.314771339297294617e-02
3.281453847885131836e-01 3.105487227439880371e-01 -3.655056059360504150e-01 2.898870408535003662e-01 -5.565761923789978027e-01 4.951433241367340088e-01 -1.469592750072479248e-01 -4.135472327470779419e-02
-2.401231378316879272e-01 -8.205037564039230347e-02 -2.064024955034255981e-01 -5.378827452659606934e-02 -8.291248083114624023e-01 -2.805552184581756592e-01 -1.562680006027221680e-01 -3.154912590980529785e-01
3.607322573661804199e-01 4.343390464782714844e-02 -5.339016914367675781e-01 3.281586244702339172e-02 -2.824421525001525879e-01 -4.342246949672698975e-01 -2.246230095624923706e-01 -5.129110813140869141e-01
-3.920808732509613037e-01 3.685915172100067139e-01 -3.324250876903533936e-01 -3.342227637767791748e-01 -1.110782101750373840e-01 -5.044194459915161133e-01 -4.440978169441223145e-01 1.555674970149993896e-01
-1.969016343355178833e-01 6.560944318771362305e-01 -1.775034517049789429e-01 -4.168086051940917969e-01 -3.289647698402404785e-01 -2.470374107360839844e-01 -2.359825670719146729e-01 -3.171750009059906006e-01
3.091913163661956787e-01 4.639769196510314941e-01 -2.471208572387695312e-01 -4.614564478397369385e-01 -3.123239576816558838e-01 -1.595024466514587402e-01 4.498040676116943359e-01 -2.996737658977508545e-01
3.136168718338012695e-01 3.958151638507843018e-01 -2.609312534332275391e-01 -2.191251516342163086e-01 -3.066647648811340332e-01 -4.757273793220520020e-01 2.116326540708541870e-01 -5.135423541069030762e-01
2.266070246696472168e-01 5.340837687253952026e-02 -6.677086353302001953e-01 8.977841585874557495e-02 -2.558845579624176025e-01 -3.885796666145324707e-01 -1.551114022731781006e-01 -5.013695359230041504e-01
-3.329777419567108154e-01 5.526144504547119141e-01 -3.060029447078704834e-01 9.732963889837265015e-02 -3.955305516719818115e-01 -1.539299041032791138e-01 5.437958240509033203e-01 -6.913497298955917358e-02
2.359578460454940796e-01 -6.921996176242828369e-02 -6.313932538032531738e-01 1.098930239677429199e-01 -1.711240261793136597e-01 -3.989786207675933838e-01 -5.600315928459167480e-01 1.633884906768798828e-01
1.812106668949127197e-01 2.073533684015274048e-01 -7.107018828392028809e-01 -4.423930346965789795e-01 -1.353857815265655518e-01 1.756891757249832153e-01 2.497153580188751221e-01 -3.343720734119415283e-01
1.768879890441894531e-01 4.927048683166503906e-01 -4.537091553211212158e-01 -4.297276437282562256e-01 -3.182922676205635071e-02 -4.333817362785339355e-01 3.226038217544555664e-01 -2.062246501445770264e-01
-1.584192514419555664e-01 6.987116932868957520e-01 -2.341738790273666382e-01 2.414708286523818970e-01 -2.788380980491638184e-01 -3.335631191730499268e-01 2.979884147644042969e-01 3.094310760498046875e-01
5.894181132316589355e-02 6.834846735000610352e-01 3.687998279929161072e-02 2.734407410025596619e-02 -4.373957812786102295e-01 -4.060021936893463135e-01 1.356076449155807495e-01 3.907997608184814453e-01
-1.397797465324401855e-01 5.337589383125305176e-01 3.791350126266479492e-02 4.801163077354431152e-02 -5.746485590934753418e-01 -2.675675749778747559e-01 2.118730098009109497e-01 4.950928390026092529e-01
2.399935573339462280e-01 -3.437138802837580442e-04 -3.584663569927215576e-01 1.447063386440277100e-01 -6.692136526107788086e-01 2.091934233903884888e-01 2.319084703922271729e-01 -4.975687265396118164e-01
1.373692452907562256e-01 3.538150191307067871e-01 -3.153056502342224121e-01 -3.538621962070465088e-01 -4.226432442665100098e-01 -2.138206511735916138e-01 3.146670758724212646e-01 -5.549292564392089844e-01
-3.068992681801319122e-02 -2.771833240985870361e-01 -5.087794661521911621e-01 1.114541217684745789e-01 -3.798947632312774658e-01 -5.502113103866577148e-01 1.274760067462921143e-01 4.331819117069244385e-01
-1.810424029827117920e-01 5.283575654029846191e-01 -1.282314360141754150e-01 -3.853062093257904053e-01 -3.798922598361968994e-01 -5.153858661651611328e-01 -3.168029189109802246e-01 -1.133713871240615845e-01
-1.787177622318267822e-01 -1.585267335176467896e-01 -8.847406506538391113e-01 1.771156191825866699e-01 -1.867461949586868286e-01 -2.682599127292633057e-01 9.156709164381027222e-02 -1.164957657456398010e-01
-5.683612544089555740e-03 1.085370704531669617e-01 -8.254282474517822266e-01 3.102054297924041748e-01 -9.847324341535568237e-02 -3.324918746948242188e-01 -2.774071395397186279e-01 -1.158691272139549255e-01
-5.041043162345886230e-01 3.065195083618164062e-01 -5.575100779533386230e-01 1.222807765007019043e-01 -3.459039032459259033e-01 -2.504279315471649170e-01 3.746985197067260742e-01 5.824020132422447205e-02
3.337079286575317383e-01 -1.704503744840621948e-01 -5.956476926803588867e-01 1.206932812929153442e-01 -4.882383048534393311e-01 1.134564653038978577e-01 4.552654623985290527e-01 -1.780648082494735718e-01
-4.192311763763427734e-01 8.699463680386543274e-03 -3.724856376647949219e-01 1.320144981145858765e-01 -7.383995056152343750e-01 -1.447670757770538330e-01 1.320212781429290771e-01 -2.904743254184722900e-01
4.869265556335449219e-01 1.040420904755592346e-01 6.816865503787994385e-02 -4.143627882003784180e-01 -6.997737884521484375e-01 -2.549983263015747070e-01 -6.927640736103057861e-02 1.273878067731857300e-01
-3.870995640754699707e-01 4.680524766445159912e-01 -5.063042044639587402e-01 7.759775966405868530e-02 -2.092832177877426147e-01 -2.314373403787612915e-01 4.991675615310668945e-01 -1.489445865154266357e-01
-3.545660078525543213e-01 7.211414575576782227e-01 -2.169381529092788696e-01 -1.966461539268493652e-03 -3.617444336414337158e-01 -2.041648328304290771e-01 3.112999200820922852e-01 -1.942215114831924438e-01
-4.296268224716186523e-01 2.394242882728576660e-01 -1.048401072621345520e-01 -7.821003347635269165e-02 -8.068896532058715820e-01 -2.109214365482330322e-01 9.472275525331497192e-02 -1.909380406141281128e-01
7.181317806243896484e-01 3.639506995677947998e-01 -3.913390338420867920e-01 1.064195334911346436e-01 -3.599549233913421631e-01 1.291724890470504761e-01 1.809249222278594971e-01 9.147938340902328491e-02
4.797823354601860046e-02 7.148182392120361328e-01 -2.061830461025238037e-01 -1.360871493816375732e-01 -2.794018089771270752e-01 -3.472458720207214355e-01 2.856689691543579102e-01 -3.813791275024414062e-01
3.019609749317169189e-01 2.834497094154357910e-01 -3.903819322586059570e-01 -8.245849609375000000e-02 -3.565624654293060303e-01 -3.745183646678924561e-01 3.636491596698760986e-01 -5.192657113075256348e-01
4.249529242515563965e-01 -9.312196075916290283e-02 -4.649951457977294922e-01 -1.537344753742218018e-01 -2.908745110034942627e-01 1.091225370764732361e-01 -6.408517956733703613e-01 2.523523569107055664e-01
2.734657227993011475e-01 -1.016393825411796570e-01 -5.812985301017761230e-01 9.189133346080780029e-02 -5.131397843360900879e-01 2.581275475677102804e-04 1.770235970616340637e-02 -5.521847009658813477e-01
-3.448629751801490784e-02 8.336879312992095947e-02 -7.985697388648986816e-01 1.104474160820245743e-02 -1.465389505028724670e-02 4.070203285664319992e-03 -5.443857312202453613e-01 2.396612316370010376e-01
4.765724241733551025e-01 2.102175205945968628e-01 -3.037679493427276611e-01 1.646532863378524780e-01 -4.739232659339904785e-01 2.054339200258255005e-01 -5.823728442192077637e-01 -5.776827782392501831e-02
-5.925564840435981750e-02 8.985314518213272095e-02 -7.443449497222900391e-01 -5.564441680908203125e-01 -7.849620282649993896e-02 -5.223227664828300476e-02 1.204736344516277313e-02 -3.401481509208679199e-01
-4.784494340419769287e-01 9.831342101097106934e-02 -3.686885833740234375e-01 -4.306494593620300293e-01 -2.758906483650207520e-01 -3.219569623470306396e-01 -2.683634161949157715e-01 4.338660240173339844e-01
3.569487333297729492e-01 3.297069072723388672e-01 4.375452920794487000e-02 -4.502741992473602295e-01 -5.900764465332031250e-01 -3.330009877681732178e-01 -3.058935701847076416e-01 8.105009794235229492e-02
3.567451536655426025e-01 4.807582795619964600e-01 -4.838497638702392578e-01 -3.923417329788208008e-01 -4.991863071918487549e-01 5.298308655619621277e-02 -3.806695342063903809e-02 -1.089554186910390854e-02
1.944577991962432861e-01 -1.714129187166690826e-02 -4.147101640701293945e-01 -6.708812117576599121e-01 -3.681431114673614502e-01 1.243909150362014771e-01 1.466683149337768555e-01 4.090380370616912842e-01
3.764154314994812012e-01 5.891746878623962402e-01 -2.996557354927062988e-01 -2.983978986740112305e-01 -1.125201582908630371e-01 -4.156014621257781982e-01 2.922628819942474365e-01 -2.480860650539398193e-01
-1.796296983957290649e-02 7.423016428947448730e-01 -2.071390897035598755e-01 -2.220554053783416748e-01 -1.493790745735168457e-01 -3.131027221679687500e-01 1.724531948566436768e-01 4.542718231678009033e-01
6.963526457548141479e-02 -2.097495598718523979e-03 -7.056137323379516602e-01 -4.438514709472656250e-01 -1.075927466154098511e-01 -4.180323481559753418e-01 1.670355945825576782e-01 -2.932973802089691162e-01
1.164203211665153503e-01 -2.130032628774642944e-01 -7.332035899162292480e-01 1.341011822223663330e-01 -3.165882527828216553e-01 -1.862890571355819702e-01 3.486715555191040039e-01 3.591681718826293945e-01
2.552077919244766235e-02 -3.599342703819274902e-01 -5.931113362312316895e-01 1.869196444749832153e-01 -4.141071438789367676e-01 -2.851281762123107910e-01 7.658677175641059875e-03 4.798274934291839600e-01
-8.311439305543899536e-02 -9.207146242260932922e-03 -7.503602504730224609e-01 4.560656845569610596e-01 -3.374266028404235840e-01 1.077798195183277130e-02 -2.972395122051239014e-01 -1.401662379503250122e-01
2.986985146999359131e-01 7.810395210981369019e-02 -7.117909789085388184e-01 5.842215567827224731e-02 -1.653937846422195435e-01 -4.922844171524047852e-01 1.236091479659080505e-01 -3.311210870742797852e-01
2.889233529567718506e-01 4.133076667785644531e-01 -6.060739755630493164e-01 -2.825558781623840332e-01 -1.201976910233497620e-01 -7.263541966676712036e-02 3.486701548099517822e-01 -3.965378105640411377e-01
1.078049391508102417e-01 4.601819813251495361e-01 -3.703538477420806885e-01 -5.397687852382659912e-02 -3.887203633785247803e-01 -3.288820087909698486e-01 5.502351522445678711e-01 -2.729642093181610107e-01
4.926495552062988281e-01 4.650672674179077148e-01 -5.485784411430358887e-01 -9.590961784124374390e-02 -1.548892855644226074e-01 -8.870536088943481445e-02 2.058096230030059814e-01 -3.957966268062591553e-01
-3.136622011661529541e-01 -8.201586082577705383e-03 -1.230873093008995056e-01 -3.074856400489807129e-01 -8.516496419906616211e-01 -1.390019804239273071e-01 -1.637650132179260254e-01 1.428399831056594849e-01
-5.775012969970703125e-01 4.818551838397979736e-01 -1.476315110921859741e-01 -1.824646592140197754e-01 -5.947377085685729980e-01 -7.141714543104171753e-02 -7.408129423856735229e-02 -1.221392154693603516e-01
1.597826331853866577e-01 4.371682107448577881e-01 -5.245319008827209473e-01 -4.171565473079681396e-01 -1.616299748420715332e-01 8.315750211477279663e-02 1.770469397306442261e-01 -5.194373130798339844e-01
-3.139717280864715576e-01 -2.161780185997486115e-02 -1.328434050083160400e-01 -1.921656429767608643e-01 -8.798360824584960938e-01 -6.249276548624038696e-02 5.276701226830482483e-02 2.560822367668151855e-01
3.323663175106048584e-01 -2.426956035196781158e-02 -3.681946098804473877e-01 -9.571424871683120728e-02 -4.619306921958923340e-01 1.238946244120597839e-01 5.872607231140136719e-01 4.130494594573974609e-01
9.551163017749786377e-02 3.866733610630035400e-01 -5.148313641548156738e-01 5.903308391571044922e-01 -2.870467901229858398e-01 -5.854994803667068481e-02 -5.799645930528640747e-02 3.723331391811370850e-01
2.501283288002014160e-01 1.483942717313766479e-01 -5.942465066909790039e-01 1.822959184646606445e-01 -7.777387648820877075e-02 -6.652678251266479492e-01 2.787156961858272552e-02 2.822189033031463623e-01
-4.243521094322204590e-01 -2.067923247814178467e-01 -5.376399755477905273e-01 -2.088171988725662231e-01 -4.692459702491760254e-01 -2.552669048309326172e-01 1.506652384996414185e-01 3.693884611129760742e-01
-3.641069829463958740e-01 2.259689271450042725e-01 -8.702317625284194946e-02 -1.996892243623733521e-01 -7.461991310119628906e-01 -3.720266520977020264e-01 -1.301191560924053192e-02 -2.711619138717651367e-01
-1.606398373842239380e-01 2.656273543834686279e-01 -5.065680146217346191e-01 -3.314795196056365967e-01 -1.802556402981281281e-02 -5.758118033409118652e-01 -1.490545272827148438e-01 4.278385639190673828e-01
4.486165344715118408e-01 -1.099723298102617264e-02 -5.728448629379272461e-01 1.691579222679138184e-01 -5.466063022613525391e-01 3.018593788146972656e-01 1.784627139568328857e-01 -1.418105065822601318e-01
3.397100865840911865e-01 7.539889812469482422e-01 -2.975614070892333984e-01 -2.375988103449344635e-02 -9.727744758129119873e-02 -4.639298021793365479e-01 1.127969752997159958e-02 -4.657753184437751770e-02
7.240747809410095215e-01 2.300498038530349731e-01 -3.152490258216857910e-01 1.678577810525894165e-01 -2.761092185974121094e-01 -3.569258153438568115e-01 -1.832526326179504395e-01 2.408750206232070923e-01
-4.916655421257019043e-01 3.016459196805953979e-02 -3.340068459510803223e-01 3.285098448395729065e-02 -7.412450909614562988e-01 -2.099813967943191528e-01 1.144926398992538452e-01 -1.951167136430740356e-01
4.656434953212738037e-01 4.332551956176757812e-01 -6.438105702400207520e-01 8.773355931043624878e-02 -6.609070301055908203e-02 2.711880207061767578e-02 -2.949044480919837952e-02 4.090278744697570801e-01
4.516848325729370117e-01 5.348650813102722168e-01 -4.836349487304687500e-01 -1.835627257823944092e-01 -2.115779668092727661e-01 1.328194737434387207e-01 3.638688325881958008e-01 -2.179343551397323608e-01
-3.811437264084815979e-02 4.001741409301757812e-01 -8.603986501693725586e-01 1.819795072078704834e-01 1.334055066108703613e-01 -1.833079010248184204e-01 -9.434146434068679810e-02 6.860309094190597534e-02
3.251947462558746338e-01 4.920489713549613953e-02 -4.511316120624542236e-01 2.057528346776962280e-01 -4.980859160423278809e-01 -2.011677771806716919e-01 4.662773013114929199e-01 -3.741667866706848145e-01
-2.288867719471454620e-02 3.627433180809020996e-01 -6.541217565536499023e-01 -2.240442484617233276e-01 -1.122241020202636719e-01 -2.445111721754074097e-01 4.106014370918273926e-01 -3.858092129230499268e-01
2.974094450473785400e-01 3.978146612644195557e-01 -5.161040425300598145e-01 1.081080213189125061e-01 -2.208260297775268555e-01 -2.191416025161743164e-01 -1.851453334093093872e-01 -5.866639614105224609e-01
2.830126583576202393e-01 -2.746880240738391876e-02 -7.642245888710021973e-01 -2.453789561986923218e-01 -1.175661310553550720e-01 -3.800483644008636475e-01 1.696730554103851318e-01 -2.963982820510864258e-01
1.374879628419876099e-01 3.066951036453247070e-01 -6.296845078468322754e-01 3.438696861267089844e-01 -1.829016506671905518e-01 -3.008830249309539795e-01 -1.041572391986846924e-01 4.872924983501434326e-01
5.546018481254577637e-01 5.405066013336181641e-01 -3.079170286655426025e-01 3.356917202472686768e-01 -3.860692083835601807e-01 -6.223146244883537292e-02 -1.829396784305572510e-01 -7.986421883106231689e-02
1.253466755151748657e-01 -1.730334758758544922e-02 -7.890509963035583496e-01 8.989031612873077393e-02 -1.052734181284904480e-01 -5.963650718331336975e-02 -3.722905814647674561e-01 4.472895860671997070e-01
1.371121555566787720e-01 -2.116523683071136475e-01 -5.058175325393676758e-01 -6.848657876253128052e-02 -3.199299573898315430e-01 -5.006601810455322266e-01 2.439509928226470947e-01 5.131607055664062500e-01
2.182848155498504639e-01 1.613930165767669678e-01 -6.508769989013671875e-01 -2.306183725595474243e-01 4.571282491087913513e-02 -5.421314835548400879e-01 -4.339022561907768250e-02 3.893577456474304199e-01
-2.962722182273864746e-01 2.981974780559539795e-01 -1.865036338567733765e-01 -5.167456269264221191e-01 -5.227308273315429688e-01 -2.437227815389633179e-01 -2.767991125583648682e-01 -3.350004851818084717e-01
-2.329489290714263916e-01 7.110249996185302734e-02 -4.797648489475250244e-01 -4.251421988010406494e-01 -1.919412165880203247e-01 -5.180321335792541504e-01 6.513174623250961304e-02 4.693805575370788574e-01
5.668354686349630356e-03 4.313018545508384705e-02 -7.732281684875488281e-01 -5.547155737876892090e-01 -3.810482844710350037e-02 2.760921120643615723e-01 5.865918006747961044e-03 -1.216685026884078979e-01
-4.568776786327362061e-01 1.033956855535507202e-01 -2.346220612525939941e-01 -8.423645049333572388e-03 -8.005564212799072266e-01 -2.234355062246322632e-01 9.087540209293365479e-02 -1.624237746000289917e-01
-3.288951814174652100e-01 9.667395800352096558e-02 -7.135161012411117554e-02 -3.030068613588809967e-02 -8.855506777763366699e-01 -2.766452729701995850e-01 1.173186823725700378e-01 4.445928707718849182e-02
3.725274503231048584e-01 1.630415171384811401e-01 -2.770119309425354004e-01 -8.712803572416305542e-02 -4.499837756156921387e-01 -4.656097888946533203e-01 2.227547019720077515e-01 -5.304870605468750000e-01
7.279383391141891479e-02 1.738407015800476074e-01 -5.479428768157958984e-01 -6.301415562629699707e-01 -2.109638750553131104e-01 4.268857836723327637e-01 6.230175867676734924e-02 -1.911596357822418213e-01
-4.280903041362762451e-01 1.053417399525642395e-01 -7.027623653411865234e-01 3.509138822555541992e-01 -2.417316287755966187e-01 -2.702199220657348633e-01 -1.454789787530899048e-01 1.897611021995544434e-01
4.434580504894256592e-01 8.832438290119171143e-02 -4.733599126338958740e-01 7.490123808383941650e-02 -4.783906042575836182e-01 3.109526932239532471e-01 -4.895266294479370117e-01 2.604682743549346924e-02
3.156293034553527832e-01 -5.310280993580818176e-02 -6.085203886032104492e-01 2.827405631542205811e-01 -5.637473464012145996e-01 2.167254984378814697e-01 2.619668841361999512e-01 1.179464086890220642e-01
-7.302889227867126465e-02 6.026904582977294922e-01 -2.024113386869430542e-01 -4.025469422340393066e-01 -2.852694690227508545e-01 -1.811614483594894409e-01 -4.132445752620697021e-01 -3.787447512149810791e-01
-2.783489227294921875e-01 2.298792079091072083e-02 -6.543500721454620361e-02 -9.459742903709411621e-02 -8.924534320831298828e-01 -2.340923845767974854e-01 9.312023967504501343e-02 2.209515124559402466e-01
3.542456924915313721e-01 2.375556230545043945e-01 -4.282919168472290039e-01 -1.999490261077880859e-01 -3.875548839569091797e-01 5.137102007865905762e-01 -3.969691693782806396e-01 1.515991240739822388e-01
5.249487757682800293e-01 4.523520171642303467e-02 -3.528331518173217773e-01 2.182850986719131470e-01 -6.149077415466308594e-01 1.409920603036880493e-01 2.340468615293502808e-01 -3.122092783451080322e-01
-2.281198203563690186e-01 2.915980219841003418e-01 -1.113718971610069275e-01 -4.287399351596832275e-01 -4.635069668292999268e-01 -6.675877571105957031e-01 -4.141756147146224976e-02 -6.695292890071868896e-02
1.051943376660346985e-01 -1.480455696582794189e-01 -7.725191712379455566e-01 1.236928347498178482e-02 -1.341668963432312012e-01 -2.273590117692947388e-01 -5.171074271202087402e-01 -1.816172748804092407e-01
3.907745182514190674e-01 -2.159108966588973999e-01 -2.725689709186553955e-01 -7.472029328346252441e-02 -6.183194518089294434e-01 2.133525907993316650e-01 5.371244549751281738e-01 6.678327172994613647e-02
3.282264769077301025e-01 7.743450403213500977e-01 -1.681313663721084595e-01 -3.870065137743949890e-02 -1.088123023509979248e-01 -4.945659339427947998e-01 -7.970745861530303955e-02 1.011741068214178085e-02
4.778662323951721191e-01 6.906176805496215820e-01 -1.878194510936737061e-01 2.107123434543609619e-01 -2.346034646034240723e-01 -3.739140331745147705e-01 -1.216036751866340637e-01 -7.333124428987503052e-02
6.489650346338748932e-03 -1.644825786352157593e-01 -5.709034204483032227e-01 2.926713973283767700e-02 -2.578500509262084961e-01 -5.438920855522155762e-01 9.127250313758850098e-02 5.248619318008422852e-01
2.634036540985107422e-01 2.373954206705093384e-01 -3.407188355922698975e-01 5.287397503852844238e-01 -6.319347620010375977e-01 2.212453037500381470e-01 3.315433114767074585e-02 -1.709291487932205200e-01
2.808919362723827362e-02 -1.507247239351272583e-01 -7.756528258323669434e-01 -5.989511609077453613e-01 -4.413634538650512695e-02 -1.266708131879568100e-02 -3.477588668465614319e-02 1.131174713373184204e-01
-1.626829802989959717e-01 4.164990410208702087e-02 -1.273828595876693726e-01 -4.579983651638031006e-01 -7.320243120193481445e-01 1.634705215692520142e-01 -2.700596451759338379e-01 3.321089446544647217e-01
-2.147812247276306152e-01 1.695249676704406738e-01 -4.881209135055541992e-02 -2.858616411685943604e-02 -8.594750165939331055e-01 -3.551177382469177246e-01 1.582126021385192871e-01 -1.791465282440185547e-01
6.187387704849243164e-01 3.858461976051330566e-01 -3.278798758983612061e-01 2.114902585744857788e-01 -1.654203236103057861e-01 -3.482282161712646484e-01 -4.081484377384185791e-01 -2.897904813289642334e-02
-5.255382657051086426e-01 -1.547678001224994659e-02 -3.269893527030944824e-01 2.035133689641952515e-01 -7.251802086830139160e-01 -2.047697454690933228e-01 5.248696077615022659e-03 -8.594046533107757568e-02
5.496239066123962402e-01 3.440977036952972412e-01 -4.001024067401885986e-01 -1.730102598667144775e-01 -1.841088086366653442e-01 1.566245257854461670e-01 -5.486954450607299805e-01 1.732109040021896362e-01
3.732060492038726807e-01 2.144387066364288330e-01 -3.068734407424926758e-01 1.000629179179668427e-02 -4.262531995773315430e-01 -5.051230192184448242e-01 2.976981177926063538e-02 -5.317279100418090820e-01
3.773066401481628418e-02 5.977382063865661621e-01 -4.409637153148651123e-01 2.179272323846817017e-01 -1.344475597143173218e-01 -2.912962436676025391e-01 -3.564767241477966309e-01 -4.115079641342163086e-01
4.236449003219604492e-01 6.132642179727554321e-02 -5.813546180725097656e-01 2.310649901628494263e-01 -5.099824666976928711e-01 2.397775799036026001e-01 2.776179909706115723e-01 -1.753645539283752441e-01
3.271289542317390442e-02 -1.056499704718589783e-01 -6.839604377746582031e-01 -3.733436465263366699e-01 -1.104577034711837769e-01 -5.512099862098693848e-01 -4.225907847285270691e-03 -2.540262341499328613e-01
3.478907048702239990e-01 5.621508955955505371e-01 -4.311054944992065430e-01 4.400162994861602783e-01 -3.517417907714843750e-01 2.655254490673542023e-02 -1.133603006601333618e-01 -2.149753123521804810e-01
-3.465655148029327393e-01 5.380204319953918457e-01 -4.101617634296417236e-01 -3.591345250606536865e-01 -8.959814161062240601e-02 -3.760818839073181152e-01 -3.598171472549438477e-01 -1.195094883441925049e-01
5.519213676452636719e-01 6.661976575851440430e-01 -1.552841067314147949e-01 7.125064730644226074e-02 -2.757518291473388672e-01 -3.703521192073822021e-01 -6.093807518482208252e-02 -7.389495521783828735e-02
-1.521825138479471207e-02 5.963778495788574219e-01 -3.507903516292572021e-01 3.005108237266540527e-01 -2.884972989559173584e-01 -3.728412464261054993e-02 -2.098068296909332275e-01 -5.496378540992736816e-01
-3.676029443740844727e-01 2.475363202393054962e-02 -5.166911482810974121e-01 -2.426564320921897888e-02 -3.274720013141632080e-01 -3.474916219711303711e-01 1.967349648475646973e-01 5.744596719741821289e-01
2.921617925167083740e-01 4.921037256717681885e-01 -4.687075912952423096e-01 1.396466940641403198e-01 -6.448091566562652588e-02 -3.505076169967651367e-01 9.878274798393249512e-02 5.445328354835510254e-01
-3.001188039779663086e-01 1.829572319984436035e-01 -8.401564508676528931e-02 -8.373457938432693481e-02 -7.439125180244445801e-01 -4.539996981620788574e-01 -7.647874951362609863e-02 -3.114718794822692871e-01
5.588212609291076660e-01 -1.795426458120346069e-01 -5.215269327163696289e-01 -2.475341707468032837e-01 -3.373366594314575195e-01 -3.145025074481964111e-01 6.628870498389005661e-03 -3.308594822883605957e-01
1.187987718731164932e-02 1.954852193593978882e-01 -2.684013843536376953e-01 5.010669231414794922e-01 -5.201151967048645020e-01 -4.501025974750518799e-01 -3.259246349334716797e-01 2.433063089847564697e-01
3.860420286655426025e-01 -1.545833647251129150e-01 -5.266888737678527832e-01 1.973837763071060181e-01 -6.300839781761169434e-01 1.138202622532844543e-01 2.284493893384933472e-01 -2.203724533319473267e-01
2.602367103099822998e-01 4.393108487129211426e-01 -3.973104357719421387e-01 -1.268662810325622559e-01 -4.860229790210723877e-02 -5.731104612350463867e-01 1.146816015243530273e-01 4.704920053482055664e-01
-2.585155367851257324e-01 1.845068186521530151e-01 -4.631829261779785156e-01 -1.191950067877769470e-01 -2.722207307815551758e-01 -3.445747792720794678e-01 2.534008920192718506e-01 6.429100036621093750e-01
3.769645690917968750e-01 -5.251023545861244202e-02 -6.121026277542114258e-01 5.027096271514892578e-01 -4.435105621814727783e-01 -8.511462807655334473e-02 4.475402086973190308e-02 1.476643681526184082e-01
2.542411684989929199e-01 2.812940478324890137e-01 -4.893823862075805664e-01 4.989801645278930664e-01 -5.361121296882629395e-01 3.042486729100346565e-03 2.127400487661361694e-01 -1.872830092906951904e-01
-5.860579609870910645e-01 4.528207778930664062e-01 -4.766061604022979736e-01 -2.794705629348754883e-01 -9.953569620847702026e-02 -1.904715597629547119e-01 -3.079797327518463135e-01 -7.207012921571731567e-02
-3.153536021709442139e-01 4.827281832695007324e-01 -5.144472718238830566e-01 -5.231465101242065430e-01 -8.091074414551258087e-05 -3.580031991004943848e-01 2.784530818462371826e-02 -1.566952653229236603e-02
-9.694641828536987305e-02 -9.494534879922866821e-02 -5.108733177185058594e-01 -1.861643791198730469e-01 -4.004947543144226074e-01 -1.687063425779342651e-01 5.165785551071166992e-01 4.798194766044616699e-01
4.853971898555755615e-01 3.680242458358407021e-03 -3.475144207477569580e-01 -8.773901313543319702e-02 -4.816714823246002197e-01 1.230099052190780640e-01 6.212852001190185547e-01 5.270239338278770447e-02
-2.521223723888397217e-01 5.400982871651649475e-02 -5.675916075706481934e-01 -1.377230435609817505e-01 -3.020780086517333984e-01 -2.723816335201263428e-01 2.648443579673767090e-01 5.973307490348815918e-01
3.100715875625610352e-01 1.140786856412887573e-01 -7.015161514282226562e-01 -2.541353702545166016e-01 5.961279943585395813e-02 -1.069166213274002075e-01 -4.651639759540557861e-01 3.205768764019012451e-01
-1.726174354553222656e-01 -4.584752023220062256e-02 -4.448330104351043701e-01 4.904993772506713867e-01 -5.239138007164001465e-01 -3.030404821038246155e-02 -4.043195247650146484e-01 3.012589216232299805e-01
-2.287713736295700073e-01 4.471681416034698486e-01 -2.892317771911621094e-01 -6.265987157821655273e-01 -1.757761538028717041e-01 -1.161946505308151245e-01 3.792569041252136230e-02 4.749594032764434814e-01
3.768384158611297607e-01 2.388868182897567749e-01 -3.133565485477447510e-01 4.103345051407814026e-02 -4.271611571311950684e-01 -5.050636529922485352e-01 1.883846968412399292e-01 -4.774988591670989990e-01
3.042747080326080322e-01 4.443617165088653564e-01 -5.588896870613098145e-01 -3.264718949794769287e-01 -2.205127924680709839e-01 -2.496709674596786499e-01 4.139198064804077148e-01 -9.341775625944137573e-02
1.896354854106903076e-01 4.328083693981170654e-01 -5.388893485069274902e-01 -5.246018767356872559e-01 -1.942855119705200195e-01 6.771651655435562134e-02 4.086802899837493896e-01 -4.188586398959159851e-02
5.095880851149559021e-02 6.372394561767578125e-01 7.707156240940093994e-02 8.871444314718246460e-02 -5.068781375885009766e-01 -3.439021408557891846e-01 2.185302227735519409e-01 3.931525945663452148e-01
4.291801154613494873e-01 4.860863089561462402e-01 -5.848465561866760254e-01 1.241817921400070190e-01 -1.687880754470825195e-01 1.451807171106338501e-01 9.934489428997039795e-02 4.032638669013977051e-01
-1.273499578237533569e-01 6.051560044288635254e-01 -1.795319616794586182e-01 -3.184698224067687988e-01 -2.887111902236938477e-01 -2.355617433786392212e-01 -4.115710556507110596e-01 -4.191409647464752197e-01
-2.112439870834350586e-01 6.551383733749389648e-01 -1.440541297197341919e-01 1.955444067716598511e-01 -4.067887067794799805e-01 -2.574864625930786133e-01 2.984822690486907959e-01 3.825083971023559570e-01
-3.240601420402526855e-01 2.102598994970321655e-01 -1.006597802042961121e-01 1.018322482705116272e-01 -7.358152270317077637e-01 -3.513868451118469238e-01 3.662656843662261963e-01 1.767100095748901367e-01
1.029973700642585754e-01 -2.566380240023136139e-02 -3.339891433715820312e-01 -4.850251972675323486e-01 -3.602076768875122070e-01 -1.360242366790771484e-01 4.584236741065979004e-01 5.324754714965820312e-01
1.208906546235084534e-01 6.224679350852966309e-01 -5.190201997756958008e-01 2.059070914983749390e-01 -1.644874364137649536e-01 -2.133051156997680664e-01 -1.717650890350341797e-01 -4.290466308593750000e-01
3.187417685985565186e-01 7.198524475097656250e-01 -3.246200382709503174e-01 -8.013479411602020264e-02 -6.389231979846954346e-02 -4.693492949008941650e-01 -7.946436107158660889e-02 -1.942439526319503784e-01
7.776034064590930939e-03 3.095768690109252930e-01 -4.997569322586059570e-01 2.196201682090759277e-02 -3.868213295936584473e-01 1.587279327213764191e-02 5.645025372505187988e-01 -4.304841160774230957e-01
2.284644693136215210e-01 -7.862664759159088135e-02 -6.311389803886413574e-01 -4.908141121268272400e-02 -6.570717692375183105e-02 -4.636790156364440918e-01 -5.670442581176757812e-01 4.630095325410366058e-03
1.692798137664794922e-01 9.548752754926681519e-02 -7.124992609024047852e-01 -5.647486448287963867e-01 -1.248917952179908752e-01 1.188381314277648926e-01 5.060366820544004440e-03 -3.253988325595855713e-01
-3.583734929561614990e-01 -1.062267199158668518e-01 -4.179226756095886230e-01 -1.132018049247562885e-03 -7.062151432037353516e-01 -1.074826046824455261e-01 2.766313850879669189e-01 -3.143348991870880127e-01
5.134794488549232483e-02 -1.547353118658065796e-01 -8.185521364212036133e-01 -1.214670613408088684e-01 -4.964597523212432861e-02 -1.379469186067581177e-01 -4.120203554630279541e-01 3.120638728141784668e-01
4.184501171112060547e-01 4.596804082393646240e-01 -2.161543518304824829e-01 -3.173832297325134277e-01 -3.357408642768859863e-01 -2.376448512077331543e-01 3.771621286869049072e-01 -3.933072090148925781e-01
4.149628877639770508e-01 2.286670804023742676e-01 -5.142239332199096680e-01 5.918081477284431458e-02 -1.441056281328201294e-01 -4.229977130889892578e-01 -4.503052830696105957e-01 -3.242220580577850342e-01
2.800277471542358398e-01 3.389912247657775879e-01 -6.814383268356323242e-01 1.201741490513086319e-02 1.219235919415950775e-02 -1.768570393323898315e-01 -7.942305505275726318e-02 5.517532825469970703e-01
3.435515984892845154e-02 -1.585287749767303467e-01 -8.293655514717102051e-01 1.978514939546585083e-01 -1.292269378900527954e-01 -3.610289692878723145e-01 1.196167171001434326e-01 2.921408116817474365e-01
3.166992664337158203e-01 2.064289450645446777e-01 -8.544700145721435547e-01 3.096129000186920166e-02 -2.348027378320693970e-02 9.901131503283977509e-03 -3.117215335369110107e-01 1.679027974605560303e-01
-1.633131643757224083e-03 -4.594056010246276855e-01 -6.695733666419982910e-01 -2.772252075374126434e-02 -4.049302935600280762e-01 -2.586409151554107666e-01 6.450342386960983276e-02 3.237629532814025879e-01
-1.508764624595642090e-01 3.543919920921325684e-01 2.991644106805324554e-02 -3.621239587664604187e-02 -7.915663123130798340e-01 -2.348972409963607788e-01 -2.661990821361541748e-01 3.111597597599029541e-01
8.276063948869705200e-02 -1.710696667432785034e-01 -5.144932866096496582e-01 -8.555313199758529663e-02 -3.121737241744995117e-01 -4.247840642929077148e-01 3.232314288616180420e-01 5.563189387321472168e-01
-3.732401430606842041e-01 -1.824186295270919800e-01 -7.105839848518371582e-01 -4.540440812706947327e-02 -3.382903635501861572e-01 -1.982279866933822632e-01 2.859564423561096191e-01 2.914078533649444580e-01
-4.422174692153930664e-01 2.649621963500976562e-01 -1.307495981454849243e-01 -3.141616284847259521e-01 -7.502444386482238770e-01 -1.127664521336555481e-01 -1.147486791014671326e-01 -1.723237037658691406e-01
-3.606896996498107910e-01 6.230890154838562012e-01 -9.868831932544708252e-02 2.441376820206642151e-02 -4.901202321052551270e-01 -1.610718965530395508e-01 4.132653474807739258e-01 1.854118257761001587e-01
2.876777946949005127e-01 5.514201521873474121e-01 -3.489964306354522705e-01 -4.117864072322845459e-01 -2.146500647068023682e-01 -2.416855841875076294e-01 3.860326707363128662e-01 -2.613483071327209473e-01
5.694670081138610840e-01 2.454727739095687866e-01 -6.519162058830261230e-01 2.313510514795780182e-02 -1.631488502025604248e-01 1.601464450359344482e-01 -7.382701337337493896e-02 3.636009693145751953e-01
4.184736907482147217e-01 3.695272505283355713e-01 -6.289705634117126465e-01 2.757914662361145020e-01 -2.404942065477371216e-01 -6.186619773507118225e-02 -2.161427289247512817e-01 -3.290623426437377930e-01
-2.105160243809223175e-02 -2.810443937778472900e-01 -6.072475314140319824e-01 8.542386814951896667e-03 -6.465675234794616699e-01 -1.054246872663497925e-01 1.722285896539688110e-01 3.048307299613952637e-01
1.874502599239349365e-01 3.696536421775817871e-01 -1.973953992128372192e-01 -2.484100759029388428e-01 -4.858877360820770264e-01 2.052303254604339600e-01 6.661338210105895996e-01 -7.487016916275024414e-02
-2.939004302024841309e-01 3.247708976268768311e-01 -5.550465583801269531e-01 1.365051418542861938e-01 -3.398270010948181152e-01 -1.189302504062652588e-01 5.668649077415466309e-01 -1.745665669441223145e-01
3.084301948547363281e-01 2.036489248275756836e-01 -5.936188697814941406e-01 3.007923960685729980e-01 -3.193823695182800293e-01 -4.367215931415557861e-01 -2.941207885742187500e-01 -2.032252252101898193e-01
2.794480696320533752e-02 -1.879676617681980133e-02 -8.141760826110839844e-01 1.713360846042633057e-01 -9.574832022190093994e-02 -2.526641786098480225e-01 -4.753851890563964844e-01 8.734431862831115723e-02
1.260299980640411377e-01 5.715363621711730957e-01 -4.396772086620330811e-01 -1.530248820781707764e-01 -2.059468477964401245e-01 -1.312156487256288528e-02 -4.892651364207267761e-02 -6.290866136550903320e-01
3.139346837997436523e-01 4.305703043937683105e-01 -3.657911121845245361e-01 3.037978112697601318e-01 -5.063988566398620605e-01 3.922289609909057617e-01 2.894658967852592468e-02 2.807787060737609863e-01
2.588196098804473877e-01 -2.725989930331707001e-02 -6.554390192031860352e-01 1.568237096071243286e-01 -2.514586448669433594e-01 -3.300639688968658447e-01 -4.946643114089965820e-01 2.474045753479003906e-01
7.417664676904678345e-02 6.070937514305114746e-01 -4.229083657264709473e-01 -9.343214333057403564e-02 2.034131996333599091e-02 -5.551545023918151855e-01 1.634640395641326904e-01 3.209719955921173096e-01
1.311241835355758667e-01 1.284297648817300797e-02 -5.583950877189636230e-01 4.253655076026916504e-01 -6.092048883438110352e-01 9.209736436605453491e-02 1.755753457546234131e-01 2.818890511989593506e-01
3.598008453845977783e-01 1.767934113740921021e-01 -5.411646366119384766e-01 -8.190496265888214111e-02 -2.407322525978088379e-01 -4.633062779903411865e-01 5.239222571253776550e-02 -5.141693353652954102e-01
5.134482383728027344e-01 2.291178703308105469e-01 -4.683934748172760010e-01 4.139088988304138184e-01 -4.376485645771026611e-01 -9.124867618083953857e-02 2.296172380447387695e-01 2.014350444078445435e-01
1.575683951377868652e-01 6.697766184806823730e-01 -5.195633769035339355e-01 -2.486500442028045654e-01 -1.361969392746686935e-02 -4.860891401767730713e-02 -1.008347794413566589e-01 -4.267114102840423584e-01
7.120478749275207520e-01 2.518338263034820557e-01 -6.040984392166137695e-01 -1.338579654693603516e-01 -1.218379884958267212e-01 1.741908192634582520e-01 -1.906453073024749756e-02 3.412002697587013245e-02
-3.776322901248931885e-01 5.951353907585144043e-01 -2.452394962310791016e-01 1.425412297248840332e-01 -4.374074041843414307e-01 -1.532600373029708862e-01 3.898634910583496094e-01 2.365160286426544189e-01
1.825061142444610596e-01 3.798199892044067383e-01 -3.683968782424926758e-01 -3.386394381523132324e-01 -2.177549153566360474e-01 -4.936450719833374023e-01 1.591631025075912476e-01 -5.055688619613647461e-01
2.588942646980285645e-01 2.649355530738830566e-01 -7.011327147483825684e-01 3.522613048553466797e-01 -3.154402971267700195e-01 2.423143237829208374e-01 2.916534543037414551e-01 6.186500191688537598e-02
2.095156610012054443e-01 1.120268628001213074e-01 -7.957675457000732422e-01 1.448943763971328735e-01 -4.281614092178642750e-04 -3.803029358386993408e-01 -2.028048485517501831e-01 3.217957019805908203e-01
-1.863779872655868530e-01 1.741131544113159180e-01 -8.013695478439331055e-01 -3.627298474311828613e-01 2.488170936703681946e-02 -3.093998432159423828e-01 1.751540005207061768e-01 -1.848120391368865967e-01
-8.969393372535705566e-02 -9.877061843872070312e-02 -6.102756038308143616e-02 -5.176771059632301331e-02 -9.136903285980224609e-01 -3.092286288738250732e-01 2.096633464097976685e-01 -3.720350563526153564e-02
3.302175700664520264e-01 4.904694557189941406e-01 -4.508611261844635010e-01 -1.142705678939819336e-01 -2.241988629102706909e-01 -2.019822299480438232e-01 -2.928960025310516357e-01 -5.071613192558288574e-01
3.548775315284729004e-01 3.637615442276000977e-01 -6.289443373680114746e-01 2.011333405971527100e-01 -1.706221848726272583e-01 9.868263453245162964e-02 -2.079716175794601440e-01 4.728757143020629883e-01
2.299805432558059692e-01 -2.283408045768737793e-01 -4.663704037666320801e-01 -7.467947900295257568e-02 -5.034054517745971680e-01 3.082483634352684021e-02 6.145971417427062988e-01 1.994854956865310669e-01
2.848209142684936523e-01 6.305574774742126465e-01 -5.600022673606872559e-01 -1.946474611759185791e-01 -1.187860593199729919e-01 -1.315655410289764404e-01 7.547613233327865601e-03 -3.718972504138946533e-01
4.348121583461761475e-01 -2.009375579655170441e-02 -3.006126880645751953e-01 1.313998848199844360e-01 -5.755599737167358398e-01 5.651442334055900574e-02 6.002923250198364258e-01 8.992679417133331299e-02
-2.093585729598999023e-01 1.010218709707260132e-01 -7.281628847122192383e-01 -3.716984093189239502e-01 -1.581739485263824463e-01 -3.360029458999633789e-01 2.194234728813171387e-01 -3.025208115577697754e-01
2.404236197471618652e-01 4.486561715602874756e-01 -2.233193516731262207e-01 -2.660149633884429932e-01 -3.483515083789825439e-01 3.278936743736267090e-01 -7.894030213356018066e-02 6.206237673759460449e-01
-1.611770987510681152e-01 3.323387801647186279e-01 -6.772181987762451172e-01 -5.680725574493408203e-01 1.050079539418220520e-01 -2.616206109523773193e-01 -2.501540631055831909e-02 -4.630734026432037354e-02
3.470236361026763916e-01 2.139126509428024292e-01 -7.116411328315734863e-01 1.103505566716194153e-01 -7.701459527015686035e-02 -3.327467441558837891e-01 -4.098034799098968506e-01 -1.749716401100158691e-01
-4.503417611122131348e-01 -2.490661591291427612e-01 -5.600911974906921387e-01 -2.037558145821094513e-02 -4.538989663124084473e-01 -1.566585749387741089e-01 -2.134193032979965210e-01 3.806928396224975586e-01
-1.751492023468017578e-01 -3.929666578769683838e-01 -5.797172188758850098e-01 -3.062725663185119629e-01 -4.200559556484222412e-01 6.575483828783035278e-02 6.006883084774017334e-02 4.479354321956634521e-01
4.528387486934661865e-01 3.033758997917175293e-01 -6.207786798477172852e-01 7.832835614681243896e-02 -2.890168726444244385e-01 2.935788929462432861e-01 -3.629454374313354492e-01 9.975029528141021729e-02
2.806380689144134521e-01 3.599705100059509277e-01 -7.493712753057479858e-02 -6.501441597938537598e-01 -4.445599913597106934e-01 -2.065367251634597778e-01 -3.344352841377258301e-01 1.059372574090957642e-01
-1.572848409414291382e-01 1.491428911685943604e-01 -7.456187605857849121e-01 -5.012915730476379395e-01 -6.426440924406051636e-02 1.760530620813369751e-01 1.475838199257850647e-02 -3.323174118995666504e-01
-3.509837985038757324e-01 -1.001568883657455444e-01 -5.555092096328735352e-01 -4.228796437382698059e-02 -4.292775690555572510e-01 -1.982899159193038940e-01 3.236576318740844727e-01 4.775436520576477051e-01
-4.095349311828613281e-01 -8.869419991970062256e-02 -2.471751570701599121e-01 -4.749388992786407471e-01 -7.067075967788696289e-01 -1.293910592794418335e-01 -1.122698336839675903e-01 9.470838308334350586e-02
7.887676358222961426e-02 4.107242226600646973e-01 -5.438953042030334473e-01 -5.353614091873168945e-01 5.690341070294380188e-02 -4.511522054672241211e-01 1.633816808462142944e-01 9.581412374973297119e-02
-8.302883058786392212e-02 2.247599065303802490e-01 -7.804872393608093262e-01 -4.427601397037506104e-01 -2.845652168616652489e-03 -3.275151550769805908e-02 3.524622321128845215e-01 1.099175214767456055e-01
-1.884436607360839844e-01 -2.859633415937423706e-02 -5.987262725830078125e-01 -1.578637771308422089e-02 -2.911230325698852539e-01 -3.639468848705291748e-01 2.890448570251464844e-01 5.515363812446594238e-01
-3.111950159072875977e-01 5.930554270744323730e-01 -1.973549872636795044e-01 -4.297958016395568848e-01 -4.217745065689086914e-01 1.694122999906539917e-01 7.236640900373458862e-02 -3.404973447322845459e-01
7.337631285190582275e-02 9.465582668781280518e-02 -6.641406416893005371e-01 -3.431130945682525635e-01 -2.340452075004577637e-01 -2.964077591896057129e-01 -1.352834329009056091e-02 -5.329438447952270508e-01
3.606657683849334717e-02 6.744106411933898926e-01 -2.647794485092163086e-01 6.471018493175506592e-02 -2.699203193187713623e-01 -1.453990787267684937e-01 -7.903682067990303040e-03 6.127916574478149414e-01
2.090903073549270630e-01 6.150997281074523926e-01 -2.525108754634857178e-01 -3.483938574790954590e-01 -2.421102970838546753e-01 -2.799706161022186279e-01 3.872261941432952881e-01 -3.253434598445892334e-01
-1.798416227102279663e-01 7.156640887260437012e-01 -1.155851632356643677e-01 -2.345792353153228760e-01 -3.474822938442230225e-01 -4.151003658771514893e-01 2.787604928016662598e-01 1.278069466352462769e-01
1.446848362684249878e-01 1.102441698312759399e-01 -4.202625751495361328e-01 3.911593258380889893e-01 -5.039364099502563477e-01 1.891535222530364990e-01 -5.279607772827148438e-01 2.623218595981597900e-01
2.356618642807006836e-01 6.057415604591369629e-01 -3.637534081935882568e-01 -3.416514024138450623e-03 -3.583932220935821533e-01 5.521644949913024902e-01 4.656947683542966843e-03 1.089018359780311584e-01
-1.286754459142684937e-01 5.733003616333007812e-01 -1.571034640073776245e-02 -3.369090557098388672e-01 -5.116515159606933594e-01 -3.763804435729980469e-01 -3.627058267593383789e-01 -7.752368599176406860e-02
4.749757051467895508e-01 -1.845934242010116577e-01 -7.639147639274597168e-01 -2.384622208774089813e-02 -3.115743696689605713e-01 -2.064490467309951782e-01 1.242370828986167908e-01 -3.247020766139030457e-02
-1.209911406040191650e-01 -1.874133497476577759e-01 -5.428356528282165527e-01 -5.959309339523315430e-01 -3.227737247943878174e-01 -1.975544542074203491e-01 2.289508879184722900e-01 3.237344920635223389e-01
5.645274519920349121e-01 1.699659973382949829e-01 -2.427998185157775879e-01 1.196769699454307556e-01 -6.620850563049316406e-01 -6.515817344188690186e-02 2.919911444187164307e-01 -2.264612019062042236e-01
-9.621061384677886963e-02 -3.191089630126953125e-01 -5.619826316833496094e-01 -9.363637119531631470e-02 -4.452010095119476318e-01 -1.252117156982421875e-01 2.339276373386383057e-01 5.437983274459838867e-01
5.307382345199584961e-01 1.631181836128234863e-01 -6.290009617805480957e-01 -3.724332898855209351e-03 -2.703853845596313477e-01 3.857553005218505859e-02 4.678505361080169678e-01 -5.072236061096191406e-02
3.961226344108581543e-01 7.334386557340621948e-02 -7.142680287361145020e-01 -3.938118219375610352e-01 -5.271161347627639771e-02 -4.089281558990478516e-01 4.939837753772735596e-02 1.882226060843095183e-04
1.445292085409164429e-01 1.649647504091262817e-01 -3.761514425277709961e-01 -2.210324816405773163e-02 -5.612959265708923340e-01 2.279221415519714355e-01 6.148104071617126465e-01 -2.548065185546875000e-01
-5.002260208129882812e-01 5.973703861236572266e-01 -3.124969601631164551e-01 -1.586950719356536865e-01 -4.574540853500366211e-01 -1.901908367872238159e-01 -1.267582923173904419e-01 -9.262637048959732056e-02
