# Supplementary material for: Where is your field going? A machine learning approach to study the relative motion of the domains of physics
Source: PLoS One. 2020 Jun 18;15(6):e0233997. doi: 10.1371/journal.pone.0233997 (PMC7302634; doi:10.1371/journal.pone.0233997)
Supplement: S25 Data — (ZIP) [file pone.0233997.s025.zip › 24/Pacs4Run_24_VS_500_embeddings1999-2003ED8.txt]

4.627499729394912720e-02 -4.566135704517364502e-01 7.100628018379211426e-01 2.794241607189178467e-01 -1.151341199874877930e-01 3.140090033411979675e-02 3.938394188880920410e-01 1.942790150642395020e-01
4.010597467422485352e-01 -5.028960108757019043e-01 1.748478226363658905e-02 4.444470107555389404e-01 8.388695120811462402e-02 -2.198319509625434875e-02 5.962125062942504883e-01 1.594303250312805176e-01
-1.469395905733108521e-01 -5.557332038879394531e-01 2.359024584293365479e-01 6.059616804122924805e-01 -6.755030155181884766e-02 -1.334345042705535889e-01 4.734312593936920166e-01 1.499811466783285141e-02
3.301390707492828369e-01 -5.750339627265930176e-01 2.065792381763458252e-01 3.413164019584655762e-01 6.278178095817565918e-02 -2.858669459819793701e-01 4.327819049358367920e-01 -3.580651283264160156e-01
2.726022005081176758e-01 -6.874696612358093262e-01 -1.815099418163299561e-01 -4.492482170462608337e-02 -5.544638633728027344e-01 2.444148808717727661e-01 -6.592024117708206177e-02 2.158587574958801270e-01
6.085358262062072754e-01 -2.802876532077789307e-01 -1.065797135233879089e-01 2.756666541099548340e-01 -3.937097489833831787e-01 7.264216244220733643e-02 -2.409869618713855743e-02 5.503694415092468262e-01
5.708391070365905762e-01 -3.349196910858154297e-01 1.965906769037246704e-01 7.361723482608795166e-02 3.378498181700706482e-02 -3.205545842647552490e-01 6.354441642761230469e-01 1.010857447981834412e-01
1.872340440750122070e-01 -6.758782267570495605e-01 -2.608047127723693848e-01 -1.078168861567974091e-02 -5.677827596664428711e-01 1.012225262820720673e-02 4.821847751736640930e-02 3.393994867801666260e-01
5.425834655761718750e-01 -4.880497753620147705e-01 1.432345714420080185e-02 4.407841563224792480e-01 -4.312329292297363281e-01 9.554497897624969482e-02 -1.265959441661834717e-01 -2.485910803079605103e-01
-1.622824221849441528e-01 -4.010906815528869629e-01 4.563033580780029297e-01 1.194865033030509949e-01 -7.236905694007873535e-01 1.415207684040069580e-01 -2.014049515128135681e-02 -2.148000895977020264e-01
-3.407694697380065918e-01 -6.837049722671508789e-01 1.128090098500251770e-01 5.110763311386108398e-01 -1.576524525880813599e-01 -3.615944879129528999e-03 2.034817487001419067e-01 2.760918438434600830e-01
-9.331434848718345165e-04 -5.657754540443420410e-01 -1.888414025306701660e-01 1.054143458604812622e-01 -4.405057132244110107e-01 1.906405687332153320e-01 4.167026877403259277e-01 4.786373674869537354e-01
-3.351424038410186768e-01 -5.141720175743103027e-01 1.803056895732879639e-01 1.162045598030090332e-01 -4.672687053680419922e-01 2.368487417697906494e-01 2.125998735427856445e-01 5.075992345809936523e-01
3.720512092113494873e-01 -6.976737082004547119e-02 5.991405248641967773e-01 1.123140230774879456e-01 8.245778083801269531e-02 3.296299874782562256e-01 2.178726494312286377e-01 5.676291584968566895e-01
-3.652458786964416504e-01 -4.620366692543029785e-01 2.823051810264587402e-01 2.597633600234985352e-01 -2.766793072223663330e-01 3.300233483314514160e-01 3.536268770694732666e-01 4.420697093009948730e-01
2.888727188110351562e-01 -7.981193065643310547e-01 -2.989067435264587402e-01 1.907864809036254883e-01 1.245978772640228271e-01 -2.937889397144317627e-01 2.134898006916046143e-01 7.999201864004135132e-02
5.993621349334716797e-01 -4.870497882366180420e-01 2.608869373798370361e-01 2.005664557218551636e-01 3.110537230968475342e-01 2.266342788934707642e-01 -9.460473433136940002e-03 3.834730684757232666e-01
-1.251642554998397827e-01 -3.425275087356567383e-01 2.347173839807510376e-01 -1.978171244263648987e-02 -6.031905412673950195e-01 -2.405989319086074829e-01 -5.919006094336509705e-02 6.215263605117797852e-01
2.249401956796646118e-01 -3.557784259319305420e-01 2.082364410161972046e-01 4.427941739559173584e-01 -1.933780014514923096e-01 -5.567601323127746582e-01 4.778959453105926514e-01 8.736723661422729492e-02
5.581071972846984863e-01 -4.119932353496551514e-01 -9.652800112962722778e-02 6.304179877042770386e-02 -4.544300138950347900e-01 3.923762440681457520e-01 3.584182858467102051e-01 1.286731511354446411e-01
3.837106227874755859e-01 -4.311124980449676514e-01 2.902935147285461426e-01 3.314134776592254639e-01 2.874804139137268066e-01 4.107263088226318359e-01 2.386244088411331177e-01 4.056108891963958740e-01
3.816378116607666016e-01 -3.208001554012298584e-01 2.627583742141723633e-01 -7.728753238916397095e-02 -7.749231457710266113e-01 1.535338312387466431e-01 1.879817396402359009e-01 -1.304182112216949463e-01
4.080781638622283936e-01 -3.652413785457611084e-01 5.482434108853340149e-02 3.476558625698089600e-01 -4.680582880973815918e-01 3.481877744197845459e-01 -2.917129099369049072e-01 3.883181512355804443e-01
3.071712553501129150e-01 -5.453195571899414062e-01 9.743274189531803131e-03 4.736411571502685547e-01 -4.362789690494537354e-01 3.042592704296112061e-01 2.384076714515686035e-01 -2.099765688180923462e-01
4.740513563156127930e-01 -3.499406278133392334e-01 1.248268634080886841e-01 -8.676301687955856323e-02 -7.707430720329284668e-01 1.737050712108612061e-01 1.233142241835594177e-02 -7.305406033992767334e-02
2.258017510175704956e-01 -4.997988641262054443e-01 -8.841848373413085938e-02 -1.369120776653289795e-01 -1.219603326171636581e-02 -2.424857020378112793e-01 6.846494078636169434e-01 3.807350099086761475e-01
6.859869509935379028e-02 -5.970827937126159668e-01 4.001782536506652832e-01 3.334240317344665527e-01 9.501601755619049072e-02 5.154957771301269531e-01 -2.750330865383148193e-01 1.306332051753997803e-01
1.116880550980567932e-01 -6.896051764488220215e-01 -1.904612630605697632e-01 -1.159980371594429016e-01 -4.573539793491363525e-01 3.253658115863800049e-01 1.160586699843406677e-01 3.656971156597137451e-01
2.850300073623657227e-01 -4.286938905715942383e-01 -5.685114488005638123e-02 3.327181339263916016e-01 -6.026200652122497559e-01 3.150001466274261475e-01 3.797024488449096680e-01 1.203992813825607300e-01
2.289086729288101196e-01 -5.352250337600708008e-01 1.398752909153699875e-02 5.656523108482360840e-01 -3.490014970302581787e-01 3.041584491729736328e-01 3.368967771530151367e-01 -1.147300079464912415e-01
2.251608371734619141e-01 -7.157883048057556152e-01 4.000240564346313477e-01 -4.489116072654724121e-01 1.132677644491195679e-01 1.953171193599700928e-01 1.431221216917037964e-01 -6.282071769237518311e-02
1.230883598327636719e-01 -3.893594145774841309e-01 1.444966346025466919e-01 7.099485956132411957e-03 -9.947979450225830078e-02 3.069145083427429199e-01 8.327793478965759277e-01 1.212625801563262939e-01
1.664612144231796265e-01 -6.627704501152038574e-01 -1.824608147144317627e-01 3.035194575786590576e-01 -6.085619330406188965e-01 3.783280774950981140e-02 -1.642464548349380493e-01 9.409678727388381958e-02
4.922315180301666260e-01 -2.404982596635818481e-01 6.138249039649963379e-01 3.008247613906860352e-01 1.778064221143722534e-01 1.504189372062683105e-01 -1.826449632644653320e-01 3.807779848575592041e-01
2.941683232784271240e-01 -5.518739819526672363e-01 1.497810333967208862e-01 1.978196501731872559e-01 2.464731484651565552e-01 3.863825798034667969e-01 2.154833227396011353e-01 5.393139123916625977e-01
4.972268044948577881e-01 -3.807971477508544922e-01 -5.866855755448341370e-02 3.623751699924468994e-01 -6.012173891067504883e-01 -3.119825422763824463e-01 1.013265624642372131e-01 6.275963038206100464e-02
3.626364171504974365e-01 -1.901728510856628418e-01 8.364064991474151611e-02 2.463377714157104492e-01 -3.367475867271423340e-01 5.638418793678283691e-01 3.859324455261230469e-01 4.294071793556213379e-01
9.379647672176361084e-02 -6.442431211471557617e-01 4.453565478324890137e-01 -4.849491715431213379e-01 1.243984699249267578e-01 -1.832083016633987427e-01 2.138966470956802368e-01 2.187301516532897949e-01
4.668963253498077393e-01 -4.004898667335510254e-01 -1.219439972192049026e-02 -5.476941168308258057e-02 -6.146929264068603516e-01 4.034451246261596680e-01 2.013087719678878784e-01 1.932009011507034302e-01
3.141744434833526611e-01 -1.099456697702407837e-01 1.702894419431686401e-01 2.755941748619079590e-01 -7.403485774993896484e-01 -1.553446650505065918e-01 3.711864352226257324e-01 2.724488675594329834e-01
4.605284929275512695e-01 -3.999991714954376221e-01 -3.496310487389564514e-02 1.165808588266372681e-01 -6.681714057922363281e-01 2.978652417659759521e-01 2.481116801500320435e-01 1.279244571924209595e-01
4.254453480243682861e-01 -3.188451826572418213e-01 1.717982590198516846e-01 3.898290395736694336e-01 -6.228549480438232422e-01 -2.936235666275024414e-01 1.903713345527648926e-01 -1.595249772071838379e-01
3.714964091777801514e-01 -1.216844916343688965e-01 1.541280895471572876e-01 2.202931791543960571e-01 -7.996404767036437988e-01 -1.739605218172073364e-01 2.634421288967132568e-01 1.892347782850265503e-01
3.682405054569244385e-01 -1.277325749397277832e-01 3.839772641658782959e-01 1.770699024200439453e-01 -7.686926722526550293e-01 -6.024405732750892639e-02 -2.633003592491149902e-01 7.379878312349319458e-02
4.589747488498687744e-01 -3.936702311038970947e-01 2.950291633605957031e-01 -4.363008588552474976e-02 2.725715339183807373e-01 6.174317374825477600e-02 2.538644373416900635e-01 6.347167491912841797e-01
-4.335567653179168701e-01 -6.174214482307434082e-01 2.401326149702072144e-01 3.223770558834075928e-01 -1.781813949346542358e-01 2.258454561233520508e-01 4.282263219356536865e-01 5.564296618103981018e-02
5.191283226013183594e-01 -5.427887439727783203e-01 -4.907738044857978821e-02 3.063716590404510498e-01 -4.271404147148132324e-01 8.139782398939132690e-02 2.807158827781677246e-01 -2.678397595882415771e-01
2.193756997585296631e-01 -4.045701324939727783e-01 1.112127155065536499e-01 -1.278608199208974838e-02 -7.700805068016052246e-01 -1.840435415506362915e-01 -2.633620798587799072e-01 2.817977964878082275e-01
-2.901717089116573334e-02 -5.777437686920166016e-01 1.785430461168289185e-01 3.027864098548889160e-01 -6.041722893714904785e-01 9.007036685943603516e-03 -4.139761328697204590e-01 -7.301677018404006958e-02
2.717550396919250488e-01 -8.668048679828643799e-02 1.693388968706130981e-01 4.045750796794891357e-01 -4.254776537418365479e-01 3.314739465713500977e-01 2.485761344432830811e-01 6.112142205238342285e-01
4.262255132198333740e-01 -3.307637572288513184e-01 2.226619273424148560e-01 7.949012517929077148e-02 -6.676700115203857422e-01 4.059115648269653320e-01 -4.229671135544776917e-02 -2.017268538475036621e-01
3.257170617580413818e-01 -2.197728902101516724e-01 1.742814294993877411e-02 5.843464136123657227e-01 -2.332444787025451660e-01 2.970399260520935059e-01 4.703880250453948975e-01 3.740898668766021729e-01
5.882290005683898926e-01 -3.855076730251312256e-01 2.801281213760375977e-01 -2.644202709197998047e-01 -3.072483837604522705e-01 5.347611010074615479e-02 4.916404485702514648e-01 -1.341972798109054565e-01
-8.561158925294876099e-02 -2.677101790904998779e-01 3.674083650112152100e-01 1.229409947991371155e-01 -7.983992099761962891e-01 -1.361116617918014526e-01 8.637336641550064087e-02 3.278267979621887207e-01
9.252115339040756226e-02 -4.564575254917144775e-01 4.386651813983917236e-01 -4.664240777492523193e-01 -6.990540027618408203e-02 3.783966302871704102e-01 1.565066128969192505e-01 4.478200376033782959e-01
3.190420866012573242e-01 -4.519262313842773438e-01 3.518787026405334473e-02 5.751033425331115723e-01 -4.874427616596221924e-01 2.077576965093612671e-01 2.310913354158401489e-01 -1.668111979961395264e-01
3.833154141902923584e-01 -5.691140890121459961e-01 3.914386034011840820e-01 -1.732010990381240845e-01 -7.138030976057052612e-02 -1.270255167037248611e-02 2.916982769966125488e-01 -5.055800080299377441e-01
-1.549912989139556885e-01 -5.363656878471374512e-01 2.563139200210571289e-01 8.816360682249069214e-02 -3.811519145965576172e-01 3.381401002407073975e-01 5.039138197898864746e-01 3.182376027107238770e-01
5.546757578849792480e-01 -2.690378129482269287e-01 1.043782457709312439e-01 2.729642391204833984e-01 -5.546661019325256348e-01 -1.981398165225982666e-01 4.135792851448059082e-01 -1.287929862737655640e-01
3.262416124343872070e-01 -5.784636735916137695e-01 5.593572258949279785e-01 6.180222705006599426e-02 3.545012474060058594e-01 -5.507734790444374084e-02 -2.889114022254943848e-01 1.734119504690170288e-01
5.793156623840332031e-01 -1.352838575839996338e-01 2.244825661182403564e-01 2.691048681735992432e-01 -7.160248160362243652e-01 -8.968176692724227905e-02 3.734151646494865417e-02 -3.395324572920799255e-02
5.545521974563598633e-01 -4.001740515232086182e-01 -1.757814176380634308e-02 -1.582178622484207153e-01 -6.778491735458374023e-01 -8.293995261192321777e-02 -9.660161286592483521e-02 1.769194602966308594e-01
2.769870758056640625e-01 -4.270473718643188477e-01 3.516140282154083252e-01 5.764397382736206055e-01 2.230509817600250244e-01 3.752668797969818115e-01 1.179855391383171082e-01 2.837184071540832520e-01
4.581894278526306152e-01 -3.269113898277282715e-01 1.902867667376995087e-02 2.168360948562622070e-01 -5.348324179649353027e-01 3.557771742343902588e-01 -2.763635218143463135e-01 3.831598758697509766e-01
-3.545230329036712646e-01 -7.081023454666137695e-01 9.223130531609058380e-03 1.227094680070877075e-01 -2.584289908409118652e-01 3.781321644783020020e-01 1.833695918321609497e-01 3.381833136081695557e-01
2.617324888706207275e-01 -5.361956954002380371e-01 4.200199842453002930e-01 2.660101652145385742e-01 3.134694397449493408e-01 -2.982717193663120270e-02 -2.380492091178894043e-01 4.909093677997589111e-01
1.575511544942855835e-01 -5.063586235046386719e-01 4.546432197093963623e-01 3.221811354160308838e-01 7.452294230461120605e-02 6.235727071762084961e-01 3.259339556097984314e-02 -1.132185682654380798e-01
-3.573077619075775146e-01 -4.887296259403228760e-01 2.123228013515472412e-01 2.148632258176803589e-01 -1.957051455974578857e-01 9.064146876335144043e-02 4.863185584545135498e-01 5.091218948364257812e-01
4.940266013145446777e-01 -2.925133407115936279e-01 1.281890720129013062e-01 2.836472392082214355e-01 -6.347111463546752930e-01 -3.499722778797149658e-01 1.632975637912750244e-01 -1.465626060962677002e-01
3.613470196723937988e-01 -4.049666523933410645e-01 1.418928802013397217e-02 5.050665736198425293e-01 -4.867895841598510742e-01 2.953110337257385254e-01 3.510444760322570801e-01 -5.226670950651168823e-02
-2.654336690902709961e-01 -3.608992397785186768e-01 4.163581728935241699e-01 4.462613537907600403e-02 -5.224653482437133789e-01 -4.380724132061004639e-01 7.238253951072692871e-02 3.922174274921417236e-01
5.031437277793884277e-01 -3.120838105678558350e-01 3.548175096511840820e-03 3.543449640274047852e-01 -5.558918714523315430e-01 -3.169016838073730469e-01 3.380267024040222168e-01 1.313879899680614471e-02
3.774260282516479492e-01 -3.946802914142608643e-01 1.017419323325157166e-01 6.056586503982543945e-01 -1.607291847467422485e-01 -5.406770706176757812e-01 6.483219563961029053e-02 4.727083817124366760e-02
2.658304572105407715e-01 -3.755034208297729492e-01 3.447821363806724548e-02 5.692804455757141113e-01 -6.211413741111755371e-01 7.498367875814437866e-02 2.634879052639007568e-01 -4.687570035457611084e-02
-1.776552349328994751e-01 -3.306039869785308838e-01 3.760297596454620361e-01 -2.543233931064605713e-01 -6.502157449722290039e-01 -2.860504090785980225e-01 1.179686114192008972e-01 3.667952120304107666e-01
3.383485078811645508e-01 -4.631298482418060303e-01 1.005725041031837463e-01 4.730193316936492920e-01 -5.569778084754943848e-01 1.842432916164398193e-01 1.072045266628265381e-01 -2.854927778244018555e-01
8.061077445745468140e-02 -5.977888703346252441e-01 4.943353235721588135e-01 4.104117751121520996e-01 2.924064695835113525e-01 3.221240639686584473e-01 -3.122739493846893311e-02 1.819468289613723755e-01
3.814256563782691956e-02 -5.880569219589233398e-01 2.517690360546112061e-01 3.404729068279266357e-01 -5.683465003967285156e-01 7.614367455244064331e-02 -2.037218809127807617e-01 -3.211021125316619873e-01
-1.636894196271896362e-01 -2.854782044887542725e-01 3.840351998805999756e-01 6.876875460147857666e-02 -6.411994695663452148e-01 -5.358808636665344238e-01 9.562916308641433716e-02 1.790135055780410767e-01
-2.442361228168010712e-02 -2.510308027267456055e-01 4.372935295104980469e-01 3.286505937576293945e-01 -7.854277491569519043e-01 -7.739946991205215454e-02 -3.758037695661187172e-03 1.193676069378852844e-01
6.005707979202270508e-01 -3.549200296401977539e-01 3.799343407154083252e-01 2.363758087158203125e-01 1.870763152837753296e-01 9.797859936952590942e-03 -2.723476588726043701e-01 4.515043795108795166e-01
-1.591240465641021729e-01 -7.199426889419555664e-01 4.172971844673156738e-01 -3.800716698169708252e-01 1.428005695343017578e-01 6.748081743717193604e-02 1.379526853561401367e-01 3.062582015991210938e-01
5.208566784858703613e-01 -2.794238328933715820e-01 9.787005931138992310e-02 1.043417900800704956e-01 -6.558194160461425781e-01 2.749792337417602539e-01 3.521527051925659180e-01 2.099489793181419373e-02
-3.541800081729888916e-01 -6.266883611679077148e-01 1.297242790460586548e-01 2.317101210355758667e-01 -2.388714253902435303e-01 2.162059843540191650e-01 4.596163928508758545e-01 3.102392852306365967e-01
4.866679608821868896e-01 -2.823341190814971924e-01 3.677632510662078857e-01 4.029884189367294312e-02 1.547982841730117798e-01 -1.679412461817264557e-02 1.627623140811920166e-01 7.041532993316650391e-01
1.952355355024337769e-01 -3.567529022693634033e-01 6.004645824432373047e-01 5.395013093948364258e-01 1.883843690156936646e-01 3.373600542545318604e-01 1.739725917577743530e-01 -5.851588770747184753e-02
2.337809354066848755e-01 -4.103196263313293457e-01 4.492317438125610352e-01 -1.537032984197139740e-02 3.675433620810508728e-02 2.955849766731262207e-01 -2.804057002067565918e-01 6.384277343750000000e-01
1.625826507806777954e-01 3.880128636956214905e-02 8.523518443107604980e-01 3.144339323043823242e-01 -1.135964468121528625e-01 -7.584843784570693970e-02 3.565764427185058594e-01 -2.974772267043590546e-02
3.215242326259613037e-01 -2.874149382114410400e-01 1.121842488646507263e-01 5.072999596595764160e-01 -3.986940383911132812e-01 -6.011661291122436523e-01 3.883634507656097412e-02 1.490312665700912476e-01
7.733375579118728638e-02 -4.223043322563171387e-01 3.401421010494232178e-01 -6.781640648841857910e-02 -7.066252231597900391e-01 -1.216486990451812744e-01 2.503677308559417725e-01 -3.443560004234313965e-01
2.423960417509078979e-01 -3.967059850692749023e-01 5.505900084972381592e-02 3.888013362884521484e-01 -7.063877582550048828e-01 1.719330549240112305e-01 3.140500783920288086e-01 -4.998460784554481506e-02
3.460677564144134521e-01 -3.418278396129608154e-01 3.504843115806579590e-01 -2.106436491012573242e-01 2.730724029242992401e-02 -2.422244474291801453e-02 -1.142420098185539246e-01 7.627564072608947754e-01
3.147749602794647217e-01 -6.220111846923828125e-01 -2.009733766317367554e-01 -7.890883088111877441e-02 -5.964665412902832031e-01 1.159658208489418030e-01 -1.299099922180175781e-01 2.851405441761016846e-01
3.551781177520751953e-01 -3.836524486541748047e-01 -1.524394899606704712e-01 8.163145184516906738e-02 -5.828598141670227051e-01 5.122622847557067871e-02 2.641378641128540039e-01 5.335158705711364746e-01
-2.088698446750640869e-01 -3.743454813957214355e-01 3.241509497165679932e-01 4.296217560768127441e-01 -2.017709165811538696e-01 2.459218204021453857e-01 6.186905503273010254e-01 2.064542025327682495e-01
5.421178340911865234e-01 -4.810403883457183838e-01 -1.220096722245216370e-01 1.542026400566101074e-01 -6.258097887039184570e-01 -2.314121834933757782e-02 2.090725600719451904e-01 -1.260285824537277222e-02
-3.069658530876040459e-03 -5.075073242187500000e-01 4.140267968177795410e-01 -1.837363392114639282e-01 2.175995558500289917e-01 1.283348947763442993e-01 2.694578468799591064e-01 6.331055164337158203e-01
1.486902981996536255e-01 -6.574069261550903320e-01 3.472972512245178223e-01 -6.256613135337829590e-01 -1.549758017063140869e-01 -6.335316598415374756e-02 5.417740717530250549e-02 5.170674994587898254e-02
5.363525822758674622e-02 -1.432485785335302353e-02 5.491085648536682129e-01 1.896256655454635620e-01 -7.554271817207336426e-01 6.207851693034172058e-02 -9.786140173673629761e-02 2.744801044464111328e-01
6.063107848167419434e-01 -4.452662467956542969e-01 2.525574862957000732e-01 -5.071168765425682068e-02 1.008725240826606750e-01 7.411219179630279541e-02 -1.737080812454223633e-01 5.673851370811462402e-01
-3.360619843006134033e-01 -3.476578295230865479e-01 6.169447302818298340e-01 4.162330627441406250e-01 -1.814717203378677368e-01 -3.611250817775726318e-01 3.122260048985481262e-02 2.191061824560165405e-01
-4.140181243419647217e-01 -6.262388825416564941e-01 3.820709586143493652e-01 1.490837782621383667e-01 -3.888891935348510742e-01 9.333416819572448730e-02 3.159710764884948730e-01 -9.179326891899108887e-02
5.988919138908386230e-01 -2.398341447114944458e-01 4.602856040000915527e-01 -1.979841738939285278e-01 8.501292765140533447e-02 1.603100448846817017e-01 6.504916399717330933e-02 5.436816215515136719e-01
1.743135899305343628e-01 -4.437536895275115967e-01 3.581627011299133301e-01 -2.848986387252807617e-01 -4.951994717121124268e-01 -1.056588888168334961e-01 4.454545378684997559e-01 -3.292927443981170654e-01
6.295360922813415527e-01 -3.873393237590789795e-01 1.390564441680908203e-01 2.260103076696395874e-01 -1.920145377516746521e-02 2.785686850547790527e-01 2.276907116174697876e-01 5.034114718437194824e-01
2.507875263690948486e-01 -5.964806675910949707e-01 -2.046806178987026215e-02 4.294221103191375732e-01 -3.184617459774017334e-01 3.158484697341918945e-01 3.282286822795867920e-01 -2.959423959255218506e-01
6.159515380859375000e-01 -4.139331877231597900e-01 3.843650221824645996e-01 -1.219474002718925476e-01 1.812104731798171997e-01 8.982991427183151245e-02 -6.408257782459259033e-02 4.915708899497985840e-01
-2.967797592282295227e-02 -7.958142161369323730e-01 -2.615932226181030273e-01 1.889234483242034912e-01 -4.766347408294677734e-01 7.739020884037017822e-02 -1.769147999584674835e-02 1.679073721170425415e-01
-3.721006512641906738e-01 -7.864218354225158691e-01 1.287003457546234131e-01 2.146583497524261475e-01 -9.044241160154342651e-02 -2.891156375408172607e-01 2.658069133758544922e-01 1.342342346906661987e-01
4.375804662704467773e-01 -5.547126531600952148e-01 -1.646019220352172852e-01 -3.126709535717964172e-02 -5.538966059684753418e-01 3.114412426948547363e-01 1.642365753650665283e-01 2.048780471086502075e-01
5.138060450553894043e-01 -2.709800899028778076e-01 4.678745269775390625e-01 -3.341708183288574219e-01 4.970482550561428070e-03 1.895032376050949097e-01 2.489685565233230591e-01 4.838128685951232910e-01
3.637460768222808838e-01 -4.730630218982696533e-01 8.315237611532211304e-02 3.180589079856872559e-01 -5.108247399330139160e-01 -2.873391807079315186e-01 3.255933523178100586e-01 -2.937816977500915527e-01
-3.230149447917938232e-01 -7.316928505897521973e-01 6.599178910255432129e-02 -7.942085713148117065e-02 -3.094563484191894531e-01 -4.426666796207427979e-01 7.144671678543090820e-02 2.297887057065963745e-01
2.087204754352569580e-01 -4.962453618645668030e-02 8.530787825584411621e-01 4.597778618335723877e-02 -8.255655318498611450e-02 -2.111554294824600220e-01 4.154144823551177979e-01 1.201492361724376678e-02
-1.251818239688873291e-01 -5.149038434028625488e-01 2.545809745788574219e-01 3.938791453838348389e-01 -6.554515957832336426e-01 -2.753006853163242340e-02 -2.285155504941940308e-01 -1.290630996227264404e-01
-3.211029171943664551e-01 -3.447765409946441650e-01 5.091995000839233398e-01 5.130662322044372559e-01 -2.560213208198547363e-01 -3.891206681728363037e-01 9.154419600963592529e-02 1.736630946397781372e-01
1.628142446279525757e-01 -4.249943494796752930e-01 -8.155881613492965698e-02 -1.677893400192260742e-01 -6.695220470428466797e-01 -1.633973866701126099e-01 1.148774400353431702e-01 5.195295214653015137e-01
-3.255786597728729248e-01 -3.084198832511901855e-01 6.985151767730712891e-01 1.742801666259765625e-01 -3.474651277065277100e-02 -2.293666154146194458e-01 3.437691330909729004e-01 3.295224308967590332e-01
4.132469296455383301e-01 -1.916246861219406128e-01 9.517592936754226685e-02 2.423337996006011963e-01 -5.801958441734313965e-01 2.567236721515655518e-01 -7.964569330215454102e-02 5.620008111000061035e-01
-3.294562995433807373e-01 -2.338430136442184448e-01 4.841522574424743652e-01 5.229560136795043945e-01 -3.561393022537231445e-01 -1.085286866873502731e-02 9.129049628973007202e-02 4.400029778480529785e-01
1.443756818771362305e-01 -1.343830972909927368e-01 4.068013727664947510e-01 -1.747128814458847046e-01 -8.226675391197204590e-01 7.994089275598526001e-02 2.407553419470787048e-02 2.851894199848175049e-01
2.024674564599990845e-01 -6.021978259086608887e-01 4.052785634994506836e-01 -4.506453573703765869e-01 1.427805870771408081e-01 6.981842964887619019e-02 6.003631278872489929e-02 4.474007487297058105e-01
4.394516646862030029e-01 -6.027507781982421875e-01 5.313087254762649536e-03 -2.019656002521514893e-01 -5.775585770606994629e-02 -5.455852150917053223e-01 3.167005181312561035e-01 -3.817369788885116577e-02
3.790501356124877930e-01 -4.049646854400634766e-01 -9.425441175699234009e-02 5.843289494514465332e-01 -3.394584655761718750e-01 2.634413540363311768e-01 -9.178727865219116211e-02 3.859300613403320312e-01
1.474196612834930420e-01 -1.982814520597457886e-01 2.007733285427093506e-01 2.517138794064521790e-02 -2.228470295667648315e-01 5.477244406938552856e-02 8.358640074729919434e-01 3.829869925975799561e-01
3.571787774562835693e-01 -3.984549641609191895e-01 4.276605322957038879e-03 3.409644663333892822e-01 -3.713484704494476318e-01 3.901393115520477295e-01 5.533836483955383301e-01 -3.224937245249748230e-02
3.216721415519714355e-01 -1.996947973966598511e-01 3.692592084407806396e-01 5.157741308212280273e-01 -2.099728882312774658e-01 -4.578500092029571533e-01 4.353378415107727051e-01 -1.050691157579421997e-01
4.083335772156715393e-02 -3.028733730316162109e-01 7.796462625265121460e-02 2.344958782196044922e-01 -7.055259346961975098e-01 -4.650280177593231201e-01 4.261749982833862305e-02 3.601377010345458984e-01
3.442985415458679199e-01 -3.114044070243835449e-01 3.029412627220153809e-01 6.719567775726318359e-01 -2.701964378356933594e-01 -3.813620805740356445e-01 1.500208526849746704e-01 1.540159154683351517e-02
-1.407669633626937866e-01 -3.828208744525909424e-01 2.703650295734405518e-01 -2.986132800579071045e-01 -5.297638177871704102e-01 -4.142271578311920166e-01 9.559134393930435181e-02 4.582510292530059814e-01
1.287912726402282715e-01 -4.506243169307708740e-01 3.223976790904998779e-01 4.096721112728118896e-01 -5.879026055335998535e-01 8.307862281799316406e-02 -3.299411535263061523e-01 -2.172242403030395508e-01
-1.111583560705184937e-01 -6.149820089340209961e-01 3.315091431140899658e-01 4.372326284646987915e-02 -5.645249485969543457e-01 4.653717949986457825e-02 -5.604089051485061646e-02 -4.166968166828155518e-01
2.101721018552780151e-01 -5.204093828797340393e-02 3.769865930080413818e-01 -1.805360913276672363e-01 -8.038514852523803711e-01 -7.266412675380706787e-02 1.985382437705993652e-01 2.958589792251586914e-01
7.340081036090850830e-02 -5.072780251502990723e-01 6.910067796707153320e-01 3.315754830837249756e-01 3.057627975940704346e-01 -3.500719740986824036e-02 -2.139941751956939697e-01 9.663747996091842651e-02
3.323554396629333496e-01 -3.105879127979278564e-01 3.027674509212374687e-03 2.403467446565628052e-01 -7.065340280532836914e-01 8.421044051647186279e-02 4.693956673145294189e-01 9.319481253623962402e-02
7.813884615898132324e-01 -3.116502761840820312e-01 2.618314921855926514e-01 1.572007834911346436e-01 2.751554548740386963e-01 1.394093930721282959e-01 2.814203202724456787e-01 1.571478843688964844e-01
3.928587734699249268e-01 -2.854403257369995117e-01 1.285180896520614624e-01 2.275824695825576782e-01 -7.686061263084411621e-01 1.468298882246017456e-01 2.887229025363922119e-01 1.413982640951871872e-02
1.826219856739044189e-01 -5.109915733337402344e-01 6.791452169418334961e-01 6.316089630126953125e-02 2.786632478237152100e-01 3.952296972274780273e-01 4.497313126921653748e-02 -6.653459370136260986e-02
2.979868650436401367e-01 -3.822443783283233643e-01 4.042912721633911133e-01 -2.197341918945312500e-01 4.108345508575439453e-02 3.395476341247558594e-01 8.049545437097549438e-02 6.556667089462280273e-01
4.125655591487884521e-01 -4.227422773838043213e-01 4.573804438114166260e-01 -8.061305433511734009e-02 -4.525731503963470459e-01 -8.808114379644393921e-02 -5.518364533782005310e-02 -4.687829613685607910e-01
3.208212926983833313e-02 -2.571265697479248047e-01 4.603905677795410156e-01 1.836926043033599854e-01 -7.837745547294616699e-01 -7.392396032810211182e-02 -2.726770192384719849e-02 2.581538856029510498e-01
-3.791666328907012939e-01 -6.722824573516845703e-01 1.474707275629043579e-01 5.713745355606079102e-01 -1.381196826696395874e-01 -1.271664537489414215e-02 6.698476523160934448e-02 1.797968149185180664e-01
2.455660142004489899e-02 -4.898190796375274658e-01 2.546072304248809814e-01 2.962867319583892822e-01 -7.468819618225097656e-01 -1.048372983932495117e-01 -1.423301175236701965e-03 -1.950330883264541626e-01
2.296570688486099243e-01 -5.778497457504272461e-01 1.030404940247535706e-01 1.564020104706287384e-02 -5.641145110130310059e-01 5.204079300165176392e-02 3.479405939579010010e-01 -4.006109237670898438e-01
3.783246576786041260e-01 -5.731260776519775391e-01 3.571877181529998779e-01 -4.537127315998077393e-01 1.456196606159210205e-01 1.756156831979751587e-01 2.565315365791320801e-01 2.776763439178466797e-01
6.407032608985900879e-01 -4.021574556827545166e-01 2.487111985683441162e-01 5.246838089078664780e-03 1.042486280202865601e-01 1.271350085735321045e-01 -1.781656593084335327e-01 5.541748404502868652e-01
-1.886660233139991760e-02 -6.134884953498840332e-01 6.049916148185729980e-01 2.670294642448425293e-01 1.905547082424163818e-01 2.979200184345245361e-01 1.124803051352500916e-01 -2.196291685104370117e-01
4.878177940845489502e-01 -5.023771524429321289e-01 4.440370202064514160e-01 -1.328317970037460327e-01 3.249890170991420746e-03 -1.906259506940841675e-01 3.336778879165649414e-01 -3.835990130901336670e-01
-2.118901312351226807e-01 -6.087707281112670898e-01 4.436181187629699707e-01 -3.336856141686439514e-02 -5.279919505119323730e-01 4.882015660405158997e-02 -1.485324203968048096e-01 -2.887376546859741211e-01
9.704215824604034424e-02 -4.233962297439575195e-01 4.202777445316314697e-01 5.030612945556640625e-01 2.379892468452453613e-01 3.782699406147003174e-01 1.229375153779983521e-01 4.083797335624694824e-01
2.699257731437683105e-01 -2.287912070751190186e-01 8.011975139379501343e-02 5.722866058349609375e-01 -3.398124277591705322e-01 3.800264298915863037e-01 2.497039139270782471e-01 4.675672352313995361e-01
9.731709212064743042e-02 -4.024464190006256104e-01 7.947582602500915527e-01 2.623020708560943604e-01 2.608396112918853760e-01 1.760650128126144409e-01 1.701168864965438843e-01 1.213645562529563904e-02
1.392024010419845581e-01 -4.422963559627532959e-01 7.038595676422119141e-01 -5.202363133430480957e-01 -1.130317747592926025e-01 4.755380004644393921e-02 6.160463765263557434e-02 -9.995347820222377777e-03
-3.894590735435485840e-01 -5.394394993782043457e-01 4.074442982673645020e-01 4.663872420787811279e-01 -2.028311938047409058e-01 -3.026030957698822021e-01 1.846400648355484009e-01 8.365307003259658813e-02
1.278929710388183594e-01 -4.952052533626556396e-01 6.495520472526550293e-01 3.487547636032104492e-01 1.918534189462661743e-01 2.665963470935821533e-01 6.458485871553421021e-02 -2.877756953239440918e-01
-2.467803098261356354e-02 -2.312033772468566895e-01 2.202174216508865356e-01 1.565285176038742065e-01 -7.509219646453857422e-01 -3.076245784759521484e-01 3.991067409515380859e-01 2.348110079765319824e-01
1.909516602754592896e-01 -1.952968686819076538e-01 3.342717885971069336e-01 -1.570781022310256958e-01 -8.468683362007141113e-01 1.227583512663841248e-01 -8.241312205791473389e-02 2.234680652618408203e-01
2.510785758495330811e-01 -2.500128149986267090e-01 3.728527426719665527e-01 -1.608084887266159058e-02 -7.803068161010742188e-01 9.553473442792892456e-02 2.144532054662704468e-01 -2.667949497699737549e-01
1.161213144659996033e-01 -3.495275974273681641e-01 5.276301503181457520e-01 -2.797550857067108154e-01 3.187160938978195190e-02 4.185268878936767578e-01 4.005907773971557617e-01 4.135655164718627930e-01
-3.257686197757720947e-01 -4.518142044544219971e-01 3.994642198085784912e-01 2.859162390232086182e-01 -6.344813108444213867e-01 1.027858108282089233e-01 -1.778002530336380005e-01 6.061741337180137634e-02
-3.545044958591461182e-01 -4.688190817832946777e-01 2.317278981208801270e-01 6.600998640060424805e-01 -2.155973315238952637e-01 6.009995564818382263e-02 8.877669274806976318e-02 3.273072242736816406e-01
4.742774069309234619e-01 -4.075404107570648193e-01 -8.320218324661254883e-02 2.027903646230697632e-01 -7.199744582176208496e-01 -5.051265656948089600e-02 2.721869200468063354e-02 1.981657445430755615e-01
4.911976680159568787e-02 -6.985118389129638672e-01 -1.063347235321998596e-01 4.239155650138854980e-01 1.244791299104690552e-01 -5.352162197232246399e-02 5.275479555130004883e-01 1.482912003993988037e-01
7.505651097744703293e-03 -3.215683102607727051e-01 1.031315177679061890e-01 2.020810246467590332e-01 -7.644172310829162598e-01 -3.457102477550506592e-01 2.005343884229660034e-01 3.178070783615112305e-01
6.647701859474182129e-01 -2.591839730739593506e-01 3.616541624069213867e-01 -1.513422280550003052e-01 1.734701357781887054e-02 -4.211685359477996826e-01 3.963231146335601807e-01 -4.949879646301269531e-02
1.918410360813140869e-01 -5.459300279617309570e-01 1.828610002994537354e-01 1.455185562372207642e-01 -5.788605809211730957e-01 3.471854329109191895e-02 -5.204211473464965820e-01 -5.848542228341102600e-02
2.865158719941973686e-03 -4.222690761089324951e-01 6.614704728126525879e-01 2.721281945705413818e-01 1.277042180299758911e-01 5.095742344856262207e-01 1.624218970537185669e-01 -8.791257441043853760e-02
-3.631684780120849609e-01 -7.314513921737670898e-01 2.916109263896942139e-01 2.884937226772308350e-01 7.545414566993713379e-02 -3.525593578815460205e-01 1.037178710103034973e-01 1.551550626754760742e-01
1.324384510517120361e-01 -5.540946125984191895e-01 5.404551029205322266e-01 -5.180556178092956543e-01 -6.446028500795364380e-02 2.058449834585189819e-01 -1.178857758641242981e-01 2.335414290428161621e-01
-4.488413780927658081e-02 -5.723099708557128906e-01 1.859519630670547485e-01 4.946727156639099121e-01 1.436349302530288696e-01 -6.553228013217449188e-03 5.423012971878051758e-01 2.764112651348114014e-01
2.569062709808349609e-01 -5.119122266769409180e-01 4.192815423011779785e-01 4.989945888519287109e-01 3.187899589538574219e-01 2.690087258815765381e-01 2.573197185993194580e-01 8.334396779537200928e-02
-3.479664921760559082e-01 -2.491134107112884521e-01 6.235013008117675781e-01 4.080952107906341553e-01 -3.281276226043701172e-01 -1.090141460299491882e-01 1.141005754470825195e-01 3.591595292091369629e-01
-3.714403808116912842e-01 -3.915308713912963867e-01 3.784827589988708496e-01 5.761647969484329224e-02 -5.708374381065368652e-01 -4.846743831876665354e-04 8.884753286838531494e-02 4.779301881790161133e-01
5.486589670181274414e-01 -2.831123471260070801e-01 7.782583683729171753e-02 1.844578534364700317e-01 -7.082592844963073730e-01 -2.504591643810272217e-01 9.912123531103134155e-02 -6.747658550739288330e-02
1.393163055181503296e-01 -6.417170763015747070e-01 3.651043474674224854e-01 4.035353064537048340e-01 3.369838297367095947e-01 3.526118397712707520e-01 1.688354313373565674e-01 7.905504107475280762e-02
4.429732263088226318e-02 -7.285295426845550537e-02 5.097887516021728516e-01 3.550289273262023926e-01 -7.092939019203186035e-01 -4.032879695296287537e-02 -2.387325167655944824e-01 2.123270481824874878e-01
8.017516881227493286e-02 -5.512759685516357422e-01 5.726160407066345215e-01 3.897812962532043457e-01 2.596465051174163818e-01 8.251938968896865845e-02 -2.880666851997375488e-01 2.294343113899230957e-01
-3.955047726631164551e-01 -7.294337749481201172e-01 2.080502212047576904e-01 6.373813748359680176e-02 -2.756222486495971680e-01 -4.168398082256317139e-01 -3.445904329419136047e-02 1.150845512747764587e-01
8.351078577106818557e-05 -7.749983668327331543e-01 6.841110438108444214e-02 2.369456440210342407e-01 1.964201964437961578e-02 1.818481534719467163e-01 5.047130584716796875e-01 2.244203835725784302e-01
4.530596733093261719e-01 -1.192330867052078247e-01 4.872603118419647217e-01 1.722997874021530151e-01 -6.516053080558776855e-01 -8.515554666519165039e-02 -2.526250183582305908e-01 -1.332296133041381836e-01
5.481312274932861328e-01 -4.531858265399932861e-01 -2.971899509429931641e-02 -1.627552658319473267e-01 -6.453925967216491699e-01 2.061184495687484741e-01 6.077614799141883850e-02 6.397074460983276367e-02
6.629392504692077637e-01 -2.914780378341674805e-01 4.110409319400787354e-02 8.438345789909362793e-02 -5.907829999923706055e-01 3.095642626285552979e-01 -3.209708258509635925e-02 1.444197893142700195e-01
4.492172598838806152e-01 -5.115429162979125977e-01 3.495401740074157715e-01 -4.858359694480895996e-01 8.369760960340499878e-02 1.341057419776916504e-01 2.727032601833343506e-01 2.809911370277404785e-01
2.075424939393997192e-01 -7.444047927856445312e-02 7.704228758811950684e-01 8.222924917936325073e-02 -2.235637307167053223e-01 -3.898874521255493164e-01 3.504342436790466309e-01 -1.620941460132598877e-01
-1.831867098808288574e-01 -1.943812221288681030e-01 4.802294373512268066e-01 -2.778556896373629570e-03 -7.822098135948181152e-01 8.085359632968902588e-02 4.379440471529960632e-02 2.787885963916778564e-01
5.231750607490539551e-01 -5.971119999885559082e-01 3.327754437923431396e-01 -2.293137311935424805e-01 -1.425088662654161453e-02 -1.842373460531234741e-01 2.128593772649765015e-01 -3.563218712806701660e-01
2.377024292945861816e-01 -6.252079010009765625e-01 3.679297268390655518e-01 3.707305788993835449e-01 2.607951164245605469e-01 3.627754747867584229e-01 -1.189946234226226807e-01 2.569420337677001953e-01
3.380490839481353760e-01 -5.009513497352600098e-01 6.220504045486450195e-01 -3.362596631050109863e-01 2.326734066009521484e-01 1.530243307352066040e-01 -4.940275847911834717e-02 2.340069413185119629e-01
8.060587048530578613e-01 -4.720280468463897705e-01 1.709177643060684204e-01 -1.647946685552597046e-01 8.592760562896728516e-02 -5.229566246271133423e-02 2.303463518619537354e-01 -8.894487470388412476e-02
-2.245845049619674683e-01 -2.586682140827178955e-01 3.782663941383361816e-01 3.253069818019866943e-01 -4.952585101127624512e-01 -3.215783536434173584e-01 -1.402886956930160522e-01 5.151388049125671387e-01
1.789809614419937134e-01 -1.967396885156631470e-01 8.265911340713500977e-01 1.159971654415130615e-01 -3.564529493451118469e-02 -4.305705428123474121e-01 1.301695406436920166e-01 -1.701335310935974121e-01
2.662788331508636475e-01 -3.813298940658569336e-01 2.728366553783416748e-01 5.108683109283447266e-01 -1.035074591636657715e-01 -5.851072669029235840e-01 3.055004179477691650e-01 -4.315086081624031067e-02
2.691795527935028076e-01 -7.328912019729614258e-01 -2.269590198993682861e-01 3.884238600730895996e-01 -3.412592709064483643e-01 1.470248103141784668e-01 1.936420947313308716e-01 -1.116143837571144104e-01
4.148448407649993896e-01 -2.306234836578369141e-01 4.632354080677032471e-01 -1.038121506571769714e-01 4.783934727311134338e-02 1.165355816483497620e-01 1.207127943634986877e-01 7.203553318977355957e-01
3.894552588462829590e-01 -3.970070779323577881e-01 4.056032001972198486e-01 7.089960575103759766e-02 1.037491708993911743e-01 8.140747994184494019e-02 -2.856874167919158936e-01 6.497393250465393066e-01
5.937204360961914062e-01 -3.151202201843261719e-01 4.568811058998107910e-01 -1.720565706491470337e-01 -1.302523445338010788e-02 -4.033454656600952148e-01 3.450571298599243164e-01 -1.671219617128372192e-01
2.873608767986297607e-01 -2.213345170021057129e-01 1.023076549172401428e-01 5.469484925270080566e-01 -4.921975135803222656e-01 2.257994562387466431e-01 -1.946459412574768066e-01 4.771626889705657959e-01
4.056770503520965576e-01 -4.660615026950836182e-01 1.624714732170104980e-01 -3.246336281299591064e-01 -3.267940580844879150e-01 -5.071341395378112793e-01 3.438274264335632324e-01 -6.505618989467620850e-02
-3.922497034072875977e-01 -7.617661952972412109e-01 1.152828857302665710e-01 4.431038498878479004e-01 -2.382432855665683746e-02 -3.933688998222351074e-02 1.858738437294960022e-02 2.318640053272247314e-01
-1.284185498952865601e-01 -5.854303836822509766e-01 3.574390411376953125e-01 -3.251214325428009033e-01 1.963509013876318932e-03 2.680072784423828125e-01 4.802129864692687988e-01 3.238472342491149902e-01
1.761543601751327515e-01 -7.331521511077880859e-01 3.631699085235595703e-01 3.438643217086791992e-01 3.396087288856506348e-01 2.115283720195293427e-02 -6.989919394254684448e-02 -2.462825626134872437e-01
3.689547777175903320e-01 -5.005934238433837891e-01 4.558500647544860840e-01 -2.571921348571777344e-01 -1.320035010576248169e-01 -2.022837996482849121e-01 1.225839257240295410e-01 -5.157140493392944336e-01
3.307968378067016602e-01 -3.391519486904144287e-01 4.869136810302734375e-01 -1.254421919584274292e-01 1.340167671442031860e-01 -5.864222347736358643e-02 -1.694954782724380493e-01 6.874595880508422852e-01
-2.990504205226898193e-01 -5.181160569190979004e-01 2.323958128690719604e-01 -7.951417006552219391e-03 -5.697450637817382812e-01 -3.395679295063018799e-01 -1.058458536863327026e-01 3.700468838214874268e-01
1.831084191799163818e-01 -9.369660168886184692e-03 8.799253106117248535e-01 1.977745294570922852e-01 -1.379646211862564087e-01 -2.323177307844161987e-01 2.828305065631866455e-01 -1.121787470765411854e-03
4.086208343505859375e-01 -5.724284648895263672e-01 3.857103288173675537e-01 2.983309924602508545e-01 3.141734600067138672e-01 1.999175995588302612e-01 -2.599518299102783203e-01 2.476571351289749146e-01
3.325670957565307617e-01 -1.453264951705932617e-01 2.926639318466186523e-01 2.872245609760284424e-01 -7.832937240600585938e-01 -1.967240273952484131e-01 2.176757901906967163e-01 -2.229810692369937897e-02
3.983393013477325439e-01 -4.589933753013610840e-01 3.720372021198272705e-01 -2.708015143871307373e-01 -2.645229399204254150e-01 -1.907527148723602295e-01 5.014690160751342773e-01 -2.471348792314529419e-01
-3.370009958744049072e-01 -5.488257408142089844e-01 4.406755864620208740e-01 1.037033498287200928e-01 -4.818404316902160645e-01 -2.117963284254074097e-01 -2.863239645957946777e-01 1.458143889904022217e-01
1.105865389108657837e-01 -4.463890194892883301e-01 6.981925368309020996e-01 -5.312910676002502441e-01 -1.221625506877899170e-01 7.450777571648359299e-03 6.112603098154067993e-02 -7.003253791481256485e-03
3.825268149375915527e-01 -5.153744220733642578e-01 5.987098217010498047e-01 -1.060687974095344543e-01 2.215502262115478516e-01 1.626576036214828491e-01 -3.374973535537719727e-01 1.700357943773269653e-01
6.662890911102294922e-01 -3.662379086017608643e-01 2.566816806793212891e-01 -3.202007114887237549e-01 -2.009201794862747192e-01 -6.273129582405090332e-02 4.243044555187225342e-01 -1.708101779222488403e-01
2.859130501747131348e-01 -4.541310071945190430e-01 5.804284214973449707e-01 -3.826969563961029053e-01 2.087146192789077759e-01 -5.410720780491828918e-02 1.256694644689559937e-01 4.078998267650604248e-01
5.417476892471313477e-01 -4.686681926250457764e-02 6.985121965408325195e-01 3.269720673561096191e-01 -5.605643242597579956e-02 -2.894923985004425049e-01 -2.306563034653663635e-02 -1.483333408832550049e-01
7.531126141548156738e-01 -5.633959174156188965e-01 1.299676597118377686e-01 -2.530666589736938477e-01 1.489559113979339600e-01 -2.201603353023529053e-02 1.019441932439804077e-01 -3.750661015510559082e-02
4.877335131168365479e-01 -4.103145897388458252e-01 2.992056906223297119e-01 1.583038480021059513e-03 2.357375472784042358e-01 1.822114437818527222e-01 2.163954228162765503e-01 6.071498990058898926e-01
-4.286155477166175842e-02 -6.604926586151123047e-01 5.064971446990966797e-01 -3.913664817810058594e-01 7.048682123422622681e-02 2.500265538692474365e-01 -8.873222023248672485e-02 2.772186100482940674e-01
-2.427024990320205688e-01 -8.756026625633239746e-01 1.595842540264129639e-01 3.303768932819366455e-01 7.094655930995941162e-02 -1.824037581682205200e-01 -8.866798132658004761e-03 -3.763328492641448975e-02
6.761757284402847290e-02 -1.738922148942947388e-01 8.749473094940185547e-01 5.175961181521415710e-02 5.554047599434852600e-02 -3.681383728981018066e-01 2.364560514688491821e-01 4.955153539776802063e-02
2.570765614509582520e-01 -5.975153446197509766e-01 2.317633666098117828e-02 4.896591603755950928e-01 -2.659381926059722900e-01 1.239266768097877502e-01 3.894103765487670898e-01 -3.144237995147705078e-01
3.195121884346008301e-01 -3.911958336830139160e-01 1.668600291013717651e-01 5.674031376838684082e-01 -2.170859426259994507e-01 -5.688595175743103027e-01 1.463912278413772583e-01 -5.414368212223052979e-02
2.847211062908172607e-01 -4.508674442768096924e-01 9.864342212677001953e-02 6.745175123214721680e-01 -4.192825555801391602e-01 6.811688095331192017e-02 1.232287362217903137e-01 -2.352129966020584106e-01
7.037138342857360840e-01 -3.769672811031341553e-01 3.879495263099670410e-01 -1.898680180311203003e-01 1.381883770227432251e-01 -2.369512021541595459e-01 3.174501955509185791e-01 -1.054806541651487350e-02
-2.944897711277008057e-01 -4.865257441997528076e-01 4.612922668457031250e-01 -6.895855069160461426e-02 -5.697401165962219238e-01 -1.414905190467834473e-01 -3.230515718460083008e-01 1.001847237348556519e-01
3.871980905532836914e-01 -6.485596895217895508e-01 4.788467586040496826e-01 -3.431023061275482178e-01 2.307529300451278687e-01 1.209642216563224792e-01 -1.196685135364532471e-01 -1.531965285539627075e-02
5.887472257018089294e-02 -6.681780815124511719e-01 4.269853532314300537e-01 -5.044911503791809082e-01 -8.057686500251293182e-03 2.319583296775817871e-01 1.075549796223640442e-01 2.186464369297027588e-01
2.347292006015777588e-01 -2.965333312749862671e-02 3.105111718177795410e-01 1.015239208936691284e-01 -7.640185952186584473e-01 -3.233072161674499512e-01 6.375331431627273560e-02 3.807654082775115967e-01
-2.243120372295379639e-01 -5.971512198448181152e-01 1.591351777315139771e-01 -2.096536308526992798e-01 -4.614407122135162354e-01 -4.500801861286163330e-01 3.134421110153198242e-01 1.003507152199745178e-01
-3.318204581737518311e-01 -3.904713690280914307e-01 4.345613718032836914e-01 1.104647368192672729e-01 -4.294750392436981201e-01 -4.291053116321563721e-01 -5.854250490665435791e-02 4.054304957389831543e-01
-3.820988833904266357e-01 -7.733220458030700684e-01 1.782387793064117432e-01 3.866384029388427734e-01 -3.702728077769279480e-02 -2.100416272878646851e-01 1.180384606122970581e-01 1.236682161688804626e-01
1.723214983940124512e-01 -2.989975512027740479e-01 2.792297899723052979e-01 7.543408125638961792e-02 -8.529063463211059570e-01 4.369654133915901184e-02 -4.839527606964111328e-02 2.560185492038726807e-01
1.576085686683654785e-01 -2.664536833763122559e-01 1.139174103736877441e-01 -4.551176354289054871e-02 -8.105091452598571777e-01 1.542720645666122437e-01 3.134095072746276855e-01 3.319081962108612061e-01
5.613779425621032715e-01 -2.412495017051696777e-01 5.345436334609985352e-01 4.316438436508178711e-01 1.783212646842002869e-02 -3.447065949440002441e-01 -1.023796200752258301e-01 -1.580442637205123901e-01
4.968062639236450195e-01 -4.177769124507904053e-01 3.264975547790527344e-01 -5.422489717602729797e-02 2.137650698423385620e-01 2.382090687751770020e-01 2.832531630992889404e-01 5.351948738098144531e-01
1.990015357732772827e-01 -8.127474784851074219e-01 -3.621706664562225342e-01 -3.633080050349235535e-02 -3.077612221240997314e-01 1.960152015089988708e-02 1.741824448108673096e-01 2.047238051891326904e-01
4.248311743140220642e-02 -1.543989926576614380e-01 8.822005391120910645e-01 8.113797008991241455e-02 -4.988734796643257141e-02 -2.760428786277770996e-01 3.067620694637298584e-01 -1.292427480220794678e-01
3.162217512726783752e-02 -5.392262339591979980e-01 2.429187893867492676e-01 1.696226447820663452e-01 -6.799200177192687988e-01 -1.745919883251190186e-01 1.122170872986316681e-02 -3.571475446224212646e-01
6.717961430549621582e-01 -2.716231048107147217e-01 3.033551871776580811e-01 -3.185291290283203125e-01 -2.870491445064544678e-01 5.018347501754760742e-02 4.116593003273010254e-01 -1.644587218761444092e-01
5.098980069160461426e-01 -4.843030273914337158e-01 3.160649240016937256e-01 -4.307288303971290588e-02 1.890843510627746582e-01 -3.354358971118927002e-01 5.001081228256225586e-01 -7.296630740165710449e-02
4.110984802246093750e-01 -5.025362968444824219e-01 3.681085705757141113e-01 -5.083158612251281738e-01 3.796229138970375061e-02 1.106465458869934082e-01 9.213729947805404663e-02 4.029808044433593750e-01
-3.099530041217803955e-01 -6.863822937011718750e-01 9.670331329107284546e-02 -1.088268384337425232e-01 -4.109440147876739502e-01 -4.247837960720062256e-01 2.076747417449951172e-01 1.384514719247817993e-01
1.090090200304985046e-01 -8.206962943077087402e-01 -2.171051055192947388e-01 4.032211378216743469e-02 -4.695901274681091309e-01 1.368316356092691422e-02 1.292466670274734497e-01 -1.685449331998825073e-01
1.569140404462814331e-01 -1.970587074756622314e-01 7.270115613937377930e-01 8.973326534032821655e-02 -1.556513458490371704e-01 -5.569931864738464355e-01 1.654056012630462646e-01 -1.952437758445739746e-01
1.832438707351684570e-01 -5.998423695564270020e-01 6.382296979427337646e-02 4.854101836681365967e-01 -4.346118569374084473e-01 -2.664840817451477051e-01 -1.602805107831954956e-01 -2.851728200912475586e-01
6.300272792577743530e-02 -4.578324258327484131e-01 -8.704282343387603760e-03 6.609342098236083984e-01 -3.953690528869628906e-01 2.967520356178283691e-01 3.180634975433349609e-01 6.298850476741790771e-02
3.306226134300231934e-01 1.143226400017738342e-02 7.737669944763183594e-01 -5.652718245983123779e-02 -1.577893197536468506e-01 -3.788884580135345459e-01 3.437755405902862549e-01 4.485296458005905151e-02
3.987952768802642822e-01 -5.097854137420654297e-01 4.092042744159698486e-01 -4.969092607498168945e-01 3.599033877253532410e-02 1.078464612364768982e-01 1.854878850281238556e-02 3.917194604873657227e-01
2.716911435127258301e-01 -5.880358815193176270e-01 -1.766496896743774414e-01 -2.224490046501159668e-01 -6.278092265129089355e-01 -1.636001020669937134e-01 -6.240967661142349243e-02 2.736870050430297852e-01
-9.265866130590438843e-02 -4.737352430820465088e-01 2.503715753555297852e-01 2.629827260971069336e-01 -6.724838614463806152e-01 -1.824779361486434937e-01 -3.651574254035949707e-01 1.275565326213836670e-01
-3.332162201404571533e-01 -5.225573182106018066e-01 3.972689211368560791e-01 5.943283066153526306e-02 -4.951196014881134033e-01 -2.203551679849624634e-01 -3.182992041110992432e-01 2.439913153648376465e-01
2.752940654754638672e-01 -4.156737923622131348e-01 -8.612223714590072632e-02 6.961421370506286621e-01 -5.884759500622749329e-02 1.485189199447631836e-01 3.483817279338836670e-01 3.354203999042510986e-01
-2.033637166023254395e-01 -2.785205245018005371e-01 4.155302941799163818e-01 8.773386478424072266e-02 -6.330236792564392090e-01 -2.741128206253051758e-01 1.885488480329513550e-01 4.350856244564056396e-01
4.200528860092163086e-01 -4.620376527309417725e-01 2.025351673364639282e-01 1.586392074823379517e-01 -5.761620029807090759e-02 -7.180303931236267090e-01 1.579165011644363403e-01 -8.053851313889026642e-03
3.342566490173339844e-01 -5.793913602828979492e-01 5.046760439872741699e-01 -2.349162697792053223e-01 1.016261205077171326e-01 2.326868325471878052e-01 -4.191882908344268799e-01 5.004734918475151062e-02
5.680443644523620605e-01 -4.614966213703155518e-01 3.357532918453216553e-01 -1.738746315240859985e-01 2.596580982208251953e-01 -3.469820693135261536e-02 4.294125735759735107e-02 5.009126663208007812e-01
3.362359106540679932e-01 -4.307380020618438721e-01 4.264976382255554199e-01 2.036175727844238281e-01 2.201558649539947510e-01 1.080475747585296631e-01 -2.378336191177368164e-01 6.011174917221069336e-01
-3.399034142494201660e-01 -3.897165060043334961e-01 5.456534028053283691e-01 8.429133892059326172e-02 -4.979842603206634521e-01 -3.494867682456970215e-01 -1.668824255466461182e-01 1.725253015756607056e-01
-3.230634927749633789e-01 -4.959398508071899414e-01 4.754035770893096924e-01 7.023142278194427490e-02 -4.561444222927093506e-01 -2.720126211643218994e-01 -2.698606848716735840e-01 2.526841759681701660e-01
1.607041656970977783e-01 -4.719914495944976807e-01 6.852388978004455566e-01 1.135399788618087769e-01 2.412007600069046021e-01 -8.322132634930312634e-05 -4.024303257465362549e-01 2.209674566984176636e-01
1.898558735847473145e-01 -3.751078248023986816e-01 2.581611871719360352e-01 5.752195119857788086e-01 -1.215626392513513565e-02 -5.601849555969238281e-01 3.190256655216217041e-01 9.995832294225692749e-02
5.876937508583068848e-01 -3.922175467014312744e-01 1.577244997024536133e-01 4.010198712348937988e-01 2.623529434204101562e-01 1.725569814443588257e-01 4.481261074542999268e-01 1.251619905233383179e-01
9.896503388881683350e-02 -4.643206000328063965e-01 7.024279236793518066e-01 -5.172860622406005859e-01 -9.072110801935195923e-02 6.105518713593482971e-02 3.847836703062057495e-02 -1.356661785393953323e-02
4.479242861270904541e-01 -1.485320031642913818e-01 7.565792202949523926e-01 2.714923322200775146e-01 1.064998470246791840e-02 -2.872585654258728027e-01 -1.677267402410507202e-01 -1.428939253091812134e-01
5.666397809982299805e-01 -3.091929554939270020e-01 6.475383043289184570e-02 3.823843300342559814e-01 -4.074048697948455811e-01 -4.469631910324096680e-01 2.560509741306304932e-01 -3.989191725850105286e-02
2.945458889007568359e-01 -1.297986060380935669e-01 5.166308879852294922e-01 2.069586142897605896e-02 -7.461421489715576172e-01 -9.670767188072204590e-02 -2.373134344816207886e-01 -8.161491155624389648e-02
1.742996722459793091e-01 -6.972576379776000977e-01 -3.010212779045104980e-01 2.198934555053710938e-01 -5.189448595046997070e-01 -1.059287786483764648e-01 9.525053203105926514e-03 2.527233362197875977e-01
1.905095726251602173e-01 -4.208118617534637451e-01 5.235252380371093750e-01 -1.622302085161209106e-01 1.885573416948318481e-01 4.888247549533843994e-01 3.470956385135650635e-01 3.020716905593872070e-01
-1.557672619819641113e-01 -2.124191373586654663e-01 4.127967655658721924e-01 5.923165678977966309e-01 -3.792434632778167725e-01 -1.430512368679046631e-01 4.072121083736419678e-01 2.815380692481994629e-01
1.306348145008087158e-01 -3.290379792451858521e-02 4.608088731765747070e-01 -3.450790345668792725e-01 -6.680886149406433105e-01 8.287563174962997437e-02 1.963941007852554321e-01 3.983041048049926758e-01
1.763450056314468384e-01 -2.912052571773529053e-01 6.970439106225967407e-02 1.591047197580337524e-01 -7.429578900337219238e-01 -4.306116998195648193e-01 7.637040317058563232e-02 3.326915502548217773e-01
2.068444043397903442e-01 -6.451760530471801758e-01 -1.847371011972427368e-01 2.267568260431289673e-01 -6.296223998069763184e-01 1.982454657554626465e-01 7.327239215373992920e-02 1.196761205792427063e-01
4.789732098579406738e-01 -5.106903314590454102e-01 4.699768424034118652e-01 -1.563918776810169220e-03 2.134238332509994507e-01 1.503283679485321045e-01 -3.455486297607421875e-01 3.183507919311523438e-01
1.920305490493774414e-01 -3.404460847377777100e-01 4.679037928581237793e-01 -2.121296152472496033e-02 3.764120861887931824e-02 6.480617076158523560e-02 -2.189701050519943237e-01 7.578075528144836426e-01
-2.139156460762023926e-01 -2.040547579526901245e-01 5.684775710105895996e-01 1.629263013601303101e-01 -3.956128060817718506e-01 -3.399208486080169678e-01 -1.366114765405654907e-01 5.217007994651794434e-01
4.548649787902832031e-01 -5.310956835746765137e-01 1.054735481739044189e-01 -3.428981006145477295e-01 -2.370477467775344849e-01 -4.480962455272674561e-01 3.539794385433197021e-01 -6.934775970876216888e-03
3.535166680812835693e-01 -5.287463068962097168e-01 2.803801000118255615e-01 -1.139322016388177872e-02 -6.084011197090148926e-01 -1.375289857387542725e-01 -1.413997858762741089e-01 -3.281010985374450684e-01
-6.310794502496719360e-02 -6.842127442359924316e-01 3.941555693745613098e-02 7.836879044771194458e-02 -5.283857583999633789e-01 -4.846591949462890625e-01 -7.618062198162078857e-02 1.689939200878143311e-02
2.250794172286987305e-01 -6.847395896911621094e-01 4.454155266284942627e-01 2.662651836872100830e-01 3.138865232467651367e-01 -9.373302757740020752e-02 -2.059329748153686523e-01 -2.479107528924942017e-01
5.847719311714172363e-01 -4.628894925117492676e-01 3.602107167243957520e-01 6.034780666232109070e-02 1.850537210702896118e-01 7.073409855365753174e-02 -4.158220589160919189e-01 3.134092092514038086e-01
3.492107093334197998e-01 -3.416066765785217285e-01 -7.210322469472885132e-02 7.477544248104095459e-02 -6.319886445999145508e-01 2.138819247484207153e-01 -3.665057569742202759e-02 5.514236688613891602e-01
3.117344677448272705e-01 -3.170325458049774170e-01 3.171556591987609863e-01 8.128557205200195312e-01 1.378446072340011597e-01 2.111111022531986237e-02 1.165730208158493042e-01 8.918391168117523193e-02
-1.564046591520309448e-01 -1.774364709854125977e-01 4.640941023826599121e-01 4.398261606693267822e-01 -2.517249807715415955e-02 -1.781421303749084473e-01 4.217399358749389648e-01 5.700795054435729980e-01
-2.040992379188537598e-01 -2.460487484931945801e-01 4.208167195320129395e-01 3.736374080181121826e-01 -4.338005483150482178e-01 -4.084204733371734619e-01 2.651603519916534424e-02 4.747826755046844482e-01
-4.001378118991851807e-01 -2.959001064300537109e-01 6.834302544593811035e-01 1.713507920503616333e-01 -1.312523186206817627e-01 -3.542014956474304199e-02 2.371777296066284180e-01 4.256288707256317139e-01
3.550856411457061768e-01 3.805138170719146729e-02 5.046370029449462891e-01 5.882710814476013184e-01 -3.747559189796447754e-01 -1.937897205352783203e-01 3.061795830726623535e-01 -1.668828073889017105e-03
2.841703779995441437e-02 -5.543344020843505859e-01 6.463547348976135254e-01 -4.626964330673217773e-01 -4.033358395099639893e-02 2.015737295150756836e-01 -6.505976617336273193e-02 1.164122819900512695e-01
-3.229961916804313660e-02 -4.226102232933044434e-01 7.528347969055175781e-01 4.055125415325164795e-01 1.927577257156372070e-01 6.069997325539588928e-02 -2.193980813026428223e-01 1.345405448228120804e-02
-2.322835475206375122e-01 -2.198515236377716064e-01 5.548489093780517578e-01 2.943218052387237549e-01 -5.290558189153671265e-02 -4.333231970667839050e-02 3.909372985363006592e-01 5.879781246185302734e-01
1.193482726812362671e-01 -5.603578090667724609e-01 6.669936180114746094e-01 1.771144866943359375e-01 2.714560925960540771e-01 2.456865459680557251e-02 -3.472674190998077393e-01 -2.486610598862171173e-02
3.172601386904716492e-02 -5.017824769020080566e-01 2.183453589677810669e-01 5.385987162590026855e-01 2.268245071172714233e-01 3.514050245285034180e-01 3.327261209487915039e-01 3.518563210964202881e-01
-1.723745465278625488e-01 -6.481192260980606079e-02 6.426454782485961914e-01 1.243116483092308044e-01 -2.516774833202362061e-01 3.336896374821662903e-02 6.558876633644104004e-01 2.073551267385482788e-01
1.412010788917541504e-01 -1.133381724357604980e-01 1.666662842035293579e-01 9.631140530109405518e-02 -1.920087933540344238e-01 1.329489052295684814e-01 7.735741138458251953e-01 5.265011191368103027e-01
6.016578674316406250e-01 -4.293431937694549561e-01 2.881907224655151367e-01 -2.781670093536376953e-01 -1.998376995325088501e-01 -1.550456136465072632e-01 4.279428720474243164e-01 -2.147835195064544678e-01
-3.049412555992603302e-02 -6.622800827026367188e-01 2.850770652294158936e-01 -1.309530716389417648e-02 -5.076414942741394043e-01 4.049442335963249207e-02 -3.401200771331787109e-01 -3.224803507328033447e-01
7.035205606371164322e-03 -5.096460580825805664e-01 6.088680028915405273e-01 -5.256971716880798340e-01 -1.316922008991241455e-01 5.987635254859924316e-02 2.653525173664093018e-01 4.235270246863365173e-02
4.098367989063262939e-01 -5.389116406440734863e-01 3.510030806064605713e-01 -3.969679176807403564e-01 1.592741161584854126e-01 2.247129231691360474e-01 2.082542926073074341e-01 3.762808740139007568e-01
-6.274951994419097900e-02 -5.142750144004821777e-01 5.135093927383422852e-01 -1.181202009320259094e-01 -4.402155578136444092e-01 -2.458179444074630737e-01 1.511047184467315674e-01 -4.205836057662963867e-01
-2.717911303043365479e-01 -3.060061335563659668e-01 3.917457163333892822e-01 -1.686809509992599487e-01 -5.108689665794372559e-01 1.554535031318664551e-01 2.312662005424499512e-01 5.585113763809204102e-01
-3.026801943778991699e-01 -2.597484588623046875e-01 6.581892371177673340e-01 1.921401321887969971e-01 -1.451330482959747314e-01 -3.804537355899810791e-01 4.478931427001953125e-02 4.505218565464019775e-01
7.513025403022766113e-02 -5.167990326881408691e-01 6.612211465835571289e-01 -5.133835077285766602e-01 -9.231069684028625488e-02 1.291369795799255371e-01 -1.258522039279341698e-03 3.604327142238616943e-02
2.210874110460281372e-01 -2.264876067638397217e-01 7.925994992256164551e-01 -9.704709053039550781e-02 -9.978648275136947632e-02 -2.047995328903198242e-01 3.742967247962951660e-01 -2.649401724338531494e-01
-3.370515406131744385e-01 -6.120325922966003418e-01 2.357804924249649048e-01 4.163800776004791260e-01 -7.395030558109283447e-02 1.116572916507720947e-01 3.532656133174896240e-01 3.743193149566650391e-01
1.418976038694381714e-01 -5.066114664077758789e-01 5.798010826110839844e-01 -5.915008187294006348e-01 -9.301234036684036255e-02 7.333772629499435425e-02 1.488477438688278198e-01 3.133866190910339355e-02
-3.849643170833587646e-01 -7.598841786384582520e-01 2.050423324108123779e-01 2.306240499019622803e-01 -5.499000474810600281e-02 -3.894391059875488281e-01 1.036780998110771179e-01 1.171014755964279175e-01
1.653127819299697876e-01 -4.266644120216369629e-01 4.564544260501861572e-01 1.229615807533264160e-01 -5.545751452445983887e-01 -2.357976883649826050e-02 -3.831475079059600830e-01 -3.350337445735931396e-01
6.243841648101806641e-01 -5.396116375923156738e-01 3.375008702278137207e-01 1.723446100950241089e-01 3.568238019943237305e-01 -1.185101270675659180e-01 7.325467467308044434e-02 -1.691748201847076416e-01
1.294678449630737305e-01 -5.094407871365547180e-02 2.608673572540283203e-01 3.203464150428771973e-01 -7.014623880386352539e-01 1.119792759418487549e-01 4.969758391380310059e-01 2.416514009237289429e-01
-3.191316127777099609e-01 -7.957103252410888672e-01 7.624716311693191528e-02 3.911179900169372559e-01 7.535564899444580078e-02 -1.861849129199981689e-01 9.910206496715545654e-02 2.367463558912277222e-01
2.030601724982261658e-02 -7.440691590309143066e-01 4.372515380382537842e-01 -3.881337046623229980e-01 1.973548531532287598e-01 6.076793372631072998e-02 -4.898301884531974792e-02 2.430452555418014526e-01
-2.394177317619323730e-01 -2.975212633609771729e-01 5.148144960403442383e-01 5.031638145446777344e-01 -6.150096654891967773e-02 -3.803131282329559326e-01 3.816485404968261719e-01 2.046372890472412109e-01
6.585330516099929810e-02 -9.159517288208007812e-02 9.570060968399047852e-01 1.474347561597824097e-01 6.363861262798309326e-02 -8.981277793645858765e-02 1.821822673082351685e-01 6.610151380300521851e-02
-1.556330323219299316e-01 -4.226520359516143799e-01 3.882566094398498535e-01 -2.943104505538940430e-01 -5.965952873229980469e-01 4.832588881254196167e-02 4.081310033798217773e-01 1.869482100009918213e-01
-3.388348817825317383e-01 -4.564576745033264160e-01 3.548515737056732178e-01 -1.573067009449005127e-01 -6.520998477935791016e-01 7.425612956285476685e-02 1.621427536010742188e-01 2.629329562187194824e-01
-7.927871495485305786e-02 -6.591695547103881836e-01 4.989348351955413818e-01 -5.224078297615051270e-01 -6.553960591554641724e-02 4.827498644590377808e-02 1.748810857534408569e-01 -1.245898380875587463e-02
4.234547913074493408e-01 -4.953232407569885254e-01 1.815153956413269043e-01 -2.469519227743148804e-01 -2.728817462921142578e-01 -5.277791619300842285e-01 2.768351733684539795e-01 -2.274970114231109619e-01
-2.946538627147674561e-01 -5.332013964653015137e-01 4.973219335079193115e-01 8.828753978013992310e-02 -5.318090915679931641e-01 -2.452235817909240723e-01 -1.086828038096427917e-01 -1.377834677696228027e-01
1.246183440089225769e-01 -5.717894434928894043e-01 -1.295980215072631836e-01 8.655417710542678833e-02 -7.418315410614013672e-01 9.252949804067611694e-02 -4.507874138653278351e-03 2.726607620716094971e-01
-7.347346749156713486e-03 -2.000420838594436646e-01 7.995265722274780273e-01 1.578098982572555542e-01 -1.181012243032455444e-01 -3.054482042789459229e-01 4.102276265621185303e-01 -1.423002779483795166e-01
3.969788849353790283e-01 -3.465887904167175293e-01 2.832479774951934814e-02 4.154489934444427490e-01 -3.786790072917938232e-01 5.547985434532165527e-01 -1.078034657984972000e-02 3.123592734336853027e-01
-1.254987865686416626e-01 -2.015058696269989014e-01 7.988738417625427246e-01 3.117513954639434814e-01 -3.903054073452949524e-02 -2.937965989112854004e-01 4.154570773243904114e-02 3.445159196853637695e-01
-3.265483081340789795e-01 -2.735396325588226318e-01 5.205873847007751465e-01 1.836804747581481934e-01 -3.432631492614746094e-01 -4.133259952068328857e-01 4.480168223381042480e-02 4.723527729511260986e-01
-2.147361636161804199e-01 -2.579696774482727051e-01 4.860631525516510010e-01 2.339075356721878052e-01 -3.907893598079681396e-01 -3.894008994102478027e-01 -2.007295340299606323e-01 5.017253160476684570e-01
9.333974868059158325e-02 -2.994329035282135010e-01 1.450725197792053223e-01 2.855442166328430176e-01 -7.684302330017089844e-01 -3.160556256771087646e-01 3.258811235427856445e-01 4.971301183104515076e-02
3.783412277698516846e-01 -5.754101872444152832e-01 1.861311122775077820e-02 3.583620190620422363e-01 1.339974552392959595e-01 -4.346250556409358978e-03 5.756143331527709961e-01 2.183691859245300293e-01
2.327352911233901978e-01 -6.999328136444091797e-01 1.740877777338027954e-01 5.198883414268493652e-01 -6.941805779933929443e-02 1.781224012374877930e-01 1.586976647377014160e-01 3.059516549110412598e-01
-3.007968664169311523e-01 -7.483010292053222656e-01 -1.696465909481048584e-02 4.500365853309631348e-01 -2.332775294780731201e-02 1.369765549898147583e-01 3.200915753841400146e-01 1.580525934696197510e-01
2.634973526000976562e-01 -5.527953505516052246e-01 -2.880503982305526733e-02 5.226870775222778320e-01 -2.783436477184295654e-01 -5.213720798492431641e-01 1.938459090888500214e-02 3.571038320660591125e-02
3.401018083095550537e-01 -3.868522346019744873e-01 2.341487556695938110e-01 -5.641763657331466675e-02 -6.681011319160461426e-01 7.072184979915618896e-02 3.186322450637817383e-01 -3.518241941928863525e-01
-2.442553341388702393e-01 -2.915641367435455322e-01 5.301532745361328125e-01 3.728542327880859375e-01 -1.225812062621116638e-01 -4.323747158050537109e-01 2.983950376510620117e-01 3.797805011272430420e-01
3.851732313632965088e-01 -5.260751843452453613e-01 1.580087393522262573e-01 -3.629409670829772949e-01 -4.515624642372131348e-01 -2.535936534404754639e-01 2.596671283245086670e-01 -2.873117923736572266e-01
1.598823070526123047e-01 -6.271370649337768555e-01 5.868872404098510742e-01 -2.109209597110748291e-01 1.236076876521110535e-01 3.657613098621368408e-01 -4.329124093055725098e-02 -2.031703144311904907e-01
2.132424898445606232e-02 -6.373482346534729004e-01 5.400252938270568848e-01 -3.623254597187042236e-01 3.705694153904914856e-02 3.071569204330444336e-01 -2.513344287872314453e-01 1.074142530560493469e-01
4.084016978740692139e-01 -2.406933605670928955e-01 4.829165339469909668e-01 6.406993865966796875e-01 1.152594313025474548e-01 -2.956765592098236084e-01 1.263783127069473267e-01 -1.220239177346229553e-01
2.128644436597824097e-01 -5.136867761611938477e-01 1.322623044252395630e-01 -1.476781219244003296e-01 -6.119949221611022949e-01 -2.022447139024734497e-01 -4.543942511081695557e-01 1.720400452613830566e-01
4.044311046600341797e-01 -5.518327951431274414e-01 1.200867593288421631e-01 3.007898628711700439e-01 -4.127849936485290527e-01 1.813390403985977173e-01 -2.563547194004058838e-01 -3.975269198417663574e-01
3.889941573143005371e-01 -4.748785868287086487e-02 7.097344398498535156e-01 3.480663895606994629e-01 -8.643436431884765625e-02 -4.440404772758483887e-01 1.295054703950881958e-01 -1.186237297952175140e-02
-3.896065056324005127e-01 -3.746075928211212158e-01 4.072408974170684814e-01 5.493701100349426270e-01 -1.781993359327316284e-01 1.426492035388946533e-01 2.380587011575698853e-01 3.625569045543670654e-01
-3.311240375041961670e-01 -6.034164428710937500e-01 1.943081617355346680e-01 -3.593275090679526329e-03 -4.927480518817901611e-01 -4.387655556201934814e-01 9.106233716011047363e-02 2.118221223354339600e-01
-9.072221070528030396e-02 -6.327033638954162598e-01 2.134509235620498657e-01 1.849872320890426636e-01 -5.653288364410400391e-01 -2.839933335781097412e-01 -1.236684396862983704e-01 -3.100509345531463623e-01
-4.651375487446784973e-02 -7.363477945327758789e-01 4.746918976306915283e-01 -4.408728480339050293e-01 2.395953424274921417e-02 3.075102716684341431e-02 1.822306960821151733e-01 -3.463200479745864868e-02
3.149000406265258789e-01 -7.549923658370971680e-01 2.504909224808216095e-02 3.991195559501647949e-01 1.953387707471847534e-01 -2.960873246192932129e-01 2.641345001757144928e-02 -2.106604427099227905e-01
4.143040180206298828e-01 -4.258373379707336426e-01 4.616187810897827148e-01 -4.564597904682159424e-01 1.455692648887634277e-01 6.532968953251838684e-03 3.254160284996032715e-01 3.137492537498474121e-01
3.774724304676055908e-01 -5.401697158813476562e-01 9.414152801036834717e-02 -1.247792318463325500e-01 -2.052653431892395020e-01 -6.045250892639160156e-01 3.594706952571868896e-01 -6.704515218734741211e-02
3.499757349491119385e-01 -4.864737987518310547e-01 1.575057208538055420e-01 -2.116742879152297974e-01 -3.564369380474090576e-01 -4.614728391170501709e-01 4.806529581546783447e-01 -1.464779395610094070e-02
-1.478486955165863037e-01 -2.365300990641117096e-02 4.162702262401580811e-01 3.881211578845977783e-01 -3.966994285583496094e-01 2.294287234544754028e-01 5.708919167518615723e-01 3.431280553340911865e-01
3.972985446453094482e-01 -5.925567746162414551e-01 6.937843561172485352e-02 1.555103212594985962e-01 -5.087952017784118652e-01 1.577181071043014526e-01 3.806959465146064758e-02 -4.205195307731628418e-01
3.697648942470550537e-01 -3.940612375736236572e-01 4.802396595478057861e-01 1.385368704795837402e-01 1.443433612585067749e-01 4.823593050241470337e-02 -3.717089891433715820e-01 5.448283553123474121e-01
3.299821615219116211e-01 -2.117963582277297974e-01 9.761290997266769409e-02 -1.011685207486152649e-01 -2.243795543909072876e-01 -7.719968259334564209e-02 8.195883631706237793e-01 3.137826919555664062e-01
2.350747138261795044e-01 -5.340996384620666504e-01 6.096342578530311584e-02 1.573065966367721558e-01 -4.205117225646972656e-01 -6.491302847862243652e-01 -1.671794354915618896e-01 -6.975934654474258423e-02
5.583636164665222168e-01 -1.583493500947952271e-01 7.562295794486999512e-01 8.522557467222213745e-02 8.200084418058395386e-02 -2.437410801649093628e-01 -1.336908191442489624e-01 -1.361982896924018860e-03
1.041992604732513428e-01 -2.074181884527206421e-01 2.339091449975967407e-01 -3.166037499904632568e-01 -3.324634432792663574e-01 9.885833412408828735e-02 7.252721786499023438e-01 3.805838227272033691e-01
-2.332953363656997681e-01 -2.722182273864746094e-01 4.878257215023040771e-01 -1.071733832359313965e-01 -4.760603606700897217e-01 -3.226021826267242432e-01 1.477789431810379028e-01 5.191012620925903320e-01
-3.357204794883728027e-01 -3.928433358669281006e-01 4.230355322360992432e-01 5.084068179130554199e-01 -2.185694575309753418e-01 -2.089326977729797363e-01 2.398618310689926147e-01 3.828448057174682617e-01
4.041179716587066650e-01 -5.970419049263000488e-01 4.877280294895172119e-01 -3.654671609401702881e-01 2.513557374477386475e-01 3.109802119433879852e-02 2.382438443601131439e-02 2.099293321371078491e-01
-1.006235852837562561e-01 -3.343649208545684814e-02 7.024965882301330566e-01 2.518707513809204102e-01 -2.601864933967590332e-01 -2.597657144069671631e-01 4.338389337062835693e-01 3.292797207832336426e-01
-4.096544086933135986e-01 -3.806266486644744873e-01 6.877200007438659668e-01 3.278017640113830566e-01 -1.234032213687896729e-01 -1.033283993601799011e-01 2.808291316032409668e-01 4.608632251620292664e-02
4.732064306735992432e-01 -5.367662310600280762e-01 3.072326183319091797e-01 1.930201798677444458e-01 3.352977335453033447e-01 -4.394652843475341797e-01 2.036985605955123901e-01 -9.623809903860092163e-02
-2.956440448760986328e-01 -7.696574926376342773e-01 1.539815515279769897e-01 3.092950582504272461e-01 -6.431470811367034912e-02 -4.398770034313201904e-01 5.065440200269222260e-03 5.651929602026939392e-02
1.401013433933258057e-01 1.197822988033294678e-01 5.246971249580383301e-01 6.692710518836975098e-01 -3.222401142120361328e-01 -1.311558187007904053e-01 1.989585161209106445e-01 2.866495549678802490e-01
2.525190114974975586e-01 -3.577730059623718262e-02 4.017520546913146973e-01 6.512424945831298828e-01 -2.021780610084533691e-01 -3.669349253177642822e-01 -1.403943449258804321e-01 3.926892280578613281e-01
2.098156809806823730e-01 -6.013291422277688980e-03 3.007760345935821533e-01 3.811433315277099609e-01 -6.449275612831115723e-01 -2.291513681411743164e-01 2.228619344532489777e-02 5.012646913528442383e-01
6.202373504638671875e-01 -2.335288226604461670e-01 1.030383110046386719e-01 2.540050148963928223e-01 -6.450097560882568359e-01 -2.528467178344726562e-01 -5.458427965641021729e-02 5.182694271206855774e-02
3.909992277622222900e-01 -2.812117040157318115e-01 7.993575930595397949e-02 5.619847178459167480e-01 -5.775407552719116211e-01 2.242225036025047302e-02 3.289368152618408203e-01 -5.972889810800552368e-02
-3.599015250802040100e-02 -1.193951368331909180e-01 5.733098387718200684e-01 5.609025359153747559e-01 -5.100852251052856445e-01 -1.463850494474172592e-02 -2.385396063327789307e-01 1.544388085603713989e-01
3.962738513946533203e-01 -2.119885385036468506e-01 4.270793497562408447e-01 1.818296499550342560e-02 -9.498712606728076935e-03 7.167636603116989136e-02 -1.009278520941734314e-01 7.745231986045837402e-01
1.685425341129302979e-01 -3.870235681533813477e-01 3.254325091838836670e-01 6.542406082153320312e-01 -4.997441768646240234e-01 -1.019401997327804565e-01 -1.100792735815048218e-01 -1.249613165855407715e-01
1.345760673284530640e-01 -6.167593002319335938e-01 2.483242005109786987e-01 4.465067759156227112e-02 -4.978578388690948486e-01 -6.138959154486656189e-02 -3.572389483451843262e-01 -3.982309401035308838e-01
2.359762042760848999e-01 -5.850042104721069336e-01 9.836704283952713013e-02 4.563673436641693115e-01 -2.996594607830047607e-01 2.499667555093765259e-01 1.909102052450180054e-01 -4.420545399188995361e-01
-2.289741635322570801e-01 -3.363327085971832275e-01 4.584652185440063477e-01 7.836928963661193848e-02 -2.955995202064514160e-01 -4.477150738239288330e-01 -6.123191863298416138e-02 5.714382529258728027e-01
1.145323812961578369e-01 -3.903417885303497314e-01 3.490671813488006592e-01 2.369253933429718018e-01 -7.147487401962280273e-01 4.258420784026384354e-03 2.493443489074707031e-01 -2.889244556427001953e-01
5.551475882530212402e-01 -4.777253866195678711e-01 4.298947155475616455e-01 -1.441271156072616577e-01 1.070070639252662659e-01 -6.224332004785537720e-02 3.910733759403228760e-01 -2.995736896991729736e-01
-1.057680994272232056e-01 3.720875829458236694e-02 6.548063158988952637e-01 3.584670722484588623e-01 -4.763621389865875244e-01 1.482123434543609619e-01 -1.767742782831192017e-01 3.873261809349060059e-01
-6.770672649145126343e-02 -5.096770524978637695e-01 6.138943433761596680e-01 4.726754426956176758e-01 2.124648839235305786e-01 2.578357420861721039e-02 -2.789624035358428955e-01 1.083078458905220032e-01
-6.766607612371444702e-02 -2.716830968856811523e-01 1.746945381164550781e-01 -1.796047836542129517e-01 -6.666181087493896484e-01 -7.811696827411651611e-02 2.831299006938934326e-01 5.728778243064880371e-01
1.899198144674301147e-01 -2.466916739940643311e-01 2.647135257720947266e-01 -1.942014992237091064e-01 -6.693119406700134277e-01 -1.035045906901359558e-01 4.283131361007690430e-01 3.913340568542480469e-01
-1.710298955440521240e-01 -7.009916305541992188e-01 9.468158707022666931e-03 2.693107426166534424e-01 9.607462584972381592e-02 2.812200486660003662e-01 4.066885113716125488e-01 3.911921083927154541e-01
3.865938484668731689e-01 -4.781717956066131592e-01 5.060587525367736816e-01 -1.340933889150619507e-01 -2.695634067058563232e-01 -2.218381315469741821e-01 -1.004358753561973572e-01 -4.646035730838775635e-01
-9.181328862905502319e-02 -7.042596340179443359e-01 5.037293434143066406e-01 3.742702305316925049e-01 2.867497205734252930e-01 -2.321348525583744049e-02 -1.137775853276252747e-01 -7.782997936010360718e-02
4.643185138702392578e-01 -1.556587070226669312e-01 6.659083962440490723e-01 4.219563901424407959e-01 6.610608845949172974e-02 -2.924288511276245117e-01 -1.282220333814620972e-01 -1.799221783876419067e-01
1.862634122371673584e-01 -6.395965814590454102e-01 -1.868166625499725342e-01 7.215438783168792725e-02 -6.762214899063110352e-01 1.946790330111980438e-02 1.153136715292930603e-01 2.125173807144165039e-01
-1.194418128579854965e-02 -3.637355268001556396e-01 1.546720266342163086e-01 3.416782915592193604e-01 -8.110057115554809570e-01 -2.435449361801147461e-01 9.646734595298767090e-02 2.315302938222885132e-02
8.269076049327850342e-02 -7.151652574539184570e-01 3.756915330886840820e-01 -5.408455729484558105e-01 1.619772985577583313e-02 -4.880594089627265930e-02 8.453440666198730469e-02 1.955822557210922241e-01
1.186399757862091064e-01 -6.002278327941894531e-01 6.550495028495788574e-01 9.789433330297470093e-03 4.174019098281860352e-01 2.941152639687061310e-02 -5.889926478266716003e-02 1.338163018226623535e-01
4.338474273681640625e-01 -5.522515624761581421e-02 7.348941564559936523e-01 3.239111602306365967e-01 -4.551440104842185974e-02 -3.872337043285369873e-01 5.348411202430725098e-02 -9.410920739173889160e-02
2.404318898916244507e-01 -1.757951639592647552e-02 3.612250387668609619e-01 5.473862886428833008e-01 -4.743548631668090820e-01 -3.098096251487731934e-01 -6.696496158838272095e-02 4.316124618053436279e-01
4.023211300373077393e-01 -6.006715297698974609e-01 2.448524534702301025e-01 4.461621046066284180e-01 4.243358671665191650e-01 -3.942878916859626770e-02 1.763274073600769043e-01 -7.490709424018859863e-02
3.292258679866790771e-01 -7.434163689613342285e-01 -3.980675339698791504e-01 1.312492638826370239e-01 -3.205977380275726318e-01 -2.922002971172332764e-02 8.683916926383972168e-02 2.282118350267410278e-01
-1.990794092416763306e-01 -2.958082258701324463e-01 4.861905574798583984e-01 4.856635332107543945e-01 -1.922084987163543701e-01 -1.643650829792022705e-01 4.224388003349304199e-01 3.977435827255249023e-01
3.923123478889465332e-01 -4.787164032459259033e-01 9.686146676540374756e-02 -3.916516527533531189e-02 -3.606144487857818604e-01 -5.945352911949157715e-01 3.228442072868347168e-01 -1.351374089717864990e-01
1.184030547738075256e-01 -5.487387776374816895e-01 6.315494179725646973e-01 -5.033027529716491699e-01 -5.065263062715530396e-02 -1.620757132768630981e-01 -5.844498053193092346e-02 -2.117116563022136688e-02
5.373712182044982910e-01 -4.588964581489562988e-01 3.814544901251792908e-02 1.974293440580368042e-01 -4.727684557437896729e-01 -4.656762778759002686e-01 1.831882447004318237e-02 -1.396883130073547363e-01
2.664254605770111084e-01 -6.344804763793945312e-01 3.963847160339355469e-01 -5.084398984909057617e-01 9.566681087017059326e-02 1.247605979442596436e-01 4.256238788366317749e-02 2.903292179107666016e-01
6.959468126296997070e-02 -6.315069794654846191e-01 5.173957943916320801e-01 -4.130517840385437012e-01 -3.852973133325576782e-02 2.829383909702301025e-01 -2.612661421298980713e-01 9.081213176250457764e-02
2.839979529380798340e-01 -5.335012674331665039e-01 1.744792014360427856e-01 2.991487383842468262e-01 -5.039945244789123535e-01 -2.613432407379150391e-01 -5.201237276196479797e-02 -4.356289207935333252e-01
1.075104176998138428e-01 -7.511524558067321777e-01 -2.944053709506988525e-01 3.852799832820892334e-01 -3.986727595329284668e-01 -9.265448898077011108e-02 -9.474890679121017456e-02 1.122235879302024841e-01
3.996081277728080750e-02 -6.813814640045166016e-01 3.926852643489837646e-01 -4.684278368949890137e-01 3.202528750989586115e-05 1.335261017084121704e-01 -7.074038684368133545e-02 3.710292875766754150e-01
2.609583735466003418e-01 2.768292836844921112e-02 3.906474113464355469e-01 5.266460180282592773e-01 -4.399833083152770996e-01 -2.439939379692077637e-01 2.726655825972557068e-02 4.973039329051971436e-01
-3.205356597900390625e-01 -7.385655641555786133e-01 2.602525055408477783e-02 5.126556754112243652e-01 -6.989620625972747803e-02 8.503618091344833374e-02 1.760714501142501831e-01 2.125256210565567017e-01
9.714464843273162842e-02 -1.058471277356147766e-01 3.904772996902465820e-01 7.016547918319702148e-01 -2.302401214838027954e-01 -3.260602355003356934e-01 -1.258711963891983032e-01 3.992465734481811523e-01
3.732467591762542725e-01 -5.264217257499694824e-01 4.716945588588714600e-01 -4.992281794548034668e-01 7.259696722030639648e-02 1.613960862159729004e-01 1.204936802387237549e-01 2.569139301776885986e-01
3.870748281478881836e-01 -3.091718554496765137e-01 2.710283994674682617e-01 5.122837424278259277e-01 -2.190126776695251465e-01 -5.585665702819824219e-01 2.217146903276443481e-01 -9.784867614507675171e-02
-3.483465686440467834e-02 -3.057931959629058838e-01 1.568496376276016235e-01 -5.547383800148963928e-02 -6.882978677749633789e-01 8.469261974096298218e-02 4.147947728633880615e-01 4.739372134208679199e-01
5.446545481681823730e-01 -4.582301080226898193e-01 2.788993418216705322e-01 -1.150749623775482178e-01 4.259202629327774048e-02 -5.458104610443115234e-01 2.733423411846160889e-01 -1.670648306608200073e-01
9.246051311492919922e-02 -2.294462732970714569e-02 4.037498831748962402e-01 3.897168338298797607e-01 -6.697869300842285156e-01 -4.925487190485000610e-02 -1.289941072463989258e-01 4.564550817012786865e-01
1.902210116386413574e-01 -4.254208803176879883e-01 7.498022317886352539e-01 7.429893314838409424e-02 2.767243087291717529e-01 -1.682428717613220215e-01 -3.110376596450805664e-01 1.161153241991996765e-01
-1.027902364730834961e-01 -2.005713582038879395e-01 2.836015522480010986e-01 2.072328515350818634e-02 -7.343173623085021973e-01 7.227279990911483765e-02 4.496897459030151367e-01 3.488262593746185303e-01
4.003418385982513428e-01 -3.613455593585968018e-01 1.194121167063713074e-01 4.539633691310882568e-01 -4.833959639072418213e-01 -4.001927375793457031e-01 2.407394945621490479e-01 -1.924379467964172363e-01
-3.196984529495239258e-01 -2.785201966762542725e-01 4.955210387706756592e-01 2.147856801748275757e-01 -6.348455548286437988e-01 1.502650082111358643e-01 -1.243921741843223572e-01 2.957423627376556396e-01
4.125806987285614014e-01 -4.771322607994079590e-01 2.372178882360458374e-01 1.682411134243011475e-02 2.170197516679763794e-01 -5.582141503691673279e-02 7.036777138710021973e-01 -1.381085813045501709e-02
-1.488565802574157715e-01 -3.898781538009643555e-01 3.547346293926239014e-01 2.959250807762145996e-01 -5.856561064720153809e-01 -3.319469690322875977e-01 -3.753459453582763672e-01 1.355060636997222900e-01
4.885938763618469238e-01 -3.532811105251312256e-01 4.373842179775238037e-01 -2.042939886450767517e-02 2.607558667659759521e-01 1.375104933977127075e-01 1.907402873039245605e-01 5.669757127761840820e-01
3.075035214424133301e-01 -3.003976643085479736e-01 1.290309727191925049e-01 -1.796800792217254639e-01 -8.215239048004150391e-01 -2.370619028806686401e-01 8.280373364686965942e-02 1.682635098695755005e-01
1.659291386604309082e-01 -7.142125815153121948e-02 4.093115925788879395e-01 1.134344115853309631e-01 -7.009999155998229980e-01 -1.046179309487342834e-01 7.318904995918273926e-02 5.284511446952819824e-01
-8.046744763851165771e-02 -4.218617379665374756e-01 7.194323539733886719e-01 4.010833501815795898e-01 1.408808678388595581e-01 5.053001642227172852e-02 -3.318713009357452393e-01 6.758379191160202026e-02
-1.593407988548278809e-01 -3.742538988590240479e-01 2.274143248796463013e-01 -2.345712184906005859e-01 -7.134704589843750000e-01 -3.408654779195785522e-02 3.633368015289306641e-01 2.925541698932647705e-01
4.590382277965545654e-01 -2.600319385528564453e-01 1.371033787727355957e-01 5.689333081245422363e-01 -4.651590585708618164e-01 -1.818019449710845947e-01 3.381470143795013428e-01 -1.241637542843818665e-01
1.371694058179855347e-01 -5.525588989257812500e-01 6.491709351539611816e-01 -2.488598972558975220e-01 1.364226937294006348e-01 4.069097638130187988e-01 -8.689715713262557983e-02 2.777221053838729858e-02
3.324719965457916260e-01 -4.851591885089874268e-01 2.449710071086883545e-01 -1.593433320522308350e-01 2.042002044618129730e-02 -3.673191964626312256e-01 6.562120318412780762e-01 5.222411453723907471e-02
7.086468935012817383e-01 -2.817258238792419434e-01 2.664133608341217041e-01 -2.950061857700347900e-01 -3.769446313381195068e-01 -1.073845177888870239e-01 -3.204918205738067627e-01 -6.412263959646224976e-02
-1.818423718214035034e-01 -1.311136335134506226e-01 5.142129659652709961e-01 2.274945527315139771e-01 -1.599718332290649414e-01 -2.671841084957122803e-01 4.240640699863433838e-01 5.972984433174133301e-01
1.350579559803009033e-01 -1.557123064994812012e-01 3.248479366302490234e-01 -1.149236038327217102e-01 -8.079331517219543457e-01 1.220797095447778702e-02 1.016183495521545410e-01 4.189847707748413086e-01
4.730613231658935547e-01 -3.114196062088012695e-01 2.562077343463897705e-01 -7.449709624052047729e-02 -3.310473263263702393e-01 -5.528500080108642578e-01 -4.229694604873657227e-01 1.178982034325599670e-01
3.592590689659118652e-01 -4.800590276718139648e-01 1.200095936655998230e-01 3.830919265747070312e-01 -5.882097482681274414e-01 2.387276887893676758e-01 -1.425420939922332764e-01 -2.366741746664047241e-01
-4.879895597696304321e-02 -6.399070620536804199e-01 4.294553995132446289e-01 4.878692328929901123e-01 2.682662904262542725e-01 -6.950365006923675537e-02 2.194580882787704468e-01 -2.018168717622756958e-01
5.829241871833801270e-01 -4.045678079128265381e-01 2.723277807235717773e-01 7.109513878822326660e-02 3.377566486597061157e-02 -4.859120547771453857e-01 4.073937237262725830e-01 -1.186854243278503418e-01
1.751948446035385132e-01 -7.825220227241516113e-01 -2.240596562623977661e-01 3.364541828632354736e-01 -3.568534851074218750e-01 2.190291732549667358e-01 2.516116574406623840e-02 -1.327052414417266846e-01
4.541653990745544434e-01 -4.884266555309295654e-01 -1.629661321640014648e-01 5.129676461219787598e-01 -2.412984371185302734e-01 3.724264204502105713e-01 1.239011511206626892e-01 2.306550145149230957e-01
-2.097599804401397705e-01 -5.782464742660522461e-01 4.980196654796600342e-01 -4.437435269355773926e-01 -7.032268494367599487e-02 7.039691507816314697e-02 3.957728445529937744e-01 1.008101776242256165e-01
-4.002275764942169189e-01 -7.654985785484313965e-01 6.999177485704421997e-02 3.968793749809265137e-01 -1.122079938650131226e-01 1.088513806462287903e-01 2.108465880155563354e-01 1.500740796327590942e-01
-1.548475399613380432e-02 -6.491398215293884277e-01 4.873689413070678711e-01 2.497006207704544067e-01 1.906090527772903442e-01 2.500143051147460938e-01 1.785342022776603699e-02 -4.234866201877593994e-01
-1.171137765049934387e-01 4.023267421871423721e-03 6.482583880424499512e-01 1.007621288299560547e-01 -3.006615042686462402e-01 1.946356031112372875e-03 5.929070115089416504e-01 3.375446498394012451e-01
-3.463362455368041992e-01 -4.310652017593383789e-01 5.234808921813964844e-01 1.183191537857055664e-01 -3.489079177379608154e-01 -4.616675376892089844e-01 -3.459134697914123535e-02 2.648245990276336670e-01
-3.678026199340820312e-01 -3.187799453735351562e-01 5.076107382774353027e-01 1.018617078661918640e-01 -3.760758936405181885e-01 -2.776237130165100098e-01 -3.108278661966323853e-02 5.249590873718261719e-01
4.349807500839233398e-01 -6.476698517799377441e-01 4.156740605831146240e-01 -2.422348558902740479e-01 1.767017096281051636e-01 -8.682303130626678467e-03 -3.032006323337554932e-01 1.913723349571228027e-01
-2.927759662270545959e-02 -1.292663812637329102e-01 8.291894197463989258e-01 -5.079872161149978638e-02 -2.124281972646713257e-01 -1.384093761444091797e-01 4.720494449138641357e-01 -7.200011610984802246e-02
4.700822830200195312e-01 -2.920275032520294189e-01 3.375180810689926147e-02 5.351862907409667969e-01 -5.325621962547302246e-01 2.273860573768615723e-01 2.526666820049285889e-01 8.373565971851348877e-02
5.289399027824401855e-01 -2.220602780580520630e-01 8.702106028795242310e-02 -2.096455311402678490e-03 -5.066820979118347168e-01 4.313635826110839844e-01 2.605555951595306396e-02 4.688865244388580322e-01
2.416996359825134277e-01 -5.389119982719421387e-01 2.864553928375244141e-01 1.847418993711471558e-01 -3.611154556274414062e-01 1.595082879066467285e-01 1.771681308746337891e-01 -5.896890163421630859e-01
-2.260526418685913086e-01 -2.885344624519348145e-01 5.837742090225219727e-01 4.702332615852355957e-01 -3.914653509855270386e-02 -2.593823075294494629e-01 2.555358409881591797e-01 4.118570983409881592e-01
6.277769058942794800e-02 -1.934147328138351440e-01 1.598407477140426636e-01 -1.108891963958740234e-01 -3.048895299434661865e-01 -8.969833701848983765e-02 7.446132302284240723e-01 5.151233077049255371e-01
3.343507945537567139e-01 -3.155880570411682129e-01 -1.605429686605930328e-02 3.225906491279602051e-01 -3.152445554733276367e-01 4.986688494682312012e-01 2.911979854106903076e-01 5.014430880546569824e-01
1.989110410213470459e-01 -6.789033412933349609e-01 1.295842975378036499e-01 -3.126243948936462402e-01 -3.083491325378417969e-01 -3.221881985664367676e-01 3.616828918457031250e-01 -2.351586818695068359e-01
-1.449968814849853516e-01 -2.544673681259155273e-01 4.426989257335662842e-01 6.246928572654724121e-01 -4.841399192810058594e-01 -2.057288400828838348e-02 -1.635377556085586548e-01 2.577584385871887207e-01
-3.170484304428100586e-02 -7.004922032356262207e-01 -6.637807190418243408e-02 4.599685966968536377e-01 7.080275565385818481e-02 -2.894503809511661530e-02 5.288119316101074219e-01 8.267651498317718506e-02
5.360717773437500000e-01 -5.684620141983032227e-01 1.096300184726715088e-01 -7.998504443094134331e-04 8.222839236259460449e-02 -4.864725470542907715e-01 3.597404658794403076e-01 -6.803280115127563477e-02
-2.012207955121994019e-01 -2.102887779474258423e-01 4.930391907691955566e-01 5.647486448287963867e-01 -3.941767513751983643e-01 1.502767670899629593e-02 2.392577379941940308e-01 3.747196197509765625e-01
3.580186963081359863e-01 -4.753122627735137939e-01 1.049721390008926392e-01 -1.457991749048233032e-01 -1.982434093952178955e-01 -5.322278141975402832e-01 5.376911163330078125e-01 -4.410990327596664429e-02
-3.493122458457946777e-01 -2.593020200729370117e-01 5.012828111648559570e-01 4.866710007190704346e-01 -3.347980976104736328e-01 1.302319467067718506e-01 1.818254031240940094e-02 4.395786821842193604e-01
3.686604499816894531e-01 -6.819034814834594727e-01 -1.692244261503219604e-01 -1.378135979175567627e-01 -1.455702483654022217e-01 -4.237669110298156738e-01 2.338791936635971069e-01 3.098371624946594238e-01
-2.462097853422164917e-01 -3.498607873916625977e-01 3.661000728607177734e-01 7.599691152572631836e-01 -2.042418271303176880e-01 1.166799571365118027e-02 3.203329071402549744e-02 2.500379681587219238e-01
-2.475677877664566040e-01 -2.971800267696380615e-01 6.449745297431945801e-01 2.973958551883697510e-01 -5.547483637928962708e-02 -3.880690634250640869e-01 -3.265426959842443466e-03 4.384885728359222412e-01
7.268759608268737793e-01 -5.035526156425476074e-01 2.178511321544647217e-01 -3.039687275886535645e-01 -3.227172046899795532e-02 -1.223724335432052612e-01 -1.159342899918556213e-01 -2.208461910486221313e-01
-8.792382478713989258e-02 -3.518798649311065674e-01 3.728149533271789551e-01 1.059854254126548767e-01 -7.092407345771789551e-01 1.030302941799163818e-01 3.538338541984558105e-01 -2.817624509334564209e-01
3.993391990661621094e-02 -2.593663334846496582e-01 5.082225799560546875e-01 2.914065718650817871e-01 -7.278453707695007324e-01 -2.379291802644729614e-01 2.594187483191490173e-02 -2.973537519574165344e-02
3.912562727928161621e-01 -1.685140281915664673e-01 3.164021074771881104e-01 6.480681300163269043e-01 -1.518242955207824707e-01 -4.789842367172241211e-01 2.054370045661926270e-01 6.114070490002632141e-02
-5.903058871626853943e-02 -3.607800900936126709e-01 2.414577156305313110e-01 2.755488157272338867e-01 -7.997149825096130371e-01 -8.647008985280990601e-02 -1.508871167898178101e-01 2.496717721223831177e-01
1.001148596405982971e-01 -5.763882994651794434e-01 -6.945584714412689209e-02 2.095520198345184326e-01 -4.114281237125396729e-01 -3.545418977737426758e-01 2.560461461544036865e-01 4.984822273254394531e-01
1.067233458161354065e-01 -5.704897642135620117e-01 3.938677906990051270e-01 -4.972590804100036621e-01 -1.593386754393577576e-02 1.778675764799118042e-01 2.281298190355300903e-01 4.204987287521362305e-01
4.694689512252807617e-01 -1.375123709440231323e-01 6.735964417457580566e-01 4.510609805583953857e-01 4.856665432453155518e-02 -2.043658047914505005e-01 -6.052070483565330505e-02 -2.360386401414871216e-01
-1.240015178918838501e-01 -7.872157096862792969e-01 8.255394548177719116e-02 6.279522180557250977e-02 -3.159178197383880615e-01 -3.183571100234985352e-01 2.047683298587799072e-01 -3.332735300064086914e-01
3.506333529949188232e-01 -3.064221143722534180e-01 6.860709786415100098e-01 -4.101419150829315186e-01 8.622329682111740112e-02 -2.397410273551940918e-01 2.432679831981658936e-01 1.419944614171981812e-01
4.830300807952880859e-01 -4.985766112804412842e-01 3.900606930255889893e-01 -1.897410452365875244e-01 2.434227801859378815e-02 -3.017887175083160400e-01 3.646152913570404053e-01 -3.245631158351898193e-01
1.859721392393112183e-01 -4.288825988769531250e-01 3.369626402854919434e-01 -6.534495949745178223e-02 -4.682038426399230957e-01 -4.819081425666809082e-01 3.609194755554199219e-01 -2.862640321254730225e-01
3.227387070655822754e-01 -4.293157160282135010e-01 4.384973943233489990e-01 3.583913445472717285e-01 2.868401110172271729e-01 6.043956801295280457e-02 -1.518384367227554321e-01 5.308657288551330566e-01
8.107506483793258667e-02 -8.927690237760543823e-02 3.809481859207153320e-01 5.052223801612854004e-02 -2.601137571036815643e-02 2.982755191624164581e-02 7.244785428047180176e-01 5.579848289489746094e-01
3.695035278797149658e-01 -1.099875196814537048e-01 2.143473625183105469e-01 1.649837940931320190e-01 -6.628507375717163086e-01 2.703804895281791687e-02 3.054336607456207275e-01 4.947865009307861328e-01
-3.075741827487945557e-01 -5.992059707641601562e-01 2.687683701515197754e-01 4.352248907089233398e-01 -2.723904550075531006e-01 -3.055529296398162842e-01 -4.806448891758918762e-02 3.388567566871643066e-01
-1.851504892110824585e-01 -1.161814928054809570e-01 6.388168334960937500e-01 4.468916654586791992e-01 -8.440486341714859009e-02 -2.951978743076324463e-01 2.393605709075927734e-01 4.391611814498901367e-01
-3.001131713390350342e-01 -7.237854003906250000e-01 3.692384362220764160e-01 -1.128429640084505081e-02 -1.046139150857925415e-01 -4.336009025573730469e-01 1.383517235517501831e-01 -1.775038391351699829e-01
6.104619503021240234e-01 -3.063943684101104736e-01 5.451023206114768982e-02 3.885238170623779297e-01 -5.921844244003295898e-01 1.136597245931625366e-01 9.228996187448501587e-02 -8.613055944442749023e-02
3.711363375186920166e-01 -4.013423249125480652e-02 8.296911120414733887e-01 1.447159796953201294e-01 -5.213059484958648682e-02 -2.260566949844360352e-01 2.875786423683166504e-01 -1.216404512524604797e-01
3.294826447963714600e-01 -3.663761615753173828e-01 2.787111699581146240e-02 4.102690219879150391e-01 -6.707294583320617676e-01 1.468067169189453125e-01 3.414285182952880859e-01 1.042431406676769257e-02
7.862451486289501190e-03 -3.754787147045135498e-01 4.368120059370994568e-02 4.987136721611022949e-01 -6.483470797538757324e-01 2.783077657222747803e-01 3.139042258262634277e-01 1.094785034656524658e-01
1.449824422597885132e-01 -1.881450647488236427e-03 8.202211260795593262e-01 1.020870283246040344e-01 -1.466681361198425293e-01 -4.809822738170623779e-01 1.857234835624694824e-01 9.188858419656753540e-02
3.815644085407257080e-01 -5.438431501388549805e-01 9.020780026912689209e-02 7.562329526990652084e-03 -3.928575813770294189e-01 -4.800828695297241211e-01 3.174563944339752197e-01 -2.546636760234832764e-01
2.320592552423477173e-01 -2.864810228347778320e-01 -8.092672564089298248e-03 -2.689877152442932129e-01 -3.330465555191040039e-01 -3.905472159385681152e-01 3.853452205657958984e-01 6.162135004997253418e-01
-8.877875283360481262e-03 -5.210800170898437500e-01 1.701585501432418823e-01 4.627270102500915527e-01 -5.669261813163757324e-01 -2.062155455350875854e-01 -3.480728268623352051e-01 1.554443221539258957e-02
3.643580675125122070e-01 -3.207500278949737549e-01 3.534538447856903076e-01 7.255350947380065918e-01 5.165892466902732849e-02 -2.948324978351593018e-01 1.482965052127838135e-01 -3.801464661955833435e-02
4.757921993732452393e-01 -2.939071357250213623e-01 4.849103391170501709e-01 1.069924235343933105e-01 1.450810581445693970e-01 9.346026182174682617e-02 -2.061999589204788208e-01 6.069211363792419434e-01
5.468762516975402832e-01 -3.564609885215759277e-01 -9.236541390419006348e-02 3.309915363788604736e-01 -2.953817248344421387e-01 3.562234342098236084e-01 4.296104982495307922e-02 4.896774590015411377e-01
-2.556371688842773438e-01 -7.110496759414672852e-01 1.650398671627044678e-01 4.539966881275177002e-01 1.630127802491188049e-02 -4.363877177238464355e-01 3.941948525607585907e-03 7.064872980117797852e-02
2.524352073669433594e-01 -6.338128820061683655e-03 3.568323552608489990e-01 7.166734933853149414e-01 -2.581159770488739014e-01 -2.214376926422119141e-01 -9.093851596117019653e-02 4.139539897441864014e-01
-1.153933852910995483e-01 -4.424944221973419189e-01 3.128461837768554688e-01 4.644117951393127441e-01 -3.074820339679718018e-01 -2.164463251829147339e-01 3.146405518054962158e-01 4.867640435695648193e-01
-2.957476377487182617e-01 -4.362562000751495361e-01 6.889064311981201172e-01 1.304879486560821533e-01 -2.225576490163803101e-01 -2.484089136123657227e-01 2.651354968547821045e-01 -2.214928269386291504e-01
3.574996814131736755e-02 -4.398777708411216736e-02 3.541474938392639160e-01 1.309550255537033081e-01 -7.631909847259521484e-01 -1.247495412826538086e-01 1.517968177795410156e-01 4.828583002090454102e-01
2.163244783878326416e-01 -3.982536494731903076e-02 2.567932307720184326e-01 2.516877949237823486e-01 -6.553456187248229980e-01 2.376652322709560394e-02 5.591733455657958984e-01 2.821534872055053711e-01
-3.734072744846343994e-01 -7.352996468544006348e-01 3.302910625934600830e-01 4.151463508605957031e-02 -1.778236031532287598e-01 -4.201372265815734863e-01 3.080537728965282440e-02 -7.167385192587971687e-04
3.888849914073944092e-01 -4.002061486244201660e-01 3.002368211746215820e-01 2.171480953693389893e-01 -1.661039143800735474e-01 -6.971552371978759766e-01 -1.844633072614669800e-01 -6.054266914725303650e-02
-8.246724307537078857e-02 -2.111986726522445679e-01 7.636846303939819336e-01 2.121796607971191406e-01 1.542486846446990967e-01 3.541902005672454834e-01 3.396965563297271729e-01 2.360569983720779419e-01
3.563998639583587646e-01 -8.032084703445434570e-01 -1.886817365884780884e-01 7.375089824199676514e-02 6.246124207973480225e-02 -2.283141016960144043e-01 1.873385012149810791e-01 3.093070983886718750e-01
5.917029380798339844e-01 -3.078602850437164307e-01 1.780560165643692017e-01 6.052321791648864746e-01 -5.082213506102561951e-02 -3.663955628871917725e-01 1.371716558933258057e-01 3.814494982361793518e-02
-1.839022189378738403e-01 -1.318155676126480103e-01 6.293557286262512207e-01 1.992114335298538208e-01 -2.121756672859191895e-01 -7.271983474493026733e-02 6.350784301757812500e-01 2.437202036380767822e-01
7.628092169761657715e-02 -2.490159571170806885e-01 8.679472804069519043e-01 2.640961110591888428e-01 1.395419239997863770e-01 -2.978483140468597412e-01 3.000766411423683167e-02 -2.652086317539215088e-03
2.224359661340713501e-01 -6.528968811035156250e-01 1.777652464807033539e-02 5.440028309822082520e-01 -1.606654226779937744e-01 1.207588762044906616e-01 4.005019664764404297e-01 -1.649088561534881592e-01
3.381763100624084473e-01 -2.761117517948150635e-01 6.011273264884948730e-01 -2.079262584447860718e-01 -2.202225327491760254e-01 1.470554918050765991e-01 -5.158584713935852051e-01 2.618750333786010742e-01
3.441689312458038330e-01 -5.722078084945678711e-01 5.175092443823814392e-02 -1.392941325902938843e-01 3.770265728235244751e-02 -2.755568027496337891e-01 6.699565052986145020e-01 7.648788392543792725e-02
5.587216615676879883e-01 -4.909203350543975830e-01 1.842687427997589111e-01 7.353439927101135254e-02 7.468894869089126587e-02 -4.744523763656616211e-01 4.109557271003723145e-01 -8.886402100324630737e-02
5.667840242385864258e-01 -3.675034642219543457e-01 4.142770469188690186e-01 -1.695526540279388428e-01 -2.263160236179828644e-02 -2.186079919338226318e-01 4.920101165771484375e-01 -2.301042526960372925e-01
-8.208761364221572876e-02 -3.382800817489624023e-01 6.521279811859130859e-01 4.729197621345520020e-01 -9.965432807803153992e-03 -3.291995525360107422e-01 3.484274446964263916e-01 -5.561680532991886139e-03
4.453481137752532959e-01 -4.654439985752105713e-01 3.092311620712280273e-01 -1.479856818914413452e-01 -1.579460352659225464e-01 8.159295469522476196e-02 6.164129376411437988e-01 -2.365037947893142700e-01
