# Supplementary material for: Where is your field going? A machine learning approach to study the relative motion of the domains of physics
Source: PLoS One. 2020 Jun 18;15(6):e0233997. doi: 10.1371/journal.pone.0233997 (PMC7302634; doi:10.1371/journal.pone.0233997)
Supplement: S25 Data — (ZIP) [file pone.0233997.s025.zip › 24/Pacs4Run_24_VS_500_embeddings2000-2004ED8.txt]

4.119239747524261475e-02 1.676684767007827759e-01 -2.181701362133026123e-02 3.726255963556468487e-04 6.465824842453002930e-01 -5.146658420562744141e-01 -3.051427900791168213e-01 -4.400596320629119873e-01
-3.962012827396392822e-01 -4.246165752410888672e-01 9.704104065895080566e-02 -3.319350183010101318e-01 4.062038064002990723e-01 -3.288914263248443604e-01 -2.234601676464080811e-01 -4.690649807453155518e-01
-1.442109644412994385e-01 6.402976065874099731e-02 4.582500755786895752e-01 7.335149496793746948e-02 5.105734467506408691e-01 -1.849690377712249756e-01 -2.184204161167144775e-01 -6.458511948585510254e-01
-2.705842852592468262e-01 -3.074084222316741943e-01 3.635353147983551025e-01 3.387054055929183960e-02 6.771225333213806152e-01 -4.319116175174713135e-01 -1.839608699083328247e-01 -1.417566239833831787e-01
4.315610826015472412e-01 -1.688418835401535034e-01 2.666305601596832275e-01 -2.371711879968643188e-01 2.322920858860015869e-01 -2.452785968780517578e-01 -7.373252511024475098e-01 1.164336409419775009e-02
2.889105677604675293e-01 -1.436876971274614334e-02 -1.704660803079605103e-01 -5.597293972969055176e-01 -3.662751289084553719e-03 -1.130845621228218079e-01 -7.163345217704772949e-01 -2.191615402698516846e-01
4.864606559276580811e-01 -1.924099177122116089e-01 3.500595092773437500e-01 -1.662466377019882202e-01 1.487442553043365479e-01 -3.118765354156494141e-01 -6.669861078262329102e-01 -1.090530082583427429e-01
-5.593136548995971680e-01 -2.030555605888366699e-01 -1.097064092755317688e-01 -1.810358911752700806e-01 6.237304210662841797e-01 -4.012715220451354980e-01 -1.910182088613510132e-01 -1.207510679960250854e-01
-4.027140140533447266e-01 -9.540185332298278809e-02 4.254878759384155273e-01 -4.544616043567657471e-01 4.443494975566864014e-01 -1.566988974809646606e-01 -9.238425642251968384e-02 -4.589213430881500244e-01
-8.370317518711090088e-02 1.485462933778762817e-01 2.288066446781158447e-01 1.771431714296340942e-01 3.229262232780456543e-01 -1.791357100009918213e-01 -4.509911537170410156e-01 -7.398861646652221680e-01
3.097388446331024170e-01 -3.035289049148559570e-01 1.471241712570190430e-01 1.092947050929069519e-01 2.036719918251037598e-01 -3.369384407997131348e-01 -7.037605047225952148e-01 -3.578445017337799072e-01
6.804682314395904541e-02 6.970352530479431152e-01 1.049610972404479980e-01 -2.581759989261627197e-01 -2.657156251370906830e-02 -1.334707885980606079e-01 -6.368060111999511719e-01 -8.830364793539047241e-02
3.997682631015777588e-01 1.364940553903579712e-01 -2.560348063707351685e-02 1.398421078920364380e-01 1.875211447477340698e-01 -1.534361094236373901e-01 -6.312472820281982422e-01 -5.866544246673583984e-01
-2.923745214939117432e-01 1.439922600984573364e-01 3.095040023326873779e-01 -3.876334428787231445e-01 1.507489830255508423e-01 -2.136158645153045654e-01 -7.586916089057922363e-01 6.132683157920837402e-02
4.481718838214874268e-01 8.958650752902030945e-03 2.371712028980255127e-01 -5.303646326065063477e-01 2.889903187751770020e-01 -3.010291159152984619e-01 3.375254571437835693e-02 -5.350250601768493652e-01
-5.623021721839904785e-01 6.253696978092193604e-02 3.143283724784851074e-01 1.446157991886138916e-01 3.602662384510040283e-01 -5.830196738243103027e-01 -2.672823369503021240e-01 -1.380067169666290283e-01
2.694859802722930908e-01 3.308295831084251404e-02 2.524147555232048035e-02 1.616213172674179077e-01 3.536170125007629395e-01 -1.300333142280578613e-01 -4.494371116161346436e-01 -7.453702688217163086e-01
6.070451438426971436e-02 -3.395416140556335449e-01 6.971029937267303467e-02 -4.405799210071563721e-01 3.793380856513977051e-01 -1.014708578586578369e-01 -7.262762188911437988e-01 -1.963239908218383789e-02
-3.924874216318130493e-02 4.046137630939483643e-02 1.190922111272811890e-01 -1.588808745145797729e-01 3.920124769210815430e-01 -2.638522684574127197e-01 -7.992517948150634766e-01 3.087088763713836670e-01
3.596481084823608398e-01 -3.299498856067657471e-01 3.319229185581207275e-02 -5.153306722640991211e-01 3.556119799613952637e-01 -5.530663132667541504e-01 2.938254177570343018e-02 -2.488240152597427368e-01
2.267186790704727173e-01 2.118303775787353516e-01 -6.461802870035171509e-02 4.081979990005493164e-01 2.833911776542663574e-01 -4.369023144245147705e-01 -6.737332344055175781e-01 -8.840055018663406372e-02
3.959177434444427490e-01 -3.880746066570281982e-01 6.327311694622039795e-02 -1.798686385154724121e-01 3.819053769111633301e-01 -5.124810338020324707e-01 -5.118144676089286804e-02 -4.951595664024353027e-01
-4.808320403099060059e-01 -1.632425934076309204e-01 -2.262645959854125977e-01 -1.121407747268676758e-01 5.851227045059204102e-01 -1.366745680570602417e-01 -4.008298218250274658e-01 -3.958130776882171631e-01
1.096154078841209412e-01 4.591540247201919556e-02 1.628969013690948486e-01 -3.086987137794494629e-01 2.655132710933685303e-01 -2.925369739532470703e-01 -7.561903595924377441e-01 3.689810931682586670e-01
1.994131058454513550e-01 -2.226363718509674072e-01 -3.929666876792907715e-01 -2.343943808227777481e-03 3.155778050422668457e-01 -7.797735929489135742e-01 -3.583426773548126221e-02 -2.175289392471313477e-01
2.668485939502716064e-01 -1.687607616186141968e-01 -8.145932108163833618e-02 -5.195140838623046875e-01 -1.965004652738571167e-01 -4.872375130653381348e-01 -5.817683339118957520e-01 -9.650927782058715820e-02
-2.050636261701583862e-01 -1.488780826330184937e-01 4.771435856819152832e-01 -6.058331131935119629e-01 1.704645156860351562e-02 -2.430324107408523560e-01 -4.242320656776428223e-01 -3.189926147460937500e-01
5.003216266632080078e-01 -7.742977142333984375e-02 1.975464820861816406e-01 -8.825431019067764282e-02 2.910647094249725342e-01 -1.240064576268196106e-01 -7.225725650787353516e-01 -2.732436656951904297e-01
-1.852483749389648438e-01 1.439656503498554230e-02 5.308846235275268555e-01 -4.848999083042144775e-01 1.531790643930435181e-01 -1.013812497258186340e-01 -6.183077096939086914e-01 -1.801752299070358276e-01
-6.165394559502601624e-02 -3.837306797504425049e-01 -1.143085584044456482e-01 -9.339611232280731201e-02 6.951589584350585938e-01 5.452973768115043640e-03 -4.188399910926818848e-01 -4.104362130165100098e-01
-1.036599203944206238e-01 5.302705168724060059e-01 -1.243909746408462524e-01 -6.216037273406982422e-01 4.597831666469573975e-01 -8.071480691432952881e-02 4.662868753075599670e-02 -2.934516370296478271e-01
-8.850279450416564941e-02 -1.987101584672927856e-01 2.823193371295928955e-01 -3.410325050354003906e-01 9.892767667770385742e-02 -2.782357335090637207e-01 -8.020941019058227539e-01 -1.616093963384628296e-01
-2.879327535629272461e-01 -1.421538591384887695e-01 4.890097975730895996e-01 -3.810203969478607178e-01 3.119985461235046387e-01 -2.502331137657165527e-01 -5.935836434364318848e-01 1.669538952410221100e-02
4.546899497509002686e-01 -3.662513792514801025e-01 -4.285855963826179504e-02 -2.304414510726928711e-01 5.841045379638671875e-01 -4.042454361915588379e-01 -1.260486841201782227e-01 -2.893030345439910889e-01
3.166164457798004150e-01 -1.089994013309478760e-01 -8.204051852226257324e-02 -6.488879323005676270e-01 9.733869135379791260e-02 -6.298114657402038574e-01 1.418673340231180191e-02 -2.318371087312698364e-01
3.287353515625000000e-01 1.192551627755165100e-01 4.916427731513977051e-01 -2.744646966457366943e-01 -1.730497926473617554e-01 -3.533908724784851074e-01 -6.183701157569885254e-01 -1.531501114368438721e-01
5.333366617560386658e-02 -3.918443918228149414e-01 -2.681866288185119629e-01 -4.400398135185241699e-01 1.550765633583068848e-01 -2.610776722431182861e-01 -6.419209241867065430e-01 -2.716275751590728760e-01
-5.960224196314811707e-02 -1.198879182338714600e-01 3.664032518863677979e-01 6.086049228906631470e-02 2.379548251628875732e-01 -5.958719849586486816e-01 -6.231641769409179688e-01 2.099989503622055054e-01
2.932712435722351074e-01 -3.371150791645050049e-01 3.756620362401008606e-02 -4.330666959285736084e-01 2.034625709056854248e-01 -3.153282999992370605e-01 -6.815237998962402344e-01 7.799796015024185181e-02
1.474147289991378784e-02 2.829936146736145020e-01 -4.427663683891296387e-01 -4.554869532585144043e-01 6.686338186264038086e-01 -1.073781698942184448e-01 -4.793259873986244202e-02 -2.351343184709548950e-01
-5.688140168786048889e-03 -1.526387929916381836e-01 1.824121624231338501e-01 -2.595956027507781982e-01 1.376246809959411621e-01 -3.398286998271942139e-01 -8.601667284965515137e-01 4.115831479430198669e-02
-3.217247501015663147e-02 -1.617532372474670410e-01 3.176825121045112610e-02 -2.100864611566066742e-02 7.133357226848602295e-02 -6.753866672515869141e-01 -7.002794742584228516e-01 1.404400318861007690e-01
7.676102966070175171e-02 4.139314591884613037e-01 1.878231614828109741e-01 -1.622563749551773071e-01 1.303448081016540527e-01 -4.686413407325744629e-01 -6.107667088508605957e-01 3.892473578453063965e-01
-2.211779542267322540e-02 1.455247700214385986e-01 1.881706565618515015e-01 -1.310549210757017136e-02 2.652303278446197510e-01 -1.310901641845703125e-01 -3.502900898456573486e-01 -8.558728098869323730e-01
-1.300671249628067017e-01 -2.871027775108814240e-02 5.663797631859779358e-02 3.946696594357490540e-02 2.337173372507095337e-01 -4.845749735832214355e-01 -7.965951561927795410e-01 2.312841713428497314e-01
4.833409190177917480e-01 -1.184326410293579102e-01 1.797975599765777588e-01 -5.310651659965515137e-01 5.620000362396240234e-01 -3.164050877094268799e-01 -7.525832043029367924e-04 -1.484628170728683472e-01
1.455980837345123291e-01 2.191709578037261963e-01 -1.304989028722047806e-02 6.489188969135284424e-02 1.688606142997741699e-01 -3.996646404266357422e-01 -8.510999083518981934e-01 1.173344179987907410e-01
-1.301837116479873657e-01 5.379530191421508789e-01 3.069898188114166260e-01 -2.239212989807128906e-01 5.454234033823013306e-02 -1.182327494025230408e-01 -7.274485230445861816e-01 -5.603704974055290222e-02
-3.328059613704681396e-01 1.020636707544326782e-01 4.290223419666290283e-01 -2.097678333520889282e-01 6.034249067306518555e-02 -6.125992536544799805e-01 -4.659536480903625488e-01 2.339412868022918701e-01
-1.735771298408508301e-01 1.193289458751678467e-01 -6.228758022189140320e-02 -3.290381729602813721e-01 1.541541814804077148e-01 -2.022423595190048218e-01 -8.670520186424255371e-01 1.644418388605117798e-01
-4.045006260275840759e-02 -1.321293413639068604e-01 4.223458468914031982e-02 -3.171321153640747070e-01 8.038705587387084961e-01 -6.916245818138122559e-02 -4.029737710952758789e-01 2.552838921546936035e-01
2.677471041679382324e-01 -2.123302370309829712e-01 -1.224020123481750488e-01 -5.238920450210571289e-01 -1.490179449319839478e-01 -4.867050647735595703e-01 -5.782128572463989258e-01 -1.907406188547611237e-02
1.535810083150863647e-01 3.864885568618774414e-01 -4.919725656509399414e-02 1.869973689317703247e-01 1.011536344885826111e-01 -5.095695257186889648e-01 -7.201074957847595215e-01 3.468247503042221069e-02
3.738799318671226501e-02 6.576637625694274902e-01 2.623192369937896729e-01 -1.786446124315261841e-01 -4.687583073973655701e-02 -2.062748223543167114e-01 -6.485415697097778320e-01 -1.575003843754529953e-03
-3.477404117584228516e-01 1.989558041095733643e-01 2.576138591393828392e-03 -3.062544167041778564e-01 8.237872123718261719e-01 1.949803717434406281e-02 -2.340750694274902344e-01 1.090785488486289978e-01
1.126410290598869324e-01 -8.101542294025421143e-02 -6.115254759788513184e-02 1.416753232479095459e-01 5.715963244438171387e-01 -1.555362194776535034e-01 -4.729042351245880127e-01 -6.183726191520690918e-01
-1.864779442548751831e-01 -2.415955811738967896e-01 -3.825123980641365051e-02 -5.191245675086975098e-01 4.904709756374359131e-02 -1.380890160799026489e-01 -6.039776206016540527e-01 -4.996410012245178223e-01
-2.963962852954864502e-01 2.164757065474987030e-02 5.668278932571411133e-01 -3.016749918460845947e-01 2.646412253379821777e-01 -4.846334159374237061e-01 -3.683183491230010986e-01 2.425206601619720459e-01
2.762219309806823730e-01 1.970446109771728516e-01 -1.511893421411514282e-01 -6.606456637382507324e-01 4.849858283996582031e-01 2.508065477013587952e-02 -1.418088078498840332e-01 -4.118421077728271484e-01
1.714558303356170654e-01 -1.141952499747276306e-01 1.011920124292373657e-01 -1.917885839939117432e-01 2.942227423191070557e-01 -3.477822244167327881e-01 -8.040634393692016602e-01 2.377021312713623047e-01
2.840686738491058350e-01 -2.235494703054428101e-01 9.570444375276565552e-02 -1.882233768701553345e-01 1.523769199848175049e-01 -6.944035887718200684e-01 -1.805042731575667858e-03 -5.650882720947265625e-01
-2.087612301111221313e-01 -4.664777964353561401e-02 5.662679076194763184e-01 -4.729868173599243164e-01 2.391932159662246704e-01 -8.330327272415161133e-02 -5.454882979393005371e-01 -2.194458395242691040e-01
-2.035113871097564697e-01 7.315829396247863770e-03 4.631960391998291016e-01 -3.750707805156707764e-01 -2.367498166859149933e-02 -3.069267272949218750e-01 -6.843987107276916504e-01 -2.003368884325027466e-01
-3.904216289520263672e-01 4.740075021982192993e-02 4.902661144733428955e-01 6.836650520563125610e-02 2.530709803104400635e-01 -7.082463502883911133e-01 -1.734516620635986328e-01 -6.742511689662933350e-02
1.336719393730163574e-01 -5.869928747415542603e-02 8.375368267297744751e-02 1.296067088842391968e-01 3.597530126571655273e-01 -8.733363449573516846e-02 -5.085666775703430176e-01 -7.477861642837524414e-01
9.039038419723510742e-02 -2.492628395557403564e-01 -2.786095738410949707e-01 -3.072623014450073242e-01 1.673608124256134033e-01 -6.905314922332763672e-01 -3.926891088485717773e-02 -5.012773275375366211e-01
5.576319992542266846e-02 1.452490389347076416e-01 -4.384713619947433472e-02 -5.144923329353332520e-01 2.155147492885589600e-01 -7.304808497428894043e-01 3.139493465423583984e-01 -1.748011410236358643e-01
7.338521629571914673e-02 -1.685077846050262451e-01 -2.272276133298873901e-01 9.579969197511672974e-02 4.434781968593597412e-01 -7.149682044982910156e-01 2.573353471234440804e-03 -4.444669187068939209e-01
-6.851670145988464355e-02 -8.106552809476852417e-02 2.595818638801574707e-01 -3.888026177883148193e-01 7.592833042144775391e-02 -5.395815372467041016e-01 -6.372968554496765137e-01 2.590809762477874756e-01
-3.243493735790252686e-01 -1.795515716075897217e-01 3.232038021087646484e-01 -1.960351020097732544e-01 3.671394586563110352e-01 -4.626321196556091309e-01 -5.603564977645874023e-01 2.384302020072937012e-01
3.484817147254943848e-01 -4.780218377709388733e-02 2.008190155029296875e-01 1.347875744104385376e-01 3.277736008167266846e-01 -4.514040425419807434e-02 -4.654758870601654053e-01 -7.011693120002746582e-01
4.955380037426948547e-02 4.410760700702667236e-01 -9.905199706554412842e-02 3.273560106754302979e-01 5.100351572036743164e-02 -5.895194411277770996e-01 -5.131792426109313965e-01 -2.693243920803070068e-01
3.773802816867828369e-01 -1.631317734718322754e-01 -1.143158879131078720e-02 -6.255105137825012207e-01 2.404984980821609497e-01 -6.177729964256286621e-01 9.736169129610061646e-03 3.045606426894664764e-04
4.707320928573608398e-01 2.246913267299532890e-03 5.108577199280261993e-03 -3.602425456047058105e-01 2.173591852188110352e-01 -7.228465080261230469e-01 1.031956300139427185e-01 -2.611586749553680420e-01
-3.581933975219726562e-01 1.108425557613372803e-01 3.914723098278045654e-01 1.585094630718231201e-01 2.049544453620910645e-01 -7.555201649665832520e-01 -2.538933455944061279e-01 6.129430979490280151e-02
3.711734339594841003e-02 3.797249794006347656e-01 4.119030535221099854e-01 -1.182765811681747437e-01 4.746366143226623535e-01 -1.015381738543510437e-01 -6.246810555458068848e-01 2.120408266782760620e-01
1.959251612424850464e-01 3.210652619600296021e-02 -2.530581317842006683e-03 2.727176249027252197e-01 4.518928825855255127e-01 -1.922223418951034546e-01 -4.240914285182952881e-01 -6.820491552352905273e-01
-2.746149599552154541e-01 9.482520073652267456e-02 4.146298766136169434e-01 -6.835041940212249756e-02 2.951489388942718506e-01 -5.376958847045898438e-01 -5.057221651077270508e-01 3.271395266056060791e-01
-4.270965158939361572e-01 -7.552938908338546753e-02 2.905384302139282227e-01 -1.272305846214294434e-01 2.211511731147766113e-01 -5.335677862167358398e-01 -5.954186916351318359e-01 1.521767228841781616e-01
-2.232373356819152832e-01 -1.574433296918869019e-01 3.659902513027191162e-01 -4.264270067214965820e-01 6.059974804520606995e-02 -2.714466750621795654e-01 -7.004813551902770996e-01 -2.038578689098358154e-01
-1.159787029027938843e-01 4.028508961200714111e-01 -1.886435151100158691e-01 2.497781068086624146e-01 -1.316383481025695801e-01 -7.378711700439453125e-01 -3.974751532077789307e-01 -8.071794360876083374e-02
6.436258554458618164e-02 3.287514448165893555e-01 -3.649499118328094482e-01 2.848573327064514160e-01 2.144398838281631470e-01 -4.329292178153991699e-01 -6.423026919364929199e-01 -1.657793819904327393e-01
5.511287972331047058e-02 2.563916705548763275e-02 -1.849039271473884583e-02 -7.017167657613754272e-02 2.412717193365097046e-01 -7.113773822784423828e-01 1.399730145931243896e-01 -6.381040215492248535e-01
1.848561316728591919e-01 5.376594066619873047e-01 3.512806296348571777e-01 3.218236565589904785e-02 1.285429596900939941e-01 -4.040480554103851318e-01 -6.080807447433471680e-01 5.269043892621994019e-02
5.084237456321716309e-01 -4.004910588264465332e-02 1.675013601779937744e-01 -6.343464255332946777e-01 4.018360972404479980e-01 -3.666474819183349609e-01 -1.189015153795480728e-02 -1.157818511128425598e-01
2.452422119677066803e-02 -2.590583078563213348e-02 -3.833703696727752686e-01 -3.045778274536132812e-01 -1.057058498263359070e-01 -2.888324558734893799e-01 -7.215353250503540039e-01 -3.791779577732086182e-01
-1.979183107614517212e-01 -1.011578440666198730e-01 4.396418929100036621e-01 -2.817538976669311523e-01 2.042822167277336121e-02 -3.968938589096069336e-01 -7.149678468704223633e-01 -9.383004158735275269e-02
-1.691183745861053467e-01 3.599784076213836670e-01 -1.702501028776168823e-01 3.069684207439422607e-01 5.292780399322509766e-01 -6.601552963256835938e-01 3.913722187280654907e-02 -3.358184546232223511e-02
2.515866160392761230e-01 4.505369663238525391e-01 -3.947235345840454102e-01 -3.660703003406524658e-01 5.394744277000427246e-01 3.624505549669265747e-02 -1.728793233633041382e-01 -3.488163650035858154e-01
-1.786281615495681763e-01 -1.517862379550933838e-01 6.484730541706085205e-02 -3.157304823398590088e-01 2.826026082038879395e-01 -2.957509756088256836e-01 -8.021909594535827637e-01 1.741228103637695312e-01
1.079828217625617981e-01 -2.682755887508392334e-01 4.351156949996948242e-01 -3.403213620185852051e-01 3.117523491382598877e-01 -3.184912502765655518e-01 -6.278018355369567871e-01 1.358765959739685059e-01
4.591921865940093994e-01 5.821128189563751221e-02 4.014000296592712402e-01 -3.392415344715118408e-01 4.101353585720062256e-01 -5.695157647132873535e-01 1.295833885669708252e-01 1.400436833500862122e-02
5.568668618798255920e-02 2.066799402236938477e-01 4.517973661422729492e-01 4.592650383710861206e-02 1.119884252548217773e-01 -2.624450325965881348e-01 -2.557452321052551270e-01 -7.753243446350097656e-01
5.469951629638671875e-01 4.281032364815473557e-03 2.161339521408081055e-01 -2.695288062095642090e-01 5.290939658880233765e-02 -3.075866103172302246e-01 -6.945475339889526367e-01 4.016254097223281860e-02
4.958478510379791260e-01 5.198211073875427246e-01 1.094357818365097046e-01 6.484176218509674072e-02 1.680694818496704102e-01 -4.141865074634552002e-01 -5.171461701393127441e-01 2.240943163633346558e-02
-1.702010482549667358e-01 -5.663610994815826416e-02 3.819828927516937256e-01 -2.575720250606536865e-01 -1.718294620513916016e-02 -4.180676043033599854e-01 -7.572896480560302734e-01 -8.370431512594223022e-02
-2.403862923383712769e-01 1.016762256622314453e-01 4.921708703041076660e-01 -3.539438545703887939e-01 4.800828546285629272e-02 -3.103771507740020752e-01 -6.821565628051757812e-01 -1.978434249758720398e-02
-2.098530679941177368e-01 6.488928794860839844e-01 7.264090329408645630e-02 -2.701897323131561279e-01 1.628896296024322510e-01 -1.655295118689537048e-02 -6.543868184089660645e-01 -3.989272192120552063e-02
-1.666117608547210693e-01 -3.647887110710144043e-01 3.546104133129119873e-01 -5.523690581321716309e-01 3.184622824192047119e-01 -2.327330708503723145e-01 -4.977794885635375977e-01 -7.030134648084640503e-02
5.821536779403686523e-01 2.527796328067779541e-01 1.072458550333976746e-01 -5.122289061546325684e-01 4.572761654853820801e-01 -3.268241286277770996e-01 5.330211669206619263e-02 6.754915416240692139e-02
-8.279294520616531372e-02 6.001129746437072754e-02 2.639289796352386475e-01 -4.578052833676338196e-02 4.469607770442962646e-01 5.211254116147756577e-03 -3.799967169761657715e-01 -7.573578953742980957e-01
6.850742697715759277e-01 1.123592630028724670e-01 -3.271396830677986145e-02 -4.127866923809051514e-01 2.921183705329895020e-01 -4.813156127929687500e-01 2.322283200919628143e-02 -1.704363673925399780e-01
3.570111393928527832e-01 1.773149520158767700e-01 3.066782355308532715e-01 -5.917670130729675293e-01 4.806270599365234375e-01 -3.178110122680664062e-01 1.658187508583068848e-01 -1.932893544435501099e-01
3.941535353660583496e-01 3.396883606910705566e-02 6.092154383659362793e-01 -1.025559231638908386e-01 9.884295612573623657e-02 -2.380006909370422363e-01 -5.663708448410034180e-01 -2.731992304325103760e-01
-1.264344602823257446e-01 6.841186285018920898e-01 8.580307662487030029e-02 2.877063155174255371e-01 3.327293992042541504e-01 -3.609268665313720703e-01 -1.494274139404296875e-01 -4.031790196895599365e-01
-4.191489219665527344e-01 2.966551184654235840e-01 -1.615136414766311646e-01 8.325422555208206177e-02 -4.858636856079101562e-02 -4.356788694858551025e-01 -5.576272010803222656e-01 -4.474005103111267090e-01
2.554562687873840332e-01 -3.520757853984832764e-01 1.835114806890487671e-01 -3.259379267692565918e-01 5.739443898200988770e-01 -3.273219168186187744e-01 -3.539404571056365967e-01 -3.302226960659027100e-01
-8.607715368270874023e-02 3.101351261138916016e-01 1.425581872463226318e-01 3.290338814258575439e-02 7.320544719696044922e-01 -5.819173902273178101e-02 -5.376011133193969727e-01 2.160939425230026245e-01
-9.443247318267822266e-02 1.004727706313133240e-01 5.303336977958679199e-01 -2.967556715011596680e-01 4.767963886260986328e-01 -7.945050299167633057e-02 -5.894219279289245605e-01 1.749419867992401123e-01
2.169679105281829834e-01 -3.515324890613555908e-01 5.145325139164924622e-02 -8.861228078603744507e-02 1.604588776826858521e-01 -3.851488828659057617e-01 -7.908536195755004883e-01 -1.389755457639694214e-01
-1.381877362728118896e-01 4.239075183868408203e-01 -3.531746864318847656e-01 -6.787589192390441895e-01 4.100530147552490234e-01 -4.909123107790946960e-02 -1.921116858720779419e-01 -9.110590815544128418e-02
5.965711474418640137e-01 1.249882429838180542e-01 -1.919422149658203125e-01 -3.431985974311828613e-01 5.385489463806152344e-01 -1.205731853842735291e-01 -1.070479676127433777e-01 -3.972677290439605713e-01
3.484982252120971680e-01 5.624522566795349121e-01 3.113080263137817383e-01 1.894038021564483643e-01 2.247560620307922363e-01 -3.752476871013641357e-01 -1.609866619110107422e-01 -4.606160223484039307e-01
3.731363117694854736e-01 -3.308545565232634544e-03 7.691886276006698608e-02 -5.441610217094421387e-01 5.324738621711730957e-01 -5.090163350105285645e-01 1.268736869096755981e-01 -2.795203123241662979e-03
-1.898417174816131592e-01 6.062737703323364258e-01 2.816369235515594482e-01 2.472717016935348511e-01 3.070043027400970459e-01 -3.624985218048095703e-01 -1.551050245761871338e-01 -4.541093111038208008e-01
-2.672889530658721924e-01 2.853487133979797363e-01 3.129046037793159485e-02 5.392128601670265198e-03 -1.908459328114986420e-02 -3.506517112255096436e-01 -3.909306824207305908e-01 -7.549681067466735840e-01
2.865753769874572754e-01 -2.311018556356430054e-01 2.335594445466995239e-01 -3.620615899562835693e-01 2.105561047792434692e-01 -2.434963434934616089e-01 -7.577138543128967285e-01 -3.275820240378379822e-02
-1.403480768203735352e-01 4.222475290298461914e-01 5.508789326995611191e-03 -8.890784345567226410e-03 3.186604976654052734e-01 3.697032853960990906e-02 -6.001834273338317871e-01 -5.820384025573730469e-01
8.303687721490859985e-02 6.202601194381713867e-01 3.740178644657135010e-01 -1.501838564872741699e-01 -1.972768642008304596e-02 -1.519777029752731323e-01 -6.391192078590393066e-01 -1.182282716035842896e-01
-4.098744317889213562e-02 6.541149616241455078e-01 -1.467103660106658936e-01 1.033684462308883667e-01 3.549794852733612061e-01 -2.922843098640441895e-01 -3.128881379961967468e-02 -5.708109736442565918e-01
2.822204828262329102e-01 1.235023587942123413e-01 1.319266706705093384e-01 -6.899018287658691406e-01 5.979120135307312012e-01 -1.243752911686897278e-01 5.837738513946533203e-02 -1.880253553390502930e-01
-1.583590731024742126e-02 3.393046259880065918e-01 -1.453513205051422119e-01 2.606472969055175781e-01 7.771304845809936523e-01 -4.313790798187255859e-01 -1.953558810055255890e-02 7.180666923522949219e-02
4.088349044322967529e-01 2.303803712129592896e-01 -1.367493569850921631e-01 9.016375988721847534e-02 2.245613336563110352e-01 -4.142860174179077148e-01 -6.922038793563842773e-01 2.274688482284545898e-01
-2.688217461109161377e-01 1.603154465556144714e-02 4.142010211944580078e-01 1.732402592897415161e-01 1.997316479682922363e-01 -8.078741431236267090e-01 -1.460882574319839478e-01 -1.095815077424049377e-01
2.520643472671508789e-01 -5.200371379032731056e-04 -9.719064086675643921e-02 1.880331486463546753e-01 2.011980563402175903e-01 -3.838253915309906006e-01 -8.353264927864074707e-01 -7.802550494670867920e-02
1.302606165409088135e-01 1.412035375833511353e-01 2.035618126392364502e-01 2.330142408609390259e-01 -8.601476997137069702e-02 -7.766127586364746094e-01 -5.049358010292053223e-01 4.329840466380119324e-02
-6.537130475044250488e-01 1.749048084020614624e-01 5.769124999642372131e-02 -1.978791058063507080e-01 5.994628071784973145e-01 -2.431101799011230469e-01 -2.757561206817626953e-01 7.129766047000885010e-02
-2.967533655464649200e-02 -2.259774804115295410e-01 -2.940835058689117432e-01 1.369348615407943726e-01 6.895607709884643555e-01 -6.974372267723083496e-02 -5.085538029670715332e-01 -3.222301602363586426e-01
1.694633364677429199e-01 1.332483142614364624e-01 -3.980517387390136719e-01 -2.870277762413024902e-01 -4.674024879932403564e-02 -7.166101336479187012e-01 5.803358741104602814e-03 -4.437887668609619141e-01
4.115430116653442383e-01 3.036853075027465820e-01 -3.148612976074218750e-01 -5.973664522171020508e-01 4.832334816455841064e-01 -9.359364956617355347e-02 -1.774688512086868286e-01 -9.302525222301483154e-02
1.900192201137542725e-01 -4.861114546656608582e-02 -3.132996261119842529e-01 -3.961889147758483887e-01 -1.040673479437828064e-01 -3.349053263664245605e-01 -7.494167089462280273e-01 -1.476157903671264648e-01
3.349081575870513916e-01 5.852553248405456543e-02 -1.916400790214538574e-01 1.550275236368179321e-01 2.951841652393341064e-01 -4.754865765571594238e-01 -6.574991941452026367e-01 2.795094847679138184e-01
-5.255777239799499512e-01 1.229246854782104492e-01 3.986946046352386475e-01 9.335628151893615723e-02 4.287883043289184570e-01 -5.761165618896484375e-01 -1.051546186208724976e-01 -1.189857944846153259e-01
1.685999892652034760e-02 -1.439083814620971680e-01 6.451940536499023438e-01 -4.211754500865936279e-01 1.861190199851989746e-01 -2.213836610317230225e-01 -5.107754468917846680e-01 -2.019883841276168823e-01
7.274973392486572266e-02 4.732788726687431335e-02 -4.536557793617248535e-01 -2.110176682472229004e-01 5.130198001861572266e-01 -5.158910751342773438e-01 1.827031672000885010e-01 -4.235824942588806152e-01
-1.710370033979415894e-01 4.349007904529571533e-01 4.747072756290435791e-01 -1.568427085876464844e-01 1.959870159626007080e-01 -2.329779863357543945e-01 -6.586322784423828125e-01 7.193749397993087769e-02
-9.824599139392375946e-03 3.152426183223724365e-01 -3.852342069149017334e-01 3.093754053115844727e-01 1.424110382795333862e-01 -4.787835478782653809e-01 -6.146607398986816406e-01 -1.705422550439834595e-01
-3.512417674064636230e-01 4.457401335239410400e-01 -9.749417752027511597e-02 -3.033561110496520996e-01 3.170665800571441650e-01 -1.614499092102050781e-01 -6.092246174812316895e-01 2.804692983627319336e-01
-1.020572334527969360e-01 -2.118624597787857056e-01 2.178300470113754272e-01 -1.815626323223114014e-01 1.606133282184600830e-01 -4.508419334888458252e-01 -7.915417551994323730e-01 9.322136640548706055e-02
7.973016053438186646e-02 2.268312722444534302e-01 -1.184017285704612732e-01 -6.475416421890258789e-01 6.588839292526245117e-01 1.564909517765045166e-02 -9.110327810049057007e-03 -2.727740108966827393e-01
-6.771693937480449677e-03 -8.320611715316772461e-02 2.286525070667266846e-01 -2.252677083015441895e-01 2.210043817758560181e-01 -3.664966523647308350e-01 -8.268459439277648926e-01 1.522055268287658691e-01
-1.381678730249404907e-01 -3.745542466640472412e-01 8.947582542896270752e-02 -5.181589722633361816e-01 5.587244629859924316e-01 -4.805713295936584473e-01 1.196404322981834412e-01 -8.178319036960601807e-02
-1.112622767686843872e-01 5.297903716564178467e-02 -4.517282247543334961e-01 -7.948376238346099854e-02 3.611444532871246338e-01 -5.938194394111633301e-01 7.614607363939285278e-02 -5.344088673591613770e-01
4.491914808750152588e-01 -4.334000404924154282e-03 3.662174046039581299e-01 -4.012554883956909180e-01 3.933133184909820557e-01 -5.789414048194885254e-01 1.144737377762794495e-01 -1.069334242492914200e-02
8.965191245079040527e-02 4.847181737422943115e-01 -7.868212461471557617e-02 -1.053734123706817627e-01 7.827486842870712280e-02 -3.536499440670013428e-01 -7.796746492385864258e-01 2.507679723203182220e-02
-3.154931366443634033e-01 5.439997315406799316e-01 2.187578678131103516e-01 6.312760710716247559e-02 2.987745106220245361e-01 -1.378604322671890259e-01 -2.792902290821075439e-01 -6.053209900856018066e-01
4.817311186343431473e-03 4.322332516312599182e-02 5.804148688912391663e-02 1.428368240594863892e-01 -1.520721316337585449e-01 -7.988218069076538086e-01 -5.595453977584838867e-01 2.014398574829101562e-03
5.298524498939514160e-01 2.135934084653854370e-01 3.433897346258163452e-02 -4.865024387836456299e-01 5.529970526695251465e-01 -2.377165406942367554e-01 5.268299207091331482e-02 -2.658568918704986572e-01
-7.236944139003753662e-02 1.765947192907333374e-01 -1.441907584667205811e-01 -6.278368085622787476e-02 3.281077146530151367e-01 -7.114868760108947754e-01 2.443125545978546143e-01 -5.150604248046875000e-01
-6.766722071915864944e-03 1.056371554732322693e-01 -3.897134661674499512e-01 -1.297539286315441132e-02 5.273680686950683594e-01 -6.058501601219177246e-01 1.763824522495269775e-01 -4.005845189094543457e-01
-9.017887711524963379e-02 -1.788745522499084473e-01 -1.498566716909408569e-01 -4.881502389907836914e-01 -1.316916346549987793e-01 -2.736168801784515381e-01 -5.848628878593444824e-01 -5.146360993385314941e-01
-3.109729886054992676e-01 4.143989384174346924e-01 1.140864714980125427e-01 -1.195626631379127502e-01 -4.379688203334808350e-02 -3.726898133754730225e-01 -1.640631258487701416e-01 -7.324790954589843750e-01
1.069927364587783813e-01 2.686671018600463867e-01 3.851913809776306152e-01 2.175839990377426147e-01 1.645070612430572510e-01 -3.533320724964141846e-01 -2.226069718599319458e-01 -7.205521464347839355e-01
-3.348408043384552002e-01 1.508779078722000122e-01 -7.568552345037460327e-02 -2.294481694698333740e-01 8.630919456481933594e-01 -1.777366250753402710e-01 -1.404819339513778687e-01 1.024184152483940125e-01
3.284479081630706787e-01 -2.803795039653778076e-01 -1.466211676597595215e-01 -1.924661844968795776e-01 2.319699823856353760e-01 -6.060264706611633301e-01 -7.325129956007003784e-02 -5.731703639030456543e-01
3.213440477848052979e-01 6.449297815561294556e-02 -3.689481616020202637e-01 -2.480483949184417725e-01 4.660458490252494812e-02 -7.644901275634765625e-01 -3.397005144506692886e-03 -3.290888667106628418e-01
-1.585015505552291870e-01 -9.126620739698410034e-02 2.833562791347503662e-01 1.271009892225265503e-01 5.652867555618286133e-01 -3.613490164279937744e-01 -1.031151041388511658e-01 -6.398025155067443848e-01
2.306794375181198120e-01 9.018855541944503784e-02 9.249542653560638428e-02 8.970315754413604736e-02 -2.235529273748397827e-01 -7.588985562324523926e-01 -5.423941016197204590e-01 -4.423608630895614624e-02
-1.865424960851669312e-01 1.944573968648910522e-01 -4.127767682075500488e-01 -7.191233038902282715e-01 3.090751767158508301e-01 -2.238607257604598999e-01 -8.762932568788528442e-02 -2.941859364509582520e-01
1.655727922916412354e-01 4.747374057769775391e-01 8.412433415651321411e-02 3.919641971588134766e-01 6.580687314271926880e-02 -5.990400314331054688e-01 -3.938167691230773926e-01 -2.612009048461914062e-01
-4.201245680451393127e-02 -8.551401644945144653e-02 -1.562691107392311096e-02 -5.306847095489501953e-01 -1.841720640659332275e-01 -2.515352368354797363e-01 -6.459732055664062500e-01 -4.411133527755737305e-01
-2.775808274745941162e-01 5.005226135253906250e-01 -1.053246855735778809e-01 1.288026943802833557e-02 -1.729791164398193359e-01 -4.446438252925872803e-01 -4.405393004417419434e-01 -4.893487393856048584e-01
2.624552547931671143e-01 -2.748136222362518311e-02 -1.960760802030563354e-01 -5.272101759910583496e-01 6.100317835807800293e-01 -4.090617597103118896e-02 -5.659381300210952759e-02 -4.867758154869079590e-01
3.856759965419769287e-01 2.441140562295913696e-01 -8.827283233404159546e-02 -5.042986571788787842e-02 1.528433561325073242e-01 -3.278719484806060791e-01 -7.742227315902709961e-01 2.259318828582763672e-01
3.205314278602600098e-01 -5.241990461945533752e-02 4.620909392833709717e-01 -3.881849646568298340e-01 -7.152762264013290405e-02 -3.359247446060180664e-01 -6.355190277099609375e-01 -9.192500263452529907e-02
6.743144989013671875e-02 3.402429223060607910e-01 2.555281519889831543e-01 -1.375229805707931519e-01 4.450478553771972656e-01 -2.043015956878662109e-01 -6.714603304862976074e-01 3.237515091896057129e-01
3.208591043949127197e-01 -2.167570292949676514e-01 3.912034630775451660e-01 -2.408717721700668335e-01 1.304677426815032959e-01 -5.122089385986328125e-01 -5.589221715927124023e-01 2.173309028148651123e-01
3.493270576000213623e-01 -9.174035862088203430e-03 6.581818461418151855e-01 -2.676156163215637207e-01 2.177864909172058105e-01 -1.996466517448425293e-01 -5.291142463684082031e-01 -7.624404132366180420e-02
7.329189032316207886e-02 4.695199429988861084e-02 -4.751176238059997559e-01 1.251727435737848282e-02 4.150946438312530518e-01 -5.632282495498657227e-01 3.979173023253679276e-03 -5.262935161590576172e-01
-5.580003187060356140e-02 2.528465688228607178e-01 2.439910322427749634e-01 2.492951601743698120e-02 1.079275384545326233e-01 -2.640655338764190674e-01 -3.146600723266601562e-01 -8.321129083633422852e-01
1.789521872997283936e-01 6.658346652984619141e-01 1.714680194854736328e-01 -3.239605203270912170e-02 -1.252669375389814377e-02 -1.409159749746322632e-01 -6.101164817810058594e-01 -3.192698359489440918e-01
1.184278577566146851e-01 2.473979443311691284e-01 -3.279498219490051270e-01 -8.050915598869323730e-01 2.989315092563629150e-01 -1.320735216140747070e-01 -1.700811088085174561e-01 -1.825232505798339844e-01
-3.152329474687576294e-02 -2.805196046829223633e-01 -6.000860035419464111e-02 -2.862413227558135986e-01 2.647174000740051270e-01 -6.069298982620239258e-01 3.815596550703048706e-02 -6.283987760543823242e-01
-6.783360987901687622e-02 5.476307868957519531e-01 5.079150795936584473e-01 -1.548773944377899170e-01 1.971504390239715576e-01 -2.069612145423889160e-01 -5.692607760429382324e-01 8.817771822214126587e-02
-2.259613722562789917e-01 -2.665513157844543457e-01 3.282412886619567871e-01 -1.141924783587455750e-02 2.495407760143280029e-01 -3.959029018878936768e-01 -2.475237101316452026e-01 -6.998152732849121094e-01
3.249508142471313477e-02 7.346670627593994141e-01 7.157976925373077393e-02 2.070942372083663940e-01 2.986296713352203369e-01 -2.387070655822753906e-01 -2.859153449535369873e-01 -4.281218945980072021e-01
-3.720340132713317871e-01 -7.656402140855789185e-02 -1.201228499412536621e-01 -1.733203083276748657e-01 7.353778481483459473e-01 -4.371426999568939209e-01 -9.852061420679092407e-02 2.639668583869934082e-01
3.253714442253112793e-01 2.736953794956207275e-01 1.051929895766079426e-03 3.745132982730865479e-01 2.348054051399230957e-01 -3.423016071319580078e-01 -6.363923549652099609e-01 -3.188477754592895508e-01
1.738014630973339081e-02 -1.401362717151641846e-01 2.213751375675201416e-01 1.700384467840194702e-01 5.755717754364013672e-01 -2.284490168094635010e-01 -3.285458385944366455e-01 -6.408788561820983887e-01
1.067513749003410339e-01 -4.460002854466438293e-02 -3.777888417243957520e-02 -4.772727191448211670e-01 1.383778005838394165e-01 -2.498073875904083252e-01 -8.021496534347534180e-01 1.800066381692886353e-01
-2.833170630037784576e-02 5.269305706024169922e-01 1.853420436382293701e-01 -2.687672376632690430e-01 5.227063596248626709e-02 -1.252899318933486938e-01 -7.719717025756835938e-01 2.416438423097133636e-02
4.198338985443115234e-01 6.149901747703552246e-01 3.163850307464599609e-01 6.270429491996765137e-02 9.079657495021820068e-02 -3.832738101482391357e-01 -4.251872599124908447e-01 7.461973279714584351e-02
-2.875656187534332275e-01 -1.596475541591644287e-01 6.245594620704650879e-01 -4.590068757534027100e-01 2.691718041896820068e-01 -1.969228088855743408e-01 -3.811072707176208496e-01 -1.859624087810516357e-01
1.894059777259826660e-02 -2.769640088081359863e-01 -1.249705031514167786e-01 -2.107613980770111084e-01 2.696896195411682129e-01 -6.408901214599609375e-01 -1.107648364268243313e-03 -6.159711480140686035e-01
-2.857571542263031006e-01 6.402099728584289551e-01 -3.701240196824073792e-02 -1.621854007244110107e-01 1.699758619070053101e-01 5.237744655460119247e-03 -6.540287733078002930e-01 -1.553294807672500610e-01
7.691392209380865097e-03 4.109577536582946777e-01 2.954965271055698395e-02 1.975823789834976196e-01 7.552868723869323730e-01 -3.879252672195434570e-01 -8.365947753190994263e-02 2.513948976993560791e-01
6.855915486812591553e-02 3.229433000087738037e-01 -3.545043990015983582e-02 2.653965055942535400e-01 8.273286819458007812e-01 -3.641678690910339355e-01 -3.798346593976020813e-02 -2.795445360243320465e-02
8.144356310367584229e-02 1.544479131698608398e-01 2.112232334911823273e-02 -6.791236996650695801e-01 7.067300081253051758e-01 3.024381399154663086e-02 -6.796037405729293823e-02 -5.345296859741210938e-02
4.425630718469619751e-02 3.773273229598999023e-01 2.688508033752441406e-01 1.780975759029388428e-01 7.428898811340332031e-01 -4.103919863700866699e-01 2.918153069913387299e-02 1.746635288000106812e-01
-2.201485484838485718e-01 1.127669140696525574e-01 2.450237423181533813e-01 -1.022043898701667786e-01 2.076630294322967529e-01 -5.251109004020690918e-01 -6.330180168151855469e-01 3.856925070285797119e-01
-2.330429153516888618e-03 5.805121660232543945e-01 3.222822397947311401e-02 -2.222739458084106445e-01 1.890761256217956543e-01 -3.652693629264831543e-01 -5.437397956848144531e-01 3.843583464622497559e-01
-3.002320528030395508e-01 2.129421941936016083e-02 -2.225351184606552124e-01 -2.780569493770599365e-01 1.518939435482025146e-01 -7.558588385581970215e-01 1.902644038200378418e-01 -3.898397684097290039e-01
-2.041134983301162720e-01 5.298157334327697754e-01 1.994041651487350464e-01 -1.462580710649490356e-01 4.520873725414276123e-01 -5.945308804512023926e-01 1.696710884571075439e-01 1.727462559938430786e-01
2.225780040025711060e-01 -7.450013607740402222e-02 6.056596338748931885e-02 -3.463259935379028320e-01 2.290664613246917725e-01 -2.920589745044708252e-01 -7.838863134384155273e-01 2.627756893634796143e-01
-3.908818662166595459e-01 2.286536991596221924e-01 -1.524053812026977539e-01 -3.384078741073608398e-01 7.650088667869567871e-01 -2.891754917800426483e-02 -2.536754608154296875e-01 8.219317346811294556e-02
-7.496466487646102905e-02 -2.918861806392669678e-01 -1.303816586732864380e-01 -3.255405426025390625e-01 7.080328464508056641e-01 -4.380931258201599121e-01 -1.183553561568260193e-01 2.810032665729522705e-01
-1.838503628969192505e-01 9.832236915826797485e-02 2.724201679229736328e-01 1.947252266108989716e-02 2.217877209186553955e-01 -5.287585258483886719e-01 -7.101503610610961914e-01 2.210220843553543091e-01
-4.652285277843475342e-01 1.875191926956176758e-01 4.598715007305145264e-01 9.611903876066207886e-02 4.414395093917846680e-01 -5.511122345924377441e-01 -7.736466825008392334e-02 -1.519853621721267700e-01
5.439650416374206543e-01 4.456449151039123535e-01 -9.228324890136718750e-02 8.228208869695663452e-02 2.973352372646331787e-02 -3.361109197139739990e-01 -6.029282212257385254e-01 -1.133092194795608521e-01
2.728714346885681152e-01 2.914634048938751221e-01 -1.401429921388626099e-01 -6.399523019790649414e-01 5.142792463302612305e-01 -3.112132251262664795e-01 1.635632365942001343e-01 -1.527145355939865112e-01
-1.503649447113275528e-02 7.263277173042297363e-01 -1.348185539245605469e-01 1.620413064956665039e-01 1.794007569551467896e-01 -2.406430989503860474e-01 -5.483979582786560059e-01 -1.922356635332107544e-01
2.836766242980957031e-01 -2.897061705589294434e-01 -1.488320976495742798e-01 -2.081531733274459839e-01 2.140682488679885864e-01 -7.497650384902954102e-01 -1.923471875488758087e-02 -4.022142589092254639e-01
6.089619994163513184e-01 3.219349682331085205e-01 1.319618970155715942e-01 -4.401506781578063965e-01 3.353176116943359375e-01 -4.279718101024627686e-01 1.247636973857879639e-01 -5.668086186051368713e-02
-2.906263768672943115e-01 -4.052674025297164917e-02 -1.766534149646759033e-01 -9.517533332109451294e-02 7.241590619087219238e-01 -4.672847390174865723e-01 -1.515420675277709961e-01 3.284857869148254395e-01
-3.737029135227203369e-01 2.505163550376892090e-01 -1.814571470022201538e-01 4.532451182603836060e-02 -1.365378350019454956e-01 -4.490574598312377930e-01 -5.540705919265747070e-01 -4.850955307483673096e-01
6.203923225402832031e-01 8.175942301750183105e-02 8.489039540290832520e-02 -4.285948574542999268e-01 2.788420915603637695e-01 -5.730943679809570312e-01 6.895138323307037354e-02 -8.114510774612426758e-02
-5.983498319983482361e-02 4.846877455711364746e-01 -1.274126470088958740e-01 2.364136725664138794e-01 6.602450609207153320e-01 -4.997237324714660645e-01 4.256897419691085815e-02 4.373603686690330505e-02
2.912346124649047852e-01 -1.172621846199035645e-01 -3.985130414366722107e-02 9.967496246099472046e-02 2.040947377681732178e-01 -4.018958508968353271e-01 -8.286303877830505371e-01 -1.026909705251455307e-02
-3.927844166755676270e-01 3.613685667514801025e-01 -1.639120727777481079e-01 -2.214575111865997314e-01 7.018203735351562500e-01 -5.843383073806762695e-02 -3.099252581596374512e-01 2.172613292932510376e-01
5.588217973709106445e-01 1.727878898382186890e-01 2.340700328350067139e-01 -4.902975857257843018e-01 4.399180412292480469e-01 -2.971019744873046875e-01 8.152183145284652710e-02 -2.724679410457611084e-01
-2.386701256036758423e-01 2.451108247041702271e-01 1.763881444931030273e-01 6.468527019023895264e-03 9.743186645209789276e-03 -3.867426216602325439e-01 -2.786350250244140625e-01 -7.902532219886779785e-01
-4.412330985069274902e-01 7.990109175443649292e-02 -8.174914866685867310e-03 -1.116806268692016602e-01 7.167531847953796387e-01 -2.428925186395645142e-01 -4.228447973728179932e-01 1.867088675498962402e-01
8.559109270572662354e-02 1.778959035873413086e-01 -2.212671488523483276e-01 -4.846665561199188232e-01 4.609241783618927002e-01 1.401058286428451538e-01 -2.535783946514129639e-01 -6.170766949653625488e-01
3.507225215435028076e-01 4.070692062377929688e-01 -3.658476769924163818e-01 -5.902560949325561523e-01 3.771908879280090332e-01 -2.902639657258987427e-02 -2.176035791635513306e-01 -1.964045912027359009e-01
2.744421362876892090e-01 -2.151317596435546875e-01 -8.621391654014587402e-02 -4.350427091121673584e-01 1.544854789972305298e-01 -7.953895330429077148e-01 6.525981426239013672e-02 -1.446915566921234131e-01
-3.905316591262817383e-01 -2.281226217746734619e-03 -2.425609976053237915e-01 -9.691174328327178955e-02 7.274293899536132812e-01 -1.444610059261322021e-01 -4.784530401229858398e-01 1.767191477119922638e-02
-2.888527512550354004e-02 4.736013114452362061e-01 -1.156791672110557556e-01 1.595672369003295898e-01 -1.269603222608566284e-01 -4.681870639324188232e-01 -6.624875664710998535e-01 -2.486289292573928833e-01
-4.181891381740570068e-01 5.550222937017679214e-03 3.558434844017028809e-01 1.986444294452667236e-01 2.538502812385559082e-01 -7.317533493041992188e-01 -2.342767268419265747e-01 -6.491889804601669312e-02
-3.238061368465423584e-01 -3.221966624259948730e-01 8.789572119712829590e-02 -4.499934613704681396e-01 5.596826970577239990e-02 -2.706990242004394531e-01 -3.859831988811492920e-01 -5.964275002479553223e-01
-2.045046836137771606e-01 6.411014199256896973e-01 5.288020893931388855e-02 -2.096104323863983154e-01 6.560133397579193115e-02 -1.061917766928672791e-01 -6.963137984275817871e-01 -8.954100194387137890e-04
-1.760410070419311523e-01 2.160768359899520874e-01 -4.130474328994750977e-01 -6.954085230827331543e-01 3.446672558784484863e-01 -2.442907392978668213e-01 -9.704878181219100952e-02 -2.832442820072174072e-01
-1.963782906532287598e-01 3.262796401977539062e-01 3.736505508422851562e-01 -2.823267877101898193e-01 4.121320843696594238e-01 -6.386842131614685059e-01 2.122960835695266724e-01 1.131992340087890625e-01
1.628350019454956055e-01 1.874120533466339111e-01 -2.998428642749786377e-01 -5.323511958122253418e-01 3.337006866931915283e-01 -6.287850141525268555e-01 2.324970066547393799e-01 -6.539404392242431641e-02
-2.860150337219238281e-01 1.261625438928604126e-01 -4.490062966942787170e-02 7.126942276954650879e-02 1.000663489103317261e-01 -5.667630434036254883e-01 -3.171033263206481934e-01 -6.807312369346618652e-01
-4.925680160522460938e-02 -9.950070828199386597e-02 -1.620909273624420166e-01 -2.165584564208984375e-01 7.498654127120971680e-01 -2.340323179960250854e-01 -3.631558120250701904e-01 4.068799316883087158e-01
2.371456176042556763e-01 4.297970831394195557e-01 -4.052576422691345215e-02 -5.761331319808959961e-01 5.859061479568481445e-01 -1.761146038770675659e-01 1.695129722356796265e-01 -1.497584581375122070e-01
-1.815347820520401001e-01 5.291890501976013184e-01 2.963353097438812256e-01 -1.729687154293060303e-01 6.562565267086029053e-02 -2.041389197111129761e-01 -7.233625054359436035e-01 -6.216955371201038361e-03
-1.080308035016059875e-01 -2.152181118726730347e-01 -4.796791821718215942e-02 -5.143456459045410156e-01 -1.706200093030929565e-01 -3.701794445514678955e-01 -6.455227136611938477e-01 -3.038332760334014893e-01
1.585884839296340942e-01 4.210032820701599121e-01 -1.007217913866043091e-01 1.677863299846649170e-01 7.835543751716613770e-01 -3.680537641048431396e-01 9.009099751710891724e-02 -4.208822548389434814e-02
-7.012362033128738403e-02 -8.451259881258010864e-02 -1.311197131872177124e-01 -4.686370491981506348e-01 8.037575483322143555e-01 -2.040693759918212891e-01 -1.076087206602096558e-01 2.277654260396957397e-01
-2.036252804100513458e-02 6.503456234931945801e-01 -8.376924693584442139e-02 2.458378225564956665e-01 3.203300386667251587e-02 -4.986943304538726807e-01 -3.908680677413940430e-01 -3.266228735446929932e-01
-1.956029683351516724e-01 -8.351359516382217407e-02 3.843895196914672852e-01 -3.865601420402526855e-01 -3.771175071597099304e-02 -1.935248523950576782e-01 -5.679613947868347168e-01 -5.441753864288330078e-01
4.730261862277984619e-01 -1.436851322650909424e-01 1.798084229230880737e-01 -4.480679929256439209e-01 6.001412868499755859e-01 -2.965681254863739014e-01 6.473290175199508667e-02 -2.649379074573516846e-01
-3.948068916797637939e-01 2.815620303153991699e-01 -2.169312238693237305e-01 1.340619474649429321e-01 5.823001638054847717e-02 -4.593459665775299072e-01 -6.361062526702880859e-01 -2.842499911785125732e-01
1.305576507002115250e-02 7.383852005004882812e-01 -1.332896351814270020e-01 1.783033311367034912e-01 1.856509596109390259e-01 -2.579649090766906738e-01 -5.102174282073974609e-01 -2.091043740510940552e-01
-1.699040681123733521e-01 -1.734408438205718994e-01 -2.381787002086639404e-01 -2.913007438182830811e-01 7.660639286041259766e-01 -3.892692625522613525e-01 -6.028716638684272766e-02 2.396801859140396118e-01
-2.716330811381340027e-02 1.980332136154174805e-01 -3.894223570823669434e-01 -7.106634974479675293e-01 3.633132874965667725e-01 -3.927657902240753174e-01 8.175999671220779419e-02 -1.020110994577407837e-01
-1.254538595676422119e-01 6.335278749465942383e-01 1.900377273559570312e-01 -2.169942408800125122e-01 4.543249607086181641e-01 -4.659017026424407959e-01 2.575560510158538818e-01 9.945946186780929565e-02
3.819931447505950928e-01 -2.556877434253692627e-01 5.666019916534423828e-01 -2.603633096441626549e-03 4.114023149013519287e-01 -2.520473897457122803e-01 -4.280788004398345947e-01 -2.272206991910934448e-01
-2.998416312038898468e-02 4.633519947528839111e-01 1.065602973103523254e-01 7.657942175865173340e-02 7.433840632438659668e-01 -4.341097772121429443e-01 1.189053580164909363e-01 1.094384565949440002e-01
9.454157203435897827e-02 3.817034959793090820e-01 -1.942637115716934204e-01 -7.257763147354125977e-01 4.133974909782409668e-01 -1.837081043049693108e-03 -1.466571837663650513e-01 -2.974314689636230469e-01
-4.185982048511505127e-02 3.068108260631561279e-01 -1.165275722742080688e-01 1.376483291387557983e-01 7.646055221557617188e-01 -4.619609713554382324e-01 -2.117867022752761841e-02 2.703903913497924805e-01
-6.038982793688774109e-02 -1.228493824601173401e-01 -1.983550786972045898e-01 -2.567950189113616943e-01 7.159792780876159668e-01 -2.223875224590301514e-01 -3.744398951530456543e-01 4.167553186416625977e-01
3.053973615169525146e-02 9.749776124954223633e-02 -1.422609388828277588e-01 2.027324736118316650e-01 6.165987625718116760e-02 -6.800997257232666016e-01 -6.601676344871520996e-01 1.614431440830230713e-01
2.517515420913696289e-02 8.379830420017242432e-02 -2.112463563680648804e-01 -4.493236541748046875e-01 -2.853849232196807861e-01 -3.311205804347991943e-01 -6.488938927650451660e-01 -3.656208813190460205e-01
4.676242768764495850e-01 2.256043069064617157e-02 3.042798936367034912e-01 -5.583409592509269714e-02 2.442952692508697510e-01 -3.130183219909667969e-01 -7.128244638442993164e-01 1.390522271394729614e-01
2.560093104839324951e-01 2.573721110820770264e-01 3.086842782795429230e-02 -6.532336771488189697e-02 1.610310003161430359e-02 -4.136936068534851074e-01 -8.301427364349365234e-01 4.960303753614425659e-02
7.345281541347503662e-02 5.450810194015502930e-01 2.150213718414306641e-01 1.830500364303588867e-02 -1.385370641946792603e-01 -4.240564405918121338e-01 -6.580183506011962891e-01 -1.375410109758377075e-01
-3.997496068477630615e-01 3.181022107601165771e-01 5.294954776763916016e-01 -2.330454587936401367e-01 -2.793838642537593842e-02 -4.284989833831787109e-01 -4.583326876163482666e-01 -9.937214851379394531e-02
-3.764339387416839600e-01 -1.695539951324462891e-01 -6.196513772010803223e-02 -2.229669094085693359e-01 8.073229193687438965e-01 -3.478224575519561768e-01 -5.622114613652229309e-02 9.126576595008373260e-03
2.751183211803436279e-01 1.098066940903663635e-01 -4.059300720691680908e-01 -2.177511304616928101e-01 7.028830051422119141e-01 -2.459513545036315918e-01 7.669084519147872925e-02 -3.736836612224578857e-01
-3.116585612297058105e-01 -2.523469505831599236e-03 4.219018518924713135e-01 1.885727941989898682e-01 2.948624491691589355e-01 -6.997917890548706055e-01 -5.880051106214523315e-02 -3.304415345191955566e-01
-5.304393768310546875e-01 4.513411782681941986e-03 9.265018254518508911e-02 7.099841255694627762e-03 5.016445517539978027e-01 -6.635262370109558105e-01 -7.750508189201354980e-02 1.098082885146141052e-01
5.358393862843513489e-02 4.211398065090179443e-01 -2.315994054079055786e-01 2.564777731895446777e-01 1.491613388061523438e-01 -4.066568017005920410e-01 -6.468954682350158691e-01 -3.070151507854461670e-01
6.494868397712707520e-01 1.095476187765598297e-02 3.480391949415206909e-02 -3.935510218143463135e-01 2.133780866861343384e-01 -5.875859260559082031e-01 -1.014380436390638351e-02 -1.762465387582778931e-01
-1.258458495140075684e-01 -1.798413395881652832e-01 3.999900817871093750e-01 3.128599748015403748e-02 2.829946875572204590e-01 -7.768652439117431641e-01 5.569733306765556335e-02 -3.227091431617736816e-01
4.425520598888397217e-01 -4.372444748878479004e-02 5.072011947631835938e-01 -2.281184047460556030e-01 2.912414260208606720e-03 -3.609248697757720947e-01 -5.852685570716857910e-01 -1.418811082839965820e-01
-2.954503595829010010e-01 1.249396242201328278e-02 5.396599769592285156e-01 -3.177088499069213867e-01 1.500046718865633011e-02 -3.986768126487731934e-01 -5.695718526840209961e-01 -1.918357312679290771e-01
-1.204138174653053284e-01 -4.102592766284942627e-01 1.550901383161544800e-01 -2.485988587141036987e-01 5.554406642913818359e-01 -5.306890010833740234e-01 9.508889168500900269e-02 -3.635194897651672363e-01
2.904146015644073486e-01 -4.305154830217361450e-02 2.222856730222702026e-01 -5.533147454261779785e-01 6.384922266006469727e-01 -1.938116550445556641e-01 1.086879670619964600e-01 -3.181028366088867188e-01
2.970174551010131836e-01 3.412789106369018555e-01 -4.309035092592239380e-02 -6.859835982322692871e-01 5.591795444488525391e-01 -6.120116636157035828e-02 -7.355587929487228394e-02 3.226784244179725647e-02
3.255086839199066162e-01 1.108492240309715271e-01 2.151384353637695312e-01 -4.951721429824829102e-01 6.102949976921081543e-01 -4.124563932418823242e-01 2.179002910852432251e-01 1.468581054359674454e-02
-5.139266327023506165e-02 7.486997246742248535e-01 -1.576635688543319702e-01 1.622039526700973511e-01 7.509483397006988525e-02 -3.447825312614440918e-01 -4.652688503265380859e-01 -2.113059610128402710e-01
-3.837752342224121094e-01 4.153034985065460205e-01 7.164463400840759277e-02 -5.499242618680000305e-02 -1.183695644140243530e-01 -4.867034852504730225e-01 -6.283932924270629883e-01 -1.622118800878524780e-01
-3.426116704940795898e-01 8.638365566730499268e-02 -2.853276133537292480e-01 -4.268628656864166260e-01 5.434202402830123901e-02 -7.424317598342895508e-01 1.620191037654876709e-01 -1.764177381992340088e-01
2.398132234811782837e-01 3.125814497470855713e-01 3.529352322220802307e-02 -7.127427458763122559e-01 5.754308104515075684e-01 -5.646809935569763184e-02 -3.419373184442520142e-02 -7.487792056053876877e-03
1.340687423944473267e-01 1.970916539430618286e-01 -4.147873222827911377e-01 -6.970715522766113281e-01 1.558223366737365723e-01 -5.093886852264404297e-01 3.316101059317588806e-02 1.913307607173919678e-02
1.305118203163146973e-01 1.377573758363723755e-01 -4.945653676986694336e-01 -1.736446022987365723e-01 8.386570960283279419e-02 -7.166196703910827637e-01 -1.998790726065635681e-02 -4.102016687393188477e-01
-4.971477091312408447e-01 1.770115830004215240e-02 3.511278927326202393e-01 -6.018282473087310791e-02 2.726703584194183350e-01 -6.194114685058593750e-01 -3.702193200588226318e-01 1.747456789016723633e-01
1.011703088879585266e-01 6.440772414207458496e-01 -1.162900477647781372e-01 3.079592883586883545e-01 7.537415623664855957e-02 -5.399247407913208008e-01 -3.012545406818389893e-01 -2.803794145584106445e-01
1.487919837236404419e-01 5.770491957664489746e-01 3.927192464470863342e-02 -1.726146191358566284e-01 1.222180202603340149e-01 -4.445961117744445801e-01 -4.862799048423767090e-01 4.055440127849578857e-01
1.991764754056930542e-01 2.813436985015869141e-01 -3.206968903541564941e-01 -3.280563652515411377e-01 2.364830970764160156e-01 -7.418994307518005371e-01 2.244596332311630249e-01 -1.182620003819465637e-01
4.401707947254180908e-01 1.364064961671829224e-01 -4.003277719020843506e-01 1.575315445661544800e-01 3.871656656265258789e-01 -3.329566419124603271e-01 -5.280942916870117188e-01 2.508457601070404053e-01
3.921749293804168701e-01 -2.396592348814010620e-01 -1.040299013257026672e-01 -2.350614517927169800e-01 5.174253601580858231e-04 -3.761930763721466064e-01 -7.469809055328369141e-01 -1.522633433341979980e-01
2.658112719655036926e-02 2.128940522670745850e-01 -3.685288131237030029e-01 -3.943900167942047119e-01 6.531558185815811157e-02 -7.757169604301452637e-01 1.637547165155410767e-01 -1.726092994213104248e-01
1.229394823312759399e-01 5.625464320182800293e-01 -3.019609153270721436e-01 2.007683366537094116e-01 3.485611677169799805e-01 -3.167529106140136719e-01 -1.615480333566665649e-01 -5.376002788543701172e-01
3.349786698818206787e-01 -1.380458753556013107e-02 -1.447648257017135620e-01 -5.634889602661132812e-01 2.613112926483154297e-01 -6.845432519912719727e-01 8.547997474670410156e-02 7.022938132286071777e-02
-2.905918359756469727e-01 4.870942533016204834e-01 -1.665434055030345917e-02 -2.806841433048248291e-01 3.215555846691131592e-01 -1.911299973726272583e-01 -6.111227273941040039e-01 2.929759919643402100e-01
-3.356760740280151367e-01 9.042131155729293823e-02 5.847083404660224915e-02 -1.649853438138961792e-01 7.456083893775939941e-01 -1.886157244443893433e-01 -4.800727367401123047e-01 1.628766506910324097e-01
-1.864400058984756470e-01 1.991752237081527710e-01 -3.858638703823089600e-01 -6.824697852134704590e-01 3.762493133544921875e-01 -2.347972989082336426e-01 -4.648804292082786560e-02 -3.347521126270294189e-01
7.261509895324707031e-01 3.486032783985137939e-01 1.059293746948242188e-01 -2.558611035346984863e-01 2.770879566669464111e-01 -4.111090302467346191e-01 4.483047127723693848e-02 -1.633903384208679199e-01
6.481596082448959351e-02 8.682231605052947998e-02 2.825175225734710693e-01 2.580522298812866211e-01 1.225849613547325134e-01 -6.048399209976196289e-01 -6.768370866775512695e-01 5.372980609536170959e-02
-6.442040950059890747e-02 6.789422035217285156e-01 -2.673942148685455322e-01 2.069991379976272583e-01 2.419477105140686035e-01 -4.174941480159759521e-01 -1.639689356088638306e-01 -4.010152518749237061e-01
2.434181421995162964e-02 2.435800433158874512e-01 -4.219534397125244141e-01 -7.583368420600891113e-01 2.431183457374572754e-01 -1.942033469676971436e-01 -1.147995516657829285e-01 -2.774101793766021729e-01
-1.024217829108238220e-01 1.648807376623153687e-01 6.976320743560791016e-01 -8.587174117565155029e-02 3.968417942523956299e-01 -5.320810079574584961e-01 -1.281190365552902222e-01 1.060732156038284302e-01
2.390176355838775635e-01 -3.114506304264068604e-01 1.349058896303176880e-01 3.797306492924690247e-02 3.181674182415008545e-01 -4.916187226772308350e-01 -9.336235374212265015e-02 -6.889060139656066895e-01
-6.817769259214401245e-02 2.952635884284973145e-01 -2.771186530590057373e-01 2.620531916618347168e-01 5.763425230979919434e-01 -2.702516615390777588e-01 -1.782884597778320312e-01 -5.707110762596130371e-01
1.183859705924987793e-01 5.975714325904846191e-01 -3.094866313040256500e-02 2.864775955677032471e-01 -6.052534282207489014e-02 -6.475955843925476074e-01 -2.517097592353820801e-01 -2.438536733388900757e-01
-2.812491059303283691e-01 4.022327363491058350e-01 -1.190742701292037964e-01 1.471254229545593262e-01 -9.622862190008163452e-02 -5.122563838958740234e-01 -6.203330159187316895e-01 -2.584642469882965088e-01
-3.630091249942779541e-01 4.331420361995697021e-01 6.436329334974288940e-02 -2.969857864081859589e-02 -4.877723008394241333e-02 -4.104780852794647217e-01 -3.102912306785583496e-01 -6.390895843505859375e-01
-1.315536201000213623e-01 7.206063270568847656e-01 6.637063925154507160e-04 5.426877364516258240e-02 3.507084026932716370e-02 -2.389689981937408447e-01 -5.982708334922790527e-01 -2.102632075548171997e-01
8.079654723405838013e-02 -5.895892530679702759e-02 3.972719013690948486e-01 1.305616945028305054e-01 2.573806345462799072e-01 -2.450549006462097168e-01 -2.926152050495147705e-01 -7.766622304916381836e-01
1.097984313964843750e-01 1.835908889770507812e-01 -3.153919056057929993e-02 3.737307786941528320e-01 7.511633634567260742e-01 -1.439544409513473511e-01 -2.807239294052124023e-01 -3.870322108268737793e-01
-2.862559258937835693e-01 7.046301364898681641e-01 -7.637328933924436569e-03 1.322052069008350372e-02 1.140393912792205811e-01 -1.885492950677871704e-01 -5.655571222305297852e-01 -2.300222218036651611e-01
-1.812428832054138184e-01 6.620260477066040039e-01 4.180854856967926025e-01 -1.464690417051315308e-01 9.506932646036148071e-02 -1.803507506847381592e-01 -5.342968702316284180e-01 -7.474133372306823730e-02
-4.604674503207206726e-02 -2.485505044460296631e-01 -4.193529784679412842e-01 8.202210068702697754e-02 5.601652264595031738e-01 -1.510258764028549194e-01 -4.996526241302490234e-01 -4.089879989624023438e-01
1.135627552866935730e-01 4.559156298637390137e-01 -2.518729269504547119e-01 2.740214765071868896e-01 4.692890942096710205e-01 -2.768389284610748291e-01 -1.960215568542480469e-01 -5.526482462882995605e-01
-4.097538590431213379e-01 5.582996010780334473e-01 -8.937127143144607544e-02 -8.867849409580230713e-02 4.313253462314605713e-01 -6.601943075656890869e-02 -5.573064088821411133e-01 5.967841297388076782e-02
9.175963699817657471e-02 7.389429211616516113e-02 4.476492106914520264e-02 2.203325927257537842e-01 3.693810701370239258e-01 -1.945391893386840820e-01 -3.154294788837432861e-01 -8.135021328926086426e-01
2.829555794596672058e-02 2.678803801536560059e-01 3.789611756801605225e-01 3.396185636520385742e-01 4.426265358924865723e-01 -3.803524971008300781e-01 -2.850895226001739502e-01 -4.966134727001190186e-01
5.136418342590332031e-01 3.143838047981262207e-02 3.581080734729766846e-01 -6.968569755554199219e-02 -2.153057046234607697e-02 -4.848283231258392334e-01 -6.054436564445495605e-01 -1.450998359359800816e-03
3.513311445713043213e-01 4.351385235786437988e-01 -1.435181498527526855e-01 1.733170598745346069e-01 2.324838936328887939e-01 -1.804848015308380127e-01 -6.991795897483825684e-01 -2.472024112939834595e-01
1.055278331041336060e-01 -3.864389285445213318e-02 7.124689817428588867e-01 -4.241904318332672119e-01 1.270888745784759521e-01 -1.674826890230178833e-01 -4.510920345783233643e-01 -2.283311188220977783e-01
-1.031596735119819641e-01 6.880593895912170410e-01 6.853219121694564819e-02 -2.713782787322998047e-01 1.134189665317535400e-01 -9.602956473827362061e-02 -6.360447406768798828e-01 1.046468839049339294e-01
-4.117128252983093262e-01 9.185358136892318726e-02 4.405224919319152832e-01 -5.585767794400453568e-03 -2.228032052516937256e-02 -7.260511517524719238e-01 -2.929607927799224854e-01 -1.203799098730087280e-01
-2.370197176933288574e-01 4.332869648933410645e-01 -2.494843006134033203e-01 7.732151448726654053e-02 7.704612612724304199e-01 -2.880772650241851807e-01 -5.353191867470741272e-02 9.164236485958099365e-02
-1.616863608360290527e-01 1.855480819940567017e-01 2.086550146341323853e-01 1.197687257081270218e-02 2.184967696666717529e-02 -3.931387364864349365e-01 -2.413488179445266724e-01 -8.261139392852783203e-01
1.635733097791671753e-01 -2.330852150917053223e-01 1.280975192785263062e-01 1.260026842355728149e-01 1.900666505098342896e-01 -4.791411757469177246e-01 -7.651725411415100098e-01 -1.882521361112594604e-01
1.374064236879348755e-01 3.669290840625762939e-01 -2.393057793378829956e-01 2.515199780464172363e-01 6.417476534843444824e-01 -5.431948304176330566e-01 9.241387248039245605e-02 -1.025284752249717712e-01
-2.925147414207458496e-01 -3.435392081737518311e-01 -2.448703497648239136e-01 -4.258220195770263672e-01 4.551181793212890625e-01 -5.834689736366271973e-01 1.193816587328910828e-02 -8.613318949937820435e-02
-1.160276755690574646e-01 2.638587951660156250e-01 -3.068662285804748535e-01 -7.742430567741394043e-01 3.263926208019256592e-01 -1.798723191022872925e-01 -8.685228973627090454e-02 -2.772497832775115967e-01
3.847597911953926086e-02 4.915565550327301025e-01 -2.183173000812530518e-01 3.294613361358642578e-01 3.770893812179565430e-01 -5.931344032287597656e-01 -6.285566836595535278e-02 -3.205135762691497803e-01
-3.252107203006744385e-01 5.939561724662780762e-01 1.172584071755409241e-01 1.099472939968109131e-01 3.048470020294189453e-01 -3.811478316783905029e-01 -2.065142244100570679e-02 -5.262928605079650879e-01
3.136456906795501709e-01 8.873728662729263306e-02 -6.006586179137229919e-02 -5.403986573219299316e-01 2.428222745656967163e-01 -7.133624553680419922e-01 1.705255359411239624e-01 -3.443467989563941956e-02
-1.193457543849945068e-01 2.415809333324432373e-01 -4.247052669525146484e-01 -6.012457609176635742e-01 4.115874767303466797e-01 -4.883410036563873291e-02 -1.847624480724334717e-01 -4.237899482250213623e-01
4.468762874603271484e-01 1.225729808211326599e-01 -3.636242151260375977e-01 2.916131913661956787e-01 3.352589309215545654e-01 -2.668577134609222412e-01 -5.530980229377746582e-01 -2.801564633846282959e-01
-8.224449306726455688e-02 5.218419432640075684e-01 -3.811084032058715820e-01 -5.161319375038146973e-01 3.702390193939208984e-01 -1.971599459648132324e-02 -1.451543122529983521e-01 -3.882596492767333984e-01
-7.942602783441543579e-02 6.610206365585327148e-01 -1.508390456438064575e-01 9.479635208845138550e-02 5.822649225592613220e-02 -2.399569451808929443e-01 -6.563824415206909180e-01 -1.821998655796051025e-01
2.862881422042846680e-01 3.204801678657531738e-01 1.038666069507598877e-01 -6.097524166107177734e-01 6.309010982513427734e-01 -2.963089756667613983e-02 6.378959864377975464e-02 -1.725168526172637939e-01
2.694100141525268555e-01 3.895833492279052734e-01 -4.937945008277893066e-01 -5.279671549797058105e-01 4.484338760375976562e-01 -1.482742428779602051e-01 -1.677963882684707642e-01 -4.274266958236694336e-02
-1.542050540447235107e-01 2.534999549388885498e-01 -3.815695047378540039e-01 -7.326154708862304688e-01 3.560927212238311768e-01 -1.468398123979568481e-01 -1.054027825593948364e-01 -2.648853361606597900e-01
1.190233156085014343e-01 4.574388265609741211e-01 5.311438441276550293e-01 -1.229860782623291016e-01 2.841023206710815430e-01 -3.012591600418090820e-01 -5.120174288749694824e-01 2.138009518384933472e-01
-3.928146064281463623e-01 1.626366376876831055e-01 4.342988431453704834e-01 -5.764594078063964844e-01 4.124120995402336121e-02 -1.474605500698089600e-01 -4.931627810001373291e-01 -1.779606193304061890e-01
-2.887670695781707764e-01 -1.417711190879344940e-02 -1.460632979869842529e-01 -2.275673598051071167e-01 7.872523069381713867e-01 -1.370295882225036621e-01 -3.764122128486633301e-01 2.511212527751922607e-01
-3.528288379311561584e-02 -1.882672607898712158e-01 1.851521134376525879e-01 -5.858277082443237305e-01 -2.302172221243381500e-02 -1.517875790596008301e-01 -5.549961328506469727e-01 -5.042271018028259277e-01
-1.819027662277221680e-01 5.869970917701721191e-01 2.388249337673187256e-01 -2.930451035499572754e-01 5.234580636024475098e-01 -3.782542645931243896e-01 2.405370920896530151e-01 6.701052933931350708e-02
-5.228339433670043945e-01 1.369609236717224121e-01 -6.854511052370071411e-02 -1.151769757270812988e-01 6.356665492057800293e-01 -2.732400000095367432e-01 -4.156653285026550293e-01 1.959916055202484131e-01
7.250340282917022705e-02 6.198047399520874023e-01 -1.870138756930828094e-02 3.614538908004760742e-01 1.574015319347381592e-01 -5.386453270912170410e-01 -2.269403636455535889e-01 -3.364086449146270752e-01
-1.511476188898086548e-01 5.441707968711853027e-01 4.393238574266433716e-02 2.122588455677032471e-01 7.184225916862487793e-01 -3.296126127243041992e-01 2.208418678492307663e-03 -9.627141803503036499e-02
6.643985211849212646e-02 1.946853399276733398e-01 3.679739534854888916e-01 -2.156081050634384155e-02 1.363684982061386108e-01 -2.059546411037445068e-01 -2.485255002975463867e-01 -8.360832333564758301e-01
-2.974197268486022949e-02 3.977372050285339355e-01 2.675155699253082275e-01 1.240917295217514038e-02 5.966862440109252930e-01 -5.545390844345092773e-01 1.460733264684677124e-01 2.903729081153869629e-01
-2.487008869647979736e-01 1.471713930368423462e-01 9.722768515348434448e-02 -1.803551912307739258e-01 7.247449755668640137e-01 -4.745665472000837326e-03 -5.134425759315490723e-01 2.925851941108703613e-01
1.765224151313304901e-02 -3.148181140422821045e-01 -1.478928923606872559e-01 -4.128835499286651611e-01 7.757366634905338287e-03 -2.393286526203155518e-01 -6.560838818550109863e-01 -4.695193767547607422e-01
-3.367159366607666016e-01 -3.263490200042724609e-01 -1.381072700023651123e-01 -8.467000722885131836e-02 5.437917709350585938e-01 -6.757968068122863770e-01 3.752903640270233154e-02 7.542969193309545517e-03
5.366703867912292480e-02 6.357579678297042847e-02 4.509012699127197266e-01 -3.936605062335729599e-03 -1.097332462668418884e-01 -6.911644935607910156e-01 -5.433085560798645020e-01 6.940266489982604980e-02
-4.801176860928535461e-02 2.982320785522460938e-01 -3.663335442543029785e-01 1.715759001672267914e-02 3.609480559825897217e-01 2.999536134302616119e-02 -7.740885615348815918e-01 -2.094310820102691650e-01
-4.737356007099151611e-01 3.114229738712310791e-01 1.461081504821777344e-01 3.862716257572174072e-02 -2.170815505087375641e-02 -4.345616400241851807e-01 -3.391375541687011719e-01 -5.928080081939697266e-01
-2.461262196302413940e-01 6.073061227798461914e-01 9.006705880165100098e-02 -2.689190804958343506e-01 1.969501376152038574e-01 -4.732431471347808838e-02 -6.610381603240966797e-01 1.103229597210884094e-01
-2.109947651624679565e-01 1.490172594785690308e-01 5.879716277122497559e-01 -1.000089496374130249e-01 3.770697712898254395e-01 -5.972711443901062012e-01 2.090358138084411621e-01 -1.869552582502365112e-01
2.233141809701919556e-01 3.230061233043670654e-01 -5.849735736846923828e-01 -5.537158846855163574e-01 2.650693953037261963e-01 -2.992778718471527100e-01 -8.348214626312255859e-02 -1.737930923700332642e-01
-2.723197937011718750e-01 3.452806770801544189e-01 3.276075422763824463e-01 -4.988394081592559814e-01 -2.930042147636413574e-02 -1.858839392662048340e-01 -6.442145705223083496e-01 5.651565734297037125e-03
-1.885633617639541626e-01 2.369323819875717163e-01 3.718892633914947510e-01 -5.052203536033630371e-01 1.276985704898834229e-01 -1.267230659723281860e-01 -6.900447010993957520e-01 7.893379032611846924e-02
8.018361777067184448e-02 2.255649268627166748e-01 -5.747044682502746582e-01 -2.606747448444366455e-01 5.132822394371032715e-01 -4.360897541046142578e-01 1.071186214685440063e-01 -2.816865146160125732e-01
-5.328167080879211426e-01 -2.049079388380050659e-01 3.540842235088348389e-02 -1.434080600738525391e-01 2.242799848318099976e-01 -7.289892435073852539e-01 -8.441562950611114502e-02 -2.518862783908843994e-01
8.800599724054336548e-02 1.031692847609519958e-01 -4.821552634239196777e-01 -1.377463638782501221e-01 -6.717087328433990479e-02 -7.676813602447509766e-01 -8.037324994802474976e-02 -3.603563606739044189e-01
-1.402075588703155518e-01 -3.619416654109954834e-01 4.541597068309783936e-01 -1.082845628261566162e-01 5.413368940353393555e-01 -4.119929671287536621e-01 -1.694350093603134155e-01 -3.739806711673736572e-01
1.318432539701461792e-01 2.315514981746673584e-01 5.526115298271179199e-01 1.306875497102737427e-01 5.830993875861167908e-02 -7.616254687309265137e-01 3.572089970111846924e-02 -1.476242095232009888e-01
6.869032233953475952e-02 1.587631553411483765e-01 -1.870669797062873840e-02 -6.897327303886413574e-01 6.695871353149414062e-01 -1.019849106669425964e-01 7.321119308471679688e-02 -1.728786379098892212e-01
-4.437759816646575928e-01 -5.407787486910820007e-02 1.011019796133041382e-01 -2.701934985816478729e-02 7.127385735511779785e-01 -3.183720409870147705e-01 -4.000392854213714600e-01 1.407073438167572021e-01
-4.429064393043518066e-01 4.542256295680999756e-01 3.523093760013580322e-01 -1.268449723720550537e-01 1.102632507681846619e-01 -3.678858876228332520e-01 -5.453979969024658203e-01 1.111049130558967590e-01
-2.573313713073730469e-01 5.250861048698425293e-01 2.636125981807708740e-01 -1.964526027441024780e-01 3.749434053897857666e-01 -5.846759080886840820e-01 2.433588653802871704e-01 9.125772863626480103e-02
1.250110119581222534e-01 5.204883813858032227e-01 -7.140228152275085449e-02 3.188240826129913330e-01 6.647749543190002441e-01 -3.202213048934936523e-01 -8.426275104284286499e-02 -2.348390370607376099e-01
-1.960157752037048340e-01 1.348993778228759766e-01 -4.030187726020812988e-01 -1.001100316643714905e-01 1.415356621146202087e-02 -7.601880431175231934e-01 2.422631718218326569e-02 -4.384754300117492676e-01
9.220473468303680420e-02 9.676761692389845848e-04 3.975787758827209473e-02 1.202030107378959656e-01 3.361907899379730225e-01 -3.782389163970947266e-01 -5.242288112640380859e-01 -6.667559146881103516e-01
2.318366430699825287e-02 6.137789487838745117e-01 -2.014718055725097656e-01 2.813387513160705566e-01 1.371807754039764404e-01 -5.743868350982666016e-01 -2.795956730842590332e-01 -2.758314013481140137e-01
-1.588492989540100098e-01 5.756200551986694336e-01 -1.547896303236484528e-02 2.495312243700027466e-01 3.746502399444580078e-01 -4.228808283805847168e-01 -4.063492268323898315e-02 -5.099811553955078125e-01
1.919877827167510986e-01 3.557148575782775879e-01 3.083971142768859863e-01 2.125912159681320190e-01 2.923172116279602051e-01 -2.959783673286437988e-01 -1.577515751123428345e-01 -7.059502005577087402e-01
-1.514548957347869873e-01 3.902541399002075195e-01 -4.222056269645690918e-01 -5.941720604896545410e-01 3.773174881935119629e-01 -6.204985082149505615e-02 -1.728460490703582764e-01 -3.425940871238708496e-01
-4.439437687397003174e-01 -5.236076563596725464e-02 -1.443749368190765381e-01 6.448746472597122192e-02 5.549417734146118164e-01 -3.594476282596588135e-01 -5.667431354522705078e-01 1.296476870775222778e-01
-1.441039144992828369e-01 -3.016651570796966553e-01 -3.670428395271301270e-01 7.863616198301315308e-02 6.676239967346191406e-01 -2.546406090259552002e-01 -4.486366808414459229e-01 -1.883867681026458740e-01
-3.284877836704254150e-01 5.740129947662353516e-01 -4.196127876639366150e-02 -2.899198830127716064e-01 4.123840034008026123e-01 -2.521621882915496826e-01 -2.997311949729919434e-01 3.915424644947052002e-01
-8.159624785184860229e-02 4.743548035621643066e-01 7.846824824810028076e-02 2.900146245956420898e-01 3.219037652015686035e-01 -3.130765557289123535e-01 -3.128026127815246582e-01 -6.152879595756530762e-01
-4.219301939010620117e-01 2.526705563068389893e-01 2.889905571937561035e-01 4.865259677171707153e-02 9.830611199140548706e-02 -7.384499907493591309e-01 -3.192952275276184082e-01 1.238051280379295349e-01
-2.035721391439437866e-01 -2.587785124778747559e-01 2.945785820484161377e-01 -2.453537583351135254e-01 4.064828753471374512e-01 -6.625785827636718750e-01 2.091540247201919556e-01 -3.108583986759185791e-01
1.535105854272842407e-01 4.353769123554229736e-01 6.020554304122924805e-01 1.150624975562095642e-01 2.366026490926742554e-01 -5.833116173744201660e-01 -5.663178861141204834e-02 -1.083099022507667542e-01
4.993151128292083740e-02 2.633041143417358398e-01 3.507642447948455811e-01 3.652493655681610107e-02 -2.830381095409393311e-01 -7.033616900444030762e-01 -4.784076809883117676e-01 -1.030664145946502686e-02
-3.132691681385040283e-01 1.053224280476570129e-01 -9.301846846938133240e-03 -4.314641654491424561e-01 8.177102208137512207e-01 -5.802852287888526917e-02 -1.613495051860809326e-01 8.044224232435226440e-02
8.174286782741546631e-02 -2.502324879169464111e-01 5.431564524769783020e-02 1.367680132389068604e-01 2.877441346645355225e-01 -3.013617694377899170e-01 -3.978309035301208496e-01 -7.597112059593200684e-01
-2.793200314044952393e-02 3.321208655834197998e-01 3.178283274173736572e-01 2.666755318641662598e-01 5.279324650764465332e-01 -4.013688862323760986e-01 -1.793744415044784546e-01 -4.947726428508758545e-01
1.748569868505001068e-02 4.285802841186523438e-01 -6.523071974515914917e-02 -2.233327366411685944e-03 2.507582902908325195e-01 -2.764960825443267822e-01 -7.888129949569702148e-01 2.240477651357650757e-01
3.090132474899291992e-01 8.548673987388610840e-02 -3.961110711097717285e-01 2.864983379840850830e-01 2.884966731071472168e-01 -3.658126592636108398e-01 -6.352721452713012695e-01 -1.939009428024291992e-01
7.970089209266006947e-04 -7.713446766138076782e-02 3.722046613693237305e-01 -3.292714655399322510e-01 1.764899194240570068e-01 -5.814555287361145020e-01 -4.505975842475891113e-01 4.181103706359863281e-01
-3.736268281936645508e-01 1.604636013507843018e-02 4.541378617286682129e-01 8.805410563945770264e-02 3.199876248836517334e-01 -7.274857163429260254e-01 -1.114439144730567932e-01 4.586564749479293823e-02
-1.253627687692642212e-01 6.584212779998779297e-01 1.662766784429550171e-01 1.240668892860412598e-01 4.397773742675781250e-01 -1.463618278503417969e-01 -1.311561912298202515e-01 -5.250685811042785645e-01
3.356390893459320068e-01 7.099385857582092285e-01 4.363614022731781006e-01 1.321791321970522404e-03 4.334198310971260071e-02 -3.751325607299804688e-01 -2.025860995054244995e-01 -9.631491452455520630e-02
5.549347773194313049e-02 5.286684036254882812e-01 1.358892619609832764e-01 4.383449852466583252e-01 1.717417240142822266e-01 -5.605165362358093262e-01 -3.569029867649078369e-01 -1.891144961118698120e-01
-3.166644275188446045e-01 -8.307696133852005005e-02 4.827001988887786865e-01 -2.663322091102600098e-01 1.943825371563434601e-02 -5.041916370391845703e-01 -5.768389701843261719e-01 -3.948599845170974731e-02
9.713571518659591675e-02 -1.469759196043014526e-01 -4.563290476799011230e-01 7.202225923538208008e-02 6.527100801467895508e-01 -9.463775902986526489e-03 -5.291488170623779297e-01 -2.223084121942520142e-01
8.899758011102676392e-02 1.707943230867385864e-01 -1.493036001920700073e-01 -7.638510465621948242e-01 5.432115197181701660e-01 -2.232256084680557251e-01 6.595551222562789917e-02 -8.882741630077362061e-02
-1.204682886600494385e-01 5.097706317901611328e-01 -4.548043608665466309e-01 -5.011539459228515625e-01 4.667778909206390381e-01 -2.200744599103927612e-01 1.563379913568496704e-02 -3.256121650338172913e-02
1.718308329582214355e-01 1.512374281883239746e-01 -2.981811761856079102e-01 6.819406896829605103e-02 4.024925231933593750e-01 -1.839005053043365479e-01 -8.010746240615844727e-01 -1.284482181072235107e-01
2.492552846670150757e-01 2.559006214141845703e-01 5.839560031890869141e-01 2.331867516040802002e-01 1.677847951650619507e-01 -6.497628092765808105e-01 -1.346289273351430893e-02 -1.627313494682312012e-01
2.783693969249725342e-01 1.047684848308563232e-01 5.623503327369689941e-01 1.731163710355758667e-01 2.135568857192993164e-01 -6.710795760154724121e-01 -2.632706165313720703e-01 -7.825103588402271271e-03
5.861824750900268555e-01 3.456937894225120544e-02 1.506803482770919800e-01 -4.923634827136993408e-01 2.599728405475616455e-01 -5.497636795043945312e-01 3.804302588105201721e-02 -1.370969116687774658e-01
6.243344545364379883e-01 6.176463365554809570e-01 1.817270070314407349e-01 1.233824416995048523e-01 2.464921474456787109e-01 -2.403121441602706909e-01 -2.428812682628631592e-01 -5.451610311865806580e-02
5.509157776832580566e-01 1.015284806489944458e-01 8.355259895324707031e-02 -4.217154979705810547e-01 7.985139638185501099e-02 -6.993188858032226562e-01 5.772105976939201355e-02 -5.102732032537460327e-02
2.903783619403839111e-01 7.676946371793746948e-02 1.748019605875015259e-01 2.900505661964416504e-01 1.387325227260589600e-01 -7.071108818054199219e-01 -5.161084532737731934e-01 9.737229347229003906e-02
2.221064418554306030e-01 1.990873217582702637e-01 4.101667106151580811e-01 2.312139570713043213e-01 1.407068520784378052e-01 -7.680196762084960938e-01 -2.801316082477569580e-01 3.478444367647171021e-02
1.456207782030105591e-01 -3.821763098239898682e-01 2.362589687108993530e-01 -1.598368585109710693e-01 3.698201775550842285e-01 -4.727241992950439453e-01 -4.649072885513305664e-01 -4.183249771595001221e-01
1.408112347126007080e-01 4.387549459934234619e-01 -3.818999230861663818e-01 3.201231360435485840e-01 3.121596872806549072e-01 -3.510474264621734619e-01 -5.312237739562988281e-01 -1.909539252519607544e-01
3.144507110118865967e-01 -1.889342442154884338e-02 6.497329473495483398e-01 -2.366624474525451660e-01 -6.382001936435699463e-02 -3.993605077266693115e-01 -4.430181086063385010e-01 -2.505489885807037354e-01
1.584036201238632202e-01 2.197852544486522675e-02 -5.771263241767883301e-01 -4.699763953685760498e-01 7.888069748878479004e-02 -5.053632855415344238e-01 -6.128286197781562805e-02 -3.938311636447906494e-01
4.457028210163116455e-01 1.475447863340377808e-01 1.990034058690071106e-02 1.956318914890289307e-01 3.101475238800048828e-01 -5.665268898010253906e-01 -5.037838220596313477e-01 2.645174562931060791e-01
2.837412357330322266e-01 -2.446518689393997192e-01 5.268439054489135742e-01 -3.490769565105438232e-01 1.818137466907501221e-01 -2.555834650993347168e-01 -5.637769699096679688e-01 -2.097465395927429199e-01
3.173377811908721924e-01 3.912207186222076416e-01 4.218876734375953674e-02 -4.416830837726593018e-02 -7.456380873918533325e-02 -4.959371685981750488e-01 -7.004987597465515137e-01 -1.732788421213626862e-02
1.840521991252899170e-01 1.981161683797836304e-01 -4.689868390560150146e-01 -4.688837751746177673e-02 2.795786038041114807e-02 -7.884416580200195312e-01 2.003534696996212006e-02 -2.861894071102142334e-01
3.342218101024627686e-01 -7.711042463779449463e-02 4.188288748264312744e-01 4.193056374788284302e-03 1.485528647899627686e-01 -4.462802708148956299e-01 -6.960918903350830078e-01 -3.371185809373855591e-02
3.159638643264770508e-01 2.958827316761016846e-01 -3.576776087284088135e-01 -6.758706569671630859e-01 3.995731472969055176e-01 -1.024011336266994476e-02 -2.399513572454452515e-01 -1.026915237307548523e-01
1.762777864933013916e-01 3.531342446804046631e-01 -4.882901012897491455e-01 -6.757824420928955078e-01 1.924428641796112061e-01 -2.753098011016845703e-01 -1.642505377531051636e-01 -9.646404534578323364e-02
-1.173974052071571350e-01 3.212621510028839111e-01 1.995364427566528320e-01 5.191218107938766479e-02 5.879501104354858398e-01 -6.497602462768554688e-01 1.805303990840911865e-01 2.000845074653625488e-01
-6.268737316131591797e-01 1.522454917430877686e-01 1.096937432885169983e-01 -3.230148926377296448e-02 4.544131755828857422e-01 -4.035324156284332275e-01 -4.218506813049316406e-01 1.532537341117858887e-01
-3.729617968201637268e-02 7.263562083244323730e-01 -1.103176027536392212e-01 2.694099843502044678e-01 1.838501989841461182e-01 -3.738205730915069580e-01 -3.839170932769775391e-01 -2.555951476097106934e-01
-6.350128650665283203e-01 3.929840624332427979e-01 -1.309468131512403488e-02 -2.258297801017761230e-01 1.707872189581394196e-02 -1.818950623273849487e-01 -5.102154612541198730e-01 -3.121766746044158936e-01
-3.907427787780761719e-01 3.240999281406402588e-01 4.410074651241302490e-01 -2.576458156108856201e-01 7.001661509275436401e-02 -5.241478681564331055e-01 -4.392144381999969482e-01 -9.416930377483367920e-02
2.709212601184844971e-01 3.102456927299499512e-01 -2.373320013284683228e-01 -6.599735021591186523e-01 5.693892836570739746e-01 -2.978842891752719879e-02 -1.154387369751930237e-01 6.326202303171157837e-03
-5.092832446098327637e-01 3.604934364557266235e-02 5.088347196578979492e-01 -2.042155414819717407e-01 1.390730142593383789e-01 -4.682302772998809814e-01 -4.470191001892089844e-01 -1.752831228077411652e-02
1.903787553310394287e-01 3.297533988952636719e-01 -5.118452906608581543e-01 -4.627479016780853271e-01 3.703069388866424561e-01 -3.372488021850585938e-01 8.254472166299819946e-02 -3.481663465499877930e-01
-4.667419195175170898e-01 -9.291229769587516785e-03 -8.772371709346771240e-02 -1.529674679040908813e-01 7.111017107963562012e-01 -4.066845476627349854e-01 -2.046688050031661987e-01 1.949974596500396729e-01
2.968063391745090485e-02 4.035189151763916016e-01 -4.294691383838653564e-01 -5.756108760833740234e-01 5.086201429367065430e-01 -1.617630571126937866e-02 -2.137638032436370850e-01 -1.259711533784866333e-01
-3.236707448959350586e-01 -4.005277995020151138e-03 3.837229609489440918e-01 -1.029859408736228943e-01 2.727937996387481689e-01 -6.165283918380737305e-01 -4.531013965606689453e-01 2.784732878208160400e-01
-2.482049167156219482e-01 -3.836479783058166504e-01 -1.426163464784622192e-01 -1.605263054370880127e-01 7.581569552421569824e-01 -2.464498728513717651e-01 -1.791469305753707886e-01 -2.783292829990386963e-01
1.148703843355178833e-01 4.490530490875244141e-01 3.932578563690185547e-01 -3.905909880995750427e-02 4.353774487972259521e-01 -6.840423494577407837e-02 -6.586186885833740234e-01 3.110739029943943024e-02
-6.126110628247261047e-02 6.308936476707458496e-01 1.446088403463363647e-01 1.222286522388458252e-01 -1.201929822564125061e-01 -4.659751653671264648e-01 -5.482005476951599121e-01 -1.739698797464370728e-01
9.779842197895050049e-02 2.113426625728607178e-01 -9.728564321994781494e-02 -7.542810440063476562e-01 5.877447128295898438e-01 -1.349594742059707642e-01 1.118857599794864655e-02 -5.985092744231224060e-02
6.480277776718139648e-01 1.134276241064071655e-01 2.640631794929504395e-01 -5.287305712699890137e-01 2.458868324756622314e-01 -3.710295855998992920e-01 -5.056799948215484619e-02 -1.312573701143264771e-01
-5.709198117256164551e-01 6.368183344602584839e-02 1.382689327001571655e-01 -2.626912482082843781e-02 4.571516811847686768e-01 -3.833931982517242432e-01 -5.079984068870544434e-01 1.901226192712783813e-01
-1.511945128440856934e-01 -3.129339218139648438e-01 1.197616457939147949e-01 1.363293528556823730e-01 2.966886758804321289e-01 -5.388402342796325684e-01 -6.063124537467956543e-01 -3.166956305503845215e-01
-2.391003631055355072e-02 1.755797863006591797e-01 3.817403316497802734e-01 -2.658984661102294922e-01 5.073961019515991211e-01 -1.129263788461685181e-01 -5.935433506965637207e-01 3.601048290729522705e-01
-4.884729683399200439e-01 8.960137516260147095e-02 4.860001057386398315e-02 -1.178195104002952576e-01 8.061606884002685547e-01 -1.131113320589065552e-01 -2.684355378150939941e-01 -4.873834922909736633e-02
2.342038601636886597e-01 7.997383177280426025e-02 -1.287709325551986694e-01 2.448138147592544556e-01 7.824227958917617798e-02 -5.239208340644836426e-01 -7.090299725532531738e-01 -2.808890044689178467e-01
4.218968451023101807e-01 5.924872159957885742e-01 1.355789452791213989e-01 1.537743955850601196e-01 5.250563099980354309e-02 -2.665386497974395752e-01 -4.938306510448455811e-01 -3.335646688938140869e-01
-4.658982753753662109e-01 -7.805173099040985107e-02 2.746852114796638489e-02 -9.107337333261966705e-03 6.897315382957458496e-01 -5.049239397048950195e-01 -1.290751993656158447e-01 1.693251579999923706e-01
1.559469252824783325e-01 -7.920571416616439819e-02 -1.613487750291824341e-01 2.437573969364166260e-01 9.489110670983791351e-03 -6.012686491012573242e-01 -6.940578818321228027e-01 -2.015580236911773682e-01
-4.400263130664825439e-01 1.989233493804931641e-01 -3.000644221901893616e-02 -1.516212821006774902e-01 7.164098620414733887e-01 -3.385126765351742506e-04 -4.782823920249938965e-01 3.032655827701091766e-02
9.005886316299438477e-02 3.270427286624908447e-01 -2.965663075447082520e-01 -4.773635566234588623e-01 2.612748444080352783e-01 -6.554112434387207031e-01 2.494289278984069824e-01 -9.519273787736892700e-02
-7.664550840854644775e-02 2.466515451669692993e-01 -8.357544243335723877e-02 -1.765891611576080322e-01 1.670410335063934326e-01 -8.248041868209838867e-01 -1.687903851270675659e-01 3.980265557765960693e-01
7.676848024129867554e-02 4.247421920299530029e-01 -1.535957604646682739e-01 3.401898443698883057e-01 4.797762930393218994e-01 -3.541196286678314209e-01 -1.422068178653717041e-01 -5.464165210723876953e-01
-3.163794875144958496e-01 3.298642486333847046e-02 4.857050776481628418e-01 -3.697582781314849854e-01 3.394795656204223633e-01 -5.834577139467000961e-03 -3.830595314502716064e-01 -5.139750838279724121e-01
2.919725179672241211e-01 -1.247486993670463562e-01 -2.671119272708892822e-01 -3.316515684127807617e-01 9.710175544023513794e-02 -3.100550174713134766e-01 -7.798622846603393555e-01 6.403134763240814209e-02
2.912198603153228760e-01 1.386033557355403900e-02 2.056736797094345093e-01 -5.278097391128540039e-01 5.011263489723205566e-01 -4.685971438884735107e-01 2.232222706079483032e-01 -2.712471187114715576e-01
-2.923994064331054688e-01 6.852431595325469971e-02 5.839908719062805176e-01 -8.900973200798034668e-02 3.685181438922882080e-01 -5.226392149925231934e-01 -3.094376027584075928e-01 2.369176894426345825e-01
2.912845313549041748e-01 3.925361931324005127e-01 2.348176836967468262e-01 3.236025273799896240e-01 2.980428040027618408e-01 -4.048071801662445068e-01 -2.389726340770721436e-01 -5.398186445236206055e-01
-3.532720804214477539e-01 1.451901942491531372e-01 -7.032688707113265991e-02 2.644731849431991577e-02 3.461344838142395020e-01 -5.808238983154296875e-01 4.076092317700386047e-02 -6.242164969444274902e-01
1.995092071592807770e-02 1.091556623578071594e-01 -1.306087244302034378e-02 1.381363570690155029e-01 2.877262234687805176e-01 -4.383876323699951172e-01 -7.746587395668029785e-01 3.055623769760131836e-01
2.293886989355087280e-01 2.942477166652679443e-01 5.438379049301147461e-01 1.292210966348648071e-01 8.827164024114608765e-02 -4.626724421977996826e-01 -8.223148435354232788e-02 -5.654394030570983887e-01
7.524257153272628784e-02 2.164752632379531860e-01 -3.051820397377014160e-01 2.176304310560226440e-01 4.710238799452781677e-02 -5.827853679656982422e-01 -6.815435290336608887e-01 2.487811073660850525e-02
1.386956423521041870e-01 5.590942502021789551e-01 4.692909121513366699e-01 1.340210586786270142e-01 -5.560436844825744629e-02 -5.084397792816162109e-01 -3.457054495811462402e-01 -2.210576385259628296e-01
-4.918305203318595886e-02 5.414962172508239746e-01 -1.241428544744849205e-03 2.435341775417327881e-01 4.142905771732330322e-01 -3.970738053321838379e-01 -9.901041537523269653e-02 -5.531228184700012207e-01
-2.095307856798171997e-01 3.226180970668792725e-01 2.137091308832168579e-01 -4.518609642982482910e-01 -1.190232411026954651e-01 -2.596914172172546387e-01 -7.204816937446594238e-01 3.826935216784477234e-02
-1.875631362199783325e-01 1.050361841917037964e-01 -7.973019778728485107e-02 -5.358066558837890625e-01 6.802159547805786133e-01 -1.029248535633087158e-01 -2.782658338546752930e-01 3.310934603214263916e-01
-6.153625622391700745e-02 3.412698805332183838e-01 -4.315493702888488770e-01 -4.230138063430786133e-01 4.296344816684722900e-01 8.096817135810852051e-02 -2.492303848266601562e-01 -5.111901164054870605e-01
-8.619914948940277100e-02 2.925471067428588867e-01 -2.881565093994140625e-01 -6.678621768951416016e-01 1.395453363656997681e-01 -5.861892700195312500e-01 1.149594262242317200e-01 4.006917402148246765e-02
-1.946275681257247925e-01 2.955375015735626221e-01 4.967412054538726807e-01 -5.846188664436340332e-01 3.882211148738861084e-01 2.378568239510059357e-02 -3.592917025089263916e-01 7.664711773395538330e-02
5.238159373402595520e-02 5.392447710037231445e-01 -2.783557027578353882e-02 2.179760336875915527e-01 6.860757470130920410e-01 -4.170058071613311768e-01 2.182489074766635895e-02 1.145122423768043518e-01
-4.652921557426452637e-01 -1.808044314384460449e-01 -1.997059732675552368e-01 -2.754964120686054230e-02 6.965153217315673828e-01 -2.649280726909637451e-01 -3.051567673683166504e-01 -2.484559416770935059e-01
8.998645842075347900e-02 1.500570923089981079e-01 -1.319760680198669434e-01 -4.427890777587890625e-01 4.032726585865020752e-01 -1.724819988012313843e-01 -5.300751328468322754e-01 5.315514802932739258e-01
-2.511925697326660156e-01 2.603431940078735352e-01 -1.800922900438308716e-01 -1.192732527852058411e-01 1.941405385732650757e-01 -6.942208409309387207e-01 2.119636386632919312e-01 -5.078411698341369629e-01
1.972685307264328003e-01 3.155228197574615479e-01 -1.071226298809051514e-01 3.182867169380187988e-01 7.626591920852661133e-01 -6.609454005956649780e-02 -2.975618243217468262e-01 -2.723751962184906006e-01
-3.925826549530029297e-01 5.747453123331069946e-02 3.953535854816436768e-01 1.325373351573944092e-01 3.533599376678466797e-01 -7.329763174057006836e-01 -1.746422052383422852e-02 -7.926268875598907471e-02
-1.073927152901887894e-02 2.598884105682373047e-01 2.940309643745422363e-01 -6.094722077250480652e-02 1.639463901519775391e-01 -1.518472731113433838e-01 -2.824661731719970703e-01 -8.440679907798767090e-01
-4.203981757164001465e-01 5.309826135635375977e-01 -1.495834439992904663e-01 -2.584877610206604004e-02 9.384696930646896362e-02 -1.987024694681167603e-01 -4.236070215702056885e-01 -5.390237569808959961e-01
-6.254441738128662109e-01 4.476142525672912598e-01 -1.903674155473709106e-01 -6.922157108783721924e-02 9.356088936328887939e-02 -3.781768977642059326e-01 -2.689012587070465088e-01 -3.786160349845886230e-01
-5.445332825183868408e-02 6.915499567985534668e-01 -7.687938958406448364e-02 1.936228424310684204e-01 2.236388027667999268e-01 -4.203049242496490479e-01 -1.201168894767761230e-01 -4.840399920940399170e-01
-5.077704191207885742e-01 7.084852457046508789e-02 -1.006873995065689087e-01 -2.618880569934844971e-01 7.544479966163635254e-01 -1.195620372891426086e-01 -2.656613588333129883e-01 6.605690717697143555e-02
-2.126535326242446899e-01 4.386726617813110352e-01 1.523042768239974976e-01 7.777906209230422974e-02 -2.690486609935760498e-02 -3.955445587635040283e-01 -4.917865395545959473e-01 -5.779834985733032227e-01
-8.582153171300888062e-02 5.396175980567932129e-01 2.455606907606124878e-01 -1.512230038642883301e-01 5.013732910156250000e-01 -5.374879837036132812e-01 2.263977229595184326e-01 1.635683774948120117e-01
-1.573681384325027466e-01 5.188292637467384338e-02 -5.970678925514221191e-01 1.428577154874801636e-01 4.829091429710388184e-01 -2.352270334959030151e-01 -2.985426783561706543e-01 -4.668879806995391846e-01
-5.363369584083557129e-01 1.028088480234146118e-02 8.896879851818084717e-02 -2.767092734575271606e-02 6.920180320739746094e-01 -2.214883565902709961e-01 -4.171553254127502441e-01 3.989033401012420654e-02
-1.771680116653442383e-01 -3.532526791095733643e-01 1.155822277069091797e-01 -1.715164333581924438e-01 7.411329746246337891e-01 -2.038515210151672363e-01 -4.214265942573547363e-01 -1.805905252695083618e-01
2.646771073341369629e-01 1.101855561137199402e-01 5.799852609634399414e-01 1.967826038599014282e-01 1.535157263278961182e-01 -7.186257839202880859e-01 -2.680136635899543762e-02 -4.461278766393661499e-02
2.825429439544677734e-01 5.350712537765502930e-01 2.267612516880035400e-01 1.531178653240203857e-01 1.594308763742446899e-01 -3.347688615322113037e-01 -1.755321323871612549e-01 -6.250621080398559570e-01
-6.827498972415924072e-02 -1.250031590461730957e-01 -3.827760219573974609e-01 2.171667963266372681e-01 4.717887938022613525e-01 -1.997801363468170166e-01 -6.683835387229919434e-01 -2.771288752555847168e-01
1.240316927433013916e-01 5.902478098869323730e-01 6.114296242594718933e-02 1.871207803487777710e-01 4.785280823707580566e-01 -3.170507848262786865e-01 7.683749496936798096e-02 -5.119146108627319336e-01
3.612593114376068115e-01 2.064533233642578125e-01 -3.605407178401947021e-01 -5.574416518211364746e-01 5.509048700332641602e-01 2.238539606332778931e-02 -2.749025821685791016e-01 -8.105125278234481812e-02
2.035181373357772827e-01 4.947344958782196045e-01 4.533597826957702637e-01 5.995707213878631592e-02 1.275613605976104736e-01 -5.257817506790161133e-01 -4.542153775691986084e-01 7.522154599428176880e-02
-8.243808895349502563e-02 3.724243044853210449e-01 -1.309158056974411011e-01 4.071145877242088318e-02 7.781315445899963379e-01 -4.212172627449035645e-01 9.759383648633956909e-02 2.080156803131103516e-01
-5.975709557533264160e-01 2.300336658954620361e-01 1.184260994195938110e-01 3.579382970929145813e-02 5.411849617958068848e-01 -2.606284320354461670e-01 -4.537395536899566650e-01 8.944004774093627930e-02
-9.234853088855743408e-02 4.839668869972229004e-01 -1.386706680059432983e-01 1.990152150392532349e-01 7.968393564224243164e-01 -1.575442552566528320e-01 -1.470614522695541382e-01 -1.304261237382888794e-01
-3.607031106948852539e-01 -8.556931465864181519e-02 2.448134124279022217e-01 -4.231816828250885010e-01 2.703675627708435059e-02 -3.510459959506988525e-01 -6.949751377105712891e-01 -1.288415193557739258e-01
-2.115851044654846191e-01 6.634882092475891113e-01 1.108127757906913757e-01 8.957979083061218262e-02 5.707339048385620117e-01 -3.257485851645469666e-02 -2.700356543064117432e-01 -3.082102239131927490e-01
-2.143390104174613953e-02 -1.797457635402679443e-01 -4.481272771954536438e-02 -1.552468836307525635e-01 2.256120294332504272e-01 -4.599590301513671875e-01 -8.218689560890197754e-01 -5.648537352681159973e-02
2.860952913761138916e-01 4.329699277877807617e-01 2.769800424575805664e-01 1.871002465486526489e-01 1.954443603754043579e-01 -4.166854023933410645e-01 -6.315797567367553711e-01 9.079637378454208374e-02
4.613471925258636475e-01 -1.435003876686096191e-01 2.925360016524791718e-02 -4.006572365760803223e-01 2.221945077180862427e-01 -6.836591958999633789e-01 3.992557525634765625e-02 -2.946694791316986084e-01
1.085059791803359985e-01 3.770027160644531250e-01 -1.637489348649978638e-01 -2.007944583892822266e-01 8.211953043937683105e-01 -2.682877779006958008e-01 7.035603374242782593e-02 1.663527041673660278e-01
4.583095386624336243e-02 4.824945926666259766e-01 -2.130540758371353149e-01 2.491395771503448486e-01 6.433349251747131348e-01 -1.400615721940994263e-01 -2.676528096199035645e-01 -3.905135989189147949e-01
-2.812213599681854248e-01 2.719708718359470367e-02 4.109902679920196533e-01 8.907052129507064819e-02 2.730169296264648438e-01 -8.030385971069335938e-01 8.997241407632827759e-02 -1.257934421300888062e-01
-4.655936360359191895e-02 3.428335785865783691e-01 4.111639857292175293e-01 6.910526752471923828e-02 4.131481051445007324e-01 -4.361006915569305420e-01 -1.940116882324218750e-01 -5.549328327178955078e-01
-2.485157549381256104e-01 -1.986518800258636475e-01 5.585389733314514160e-01 -2.764344513416290283e-01 3.873033523559570312e-01 -5.699338912963867188e-01 -1.856757104396820068e-01 -3.303942456841468811e-02
-3.407029509544372559e-01 5.153806805610656738e-01 -1.658343523740768433e-02 7.856592535972595215e-02 -1.206423118710517883e-01 -4.584804177284240723e-01 -5.409431457519531250e-01 -3.073732554912567139e-01
-1.267915815114974976e-01 -3.543794751167297363e-01 3.261357843875885010e-01 -3.544477820396423340e-01 4.261551499366760254e-01 -5.806497335433959961e-01 -1.167899966239929199e-01 -3.064947128295898438e-01
-1.741672903299331665e-01 5.375830531120300293e-01 3.710146546363830566e-01 -9.040054678916931152e-02 -4.381538182497024536e-02 -2.384993880987167358e-01 -6.640084981918334961e-01 -1.874488294124603271e-01
-4.855760931968688965e-01 -1.084694340825080872e-01 5.343424528837203979e-02 -1.984481811523437500e-01 7.338884472846984863e-01 -3.542646765708923340e-01 -2.062826901674270630e-01 5.970913544297218323e-02
-1.526106745004653931e-01 -1.798636019229888916e-01 3.005827367305755615e-01 -4.535894393920898438e-01 4.025334119796752930e-02 -4.625697731971740723e-01 -6.387773156166076660e-01 1.569659113883972168e-01
1.437775343656539917e-01 -2.932948768138885498e-01 -2.565873861312866211e-01 -4.298424720764160156e-01 1.336653679609298706e-01 -1.783564984798431396e-01 -7.175322175025939941e-01 -2.795968651771545410e-01
-1.520403623580932617e-01 -1.936103105545043945e-01 3.744939267635345459e-01 -3.055082857608795166e-01 6.339808553457260132e-02 -3.729213774204254150e-01 -7.358750104904174805e-01 -1.456571668386459351e-01
7.245337590575218201e-03 -1.764801330864429474e-02 3.407184779644012451e-01 -2.908277213573455811e-01 -1.922591477632522583e-01 -3.246445953845977783e-01 -7.413945198059082031e-01 -3.270210623741149902e-01
-3.080626428127288818e-01 1.407523602247238159e-01 2.158249169588088989e-01 -3.964867908507585526e-03 3.400379419326782227e-01 -8.128775358200073242e-01 -3.706773743033409119e-02 2.468207627534866333e-01
-3.217807412147521973e-02 3.988658189773559570e-01 -2.530007064342498779e-01 6.872794032096862793e-02 4.504929780960083008e-01 -6.977983117103576660e-01 2.472412884235382080e-01 -1.419264674186706543e-01
-4.439382553100585938e-01 3.055355548858642578e-01 2.241997420787811279e-01 4.630385432392358780e-03 2.081528306007385254e-01 -2.971878051757812500e-01 -2.214116901159286499e-01 -6.918153762817382812e-01
2.498471885919570923e-01 2.583888769149780273e-01 -4.213125407695770264e-01 1.462368387728929520e-02 3.998687267303466797e-01 -4.560767710208892822e-01 3.965250030159950256e-02 -5.688763856887817383e-01
1.926301121711730957e-01 2.313108928501605988e-02 1.547451466321945190e-01 8.664058521389961243e-03 -2.584395408630371094e-01 -7.515071630477905273e-01 -5.538786053657531738e-01 1.364758121781051159e-03
1.871177256107330322e-01 3.879691958427429199e-01 -2.546410262584686279e-02 1.114266812801361084e-01 6.781907081604003906e-01 -4.913084506988525391e-01 2.305682748556137085e-01 -2.165968418121337891e-01
3.602815568447113037e-01 2.274509966373443604e-01 -4.619485139846801758e-01 -3.422122597694396973e-01 1.087734252214431763e-01 -6.408385038375854492e-01 -1.110841780900955200e-01 2.304607927799224854e-01
3.536333441734313965e-01 -1.485641114413738251e-02 -1.359381675720214844e-01 1.627603024244308472e-01 6.000819429755210876e-02 -4.340466856956481934e-01 -7.342818975448608398e-01 -3.139824271202087402e-01
-1.044749394059181213e-01 7.495600730180740356e-02 3.752752244472503662e-01 1.048706397414207458e-01 5.388359427452087402e-01 -5.317856669425964355e-01 1.395039558410644531e-01 -4.889127612113952637e-01
4.804800450801849365e-01 1.045057922601699829e-01 -1.591781824827194214e-01 1.261948347091674805e-01 2.640745937824249268e-01 -3.985550105571746826e-01 -6.896122694015502930e-01 1.131727918982505798e-01
-4.681235551834106445e-01 -1.181238666176795959e-01 -2.078108787536621094e-01 -1.978801786899566650e-01 7.142537236213684082e-01 -3.262934684753417969e-01 -2.527326941490173340e-01 6.376129388809204102e-02
-2.389493882656097412e-01 -2.096889466047286987e-01 -7.225546240806579590e-02 1.213099062442779541e-01 1.862436681985855103e-01 -6.057435274124145508e-01 -6.895026564598083496e-01 -4.439862817525863647e-02
-1.298845559358596802e-01 -1.275246441364288330e-01 -5.063794851303100586e-01 2.051154226064682007e-01 3.235734701156616211e-01 -4.145709574222564697e-01 -6.219872832298278809e-01 -7.027114182710647583e-02
-5.769199728965759277e-01 -6.649470329284667969e-02 1.170710995793342590e-01 -1.547955423593521118e-01 6.412547826766967773e-01 -4.183461666107177734e-01 -1.795431375503540039e-01 -8.134825527667999268e-02
