# Supplementary material for: Where is your field going? A machine learning approach to study the relative motion of the domains of physics
Source: PLoS One. 2020 Jun 18;15(6):e0233997. doi: 10.1371/journal.pone.0233997 (PMC7302634; doi:10.1371/journal.pone.0233997)
Supplement: S25 Data — (ZIP) [file pone.0233997.s025.zip › 24/Pacs4Run_24_VS_500_embeddings2001-2005ED8.txt]

4.161784648895263672e-01 1.777317970991134644e-01 -4.401215165853500366e-02 -1.577862501144409180e-01 -5.218715667724609375e-01 -7.278603315353393555e-02 5.963000655174255371e-01 3.676298856735229492e-01
5.011896789073944092e-02 -3.636298179626464844e-01 -1.605383120477199554e-02 -2.653026878833770752e-01 -4.557967782020568848e-01 3.263428807258605957e-01 6.909465789794921875e-01 5.441289022564888000e-02
2.936448529362678528e-02 1.304535567760467529e-01 1.944797039031982422e-01 -4.212481081485748291e-01 -1.884163320064544678e-01 -2.809022180736064911e-02 8.313658833503723145e-01 1.984650939702987671e-01
-2.701263427734375000e-01 -2.906639575958251953e-01 3.248025476932525635e-01 -3.450304865837097168e-01 -6.464961767196655273e-01 -1.556556019932031631e-02 4.080955982208251953e-01 1.823785454034805298e-01
5.894671753048896790e-02 -2.925046980381011963e-01 6.017913669347763062e-02 -3.047634363174438477e-01 -9.918424487113952637e-02 -1.139897927641868591e-01 8.881469368934631348e-01 5.317697674036026001e-02
6.176337599754333496e-01 -2.353578358888626099e-01 2.714242599904537201e-02 -3.702690601348876953e-01 -1.258446872234344482e-01 -4.353553950786590576e-01 3.978675007820129395e-01 -2.482532560825347900e-01
5.685459971427917480e-01 -2.516438663005828857e-01 -5.259985327720642090e-01 -1.228343546390533447e-01 3.642082959413528442e-02 -3.477349281311035156e-01 4.017855525016784668e-01 1.949112415313720703e-01
7.311810255050659180e-01 -2.491082996129989624e-01 -1.897646114230155945e-02 -4.043300449848175049e-01 -3.188439607620239258e-01 -2.039081305265426636e-01 1.056370586156845093e-01 -2.916800975799560547e-01
-5.567536130547523499e-02 -4.997234642505645752e-01 1.764495670795440674e-01 -1.101433336734771729e-01 -3.044374287128448486e-01 -6.259315181523561478e-03 6.902499794960021973e-01 3.670753538608551025e-01
2.861331701278686523e-01 2.567063868045806885e-01 2.619765400886535645e-01 -6.057952642440795898e-01 -1.478007137775421143e-01 4.559410735964775085e-02 5.815920233726501465e-01 2.333174496889114380e-01
5.733606815338134766e-01 -3.901647925376892090e-01 2.640658020973205566e-01 -4.880559742450714111e-01 1.137904152274131775e-01 5.522392317652702332e-02 4.393341243267059326e-01 -4.568497091531753540e-02
7.504686117172241211e-01 6.779117882251739502e-02 2.548865079879760742e-01 -4.044378697872161865e-01 1.410126239061355591e-01 -6.316467374563217163e-02 4.207588732242584229e-01 5.245809257030487061e-02
3.419547379016876221e-01 6.037981808185577393e-02 1.767087541520595551e-02 -5.713009238243103027e-01 -1.940571367740631104e-01 -5.490950942039489746e-01 -4.221008345484733582e-02 4.601946175098419189e-01
5.048739314079284668e-01 -3.498941063880920410e-01 -2.682949304580688477e-01 3.791480362415313721e-01 -2.849886715412139893e-01 2.005390524864196777e-01 3.566441237926483154e-01 3.978836834430694580e-01
-1.571543663740158081e-01 -1.417324692010879517e-01 1.648787111043930054e-01 -1.333163976669311523e-01 -4.681603610515594482e-01 -3.299111127853393555e-01 7.282962203025817871e-01 2.276518493890762329e-01
4.222212731838226318e-02 -3.954148292541503906e-01 -3.051586747169494629e-01 -1.356521248817443848e-01 -5.948190018534660339e-02 8.498748391866683960e-02 6.970890164375305176e-01 4.833703935146331787e-01
4.700221419334411621e-01 -6.646053194999694824e-01 -3.207172453403472900e-01 -3.052707314491271973e-01 -1.895216256380081177e-01 -5.317447707056999207e-02 3.163735866546630859e-01 4.991083964705467224e-02
3.942373692989349365e-01 -5.515919327735900879e-01 1.800243407487869263e-01 -4.599572420120239258e-01 -2.765863537788391113e-01 -3.999629020690917969e-01 -1.113683730363845825e-01 2.179005891084671021e-01
6.727255582809448242e-01 1.173520982265472412e-01 2.216237485408782959e-01 -4.632048904895782471e-01 1.045108065009117126e-01 1.539751589298248291e-01 4.751391112804412842e-01 9.800549596548080444e-02
7.082927823066711426e-01 -1.829297281801700592e-02 3.322833180427551270e-01 -1.424074023962020874e-01 1.466771811246871948e-01 -4.861702620983123779e-01 2.587059140205383301e-01 2.061314135789871216e-01
1.019392833113670349e-01 -3.755163550376892090e-01 -1.482460796833038330e-01 -5.574132204055786133e-01 -4.717264473438262939e-01 -4.287118315696716309e-01 -2.512385509908199310e-02 3.300889134407043457e-01
4.862944185733795166e-01 -3.490105271339416504e-01 -1.058536022901535034e-01 2.367476820945739746e-01 -5.571305751800537109e-01 2.703279554843902588e-01 4.304020404815673828e-01 -7.574417442083358765e-02
5.600615143775939941e-01 -3.304172158241271973e-01 -4.645167291164398193e-02 8.984699100255966187e-02 -3.269298076629638672e-01 4.077012538909912109e-01 5.418150424957275391e-01 -1.607373915612697601e-02
9.499605000019073486e-02 -1.941282600164413452e-01 -4.786325693130493164e-01 -5.386276245117187500e-01 -4.307143092155456543e-01 -2.187261581420898438e-01 4.329858124256134033e-01 1.151022091507911682e-01
4.045566916465759277e-02 -4.729713499546051025e-01 -1.252221316099166870e-01 -5.904638171195983887e-01 -4.666922390460968018e-01 -3.350133299827575684e-01 2.435217648744583130e-01 1.448963880538940430e-01
5.367406606674194336e-01 -5.176957845687866211e-01 -5.397578328847885132e-02 -3.609551191329956055e-01 -3.453510105609893799e-01 -4.103433489799499512e-01 -1.336679905652999878e-01 7.199041545391082764e-02
5.972259044647216797e-01 -6.407485902309417725e-02 4.463921189308166504e-01 3.884776532649993896e-01 -2.488705962896347046e-01 2.808560617268085480e-02 4.643375575542449951e-01 1.034417375922203064e-01
7.147633433341979980e-01 -1.916874386370182037e-02 -5.464222431182861328e-01 -1.729657948017120361e-01 -2.763525545597076416e-01 -2.760632336139678955e-01 8.202767372131347656e-02 -3.068272769451141357e-02
7.402151226997375488e-01 -2.075871974229812622e-01 9.002281725406646729e-02 -5.022441148757934570e-01 -8.339615166187286377e-02 -1.230342313647270203e-02 3.121317625045776367e-01 -2.100076526403427124e-01
3.099785447120666504e-01 -4.442788362503051758e-01 5.061482638120651245e-02 -4.176528453826904297e-01 1.118891909718513489e-01 3.263245820999145508e-01 5.354725718498229980e-01 3.518467843532562256e-01
6.586325764656066895e-01 -5.488157868385314941e-01 -2.513115406036376953e-01 -3.123298287391662598e-01 -2.224863171577453613e-01 -1.856395453214645386e-01 1.354642957448959351e-01 -4.454642534255981445e-02
1.957018375396728516e-01 2.520806342363357544e-02 -3.972854837775230408e-02 -3.115136325359344482e-01 -6.201354265213012695e-01 4.763305485248565674e-01 1.172728538513183594e-01 4.870673120021820068e-01
6.016944050788879395e-01 -3.708349466323852539e-01 -4.068465530872344971e-01 -4.236089885234832764e-01 3.441357519477605820e-03 2.060006409883499146e-01 2.440705597400665283e-01 2.312101721763610840e-01
2.649804949760437012e-01 -4.342557787895202637e-01 8.327073603868484497e-02 -2.311436384916305542e-01 -4.597710967063903809e-01 -6.126984357833862305e-01 2.922737300395965576e-01 -9.291454404592514038e-02
5.685774683952331543e-01 2.008936181664466858e-02 -1.203739643096923828e-01 4.764248728752136230e-01 -5.495361089706420898e-01 3.179208561778068542e-02 3.230468630790710449e-01 1.657878905534744263e-01
2.506316006183624268e-01 -5.927129834890365601e-02 1.534242089837789536e-02 -6.634241938591003418e-01 -3.227857947349548340e-01 -5.026403069496154785e-01 -9.213200211524963379e-02 3.577394783496856689e-01
4.178061783313751221e-01 -3.850477337837219238e-01 -3.632753491401672363e-01 -5.925897955894470215e-01 -3.203081786632537842e-01 -1.929390728473663330e-01 2.316375821828842163e-01 2.378749102354049683e-02
5.207912921905517578e-01 -1.010826677083969116e-01 -1.090772151947021484e-01 -5.443222522735595703e-01 -1.967387050390243530e-01 -5.057650208473205566e-01 3.171062767505645752e-01 -1.237470358610153198e-01
2.741054072976112366e-02 -4.161146879196166992e-01 -1.416877955198287964e-01 -2.091819047927856445e-01 -4.382832944393157959e-01 -6.410965919494628906e-01 3.817946612834930420e-01 1.157606914639472961e-01
5.878801345825195312e-01 -4.491421580314636230e-01 -3.267127787694334984e-03 2.787037193775177002e-02 -3.066642284393310547e-01 4.015943109989166260e-01 4.431186914443969727e-01 -1.433843933045864105e-02
6.137878447771072388e-02 -2.787278592586517334e-01 -2.163566499948501587e-01 -7.282963991165161133e-01 -4.219015538692474365e-01 -2.386606931686401367e-01 2.527725100517272949e-01 2.060675919055938721e-01
1.378029882907867432e-01 -2.388910204172134399e-01 -2.389646619558334351e-01 -6.931254863739013672e-01 -4.481204450130462646e-01 -3.191154897212982178e-01 2.760193347930908203e-01 8.706873655319213867e-02
5.189511775970458984e-01 -5.274764299392700195e-01 -2.262066453695297241e-01 -4.136106669902801514e-01 -3.573114871978759766e-01 -3.013466000556945801e-01 8.840409666299819946e-02 -6.259925663471221924e-02
4.800593554973602295e-01 -9.429392218589782715e-02 7.461586594581604004e-02 -4.365094602108001709e-01 -4.502175748348236084e-01 5.101173520088195801e-01 -2.592348493635654449e-02 3.177359104156494141e-01
3.317985534667968750e-01 2.426781505346298218e-01 2.440188676118850708e-01 -6.414284706115722656e-01 -1.010957136750221252e-01 1.700625270605087280e-01 5.292029976844787598e-01 2.020991295576095581e-01
5.085473060607910156e-01 -2.548108696937561035e-01 3.210371434688568115e-01 -3.094242513179779053e-01 -4.269259870052337646e-01 -4.575047194957733154e-01 -2.755396962165832520e-01 1.007201597094535828e-01
5.511128306388854980e-01 -2.503110468387603760e-01 -2.480657845735549927e-01 5.221429467201232910e-02 -2.599201798439025879e-01 -6.753994226455688477e-01 2.119432687759399414e-01 2.670248225331306458e-02
5.668911337852478027e-01 -2.666867673397064209e-01 2.322159409523010254e-01 -3.503245413303375244e-01 -1.776950433850288391e-02 -6.107528209686279297e-01 7.778125256299972534e-02 2.268841564655303955e-01
4.420673847198486328e-01 -4.454157054424285889e-01 -4.232750833034515381e-02 -3.197690472006797791e-02 -1.930471211671829224e-01 -6.848931312561035156e-01 3.108722269535064697e-01 1.948742009699344635e-02
5.352031588554382324e-01 -4.793334305286407471e-01 -1.345483362674713135e-01 1.164337545633316040e-01 -5.210054516792297363e-01 3.284257948398590088e-01 1.515546441078186035e-01 2.232892066240310669e-01
7.361165285110473633e-01 -1.220852360129356384e-01 -5.347723960876464844e-01 -1.370955556631088257e-01 -2.721749246120452881e-01 -2.440655082464218140e-01 6.541036069393157959e-02 -2.292242087423801422e-02
2.462109178304672241e-01 -6.894404292106628418e-01 4.904349148273468018e-01 -2.630658447742462158e-01 -8.104585111141204834e-02 -4.508372023701667786e-02 6.807192414999008179e-02 3.756156265735626221e-01
3.723010718822479248e-01 -4.773366153240203857e-01 -1.305052042007446289e-01 -5.541999936103820801e-01 -2.288450598716735840e-01 -3.192121386528015137e-01 -1.777990162372589111e-01 3.514165878295898438e-01
3.200868964195251465e-01 4.092092812061309814e-01 2.835618555545806885e-01 -5.267082452774047852e-01 -3.311162889003753662e-01 3.102450817823410034e-02 5.111838579177856445e-01 -1.880804449319839478e-02
6.070797443389892578e-01 -2.872347459197044373e-02 3.352886736392974854e-01 -4.606551229953765869e-01 6.664346903562545776e-02 4.796993732452392578e-02 4.916383922100067139e-01 2.399102300405502319e-01
-5.704877525568008423e-02 -3.651131689548492432e-02 1.383830457925796509e-01 -8.599431067705154419e-02 -6.864325404167175293e-01 -4.174400866031646729e-01 5.641976594924926758e-01 -7.143280655145645142e-02
5.330061912536621094e-01 5.632120370864868164e-02 2.883379757404327393e-01 -5.375669002532958984e-01 1.016604602336883545e-01 1.143811792135238647e-01 5.454534888267517090e-01 1.402773410081863403e-01
7.126091718673706055e-01 2.072233520448207855e-02 3.448683619499206543e-01 -1.527037769556045532e-01 -9.827389568090438843e-02 -5.439780950546264648e-01 1.248287558555603027e-01 1.683861166238784790e-01
2.273009568452835083e-01 -2.543503940105438232e-01 6.350094079971313477e-02 -3.506543636322021484e-01 4.871830344200134277e-03 -6.643876433372497559e-01 1.697271317243576050e-01 5.351704359054565430e-01
-8.412317186594009399e-02 -4.490065872669219971e-01 2.900962531566619873e-01 -3.069207966327667236e-01 -2.586562335491180420e-01 6.305231153964996338e-02 1.711288392543792725e-01 7.160980105400085449e-01
5.372202396392822266e-01 -6.226488947868347168e-01 1.492529362440109253e-01 -3.482770621776580811e-01 -2.245113998651504517e-01 -3.500338792800903320e-01 -6.019990891218185425e-02 5.980129167437553406e-02
2.946936190128326416e-01 -1.953846812248229980e-01 -4.807338416576385498e-01 -5.808281898498535156e-01 -7.389724254608154297e-02 1.135455965995788574e-01 4.634714424610137939e-01 2.708413898944854736e-01
4.239267706871032715e-01 1.375839114189147949e-01 8.269973099231719971e-02 -5.559878349304199219e-01 -2.698895633220672607e-01 -5.820090770721435547e-01 -6.525096297264099121e-02 2.637465298175811768e-01
4.909032024443149567e-03 -9.332013130187988281e-02 3.282439112663269043e-01 -9.033548086881637573e-02 -5.250893831253051758e-01 -5.760436654090881348e-01 5.146621465682983398e-01 -5.422538891434669495e-02
5.980334877967834473e-01 -8.239435404539108276e-02 -2.744518779218196869e-02 1.478070914745330811e-01 -3.292596042156219482e-01 2.884262204170227051e-01 6.456744670867919922e-01 -6.686028093099594116e-02
3.747824132442474365e-01 1.487811654806137085e-02 1.867145299911499023e-01 3.342930376529693604e-01 -4.943156838417053223e-01 1.484321802854537964e-01 6.551581621170043945e-01 1.307308077812194824e-01
5.117163658142089844e-01 2.720614671707153320e-01 4.385829567909240723e-01 -9.438026696443557739e-02 5.999604240059852600e-03 -4.972336292266845703e-01 3.153485655784606934e-01 3.407998383045196533e-01
2.272162437438964844e-01 -5.783576369285583496e-01 -3.444308638572692871e-01 -4.164490699768066406e-01 -3.194441497325897217e-01 -1.040862724184989929e-01 4.564334154129028320e-01 2.455321326851844788e-02
6.037055253982543945e-01 2.681417390704154968e-02 2.479937970638275146e-01 -5.817963480949401855e-01 2.803239040076732635e-03 2.228263765573501587e-01 4.187813699245452881e-01 -9.897188842296600342e-02
2.426341474056243896e-01 -3.908782079815864563e-02 -5.645070225000381470e-03 -5.463683009147644043e-01 -1.136005669832229614e-01 -4.648650884628295898e-01 -9.671869874000549316e-02 6.345798969268798828e-01
1.301660686731338501e-01 -4.795314073562622070e-01 5.565282702445983887e-02 -5.097082853317260742e-01 -1.705259680747985840e-01 -5.357549190521240234e-01 2.357701808214187622e-01 3.442477881908416748e-01
4.267009794712066650e-01 -1.539577096700668335e-01 2.810115925967693329e-03 -1.692873984575271606e-01 -2.950677275657653809e-01 4.501097500324249268e-01 -1.771788857877254486e-02 6.896227598190307617e-01
3.251355290412902832e-01 1.662082411348819733e-02 2.663605511188507080e-01 3.004720807075500488e-01 -7.828792333602905273e-01 1.972424536943435669e-01 2.417409569025039673e-01 1.501210182905197144e-01
4.728352129459381104e-01 -1.575775444507598877e-01 4.579395651817321777e-01 2.320145964622497559e-01 -1.082325726747512817e-01 1.933111995458602905e-01 6.200662851333618164e-01 2.334331721067428589e-01
6.756432652473449707e-01 -6.886673718690872192e-02 -1.336142867803573608e-01 2.426530718803405762e-01 -6.501268148422241211e-01 1.551176160573959351e-01 1.232576146721839905e-01 -1.055193878710269928e-02
2.207639217376708984e-01 -3.019748032093048096e-01 -3.234769999980926514e-01 -6.797622442245483398e-01 -4.907288849353790283e-01 -1.371566951274871826e-01 1.765954643487930298e-01 5.047488212585449219e-02
3.363830447196960449e-01 -4.246186912059783936e-01 1.482755392789840698e-01 -4.110742509365081787e-01 -5.860659480094909668e-01 -3.961775898933410645e-01 -4.043816402554512024e-02 -1.162438541650772095e-01
6.329986453056335449e-01 -1.953127831220626831e-01 2.597693204879760742e-01 4.010085463523864746e-01 -5.270676016807556152e-01 7.014508545398712158e-02 2.233004271984100342e-01 1.714426279067993164e-02
8.661989122629165649e-02 -4.664581716060638428e-01 -1.498658303171396255e-02 -2.490954101085662842e-01 -3.980597257614135742e-01 -6.253051161766052246e-01 4.009813070297241211e-01 4.895481467247009277e-02
6.422065496444702148e-01 1.974612623453140259e-01 1.906989067792892456e-01 -3.179946243762969971e-01 1.596800386905670166e-01 5.561296641826629639e-02 5.558205246925354004e-01 2.712306678295135498e-01
5.126228556036949158e-02 -6.398079395294189453e-01 -1.770690456032752991e-02 -2.257383912801742554e-01 -4.862995445728302002e-01 -4.462247192859649658e-01 3.148197233676910400e-01 4.506961628794670105e-02
2.019393444061279297e-01 -2.372522503137588501e-01 -3.539010584354400635e-01 -6.149036288261413574e-01 -5.628355741500854492e-01 -2.256015092134475708e-01 1.777080297470092773e-01 1.787445135414600372e-02
6.076268851757049561e-02 -3.559764027595520020e-01 1.707884296774864197e-02 -1.759333461523056030e-01 -6.009896993637084961e-01 -6.674386262893676758e-01 1.566310077905654907e-01 8.454726636409759521e-02
3.349963128566741943e-01 -5.586961507797241211e-01 -4.166004806756973267e-02 -3.992335796356201172e-01 -3.944282829761505127e-01 -4.059946537017822266e-01 2.816878259181976318e-01 -1.214901283383369446e-01
8.022225648164749146e-02 -4.252631068229675293e-01 1.753119826316833496e-01 -2.151016294956207275e-01 -5.289504528045654297e-01 -6.386182904243469238e-01 2.087770402431488037e-01 6.710511445999145508e-02
3.307922184467315674e-01 -4.637478888034820557e-01 3.331332281231880188e-02 2.055588066577911377e-01 -7.840577363967895508e-01 5.258473008871078491e-02 1.165229529142379761e-01 3.257026895880699158e-02
5.961114168167114258e-01 -3.086148500442504883e-01 -2.686853408813476562e-01 1.701255142688751221e-01 -6.094359755516052246e-01 2.057368308305740356e-01 5.465922132134437561e-02 1.776120066642761230e-01
3.662317991256713867e-01 1.675269007682800293e-01 2.448738068342208862e-01 -6.225047167390584946e-03 -6.635513156652450562e-02 -7.312231659889221191e-01 4.678846299648284912e-01 1.407153308391571045e-01
1.945659518241882324e-01 -2.487633377313613892e-01 -1.630358695983886719e-01 -6.189184188842773438e-01 -4.995934069156646729e-01 -2.617007493972778320e-01 3.953008353710174561e-01 -1.275799572467803955e-01
5.747524499893188477e-01 1.396490335464477539e-01 1.173161640763282776e-01 -3.563370406627655029e-01 -2.144386470317840576e-01 -6.405879259109497070e-01 1.241620704531669617e-01 1.940756738185882568e-01
4.602096080780029297e-01 1.036105304956436157e-01 2.344935983419418335e-01 1.143962666392326355e-01 -2.642072439193725586e-01 3.497547805309295654e-01 6.974238753318786621e-01 1.756820082664489746e-01
6.129402518272399902e-01 1.186390873044729233e-03 4.837137758731842041e-01 -3.398105502128601074e-02 2.089433372020721436e-01 -3.484058976173400879e-01 2.304733097553253174e-01 4.135302603244781494e-01
2.621176540851593018e-01 -1.776126623153686523e-01 -2.688736915588378906e-01 -5.680221915245056152e-01 -5.879263877868652344e-01 -2.897053062915802002e-01 2.569469511508941650e-01 -9.590392559766769409e-02
7.173696756362915039e-01 2.793827652931213379e-01 1.950295567512512207e-01 -2.241574823856353760e-01 -2.881423830986022949e-01 -4.498558938503265381e-01 -1.073127612471580505e-01 1.487630605697631836e-01
1.331809461116790771e-01 8.992733806371688843e-02 -3.746001049876213074e-02 4.127600193023681641e-01 -2.819277942180633545e-01 -3.144492506980895996e-01 4.625293612480163574e-01 6.403958797454833984e-01
5.072032809257507324e-01 -1.502007544040679932e-01 1.369880735874176025e-01 -6.814940571784973145e-01 -1.702207624912261963e-01 -3.057869672775268555e-01 3.027945756912231445e-01 -1.510606706142425537e-01
6.215097904205322266e-01 -4.696848690509796143e-01 -1.016505286097526550e-01 -1.319281607866287231e-01 -3.468622863292694092e-01 2.689535617828369141e-01 4.153147935867309570e-01 -1.575161144137382507e-02
7.597264051437377930e-01 -2.918400168418884277e-01 -2.635978534817695618e-02 -3.414476811885833740e-01 -1.615439802408218384e-01 -3.824115395545959473e-01 1.423816680908203125e-01 -1.666020900011062622e-01
2.419887930154800415e-01 1.492528319358825684e-01 7.155847549438476562e-01 -3.792401552200317383e-01 -1.530009657144546509e-01 -2.311739027500152588e-01 1.650626808404922485e-01 3.989789187908172607e-01
4.237253665924072266e-01 -7.351077347993850708e-02 2.806985974311828613e-01 -3.761903345584869385e-01 -3.515887260437011719e-01 5.404084920883178711e-01 -7.454745937138795853e-03 4.231200516223907471e-01
1.889661848545074463e-01 9.132257103919982910e-02 -9.155621379613876343e-02 -6.422718167304992676e-01 -1.152526810765266418e-01 3.025781176984310150e-02 6.341687440872192383e-01 3.445110321044921875e-01
4.116362929344177246e-01 -6.722179055213928223e-01 -2.576617896556854248e-01 -2.590504288673400879e-01 -2.489549815654754639e-01 -3.545574545860290527e-01 1.044598370790481567e-01 2.158248275518417358e-01
3.229099214076995850e-01 -3.127884864807128906e-01 -1.122053563594818115e-01 -6.017156243324279785e-01 -5.014593601226806641e-01 -3.976050019264221191e-01 1.093678027391433716e-01 -4.157375544309616089e-02
4.475930035114288330e-01 -4.060488045215606689e-01 9.094372391700744629e-02 1.769591867923736572e-01 -6.440507173538208008e-01 2.239235043525695801e-01 -9.912396222352981567e-02 3.470316529273986816e-01
1.471714526414871216e-01 -4.043754339218139648e-01 1.419914066791534424e-01 -1.970689892768859863e-01 5.170670524239540100e-02 -5.423054695129394531e-01 1.948290616273880005e-01 6.489192843437194824e-01
6.518759131431579590e-01 -2.976840436458587646e-01 2.070773541927337646e-01 3.574925065040588379e-01 -4.450432360172271729e-01 2.024215310811996460e-01 3.456655889749526978e-02 2.748224437236785889e-01
3.502933382987976074e-01 -3.197067379951477051e-01 -1.644982993602752686e-01 1.922579109668731689e-01 -6.436620950698852539e-01 2.968475222587585449e-01 9.515979886054992676e-02 4.467491805553436279e-01
5.367065072059631348e-01 6.492812633514404297e-01 1.897450163960456848e-02 -2.586383223533630371e-01 -2.623568177223205566e-01 -1.957132667303085327e-01 3.127222359180450439e-01 1.348929703235626221e-01
6.340218186378479004e-01 -4.225827753543853760e-01 1.805790960788726807e-01 -4.944252669811248779e-01 -9.512353688478469849e-02 -1.131895482540130615e-01 3.164472281932830811e-01 -1.427435874938964844e-01
2.296585440635681152e-01 5.123028755187988281e-01 -5.085422471165657043e-02 -1.480532884597778320e-01 -1.413810998201370239e-01 -4.222482144832611084e-01 5.120270848274230957e-01 4.470379054546356201e-01
-1.636908564250916243e-04 5.437310785055160522e-02 1.837534308433532715e-01 -2.057177200913429260e-02 -7.846086621284484863e-01 -3.583729267120361328e-01 4.627586007118225098e-01 -6.831885874271392822e-02
6.009909510612487793e-01 -1.763619482517242432e-01 -1.656688898801803589e-01 -4.553092420101165771e-01 -3.022472560405731201e-01 -4.410865306854248047e-01 2.181646525859832764e-01 -1.986135542392730713e-01
3.794456720352172852e-01 1.495794653892517090e-01 -3.886537626385688782e-02 -4.626515507698059082e-01 -5.902188420295715332e-01 3.523648977279663086e-01 -1.123752072453498840e-01 3.646131455898284912e-01
7.130838632583618164e-01 -3.125427067279815674e-01 2.334567308425903320e-01 -3.300359845161437988e-01 1.618902236223220825e-01 -3.902342617511749268e-01 2.081241309642791748e-01 9.271341562271118164e-02
6.526018381118774414e-01 -3.759308755397796631e-01 1.467103660106658936e-01 3.514050971716642380e-03 -7.126046717166900635e-02 4.557958841323852539e-01 6.949561834335327148e-02 4.399919807910919189e-01
7.155490517616271973e-01 -2.464429289102554321e-01 1.865815222263336182e-01 -6.754218041896820068e-02 -6.871186662465333939e-03 -5.493225455284118652e-01 -9.268850833177566528e-02 2.783650755882263184e-01
-1.921468600630760193e-02 -5.485985875129699707e-01 2.880767881870269775e-01 -3.532417118549346924e-02 -1.016228422522544861e-01 -3.294082283973693848e-01 5.089055299758911133e-01 4.864285290241241455e-01
5.045362114906311035e-01 -4.734325781464576721e-02 3.552389144897460938e-01 -3.226020932197570801e-02 -2.628406584262847900e-01 -6.739558577537536621e-01 2.493153959512710571e-01 -1.746608763933181763e-01
3.588683605194091797e-01 -2.163044512271881104e-01 9.969831444323062897e-03 -5.774834156036376953e-01 -1.582817584276199341e-01 -5.147501230239868164e-01 4.452420473098754883e-01 -5.077437683939933777e-02
1.832713931798934937e-01 -2.646817266941070557e-01 -2.143857479095458984e-01 -5.813454389572143555e-01 -5.773951411247253418e-01 -4.062449038028717041e-01 2.906269207596778870e-02 1.147457659244537354e-01
6.287713050842285156e-01 -4.818934798240661621e-01 -9.148816019296646118e-02 -5.240008831024169922e-01 -1.834441274404525757e-01 -1.175940483808517456e-01 1.807662099599838257e-01 -9.654887020587921143e-02
1.761392652988433838e-01 3.508992493152618408e-01 5.135851502418518066e-01 -4.580221474170684814e-01 -2.533504366874694824e-01 -6.759721040725708008e-02 4.987178742885589600e-01 2.341267615556716919e-01
4.142534732818603516e-01 1.742711663246154785e-01 9.171644598245620728e-02 -6.656036376953125000e-01 -1.624028533697128296e-01 -5.090098381042480469e-01 4.060157015919685364e-02 2.438631951808929443e-01
4.124903082847595215e-01 -3.510902225971221924e-01 -4.840444307774305344e-04 1.937457770109176636e-01 -7.535363435745239258e-01 2.566977739334106445e-01 1.224517449736595154e-01 1.426342427730560303e-01
3.589798808097839355e-01 5.273676514625549316e-01 -1.686707586050033569e-01 -9.151086211204528809e-02 -1.580418646335601807e-01 -4.244363307952880859e-02 4.988733530044555664e-01 5.296598672866821289e-01
1.983192116022109985e-01 5.745645165443420410e-01 -1.896226778626441956e-02 -2.967801094055175781e-01 -2.471170127391815186e-01 -3.665763437747955322e-01 4.830243587493896484e-01 3.366742730140686035e-01
2.358493953943252563e-01 -6.379703432321548462e-02 -3.484902158379554749e-02 -4.321383535861968994e-01 -1.577316820621490479e-01 -7.465714216232299805e-01 1.603547930717468262e-01 3.799803256988525391e-01
3.588782846927642822e-01 -3.800136744976043701e-01 -2.529405057430267334e-01 4.929036367684602737e-03 -5.808904170989990234e-01 3.626761138439178467e-01 5.159394070506095886e-02 4.372222125530242920e-01
4.036972522735595703e-01 3.487949669361114502e-01 2.691635489463806152e-01 3.248108029365539551e-01 -5.582213997840881348e-01 1.233637183904647827e-01 4.015179872512817383e-01 2.222005724906921387e-01
2.931422591209411621e-01 -3.552674651145935059e-01 -1.647062413394451141e-02 -3.134359419345855713e-01 2.484653592109680176e-01 1.339069306850433350e-01 6.018899679183959961e-01 4.973948001861572266e-01
6.305281519889831543e-01 -8.114011585712432861e-02 -4.997531473636627197e-01 -3.840751051902770996e-01 6.762143969535827637e-02 -4.257364198565483093e-02 2.125845998525619507e-01 3.834139704704284668e-01
1.198604330420494080e-01 -6.957639753818511963e-02 -2.953935042023658752e-02 3.155300021171569824e-01 -1.731437295675277710e-01 -2.343108355998992920e-01 4.023072421550750732e-01 7.960084676742553711e-01
1.835397779941558838e-01 -7.088957726955413818e-02 6.532371789216995239e-02 -4.799906909465789795e-01 -1.736338436603546143e-01 -7.249994277954101562e-01 2.056280523538589478e-01 3.585716784000396729e-01
7.445579171180725098e-01 -3.011203706264495850e-01 6.071668118238449097e-02 1.305029243230819702e-01 1.957613416016101837e-02 -5.449481010437011719e-01 1.035189069807529449e-02 1.917915791273117065e-01
2.275283783674240112e-01 5.868153274059295654e-02 2.486613988876342773e-01 -6.329781413078308105e-01 4.111081361770629883e-02 -1.193628460168838501e-01 2.738996148109436035e-01 6.255677342414855957e-01
7.370350956916809082e-01 -1.868405491113662720e-01 -4.777128100395202637e-01 -2.573618292808532715e-01 -9.506358765065670013e-03 -2.352335155010223389e-01 1.133248805999755859e-01 2.432228773832321167e-01
4.994640350341796875e-01 -1.351374089717864990e-01 4.398694038391113281e-01 2.717490121722221375e-02 -2.144562005996704102e-01 -6.205010414123535156e-01 3.067581057548522949e-01 -1.137379258871078491e-01
4.888036549091339111e-01 4.477919340133666992e-01 2.707032263278961182e-01 -4.426667839288711548e-02 -1.982145160436630249e-01 -5.717170238494873047e-01 3.165378868579864502e-01 1.377252042293548584e-01
5.007535219192504883e-01 -2.229372411966323853e-01 1.356019824743270874e-01 -1.980063766241073608e-01 -4.674993157386779785e-01 3.612037599086761475e-01 -2.778704166412353516e-01 4.644508957862854004e-01
-2.613609135150909424e-01 -4.727248102426528931e-02 -7.322643417865037918e-03 -1.165864765644073486e-01 -5.691869258880615234e-01 -3.884878456592559814e-01 5.900060534477233887e-01 3.046411871910095215e-01
2.805837094783782959e-01 -2.630917727947235107e-01 -1.425025612115859985e-01 -2.261378467082977295e-01 -4.766284525394439697e-01 5.095048546791076660e-01 5.777821317315101624e-02 5.389823913574218750e-01
8.401918411254882812e-02 -4.041576981544494629e-01 -2.809759927913546562e-03 -3.723288476467132568e-01 -2.996528446674346924e-01 -3.240280747413635254e-01 -2.049202471971511841e-01 6.739303469657897949e-01
5.631069093942642212e-02 4.631345570087432861e-01 2.456340938806533813e-02 -5.072417855262756348e-01 -2.336512655019760132e-01 -1.430681794881820679e-01 4.350317716598510742e-01 5.100231766700744629e-01
3.481880128383636475e-01 8.473031222820281982e-02 3.834666609764099121e-01 2.310358434915542603e-01 -2.729324996471405029e-01 2.263636738061904907e-01 5.876452922821044922e-01 4.473277926445007324e-01
4.367471039295196533e-01 -5.561618208885192871e-01 -2.571099102497100830e-01 -2.571564912796020508e-01 -3.259191513061523438e-01 -4.475613236427307129e-01 2.419232577085494995e-01 -5.137960985302925110e-02
4.743905067443847656e-01 7.308645639568567276e-03 2.354054152965545654e-01 1.628160029649734497e-01 -3.176828622817993164e-01 4.873145520687103271e-01 4.096220135688781738e-01 4.321892857551574707e-01
4.206070899963378906e-01 -3.691776394844055176e-01 -2.586319297552108765e-02 1.880185604095458984e-01 -7.791313529014587402e-01 1.524665802717208862e-01 1.403505802154541016e-01 2.806523442268371582e-02
6.104352697730064392e-02 5.322623252868652344e-01 3.052233159542083740e-01 -3.968649208545684814e-01 -4.495691657066345215e-01 4.127994552254676819e-02 3.547928333282470703e-01 3.641606867313385010e-01
3.646534979343414307e-01 1.240362823009490967e-01 4.890202581882476807e-01 6.255100667476654053e-02 -3.080142438411712646e-01 3.484559357166290283e-01 5.146788954734802246e-01 3.569324016571044922e-01
5.918145179748535156e-01 2.722935378551483154e-01 3.294814527034759521e-01 2.455329447984695435e-01 -5.203862190246582031e-01 1.799104809761047363e-01 3.153918385505676270e-01 6.423074752092361450e-02
5.315975546836853027e-01 1.465419121086597443e-02 3.423198163509368896e-01 -5.384321212768554688e-01 -3.670269250869750977e-01 -3.620137274265289307e-01 -1.144977435469627380e-01 1.767055690288543701e-01
5.540868639945983887e-01 -2.834440767765045166e-02 5.226411223411560059e-01 -6.643208116292953491e-02 1.553946286439895630e-01 -4.839329421520233154e-01 2.494992017745971680e-01 3.066416382789611816e-01
5.187074542045593262e-01 -4.711806774139404297e-01 -3.871558606624603271e-02 -4.283086955547332764e-01 -4.694408774375915527e-01 -3.068605363368988037e-01 -5.240836739540100098e-02 -8.184897154569625854e-02
2.628918290138244629e-01 3.276242613792419434e-01 5.281286239624023438e-01 -3.912670314311981201e-01 -1.691024601459503174e-01 -3.469645380973815918e-01 2.835052907466888428e-01 4.027222394943237305e-01
3.731298744678497314e-01 1.423812955617904663e-01 1.258441954851150513e-01 2.900197505950927734e-01 -3.254988491535186768e-01 3.013948500156402588e-01 5.343191623687744141e-01 5.082011818885803223e-01
7.745010256767272949e-01 -2.399910837411880493e-01 1.944791078567504883e-01 -1.957490593194961548e-01 -4.368973150849342346e-02 -4.517364203929901123e-01 -1.741009950637817383e-01 1.735711544752120972e-01
3.815333843231201172e-01 5.293041467666625977e-01 1.216682568192481995e-01 -4.791990518569946289e-01 -2.442424744367599487e-01 -5.875379964709281921e-02 5.163264274597167969e-01 1.163013838231563568e-02
4.680558145046234131e-01 -1.245577335357666016e-01 -5.372344851493835449e-01 -5.350853204727172852e-01 -6.308089196681976318e-02 4.905069246888160706e-02 3.348124623298645020e-01 2.683047354221343994e-01
6.053971052169799805e-01 -7.110878080129623413e-02 3.611660301685333252e-01 -6.158851832151412964e-02 -2.696237266063690186e-01 -5.839372873306274414e-01 2.109453380107879639e-01 -1.898053288459777832e-01
-1.025817939080297947e-03 -2.903078198432922363e-01 -1.970415562391281128e-01 -6.591337323188781738e-01 -4.470534026622772217e-01 -1.342195868492126465e-01 4.606277346611022949e-01 1.113018840551376343e-01
1.874666661024093628e-01 -5.970029234886169434e-01 1.674586385488510132e-01 2.588798701763153076e-01 -4.574474692344665527e-01 1.536173820495605469e-01 4.809581935405731201e-01 2.218223810195922852e-01
-8.464063704013824463e-02 -4.500345289707183838e-01 3.203217387199401855e-01 -1.835033446550369263e-01 -3.047258853912353516e-01 -1.915219612419605255e-02 1.473538130521774292e-01 7.342257499694824219e-01
4.798210263252258301e-01 -7.099524885416030884e-02 -5.237215757369995117e-01 -6.100401282310485840e-01 -1.391871571540832520e-01 1.419775886461138725e-03 2.198872566223144531e-01 2.248841375112533569e-01
3.135769069194793701e-01 4.150244295597076416e-01 3.677346706390380859e-01 -5.367949008941650391e-01 -2.580900788307189941e-01 1.647583842277526855e-01 4.088896811008453369e-01 2.123679816722869873e-01
1.183889061212539673e-01 7.250533998012542725e-02 8.769440650939941406e-02 -3.044522404670715332e-01 -2.485510557889938354e-01 1.306202113628387451e-01 8.696081638336181641e-01 2.128095179796218872e-01
4.862895309925079346e-01 -3.652184903621673584e-01 5.590433627367019653e-02 1.325870156288146973e-01 -4.445543885231018066e-01 4.251592457294464111e-01 8.739873021841049194e-02 4.726584553718566895e-01
1.410982310771942139e-01 6.463219970464706421e-02 1.938453465700149536e-01 2.000744193792343140e-01 -1.672991216182708740e-01 -2.230669111013412476e-01 3.084866702556610107e-01 8.517019748687744141e-01
1.917752921581268311e-01 -6.855612248182296753e-02 1.892078816890716553e-01 -6.286914944648742676e-01 -2.186483740806579590e-01 -3.713459372520446777e-01 -2.051454931497573853e-01 5.474305152893066406e-01
-6.254795193672180176e-02 4.371820017695426941e-02 9.742444753646850586e-02 2.033009529113769531e-01 -3.533645570278167725e-01 -3.970206379890441895e-01 3.114495873451232910e-01 7.509067654609680176e-01
5.053014159202575684e-01 -2.619817852973937988e-01 -1.879813969135284424e-01 -1.002242267131805420e-01 -1.795199960470199585e-01 5.617401003837585449e-01 1.845428794622421265e-01 4.988174140453338623e-01
5.344489216804504395e-01 2.732682228088378906e-01 -2.247328907251358032e-01 -2.300072908401489258e-01 -4.576587975025177002e-01 2.965828478336334229e-01 -1.344343125820159912e-01 4.698882400989532471e-01
5.855050683021545410e-01 -5.006043985486030579e-02 -3.198301047086715698e-02 1.296789050102233887e-01 -3.120214641094207764e-01 3.158664107322692871e-01 6.612135767936706543e-01 -5.005878582596778870e-02
4.759858250617980957e-01 2.493027746677398682e-01 6.998639553785324097e-02 -2.893810868263244629e-01 1.071307063102722168e-01 -5.269060134887695312e-01 1.513491272926330566e-01 5.573443174362182617e-01
4.786595702171325684e-01 -3.482370078563690186e-01 2.458361238241195679e-01 -4.473486244678497314e-01 -4.679099619388580322e-01 -2.768074572086334229e-01 8.114271610975265503e-02 -2.948109805583953857e-01
4.555964171886444092e-01 5.600927770137786865e-02 3.652073144912719727e-01 2.249718308448791504e-01 -1.118116527795791626e-01 2.558368742465972900e-01 5.651586651802062988e-01 4.560126364231109619e-01
5.475640892982482910e-01 3.246729671955108643e-01 8.903794735670089722e-02 -5.483036041259765625e-01 -4.160773381590843201e-02 -4.273358583450317383e-01 7.034160196781158447e-02 3.112899959087371826e-01
4.085544645786285400e-01 5.331807136535644531e-01 -1.776082366704940796e-01 -2.227004021406173706e-01 -1.361041069030761719e-01 -3.724706470966339111e-01 3.289416730403900146e-01 4.496667981147766113e-01
1.183199062943458557e-01 -1.385571956634521484e-01 -4.317291378974914551e-01 -3.943628370761871338e-01 -3.188078701496124268e-01 1.919884830713272095e-01 6.961535215377807617e-01 4.198217019438743591e-02
5.533021688461303711e-01 -5.366472601890563965e-01 -3.703837692737579346e-01 -3.102492988109588623e-01 -2.320126593112945557e-01 -2.972377240657806396e-01 1.884430996142327785e-03 1.739078313112258911e-01
3.665595352649688721e-01 4.596138373017311096e-02 4.437780380249023438e-02 -2.559861540794372559e-01 -5.133711695671081543e-01 3.515775501728057861e-01 -1.787014156579971313e-01 6.139482259750366211e-01
2.112177163362503052e-01 -1.542115956544876099e-02 6.707353591918945312e-01 1.058901175856590271e-01 -4.115563333034515381e-01 1.730643808841705322e-01 5.175963640213012695e-01 1.637523770332336426e-01
-8.729673922061920166e-02 2.771928161382675171e-02 1.512250453233718872e-01 1.932718753814697266e-01 -7.113556265830993652e-01 -3.636155724525451660e-01 9.379646927118301392e-02 5.332419276237487793e-01
6.889384239912033081e-02 -9.314690530300140381e-02 3.048252165317535400e-01 -4.837236106395721436e-01 -4.201878309249877930e-01 2.495793998241424561e-01 6.451779007911682129e-01 -6.759034842252731323e-02
1.640630364418029785e-01 -3.958590626716613770e-01 -1.617603152990341187e-01 -2.476919293403625488e-01 -5.403279066085815430e-01 3.739281892776489258e-01 -7.554985582828521729e-02 5.397934913635253906e-01
7.245112657546997070e-01 1.669952273368835449e-01 2.270352393388748169e-01 -3.402515947818756104e-01 1.178416311740875244e-01 -3.659498095512390137e-01 3.115961849689483643e-01 1.870344281196594238e-01
2.165849506855010986e-01 2.011764422059059143e-02 6.723716855049133301e-01 -4.646422863006591797e-01 -1.115188896656036377e-01 -3.271453678607940674e-01 3.168855607509613037e-01 2.546233236789703369e-01
4.589520394802093506e-01 -9.126443415880203247e-02 4.539970159530639648e-01 -3.418801128864288330e-01 -5.480435863137245178e-02 2.212664633989334106e-01 6.360820531845092773e-01 3.841483592987060547e-02
2.208253145217895508e-01 -1.606357395648956299e-01 -2.286726236343383789e-01 -1.075641363859176636e-01 -1.170759722590446472e-01 -8.153206110000610352e-01 3.005690872669219971e-01 3.045898079872131348e-01
2.961648404598236084e-01 -2.727363109588623047e-01 3.851596266031265259e-02 -2.802763879299163818e-01 -6.151996925473213196e-02 -7.148429751396179199e-01 3.290135413408279419e-02 4.919301271438598633e-01
4.858570396900177002e-01 -7.723019272089004517e-02 6.292790174484252930e-02 -5.929548740386962891e-01 -1.586531251668930054e-01 -4.885759651660919189e-01 -1.751725822687149048e-01 3.284210264682769775e-01
3.037627637386322021e-01 -4.274053871631622314e-02 1.292298883199691772e-01 1.093377694487571716e-01 -4.344719946384429932e-01 3.205371797084808350e-01 7.631115317344665527e-01 5.828561261296272278e-02
2.779562771320343018e-01 -1.933921575546264648e-01 2.514656186103820801e-01 -2.875399887561798096e-01 -4.969186782836914062e-01 -5.068144202232360840e-01 -3.191344439983367920e-01 3.657731413841247559e-01
3.232323825359344482e-01 -7.490016520023345947e-02 1.154257357120513916e-01 1.678685992956161499e-01 -3.916787505149841309e-01 2.797046899795532227e-01 7.815080285072326660e-01 7.749962061643600464e-02
5.645050406455993652e-01 3.095224797725677490e-01 7.054609060287475586e-02 -3.096333444118499756e-01 -4.274943768978118896e-01 -5.239560008049011230e-01 -1.318841278553009033e-01 1.000273600220680237e-01
4.701963067054748535e-02 -6.103883385658264160e-01 2.897181808948516846e-01 2.044555842876434326e-01 -2.582229673862457275e-01 -1.514598727226257324e-01 3.540341556072235107e-01 5.334014296531677246e-01
3.120772354304790497e-02 -1.240762397646903992e-01 -4.467134922742843628e-02 2.465499490499496460e-01 -1.613970398902893066e-01 -4.775273799896240234e-01 3.142752349376678467e-01 7.536565661430358887e-01
4.360545277595520020e-01 -1.527391076087951660e-01 5.374305322766304016e-02 3.861253708600997925e-02 -6.327725648880004883e-01 3.906770646572113037e-01 -5.311184003949165344e-02 4.757072925567626953e-01
8.273989558219909668e-01 1.029724255204200745e-01 1.583412587642669678e-01 -2.229460179805755615e-01 2.890236862003803253e-02 -4.496274292469024658e-01 2.589778415858745575e-02 1.623569577932357788e-01
6.120629310607910156e-01 -5.797669291496276855e-01 -1.435580402612686157e-01 -2.807622849941253662e-01 -2.673307061195373535e-01 -3.397724330425262451e-01 4.093563184142112732e-02 -3.501596301794052124e-02
8.112499117851257324e-01 -3.087714314460754395e-01 3.416666388511657715e-02 -1.945417374372482300e-01 -1.049449574202299118e-02 -4.341318905353546143e-01 1.361517012119293213e-01 2.005088515579700470e-02
-4.236857965588569641e-02 -4.701822102069854736e-01 1.904247254133224487e-01 -2.832458615303039551e-01 -1.879708766937255859e-01 3.821545466780662537e-02 1.190358996391296387e-01 7.808206081390380859e-01
1.348979026079177856e-01 -6.454657316207885742e-01 5.407097935676574707e-01 -3.688538819551467896e-02 -4.186904132366180420e-01 1.367856264114379883e-01 9.041059017181396484e-02 2.631784975528717041e-01
1.804203391075134277e-01 -4.871693551540374756e-01 1.678207814693450928e-01 -2.161246687173843384e-01 -5.210949182510375977e-01 -6.117724180221557617e-01 9.388179332017898560e-02 2.493300847709178925e-02
-1.055355370044708252e-01 1.451926678419113159e-02 3.695470392704010010e-01 -1.883241385221481323e-01 -6.725797057151794434e-01 -4.126482605934143066e-01 4.348886609077453613e-01 -6.964441388845443726e-02
4.903366565704345703e-01 -3.692960441112518311e-01 1.239544153213500977e-01 2.720813155174255371e-01 -6.317147016525268555e-01 1.542407572269439697e-01 -1.124392971396446228e-01 3.135301172733306885e-01
1.053447425365447998e-01 6.600821018218994141e-02 -3.152985125780105591e-02 3.355262875556945801e-01 -2.823192179203033447e-01 -3.106708824634552002e-01 3.220085799694061279e-01 7.688064575195312500e-01
5.988076925277709961e-01 -3.347527682781219482e-01 1.286905556917190552e-01 3.196336627006530762e-01 -6.041299700736999512e-01 1.309610605239868164e-01 4.699001088738441467e-02 1.622070819139480591e-01
5.563896298408508301e-01 -4.546077176928520203e-02 2.961758375167846680e-01 2.784783542156219482e-01 -4.418413937091827393e-01 1.417760848999023438e-01 5.547565817832946777e-01 -3.806733293458819389e-03
-1.788735985755920410e-01 -3.609949350357055664e-02 1.174736768007278442e-01 -1.049273312091827393e-01 -4.941296577453613281e-01 -3.872265219688415527e-01 7.048371434211730957e-01 2.258039116859436035e-01
8.674145489931106567e-02 -6.137958168983459473e-01 3.741970658302307129e-01 -2.708603143692016602e-01 -9.437659382820129395e-02 -1.819562353193759918e-02 1.662154048681259155e-01 6.045464277267456055e-01
-2.707783132791519165e-02 -5.304264426231384277e-01 3.596457242965698242e-01 2.062350362539291382e-01 -3.303185701370239258e-01 -1.107300743460655212e-01 3.004097640514373779e-01 5.782898664474487305e-01
4.891379773616790771e-01 4.750181138515472412e-01 3.629077374935150146e-01 -1.384977698326110840e-01 -1.780696809291839600e-01 -4.538700282573699951e-01 2.027582824230194092e-01 3.246542811393737793e-01
1.638978719711303711e-01 4.450353682041168213e-01 4.187256097793579102e-01 -3.899571597576141357e-01 -3.305895030498504639e-01 5.080390721559524536e-02 5.283477902412414551e-01 2.380366921424865723e-01
1.800754666328430176e-01 2.706489711999893188e-02 -2.994982898235321045e-01 -7.831205129623413086e-01 -2.731423377990722656e-01 9.093735134229063988e-04 4.240051507949829102e-01 9.734269231557846069e-02
4.311837553977966309e-01 2.447857707738876343e-01 1.143936812877655029e-01 -2.520892620086669922e-01 9.461998194456100464e-02 -5.388646125793457031e-01 1.368285417556762695e-01 5.995627641677856445e-01
-1.393223404884338379e-01 1.527710705995559692e-01 -1.165922209620475769e-01 -3.117669839411973953e-03 -7.082347869873046875e-01 -7.328644394874572754e-02 5.533580482006072998e-02 6.584963798522949219e-01
-8.197485655546188354e-02 -1.636170409619808197e-02 1.349747478961944580e-01 1.372064799070358276e-01 -8.579443097114562988e-01 -1.636215150356292725e-01 3.002284169197082520e-01 3.209221661090850830e-01
4.772633314132690430e-01 -5.271986499428749084e-02 -5.591955780982971191e-01 -5.134673118591308594e-01 -1.384796649217605591e-01 -2.089446485042572021e-01 3.298704028129577637e-01 1.464343518018722534e-01
3.010206520557403564e-01 -2.131903357803821564e-02 3.245930969715118408e-01 -2.751769721508026123e-01 -4.166167974472045898e-01 3.827168047428131104e-01 -1.342753767967224121e-01 6.243216991424560547e-01
6.285583376884460449e-01 2.803314104676246643e-02 8.028534799814224243e-02 2.442802190780639648e-01 -6.187106966972351074e-01 1.218020096421241760e-01 3.419761955738067627e-01 -1.530481725931167603e-01
4.445036053657531738e-01 -4.116804897785186768e-01 -1.174428239464759827e-01 1.996104866266250610e-01 -5.364111065864562988e-01 3.129062354564666748e-01 1.213970780372619629e-01 4.229824841022491455e-01
2.255856245756149292e-01 -7.240301966667175293e-01 4.889266788959503174e-01 -4.878539964556694031e-02 -1.289301961660385132e-01 -2.762983739376068115e-02 9.850426018238067627e-02 3.954397141933441162e-01
2.395308017730712891e-01 -1.946574300527572632e-01 -1.358049809932708740e-01 -7.168647050857543945e-01 -3.904305994510650635e-01 -2.985756993293762207e-01 3.563556373119354248e-01 -6.182818487286567688e-02
4.831622540950775146e-01 1.535355150699615479e-01 -1.216492205858230591e-01 -1.086476519703865051e-01 -6.936931014060974121e-01 4.360391795635223389e-01 7.330219447612762451e-02 1.991597712039947510e-01
5.048969984054565430e-01 6.196340546011924744e-02 2.314853668212890625e-01 2.303675413131713867e-01 -6.890779733657836914e-01 3.232757151126861572e-01 7.022341340780258179e-02 2.243162542581558228e-01
4.110496044158935547e-01 -1.021847650408744812e-01 -7.125201076269149780e-02 -3.525514006614685059e-01 -6.959155946969985962e-02 5.331274271011352539e-01 1.985393762588500977e-01 6.022800207138061523e-01
9.654713422060012817e-02 -5.701707601547241211e-01 4.725265502929687500e-01 -1.480673253536224365e-01 -8.713662624359130859e-02 -3.323119282722473145e-01 2.611392140388488770e-01 4.839018583297729492e-01
1.459302306175231934e-01 -7.121410965919494629e-01 1.632784008979797363e-01 -1.468648016452789307e-02 -3.276222348213195801e-01 1.050877571105957031e-01 1.151844859123229980e-02 5.711142420768737793e-01
2.402534484863281250e-01 1.985216736793518066e-01 6.538529396057128906e-01 -3.013505637645721436e-01 -4.422583580017089844e-01 9.369955956935882568e-02 4.088458716869354248e-01 1.140368208289146423e-01
-8.716729469597339630e-03 -4.409382343292236328e-01 1.913925409317016602e-01 -1.358686834573745728e-01 -2.193353325128555298e-01 -1.775431036949157715e-01 1.745345070958137512e-02 8.188235759735107422e-01
4.659159481525421143e-01 2.472339123487472534e-01 4.828132092952728271e-01 -2.394537925720214844e-01 -9.091075509786605835e-02 -5.596423149108886719e-01 2.224658429622650146e-01 2.457556873559951782e-01
5.840715765953063965e-01 3.028085529804229736e-01 -1.851233839988708496e-01 -2.139721661806106567e-01 -4.142865836620330811e-01 3.180659413337707520e-01 -1.131734773516654968e-01 4.488931596279144287e-01
3.040529489517211914e-01 -3.260324522852897644e-02 6.057213544845581055e-01 -3.208476901054382324e-01 6.052607297897338867e-02 -4.297467172145843506e-01 3.490093648433685303e-01 3.556600213050842285e-01
9.483015537261962891e-02 -6.344450116157531738e-01 5.503026843070983887e-01 1.815049163997173309e-02 -3.732290565967559814e-01 8.057210594415664673e-02 1.183676570653915405e-01 3.542906939983367920e-01
2.577177882194519043e-01 -7.101933360099792480e-01 5.339734554290771484e-01 -1.049687713384628296e-01 -1.026748493313789368e-01 -4.254183173179626465e-02 2.901029027998447418e-02 3.462185263633728027e-01
3.600578904151916504e-01 -2.087185382843017578e-01 -5.561161786317825317e-02 -7.154370099306106567e-02 -6.967361569404602051e-01 3.759062588214874268e-01 -8.040770143270492554e-02 4.305479824542999268e-01
4.932350516319274902e-01 -2.787721753120422363e-01 1.793339103460311890e-01 -5.007178783416748047e-01 -2.125108093023300171e-01 -9.416965395212173462e-02 4.993235170841217041e-01 -3.045877516269683838e-01
1.459603607654571533e-01 8.814626932144165039e-02 5.002270266413688660e-02 2.754538655281066895e-01 -1.387073993682861328e-01 -1.233401000499725342e-01 4.230852127075195312e-01 8.240722417831420898e-01
1.278653144836425781e-01 2.218600828200578690e-03 7.107514142990112305e-02 -6.422101855278015137e-01 -1.201456561684608459e-01 -2.945761978626251221e-01 -3.515008091926574707e-02 6.809657812118530273e-01
4.652149081230163574e-01 -4.996100366115570068e-01 -9.739665687084197998e-02 1.538273692131042480e-01 -5.006670951843261719e-01 3.420576453208923340e-01 2.740298807621002197e-01 2.409409582614898682e-01
3.255587518215179443e-01 1.785819232463836670e-01 5.932434797286987305e-01 -2.760961949825286865e-01 -1.222493574023246765e-01 -5.356870293617248535e-01 2.227550894021987915e-01 2.871021628379821777e-01
5.927733778953552246e-01 -1.404235213994979858e-01 5.266547203063964844e-02 -1.092415209859609604e-02 -1.403250843286514282e-01 5.826009511947631836e-01 2.610241472721099854e-01 4.458244144916534424e-01
4.526063427329063416e-02 -1.779283136129379272e-01 1.830990426242351532e-02 3.663144707679748535e-01 -2.397357374429702759e-01 -3.648598790168762207e-01 3.529470860958099365e-01 7.187517881393432617e-01
2.722322046756744385e-01 -1.283824257552623749e-02 -1.848796568810939789e-02 -2.865306437015533447e-01 -4.775924980640411377e-01 4.375376999378204346e-01 -6.609018146991729736e-02 6.475966572761535645e-01
1.562017798423767090e-01 5.593504384160041809e-02 1.641622781753540039e-01 -5.339223146438598633e-01 -2.034551203250885010e-01 -6.757341027259826660e-01 9.904763102531433105e-02 3.906776607036590576e-01
6.879292130470275879e-01 -1.953220814466476440e-01 5.410038679838180542e-02 -3.165766298770904541e-01 -1.956530660390853882e-01 -5.640491843223571777e-01 -1.042157709598541260e-01 1.347688436508178711e-01
-1.349160969257354736e-01 9.335476160049438477e-02 7.372662425041198730e-02 -1.055021956562995911e-01 -5.155989527702331543e-01 -2.837974727153778076e-01 7.728181481361389160e-01 1.135121583938598633e-01
3.388126790523529053e-01 -4.911290705204010010e-01 -6.519824266433715820e-02 2.851163409650325775e-02 -5.525907278060913086e-01 4.298659265041351318e-01 2.303653955459594727e-01 3.093944787979125977e-01
4.224272966384887695e-01 2.385529577732086182e-01 1.135736927390098572e-01 -3.764404356479644775e-01 -2.135308533906936646e-01 -7.059039473533630371e-01 8.687131106853485107e-02 2.420722097158432007e-01
6.328742504119873047e-01 -4.079604446887969971e-01 2.988190054893493652e-01 -4.583152532577514648e-01 -1.946905255317687988e-01 -2.602347731590270996e-01 5.429182201623916626e-02 -1.584886163473129272e-01
-2.013050578534603119e-02 4.765875637531280518e-03 2.000850886106491089e-01 -5.528234839439392090e-01 -5.542095899581909180e-01 -5.500503778457641602e-01 1.901285052299499512e-01 8.984287083148956299e-02
3.817025423049926758e-01 -1.066712588071823120e-01 -4.461870491504669189e-01 -6.426218748092651367e-01 -1.340726166963577271e-01 -8.544894307851791382e-02 4.189342260360717773e-01 1.734819561243057251e-01
1.491121649742126465e-01 3.792019188404083252e-02 6.268842816352844238e-01 1.372571885585784912e-01 -5.815173983573913574e-01 2.112465798854827881e-01 3.690962493419647217e-01 2.132718265056610107e-01
4.750995337963104248e-01 -2.046505063772201538e-01 1.273210495710372925e-01 -5.268018245697021484e-01 -2.293685674667358398e-01 -4.214192628860473633e-01 3.978611528873443604e-01 -2.239869832992553711e-01
-6.973073631525039673e-02 -5.240103602409362793e-01 3.321073651313781738e-01 3.414637595415115356e-02 -3.599043488502502441e-01 6.500210613012313843e-02 4.375972449779510498e-01 5.327678918838500977e-01
2.402001768350601196e-01 -4.660251140594482422e-01 1.509366333484649658e-01 3.143385797739028931e-02 -2.666057050228118896e-01 2.113992273807525635e-01 7.652360796928405762e-01 -7.932412700029090047e-05
4.900152385234832764e-01 5.267889499664306641e-01 2.996681034564971924e-01 8.627532050013542175e-03 -2.563290894031524658e-01 -4.692225456237792969e-01 1.660987734794616699e-01 2.811401188373565674e-01
4.174739122390747070e-01 3.619487881660461426e-01 2.554349303245544434e-01 3.410734236240386963e-01 -4.737718403339385986e-01 3.897641971707344055e-02 4.683662056922912598e-01 2.603551149368286133e-01
2.093559354543685913e-01 -3.076893389225006104e-01 2.969975024461746216e-02 -1.064999178051948547e-01 -6.621383428573608398e-01 2.936649620532989502e-01 -1.823816895484924316e-01 5.397626757621765137e-01
-1.102552935481071472e-01 -3.070753514766693115e-01 4.318286478519439697e-01 6.756351143121719360e-02 -4.540658593177795410e-01 -2.954314351081848145e-01 5.522557497024536133e-01 3.225922882556915283e-01
5.798752903938293457e-01 1.327229291200637817e-01 4.496192336082458496e-01 -3.019711375236511230e-01 1.988462172448635101e-03 -4.246484935283660889e-01 2.035625129938125610e-01 3.619627356529235840e-01
-4.792102798819541931e-02 -3.696425259113311768e-01 2.487052977085113525e-02 -9.294708818197250366e-02 -5.155711174011230469e-01 -5.956408381462097168e-01 4.768282473087310791e-01 6.199593469500541687e-02
6.163226366043090820e-01 -9.512352943420410156e-02 4.103475064039230347e-02 1.657756417989730835e-01 -1.342454403638839722e-01 -7.225100398063659668e-01 1.774278581142425537e-01 1.020260229706764221e-01
1.623689532279968262e-01 -9.015955775976181030e-02 5.908466577529907227e-01 -4.368178844451904297e-01 -2.720754444599151611e-01 -5.219842195510864258e-01 1.636414527893066406e-01 2.287504374980926514e-01
3.813700675964355469e-01 -3.865595459938049316e-01 -1.077440306544303894e-01 2.638456970453262329e-02 -7.847546339035034180e-01 2.405707687139511108e-01 1.616523601114749908e-02 1.372887790203094482e-01
6.705198884010314941e-01 -3.386802673339843750e-01 1.683321744203567505e-01 4.149438142776489258e-01 -4.286879897117614746e-01 9.529704600572586060e-02 1.298241019248962402e-01 1.596104800701141357e-01
3.176073133945465088e-01 2.231316566467285156e-01 3.413317799568176270e-01 -6.056867837905883789e-01 -2.569269835948944092e-01 1.604266613721847534e-01 5.215138196945190430e-01 -4.742418974637985229e-02
4.328844547271728516e-01 2.538461983203887939e-01 4.728497862815856934e-01 2.464179545640945435e-01 -5.898882746696472168e-01 1.668591201305389404e-01 2.114795744419097900e-01 2.081604450941085815e-01
5.310333967208862305e-01 4.512276649475097656e-01 1.327521353960037231e-02 -9.138258174061775208e-03 6.544836610555648804e-02 -8.663123846054077148e-02 3.730874061584472656e-01 6.026233434677124023e-01
3.846180438995361328e-01 3.146367669105529785e-01 1.528210844844579697e-02 -2.156051993370056152e-01 2.695670351386070251e-02 -6.100351810455322266e-01 2.273224443197250366e-01 5.308561921119689941e-01
5.365322828292846680e-01 5.282269716262817383e-01 2.050782591104507446e-01 -2.044264227151870728e-02 -1.544709354639053345e-01 -4.414627552032470703e-01 2.812324464321136475e-01 3.046176135540008545e-01
7.590381056070327759e-02 -5.806627273559570312e-01 5.053971409797668457e-01 -2.366755306720733643e-01 -1.894184947013854980e-01 -2.057077288627624512e-01 2.629960775375366211e-01 4.452705979347229004e-01
1.647519469261169434e-01 2.507660165429115295e-02 1.315322071313858032e-01 1.928181201219558716e-01 -5.399103760719299316e-01 -8.455184102058410645e-02 7.812271714210510254e-01 -9.370391070842742920e-02
5.383117198944091797e-01 1.466254144906997681e-01 3.335610628128051758e-01 3.595527708530426025e-01 -5.485059618949890137e-01 1.395446658134460449e-01 1.079531088471412659e-01 3.408738672733306885e-01
2.704783678054809570e-01 1.413546688854694366e-02 -1.033170968294143677e-01 -2.626464962959289551e-01 -1.669149100780487061e-01 -7.930504083633422852e-01 1.415645629167556763e-01 4.124975204467773438e-01
2.212699502706527710e-01 -2.848912775516510010e-01 3.491377085447311401e-02 -1.309708952903747559e-01 -6.646090745925903320e-01 2.906956076622009277e-01 -2.277476787567138672e-01 5.229013562202453613e-01
3.892698287963867188e-01 -1.401657164096832275e-01 3.148099184036254883e-01 -1.966330260038375854e-01 -5.074603557586669922e-01 -4.735880196094512939e-01 -4.024663865566253662e-01 2.174210399389266968e-01
7.881438732147216797e-01 -2.185925394296646118e-01 1.140132918953895569e-01 1.570261269807815552e-01 1.443559974431991577e-01 -3.611283302307128906e-01 -3.611625730991363525e-02 3.752782046794891357e-01
8.142820596694946289e-01 -3.013735711574554443e-01 -1.663044989109039307e-01 -4.244835376739501953e-01 -1.048204768449068069e-02 -1.149906441569328308e-01 1.578489243984222412e-01 -5.117908585816621780e-03
5.160527229309082031e-01 -1.892409175634384155e-01 -4.509835541248321533e-01 -5.389589071273803711e-01 1.515841297805309296e-02 1.278628557920455933e-01 3.687077164649963379e-01 2.269152551889419556e-01
-3.684833273291587830e-02 -1.418414115905761719e-01 4.093682467937469482e-01 -2.509160339832305908e-01 -6.220871806144714355e-01 -4.195510745048522949e-01 4.281688332557678223e-01 -4.047157987952232361e-02
6.233899593353271484e-01 -1.802644580602645874e-01 2.162262648344039917e-01 -3.795472979545593262e-01 -2.587376236915588379e-01 -4.277414679527282715e-01 2.417277693748474121e-01 -2.823817729949951172e-01
3.992037475109100342e-01 5.052990317344665527e-01 -6.286484003067016602e-02 -3.870244696736335754e-02 -1.005980074405670166e-01 -4.082497656345367432e-01 3.845086991786956787e-01 5.051975846290588379e-01
4.189246892929077148e-01 -4.401428252458572388e-02 8.365484327077865601e-02 -1.563369855284690857e-02 -2.325906902551651001e-01 1.853390932083129883e-01 8.514403104782104492e-01 -4.384540393948554993e-02
8.227322250604629517e-02 4.419004917144775391e-01 4.342847466468811035e-01 -3.950462937355041504e-01 -3.146548867225646973e-01 -1.767233461141586304e-01 3.424028456211090088e-01 4.536649286746978760e-01
4.800424575805664062e-01 3.059459030628204346e-01 1.342842727899551392e-01 1.547493934631347656e-01 -6.520606279373168945e-01 2.387729436159133911e-01 -7.832800596952438354e-02 3.816358149051666260e-01
4.557638466358184814e-01 1.888059675693511963e-01 5.468042194843292236e-02 -2.140569835901260376e-01 -5.025651454925537109e-01 4.013866782188415527e-01 -1.086749434471130371e-01 5.313454270362854004e-01
2.473192363977432251e-01 1.635870635509490967e-01 -1.987374275922775269e-01 -2.090617828071117401e-02 9.955389052629470825e-02 -1.073066517710685730e-01 7.600905895233154297e-01 5.224705338478088379e-01
1.744920909404754639e-01 2.242154330015182495e-01 6.441839784383773804e-02 -5.420675277709960938e-01 -1.626190543174743652e-01 -4.958276748657226562e-01 1.413337588310241699e-01 5.736093521118164062e-01
5.946255326271057129e-01 3.616040572524070740e-02 -5.586029291152954102e-01 -3.896197378635406494e-01 -3.660855442285537720e-02 -1.573874503374099731e-01 1.999652683734893799e-01 3.393746316432952881e-01
2.872197329998016357e-01 -4.774427413940429688e-01 2.912123799324035645e-01 -3.532071709632873535e-01 -3.286484181880950928e-01 -3.890806436538696289e-01 -2.322186231613159180e-01 4.082577526569366455e-01
6.263231635093688965e-01 9.821356087923049927e-02 9.331223368644714355e-02 2.511544227600097656e-01 -6.979176402091979980e-01 1.784201413393020630e-01 7.221422344446182251e-02 4.636792838573455811e-02
4.636152386665344238e-01 2.848127484321594238e-01 2.469804584980010986e-01 -4.375035166740417480e-01 2.528102695941925049e-02 1.535189896821975708e-01 6.221896409988403320e-01 2.005163878202438354e-01
4.187272861599922180e-02 -1.791474819183349609e-01 7.460752129554748535e-02 1.783487051725387573e-01 -1.565024405717849731e-01 -1.042560264468193054e-01 2.228831350803375244e-01 9.185527563095092773e-01
1.096607074141502380e-01 -1.251240521669387817e-01 2.421432584524154663e-01 -4.481661915779113770e-01 -6.942638754844665527e-02 -3.594816625118255615e-01 2.831621328368782997e-03 7.607740759849548340e-01
5.008309483528137207e-01 -1.008611321449279785e-01 2.015404552221298218e-01 -1.066602468490600586e-01 -1.105274185538291931e-01 -7.126504182815551758e-01 4.060581028461456299e-01 -4.505916312336921692e-02
5.712534189224243164e-01 2.514725923538208008e-01 -9.412408620119094849e-02 -2.646154761314392090e-01 -4.066307544708251953e-01 4.019019305706024170e-01 -3.695889562368392944e-02 4.508999288082122803e-01
5.397231578826904297e-01 -3.939379751682281494e-01 2.304726094007492065e-01 3.309601545333862305e-01 -4.970153570175170898e-01 1.040317714214324951e-01 -1.148750409483909607e-01 3.461448550224304199e-01
1.504514738917350769e-02 8.224762231111526489e-02 -2.538993582129478455e-02 2.306235432624816895e-01 -3.884580433368682861e-01 -2.868648767471313477e-01 2.157739102840423584e-01 8.120514750480651855e-01
4.954922199249267578e-01 3.419635593891143799e-01 -1.203043088316917419e-01 -8.582507073879241943e-02 9.721577167510986328e-02 -1.420718282461166382e-01 6.382757425308227539e-01 4.227032661437988281e-01
3.201538324356079102e-01 3.937299847602844238e-01 2.245632857084274292e-01 -5.991351008415222168e-01 -2.510491907596588135e-01 1.431792676448822021e-01 4.758759140968322754e-01 1.519962847232818604e-01
-2.278411760926246643e-02 -1.501497626304626465e-01 -2.779147326946258545e-01 -6.943162083625793457e-01 -4.487936794757843018e-01 -3.055111169815063477e-01 2.055768370628356934e-01 2.839184999465942383e-01
4.132655262947082520e-01 1.956565380096435547e-01 2.156258188188076019e-02 -9.901624917984008789e-02 1.486621201038360596e-01 -6.965629756450653076e-02 6.420125961303710938e-01 5.844041705131530762e-01
-9.912936389446258545e-02 9.059585630893707275e-02 2.997166812419891357e-01 7.535298168659210205e-02 -6.926411390304565430e-01 -1.119116544723510742e-01 6.988671422004699707e-02 6.239371299743652344e-01
1.908862888813018799e-01 -1.721420437097549438e-01 1.225066110491752625e-01 -5.446254611015319824e-01 -1.818028390407562256e-01 -3.356606066226959229e-01 -2.309617102146148682e-01 6.505697965621948242e-01
6.698186993598937988e-01 2.106950059533119202e-02 3.786084353923797607e-01 -3.450116813182830811e-01 2.129122018814086914e-01 -2.572355866432189941e-01 1.674410998821258545e-01 3.859836757183074951e-01
-2.285184524953365326e-02 -1.210880652070045471e-02 8.165571838617324829e-02 3.311095535755157471e-01 -5.936662554740905762e-01 -3.715508878231048584e-01 2.160133719444274902e-01 5.881143212318420410e-01
2.556814253330230713e-01 -2.789519354701042175e-02 7.073595374822616577e-02 -5.388029813766479492e-01 -3.801584541797637939e-01 -4.707953631877899170e-01 -3.065335452556610107e-01 4.223801791667938232e-01
8.858268707990646362e-02 3.166128695011138916e-01 5.201953649520874023e-01 -3.643835186958312988e-01 -3.289750814437866211e-01 -2.357312589883804321e-01 5.186070203781127930e-01 2.361859232187271118e-01
1.991552859544754028e-01 -3.459494709968566895e-01 5.315776467323303223e-01 1.120957136154174805e-01 -4.633290767669677734e-01 2.475660294294357300e-01 4.869161844253540039e-01 1.801826208829879761e-01
1.160273328423500061e-01 5.606464147567749023e-01 -1.705738008022308350e-01 -1.966465711593627930e-01 -4.183120727539062500e-01 -2.114222645759582520e-01 5.464026331901550293e-01 2.936117351055145264e-01
5.159595981240272522e-02 2.453492954373359680e-02 -3.496420383453369141e-01 -1.389740109443664551e-01 -6.852726340293884277e-01 -5.466191172599792480e-01 2.735668122768402100e-01 1.092834323644638062e-01
4.363665580749511719e-01 3.166382014751434326e-02 -3.383425474166870117e-01 -1.414816528558731079e-01 -1.509296428412199020e-02 -5.478871464729309082e-01 5.883876085281372070e-01 1.657733321189880371e-01
-7.200213521718978882e-02 -1.406833529472351074e-01 2.552972435951232910e-01 -4.086432456970214844e-01 -6.017187237739562988e-01 -5.660986900329589844e-01 -1.790242828428745270e-02 2.449573427438735962e-01
3.001469373703002930e-01 -2.728014290332794189e-01 -1.885037869215011597e-01 -2.941108644008636475e-01 2.570254206657409668e-01 1.333833485841751099e-01 6.175691485404968262e-01 4.982082247734069824e-01
8.066862821578979492e-01 -4.158123582601547241e-02 3.840579986572265625e-01 -8.029905706644058228e-02 2.783160805702209473e-01 -2.756265178322792053e-02 2.121267020702362061e-01 2.652595937252044678e-01
3.144401907920837402e-01 3.749627470970153809e-01 5.660915002226829529e-02 -3.543261885643005371e-01 -3.304479122161865234e-01 -2.760267853736877441e-01 6.404544711112976074e-01 1.902898401021957397e-01
4.839389622211456299e-01 1.988935619592666626e-01 -1.345592439174652100e-01 -2.441803812980651855e-01 -4.779509007930755615e-01 3.851243257522583008e-01 -8.626822382211685181e-02 5.141149163246154785e-01
2.628654539585113525e-01 1.702449619770050049e-01 -1.473282277584075928e-01 3.790574371814727783e-01 -1.322858482599258423e-01 -5.325498804450035095e-02 4.567489922046661377e-01 7.124415636062622070e-01
3.366657197475433350e-01 2.209438979625701904e-01 -5.022218450903892517e-03 -4.534323811531066895e-01 -4.188340604305267334e-01 4.556383192539215088e-01 3.318425640463829041e-02 4.980807602405548096e-01
4.140177667140960693e-01 4.395306110382080078e-01 -1.987794414162635803e-03 2.010269016027450562e-01 -1.136069521307945251e-01 -3.053887188434600830e-01 5.441045761108398438e-01 4.390533566474914551e-01
-1.474491208791732788e-01 9.085422009229660034e-02 2.107855081558227539e-01 5.096542090177536011e-02 -7.827452421188354492e-01 -1.731226742267608643e-01 1.525632441043853760e-01 5.069903135299682617e-01
2.100385278463363647e-01 3.810226619243621826e-01 4.622739851474761963e-01 -3.697159886360168457e-01 -3.048565983772277832e-01 6.003161892294883728e-02 5.781413316726684570e-01 1.718418002128601074e-01
6.388426423072814941e-01 -3.116415143013000488e-01 -1.378422137349843979e-02 3.506461679935455322e-01 -5.776619911193847656e-01 1.070242077112197876e-01 1.141753345727920532e-01 1.159019023180007935e-01
4.127553701400756836e-01 -1.175733581185340881e-01 2.384112924337387085e-01 -1.317429244518280029e-01 -3.707520663738250732e-01 -6.952102780342102051e-01 2.598611414432525635e-01 -2.308918833732604980e-01
4.539351463317871094e-01 5.998293757438659668e-01 2.687102854251861572e-01 3.526210784912109375e-02 -1.737022101879119873e-01 -3.688027262687683105e-01 3.313944041728973389e-01 2.910133898258209229e-01
-2.841239422559738159e-02 2.163680195808410645e-01 -7.693187147378921509e-02 -5.002472549676895142e-03 -2.043982595205307007e-01 -2.509861290454864502e-01 4.207474589347839355e-01 8.152503371238708496e-01
2.252557314932346344e-02 -5.734498500823974609e-01 3.580107390880584717e-01 -2.896058559417724609e-01 -5.953838303685188293e-02 -3.642084896564483643e-01 1.498601138591766357e-01 5.476804375648498535e-01
4.741277396678924561e-01 4.137103855609893799e-01 2.990882992744445801e-01 2.710402905941009521e-01 -4.549196362495422363e-01 2.958971634507179260e-02 4.441132843494415283e-01 1.899098455905914307e-01
3.735278546810150146e-01 -3.925786316394805908e-01 -1.642952859401702881e-01 -6.876978278160095215e-02 -5.447470545768737793e-01 3.493397235870361328e-01 -6.373993307352066040e-02 5.017830133438110352e-01
5.052109956741333008e-01 2.065651118755340576e-01 -1.265568733215332031e-01 -3.381087779998779297e-01 -3.983207046985626221e-01 4.091345369815826416e-01 -1.016888394951820374e-01 4.851469695568084717e-01
-6.947308778762817383e-02 -3.487164676189422607e-01 4.878537058830261230e-01 8.469355106353759766e-02 -5.541251897811889648e-01 7.518821209669113159e-02 5.157478451728820801e-01 2.229173481464385986e-01
1.515239775180816650e-01 -3.254082798957824707e-01 -1.065284907817840576e-01 -6.109131574630737305e-01 -3.746731579303741455e-01 -4.967306256294250488e-01 5.719451699405908585e-03 3.153298497200012207e-01
2.616572678089141846e-01 3.561352193355560303e-01 -2.673789858818054199e-01 9.790455549955368042e-02 -6.191390752792358398e-01 -4.596382975578308105e-01 3.538299500942230225e-01 -6.188763678073883057e-02
3.567796647548675537e-01 -1.226160582154989243e-02 2.439646124839782715e-01 -3.142460286617279053e-01 -5.854721665382385254e-01 3.814066052436828613e-01 -2.190490514039993286e-01 4.219685196876525879e-01
-1.064048558473587036e-01 -5.577284693717956543e-01 3.837495148181915283e-01 -2.041995376348495483e-01 -2.312719225883483887e-01 -3.172788023948669434e-01 2.486972510814666748e-01 5.221619606018066406e-01
4.464662075042724609e-01 1.053028106689453125e-01 -2.154359966516494751e-02 -4.379294812679290771e-01 -2.552546262741088867e-01 4.684701859951019287e-01 3.845712915062904358e-02 5.578842163085937500e-01
1.636033994145691395e-03 -1.649340242147445679e-01 6.404560804367065430e-01 -1.489802002906799316e-01 -5.894485712051391602e-01 -1.356563065201044083e-02 4.269232153892517090e-01 -1.025573536753654480e-01
7.287892699241638184e-02 9.340662509202957153e-02 -9.100433439016342163e-02 -6.377682089805603027e-01 -7.060701847076416016e-01 -2.203762978315353394e-01 1.252925395965576172e-01 -9.019351005554199219e-02
2.137933075428009033e-01 -1.546574234962463379e-01 -2.438447922468185425e-01 -6.142854094505310059e-01 -4.011201858520507812e-01 -4.680324196815490723e-01 -9.976413100957870483e-02 3.219660222530364990e-01
5.404538512229919434e-01 4.299794733524322510e-01 3.056672513484954834e-01 -1.759351813234388828e-03 -8.088935166597366333e-02 -4.357084929943084717e-01 3.702515661716461182e-01 3.100330829620361328e-01
2.970550060272216797e-01 -5.733924731612205505e-02 -5.287587642669677734e-02 -3.467324972152709961e-01 9.751816838979721069e-02 -6.801060438156127930e-01 3.338413536548614502e-01 4.493854939937591553e-01
4.106144905090332031e-01 1.813272088766098022e-01 -3.541750013828277588e-01 -2.456422895193099976e-01 1.509273424744606018e-02 -3.132091760635375977e-01 6.783519983291625977e-01 2.329095155000686646e-01
1.508608013391494751e-01 -5.928270220756530762e-01 5.202404856681823730e-01 -2.528665065765380859e-01 -9.144234657287597656e-02 -5.659394711256027222e-02 6.383748352527618408e-02 5.249434709548950195e-01
-1.338539738208055496e-02 -7.175166625529527664e-03 5.339303016662597656e-01 -5.349059104919433594e-01 -1.766694486141204834e-01 -3.768047094345092773e-01 1.793526113033294678e-01 4.724428355693817139e-01
-1.980240792036056519e-01 8.315875381231307983e-02 -1.005157530307769775e-01 -5.096370354294776917e-03 -8.318861126899719238e-01 -1.824615746736526489e-01 3.981018364429473877e-01 2.448055148124694824e-01
-7.144718617200851440e-02 -5.280876755714416504e-01 5.195329785346984863e-01 -2.267678976058959961e-01 -2.976539134979248047e-01 -2.577528357505798340e-01 3.695464730262756348e-01 3.210629224777221680e-01
3.057602345943450928e-01 3.154554367065429688e-01 5.929849743843078613e-01 2.908535115420818329e-02 -4.430477023124694824e-01 1.293421536684036255e-01 4.494701623916625977e-01 1.986892819404602051e-01
9.611066430807113647e-02 -2.301817685365676880e-01 3.083532750606536865e-01 3.262577578425407410e-02 -6.224035024642944336e-01 1.881492286920547485e-01 6.322462558746337891e-01 -1.382436603307723999e-01
3.396080732345581055e-01 -8.098168671131134033e-02 4.463477134704589844e-01 -2.125476002693176270e-01 -4.747381508350372314e-01 -6.162882447242736816e-01 4.388152807950973511e-02 -1.630715280771255493e-01
4.380116164684295654e-01 8.749189227819442749e-02 3.520309925079345703e-01 5.333337932825088501e-02 -3.159542977809906006e-01 5.067454576492309570e-01 3.277118802070617676e-01 4.579383134841918945e-01
4.257545769214630127e-01 2.207297384738922119e-01 2.490217983722686768e-01 -1.158754080533981323e-01 -5.388141870498657227e-01 4.070972502231597900e-01 -7.833451032638549805e-02 4.820659160614013672e-01
1.044433042407035828e-01 -5.843411087989807129e-01 4.966123104095458984e-01 -2.644219696521759033e-01 -1.243297234177589417e-01 -3.295289874076843262e-01 2.475710660219192505e-01 3.817794919013977051e-01
6.566861867904663086e-01 5.321822166442871094e-01 1.146197542548179626e-01 -1.829994320869445801e-01 -2.950416803359985352e-01 -2.006464898586273193e-01 -2.002724707126617432e-01 2.673972845077514648e-01
4.256708025932312012e-01 2.207607626914978027e-01 -2.984970808029174805e-01 6.049813702702522278e-02 -3.149836957454681396e-01 -7.061066031455993652e-01 2.002898901700973511e-01 1.984723061323165894e-01
2.134580761194229126e-01 -2.438290864229202271e-01 4.806810989975929260e-02 -1.526809185743331909e-01 -5.795050859451293945e-01 2.502025961875915527e-01 6.861966848373413086e-01 -8.223262615501880646e-03
-2.093334794044494629e-01 -1.366181075572967529e-01 2.412713766098022461e-01 -1.637681126594543457e-01 -6.842678189277648926e-01 -3.815644681453704834e-01 4.868407547473907471e-01 4.068421199917793274e-02
5.602307915687561035e-01 -3.774442970752716064e-01 3.979278728365898132e-02 -1.498525440692901611e-01 2.944302260875701904e-01 -2.750355005264282227e-01 4.096723496913909912e-01 4.352847039699554443e-01
4.104904234409332275e-01 -6.851128488779067993e-02 3.671154081821441650e-01 -5.052616596221923828e-01 -5.394601076841354370e-02 2.682601213455200195e-01 5.962103605270385742e-01 -8.000120520591735840e-02
3.814799487590789795e-01 3.999994397163391113e-01 -3.506977260112762451e-01 6.456287205219268799e-02 -4.941630363464355469e-01 -4.704719781875610352e-01 3.013903498649597168e-01 1.045905053615570068e-01
3.748183548450469971e-01 -2.776564955711364746e-01 -2.390306144952774048e-01 -2.121398299932479858e-01 -6.098054051399230957e-01 3.967984914779663086e-01 -7.033002376556396484e-02 3.821273446083068848e-01
2.892890274524688721e-01 -5.334449410438537598e-01 -8.744142949581146240e-02 -2.032655030488967896e-01 2.111649364233016968e-01 1.620523780584335327e-01 5.273966193199157715e-01 4.835149645805358887e-01
3.398734033107757568e-01 -1.574821174144744873e-01 -1.184818893671035767e-01 -2.793793678283691406e-01 3.051340281963348389e-01 -3.316046893596649170e-01 3.182449340820312500e-01 6.806221008300781250e-01
4.951195120811462402e-01 5.005426406860351562e-01 1.003058701753616333e-01 -4.067825078964233398e-01 -1.373982727527618408e-01 4.978691041469573975e-02 5.317454934120178223e-01 1.570675671100616455e-01
2.273040413856506348e-01 6.144496202468872070e-01 -5.476109310984611511e-02 -2.437710464000701904e-01 -2.917225062847137451e-01 -1.651302725076675415e-01 4.004627168178558350e-01 4.854080379009246826e-01
3.510226011276245117e-01 4.362742602825164795e-01 -2.346474975347518921e-01 8.338869363069534302e-02 -5.334042906761169434e-01 -4.817148149013519287e-01 3.284265100955963135e-01 -1.211751485243439674e-03
-4.024892300367355347e-02 -7.279975712299346924e-02 -2.580826580524444580e-01 -5.494961738586425781e-01 -2.414519637823104858e-01 -2.536710798740386963e-01 6.414688825607299805e-01 3.006612658500671387e-01
2.933811545372009277e-01 5.456728935241699219e-01 3.023689053952693939e-02 -2.502492368221282959e-01 -1.551671773195266724e-01 -1.770913749933242798e-01 5.492593646049499512e-01 4.421599209308624268e-01
3.603024184703826904e-01 2.576420009136199951e-01 -1.682553738355636597e-01 2.910369038581848145e-01 -1.452957987785339355e-01 -3.557063043117523193e-01 5.379036664962768555e-01 5.037978291511535645e-01
3.831554055213928223e-01 1.382962167263031006e-01 4.988870769739151001e-02 -4.812702536582946777e-01 -4.054200351238250732e-01 5.099264979362487793e-01 6.766628473997116089e-02 4.135058224201202393e-01
4.764278531074523926e-01 1.115364357829093933e-01 -4.358789026737213135e-01 4.480073973536491394e-02 -3.807195723056793213e-01 -4.761452674865722656e-01 4.436993002891540527e-01 -6.915784906595945358e-03
4.184272289276123047e-01 5.298387408256530762e-01 9.900774061679840088e-02 -2.825373709201812744e-01 -5.375887751579284668e-01 -3.848403692245483398e-01 -1.098566204309463501e-01 7.339987158775329590e-02
7.663174271583557129e-01 -1.502654999494552612e-01 2.388110309839248657e-01 -3.657260909676551819e-02 2.719470262527465820e-01 -3.067024052143096924e-01 3.632154464721679688e-01 1.785009354352951050e-01
3.758419454097747803e-01 3.879309892654418945e-01 1.277710497379302979e-01 -1.282684504985809326e-01 -2.241513319313526154e-02 -5.582150816917419434e-01 3.918420076370239258e-01 4.580695629119873047e-01
7.273455709218978882e-02 -2.747361063957214355e-01 1.814133720472455025e-03 -1.987511515617370605e-01 -3.972213268280029297e-01 -3.409525752067565918e-01 -2.980426549911499023e-01 7.189308404922485352e-01
3.625409007072448730e-01 -2.930867373943328857e-01 5.032563209533691406e-01 -5.015626549720764160e-01 -3.243498504161834717e-01 -2.700128592550754547e-02 3.615133464336395264e-01 -2.029988169670104980e-01
2.459571063518524170e-01 4.432740807533264160e-01 -1.738532483577728271e-01 -2.017299644649028778e-02 -1.926559507846832275e-01 -2.427993565797805786e-01 7.010816931724548340e-01 3.532673716545104980e-01
-1.608794331550598145e-01 -3.899389207363128662e-01 3.013052344322204590e-01 -2.980156838893890381e-01 -3.838984966278076172e-01 -5.055059194564819336e-01 2.302232533693313599e-01 4.319146275520324707e-01
5.173617005348205566e-01 -1.257074810564517975e-02 1.045366674661636353e-01 2.617076337337493896e-01 -7.829850316047668457e-01 1.783725619316101074e-01 2.282312698662281036e-02 8.577217161655426025e-02
2.706756293773651123e-01 4.455158710479736328e-01 1.100508421659469604e-01 -2.476120889186859131e-01 -2.777884602546691895e-01 -1.457829773426055908e-01 6.061014533042907715e-01 4.347980618476867676e-01
5.448095202445983887e-01 -3.398365378379821777e-01 3.669776320457458496e-01 -3.085104227066040039e-01 -7.249221205711364746e-02 -5.104374289512634277e-01 -9.937758743762969971e-02 2.866447567939758301e-01
7.235850691795349121e-01 1.195083111524581909e-01 -1.948780715465545654e-01 -1.078967750072479248e-01 -1.897626966238021851e-01 -6.004023551940917969e-01 3.863220661878585815e-02 1.205738857388496399e-01
6.564990282058715820e-01 1.616605371236801147e-01 3.528597652912139893e-01 -2.290428616106510162e-02 1.534740030765533447e-01 -3.157815039157867432e-01 2.547328770160675049e-01 4.792488813400268555e-01
5.430762171745300293e-01 2.732703089714050293e-01 2.826435565948486328e-01 4.221649169921875000e-01 -3.811861276626586914e-01 3.037594631314277649e-02 3.590462505817413330e-01 3.116746246814727783e-01
1.943568885326385498e-02 -5.789456367492675781e-01 1.618805974721908569e-01 -8.484382927417755127e-02 -2.438800036907196045e-01 8.009736239910125732e-02 1.580244302749633789e-01 7.349665760993957520e-01
1.804307848215103149e-01 -3.894459903240203857e-01 2.980020940303802490e-01 -3.069833815097808838e-01 -6.914719939231872559e-01 -3.253209292888641357e-01 -6.196856126189231873e-02 -2.119556665420532227e-01
3.829832971096038818e-01 -1.834560036659240723e-01 4.515122994780540466e-02 -5.849571228027343750e-01 -1.386006921529769897e-01 -2.674114108085632324e-01 5.900019407272338867e-01 -1.913972347974777222e-01
8.130609989166259766e-02 3.096233904361724854e-01 4.312859475612640381e-01 -4.594214856624603271e-01 -1.480837762355804443e-01 -2.331525981426239014e-01 2.643485367298126221e-01 5.952126979827880859e-01
1.228669732809066772e-01 -1.809931993484497070e-01 -3.033968806266784668e-01 -4.754755496978759766e-01 -6.633803844451904297e-01 -3.580574393272399902e-01 2.432073354721069336e-01 -8.117762953042984009e-02
4.146948456764221191e-01 -3.942735791206359863e-01 2.268051914870738983e-02 -2.310363352298736572e-01 3.422658741474151611e-01 1.662487238645553589e-01 3.916947543621063232e-01 5.661051273345947266e-01
3.064507804811000824e-02 -2.023460529744625092e-02 4.258269667625427246e-01 -2.348477393388748169e-01 -5.070066452026367188e-01 -6.562919020652770996e-01 2.458901852369308472e-01 1.180363893508911133e-01
4.005543887615203857e-01 3.845564275979995728e-02 4.860525368712842464e-04 -5.815067291259765625e-01 -3.047481179237365723e-01 -4.741229116916656494e-01 3.624927401542663574e-01 -2.255265563726425171e-01
-2.681607566773891449e-02 -4.373103678226470947e-01 -2.906062640249729156e-02 -2.658670842647552490e-01 -3.127592429518699646e-02 8.311506360769271851e-02 5.931913852691650391e-01 6.137983798980712891e-01
5.607610344886779785e-01 6.738853454589843750e-02 -2.612479329109191895e-01 1.054117381572723389e-01 -3.141036927700042725e-01 -6.694946885108947754e-01 2.334821075201034546e-01 -1.567226089537143707e-02
8.451187610626220703e-01 -2.927354909479618073e-02 8.861965499818325043e-03 1.190523733384907246e-03 -2.847060263156890869e-01 -4.510616064071655273e-01 8.872631005942821503e-03 1.563922129571437836e-02
3.268488869071006775e-02 -4.993402361869812012e-01 1.727186739444732666e-01 -3.246664106845855713e-01 -1.271657794713973999e-01 3.148472011089324951e-01 5.498353838920593262e-01 4.435452222824096680e-01
4.994554817676544189e-01 3.261081576347351074e-01 1.359101980924606323e-01 1.269135177135467529e-01 -5.656452775001525879e-01 3.865028917789459229e-01 3.010269999504089355e-01 2.228515297174453735e-01
3.644818663597106934e-01 -7.760347425937652588e-02 2.452630400657653809e-01 -3.000515103340148926e-01 -4.619069099426269531e-01 3.250792920589447021e-01 -2.799509167671203613e-01 5.599452257156372070e-01
3.888192772865295410e-01 1.739679425954818726e-01 1.979903727769851685e-01 -9.214646369218826294e-02 -5.822059512138366699e-01 2.831414639949798584e-01 -2.144680470228195190e-01 5.529324412345886230e-01
-1.136924549937248230e-01 -4.929272830486297607e-01 4.648879766464233398e-01 -2.090420275926589966e-01 -3.425619602203369141e-01 -4.003184735774993896e-01 2.882316410541534424e-01 3.515625298023223877e-01
-1.255943924188613892e-01 -2.906453907489776611e-01 -5.921880155801773071e-02 -3.716364800930023193e-01 -6.811029314994812012e-01 -3.944303691387176514e-01 3.689091801643371582e-01 5.060193687677383423e-02
4.839766919612884521e-01 1.176733896136283875e-01 1.751859337091445923e-01 1.381797809153795242e-02 -4.291886389255523682e-01 5.092675089836120605e-01 1.030596420168876648e-01 5.165859460830688477e-01
8.040830492973327637e-01 -4.160155355930328369e-01 -3.463808894157409668e-01 -1.478765010833740234e-01 -3.714440017938613892e-02 -1.237696632742881775e-01 7.963740080595016479e-02 1.244731098413467407e-01
3.928788900375366211e-01 -1.541983485221862793e-01 -8.596154302358627319e-02 -1.435753703117370605e-01 -6.854271292686462402e-01 4.441509246826171875e-01 -1.229471247643232346e-02 3.558572232723236084e-01
2.754947245121002197e-01 4.654215574264526367e-01 3.509368374943733215e-02 -6.126319617033004761e-02 -8.292786777019500732e-02 -3.889134228229522705e-01 5.925282239913940430e-01 4.396366775035858154e-01
4.015288054943084717e-01 1.506025195121765137e-01 1.848613470792770386e-01 -3.228674232959747314e-01 -1.091801226139068604e-01 -7.026893496513366699e-01 1.853781938552856445e-01 3.709697127342224121e-01
5.556006431579589844e-01 -3.126298487186431885e-01 2.417715787887573242e-01 -4.071788787841796875e-01 -1.756555140018463135e-01 -4.831899404525756836e-01 2.812910079956054688e-01 -1.608428061008453369e-01
4.048795998096466064e-01 5.996816754341125488e-01 1.445281356573104858e-01 -3.844698369503021240e-01 -4.137514829635620117e-01 -6.844576448202133179e-02 3.613187968730926514e-01 -3.636712953448295593e-02
3.880836814641952515e-02 1.280423104763031006e-01 -1.562350392341613770e-01 2.877812087535858154e-01 -2.536123394966125488e-01 -4.457712173461914062e-01 4.323248565196990967e-01 6.518710255622863770e-01
8.676110208034515381e-02 -4.348085820674896240e-01 1.803220212459564209e-01 -1.947042495012283325e-01 -6.541808247566223145e-01 -5.023582577705383301e-01 2.129632532596588135e-01 -8.554840832948684692e-02
-9.627586603164672852e-02 -4.740740656852722168e-01 3.036422431468963623e-01 -1.977120935916900635e-01 -1.347658634185791016e-01 -1.642504632472991943e-01 4.073410034179687500e-01 6.508681774139404297e-01
3.916576504707336426e-01 5.268830060958862305e-01 7.143946737051010132e-02 -3.668864965438842773e-01 -3.476892709732055664e-01 -2.670475840568542480e-01 4.610051810741424561e-01 1.567203849554061890e-01
7.691261768341064453e-01 -3.442389518022537231e-02 2.490695416927337646e-01 1.023717075586318970e-01 1.124202273786067963e-02 -5.261391997337341309e-01 1.877370178699493408e-01 1.501674503087997437e-01
5.921761393547058105e-01 -1.859452873468399048e-01 -3.134075924754142761e-02 -2.023976743221282959e-01 -4.153345227241516113e-01 1.595246642827987671e-01 6.078001260757446289e-01 -7.370856404304504395e-02
6.292101740837097168e-01 -2.053725272417068481e-01 1.392670720815658569e-01 4.391643702983856201e-01 -5.755995512008666992e-01 -2.953449077904224396e-02 8.661392331123352051e-02 9.983406215906143188e-02
3.452541828155517578e-01 -1.790835112333297729e-01 8.484633266925811768e-02 -2.187888324260711670e-01 -5.732145905494689941e-01 3.836348354816436768e-01 -2.037726193666458130e-01 5.257253050804138184e-01
1.869859546422958374e-01 5.123065412044525146e-02 3.626336157321929932e-02 -2.751090526580810547e-01 -5.482705831527709961e-01 2.905991375446319580e-01 -1.995239406824111938e-01 6.786409020423889160e-01
-1.176216751337051392e-01 -5.011249780654907227e-01 3.648620545864105225e-01 -6.738397292792797089e-03 -3.679698705673217773e-01 -2.399581968784332275e-01 2.720414698123931885e-01 5.786889791488647461e-01
4.283816218376159668e-01 2.652524784207344055e-02 9.062454104423522949e-02 -4.772161841392517090e-01 -4.764764010906219482e-01 4.754723906517028809e-01 -6.378521770238876343e-02 3.502359986305236816e-01
1.314274817705154419e-01 -1.185046955943107605e-01 4.798298478126525879e-01 -5.740026831626892090e-01 -6.087739467620849609e-01 -1.877374202013015747e-01 3.831685706973075867e-02 -4.060200974345207214e-02
3.830544948577880859e-01 3.970028460025787354e-01 -7.652729749679565430e-02 1.874824613332748413e-02 -3.350530937314033508e-02 -2.743408679962158203e-01 7.256069183349609375e-01 2.942098677158355713e-01
1.893171966075897217e-01 -1.985016763210296631e-01 1.067540794610977173e-02 -1.734648197889328003e-01 -7.163701653480529785e-01 3.689651787281036377e-01 -1.075583398342132568e-01 4.833857715129852295e-01
1.730394959449768066e-01 -6.751417517662048340e-01 8.215037733316421509e-02 -9.099128097295761108e-02 -1.875893175601959229e-01 2.290422655642032623e-02 -7.205454260110855103e-02 6.769835352897644043e-01
3.604218065738677979e-01 4.510838091373443604e-01 7.317227125167846680e-02 2.100884318351745605e-01 -6.613062620162963867e-01 1.542522013187408447e-01 2.179746031761169434e-01 3.293863534927368164e-01
-1.169860661029815674e-01 1.635075956583023071e-01 1.661072671413421631e-01 1.091421172022819519e-01 -7.408499121665954590e-01 -2.114778608083724976e-01 8.613666146993637085e-02 5.648671388626098633e-01
-5.744821205735206604e-02 1.126346290111541748e-01 5.935600996017456055e-01 -4.051414728164672852e-01 -2.693291008472442627e-01 -2.221484929323196411e-01 2.527795433998107910e-01 5.308243036270141602e-01
3.006007373332977295e-01 -1.793928295373916626e-01 4.054212570190429688e-01 1.883948594331741333e-01 -5.387617349624633789e-01 -5.553612112998962402e-01 -1.501954160630702972e-02 2.805044054985046387e-01
4.981045126914978027e-01 4.611882865428924561e-01 2.444846183061599731e-01 -3.670854568481445312e-01 -3.933610916137695312e-01 -4.321640133857727051e-01 4.158414155244827271e-02 3.801184520125389099e-02
1.262973248958587646e-01 2.516756057739257812e-01 4.289657250046730042e-02 -4.430884420871734619e-01 -4.927992448210716248e-02 -3.700285553932189941e-01 3.065111041069030762e-01 6.994584202766418457e-01
6.968850493431091309e-01 3.799260556697845459e-01 1.403019726276397705e-01 -3.939782381057739258e-01 -3.743417188525199890e-02 -3.803789913654327393e-01 1.022021472454071045e-01 1.963903009891510010e-01
7.654752731323242188e-01 -1.925655752420425415e-01 3.137699663639068604e-01 -1.015952304005622864e-01 -2.724383026361465454e-02 -4.206963181495666504e-01 2.870354950428009033e-01 -8.986695855855941772e-02
1.537270285189151764e-02 -5.236312747001647949e-01 3.802815079689025879e-01 -3.474230766296386719e-01 -6.120619177818298340e-02 -2.409412562847137451e-01 2.842956483364105225e-01 5.635904073715209961e-01
2.272129058837890625e-01 -1.619703620672225952e-01 -2.494028955698013306e-01 -5.800570249557495117e-01 -4.342834055423736572e-01 -4.588100016117095947e-01 -1.599228531122207642e-01 3.143052756786346436e-01
6.477996706962585449e-01 -1.160906031727790833e-01 6.060906648635864258e-01 -2.114988565444946289e-01 -3.148237243294715881e-02 -3.388264775276184082e-01 1.536627709865570068e-01 1.240731105208396912e-01
3.370502293109893799e-01 -2.193918824195861816e-01 -9.833012521266937256e-02 1.821665465831756592e-01 -7.718316316604614258e-01 3.208897709846496582e-01 2.275100797414779663e-01 2.120274603366851807e-01
-1.406061947345733643e-01 -3.200037777423858643e-01 1.284663081169128418e-01 -2.503851056098937988e-01 -6.190080642700195312e-01 -5.168175101280212402e-01 3.598530292510986328e-01 1.373519599437713623e-01
1.369598358869552612e-01 2.933679521083831787e-01 3.364943563938140869e-01 -6.466094404458999634e-02 -3.099661469459533691e-01 1.865566074848175049e-01 7.227922677993774414e-01 3.527842462062835693e-01
-1.931036449968814850e-02 -2.779762446880340576e-01 -1.980525106191635132e-01 -5.020972490310668945e-01 -2.238825857639312744e-01 -4.794608354568481445e-01 1.877289265394210815e-01 5.619443058967590332e-01
-7.410970330238342285e-02 -1.173022910952568054e-01 -2.267027646303176880e-01 2.945000231266021729e-01 -4.459351599216461182e-01 -1.727760285139083862e-01 3.347504138946533203e-01 7.084180116653442383e-01
-1.689603328704833984e-01 -4.763848185539245605e-01 2.718729078769683838e-01 -6.861357018351554871e-03 -4.067015349864959717e-01 -2.947991490364074707e-01 4.818305671215057373e-01 4.313635826110839844e-01
4.127479195594787598e-01 7.438948005437850952e-02 2.568399012088775635e-01 1.157299801707267761e-01 -8.134711980819702148e-01 2.230906486511230469e-01 -3.216517344117164612e-02 1.794596910476684570e-01
3.446422815322875977e-01 1.738418936729431152e-01 -8.116608113050460815e-02 2.544023096561431885e-02 1.184732243418693542e-01 -6.984846293926239014e-02 4.914785623550415039e-01 7.637405395507812500e-01
3.235379159450531006e-01 3.258796930313110352e-01 -2.793647348880767822e-01 1.626685857772827148e-01 -5.690876841545104980e-01 -4.789883792400360107e-01 3.563545644283294678e-01 -6.588442623615264893e-02
5.699402093887329102e-01 -1.315342783927917480e-01 1.439809501171112061e-01 -2.451112419366836548e-01 -4.339137673377990723e-01 2.972354292869567871e-01 -3.030532896518707275e-01 4.567117691040039062e-01
4.365503191947937012e-01 9.976268559694290161e-02 1.344120651483535767e-01 -5.051392316818237305e-01 -2.239699363708496094e-01 4.997480511665344238e-01 8.885379135608673096e-02 4.673683941364288330e-01
2.832442522048950195e-01 3.602661192417144775e-01 2.875521779060363770e-01 -3.909364044666290283e-01 -1.396780759096145630e-01 -4.896809160709381104e-01 1.997106522321701050e-01 5.052542686462402344e-01
-9.381020814180374146e-02 -3.181735277175903320e-01 5.174181461334228516e-01 -4.182310104370117188e-01 -3.005495667457580566e-01 -3.691403269767761230e-01 1.916386187076568604e-01 4.289600849151611328e-01
2.583383023738861084e-01 5.355899333953857422e-01 -2.903345972299575806e-03 -8.385613560676574707e-02 -3.116405010223388672e-01 -1.441900879144668579e-01 5.791961550712585449e-01 4.312607347965240479e-01
2.126859575510025024e-01 -4.308545291423797607e-01 5.580880641937255859e-01 -4.371450245380401611e-01 -2.553509473800659180e-01 7.179015129804611206e-02 4.380501508712768555e-01 6.576488912105560303e-02
3.224411904811859131e-01 -7.066553086042404175e-02 -1.957121640443801880e-01 -3.733563050627708435e-02 2.233454734086990356e-01 4.012897238135337830e-02 7.014641761779785156e-01 5.547931790351867676e-01
3.619548976421356201e-01 5.949737429618835449e-01 -1.767344921827316284e-01 3.726831078529357910e-02 -2.536140382289886475e-01 -1.127664521336555481e-01 5.124664902687072754e-01 3.777732253074645996e-01
-1.145814731717109680e-01 -6.065338850021362305e-01 1.692661643028259277e-01 -1.728667765855789185e-01 -2.811059355735778809e-01 -4.262412711977958679e-02 2.632227838039398193e-01 6.405703425407409668e-01
6.548720598220825195e-01 -4.211108088493347168e-01 3.880690634250640869e-01 -2.378561198711395264e-01 -2.021091729402542114e-01 -3.702294826507568359e-01 -4.460310935974121094e-02 -8.202272653579711914e-02
1.533028930425643921e-01 -2.874753773212432861e-01 -5.296567082405090332e-01 -4.353518486022949219e-01 -5.000370144844055176e-01 -2.598250210285186768e-01 3.038778305053710938e-01 1.179023683071136475e-01
-1.204206570982933044e-01 1.284398585557937622e-01 2.046412676572799683e-01 -3.567005321383476257e-02 -6.254471540451049805e-01 -3.696366846561431885e-01 6.185404062271118164e-01 1.242737695574760437e-01
2.053885310888290405e-01 2.599982023239135742e-01 4.349724948406219482e-01 -2.948862016201019287e-01 -1.579760015010833740e-01 -5.885873436927795410e-01 1.658452600240707397e-01 4.638549089431762695e-01
1.397101879119873047e-01 2.410456091165542603e-01 1.569249853491783142e-02 3.000495135784149170e-01 -3.101449310779571533e-01 1.133484113961458206e-02 4.242114722728729248e-01 7.455391287803649902e-01
6.692240238189697266e-01 -3.596398532390594482e-01 -1.253236979246139526e-01 -2.323231548070907593e-01 -1.054076030850410461e-01 -3.861845135688781738e-01 4.230861663818359375e-01 1.177591234445571899e-01
4.018220603466033936e-01 -6.157925724983215332e-01 1.678518503904342651e-01 -1.990946382284164429e-01 -2.780775725841522217e-01 -2.038856297731399536e-01 -3.639378845691680908e-01 3.744041621685028076e-01
2.775436043739318848e-01 4.368088245391845703e-01 2.612104117870330811e-01 -5.448428392410278320e-01 -2.245283573865890503e-01 1.379939466714859009e-01 4.692024886608123779e-01 2.783465087413787842e-01
4.775470793247222900e-01 3.160353600978851318e-01 -2.443683594465255737e-01 -7.315896451473236084e-02 6.535526365041732788e-02 -1.605561673641204834e-01 3.179505169391632080e-01 6.898261308670043945e-01
5.116512179374694824e-01 5.833240747451782227e-01 -4.555993527173995972e-02 -3.926320672035217285e-01 -1.889546215534210205e-01 -1.946699321269989014e-01 3.392950892448425293e-01 2.301933467388153076e-01
3.502046763896942139e-01 8.036287873983383179e-02 5.838815569877624512e-01 -2.168597653508186340e-03 -2.962246239185333252e-01 3.674010932445526123e-01 4.129892587661743164e-01 3.697071373462677002e-01
4.396315515041351318e-01 -2.793355882167816162e-01 -1.716882176697254181e-02 -1.633844375610351562e-01 3.669565916061401367e-01 -1.494421362876892090e-01 4.921151697635650635e-01 5.500355362892150879e-01
-1.230902969837188721e-01 -1.193371117115020752e-01 -2.165358662605285645e-01 -2.015807032585144043e-01 -6.861547231674194336e-01 -2.801660597324371338e-01 5.070528388023376465e-01 2.769130468368530273e-01
2.478582086041569710e-03 -1.067161709070205688e-01 -7.692234218120574951e-02 -4.817193746566772461e-02 -5.884066224098205566e-01 2.919316105544567108e-02 -5.320583656430244446e-02 7.940167188644409180e-01
4.252119064331054688e-01 2.224626988172531128e-01 -5.354735255241394043e-02 -2.093351483345031738e-01 -5.026506185531616211e-01 -6.713738441467285156e-01 1.146607622504234314e-01 8.042982220649719238e-02
5.862643718719482422e-01 -4.179001450538635254e-01 -4.651942253112792969e-01 -3.155415654182434082e-01 -2.817945368587970734e-02 1.599871665239334106e-01 3.169632256031036377e-01 1.970421075820922852e-01
5.325261130928993225e-02 1.933213770389556885e-01 -9.173920750617980957e-02 -5.582918226718902588e-02 -1.171763613820075989e-01 -1.479593515396118164e-01 3.342915773391723633e-01 8.949217200279235840e-01
-1.264079064130783081e-01 2.472447603940963745e-02 2.088052630424499512e-01 9.240437299013137817e-03 -8.126138448715209961e-01 -2.371939569711685181e-01 4.723270535469055176e-01 -5.430637393146753311e-03
3.557865619659423828e-01 -2.750976979732513428e-01 1.251486837863922119e-01 -2.631545066833496094e-01 -2.864613831043243408e-01 -6.195913627743721008e-02 7.701043486595153809e-01 -1.840244531631469727e-01
5.586022138595581055e-01 -4.170836508274078369e-01 -8.937023580074310303e-02 2.298407703638076782e-01 -6.373403072357177734e-01 1.122816801071166992e-01 -1.446578651666641235e-02 1.848569512367248535e-01
3.250849545001983643e-01 3.867862522602081299e-01 3.426266312599182129e-01 -2.815811336040496826e-01 -3.808178901672363281e-01 -6.543264538049697876e-02 4.512616693973541260e-01 4.416947662830352783e-01
-1.068427190184593201e-01 -4.969612061977386475e-01 4.342919290065765381e-01 -2.805581688880920410e-01 -1.550963073968887329e-01 -1.941611468791961670e-01 4.051724374294281006e-01 4.983710646629333496e-01
-3.070653602480888367e-02 -1.475856304168701172e-01 2.209643870592117310e-01 2.811308205127716064e-01 -5.638020038604736328e-01 -5.279829502105712891e-01 3.680161535739898682e-01 3.425512015819549561e-01
6.959052085876464844e-01 1.394774764776229858e-01 2.432943582534790039e-01 -3.318877816200256348e-01 -1.280420869588851929e-01 -5.411557555198669434e-01 8.041848242282867432e-02 1.058726757764816284e-01
-1.107457876205444336e-01 7.683741860091686249e-03 -4.588920250535011292e-02 2.922830283641815186e-01 -5.754064321517944336e-01 -3.084131777286529541e-01 3.701149225234985352e-01 5.804693698883056641e-01
-6.439089030027389526e-02 3.106135129928588867e-01 4.550625383853912354e-01 -3.687351346015930176e-01 -3.432219028472900391e-01 -8.366722613573074341e-02 5.441053509712219238e-01 3.680671453475952148e-01
7.426126301288604736e-02 2.112711519002914429e-01 6.757166236639022827e-02 -1.140684857964515686e-01 -4.314356148242950439e-01 1.292975544929504395e-01 8.088381886482238770e-01 2.742236554622650146e-01
5.691088438034057617e-01 -1.597923934459686279e-01 3.475189805030822754e-01 -8.839935064315795898e-02 -3.516321778297424316e-01 -5.522677898406982422e-01 1.587844938039779663e-01 -2.610368728637695312e-01
4.506516456604003906e-01 -2.838971018791198730e-01 1.332681328058242798e-01 4.450918138027191162e-01 -5.809193849563598633e-01 1.894383691251277924e-02 3.940116167068481445e-01 8.589003235101699829e-02
1.691268980503082275e-01 3.190189898014068604e-01 1.257373839616775513e-01 3.125264942646026611e-01 -3.924521803855895996e-01 -1.091358996927738190e-02 4.772957265377044678e-01 6.117119193077087402e-01
4.345475733280181885e-01 -5.273827817291021347e-03 -2.962718009948730469e-01 -6.783270239830017090e-01 -4.067329764366149902e-01 -2.103863656520843506e-01 2.058109194040298462e-01 -1.057532578706741333e-01
2.939539849758148193e-01 4.014290124177932739e-02 5.774728208780288696e-02 -6.320307254791259766e-01 -2.443849444389343262e-01 -5.817338824272155762e-01 1.024853289127349854e-01 3.170809447765350342e-01
2.875841557979583740e-01 -5.583076477050781250e-01 -3.628273308277130127e-01 -3.385450541973114014e-01 -4.904635846614837646e-01 -3.125413954257965088e-01 1.431238800287246704e-01 2.470683120191097260e-02
2.588375210762023926e-01 -2.156721204519271851e-01 -5.135974884033203125e-01 -4.344817698001861572e-01 -4.092918038368225098e-01 -3.086551427841186523e-01 4.135051667690277100e-01 -1.255004387348890305e-02
6.112701296806335449e-01 -2.894143164157867432e-01 2.938573956489562988e-01 1.490624994039535522e-01 -3.111500060185790062e-03 -5.998849272727966309e-01 7.054206728935241699e-02 2.629992365837097168e-01
6.505417227745056152e-01 4.352072775363922119e-01 1.193870678544044495e-01 -3.113585710525512695e-01 -3.439919352531433105e-01 -9.910044074058532715e-02 3.908324986696243286e-02 3.827712535858154297e-01
4.223728179931640625e-01 3.206327259540557861e-01 8.897252380847930908e-02 1.326594501733779907e-01 -2.019483298063278198e-01 3.120227158069610596e-01 5.639849305152893066e-01 4.868891835212707520e-01
5.926003456115722656e-01 -1.439240425825119019e-01 2.193009257316589355e-01 -4.705004990100860596e-01 8.196358382701873779e-02 -4.092867672443389893e-01 7.792443782091140747e-02 4.223044216632843018e-01
4.108681678771972656e-01 4.453983306884765625e-01 2.620316147804260254e-01 -2.851835787296295166e-01 -3.582574427127838135e-01 -5.196007490158081055e-01 4.939917847514152527e-02 2.864328622817993164e-01
-3.558755293488502502e-02 -5.465180277824401855e-01 2.698679268360137939e-01 -6.704314146190881729e-03 -1.661976724863052368e-01 -8.267579227685928345e-02 5.859988331794738770e-01 4.993258118629455566e-01
5.197904706001281738e-01 -1.855116635560989380e-01 -2.556302547454833984e-01 -1.264187414199113846e-02 -1.070167869329452515e-01 -5.142810344696044922e-01 5.928878784179687500e-01 4.942794144153594971e-02
4.447291791439056396e-01 5.440996885299682617e-01 -4.816120117902755737e-02 -1.388113498687744141e-01 -1.342661976814270020e-01 -3.246827721595764160e-01 4.297812283039093018e-01 4.200301170349121094e-01
1.370685696601867676e-01 -5.857216715812683105e-01 1.458839178085327148e-01 -2.733895778656005859e-01 2.131622098386287689e-02 8.333426713943481445e-02 3.372163474559783936e-01 6.488486528396606445e-01
1.799247041344642639e-02 -6.556272506713867188e-01 2.706124186515808105e-01 -3.140581771731376648e-02 -2.132723480463027954e-01 -9.754347801208496094e-02 4.848002195358276367e-01 4.534100592136383057e-01
8.351029753684997559e-01 1.245638504624366760e-01 1.858477145433425903e-01 1.367828547954559326e-01 -4.091814756393432617e-01 6.151589751243591309e-02 -2.217847257852554321e-01 1.159131973981857300e-01
4.435610175132751465e-01 2.948758602142333984e-01 -3.838039338588714600e-01 -2.835100293159484863e-01 -4.826427903026342392e-03 -2.684018909931182861e-01 5.604023933410644531e-01 3.201635777950286865e-01
5.809105038642883301e-01 -3.000757992267608643e-01 1.127077937126159668e-01 -1.936282403767108917e-02 3.653693199157714844e-01 -2.839745879173278809e-01 4.785790741443634033e-01 3.409477770328521729e-01
-8.494888991117477417e-02 -5.042023658752441406e-01 2.947995662689208984e-01 -1.096886321902275085e-01 -3.500443100929260254e-01 -1.773173213005065918e-01 6.056611537933349609e-01 3.447135090827941895e-01
