# Supplementary material for: Where is your field going? A machine learning approach to study the relative motion of the domains of physics
Source: PLoS One. 2020 Jun 18;15(6):e0233997. doi: 10.1371/journal.pone.0233997 (PMC7302634; doi:10.1371/journal.pone.0233997)
Supplement: S25 Data — (ZIP) [file pone.0233997.s025.zip › 24/Pacs4Run_24_VS_500_embeddings2002-2006ED8.txt]

-3.026827573776245117e-01 1.549780964851379395e-01 3.501302003860473633e-01 3.057448863983154297e-01 6.710987687110900879e-01 1.065214537084102631e-02 -3.696892559528350830e-01 2.848450839519500732e-01
2.803158247843384743e-03 -7.269933074712753296e-02 2.866778708994388580e-02 3.153260648250579834e-01 6.082080006599426270e-01 -1.683882921934127808e-01 -5.567524433135986328e-01 4.315202534198760986e-01
1.447145938873291016e-01 2.545635104179382324e-01 1.283283233642578125e-01 2.143709063529968262e-01 6.764191389083862305e-01 -2.424318343400955200e-02 -6.043822765350341797e-01 -1.685931831598281860e-01
2.639316320419311523e-01 -3.291046991944313049e-02 6.189952045679092407e-02 4.253431558609008789e-01 6.779233217239379883e-01 3.639251589775085449e-01 -3.601050078868865967e-01 1.510343849658966064e-01
-1.125109270215034485e-01 3.494503200054168701e-01 -6.870023161172866821e-02 1.491004824638366699e-01 5.186875462532043457e-01 3.694440722465515137e-01 -5.592473149299621582e-01 3.463984727859497070e-01
3.986932933330535889e-01 6.571314334869384766e-01 3.758234977722167969e-01 3.049027025699615479e-01 3.114290833473205566e-01 1.336472928524017334e-01 4.070458468049764633e-03 2.452480643987655640e-01
2.342216074466705322e-01 7.168292254209518433e-02 4.279180765151977539e-01 2.448843121528625488e-01 3.955779671669006348e-01 2.238797843456268311e-01 2.278207540512084961e-01 6.621278524398803711e-01
3.245134055614471436e-01 6.580496430397033691e-01 3.472110927104949951e-01 4.954166710376739502e-01 1.769991070032119751e-01 -1.140179112553596497e-02 3.295353846624493599e-03 2.533749341964721680e-01
-2.455856949090957642e-01 -3.497238084673881531e-02 -2.363575994968414307e-01 5.045490264892578125e-01 6.286108493804931641e-01 -2.803904712200164795e-01 -3.927095234394073486e-01 6.232164334505796432e-03
2.027803063392639160e-01 4.994087219238281250e-01 4.648836255073547363e-01 1.962424367666244507e-01 1.620601862668991089e-01 4.215545207262039185e-02 -4.923082888126373291e-01 4.294592738151550293e-01
-2.586501538753509521e-01 4.899550974369049072e-01 -1.298794150352478027e-01 9.107540547847747803e-02 3.894734978675842285e-01 8.612190932035446167e-02 -4.603843688964843750e-01 5.448122024536132812e-01
-3.426483646035194397e-02 -3.131952509284019470e-02 -6.869445741176605225e-02 7.727290391921997070e-01 3.399199843406677246e-01 1.117779687047004700e-01 -4.217106401920318604e-01 3.002269268035888672e-01
-2.507983744144439697e-01 -3.121241927146911621e-01 6.015495061874389648e-01 1.647476255893707275e-01 4.490739107131958008e-01 1.440514028072357178e-01 -2.028777636587619781e-02 4.773316085338592529e-01
3.040720149874687195e-02 1.794435381889343262e-01 -1.422558575868606567e-01 1.234553754329681396e-01 9.113634824752807617e-01 1.397369150072336197e-02 -3.111494779586791992e-01 -6.168539449572563171e-02
9.378989040851593018e-02 5.030848383903503418e-01 1.560546755790710449e-01 2.742948234081268311e-01 3.587986230850219727e-01 -6.277163028717041016e-01 1.416955143213272095e-01 3.093165755271911621e-01
-1.575541347265243530e-01 6.536052823066711426e-01 2.973177433013916016e-01 5.721448361873626709e-02 5.255360528826713562e-02 -2.716379426419734955e-02 -3.927768468856811523e-01 5.463809967041015625e-01
3.207540810108184814e-01 1.931335926055908203e-01 2.671464681625366211e-01 5.127367973327636719e-01 3.724190294742584229e-01 -3.354957699775695801e-01 -1.423217356204986572e-01 5.040250420570373535e-01
-2.453492581844329834e-01 5.807300806045532227e-01 -1.163812056183815002e-01 6.339184194803237915e-02 3.952419757843017578e-01 -1.772623211145401001e-01 4.717029333114624023e-01 4.181524217128753662e-01
-2.041186988353729248e-01 8.407329320907592773e-01 3.569494783878326416e-01 -6.701356172561645508e-02 1.452525556087493896e-01 -2.749355733394622803e-01 -7.472003996372222900e-02 1.316395103931427002e-01
1.555746495723724365e-01 3.174336850643157959e-01 -1.776560842990875244e-01 3.725498318672180176e-01 6.469197273254394531e-01 -2.565011978149414062e-01 3.311434984207153320e-01 3.327508866786956787e-01
-2.599456608295440674e-01 5.831587910652160645e-01 2.000183314085006714e-01 1.030834689736366272e-01 6.003238633275032043e-02 6.928923726081848145e-02 -4.750210344791412354e-01 5.546807050704956055e-01
1.628695130348205566e-01 3.376946151256561279e-01 -2.150227129459381104e-01 3.939241468906402588e-01 6.071486473083496094e-01 3.426504135131835938e-02 -7.000638544559478760e-02 5.322785377502441406e-01
3.159661889076232910e-01 3.634486794471740723e-01 -7.861228287220001221e-02 4.902717173099517822e-01 6.453332901000976562e-01 -2.525679171085357666e-01 5.131714511662721634e-03 2.031061202287673950e-01
-4.810476005077362061e-01 -2.431042790412902832e-01 3.611412048339843750e-01 4.505019187927246094e-01 3.191897571086883545e-01 -3.007045388221740723e-02 -2.636647820472717285e-01 4.514567553997039795e-01
2.237085551023483276e-01 4.790493845939636230e-01 3.561657071113586426e-01 3.166132569313049316e-01 3.227496445178985596e-01 -5.009472370147705078e-01 2.532982528209686279e-01 2.721998393535614014e-01
-6.809872388839721680e-01 1.126281023025512695e-01 2.956621050834655762e-01 3.802129030227661133e-01 2.225029319524765015e-01 -3.023102320730686188e-02 -4.874606132507324219e-01 -5.961618945002555847e-02
-3.301155865192413330e-01 -1.306684762239456177e-01 5.160418748855590820e-01 2.438137829303741455e-01 2.776440083980560303e-01 -1.739137023687362671e-01 -4.581183493137359619e-01 4.806249737739562988e-01
1.637627482414245605e-01 3.449254631996154785e-01 -4.453647136688232422e-02 1.158397495746612549e-01 8.477892875671386719e-01 -3.402399718761444092e-01 -6.441578269004821777e-02 1.210927683860063553e-02
1.737295985221862793e-01 4.178237915039062500e-01 -2.474248558282852173e-01 4.847090840339660645e-01 5.627765059471130371e-01 -1.149649918079376221e-01 -1.249249442480504513e-03 4.112704992294311523e-01
1.575470119714736938e-01 7.132994532585144043e-01 3.481460809707641602e-01 3.718060255050659180e-01 6.790403276681900024e-02 5.379153788089752197e-02 -2.038278430700302124e-01 3.973501324653625488e-01
-7.069379836320877075e-02 2.417894899845123291e-01 1.025422811508178711e-01 6.416798233985900879e-01 1.218411251902580261e-01 -1.099028736352920532e-01 -6.350870132446289062e-01 2.898496985435485840e-01
3.043249845504760742e-01 3.061435818672180176e-01 4.511283338069915771e-01 4.220143556594848633e-01 3.283205032348632812e-01 -2.806914746761322021e-01 3.210636973381042480e-02 4.944053590297698975e-01
3.719714581966400146e-01 2.904906272888183594e-01 3.531410992145538330e-01 -1.657310687005519867e-02 7.662531733512878418e-01 -2.287283986806869507e-01 7.487584650516510010e-02 8.486501127481460571e-02
1.066018566489219666e-01 3.202657103538513184e-01 2.387829422950744629e-01 6.086119413375854492e-01 1.103160232305526733e-01 5.218052491545677185e-02 2.833164632320404053e-01 6.028926372528076172e-01
-7.660449296236038208e-02 5.994817614555358887e-01 -1.966703385114669800e-01 1.995132416486740112e-01 4.276762306690216064e-01 -1.447293907403945923e-01 4.509356617927551270e-01 3.860987424850463867e-01
2.523914538323879242e-02 2.552022784948348999e-02 5.754928588867187500e-01 5.984969735145568848e-01 4.021818935871124268e-01 2.652747035026550293e-01 7.002890855073928833e-02 -2.688789665699005127e-01
-3.496997803449630737e-02 1.388846337795257568e-01 2.504825890064239502e-01 4.295986592769622803e-01 1.547143906354904175e-01 -1.800433099269866943e-01 -1.248413920402526855e-01 8.125602006912231445e-01
-3.196853399276733398e-01 -8.932493627071380615e-02 5.078023672103881836e-01 3.434681594371795654e-01 1.981288492679595947e-01 -3.575965762138366699e-01 -3.213028013706207275e-01 4.935818016529083252e-01
-6.954545974731445312e-01 -2.536906003952026367e-01 2.005361318588256836e-01 1.932653635740280151e-01 5.542823672294616699e-01 -1.773309260606765747e-01 -5.262101069092750549e-02 1.815859675407409668e-01
2.730395793914794922e-01 3.469167053699493408e-01 9.992872178554534912e-02 3.044749498367309570e-01 5.102201104164123535e-01 -1.804073005914688110e-01 -6.459519267082214355e-02 6.366816163063049316e-01
3.007704019546508789e-01 6.802304983139038086e-01 1.891484558582305908e-01 2.129478901624679565e-01 3.652921020984649658e-01 2.886473536491394043e-01 2.688597738742828369e-01 2.768726050853729248e-01
2.081317603588104248e-01 4.419224858283996582e-01 2.589575648307800293e-01 3.638045489788055420e-01 3.815236389636993408e-01 -3.772532939910888672e-01 7.321339845657348633e-02 5.183941721916198730e-01
-1.139488965272903442e-01 1.088263839483261108e-01 4.022922515869140625e-01 8.257923126220703125e-01 1.466348320245742798e-01 3.247271776199340820e-01 -2.365798875689506531e-02 -6.238037347793579102e-02
-3.245616257190704346e-01 2.979171872138977051e-01 8.004466444253921509e-02 -1.327526867389678955e-01 3.901438713073730469e-01 4.523928165435791016e-01 -2.019762396812438965e-01 6.198457479476928711e-01
1.857669949531555176e-01 3.679054379463195801e-01 4.219546914100646973e-01 -1.429215073585510254e-01 5.979585647583007812e-01 -3.975360095500946045e-01 -8.488257974386215210e-02 3.299539983272552490e-01
9.191391617059707642e-02 5.001895427703857422e-01 3.287296593189239502e-01 7.618761807680130005e-02 4.529185891151428223e-01 -2.889727652072906494e-01 5.624480843544006348e-01 1.500207632780075073e-01
-3.977962732315063477e-01 4.478555321693420410e-01 -7.280619442462921143e-02 4.743153974413871765e-02 2.837440073490142822e-01 2.393068969249725342e-01 -4.091296792030334473e-01 5.731208920478820801e-01
2.365392893552780151e-01 3.869487047195434570e-01 -1.712268739938735962e-01 4.250831305980682373e-01 6.251350045204162598e-01 -4.776162654161453247e-02 7.394853234291076660e-02 4.310014545917510986e-01
6.266906857490539551e-03 7.722622752189636230e-01 2.883130609989166260e-01 1.337245702743530273e-01 1.951547563076019287e-01 -3.398037254810333252e-01 2.387646138668060303e-01 3.033223450183868408e-01
-2.957254648208618164e-01 -2.754788994789123535e-01 5.360091924667358398e-01 5.197074413299560547e-01 3.031633794307708740e-01 -2.667542397975921631e-01 1.448943000286817551e-02 3.405587971210479736e-01
2.452736496925354004e-01 4.302538633346557617e-01 3.382591903209686279e-01 -2.485246211290359497e-02 5.653275251388549805e-01 -5.078961253166198730e-01 1.775180455297231674e-03 2.492565959692001343e-01
1.947676539421081543e-01 7.525362819433212280e-02 1.594418734312057495e-01 -1.067690476775169373e-01 9.333050251007080078e-01 1.192275434732437134e-01 -1.826264411211013794e-01 3.090829215943813324e-02
-1.418992280960083008e-01 2.610785663127899170e-01 2.352867126464843750e-01 4.456306993961334229e-01 2.972665429115295410e-01 -7.197610735893249512e-01 -2.254172563552856445e-01 -2.279829978942871094e-02
1.359050571918487549e-01 3.498562872409820557e-01 3.127120435237884521e-01 5.927911996841430664e-01 7.698629796504974365e-02 5.104650626890361309e-04 2.925060391426086426e-01 5.643165707588195801e-01
3.434160351753234863e-01 4.610153734683990479e-01 -1.213648766279220581e-01 5.073303580284118652e-01 5.508028268814086914e-01 1.140442341566085815e-01 1.494922954589128494e-02 2.842595577239990234e-01
1.767899096012115479e-01 5.844599008560180664e-01 -1.725374162197113037e-01 4.107598960399627686e-01 5.226156115531921387e-01 -3.738891482353210449e-01 9.800345450639724731e-02 7.832319289445877075e-02
-3.165943324565887451e-01 5.384402275085449219e-01 1.086001023650169373e-01 1.349502056837081909e-01 1.260375678539276123e-01 1.324546337127685547e-01 -5.100953578948974609e-01 5.349932312965393066e-01
7.759742438793182373e-02 2.736451625823974609e-01 1.107873320579528809e-01 3.728912174701690674e-01 3.746937811374664307e-01 -4.935463368892669678e-01 3.336782455444335938e-01 5.219681859016418457e-01
-1.243602633476257324e-01 4.398112297058105469e-01 2.540151476860046387e-01 2.188252955675125122e-01 2.739267647266387939e-01 -1.606233716011047363e-01 -6.105557084083557129e-01 4.528558850288391113e-01
-4.844635725021362305e-02 7.332501411437988281e-01 -8.775888383388519287e-02 2.943390309810638428e-01 3.543304204940795898e-01 -4.695679843425750732e-01 1.355663836002349854e-01 -3.518044576048851013e-02
4.836490005254745483e-02 2.830812931060791016e-01 7.117919623851776123e-02 -2.091964930295944214e-01 9.087134599685668945e-01 -1.224113851785659790e-01 -6.900878250598907471e-02 -1.522803455591201782e-01
-3.155077695846557617e-01 5.177262425422668457e-01 -3.369773328304290771e-01 2.833977639675140381e-01 3.268593847751617432e-01 -3.100831210613250732e-01 3.562593460083007812e-01 3.296013772487640381e-01
2.753191292285919189e-01 1.940901428461074829e-01 9.419675171375274658e-02 4.919179975986480713e-01 4.977294504642486572e-01 -2.513714730739593506e-01 -2.499945312738418579e-01 5.121060609817504883e-01
-5.234919786453247070e-01 -8.417868614196777344e-02 4.783915877342224121e-01 3.079774789512157440e-02 3.971785008907318115e-01 -1.756804287433624268e-01 -4.256807565689086914e-01 3.453181684017181396e-01
3.143688738346099854e-01 3.625662922859191895e-01 4.605544209480285645e-01 3.844625055789947510e-01 3.281654119491577148e-01 -4.162820279598236084e-01 1.500311195850372314e-01 3.260423541069030762e-01
-4.843052923679351807e-01 7.435455918312072754e-01 2.097030729055404663e-01 -2.722182571887969971e-01 2.972054481506347656e-01 -6.175750494003295898e-02 -4.858077317476272583e-02 2.249112818390130997e-03
-6.115006208419799805e-01 -7.744200527667999268e-03 4.370120763778686523e-01 2.760103717446327209e-02 4.645805954933166504e-01 2.573140859603881836e-01 -3.540917038917541504e-01 1.638263165950775146e-01
-2.728669047355651855e-01 1.137220561504364014e-01 -1.774464696645736694e-01 7.260230183601379395e-01 3.309843838214874268e-01 -4.577163457870483398e-01 -1.845339685678482056e-01 -3.010764531791210175e-02
-2.421911060810089111e-01 7.060303688049316406e-01 3.949490487575531006e-01 -2.326210141181945801e-01 2.520199120044708252e-01 -2.807656824588775635e-01 1.004747822880744934e-01 2.834232449531555176e-01
-1.409236788749694824e-01 7.518659234046936035e-01 -6.318058073520660400e-02 2.370520383119583130e-01 2.322551906108856201e-01 1.839868538081645966e-02 5.058434009552001953e-01 2.109361141920089722e-01
4.736011326313018799e-01 4.027570486068725586e-01 2.208991199731826782e-01 3.501706719398498535e-01 5.943065881729125977e-01 -1.252114772796630859e-01 -3.023181855678558350e-02 2.688502669334411621e-01
6.457769870758056641e-02 -7.277364376932382584e-03 1.967933028936386108e-02 3.490325510501861572e-01 4.338501989841461182e-01 7.668384164571762085e-02 -1.778869926929473877e-01 8.048699498176574707e-01
-4.711225032806396484e-01 1.531280130147933960e-01 4.452333152294158936e-01 2.610598206520080566e-01 2.784259915351867676e-01 2.364550717175006866e-02 -6.352425217628479004e-01 -8.122353255748748779e-02
-1.426643133163452148e-01 5.629689693450927734e-01 2.281270027160644531e-01 1.357272267341613770e-01 4.270735755562782288e-02 5.705981329083442688e-02 -5.791373252868652344e-01 5.017660260200500488e-01
-1.918082982301712036e-01 7.800766080617904663e-02 7.051634788513183594e-01 5.332037806510925293e-01 9.054765105247497559e-02 3.348446190357208252e-01 1.611616462469100952e-01 1.710844784975051880e-01
2.281478047370910645e-01 3.734051883220672607e-01 -1.676248759031295776e-02 4.013930559158325195e-01 5.436651110649108887e-01 -1.644150316715240479e-01 5.145096220076084137e-03 5.696396231651306152e-01
-6.698099970817565918e-01 -2.656536996364593506e-01 2.360796928405761719e-01 4.231410920619964600e-01 3.981624841690063477e-01 -1.496235579252243042e-01 -6.461233366280794144e-03 2.550262808799743652e-01
-6.132411956787109375e-01 -8.822330087423324585e-02 3.457211554050445557e-01 5.177271962165832520e-01 1.779702752828598022e-01 -1.612098962068557739e-01 2.427708059549331665e-01 3.346453011035919189e-01
-7.372092604637145996e-01 -1.536232233047485352e-01 3.892637193202972412e-01 3.672226071357727051e-01 3.723623156547546387e-01 6.510448455810546875e-02 -4.571941494941711426e-02 -3.951302915811538696e-02
3.328393995761871338e-01 3.653682768344879150e-01 3.295580446720123291e-01 1.585268378257751465e-01 5.661411881446838379e-01 -4.023723900318145752e-01 2.788695096969604492e-01 2.485900372266769409e-01
3.420329689979553223e-01 6.636036634445190430e-01 2.243856191635131836e-01 2.205832153558731079e-01 4.233618676662445068e-01 6.069044023752212524e-02 1.143498271703720093e-01 3.842438757419586182e-01
3.269017636775970459e-01 2.502541244029998779e-01 9.527886658906936646e-02 2.136892676353454590e-01 8.432312011718750000e-01 -2.524147331714630127e-01 2.128755673766136169e-02 -2.370011247694492340e-02
-8.926448225975036621e-02 7.961595058441162109e-01 1.270906478166580200e-01 -8.604960888624191284e-02 4.110540449619293213e-01 -1.629765629768371582e-01 2.365649640560150146e-01 2.882973253726959229e-01
-3.799095451831817627e-01 -2.758876979351043701e-01 4.054027795791625977e-01 5.190257430076599121e-01 3.161384761333465576e-01 -2.139287143945693970e-01 9.989234060049057007e-02 4.360367357730865479e-01
-2.251202315092086792e-01 5.653212666511535645e-01 4.783942699432373047e-01 -1.689575016498565674e-01 2.221487164497375488e-01 -1.924737989902496338e-01 3.826799392700195312e-01 3.734767735004425049e-01
-2.258530557155609131e-01 7.080481648445129395e-01 3.423067629337310791e-01 -3.278945386409759521e-01 4.479334354400634766e-01 -1.120070740580558777e-01 2.795852953568100929e-03 -9.885230660438537598e-02
-8.005971312522888184e-01 -3.990478813648223877e-02 4.089755415916442871e-01 1.936058998107910156e-01 2.669641971588134766e-01 -1.118615046143531799e-01 -9.228244423866271973e-03 2.623733282089233398e-01
2.013402283191680908e-01 8.090606331825256348e-01 1.141003891825675964e-01 3.433992564678192139e-01 2.103279978036880493e-01 2.232715636491775513e-01 5.067421868443489075e-02 2.780016958713531494e-01
3.065426647663116455e-01 3.411665856838226318e-01 6.965548545122146606e-02 2.417172044515609741e-01 7.772189378738403320e-01 -2.330078482627868652e-01 2.308862209320068359e-01 -1.211920678615570068e-01
-1.257681697607040405e-01 -1.802596300840377808e-01 4.640764892101287842e-01 2.476751804351806641e-01 4.160670936107635498e-01 -1.993441134691238403e-01 -4.052874445915222168e-01 5.457758307456970215e-01
-5.459246635437011719e-01 3.331369459629058838e-01 3.515393286943435669e-02 -3.158569335937500000e-01 4.475332498550415039e-01 -3.450498878955841064e-01 -6.242127344012260437e-02 4.083414673805236816e-01
-3.770980238914489746e-01 1.395660787820816040e-01 5.982924699783325195e-01 -1.139810681343078613e-02 4.021582901477813721e-01 -4.634024575352668762e-02 -5.623775124549865723e-01 9.355199523270130157e-03
3.335242569446563721e-01 2.603603005409240723e-01 1.149306222796440125e-01 3.009821474552154541e-01 7.509979009628295898e-01 -3.905316889286041260e-01 -2.287611737847328186e-02 -1.177744008600711823e-02
3.103553056716918945e-01 7.625367045402526855e-01 8.365768939256668091e-03 3.470823764801025391e-01 4.166823625564575195e-01 1.025615260004997253e-01 -2.656842023134231567e-02 1.297390162944793701e-01
-4.371282756328582764e-01 7.447740435600280762e-01 3.086363077163696289e-01 -6.274204701185226440e-02 9.401255846023559570e-02 -3.292533755302429199e-01 -1.907141655683517456e-01 3.767826780676841736e-02
-4.582860767841339111e-01 6.606247425079345703e-01 1.565305143594741821e-01 1.020870953798294067e-01 2.304647490382194519e-02 1.648085266351699829e-01 -4.548903107643127441e-01 2.898396849632263184e-01
2.763631641864776611e-01 4.162262678146362305e-01 1.272084284573793411e-02 1.891330033540725708e-01 6.560628414154052734e-01 -1.141933426260948181e-01 1.886187866330146790e-02 5.202227830886840820e-01
2.577389776706695557e-01 4.113152921199798584e-01 -1.664323955774307251e-01 3.915953934192657471e-01 6.200422048568725586e-01 -3.717343136668205261e-02 1.023943871259689331e-01 4.324635267257690430e-01
2.880060374736785889e-01 6.400873064994812012e-01 4.830476939678192139e-01 3.426860272884368896e-01 1.910973638296127319e-01 5.039707198739051819e-02 2.010437101125717163e-01 2.776606678962707520e-01
-6.376222372055053711e-01 2.546407580375671387e-01 -2.059588581323623657e-01 2.926546633243560791e-01 5.122043490409851074e-01 1.573794633150100708e-01 -8.193276077508926392e-02 -3.266433179378509521e-01
-1.575481742620468140e-01 4.210658669471740723e-01 -1.918710023164749146e-01 2.416210025548934937e-01 4.191606044769287109e-01 1.823139488697052002e-01 -4.599388837814331055e-01 5.312333703041076660e-01
2.480727732181549072e-01 3.434153795242309570e-01 1.134137213230133057e-01 1.600505784153938293e-02 8.328149318695068359e-01 -2.795304954051971436e-01 1.773573458194732666e-01 6.506433337926864624e-02
-1.942542940378189087e-01 5.941300392150878906e-01 -1.837106049060821533e-01 4.783845245838165283e-01 2.795707881450653076e-01 -4.743263721466064453e-01 -7.413182407617568970e-02 -1.950197070837020874e-01
-4.069620668888092041e-01 -1.443173587322235107e-01 6.937736272811889648e-01 3.284384310245513916e-01 2.922150492668151855e-01 -2.140864133834838867e-01 2.835651934146881104e-01 1.128221675753593445e-01
2.348830699920654297e-01 4.717958271503448486e-01 6.825742125511169434e-02 1.083203405141830444e-01 6.176505088806152344e-01 -2.672626972198486328e-01 1.297883410006761551e-02 5.027488470077514648e-01
-3.090631775557994843e-02 1.439752280712127686e-01 7.112985253334045410e-01 4.398581385612487793e-01 2.067400366067886353e-01 4.802375137805938721e-01 3.910069912672042847e-02 -6.322070956230163574e-02
-3.334889113903045654e-01 -2.559936642646789551e-01 5.893689990043640137e-01 4.601969420909881592e-01 3.901617527008056641e-01 -1.665242016315460205e-01 1.955516040325164795e-01 2.142860740423202515e-01
-6.066386699676513672e-01 -1.098650395870208740e-01 6.141921877861022949e-01 1.488599032163619995e-01 2.751284241676330566e-01 -7.021209597587585449e-02 1.831493824720382690e-01 3.261272609233856201e-01
7.673656940460205078e-02 6.648191809654235840e-02 2.838234603404998779e-01 -2.905179560184478760e-01 9.072869420051574707e-01 1.504656020551919937e-02 -2.528523467481136322e-02 2.645504660904407501e-02
-4.229563474655151367e-02 7.627798914909362793e-01 -1.909772008657455444e-01 1.248634830117225647e-01 4.899397492408752441e-01 -2.670319080352783203e-01 2.123178243637084961e-01 8.881951123476028442e-02
-1.093394979834556580e-01 6.653066277503967285e-01 5.415199995040893555e-01 1.419945340603590012e-02 9.189583361148834229e-02 -4.022957384586334229e-01 2.234110683202743530e-01 1.782330423593521118e-01
2.767314016819000244e-01 2.390578985214233398e-01 2.759360969066619873e-01 3.425751030445098877e-01 4.885133206844329834e-01 -4.954188764095306396e-01 1.049141734838485718e-01 4.215217232704162598e-01
-2.978739440441131592e-01 5.708175301551818848e-01 2.532858252525329590e-01 -1.929792016744613647e-01 3.157148063182830811e-01 5.380109548568725586e-01 -8.225385099649429321e-03 3.079685270786285400e-01
3.315432071685791016e-01 4.909198284149169922e-01 4.407624006271362305e-01 1.992910206317901611e-01 2.979806363582611084e-01 -1.114563196897506714e-01 -3.411613106727600098e-01 4.443898499011993408e-01
1.208401992917060852e-01 7.230614423751831055e-01 4.071791172027587891e-01 -1.040804758667945862e-01 4.704471826553344727e-01 -1.028043553233146667e-01 1.001860350370407104e-01 -2.098228782415390015e-01
-1.310992985963821411e-01 2.854414843022823334e-02 -2.012262344360351562e-01 4.929634332656860352e-01 6.916721463203430176e-01 -4.076158702373504639e-01 -1.654439419507980347e-01 -1.629737317562103271e-01
-4.763901829719543457e-01 5.994208455085754395e-01 -1.121846884489059448e-01 4.347399622201919556e-02 3.328681588172912598e-01 5.156745910644531250e-01 1.291517317295074463e-01 7.661517709493637085e-02
1.117698773741722107e-01 7.187141776084899902e-01 4.799760878086090088e-01 7.288078963756561279e-02 1.327578127384185791e-01 -2.402509152889251709e-01 -1.427027136087417603e-01 3.735767602920532227e-01
-2.015255242586135864e-01 5.961405113339424133e-03 9.290034174919128418e-01 1.738746911287307739e-01 1.351239383220672607e-01 -8.394931256771087646e-02 -3.413698822259902954e-02 1.990006417036056519e-01
4.547068849205970764e-02 2.648504376411437988e-01 1.174468174576759338e-02 4.805098176002502441e-01 2.368640750646591187e-01 1.341129243373870850e-01 1.412245184183120728e-01 7.763527035713195801e-01
-1.359051465988159180e-01 1.790561079978942871e-01 2.831199467182159424e-01 7.648220658302307129e-01 1.782723516225814819e-01 4.514100253582000732e-01 2.012133598327636719e-01 -9.121518582105636597e-02
3.343532085418701172e-01 4.814499318599700928e-01 3.624681234359741211e-01 4.253245294094085693e-01 3.122696280479431152e-01 -1.714001297950744629e-01 -3.809543326497077942e-02 4.645301401615142822e-01
-3.213636204600334167e-02 7.471789717674255371e-01 -2.218711227178573608e-01 2.062321305274963379e-01 4.492332339286804199e-01 -2.596017420291900635e-01 2.033352404832839966e-01 1.959178447723388672e-01
-4.381268322467803955e-01 -2.924900054931640625e-01 5.186212062835693359e-01 5.186300277709960938e-01 3.746065795421600342e-01 -9.368305653333663940e-02 7.145731151103973389e-02 1.741744428873062134e-01
-1.098243892192840576e-01 7.427995204925537109e-01 -7.609122991561889648e-02 6.192035973072052002e-02 3.276024460792541504e-01 1.143928989768028259e-01 3.918790519237518311e-01 3.906214535236358643e-01
-1.786222457885742188e-01 -2.766367793083190918e-01 5.687588453292846680e-01 6.392843127250671387e-01 3.078769147396087646e-01 -2.171630039811134338e-03 1.481057554483413696e-01 2.065597325563430786e-01
-2.989922165870666504e-01 6.052735447883605957e-01 -1.658319979906082153e-01 -2.728113904595375061e-04 4.766217172145843506e-01 5.329431891441345215e-01 1.851219870150089264e-02 7.216682285070419312e-02
-6.959273219108581543e-01 3.821543976664543152e-02 4.360964000225067139e-01 -6.645782291889190674e-02 5.193951129913330078e-01 4.747454077005386353e-02 -9.834902733564376831e-02 -1.947570145130157471e-01
-4.802392423152923584e-01 3.117551803588867188e-01 -9.276199340820312500e-02 -2.262917459011077881e-01 5.363839864730834961e-01 6.598755717277526855e-02 -2.127734124660491943e-01 5.244346261024475098e-01
9.341131150722503662e-02 6.875311732292175293e-01 4.745984077453613281e-01 -1.591285765171051025e-01 4.600900113582611084e-01 -1.878712624311447144e-01 -8.549905568361282349e-02 -1.171374097466468811e-01
-2.163501977920532227e-01 4.681700766086578369e-01 1.959840580821037292e-02 6.480713486671447754e-01 -2.364952675998210907e-02 -6.181618198752403259e-03 -5.552232265472412109e-01 6.898272782564163208e-02
-9.090684354305267334e-02 2.458449155092239380e-01 -2.818733751773834229e-01 8.161954581737518311e-02 8.946086168289184570e-01 6.351478397846221924e-02 -1.338531821966171265e-01 -1.513492912054061890e-01
-6.201624497771263123e-02 5.569141507148742676e-01 6.219990253448486328e-01 -1.578711904585361481e-02 1.623580157756805420e-01 -4.995693862438201904e-01 1.417135298252105713e-01 5.344473198056221008e-02
2.030203193426132202e-01 3.782766461372375488e-01 -1.058420911431312561e-01 3.144997358322143555e-01 6.413058042526245117e-01 -1.973400563001632690e-01 2.813567519187927246e-01 4.197607040405273438e-01
-3.955812156200408936e-01 2.357774227857589722e-01 4.565950036048889160e-01 3.974255919456481934e-02 4.485480487346649170e-01 1.737655550241470337e-01 -5.292727351188659668e-01 -2.575782537460327148e-01
-5.498446226119995117e-01 4.682891070842742920e-01 -9.800858795642852783e-02 2.779978215694427490e-01 1.899560540914535522e-01 5.719995498657226562e-01 -9.958299249410629272e-02 1.352937817573547363e-01
-5.581658333539962769e-02 -9.075440466403961182e-02 6.519926190376281738e-01 7.103354930877685547e-01 2.089853733777999878e-01 1.075108125805854797e-01 4.307950660586357117e-02 4.345234110951423645e-02
-5.899594426155090332e-01 4.350264370441436768e-01 -7.780689746141433716e-02 -3.194088935852050781e-01 4.898543357849121094e-01 -8.904648572206497192e-02 3.299625217914581299e-02 3.250365257263183594e-01
-8.018851280212402344e-01 5.322761833667755127e-02 4.703578054904937744e-01 7.054831832647323608e-02 3.291645944118499756e-01 6.657413393259048462e-02 -1.151337027549743652e-01 -4.354733228683471680e-02
-4.076129496097564697e-01 6.771903038024902344e-01 2.260303348302841187e-01 -3.573379814624786377e-01 4.058224558830261230e-01 1.349475532770156860e-01 1.026229858398437500e-01 5.523243546485900879e-02
5.980890244245529175e-02 2.848711311817169189e-01 3.763831257820129395e-01 2.861123383045196533e-01 1.892288178205490112e-01 2.245604060590267181e-02 2.997761666774749756e-01 7.520434260368347168e-01
-2.996782362461090088e-01 5.192475318908691406e-01 -1.762572079896926880e-01 2.279578596353530884e-01 3.171617984771728516e-01 -2.773855626583099365e-01 5.260512828826904297e-01 3.213711977005004883e-01
-5.107383728027343750e-01 5.476629734039306641e-01 -2.798790931701660156e-01 2.102827429771423340e-01 2.175064533948898315e-01 -1.141950115561485291e-01 -2.445337921380996704e-01 4.432991743087768555e-01
-3.943064212799072266e-01 1.463836878538131714e-01 5.632854104042053223e-01 6.551686674356460571e-02 4.231645762920379639e-01 3.043961226940155029e-01 -4.538752138614654541e-01 -1.542187482118606567e-01
-1.305394619703292847e-01 8.468664251267910004e-03 8.013129234313964844e-01 4.054279625415802002e-01 2.568928897380828857e-01 9.896716475486755371e-02 2.902780771255493164e-01 -1.279207766056060791e-01
-5.717408657073974609e-01 -1.185398995876312256e-01 3.945416808128356934e-01 4.815100729465484619e-01 2.001855522394180298e-01 -1.078808382153511047e-01 1.982467174530029297e-01 4.248896539211273193e-01
-6.033274531364440918e-01 1.828296631574630737e-01 -1.508086472749710083e-01 -1.411285847425460815e-01 5.609130263328552246e-01 2.759760320186614990e-01 -6.742245703935623169e-02 4.056803286075592041e-01
-5.311195254325866699e-01 3.368920981884002686e-01 -2.549200356006622314e-01 4.597888588905334473e-01 4.207983016967773438e-01 5.850740894675254822e-02 -8.981806039810180664e-02 -3.734489679336547852e-01
-5.722150579094886780e-02 2.017320692539215088e-01 -1.094028204679489136e-01 5.921778082847595215e-01 4.161699116230010986e-01 -4.263863861560821533e-01 4.783634245395660400e-01 9.773579239845275879e-02
-4.765616953372955322e-01 -1.856560260057449341e-02 6.398901939392089844e-01 2.909264862537384033e-01 3.223834931850433350e-01 2.351863831281661987e-01 -3.316437900066375732e-01 -9.599507600069046021e-02
1.698708236217498779e-01 7.642477750778198242e-01 4.749018251895904541e-01 -6.681383401155471802e-02 3.830827176570892334e-01 -2.987917698919773102e-02 7.922193408012390137e-02 -5.614492669701576233e-02
2.871076166629791260e-01 2.775811851024627686e-01 2.514625191688537598e-01 1.694105267524719238e-01 5.851556658744812012e-01 -4.526160657405853271e-01 -3.999784216284751892e-02 4.468964040279388428e-01
-5.227784514427185059e-01 3.701046705245971680e-01 -3.481795489788055420e-01 7.701215893030166626e-02 4.281542897224426270e-01 3.700651228427886963e-01 8.248047903180122375e-03 3.771381378173828125e-01
-2.653973698616027832e-01 4.946367442607879639e-01 -1.461465191096067429e-02 -6.275390833616256714e-02 4.350886344909667969e-01 4.797715842723846436e-01 -1.616828292608261108e-01 4.848947227001190186e-01
-1.831310391426086426e-01 -2.778428196907043457e-01 3.799816966056823730e-01 3.346962630748748779e-01 5.753850936889648438e-01 -4.264926016330718994e-01 -3.457249999046325684e-01 1.921015605330467224e-02
-4.023106023669242859e-02 5.993757247924804688e-01 5.083471536636352539e-01 6.349682062864303589e-02 1.518036723136901855e-01 -3.895253539085388184e-01 3.473118245601654053e-01 2.850991189479827881e-01
-4.254645705223083496e-01 4.133588075637817383e-01 1.008093953132629395e-01 -1.915025562047958374e-01 4.306714832782745361e-01 2.591134905815124512e-01 -3.900187909603118896e-01 4.433353543281555176e-01
-5.482537150382995605e-01 1.466337591409683228e-01 4.565631747245788574e-01 2.493918240070343018e-01 3.292837738990783691e-01 2.570832073688507080e-01 -4.010915458202362061e-01 -2.680973708629608154e-01
-4.280158579349517822e-01 7.096601128578186035e-01 3.302189707756042480e-01 -1.077112630009651184e-01 1.543073654174804688e-01 -4.006240069866180420e-01 -5.901122465729713440e-02 6.889165192842483521e-02
-1.437880992889404297e-01 6.273383498191833496e-01 2.489742636680603027e-01 1.496056914329528809e-01 3.086295723915100098e-01 -4.037574529647827148e-01 2.270461618900299072e-01 4.376977980136871338e-01
2.542154192924499512e-01 4.034400880336761475e-01 2.497442662715911865e-01 1.978949606418609619e-01 4.830899536609649658e-01 -4.460006356239318848e-01 1.075084060430526733e-01 4.766815602779388428e-01
5.647661746479570866e-04 -2.998902648687362671e-02 -1.024701893329620361e-01 4.628166258335113525e-01 4.579504132270812988e-01 1.833523362874984741e-01 -3.200179338455200195e-01 6.547158360481262207e-01
1.749827861785888672e-01 3.996311128139495850e-01 -3.059354722499847412e-01 4.267467558383941650e-01 6.340161561965942383e-01 -5.258467420935630798e-02 -1.850052475929260254e-01 3.082171976566314697e-01
-2.084665894508361816e-01 8.634597063064575195e-02 2.844375558197498322e-02 2.269393205642700195e-01 5.388015508651733398e-01 1.599627733230590820e-01 -6.532920002937316895e-01 3.925430178642272949e-01
-2.275168001651763916e-01 3.904150426387786865e-01 -5.680701136589050293e-02 2.847549319267272949e-01 6.019608974456787109e-01 8.995005488395690918e-02 1.384752094745635986e-01 -5.673416256904602051e-01
-7.323976606130599976e-02 1.041444838047027588e-01 -4.877817258238792419e-02 3.851881623268127441e-01 3.053817451000213623e-01 8.358125388622283936e-02 -3.510100394487380981e-02 8.553155660629272461e-01
-2.993944585323333740e-01 6.641800701618194580e-02 -1.571726649999618530e-01 6.817885041236877441e-01 4.827052950859069824e-01 -3.928382694721221924e-01 -7.743442058563232422e-02 -1.519553363323211670e-01
-5.160365104675292969e-01 8.130602836608886719e-01 -2.662712521851062775e-02 8.851336687803268433e-02 6.359890848398208618e-02 -1.837518066167831421e-02 2.242685556411743164e-01 9.704035520553588867e-02
4.324965178966522217e-01 5.759027600288391113e-01 3.928929567337036133e-01 2.459576278924942017e-01 4.711524248123168945e-01 -1.085329726338386536e-01 8.662465028464794159e-03 1.805099695920944214e-01
-3.913165628910064697e-01 -1.617612503468990326e-02 -8.445396274328231812e-02 2.325802892446517944e-01 7.329846620559692383e-01 1.046436205506324768e-01 4.097883701324462891e-01 -2.631353735923767090e-01
3.034638762474060059e-01 5.856058597564697266e-01 -1.054198145866394043e-01 4.339675605297088623e-01 5.017337203025817871e-01 1.950105726718902588e-01 3.424679487943649292e-02 2.731219232082366943e-01
-9.017901122570037842e-02 -3.811567649245262146e-02 7.480737566947937012e-01 5.879347324371337891e-01 1.177657693624496460e-01 8.444693684577941895e-02 -2.204796075820922852e-01 1.245872303843498230e-01
-4.367881715297698975e-01 -1.043110806494951248e-02 4.997828900814056396e-01 4.906604439020156860e-02 3.172691464424133301e-01 -1.022930368781089783e-01 -4.865820407867431641e-01 4.571993649005889893e-01
-5.430551767349243164e-01 4.496778547763824463e-01 -2.355809696018695831e-02 3.471725285053253174e-01 3.872361183166503906e-01 -1.692070998251438141e-02 -4.981810972094535828e-02 -4.786199629306793213e-01
-1.320337653160095215e-01 3.415812253952026367e-01 4.706551730632781982e-01 6.959059834480285645e-01 7.239347696304321289e-02 4.696444794535636902e-02 5.093073844909667969e-02 -3.873597085475921631e-01
-3.234211504459381104e-01 -9.436109662055969238e-02 7.833722233772277832e-01 3.852079510688781738e-01 1.664623767137527466e-01 -2.387489564716815948e-02 1.384257376194000244e-01 2.774817049503326416e-01
-3.691506385803222656e-01 4.614997804164886475e-01 -4.310090094804763794e-02 -2.446672469377517700e-01 4.907946586608886719e-01 -3.787533938884735107e-01 -1.374354660511016846e-01 4.310498833656311035e-01
-3.823496401309967041e-01 -1.409528851509094238e-01 3.249625265598297119e-01 1.170261576771736145e-01 6.912703514099121094e-01 1.412380337715148926e-01 -4.171055555343627930e-01 -2.070396542549133301e-01
-4.800546467304229736e-01 1.941660493612289429e-01 5.449737906455993652e-01 1.736528128385543823e-01 2.473099678754806519e-01 2.421546727418899536e-01 -5.255283117294311523e-01 -9.334996342658996582e-02
-4.368960261344909668e-01 -9.097290784120559692e-02 4.102239906787872314e-01 8.141941577196121216e-02 5.645991563796997070e-01 -1.693097688257694244e-02 -5.118066668510437012e-01 2.119620591402053833e-01
4.856542870402336121e-02 5.465603470802307129e-01 5.466703176498413086e-01 -1.606846787035465240e-02 1.384281218051910400e-01 -3.063948154449462891e-01 -2.187061011791229248e-01 4.888087809085845947e-01
-4.324881434440612793e-01 6.663036346435546875e-01 -5.102939438074827194e-03 7.219240069389343262e-02 2.228551208972930908e-01 5.206648707389831543e-01 1.451445519924163818e-01 1.480965167284011841e-01
-2.718966901302337646e-01 8.028399348258972168e-01 -5.081780627369880676e-02 8.104513585567474365e-02 1.504078209400177002e-01 5.230500176548957825e-02 2.820558845996856689e-01 4.092135131359100342e-01
1.470241248607635498e-01 5.864844322204589844e-01 7.514221966266632080e-02 -2.825232222676277161e-02 6.639961004257202148e-01 -4.178765118122100830e-01 -1.970899291336536407e-02 1.098875626921653748e-01
-2.349527329206466675e-01 1.877085268497467041e-01 6.446062922477722168e-01 5.875102877616882324e-01 1.207627654075622559e-01 1.040307357907295227e-01 2.523615956306457520e-01 -2.445094287395477295e-01
2.686330676078796387e-01 1.388792991638183594e-01 3.326702713966369629e-01 4.239607751369476318e-01 3.759789168834686279e-01 -2.633451521396636963e-01 3.275744915008544922e-01 5.478329658508300781e-01
-3.874491155147552490e-01 -7.574734091758728027e-02 4.618629813194274902e-01 1.999339833855628967e-02 5.653610229492187500e-01 -7.046454399824142456e-02 -5.381067395210266113e-01 1.275585144758224487e-01
-2.253196835517883301e-01 8.305494189262390137e-01 2.918556928634643555e-01 -5.510112270712852478e-02 9.913438558578491211e-02 -5.206912383437156677e-02 -1.360344886779785156e-01 3.743776679039001465e-01
-2.613771148025989532e-02 2.561663091182708740e-01 -1.561848819255828857e-02 -2.053100615739822388e-01 9.240547418594360352e-01 -1.358517408370971680e-01 -8.925443887710571289e-02 -1.048822626471519470e-01
-2.900557592511177063e-02 -1.586955487728118896e-01 5.429906845092773438e-01 7.605341076850891113e-01 2.896717488765716553e-01 -7.690235227346420288e-02 9.632186591625213623e-02 -4.027100652456283569e-02
-2.337700426578521729e-01 -2.468292266130447388e-01 6.671784520149230957e-01 4.343250095844268799e-01 4.647023975849151611e-01 1.220852509140968323e-01 8.417130261659622192e-02 -1.127990707755088806e-01
-3.800056874752044678e-01 -3.906324505805969238e-02 -8.356235921382904053e-02 3.536568582057952881e-01 6.194768548011779785e-01 3.221769034862518311e-01 4.732863605022430420e-01 -1.022947132587432861e-01
-9.860503673553466797e-02 5.975648164749145508e-01 -6.651231646537780762e-02 2.945342063903808594e-01 2.913062870502471924e-01 -1.743599772453308105e-01 5.790078043937683105e-01 3.025032579898834229e-01
-6.119950115680694580e-02 3.883579075336456299e-01 2.550276517868041992e-01 1.039449647068977356e-01 4.563870429992675781e-01 -3.723706901073455811e-01 6.273995637893676758e-01 1.703233867883682251e-01
-1.011927276849746704e-01 3.206231892108917236e-01 3.123009800910949707e-01 7.170334458351135254e-02 3.976934552192687988e-01 5.604236200451850891e-02 -7.329450249671936035e-01 2.928794920444488525e-01
-2.470751851797103882e-01 1.158387307077646255e-02 -1.693223565816879272e-01 7.996619939804077148e-01 3.459068834781646729e-01 -3.676509261131286621e-01 -1.235729381442070007e-01 -2.452133595943450928e-02
-6.495264172554016113e-02 1.646081656217575073e-01 -1.505912542343139648e-01 6.865263730287551880e-02 9.193408489227294922e-01 1.526925861835479736e-01 -1.972375959157943726e-01 -1.840900033712387085e-01
-1.642572283744812012e-01 5.875279307365417480e-01 2.870228290557861328e-01 -2.105037719011306763e-01 3.622347712516784668e-01 7.574239373207092285e-02 4.974568188190460205e-01 3.416465222835540771e-01
2.743492722511291504e-01 4.013371467590332031e-01 4.999230206012725830e-01 3.659120798110961914e-01 2.800702750682830811e-01 -3.480918407440185547e-01 1.978333592414855957e-01 3.756342530250549316e-01
-9.027929604053497314e-02 3.401393443346023560e-02 8.408399671316146851e-02 6.003124117851257324e-01 5.550297498703002930e-01 -3.241794109344482422e-01 -1.469832211732864380e-01 -4.341581165790557861e-01
-4.333032369613647461e-01 5.445466041564941406e-01 7.500705122947692871e-02 -3.441747725009918213e-01 4.244772791862487793e-01 -3.600639402866363525e-01 1.315555814653635025e-02 2.857186496257781982e-01
-8.153878152370452881e-02 1.732172816991806030e-01 7.140902429819107056e-02 9.505914151668548584e-02 6.077182888984680176e-01 1.924311518669128418e-01 -6.301673054695129395e-01 3.817717432975769043e-01
2.782234847545623779e-01 3.635946810245513916e-01 2.698566317558288574e-01 6.415715813636779785e-02 7.112221717834472656e-01 -3.685977458953857422e-01 2.619418799877166748e-01 5.600922927260398865e-02
-2.936775982379913330e-01 4.532826542854309082e-01 -1.702318042516708374e-01 4.043501019477844238e-01 4.920932054519653320e-01 9.908612817525863647e-03 7.820413261651992798e-02 -5.171467065811157227e-01
-3.676800429821014404e-02 5.029164254665374756e-02 4.295674562454223633e-01 4.942445456981658936e-01 3.902752697467803955e-01 -5.669682621955871582e-01 -2.250944226980209351e-01 -2.070694863796234131e-01
-1.501416414976119995e-01 7.966555356979370117e-01 4.610019922256469727e-01 -1.236446481198072433e-02 2.598645351827144623e-02 -1.059314701706171036e-03 1.503113657236099243e-01 3.268820643424987793e-01
-6.503889560699462891e-01 -1.039746329188346863e-01 4.922795295715332031e-01 2.360814660787582397e-01 2.509140670299530029e-01 -1.446597874164581299e-01 2.214620709419250488e-01 3.676684200763702393e-01
-5.132209062576293945e-01 6.828159093856811523e-01 2.065326571464538574e-01 -3.065850734710693359e-01 3.284098207950592041e-01 -6.849090568721294403e-03 1.107536032795906067e-01 1.164055839180946350e-01
1.725041717290878296e-01 3.942467272281646729e-01 -1.967356503009796143e-01 3.270533680915832520e-01 5.339959263801574707e-01 1.977994889020919800e-01 -1.551549434661865234e-01 5.663862824440002441e-01
1.724148094654083252e-01 2.012817859649658203e-01 -3.441978944465517998e-03 4.392873346805572510e-01 4.402305483818054199e-01 3.289623856544494629e-01 3.029959462583065033e-02 6.586625576019287109e-01
-2.678664028644561768e-01 -1.134957000613212585e-01 1.205895394086837769e-01 1.223000288009643555e-01 8.701376318931579590e-01 3.429352119565010071e-02 3.027471005916595459e-01 -1.894617527723312378e-01
-2.233474552631378174e-01 1.950644552707672119e-01 2.875065803527832031e-02 6.139382719993591309e-01 2.842704057693481445e-01 -6.026953458786010742e-01 -2.951860129833221436e-01 -5.597240850329399109e-02
-5.358898639678955078e-01 3.509835004806518555e-01 -1.987002193927764893e-01 3.578712940216064453e-01 4.764718115329742432e-01 8.472078293561935425e-02 3.529760614037513733e-02 -4.320071041584014893e-01
-8.510547876358032227e-02 6.476077437400817871e-01 1.630674675107002258e-02 2.652795612812042236e-01 3.562314212322235107e-01 -5.833367109298706055e-01 1.839258223772048950e-01 4.136281833052635193e-02
-5.226905941963195801e-01 -1.664462685585021973e-01 5.402739644050598145e-01 2.935174107551574707e-01 3.464556038379669189e-01 -2.310644835233688354e-01 3.466385900974273682e-01 1.657141298055648804e-01
-1.611823290586471558e-01 8.999989181756973267e-02 7.307295501232147217e-02 5.393593907356262207e-01 5.452411770820617676e-01 -3.213732540607452393e-01 -1.700744032859802246e-01 -4.900796711444854736e-01
-2.304262518882751465e-01 6.961461901664733887e-01 -2.564018666744232178e-01 5.946031957864761353e-02 5.040519237518310547e-01 -1.938620358705520630e-01 2.874453961849212646e-01 1.368610560894012451e-01
-1.606997847557067871e-01 1.724423915147781372e-01 7.217207551002502441e-01 4.477261304855346680e-01 1.533370316028594971e-01 3.655855953693389893e-01 2.534638941287994385e-01 -4.111696779727935791e-02
-4.009683132171630859e-01 2.541106939315795898e-01 1.080012787133455276e-02 -2.163197994232177734e-01 6.121401786804199219e-01 2.928345799446105957e-01 -2.562989890575408936e-01 4.489816725254058838e-01
-1.024098973721265793e-02 2.200066447257995605e-01 2.573667168617248535e-01 5.735557675361633301e-01 3.106877505779266357e-01 -5.723844766616821289e-01 -1.934074461460113525e-01 -3.077845275402069092e-01
-6.832053065299987793e-01 4.043206945061683655e-02 4.977488517761230469e-01 1.466349959373474121e-01 2.728403210639953613e-01 5.698337778449058533e-02 -3.561346530914306641e-01 2.404559999704360962e-01
-7.477899789810180664e-01 -8.525189012289047241e-02 3.377362787723541260e-01 3.230237662792205811e-01 3.302704691886901855e-01 1.061375513672828674e-01 -1.976592391729354858e-01 2.360490709543228149e-01
-9.318478405475616455e-02 1.314696371555328369e-01 3.044173121452331543e-01 2.769646346569061279e-01 1.460313647985458374e-01 1.468037664890289307e-01 2.040034234523773193e-01 8.486219048500061035e-01
-2.820414900779724121e-01 -2.358764410018920898e-01 6.572279334068298340e-01 4.110510945320129395e-01 2.996472716331481934e-01 -9.998179972171783447e-02 1.368155330419540405e-01 3.813135623931884766e-01
-3.238182067871093750e-01 -1.197628229856491089e-01 3.555422127246856689e-01 7.178999185562133789e-01 2.968311905860900879e-01 3.763609230518341064e-01 1.419314648956060410e-02 -9.513275325298309326e-02
-2.511429786682128906e-01 -1.041466370224952698e-01 1.637058556079864502e-01 7.393677234649658203e-01 3.374992012977600098e-01 -4.843820929527282715e-01 4.426729306578636169e-02 -4.609801247715950012e-02
-1.328314095735549927e-01 1.381898950785398483e-02 3.236615955829620361e-01 5.612208843231201172e-01 4.100063741207122803e-01 -4.309110045433044434e-01 -2.290735244750976562e-01 -3.951900303363800049e-01
-5.703717470169067383e-01 -2.247359752655029297e-01 5.200646519660949707e-01 3.571805357933044434e-01 4.185092151165008545e-01 2.155046164989471436e-01 4.180592298507690430e-02 -5.277004092931747437e-02
-2.030945718288421631e-01 3.385664224624633789e-01 4.264782071113586426e-01 7.030870318412780762e-01 1.054160445928573608e-01 1.167550086975097656e-01 6.731892377138137817e-02 -3.723362684249877930e-01
-1.110210940241813660e-01 1.827394515275955200e-01 5.642944574356079102e-01 5.147634148597717285e-01 9.112074971199035645e-03 5.704345703125000000e-01 -1.111561730504035950e-01 1.817597001791000366e-01
-2.387177497148513794e-01 1.812530308961868286e-01 2.085174061357975006e-02 2.532372474670410156e-01 5.523579120635986328e-01 -6.965406537055969238e-01 -1.564185768365859985e-01 -1.756772249937057495e-01
-2.397505342960357666e-01 8.330569416284561157e-02 7.937582731246948242e-01 4.475591778755187988e-01 8.632924407720565796e-02 -4.945258796215057373e-02 -3.068799674510955811e-01 -3.383472189307212830e-02
-4.660053253173828125e-01 1.056682989001274109e-01 2.491206228733062744e-01 -2.212988436222076416e-01 6.073927283287048340e-01 1.711051315069198608e-01 -4.359768331050872803e-01 2.689989209175109863e-01
-5.529554486274719238e-01 8.046329021453857422e-01 -1.315466593950986862e-02 1.019614711403846741e-01 8.320473879575729370e-02 -4.777109622955322266e-02 1.617493629455566406e-01 2.947450056672096252e-02
-6.831382513046264648e-01 5.704042315483093262e-01 1.752093881368637085e-01 1.567351073026657104e-01 1.982238888740539551e-02 3.587632775306701660e-01 -1.434091925621032715e-01 5.501507967710494995e-02
-4.156767725944519043e-01 -1.968087255954742432e-01 2.525917291641235352e-01 2.412922382354736328e-01 6.570379137992858887e-01 3.719516098499298096e-01 -2.526977956295013428e-01 -1.804205179214477539e-01
-5.014820024371147156e-02 2.348234504461288452e-01 3.041993379592895508e-01 5.168771743774414062e-01 2.574280500411987305e-01 -6.603531241416931152e-01 -1.641415357589721680e-01 -2.310108989477157593e-01
-3.974375128746032715e-01 4.815308451652526855e-01 5.454570800065994263e-02 -2.156738787889480591e-01 4.396170079708099365e-01 -5.253371596336364746e-01 -1.937878280878067017e-01 2.321314215660095215e-01
-1.419312208890914917e-01 -2.617489099502563477e-01 6.034409403800964355e-01 4.957811832427978516e-01 4.628589749336242676e-01 7.320512831211090088e-02 2.834159731864929199e-01 -3.848431259393692017e-02
3.507979214191436768e-01 5.829935073852539062e-01 3.194007277488708496e-01 4.110973477363586426e-01 2.702567577362060547e-01 1.905619651079177856e-01 -3.901775777339935303e-01 6.671199947595596313e-02
-1.669703982770442963e-02 1.971931904554367065e-01 9.769272804260253906e-02 3.842573761940002441e-01 2.165179848670959473e-01 7.054964452981948853e-02 -1.626820415258407593e-01 8.516546487808227539e-01
-1.588656604290008545e-01 7.672653198242187500e-01 -4.522316530346870422e-02 -1.045038644224405289e-02 5.000614523887634277e-01 -2.848533391952514648e-01 2.067241966724395752e-01 9.986817836761474609e-02
-4.347099363803863525e-01 4.510265588760375977e-01 2.104955725371837616e-02 3.324813544750213623e-01 3.776533305644989014e-01 2.347666919231414795e-01 -1.170857250690460205e-01 -5.340122580528259277e-01
-3.739632368087768555e-01 6.555605530738830566e-01 2.043463140726089478e-01 -3.518556654453277588e-01 3.814062774181365967e-01 -2.045474499464035034e-01 1.121684983372688293e-01 2.548328340053558350e-01
3.593492209911346436e-01 6.810237765312194824e-01 1.886019855737686157e-01 2.379960715770721436e-01 4.125141799449920654e-01 3.194704651832580566e-01 6.912674754858016968e-02 1.945610642433166504e-01
2.328994870185852051e-01 1.774417459964752197e-01 6.429783999919891357e-02 6.075431779026985168e-02 9.198848605155944824e-01 -2.424398064613342285e-01 2.752795070409774780e-02 -2.690896019339561462e-02
-2.638316154479980469e-01 -2.807020246982574463e-01 5.796648859977722168e-01 4.338161647319793701e-01 3.488296866416931152e-01 -2.425565421581268311e-01 -1.216087788343429565e-01 3.634378612041473389e-01
-5.492871999740600586e-01 5.757288932800292969e-01 2.635471522808074951e-01 -3.379640281200408936e-01 3.248093128204345703e-01 1.651293486356735229e-01 2.089723646640777588e-01 8.188212662935256958e-02
-1.144169867038726807e-01 -2.292719632387161255e-01 3.730955123901367188e-01 2.438117414712905884e-01 5.879531502723693848e-01 -1.915372312068939209e-01 -5.479316711425781250e-01 2.304218560457229614e-01
-2.832562625408172607e-01 1.110208630561828613e-01 -2.005856782197952271e-01 7.115769982337951660e-01 4.016288816928863525e-01 -4.175980389118194580e-01 8.988048881292343140e-02 -1.307345032691955566e-01
-3.124975785613059998e-02 5.970737338066101074e-01 2.673774957656860352e-01 7.700539659708738327e-03 2.965259253978729248e-01 -3.520652651786804199e-01 3.257682025432586670e-01 5.029649138450622559e-01
-6.576920747756958008e-01 -5.430632084608078003e-02 4.072721600532531738e-01 1.697481423616409302e-01 4.521652162075042725e-01 3.608801066875457764e-01 -1.009441912174224854e-01 -1.578900963068008423e-01
-1.084158495068550110e-01 5.977458506822586060e-02 9.595195949077606201e-02 6.090270280838012695e-01 5.259606838226318359e-01 -3.177471756935119629e-01 -3.037312924861907959e-01 -3.670175671577453613e-01
-1.010122001171112061e-01 2.014980465173721313e-01 -1.329512596130371094e-01 -2.398342080414295197e-02 8.828975558280944824e-01 1.739028394222259521e-01 -3.250896334648132324e-01 -1.245401725172996521e-01
-3.626899123191833496e-01 2.678433358669281006e-01 -1.284916400909423828e-01 4.485460817813873291e-01 5.046089291572570801e-01 -4.058617725968360901e-02 7.074888795614242554e-02 -5.636753439903259277e-01
-4.741741120815277100e-01 4.267944693565368652e-01 -3.275172114372253418e-01 2.942956387996673584e-01 2.261209785938262939e-01 -3.206286132335662842e-01 2.877272069454193115e-01 4.029982984066009521e-01
-9.627620130777359009e-02 -3.798863664269447327e-02 4.671472311019897461e-02 2.219556570053100586e-01 8.574914336204528809e-01 -2.736479640007019043e-01 -2.309156805276870728e-01 -2.726615667343139648e-01
-2.412842512130737305e-01 7.028515934944152832e-01 -2.488469937816262245e-03 -1.331418603658676147e-01 4.195378124713897705e-01 -3.037795051932334900e-02 3.922731578350067139e-01 3.150165081024169922e-01
-1.160109192132949829e-01 -3.326065838336944580e-01 5.962246656417846680e-01 4.810346961021423340e-01 3.572453558444976807e-01 -2.172242254018783569e-01 -5.904686078429222107e-02 3.327746987342834473e-01
-7.320694327354431152e-01 1.016912013292312622e-01 3.669447004795074463e-01 -2.144710719585418701e-02 4.756750762462615967e-01 1.234105881303548813e-02 -2.001323252916336060e-01 -2.283700406551361084e-01
-4.870228171348571777e-01 7.368158698081970215e-01 1.766466349363327026e-01 -7.449705153703689575e-02 1.711842715740203857e-01 -2.488353848457336426e-01 -1.108994334936141968e-01 2.821979224681854248e-01
-1.686544716358184814e-01 2.375770062208175659e-01 3.331264480948448181e-02 3.118718266487121582e-01 4.587310552597045898e-01 -7.063651680946350098e-01 -3.199175894260406494e-01 -7.075309008359909058e-02
5.631987750530242920e-02 4.061619937419891357e-01 -2.575505375862121582e-01 7.803817838430404663e-02 7.808113098144531250e-01 -2.475666441023349762e-02 3.466556668281555176e-01 1.702613234519958496e-01
-6.113059520721435547e-01 6.131963133811950684e-01 2.005009055137634277e-01 -2.254539728164672852e-01 2.518384456634521484e-01 2.703835666179656982e-01 1.322735100984573364e-01 7.238045334815979004e-02
-1.020371988415718079e-01 9.299717098474502563e-02 6.860032677650451660e-01 6.158343553543090820e-01 1.669802963733673096e-01 2.660232782363891602e-01 1.436490863561630249e-01 -1.086352244019508362e-01
-2.307933270931243896e-01 5.545969605445861816e-01 1.387386769056320190e-01 -1.744510531425476074e-01 4.352389872074127197e-01 2.596544623374938965e-01 -4.930052757263183594e-01 2.992784976959228516e-01
-2.523928582668304443e-01 4.126678109169006348e-01 -2.549555385485291481e-03 -2.629307508468627930e-01 6.477414965629577637e-01 -4.057661294937133789e-01 1.293482035398483276e-01 3.097059726715087891e-01
2.971112728118896484e-01 7.653951048851013184e-01 4.691662490367889404e-01 1.824458688497543335e-01 2.662241756916046143e-01 7.189593277871608734e-03 2.493527904152870178e-02 3.071080707013607025e-02
3.706334233283996582e-01 6.469454169273376465e-01 5.388976335525512695e-01 2.683704793453216553e-01 2.459680438041687012e-01 -6.048921868205070496e-02 3.020622022449970245e-02 1.287916600704193115e-01
-4.309968277812004089e-02 1.384306699037551880e-01 1.461887657642364502e-01 -3.329265415668487549e-01 9.010316133499145508e-01 -1.627111732959747314e-01 2.965237386524677277e-02 8.692595362663269043e-02
-6.250216066837310791e-02 -1.505784541368484497e-01 3.625852763652801514e-01 -1.518810391426086426e-01 8.262643218040466309e-01 6.335118412971496582e-02 -3.178297281265258789e-01 1.764712929725646973e-01
2.385755032300949097e-01 4.616207182407379150e-01 5.344470739364624023e-01 3.757469058036804199e-01 8.954425901174545288e-02 6.164738163352012634e-02 1.334143579006195068e-01 5.230208039283752441e-01
-4.292489588260650635e-01 -2.594473659992218018e-01 4.411434829235076904e-01 6.110265851020812988e-01 3.298992514610290527e-01 -1.630161851644515991e-01 1.570680737495422363e-01 1.428047418594360352e-01
-6.682093739509582520e-01 -7.910671830177307129e-02 4.944906830787658691e-01 6.289876997470855713e-02 2.803852260112762451e-01 -2.217833399772644043e-01 1.327496767044067383e-01 3.915800452232360840e-01
1.474625803530216217e-02 4.203303754329681396e-01 5.511601567268371582e-01 -3.393032848834991455e-01 4.614722728729248047e-01 -3.849946260452270508e-01 2.477791160345077515e-02 2.059352248907089233e-01
-6.321545839309692383e-01 2.741695344448089600e-01 -1.319648474454879761e-01 -2.483868449926376343e-01 5.456501841545104980e-01 1.180225238204002380e-01 1.751412823796272278e-02 3.662383854389190674e-01
-4.252640008926391602e-01 6.058850288391113281e-01 -3.078557848930358887e-01 8.590025454759597778e-02 3.649008572101593018e-01 -1.431227624416351318e-01 2.375012338161468506e-01 3.739738464355468750e-01
-1.160860583186149597e-01 -9.323606640100479126e-02 6.513739228248596191e-01 5.632270574569702148e-01 2.676407098770141602e-01 -8.792670816183090210e-02 3.912263214588165283e-01 -6.243256106972694397e-02
-3.429049849510192871e-01 3.999335765838623047e-01 7.888048142194747925e-02 -8.741119503974914551e-02 4.295333921909332275e-01 4.002472758293151855e-01 -3.255249261856079102e-01 5.078808665275573730e-01
4.179708659648895264e-02 4.596920311450958252e-01 -3.350241482257843018e-01 3.901477158069610596e-01 5.527725815773010254e-01 -2.079801708459854126e-01 -1.720492541790008545e-02 4.163777232170104980e-01
-5.760236382484436035e-01 5.952167510986328125e-01 2.216074801981449127e-02 1.064504757523536682e-01 1.918899863958358765e-01 4.964682161808013916e-01 1.332148760557174683e-01 3.228380158543586731e-02
-6.033385992050170898e-01 -2.209544181823730469e-01 3.715544342994689941e-01 3.632329404354095459e-01 3.193644881248474121e-01 -1.643776297569274902e-01 1.451801806688308716e-01 4.087541401386260986e-01
-2.073831260204315186e-01 2.041181921958923340e-01 5.950527191162109375e-01 6.492977738380432129e-01 1.301156878471374512e-01 1.609835326671600342e-01 1.586481928825378418e-01 -2.676521539688110352e-01
-5.404139161109924316e-01 7.156473994255065918e-01 -3.141390904784202576e-02 -1.881729252636432648e-02 2.033040821552276611e-01 1.596180498600006104e-01 3.558149635791778564e-01 3.233936429023742676e-02
-3.322880566120147705e-01 5.953788291662931442e-03 3.619127869606018066e-01 8.520537056028842926e-03 3.852415382862091064e-01 -4.694156721234321594e-02 -6.249635815620422363e-01 4.661563634872436523e-01
-3.545751869678497314e-01 4.806276559829711914e-01 -1.112287417054176331e-01 5.006100535392761230e-01 1.964003965258598328e-02 5.427180528640747070e-01 -2.608118653297424316e-01 1.316805928945541382e-01
-6.099878996610641479e-02 3.767748177051544189e-01 3.360145986080169678e-01 8.636971563100814819e-02 4.488046169281005859e-01 -3.351602554321289062e-01 6.441773772239685059e-01 7.233058661222457886e-02
-1.465827226638793945e-01 -9.990213811397552490e-02 6.487098336219787598e-01 5.148823261260986328e-01 3.147041797637939453e-01 -4.748271405696868896e-02 4.194941520690917969e-01 -7.304867357015609741e-02
-2.065663933753967285e-01 6.084230542182922363e-01 5.884832143783569336e-01 8.843823522329330444e-02 -5.343502759933471680e-02 -4.413758516311645508e-01 6.576135754585266113e-02 1.761401295661926270e-01
-4.501037001609802246e-01 5.120643973350524902e-01 8.452114462852478027e-02 8.255393058061599731e-02 1.127541214227676392e-01 2.159791588783264160e-01 -4.837264716625213623e-01 4.773740768432617188e-01
-5.619848370552062988e-01 -9.589347988367080688e-02 -1.071942597627639771e-01 2.945802211761474609e-01 6.497069001197814941e-01 -6.494854576885700226e-03 3.799217343330383301e-01 -1.010326594114303589e-01
-2.792882621288299561e-01 7.761549949645996094e-02 -1.297157704830169678e-01 3.688364624977111816e-01 6.981432437896728516e-01 2.228887081146240234e-01 3.118828833103179932e-01 -3.588217198848724365e-01
2.004362642765045166e-02 2.480918020009994507e-01 -9.070737659931182861e-02 4.293466359376907349e-02 8.376281857490539551e-01 -3.006696105003356934e-01 3.683191835880279541e-01 1.718039624392986298e-02
-3.941957950592041016e-01 -7.078361511230468750e-02 -7.090157270431518555e-02 1.764380186796188354e-01 7.779760956764221191e-01 1.690402626991271973e-01 3.881280720233917236e-01 -1.377568393945693970e-01
-2.645214200019836426e-01 3.937100172042846680e-01 -2.036053836345672607e-01 4.881570935249328613e-01 2.633008360862731934e-01 -2.654840648174285889e-01 5.601552128791809082e-01 2.041703015565872192e-01
-5.841035842895507812e-01 1.910023987293243408e-01 -3.143508434295654297e-01 5.613061785697937012e-01 3.501539230346679688e-01 -1.201697811484336853e-01 -5.132330954074859619e-02 -2.622545659542083740e-01
-7.413840293884277344e-01 -6.331422179937362671e-02 3.587297499179840088e-01 2.074323147535324097e-01 4.409015178680419922e-01 2.147198617458343506e-01 -7.155722472816705704e-03 -1.845963150262832642e-01
-4.323861002922058105e-01 3.875614702701568604e-01 -2.176050841808319092e-01 2.878992259502410889e-01 3.643278181552886963e-01 -6.032068133354187012e-01 6.460014730691909790e-02 1.784204244613647461e-01
-4.729694426059722900e-01 2.469210475683212280e-01 -2.045167535543441772e-01 4.369188845157623291e-01 5.204169750213623047e-01 1.307176202535629272e-01 2.417355328798294067e-01 -3.691175580024719238e-01
-4.868167042732238770e-01 -6.430299580097198486e-02 6.555163860321044922e-01 1.287493556737899780e-01 2.654203474521636963e-01 -2.195677310228347778e-01 3.533335030078887939e-01 2.628574669361114502e-01
-5.197960138320922852e-01 6.368086338043212891e-01 1.562385708093643188e-01 2.361443936824798584e-01 -3.248319029808044434e-02 3.967698812484741211e-01 -2.767903804779052734e-01 9.496275335550308228e-02
1.211767271161079407e-01 7.110976576805114746e-01 3.159260451793670654e-01 -2.114142924547195435e-01 5.219114422798156738e-01 -1.960599124431610107e-01 -1.559292376041412354e-01 2.466845093294978142e-03
-2.298885881900787354e-01 2.252177894115447998e-01 4.830436706542968750e-01 7.171404361724853516e-01 1.224872097373008728e-01 1.513070315122604370e-01 1.460987478494644165e-01 -2.992738187313079834e-01
-7.285974919795989990e-02 3.127428591251373291e-01 1.833728849887847900e-01 4.146747589111328125e-01 3.903949856758117676e-01 -4.378279745578765869e-01 5.888470411300659180e-01 2.145142294466495514e-02
-4.422509670257568359e-01 3.740740120410919189e-01 -2.494063675403594971e-01 -4.538738355040550232e-02 5.161206722259521484e-01 -4.724187850952148438e-01 -5.811347439885139465e-02 3.275392353534698486e-01
-2.194360494613647461e-01 2.896977961063385010e-01 4.651221930980682373e-01 7.208634614944458008e-01 7.364072650671005249e-02 1.827107369899749756e-01 -5.265168473124504089e-02 -3.006026446819305420e-01
-2.629739940166473389e-01 -1.156506091356277466e-01 4.160629212856292725e-01 3.274509608745574951e-01 5.310081839561462402e-01 -3.765065968036651611e-01 -3.913033902645111084e-01 -2.455442100763320923e-01
-7.396003603935241699e-01 -1.831043511629104614e-01 3.311989009380340576e-01 4.115720987319946289e-01 3.609818220138549805e-01 3.997974470257759094e-02 1.702996902167797089e-02 9.046284854412078857e-02
7.743246853351593018e-02 1.490164399147033691e-01 3.760149702429771423e-02 4.364088177680969238e-01 3.366086483001708984e-01 1.990228146314620972e-01 2.466736584901809692e-01 7.524417042732238770e-01
-7.890223860740661621e-01 1.732776165008544922e-01 3.261441588401794434e-01 -7.701484113931655884e-02 4.017319977283477783e-01 8.352757990360260010e-02 -1.999239921569824219e-01 -1.636531203985214233e-01
-3.289218544960021973e-01 3.209514319896697998e-01 -6.446588784456253052e-02 -3.359679579734802246e-01 7.486931681632995605e-01 -4.893018864095211029e-03 -2.057259231805801392e-01 2.624534368515014648e-01
-3.820774257183074951e-01 6.954699158668518066e-01 8.861099928617477417e-02 2.645551264286041260e-01 7.969834655523300171e-02 2.817650139331817627e-01 -4.522284865379333496e-01 -4.736195132136344910e-02
-3.117564916610717773e-01 8.677350282669067383e-01 1.024656146764755249e-01 8.827291429042816162e-02 4.559903591871261597e-02 -2.105812430381774902e-01 -1.190817058086395264e-01 2.663610875606536865e-01
-4.434252679347991943e-01 6.736059188842773438e-01 1.530450135469436646e-01 2.215589880943298340e-01 1.398296952247619629e-01 3.960218429565429688e-01 -1.549459993839263916e-01 -2.769907414913177490e-01
3.212134838104248047e-01 4.243724644184112549e-01 -7.523067295551300049e-03 1.607058197259902954e-01 7.307320833206176758e-01 2.831109464168548584e-01 2.751016020774841309e-01 -3.232698142528533936e-02
4.232861101627349854e-02 1.158994138240814209e-01 4.822279512882232666e-01 -3.055630326271057129e-01 6.579998731613159180e-01 4.426268637180328369e-01 1.066660061478614807e-01 1.363933086395263672e-01
-5.461728572845458984e-01 2.965012192726135254e-01 -3.379860427230596542e-04 4.312977790832519531e-01 3.159258961677551270e-01 3.862019479274749756e-01 -1.691098660230636597e-01 -3.875631093978881836e-01
-5.600401163101196289e-01 -5.966011062264442444e-02 4.493921697139739990e-01 3.734263777732849121e-01 2.788497209548950195e-01 4.697754979133605957e-01 1.852333396673202515e-01 -9.293934702873229980e-02
1.056272834539413452e-01 4.931691288948059082e-01 3.005735576152801514e-01 -1.962558627128601074e-01 4.947101473808288574e-01 -2.423053085803985596e-01 -2.783574461936950684e-01 4.856268167495727539e-01
-3.656679093837738037e-01 6.506736874580383301e-01 4.335030019283294678e-01 4.985835030674934387e-02 -9.913299232721328735e-02 -3.364961147308349609e-01 -2.599467039108276367e-01 2.487380802631378174e-01
-9.023793041706085205e-02 3.309899568557739258e-01 5.223473310470581055e-01 5.150609612464904785e-01 1.500869691371917725e-01 5.040990710258483887e-01 9.385600686073303223e-02 -2.423169463872909546e-01
-2.543532550334930420e-01 -9.803059697151184082e-02 1.517229378223419189e-01 3.711773157119750977e-01 6.400958299636840820e-01 -2.637173235416412354e-01 -4.441489577293395996e-01 -2.972611784934997559e-01
-4.631520807743072510e-01 3.439484238624572754e-01 -1.757539361715316772e-01 6.168311461806297302e-02 4.715059399604797363e-01 6.271554827690124512e-01 6.118966639041900635e-02 1.144963800907135010e-01
-4.943369701504707336e-02 -1.226495672017335892e-02 2.671936154365539551e-01 -5.785233899950981140e-02 8.278159499168395996e-01 -3.119002655148506165e-02 -4.827596545219421387e-01 -5.794643238186836243e-02
1.168780922889709473e-01 1.311867535114288330e-01 4.311694949865341187e-02 -2.640922926366329193e-02 9.685608148574829102e-01 -1.070964336395263672e-02 -1.133188158273696899e-01 -1.245283260941505432e-01
-8.711376041173934937e-02 8.415040969848632812e-01 -1.522525399923324585e-01 2.208063453435897827e-01 2.674908936023712158e-01 -3.280548155307769775e-01 -1.543305814266204834e-01 9.672862291336059570e-02
-3.437476977705955505e-02 4.019579589366912842e-01 6.218802928924560547e-01 5.561869740486145020e-01 6.516808271408081055e-02 2.880788445472717285e-01 -4.977244883775711060e-02 -2.268384248018264771e-01
-8.118138462305068970e-02 3.463535606861114502e-01 -8.497052639722824097e-02 4.893612861633300781e-01 4.397714436054229736e-01 -5.933201313018798828e-01 -1.389251202344894409e-01 -2.490516453981399536e-01
2.778241634368896484e-01 7.139691710472106934e-01 2.128415852785110474e-01 -5.331137403845787048e-02 5.994781851768493652e-01 -1.132263522595167160e-02 2.727450430393218994e-02 -6.835149228572845459e-02
-1.669855564832687378e-01 1.610890626907348633e-01 1.359568443149328232e-03 1.710112839937210083e-01 6.939017176628112793e-01 -5.390868782997131348e-01 -3.166100084781646729e-01 -2.111001461744308472e-01
-4.523805677890777588e-01 3.657222688198089600e-01 -3.876921534538269043e-01 3.818814456462860107e-01 4.835532307624816895e-01 2.544992268085479736e-01 5.313709005713462830e-02 -2.530679106712341309e-01
-2.877072095870971680e-01 4.564862251281738281e-01 -1.049836575984954834e-01 2.870306074619293213e-01 2.928845882415771484e-01 -2.227248102426528931e-01 6.471013426780700684e-01 2.476063221693038940e-01
-2.230315804481506348e-01 8.127924054861068726e-02 6.163857579231262207e-01 4.837074577808380127e-01 2.715741395950317383e-01 3.672797083854675293e-01 2.706278860569000244e-01 -2.187691330909729004e-01
-4.723743498325347900e-01 7.278491258621215820e-01 2.596522569656372070e-01 -1.962469220161437988e-01 3.116767406463623047e-01 2.062976509332656860e-01 -3.336468338966369629e-02 -1.875272206962108612e-02
-3.463941216468811035e-01 1.827892959117889404e-01 6.937828660011291504e-02 -2.210214585065841675e-01 6.392633318901062012e-01 3.998817801475524902e-01 -2.888412177562713623e-01 3.754237294197082520e-01
-1.990975439548492432e-01 6.231107115745544434e-01 1.899249702692031860e-01 5.129653811454772949e-01 -1.233720332384109497e-01 -3.620381057262420654e-01 -2.906330227851867676e-01 2.052518725395202637e-01
7.702366262674331665e-02 2.774203717708587646e-01 -3.418962657451629639e-01 3.308170437812805176e-01 6.313313245773315430e-01 1.682197153568267822e-01 -2.821295261383056641e-01 4.292994737625122070e-01
-7.398226857185363770e-02 2.350773364305496216e-01 -1.471464037895202637e-01 2.440060824155807495e-01 7.153695225715637207e-01 -5.307587981224060059e-01 -1.641902476549148560e-01 -1.940549165010452271e-01
-1.370119005441665649e-01 6.429470181465148926e-01 3.016946278512477875e-02 4.356406629085540771e-02 3.609673976898193359e-01 -2.512410655617713928e-02 -4.481237530708312988e-01 4.830065071582794189e-01
-1.802287101745605469e-01 3.915533125400543213e-01 -2.962346374988555908e-02 6.432197093963623047e-01 -1.215667743235826492e-02 7.265397906303405762e-02 -4.702148735523223877e-01 4.160120785236358643e-01
9.238541871309280396e-02 6.036788225173950195e-01 2.299975454807281494e-01 3.367555513978004456e-02 3.790885508060455322e-01 -1.899632960557937622e-01 -6.103171706199645996e-01 1.439535915851593018e-01
2.862653508782386780e-02 3.267349898815155029e-01 4.137441515922546387e-01 -2.973850071430206299e-01 6.045386791229248047e-01 4.659738242626190186e-01 1.299920976161956787e-01 1.824995577335357666e-01
-1.663718074560165405e-01 3.201328217983245850e-01 2.535407245159149170e-01 -5.623097717761993408e-02 3.080831766128540039e-01 -5.423664115369319916e-03 -6.740491390228271484e-01 5.030943155288696289e-01
1.201582998037338257e-01 4.660018384456634521e-01 -1.492987126111984253e-01 3.928953707218170166e-01 5.266619920730590820e-01 -3.027596771717071533e-01 3.369187712669372559e-01 3.304494321346282959e-01
-6.426505446434020996e-01 3.678469955921173096e-01 -2.761469781398773193e-01 -1.009728312492370605e-01 4.687404930591583252e-01 -1.520977765321731567e-01 -1.041269078850746155e-01 3.339800238609313965e-01
2.304143607616424561e-01 4.499069452285766602e-01 -2.096792757511138916e-01 2.581355273723602295e-01 6.700137853622436523e-01 9.326207637786865234e-02 1.117967292666435242e-01 4.046959877014160156e-01
-1.039777547121047974e-01 3.051460683345794678e-01 5.233187079429626465e-01 6.651279330253601074e-01 1.018775403499603271e-01 2.360046803951263428e-01 7.953841984272003174e-02 -3.277398943901062012e-01
8.948563784360885620e-02 4.643776416778564453e-01 3.560556471347808838e-01 -3.480293750762939453e-01 6.774057149887084961e-01 -1.159131154417991638e-02 4.340877756476402283e-02 2.599005997180938721e-01
3.624996915459632874e-02 4.008876681327819824e-01 -2.363182306289672852e-01 2.820645570755004883e-01 5.553475022315979004e-01 -1.837179362773895264e-01 4.506442546844482422e-01 3.966419994831085205e-01
1.423822045326232910e-01 7.020553946495056152e-01 2.925359904766082764e-01 -3.471637144684791565e-02 4.666939675807952881e-01 -1.908328942954540253e-02 3.879574835300445557e-01 -1.771565973758697510e-01
1.970618814229965210e-01 2.505007386207580566e-01 5.613738894462585449e-01 -1.704360097646713257e-01 6.145296692848205566e-01 3.798997700214385986e-01 -1.583296209573745728e-01 8.478250354528427124e-02
-3.858771622180938721e-01 1.200139746069908142e-01 6.289258599281311035e-01 4.029192030429840088e-01 2.304152548313140869e-01 3.021748065948486328e-01 2.178644537925720215e-01 -2.948525846004486084e-01
-3.860302567481994629e-01 3.629492223262786865e-01 3.801869153976440430e-01 -3.166808784008026123e-01 2.050658166408538818e-01 1.827603578567504883e-01 3.970901370048522949e-01 4.912085235118865967e-01
-1.450587511062622070e-01 -1.852024495601654053e-01 6.382901072502136230e-01 6.531391143798828125e-01 2.293920218944549561e-01 -1.022689938545227051e-01 1.935460865497589111e-01 1.005649939179420471e-01
-1.917149871587753296e-01 5.168530344963073730e-01 9.851129353046417236e-02 -1.033323630690574646e-02 5.668919086456298828e-01 3.838665485382080078e-01 -3.808325827121734619e-01 2.693388760089874268e-01
-5.321306586265563965e-01 6.538077592849731445e-01 2.546865940093994141e-01 -1.849800944328308105e-01 2.757522165775299072e-01 3.353115916252136230e-01 -3.791995812207460403e-03 -4.245029017329216003e-02
-2.600773572921752930e-01 2.159321755170822144e-01 6.711044162511825562e-02 4.192456603050231934e-01 3.387685418128967285e-01 -7.032139301300048828e-01 -2.788278758525848389e-01 -1.358060687780380249e-01
-5.099671334028244019e-02 3.825472295284271240e-01 1.224883496761322021e-01 7.045558691024780273e-01 2.578115789219737053e-03 -2.422417402267456055e-01 -5.136335492134094238e-01 1.309487372636795044e-01
-1.168023496866226196e-01 1.600072830915451050e-01 -1.777326166629791260e-01 7.530556917190551758e-01 3.447702229022979736e-01 -1.225999072194099426e-01 -4.769612550735473633e-01 2.615004405379295349e-02
-9.538743644952774048e-02 1.946807652711868286e-01 5.041083693504333496e-01 6.071024537086486816e-01 1.916190832853317261e-01 5.280957221984863281e-01 1.101550925523042679e-02 -1.207379028201103210e-01
-1.914103627204895020e-01 1.794072538614273071e-01 -1.202383488416671753e-01 3.521301448345184326e-01 5.921281576156616211e-01 -5.957077741622924805e-01 -1.839776784181594849e-01 -2.310646772384643555e-01
-5.694956183433532715e-01 9.857866168022155762e-02 2.494216710329055786e-01 -5.631411448121070862e-02 5.997171998023986816e-01 2.007649093866348267e-01 -4.160191416740417480e-01 -1.659381836652755737e-01
-3.378414809703826904e-01 -2.606327831745147705e-01 1.901298463344573975e-01 2.844891548156738281e-01 6.238761544227600098e-01 -9.731140732765197754e-02 -5.316171050071716309e-01 1.397954374551773071e-01
-7.552734762430191040e-02 -7.270784117281436920e-03 -1.703049987554550171e-03 5.884227156639099121e-02 9.596388339996337891e-01 2.433694899082183838e-01 4.572089016437530518e-02 -9.247580170631408691e-02
-3.390116095542907715e-01 1.592954844236373901e-01 6.963149309158325195e-01 2.572104036808013916e-01 2.731183171272277832e-01 3.108362853527069092e-02 -1.727325767278671265e-01 -4.508745670318603516e-01
-8.747250586748123169e-02 -1.408951580524444580e-01 4.936396479606628418e-01 8.192672729492187500e-01 1.788007766008377075e-01 -1.023822836577892303e-02 1.254407167434692383e-01 9.903615713119506836e-02
-4.287433922290802002e-01 5.379536151885986328e-01 1.334205269813537598e-01 3.379182890057563782e-02 4.113917052745819092e-01 3.467178046703338623e-01 -4.404021799564361572e-01 1.563068032264709473e-01
-4.664373099803924561e-01 5.964835882186889648e-01 9.093319624662399292e-02 2.013350725173950195e-01 3.448762297630310059e-01 4.372243881225585938e-01 -1.473741978406906128e-01 -2.145110666751861572e-01
-1.135060191154479980e-01 1.970156729221343994e-01 1.896358728408813477e-01 3.528105020523071289e-01 1.560789495706558228e-01 2.029247134923934937e-01 3.004882633686065674e-01 7.950044274330139160e-01
-5.909329280257225037e-03 2.739407718181610107e-01 1.428541243076324463e-01 3.607417047023773193e-01 5.018138289451599121e-01 -6.897962093353271484e-01 -1.670034378767013550e-01 -1.373090147972106934e-01
-3.513212800025939941e-01 4.061366021633148193e-01 1.178819220513105392e-02 1.465452313423156738e-01 3.658915460109710693e-01 7.284728288650512695e-01 -1.575369238853454590e-01 2.539056912064552307e-02
-7.123091816902160645e-02 -2.225182019174098969e-02 3.226437866687774658e-01 1.694423705339431763e-01 4.479292929172515869e-01 -1.717575192451477051e-01 -6.850150823593139648e-01 4.027835130691528320e-01
3.097983896732330322e-01 6.831704378128051758e-01 -6.379659287631511688e-03 3.418021798133850098e-01 3.548328578472137451e-01 4.013478755950927734e-01 7.290703058242797852e-02 1.677255183458328247e-01
-4.323575794696807861e-01 5.092416405677795410e-01 -1.114512905478477478e-01 2.175635658204555511e-02 3.995451033115386963e-01 5.793881416320800781e-01 -3.679127618670463562e-02 2.101542055606842041e-01
-5.753390789031982422e-01 7.338874936103820801e-01 2.466130256652832031e-02 -5.645930022001266479e-02 2.571894824504852295e-01 1.635125279426574707e-01 1.816833764314651489e-01 -2.658286131918430328e-02
-3.531925752758979797e-02 6.625912189483642578e-01 4.172687232494354248e-01 1.202540546655654907e-01 2.334897220134735107e-01 -3.403518199920654297e-01 3.849025368690490723e-01 2.294438183307647705e-01
-2.607521116733551025e-01 4.696749746799468994e-01 1.797112524509429932e-01 -1.544331908226013184e-01 3.165493607521057129e-01 3.190953433513641357e-01 5.669477581977844238e-01 3.630605638027191162e-01
-3.153193593025207520e-01 7.021930217742919922e-01 -4.280006140470504761e-02 5.144383907318115234e-01 -1.983464062213897705e-01 -2.065254300832748413e-01 -4.380632936954498291e-02 2.389707118272781372e-01
-2.662489116191864014e-01 5.259628295898437500e-01 1.396992355585098267e-01 -8.499277383089065552e-02 3.432567417621612549e-01 5.336577892303466797e-01 -3.071766197681427002e-01 3.588335514068603516e-01
-3.709776699542999268e-01 7.661085724830627441e-01 -2.589470706880092621e-02 2.641146071255207062e-02 3.032295107841491699e-01 -1.559163033962249756e-01 3.218593597412109375e-01 2.328812479972839355e-01
4.635098576545715332e-01 3.205367922782897949e-01 2.788476347923278809e-01 2.485485672950744629e-01 6.886795759201049805e-01 -2.086080014705657959e-01 1.541624814271926880e-01 -3.632674366235733032e-02
-4.718557745218276978e-02 2.951066941022872925e-02 1.217929199337959290e-01 6.332982182502746582e-01 3.767041563987731934e-01 -1.889406889677047729e-01 -6.308720111846923828e-01 7.347425818443298340e-02
-1.250692605972290039e-01 4.319608211517333984e-01 2.784229516983032227e-01 -3.151860535144805908e-01 5.123278498649597168e-01 4.911005198955535889e-01 -1.942947208881378174e-01 2.819502055644989014e-01
-5.840111151337623596e-02 5.750419497489929199e-01 3.896157443523406982e-01 -2.418049722909927368e-01 4.195611774921417236e-01 5.514194816350936890e-02 3.970196247100830078e-01 3.448899388313293457e-01
4.060279577970504761e-02 3.527338504791259766e-01 2.772143781185150146e-01 -1.220026612281799316e-01 5.784500241279602051e-01 6.135645508766174316e-01 2.412790805101394653e-01 1.136505231261253357e-01
-6.034539341926574707e-01 4.756550192832946777e-01 -1.822654753923416138e-01 6.554072606377303600e-04 4.125601351261138916e-01 3.557657599449157715e-01 -1.741333901882171631e-01 2.219838649034500122e-01
1.898948401212692261e-01 2.648827433586120605e-01 -1.892903894186019897e-01 9.625159204006195068e-02 8.919120430946350098e-01 -1.105818971991539001e-01 1.218909993767738342e-01 1.615210622549057007e-01
-3.884378373622894287e-01 2.979399450123310089e-02 6.900364756584167480e-01 4.523889720439910889e-01 2.003953605890274048e-01 3.189954459667205811e-01 -6.872953847050666809e-03 -1.595568805932998657e-01
7.081191241741180420e-02 6.889508366584777832e-01 5.844013690948486328e-01 -2.721281908452510834e-02 3.096469640731811523e-01 -1.093469001352787018e-02 1.194567978382110596e-01 2.603771984577178955e-01
-8.255185484886169434e-01 1.465841233730316162e-01 3.711918294429779053e-01 6.797569990158081055e-02 3.154500126838684082e-01 9.375742077827453613e-02 -1.156125143170356750e-01 -1.815567463636398315e-01
-2.004725039005279541e-01 1.427457630634307861e-01 -8.553890138864517212e-02 5.808539390563964844e-01 3.739015161991119385e-01 -2.993787825107574463e-01 6.014887690544128418e-01 -5.922441184520721436e-02
-3.617072999477386475e-01 5.419023633003234863e-01 1.615932434797286987e-01 -1.791234463453292847e-01 3.273271024227142334e-01 3.969662785530090332e-01 -3.366374224424362183e-02 5.014515519142150879e-01
-9.976054728031158447e-02 3.775027990341186523e-01 2.391303777694702148e-01 6.523808240890502930e-01 -1.232161745429039001e-01 -2.009827345609664917e-01 -5.028713345527648926e-01 2.372753769159317017e-01
-5.461465120315551758e-01 7.323293089866638184e-01 3.516217768192291260e-01 -8.973635733127593994e-03 1.024382654577493668e-02 -1.420692950487136841e-01 -1.312205791473388672e-01 6.474484503269195557e-02
-3.781531453132629395e-01 4.518871307373046875e-01 -9.972606599330902100e-02 2.372779399156570435e-01 5.401757955551147461e-01 2.223625481128692627e-01 1.494558006525039673e-01 -4.722076058387756348e-01
1.823041886091232300e-01 2.112917602062225342e-01 4.842848479747772217e-01 4.246331751346588135e-01 1.517980247735977173e-01 -2.075729370117187500e-01 1.496968120336532593e-01 6.470992565155029297e-01
-1.483404487371444702e-01 1.390978042036294937e-02 7.399187684059143066e-01 4.858583807945251465e-01 2.464472055435180664e-01 1.657158732414245605e-01 3.210521340370178223e-01 -5.469085648655891418e-02
-3.056272864341735840e-01 6.292983889579772949e-02 -1.120912805199623108e-01 4.845552742481231689e-01 5.091185569763183594e-01 -5.231905579566955566e-01 -2.872428297996520996e-01 -1.995872706174850464e-01
-1.700884252786636353e-01 6.932246088981628418e-01 5.089802742004394531e-01 -3.775587771087884903e-03 3.059021383523941040e-02 -2.883421480655670166e-01 -3.425286412239074707e-01 1.732968986034393311e-01
-4.053861200809478760e-01 1.733034998178482056e-01 5.987702608108520508e-01 3.396621942520141602e-01 2.018802314996719360e-01 3.176580071449279785e-01 3.754815161228179932e-01 -2.215470522642135620e-01
3.997592031955718994e-01 5.716266036033630371e-01 8.236425369977951050e-02 3.854241669178009033e-01 4.198512434959411621e-01 3.013281226158142090e-01 -2.438994646072387695e-01 1.775931715965270996e-01
-1.037357673048973083e-01 2.314161509275436401e-01 -7.068882137537002563e-02 1.676594913005828857e-01 7.011657357215881348e-01 -6.213969588279724121e-01 -6.031716242432594299e-02 -1.455101370811462402e-01
-2.379462569952011108e-01 -5.612104386091232300e-02 1.557003613561391830e-02 7.761571407318115234e-01 2.488200217485427856e-01 -4.559599459171295166e-01 -2.284421026706695557e-01 1.247925460338592529e-01
-8.362048864364624023e-02 5.128687620162963867e-01 5.578176975250244141e-01 -3.025377988815307617e-01 2.858826220035552979e-01 -3.523153960704803467e-01 -1.380444169044494629e-01 3.199568688869476318e-01
-6.175020337104797363e-01 -1.822675019502639771e-02 6.540505290031433105e-01 1.539226621389389038e-01 3.307469487190246582e-01 -4.998391121625900269e-02 -5.357508361339569092e-02 -2.283035367727279663e-01
-5.915248394012451172e-01 4.986180067062377930e-01 -1.326976623386144638e-02 4.211733117699623108e-03 3.756127059459686279e-01 4.933215975761413574e-01 -2.962855622172355652e-02 1.263158917427062988e-01
1.399429589509963989e-01 5.021501183509826660e-01 5.783222317695617676e-01 -3.053390979766845703e-01 4.901435077190399170e-01 4.953830689191818237e-02 5.172944441437721252e-02 2.349508404731750488e-01
8.055205643177032471e-02 5.037111043930053711e-01 1.901978850364685059e-01 -1.534208655357360840e-01 8.103455901145935059e-01 -6.938020139932632446e-02 6.630352139472961426e-02 -1.191778853535652161e-01
2.546094357967376709e-01 4.233251214027404785e-01 -6.271652877330780029e-02 1.321728080511093140e-01 7.436859607696533203e-01 -1.296913325786590576e-01 1.167052891105413437e-02 4.056377708911895752e-01
-1.968035548925399780e-01 1.015590429306030273e-01 4.367668181657791138e-02 3.689527809619903564e-01 6.470286846160888672e-01 -4.808181524276733398e-01 -1.586329340934753418e-01 -3.713806867599487305e-01
-2.676858305931091309e-01 4.129012674093246460e-02 2.168813496828079224e-01 6.926741600036621094e-01 3.316454887390136719e-01 1.537751555442810059e-01 4.100070893764495850e-01 -3.131502866744995117e-01
3.481554388999938965e-01 7.191903591156005859e-01 3.377803862094879150e-01 1.883317083120346069e-01 4.169910252094268799e-01 -7.321716286242008209e-03 3.757335990667343140e-02 1.914205551147460938e-01
-9.930888563394546509e-02 1.750895828008651733e-01 7.539469003677368164e-01 4.626773893833160400e-01 1.521179974079132080e-01 2.469875365495681763e-01 2.820852696895599365e-01 -1.151530668139457703e-01
-6.021136417984962463e-02 2.208545207977294922e-01 7.421860694885253906e-01 3.233201503753662109e-01 2.511492669582366943e-01 1.403158009052276611e-01 4.329039156436920166e-01 -1.484975665807723999e-01
-4.911765456199645996e-01 6.021459698677062988e-01 -4.385471045970916748e-01 2.934139668941497803e-01 3.194532990455627441e-01 -7.096342742443084717e-02 -7.835453748703002930e-02 6.726671755313873291e-02
-3.031454682350158691e-01 7.741813547909259796e-03 -1.099268570542335510e-01 2.549211084842681885e-01 7.243840694427490234e-01 2.798567414283752441e-01 4.565283358097076416e-01 -1.396567225456237793e-01
-7.282382249832153320e-01 1.045680344104766846e-01 3.955417275428771973e-01 -4.207290709018707275e-02 4.780175983905792236e-01 -7.509169727563858032e-02 -2.360479831695556641e-01 -1.032136008143424988e-01
-1.367153823375701904e-01 5.769081711769104004e-01 5.234698653221130371e-01 -1.809226870536804199e-01 1.596336513757705688e-01 -3.711352944374084473e-01 -2.433615922927856445e-01 3.453736603260040283e-01
7.283926010131835938e-02 1.343885511159896851e-01 5.491999387741088867e-01 -4.008277952671051025e-01 5.730910301208496094e-01 3.419375717639923096e-01 1.266934722661972046e-01 2.300976961851119995e-01
-2.427311390638351440e-01 2.355001866817474365e-01 -1.792331486940383911e-01 7.989423722028732300e-02 6.930886507034301758e-01 -5.933548212051391602e-01 -1.188509315252304077e-01 -2.337601035833358765e-02
-7.405792474746704102e-01 6.603834778070449829e-02 1.199278309941291809e-01 1.702688187360763550e-01 5.065494179725646973e-01 3.301654756069183350e-01 2.817569067701697350e-03 -1.954420506954193115e-01
-1.793638467788696289e-01 -2.267687208950519562e-02 4.609324783086776733e-02 7.570344209671020508e-01 2.968002557754516602e-01 -5.441040992736816406e-01 8.542854338884353638e-02 2.551248669624328613e-02
5.548510327935218811e-02 2.577778697013854980e-01 -6.727918982505798340e-02 3.123545348644256592e-01 5.495867133140563965e-01 -2.680398225784301758e-01 5.038522481918334961e-01 4.479086399078369141e-01
3.361900746822357178e-01 2.324405461549758911e-01 2.248383015394210815e-01 1.422750949859619141e-01 8.011022210121154785e-01 -3.367470800876617432e-01 5.142985284328460693e-02 -6.591369956731796265e-02
-2.514908313751220703e-01 -1.854889243841171265e-01 4.417984187602996826e-01 7.863547801971435547e-01 2.714267075061798096e-01 -1.079889759421348572e-02 5.584128946065902710e-02 -1.090838313102722168e-01
-2.758286595344543457e-01 8.905639648437500000e-01 9.356305748224258423e-02 9.587080031633377075e-02 8.341934531927108765e-02 1.742963790893554688e-01 1.919779330492019653e-01 1.966613978147506714e-01
-2.452505975961685181e-01 5.098874568939208984e-01 2.132363617420196533e-01 -3.379753828048706055e-01 4.236382544040679932e-01 1.311393380165100098e-01 3.721568286418914795e-01 4.301188290119171143e-01
-4.214774817228317261e-03 1.706410199403762817e-01 7.044781744480133057e-02 2.906535752117633820e-02 7.335903644561767578e-01 -3.888093829154968262e-01 2.748962640762329102e-01 4.473933279514312744e-01
-5.415895581245422363e-01 2.317268997430801392e-01 1.042265146970748901e-01 3.949637711048126221e-02 4.858074188232421875e-01 3.040073812007904053e-01 -5.469692349433898926e-01 -1.138232946395874023e-01
-1.765363812446594238e-01 3.000360429286956787e-01 -1.411826014518737793e-01 5.635687708854675293e-01 4.228436052799224854e-01 -5.382707118988037109e-01 -2.389416992664337158e-01 -1.250829696655273438e-01
-3.724158108234405518e-01 3.732937276363372803e-01 3.777186572551727295e-02 6.120036244392395020e-01 -9.213944524526596069e-02 1.639776080846786499e-01 -5.373087525367736816e-01 1.480000168085098267e-01
-1.345655471086502075e-01 9.754124283790588379e-02 -7.676843553781509399e-02 7.056105136871337891e-01 4.439031481742858887e-01 -4.467909038066864014e-01 -1.817390918731689453e-01 -1.972233802080154419e-01
-2.843683362007141113e-01 5.958662033081054688e-01 5.347633361816406250e-01 -1.189610064029693604e-01 1.042527854442596436e-01 -3.971688151359558105e-01 -1.489132642745971680e-01 2.704950273036956787e-01
-5.415785908699035645e-01 4.796751141548156738e-01 -3.943410888314247131e-02 -3.088632822036743164e-01 5.075557827949523926e-01 -1.829206794500350952e-01 1.709680259227752686e-01 2.436182647943496704e-01
1.810264587402343750e-02 4.702745676040649414e-01 -3.908433318138122559e-01 4.421924054622650146e-01 5.921059846878051758e-01 -2.437318265438079834e-01 1.160335764288902283e-01 8.223728090524673462e-02
-2.328740060329437256e-02 5.977661907672882080e-02 5.108706951141357422e-01 1.318566799163818359e-01 6.803364753723144531e-01 -1.054981648921966553e-01 4.041908979415893555e-01 -2.831102311611175537e-01
2.364157140254974365e-01 3.355830609798431396e-01 -4.340549930930137634e-03 5.263793468475341797e-02 8.863524794578552246e-01 -1.904728859663009644e-01 8.512737229466438293e-03 -8.202879875898361206e-02
-6.967794299125671387e-01 8.359636180102825165e-03 1.057111024856567383e-01 2.672445774078369141e-01 4.072314798831939697e-01 5.147294402122497559e-01 -1.986219547688961029e-02 -2.560817264020442963e-02
-6.065581440925598145e-01 6.273597478866577148e-01 6.642005592584609985e-02 2.990144491195678711e-01 8.405559696257114410e-03 3.448266088962554932e-01 -6.362285465002059937e-02 1.471795886754989624e-01
-1.306435912847518921e-01 -1.284062415361404419e-01 5.517527461051940918e-01 6.690066456794738770e-01 3.183960020542144775e-01 7.111413776874542236e-02 3.163569271564483643e-01 -8.904017508029937744e-02
-7.571480870246887207e-01 -9.038765728473663330e-02 3.586504757404327393e-01 1.131805479526519775e-01 3.231119513511657715e-01 -1.488678306341171265e-01 1.833444088697433472e-01 3.419629335403442383e-01
-4.404356181621551514e-01 4.710389673709869385e-01 -1.324583683162927628e-02 -2.884021997451782227e-01 4.876228570938110352e-01 -7.535676658153533936e-02 9.660402685403823853e-02 4.979961812496185303e-01
-5.764588713645935059e-01 1.720192581415176392e-01 -3.058977425098419189e-01 -4.017040133476257324e-02 5.832474231719970703e-01 -3.679902255535125732e-01 -4.534641280770301819e-02 2.554739415645599365e-01
-1.336082071065902710e-01 1.028616130352020264e-01 9.350866079330444336e-02 1.209514401853084564e-02 8.484206795692443848e-01 -4.073959216475486755e-02 2.970072031021118164e-01 -3.911361396312713623e-01
-1.356023848056793213e-01 4.740123823285102844e-02 1.528724282979965210e-01 -2.248011082410812378e-01 9.205579757690429688e-01 6.789803504943847656e-02 -2.162995487451553345e-01 -8.146771788597106934e-02
-2.592280507087707520e-01 -3.538711229339241982e-03 1.156895980238914490e-01 4.937196373939514160e-01 5.197499990463256836e-01 8.929786086082458496e-02 4.996411502361297607e-01 -3.845641314983367920e-01
-3.670377433300018311e-01 -2.848215699195861816e-01 4.638300836086273193e-01 5.374960899353027344e-01 4.145175814628601074e-01 -2.573760747909545898e-01 -3.624221310019493103e-02 2.018392235040664673e-01
-4.608847200870513916e-01 4.479700922966003418e-01 1.794407814741134644e-01 9.758289903402328491e-02 2.896826863288879395e-01 6.609045863151550293e-01 -5.712569877505302429e-02 1.456448137760162354e-01
-4.817901551723480225e-01 -1.200490444898605347e-01 4.852833449840545654e-01 2.699722945690155029e-01 5.870627760887145996e-01 1.559299677610397339e-01 2.030187696218490601e-01 -1.868369877338409424e-01
-1.348808705806732178e-01 2.329728603363037109e-01 -3.336592391133308411e-02 -1.048874184489250183e-01 8.987315893173217773e-01 9.106729179620742798e-02 -1.805905997753143311e-01 -2.584404051303863525e-01
-6.385771632194519043e-01 3.287784457206726074e-01 -1.109634265303611755e-01 -2.871705964207649231e-02 5.430749654769897461e-01 3.682079315185546875e-01 -1.989902704954147339e-01 2.969555370509624481e-02
2.696071267127990723e-01 1.273636519908905029e-01 2.348180264234542847e-01 4.364863336086273193e-01 6.493180394172668457e-01 2.678715884685516357e-01 -3.936197459697723389e-01 1.308627575635910034e-01
-5.178597569465637207e-01 2.073963284492492676e-01 -3.845737501978874207e-02 6.935182958841323853e-02 5.899908542633056641e-01 2.315706461668014526e-01 -5.291938185691833496e-01 2.755307964980602264e-02
-5.551975369453430176e-01 5.833051800727844238e-01 8.886168152093887329e-02 9.797576069831848145e-02 1.887136697769165039e-01 5.259661078453063965e-01 -1.473137736320495605e-01 7.790289353579282761e-03
7.351505011320114136e-02 3.426179289817810059e-01 7.093482613563537598e-01 3.740603923797607422e-01 1.590424776077270508e-01 4.119581878185272217e-01 -1.261479407548904419e-02 -1.973554641008377075e-01
-3.735838085412979126e-02 6.923632025718688965e-01 2.658987641334533691e-01 -1.400138288736343384e-01 5.077763199806213379e-01 7.651368528604507446e-02 3.685077428817749023e-01 1.715879887342453003e-01
-4.594965577125549316e-01 1.419028341770172119e-01 -1.907855570316314697e-01 5.114431977272033691e-01 5.415860414505004883e-01 3.723781928420066833e-02 1.574544906616210938e-01 -3.889204263687133789e-01
-4.304535686969757080e-02 1.680184900760650635e-01 5.301845073699951172e-01 6.775524020195007324e-01 1.702584624290466309e-01 4.183809459209442139e-01 1.229201853275299072e-01 -1.029759645462036133e-01
-5.111625790596008301e-01 5.755090117454528809e-01 4.333823919296264648e-02 4.248090982437133789e-01 8.898203261196613312e-03 7.149361819028854370e-02 -4.689951241016387939e-01 -3.775940043851733208e-03
1.123484596610069275e-01 4.069632887840270996e-01 2.588286995887756348e-01 4.457131624221801758e-01 3.809186816215515137e-01 -2.029132992029190063e-01 -5.876471996307373047e-01 -1.565383523702621460e-01
1.219176873564720154e-01 6.448674798011779785e-01 4.824453890323638916e-01 8.032803982496261597e-02 2.364666759967803955e-01 -5.084635019302368164e-01 1.266510412096977234e-02 1.243532299995422363e-01
1.608616858720779419e-01 4.828998148441314697e-01 4.828744530677795410e-01 1.417662948369979858e-01 2.964174449443817139e-01 -3.289170861244201660e-01 -2.970410287380218506e-01 4.509800076484680176e-01
-3.770318925380706787e-01 4.474040567874908447e-01 6.707679480314254761e-02 -2.975354790687561035e-01 4.541808068752288818e-01 1.169992089271545410e-01 4.139909148216247559e-01 4.162840843200683594e-01
9.995264559984207153e-02 6.072940677404403687e-02 2.766582369804382324e-01 5.983607172966003418e-01 1.937251240015029907e-01 -1.406759321689605713e-01 -5.632494390010833740e-02 7.008954286575317383e-01
-2.543538510799407959e-01 -1.363123655319213867e-01 2.569291591644287109e-01 2.499094307422637939e-01 4.521188437938690186e-01 4.452442284673452377e-03 -4.644620418548583984e-01 6.067120432853698730e-01
-5.608472228050231934e-01 3.737525641918182373e-01 5.292836576700210571e-02 -1.464077085256576538e-01 6.082077026367187500e-01 1.803741157054901123e-01 -8.141725510358810425e-02 3.353244066238403320e-01
3.303783759474754333e-02 1.680796295404434204e-01 3.493636548519134521e-01 4.645066857337951660e-01 2.642574012279510498e-01 -5.919530987739562988e-01 4.330470561981201172e-01 1.583229303359985352e-01
2.236939072608947754e-01 2.516527771949768066e-01 -1.617132425308227539e-01 3.283868730068206787e-01 7.051508426666259766e-01 -1.197906807065010071e-01 1.007006913423538208e-01 4.805359840393066406e-01
-4.843063056468963623e-01 3.376527428627014160e-01 1.644436866044998169e-01 2.674449086189270020e-01 4.488905072212219238e-01 2.265410721302032471e-01 -1.063922122120857239e-01 -5.373330712318420410e-01
-6.212136149406433105e-01 5.454777479171752930e-01 1.139531135559082031e-01 5.580706521868705750e-02 1.966633945703506470e-01 5.037171244621276855e-01 6.677047163248062134e-02 5.985185131430625916e-02
6.211786717176437378e-02 -8.732664585113525391e-02 -1.531706899404525757e-01 1.714803874492645264e-01 7.804591655731201172e-01 2.688552737236022949e-01 2.744949758052825928e-01 4.229674935340881348e-01
-3.133182227611541748e-02 7.097927480936050415e-02 -3.369871526956558228e-02 3.216212391853332520e-01 8.095577955245971680e-01 -3.145051896572113037e-01 -2.783332765102386475e-01 -2.400782555341720581e-01
-6.236667633056640625e-01 -1.996342688798904419e-01 4.340438544750213623e-01 2.410811334848403931e-01 3.804658055305480957e-01 -6.010093912482261658e-02 -1.950507760047912598e-01 3.718340694904327393e-01
-3.691464066505432129e-01 3.479995727539062500e-01 5.816559866070747375e-02 -4.648657888174057007e-02 4.060156643390655518e-01 2.844839990139007568e-01 -4.355403184890747070e-01 5.491882562637329102e-01
1.521390825510025024e-01 7.016718387603759766e-01 4.503589868545532227e-01 -8.725232630968093872e-02 4.617674350738525391e-01 -6.350133568048477173e-02 1.733834445476531982e-01 -1.635564714670181274e-01
-6.722923517227172852e-01 -1.752392202615737915e-01 4.491283893585205078e-01 4.169221520423889160e-01 2.958143651485443115e-01 7.869312912225723267e-02 1.161144673824310303e-01 1.859906464815139771e-01
-4.456736445426940918e-01 1.538910418748855591e-01 -2.090377211570739746e-01 -1.624845713376998901e-01 7.366353273391723633e-01 7.672724872827529907e-02 -2.505251765251159668e-01 3.103433251380920410e-01
-3.437758088111877441e-01 9.245753288269042969e-03 5.680654048919677734e-01 8.726342022418975830e-02 4.570691585540771484e-01 4.409783482551574707e-01 -3.512038290500640869e-01 -1.571665555238723755e-01
-3.132058680057525635e-02 8.598501682281494141e-01 2.610007524490356445e-01 -1.114737316966056824e-01 3.144216835498809814e-01 1.671819835901260376e-01 2.052161097526550293e-01 1.010162085294723511e-01
-1.565631181001663208e-01 2.039050012826919556e-01 -1.217775717377662659e-01 4.081171452999114990e-01 5.706699490547180176e-01 -4.902086555957794189e-01 -3.998260200023651123e-01 -1.633762717247009277e-01
-2.227640151977539062e-01 7.139587402343750000e-01 -1.912772953510284424e-01 1.535454392433166504e-01 3.276654183864593506e-01 -1.367219090461730957e-01 1.859697997570037842e-01 4.688642024993896484e-01
-6.361430883407592773e-02 5.670777559280395508e-01 6.550795435905456543e-01 -8.741151541471481323e-02 1.768915206193923950e-01 -3.935884833335876465e-01 1.920953094959259033e-01 1.204289048910140991e-01
-5.549907088279724121e-01 5.174588561058044434e-01 4.333048760890960693e-01 -7.964129745960235596e-02 1.970034390687942505e-01 1.067072898149490356e-01 -1.337435562163591385e-02 4.239695668220520020e-01
-4.543864130973815918e-01 5.449084043502807617e-01 1.372704505920410156e-01 -1.315736472606658936e-01 3.370254337787628174e-01 4.486474692821502686e-01 -5.790800228714942932e-02 3.771324455738067627e-01
-2.143308371305465698e-01 5.773553848266601562e-01 2.502391636371612549e-01 4.834930598735809326e-01 -1.375038176774978638e-01 -1.692236959934234619e-01 -4.269923567771911621e-01 3.073619902133941650e-01
-4.861423671245574951e-01 4.235531687736511230e-01 -3.403167724609375000e-01 4.732937812805175781e-01 3.734112381935119629e-01 2.632877230644226074e-01 -9.470324218273162842e-02 -1.634646803140640259e-01
-2.284573614597320557e-01 6.511570811271667480e-01 1.715172082185745239e-01 -5.544472485780715942e-02 2.914321720600128174e-01 -3.047136962413787842e-01 8.821634948253631592e-02 5.529413819313049316e-01
1.399814337491989136e-01 6.549883484840393066e-01 1.051622629165649414e-02 1.029122620820999146e-02 4.625826776027679443e-01 -6.938123703002929688e-02 -7.824274152517318726e-02 5.711922049522399902e-01
-5.035085082054138184e-01 6.447521448135375977e-01 2.444623857736587524e-01 2.805010601878166199e-02 1.918343454599380493e-01 3.737269937992095947e-01 -7.472582906484603882e-02 2.969321310520172119e-01
8.537013083696365356e-02 3.888064920902252197e-01 3.102458119392395020e-01 -1.801283508539199829e-01 5.099942684173583984e-01 -1.109753549098968506e-01 -4.279106259346008301e-01 5.072724819183349609e-01
2.467344403266906738e-01 3.665729165077209473e-01 -9.083722531795501709e-02 3.598144650459289551e-01 5.548900365829467773e-01 -6.013881787657737732e-02 -1.854237914085388184e-02 5.959573388099670410e-01
-4.846671223640441895e-01 5.485197305679321289e-01 1.634454876184463501e-01 2.490076273679733276e-01 1.836313009262084961e-01 4.964956045150756836e-01 -2.068143486976623535e-01 -2.291380316019058228e-01
-4.974471926689147949e-01 2.592252194881439209e-01 5.638294816017150879e-01 1.012004315853118896e-01 2.010031044483184814e-01 4.054583907127380371e-01 -3.877150416374206543e-01 4.562542587518692017e-02
-1.361872702836990356e-01 6.355149745941162109e-01 4.395858347415924072e-01 3.592202961444854736e-01 -1.559231281280517578e-01 -2.902000248432159424e-01 -3.620982468128204346e-01 1.251221895217895508e-01
3.988983333110809326e-01 2.225895375013351440e-01 1.612135469913482666e-01 4.554606974124908447e-01 5.794234871864318848e-01 -2.196163833141326904e-01 1.832996606826782227e-01 3.746174871921539307e-01
-4.627843499183654785e-01 3.413183093070983887e-01 5.906246602535247803e-02 3.824514448642730713e-01 4.101866781711578369e-01 2.816152870655059814e-01 -1.395346522331237793e-01 -5.025384426116943359e-01
-4.546185731887817383e-01 6.301582455635070801e-01 2.309448868036270142e-01 -1.748303771018981934e-01 3.487832546234130859e-01 4.330400824546813965e-01 -5.606686323881149292e-02 2.109921537339687347e-03
-4.312601983547210693e-01 1.228069812059402466e-01 -2.589051425457000732e-01 3.315096199512481689e-01 6.845632195472717285e-01 2.089602947235107422e-01 1.540952324867248535e-01 -2.931997776031494141e-01
-2.803882658481597900e-01 1.766673773527145386e-01 -3.175971508026123047e-01 1.813936531543731689e-01 6.412259936332702637e-01 4.304922521114349365e-01 -1.811254769563674927e-01 3.565092086791992188e-01
3.867972195148468018e-01 5.858479142189025879e-01 2.042007744312286377e-01 4.084469676017761230e-01 3.628491759300231934e-01 2.669116258621215820e-01 -1.706918030977249146e-01 2.580817043781280518e-01
