# Supplementary material for: Where is your field going? A machine learning approach to study the relative motion of the domains of physics
Source: PLoS One. 2020 Jun 18;15(6):e0233997. doi: 10.1371/journal.pone.0233997 (PMC7302634; doi:10.1371/journal.pone.0233997)
Supplement: S25 Data — (ZIP) [file pone.0233997.s025.zip › 24/Pacs4Run_24_VS_500_embeddings2003-2007ED8.txt]

-3.100455924868583679e-02 -1.421444118022918701e-01 -3.875689953565597534e-02 5.790920257568359375e-01 -5.343335866928100586e-01 -6.545859575271606445e-02 4.768283367156982422e-01 -3.533007204532623291e-01
8.256962895393371582e-02 1.859609484672546387e-01 -2.012169808149337769e-01 5.522274374961853027e-01 -6.370275616645812988e-01 -4.489997923374176025e-01 1.610619015991687775e-02 -7.411589473485946655e-02
4.044264256954193115e-01 1.213641017675399780e-01 1.341663748025894165e-01 3.196138739585876465e-01 -6.808423399925231934e-01 -2.222545742988586426e-01 -2.548532783985137939e-01 -3.516573607921600342e-01
-1.776809096336364746e-01 3.509112298488616943e-01 -5.497434362769126892e-02 4.093056917190551758e-01 -6.966262459754943848e-01 5.243404582142829895e-02 4.606222361326217651e-02 -4.296257495880126953e-01
-7.624113932251930237e-03 -2.642650604248046875e-01 -3.621241450309753418e-01 3.194151818752288818e-01 -5.848249197006225586e-01 -1.933976411819458008e-01 5.050713941454887390e-02 -5.612236261367797852e-01
-4.900330677628517151e-02 -3.634116053581237793e-01 4.182691574096679688e-01 5.943495631217956543e-01 -4.622306823730468750e-01 1.321058273315429688e-01 -3.004604876041412354e-01 -1.262717545032501221e-01
5.666451454162597656e-01 -2.226258516311645508e-01 2.542353570461273193e-01 6.492724418640136719e-01 -1.973723024129867554e-01 -5.335703492164611816e-02 -3.146767318248748779e-01 4.833768680691719055e-02
-1.216455698013305664e-01 -4.083409607410430908e-01 4.394449591636657715e-01 6.385431885719299316e-01 -4.083779156208038330e-01 -3.954325988888740540e-02 -1.587036401033401489e-01 1.552017182111740112e-01
2.206757366657257080e-01 4.705471098423004150e-01 -2.791965007781982422e-01 5.759619474411010742e-01 -4.167947471141815186e-01 -1.310296058654785156e-01 1.022745147347450256e-01 -3.447578251361846924e-01
3.510262370109558105e-01 1.379833370447158813e-01 -1.948186159133911133e-01 3.982111215591430664e-01 -7.460857033729553223e-01 -7.634188514202833176e-03 -3.018945157527923584e-01 -1.156389191746711731e-01
-1.540087312459945679e-01 -3.025791347026824951e-01 1.969508361071348190e-03 5.734599828720092773e-01 -6.353617310523986816e-01 8.985868096351623535e-02 -3.793933689594268799e-01 1.297956611961126328e-02
-1.300899833440780640e-01 3.243700414896011353e-02 1.454680114984512329e-01 9.303678870201110840e-01 -2.939018048346042633e-02 2.881745398044586182e-01 -6.784714758396148682e-02 -8.226517587900161743e-02
-4.980880301445722580e-03 -4.882798790931701660e-01 -2.589399218559265137e-01 3.142717480659484863e-01 -5.815481543540954590e-01 -1.717208027839660645e-01 -6.023530662059783936e-02 -4.737370014190673828e-01
-7.106883823871612549e-02 3.487332165241241455e-01 4.224084317684173584e-03 4.125983119010925293e-01 -4.694770574569702148e-01 -1.338959783315658569e-01 2.272768467664718628e-01 -6.427189707756042480e-01
3.841799199581146240e-01 -3.650828450918197632e-02 2.393090873956680298e-01 2.826074361801147461e-01 -7.309437990188598633e-01 2.139776647090911865e-01 1.690733730792999268e-01 3.244781792163848877e-01
9.526246041059494019e-02 6.842397898435592651e-02 9.092596173286437988e-02 8.605372905731201172e-01 -3.302783370018005371e-01 -1.676552295684814453e-01 -2.111272066831588745e-01 2.359761148691177368e-01
-5.880555883049964905e-02 9.133958816528320312e-02 1.545901298522949219e-01 8.625629544258117676e-01 -2.944488637149333954e-02 -4.917946830391883850e-02 -3.080925717949867249e-02 -4.648130536079406738e-01
1.058617606759071350e-01 -6.487639248371124268e-02 2.291510254144668579e-01 6.810739636421203613e-01 -1.589907854795455933e-01 -6.392363905906677246e-01 8.165545761585235596e-02 -1.662632673978805542e-01
-9.657103568315505981e-02 -5.480790734291076660e-01 1.729158908128738403e-01 4.469590783119201660e-01 -3.122048676013946533e-01 5.741172432899475098e-01 5.780697986483573914e-02 -1.737437993288040161e-01
-1.316436827182769775e-01 -6.423452496528625488e-01 -1.472286432981491089e-01 4.096139967441558838e-01 -5.745261907577514648e-01 1.279477626085281372e-01 -1.846250444650650024e-01 8.074796758592128754e-03
-1.335346698760986328e-01 1.652744114398956299e-01 9.951312839984893799e-02 8.482741117477416992e-01 -2.159578502178192139e-01 -1.838040053844451904e-01 -4.995293915271759033e-02 -3.774440586566925049e-01
-1.729286164045333862e-01 -5.200079083442687988e-01 -3.168825507164001465e-01 3.713210821151733398e-01 -6.596566438674926758e-01 6.433684378862380981e-02 -1.084820553660392761e-01 -1.016815081238746643e-01
-2.488558739423751831e-02 -4.486994445323944092e-01 -1.691004186868667603e-01 7.237193584442138672e-01 8.738273382186889648e-02 2.067734003067016602e-01 -6.052759662270545959e-02 -4.377560317516326904e-01
-4.293150082230567932e-02 -7.036861032247543335e-02 4.562518745660781860e-02 8.651865720748901367e-01 -5.749319121241569519e-02 -4.229379892349243164e-01 -1.442851871252059937e-02 -2.453270405530929565e-01
-2.418955415487289429e-02 2.315052449703216553e-01 4.348188042640686035e-01 7.127037048339843750e-01 -8.185370266437530518e-02 -1.963383555412292480e-01 1.862988919019699097e-01 -4.109138250350952148e-01
-1.531747728586196899e-01 -6.406362354755401611e-02 3.460685312747955322e-01 8.922456502914428711e-01 -5.637384206056594849e-02 1.925917118787765503e-01 -2.202163450419902802e-02 1.257496923208236694e-01
8.930677175521850586e-02 -2.184394188225269318e-02 2.724607288837432861e-01 4.038844108581542969e-01 -5.998468399047851562e-01 -1.316346377134323120e-01 4.549311995506286621e-01 4.124116897583007812e-01
2.091887295246124268e-01 -2.201731353998184204e-01 3.777378052473068237e-02 2.444039583206176758e-01 -4.461232721805572510e-01 -5.065940022468566895e-01 6.125529408454895020e-01 1.253762841224670410e-01
-3.740139678120613098e-02 -4.022576287388801575e-02 1.865405030548572540e-02 3.722519278526306152e-01 -8.158236742019653320e-01 -7.185021787881851196e-02 2.237891852855682373e-01 3.704744577407836914e-01
2.762106992304325104e-02 -4.879527091979980469e-01 2.531734108924865723e-01 5.263879299163818359e-01 -5.609796643257141113e-01 2.450013346970081329e-02 -3.173614144325256348e-01 6.278292089700698853e-02
1.436146795749664307e-01 3.635950386524200439e-02 -5.256650447845458984e-01 5.967246294021606445e-01 -5.352776646614074707e-01 -3.395641222596168518e-02 -2.102179229259490967e-01 1.173967123031616211e-01
-2.442940510809421539e-02 -1.162096932530403137e-01 2.438483238220214844e-01 8.710914254188537598e-01 -2.630340456962585449e-01 -5.051897838711738586e-03 -1.814123094081878662e-01 2.559558153152465820e-01
-1.870876103639602661e-01 1.198915541172027588e-01 5.633390545845031738e-01 5.942047238349914551e-01 -4.057585895061492920e-01 6.918883323669433594e-02 -1.122787781059741974e-02 -3.326271474361419678e-01
-8.664156496524810791e-02 -2.498580813407897949e-01 -2.119969762861728668e-02 8.068599700927734375e-01 1.141086593270301819e-01 1.090062260627746582e-01 -2.860582061111927032e-02 -5.028622150421142578e-01
2.768641114234924316e-01 -4.582425057888031006e-01 3.426659107208251953e-01 6.605529189109802246e-01 -6.067764014005661011e-02 -2.489165067672729492e-01 -4.352505505084991455e-02 3.034374713897705078e-01
7.815011143684387207e-01 -2.780142426490783691e-01 -1.685322970151901245e-01 3.970367610454559326e-01 -1.626709401607513428e-01 5.308739468455314636e-02 2.693093717098236084e-01 1.552899181842803955e-01
1.478273570537567139e-01 -6.724874973297119141e-01 -3.292239606380462646e-01 2.706585824489593506e-01 -3.457084298133850098e-01 -2.788318991661071777e-01 1.370876729488372803e-01 -3.580618798732757568e-01
2.597563266754150391e-01 -1.323570013046264648e-01 5.252933502197265625e-01 1.940314769744873047e-01 -5.749440193176269531e-01 -1.010743901133537292e-01 4.785528481006622314e-01 1.778688281774520874e-01
3.879070654511451721e-02 -2.593736164271831512e-02 -8.264249563217163086e-02 4.905143380165100098e-01 -6.885284781455993652e-01 -1.936809420585632324e-01 2.608280479907989502e-01 4.132474064826965332e-01
-6.421217322349548340e-02 -1.852022707462310791e-01 9.004952013492584229e-02 8.647528886795043945e-01 -2.499789446592330933e-01 -3.234922885894775391e-01 -1.934794485569000244e-01 -3.315710276365280151e-02
2.771114706993103027e-01 -2.318018078804016113e-01 -2.595439255237579346e-01 7.585662007331848145e-01 -2.160666882991790771e-01 -2.002355009317398071e-01 -2.238253951072692871e-01 2.996909022331237793e-01
4.117053151130676270e-01 -2.680900990962982178e-01 -3.240346014499664307e-01 5.916104912757873535e-01 -1.055160015821456909e-01 1.980937868356704712e-01 2.834151685237884521e-01 4.158437848091125488e-01
-9.870956093072891235e-02 -1.594946086406707764e-01 2.807809412479400635e-01 8.904881477355957031e-01 -1.876130551099777222e-01 -5.828921869397163391e-02 -1.075825244188308716e-01 2.069794386625289917e-01
8.475651033222675323e-03 -4.135581254959106445e-01 3.998300135135650635e-01 6.481573581695556641e-01 -2.890258133411407471e-01 -9.447823278605937958e-03 -2.668614387512207031e-01 -3.067336976528167725e-01
-3.501581847667694092e-01 -1.499779522418975830e-01 1.868587359786033630e-02 8.367083072662353516e-01 4.535312950611114502e-02 3.393647074699401855e-01 1.772862374782562256e-01 -7.622546702623367310e-02
-5.115722492337226868e-02 -2.379126548767089844e-01 5.812430381774902344e-01 7.524281144142150879e-01 -1.380834132432937622e-01 5.614620633423328400e-03 5.488223209977149963e-02 -1.211542561650276184e-01
-3.508399799466133118e-02 -1.448093354701995850e-01 2.911282479763031006e-01 7.385573387145996094e-01 -3.103602826595306396e-01 -4.335733950138092041e-01 -9.075773507356643677e-02 -2.345855832099914551e-01
-1.442654430866241455e-01 1.918928027153015137e-01 3.167435526847839355e-01 3.715714514255523682e-01 -4.956369102001190186e-01 -9.528575837612152100e-02 2.150700837373733521e-01 -6.348088979721069336e-01
-4.979117959737777710e-02 -4.210408031940460205e-01 2.624364495277404785e-01 6.527249813079833984e-01 -7.711879163980484009e-02 4.778969287872314453e-01 -8.095687627792358398e-02 -2.905788421630859375e-01
6.507691740989685059e-02 -5.483065843582153320e-01 -3.927915692329406738e-01 3.480480611324310303e-01 -5.070427060127258301e-01 -1.836640536785125732e-01 -3.768983110785484314e-02 -3.570109903812408447e-01
1.352691836655139923e-02 3.386433422565460205e-01 -1.574028879404067993e-01 7.854932546615600586e-01 -1.901755183935165405e-01 4.495280086994171143e-01 5.874457582831382751e-02 -4.086033254861831665e-02
1.088338322006165981e-03 -1.140211895108222961e-01 2.188037186861038208e-01 8.351419568061828613e-01 -9.552051126956939697e-02 -3.898990750312805176e-01 -5.053318664431571960e-02 -2.792162001132965088e-01
4.563891794532537460e-03 8.846820145845413208e-02 -2.814708277583122253e-02 8.621724247932434082e-01 -3.190058171749114990e-01 -3.395798504352569580e-01 -1.758074313402175903e-01 -5.599042400717735291e-03
2.834027409553527832e-01 7.200004905462265015e-02 5.693838372826576233e-02 5.224474668502807617e-01 -4.997446835041046143e-01 8.401127159595489502e-02 3.667646646499633789e-01 4.969775974750518799e-01
1.384119540452957153e-01 8.555465191602706909e-02 2.346058785915374756e-01 8.131845593452453613e-01 1.328519266098737717e-02 1.031997893005609512e-02 -9.596211463212966919e-02 -4.977165162563323975e-01
8.003639057278633118e-03 -6.017636060714721680e-01 -3.040565252304077148e-01 3.632547557353973389e-01 -6.049590706825256348e-01 -3.197948262095451355e-02 -1.627038121223449707e-01 -1.412139534950256348e-01
3.612044092733412981e-04 -6.836805492639541626e-02 5.686207413673400879e-01 7.509884834289550781e-01 -1.833650916814804077e-01 1.682896018028259277e-01 -1.153299286961555481e-01 -1.810178309679031372e-01
-1.452852487564086914e-01 -2.837722003459930420e-01 -3.614422976970672607e-01 6.221209764480590820e-01 -5.865317583084106445e-01 1.519294679164886475e-01 -6.892413645982742310e-02 -9.401070326566696167e-02
1.589013934135437012e-01 -2.001108229160308838e-01 2.260117232799530029e-01 6.718081831932067871e-01 1.561680138111114502e-01 3.216364383697509766e-01 -6.459730211645364761e-03 -5.517411828041076660e-01
1.310573369264602661e-01 -2.379909753799438477e-01 -2.055313140153884888e-01 7.718287110328674316e-01 2.117487490177154541e-01 1.676863133907318115e-01 1.150288525968790054e-02 -4.638243615627288818e-01
-2.232702672481536865e-01 1.234240978956222534e-01 3.653309345245361328e-01 3.557742834091186523e-01 -4.644148945808410645e-01 7.949275523424148560e-02 1.908816397190093994e-01 -6.453208327293395996e-01
-9.628377109766006470e-02 -4.049317240715026855e-01 4.470714926719665527e-01 7.161037921905517578e-01 -2.498266994953155518e-01 -1.519382148981094360e-01 -1.450936496257781982e-01 -8.678347617387771606e-02
2.164592146873474121e-01 -4.401839375495910645e-01 3.951190710067749023e-01 6.665669679641723633e-01 -6.937234103679656982e-02 -2.131472826004028320e-01 -1.679088920354843140e-02 3.292822539806365967e-01
1.094640344381332397e-01 -4.727175459265708923e-02 -5.509270355105400085e-03 9.587227702140808105e-01 1.067292243242263794e-01 1.308604627847671509e-01 -1.866658776998519897e-01 -5.695212632417678833e-02
-1.343676596879959106e-01 -1.520314514636993408e-01 1.531114131212234497e-01 2.123735845088958740e-01 -8.517154455184936523e-01 -1.175946146249771118e-01 3.655870556831359863e-01 1.318503469228744507e-01
-5.798489600419998169e-02 1.969238370656967163e-02 2.799779474735260010e-01 8.429223299026489258e-01 -3.355831503868103027e-01 -1.771865338087081909e-01 -2.184785008430480957e-01 -1.249017864465713501e-01
5.383063852787017822e-02 3.587669134140014648e-02 4.273520410060882568e-01 7.466376423835754395e-01 -2.892523109912872314e-01 3.233262896537780762e-01 -2.478667944669723511e-01 -7.792801409959793091e-02
2.226788103580474854e-01 -3.801641166210174561e-01 1.018432676792144775e-01 3.351662680506706238e-02 -7.672774195671081543e-01 -1.326599270105361938e-01 4.312417507171630859e-01 4.594809934496879578e-02
-5.500195175409317017e-02 -5.718744993209838867e-01 8.092874288558959961e-02 2.719407081604003906e-01 -2.927324473857879639e-01 4.854542613029479980e-01 1.962200999259948730e-01 -4.791373312473297119e-01
4.133909642696380615e-01 3.272526264190673828e-01 -4.101602435111999512e-01 6.681627631187438965e-01 -1.269693672657012939e-01 1.777357161045074463e-01 -8.818745845928788185e-04 -2.441903054714202881e-01
-2.445848882198333740e-01 -5.306656956672668457e-01 1.422968655824661255e-01 5.804299116134643555e-01 -1.524265110492706299e-01 4.706526994705200195e-01 1.601666510105133057e-01 -1.761354357004165649e-01
-9.593454003334045410e-02 -1.187691837549209595e-01 1.015888527035713196e-01 8.441905975341796875e-01 -7.333113998174667358e-02 -4.894090890884399414e-01 5.374854803085327148e-02 -7.697176933288574219e-02
-2.645529508590698242e-01 -4.825388789176940918e-01 1.454624086618423462e-01 7.170473337173461914e-01 -3.766538947820663452e-02 7.899209856986999512e-02 1.497470140457153320e-01 -3.630001842975616455e-01
2.050177156925201416e-01 -7.200507074594497681e-02 -1.642706394195556641e-01 2.242113202810287476e-01 -6.535136103630065918e-01 -4.695856571197509766e-01 4.773306846618652344e-01 9.609775617718696594e-03
-1.253566145896911621e-01 -5.128788948059082031e-01 3.303643316030502319e-02 7.149524688720703125e-01 1.199261844158172607e-01 2.171019464731216431e-01 4.064236208796501160e-02 -3.818704187870025635e-01
1.508118063211441040e-01 -2.503687739372253418e-01 4.350440502166748047e-01 6.081259250640869141e-01 -2.770837545394897461e-01 -9.201481193304061890e-02 -2.913520038127899170e-01 -4.305378198623657227e-01
9.986229240894317627e-02 2.625365555286407471e-01 3.488227128982543945e-01 5.635764598846435547e-01 -3.305560350418090820e-01 -1.083452031016349792e-01 5.315200090408325195e-01 2.797983884811401367e-01
3.441274762153625488e-01 -1.741863489151000977e-01 -2.675888240337371826e-01 6.640368103981018066e-01 -2.696965932846069336e-01 -4.534127712249755859e-01 -2.453092634677886963e-01 -1.381092332303524017e-02
4.780636131763458252e-01 -7.234361022710800171e-02 -4.174649119377136230e-01 3.436166346073150635e-01 -4.228004217147827148e-01 3.818573951721191406e-01 3.242184817790985107e-01 2.101892381906509399e-01
-1.471046507358551025e-01 -6.263113021850585938e-01 1.602651327848434448e-01 5.879348516464233398e-01 1.073294579982757568e-01 3.128758072853088379e-01 3.235458135604858398e-01 -2.548106387257575989e-02
4.604886472225189209e-01 -6.563412547111511230e-01 1.692571640014648438e-01 1.793361902236938477e-01 -1.445209830999374390e-01 1.068937927484512329e-01 -2.512968610972166061e-03 -5.138463973999023438e-01
-4.725777506828308105e-01 9.065118432044982910e-02 1.413448154926300049e-01 8.324927687644958496e-01 -1.441402733325958252e-01 1.050472930073738098e-01 1.536713987588882446e-01 1.944410731084644794e-03
2.125833779573440552e-01 -1.743805408477783203e-01 3.703900575637817383e-01 3.626293241977691650e-01 -4.342709481716156006e-01 2.425899356603622437e-02 5.530341863632202148e-01 4.008545279502868652e-01
7.673839107155799866e-03 -9.263548254966735840e-02 2.321511209011077881e-01 2.625038623809814453e-01 -5.314468145370483398e-01 8.021461218595504761e-02 7.179347872734069824e-01 2.534891664981842041e-01
-3.034276701509952545e-02 2.103431224822998047e-01 4.169523417949676514e-01 7.111761569976806641e-01 -2.614109516143798828e-01 1.904960162937641144e-02 -8.347439020872116089e-02 -4.467076659202575684e-01
-2.050745040178298950e-01 -4.402303993701934814e-01 -2.552199363708496094e-01 3.206587731838226318e-01 -7.487049698829650879e-01 -2.680157870054244995e-02 -1.847831159830093384e-01 -2.757546491920948029e-02
2.171576470136642456e-01 -8.230821043252944946e-02 2.428981512784957886e-01 5.594218969345092773e-01 -3.774815201759338379e-01 1.944716721773147583e-01 4.095724225044250488e-01 4.754516780376434326e-01
2.756686210632324219e-01 -8.306426554918289185e-02 1.776294708251953125e-01 2.103564441204071045e-01 -4.207828640937805176e-01 -4.833979532122612000e-02 7.902852296829223633e-01 1.932857781648635864e-01
-4.970021918416023254e-02 -5.992816686630249023e-01 3.322917222976684570e-01 5.591785311698913574e-01 -3.017779290676116943e-01 -1.521583497524261475e-01 -1.882497668266296387e-01 -2.561895847320556641e-01
-2.233212627470493317e-02 8.656831085681915283e-02 -3.350152075290679932e-02 6.222528219223022461e-01 -6.949912905693054199e-01 -1.446534246206283569e-01 2.173724770545959473e-01 2.291243076324462891e-01
-2.097091823816299438e-01 2.375711351633071899e-01 3.462900817394256592e-01 7.139259576797485352e-01 -2.250420898199081421e-01 1.549712270498275757e-01 5.316795036196708679e-02 -4.387349486351013184e-01
-2.943115532398223877e-01 -3.389663696289062500e-01 1.848591864109039307e-01 3.254251778125762939e-01 -3.503239750862121582e-01 4.597829282283782959e-01 2.042114734649658203e-01 -5.315811038017272949e-01
-4.380458034574985504e-03 -1.086258068680763245e-01 -1.983092129230499268e-01 1.605950295925140381e-01 -7.586725950241088867e-01 -2.219451218843460083e-01 5.381359457969665527e-01 -9.289707243442535400e-02
-9.039387851953506470e-02 -1.151612251996994019e-01 9.982692450284957886e-02 8.633668422698974609e-01 -1.273504495620727539e-01 -4.038504362106323242e-01 -3.426204994320869446e-02 -2.066688984632492065e-01
-1.691515594720840454e-01 3.095637857913970947e-01 2.712929844856262207e-01 8.032445907592773438e-01 -2.579101026058197021e-01 1.037650927901268005e-02 2.282251417636871338e-02 -2.993498146533966064e-01
6.737166643142700195e-02 -4.750654399394989014e-01 5.041476711630821228e-02 2.826054692268371582e-01 -3.660327494144439697e-01 7.111663222312927246e-01 2.274155057966709137e-02 -2.170525491237640381e-01
3.539978265762329102e-01 -4.442764818668365479e-01 -8.627649396657943726e-02 6.753706932067871094e-01 -1.236539855599403381e-01 -4.097306728363037109e-01 -1.547286212444305420e-01 8.138991147279739380e-02
-3.047422468662261963e-01 -1.743248403072357178e-01 2.211006879806518555e-01 8.380653858184814453e-01 -7.551518082618713379e-02 -3.214290142059326172e-01 8.746869862079620361e-02 -9.398987144231796265e-02
-7.572162896394729614e-02 -5.972856879234313965e-01 -3.529328703880310059e-01 2.509474158287048340e-01 -6.030085682868957520e-01 2.595978081226348877e-01 4.764425009489059448e-02 -1.292268335819244385e-01
1.079916954040527344e-01 -3.504958152770996094e-01 5.018829107284545898e-01 6.127759218215942383e-01 -3.735615015029907227e-01 1.866082698106765747e-01 -2.475142478942871094e-01 4.975628107786178589e-02
-2.914237082004547119e-01 -1.819035112857818604e-01 2.488944679498672485e-01 8.494348526000976562e-01 -1.382836848497390747e-01 -2.597529888153076172e-01 2.556701004505157471e-02 -1.060544848442077637e-01
2.741510979831218719e-02 -3.610405325889587402e-01 -3.743614852428436279e-01 5.240561962127685547e-01 -4.738248884677886963e-01 -3.771887719631195068e-01 -7.301779091358184814e-02 -2.863628566265106201e-01
9.549026191234588623e-02 8.924406021833419800e-02 -1.496346890926361084e-01 3.038176000118255615e-01 -9.790278971195220947e-02 -6.718975782860070467e-05 8.126455545425415039e-01 -4.452456533908843994e-01
-1.557056903839111328e-01 7.569954544305801392e-02 4.711564481258392334e-01 3.161502182483673096e-01 -4.844288229942321777e-01 -3.981110453605651855e-02 3.219632506370544434e-01 -5.551301836967468262e-01
-2.529337257146835327e-02 -4.126040935516357422e-01 3.462770283222198486e-01 6.356365084648132324e-01 -3.285523876547813416e-02 5.501698255538940430e-01 2.176182158291339874e-02 3.060164675116539001e-02
6.490881741046905518e-02 -2.927030026912689209e-01 2.497640848159790039e-01 6.639832258224487305e-01 1.211856007575988770e-01 5.428599566221237183e-02 2.403013780713081360e-02 -6.234145760536193848e-01
5.107414722442626953e-01 3.544020950794219971e-01 1.235204115509986877e-01 4.227041900157928467e-01 -3.695526421070098877e-01 2.033399492502212524e-01 -1.042923554778099060e-01 -4.804301261901855469e-01
7.579812407493591309e-02 6.969808787107467651e-02 1.753914356231689453e-01 3.286547660827636719e-01 -5.090564489364624023e-01 3.355600237846374512e-01 6.305285096168518066e-01 2.851587533950805664e-01
2.842803597450256348e-01 2.297980934381484985e-01 6.205603107810020447e-02 4.242241680622100830e-01 -4.138214290142059326e-01 2.999337613582611084e-01 5.793183445930480957e-01 2.928177118301391602e-01
3.610953688621520996e-01 9.294003993272781372e-02 2.277386002242565155e-02 6.382294893264770508e-01 5.072712898254394531e-02 3.753955364227294922e-01 -3.950278088450431824e-02 -5.550327897071838379e-01
5.478450059890747070e-01 -2.827312946319580078e-01 -3.270960748195648193e-01 3.782774507999420166e-01 -2.910748720169067383e-01 4.625528156757354736e-01 1.578625291585922241e-01 2.150418162345886230e-01
-3.445748388767242432e-01 -2.983512878417968750e-01 5.405509471893310547e-01 4.548493325710296631e-01 -2.588887810707092285e-01 3.209492266178131104e-01 1.919889152050018311e-01 -2.937346398830413818e-01
3.630798161029815674e-01 1.432954370975494385e-01 1.216718778014183044e-01 5.010495185852050781e-01 -3.867435753345489502e-01 2.374186515808105469e-01 4.644784629344940186e-01 4.001329243183135986e-01
1.316034793853759766e-01 -9.890430420637130737e-02 -2.022358030080795288e-01 3.686066269874572754e-01 -6.125878095626831055e-01 3.843986690044403076e-01 3.133970499038696289e-01 4.181918501853942871e-01
-1.423025578260421753e-01 -1.733971536159515381e-01 1.728284060955047607e-01 6.416899561882019043e-01 -6.181994080543518066e-01 1.120072975754737854e-01 -3.363867998123168945e-01 1.325611211359500885e-02
-1.970708519220352173e-01 2.040437459945678711e-01 4.042054414749145508e-01 6.856837272644042969e-01 -1.631227880716323853e-01 6.840241700410842896e-02 1.551041752099990845e-01 -4.802497625350952148e-01
1.458910573273897171e-02 1.097941026091575623e-01 2.027371525764465332e-01 9.358119368553161621e-01 -1.749407052993774414e-01 9.241712093353271484e-02 -1.668758988380432129e-01 6.239544227719306946e-02
-2.114765942096710205e-01 -7.527621984481811523e-01 -2.366538345813751221e-01 3.128775656223297119e-01 -1.773633509874343872e-01 -7.710911333560943604e-02 3.848620355129241943e-01 -2.218265831470489502e-01
7.571479678153991699e-02 -4.212027192115783691e-01 3.435049653053283691e-01 5.602894425392150879e-01 -3.588784337043762207e-01 3.998649418354034424e-01 -3.080371022224426270e-01 -3.691994771361351013e-02
-2.698073387145996094e-01 -3.009096384048461914e-01 -3.633995950222015381e-01 3.461131155490875244e-01 -1.901617795228958130e-01 7.670550048351287842e-02 4.513441026210784912e-01 -5.822775363922119141e-01
1.918707974255084991e-02 -3.026262223720550537e-01 1.438167095184326172e-01 7.359740734100341797e-01 1.205184385180473328e-01 3.859539702534675598e-02 -2.581816352903842926e-02 -5.736090540885925293e-01
4.187462329864501953e-01 -4.139977395534515381e-01 -3.523817062377929688e-01 4.328958094120025635e-01 -4.577277228236198425e-02 1.169941853731870651e-02 5.218391418457031250e-01 2.591094374656677246e-01
3.175483047962188721e-01 -6.573557853698730469e-01 1.713534258306026459e-02 1.990824788808822632e-01 -1.607292592525482178e-01 1.531822979450225830e-01 9.708429872989654541e-02 -6.069556474685668945e-01
6.314862519502639771e-02 -2.178132236003875732e-01 1.428582221269607544e-01 1.282346099615097046e-01 -5.078041553497314453e-01 -4.085347428917884827e-02 8.045102357864379883e-01 7.032998651266098022e-02
3.107796795666217804e-02 -2.187319397926330566e-01 -1.888481229543685913e-01 7.896167039871215820e-01 1.985660046339035034e-01 2.703945040702819824e-01 -7.225576788187026978e-03 -4.236017763614654541e-01
-1.376384347677230835e-01 -4.922910034656524658e-01 -2.158201299607753754e-03 6.972329020500183105e-01 4.573388397693634033e-02 1.090453341603279114e-01 1.290927641093730927e-02 -4.882805049419403076e-01
2.872663736343383789e-01 1.939686983823776245e-01 1.237126067280769348e-01 4.616048336029052734e-01 -4.669249653816223145e-01 8.605016767978668213e-02 5.316116809844970703e-01 3.787292838096618652e-01
-8.744126558303833008e-02 -2.460120916366577148e-01 2.241741269826889038e-01 8.351849317550659180e-01 -3.126978278160095215e-01 -1.301718205213546753e-01 -2.202855050563812256e-01 1.442010849714279175e-01
2.794275581836700439e-01 -6.122091785073280334e-02 -1.637876778841018677e-01 7.784771174192428589e-02 -7.238655090332031250e-01 -1.733470559120178223e-01 5.464647412300109863e-01 -1.806418150663375854e-01
-2.213602215051651001e-01 -7.015234977006912231e-02 1.471059471368789673e-01 9.027851819992065430e-01 -8.721545338630676270e-03 -1.906691789627075195e-01 4.357790201902389526e-02 -2.666227519512176514e-01
2.550150752067565918e-01 -1.173073947429656982e-01 -2.847387790679931641e-01 8.748312294483184814e-02 -6.653201580047607422e-01 -1.590074598789215088e-01 5.787316560745239258e-01 -1.720818430185317993e-01
2.183241769671440125e-02 -3.406360447406768799e-01 4.163909554481506348e-01 5.868384838104248047e-01 -6.488814204931259155e-02 5.920394062995910645e-01 9.088721126317977905e-02 5.242220312356948853e-02
-4.158310592174530029e-01 -2.377588599920272827e-01 3.641127347946166992e-01 5.345890522003173828e-01 -3.755119740962982178e-01 4.050080478191375732e-01 1.072408258914947510e-01 -1.888130009174346924e-01
5.739828348159790039e-01 -2.233555167913436890e-02 -3.053191304206848145e-01 5.016478896141052246e-01 -3.427141308784484863e-01 7.267600297927856445e-02 2.820964455604553223e-01 3.505158722400665283e-01
-1.797648221254348755e-01 -6.528354883193969727e-01 1.743104457855224609e-01 1.729515492916107178e-01 -2.882002592086791992e-01 2.501253783702850342e-01 3.824975192546844482e-01 -4.350491166114807129e-01
6.030349135398864746e-01 1.355495452880859375e-01 5.866210162639617920e-02 5.006717443466186523e-01 -3.728819191455841064e-01 1.013133376836776733e-01 2.251862883567810059e-01 4.047810137271881104e-01
1.861551553010940552e-01 -3.098224997520446777e-01 1.738102436065673828e-01 -3.179192775860428810e-03 -5.426376461982727051e-01 7.174225151538848877e-02 7.275975346565246582e-01 -1.006747633218765259e-01
3.142127990722656250e-01 -5.283159613609313965e-01 -1.055565476417541504e-01 1.528349369764328003e-01 -4.246521890163421631e-01 -1.152906566858291626e-01 7.456809282302856445e-02 -6.232736706733703613e-01
-2.708790078759193420e-02 2.247039675712585449e-01 5.666428431868553162e-02 3.662608563899993896e-01 -2.794528305530548096e-01 -2.085167467594146729e-01 3.251690268516540527e-01 -7.642698884010314941e-01
-1.025266796350479126e-01 -2.787346541881561279e-01 3.143184483051300049e-01 6.708352565765380859e-01 -2.999188601970672607e-01 -3.984774649143218994e-01 -8.297410607337951660e-02 -3.276567757129669189e-01
-7.500018924474716187e-02 -1.655404688790440559e-03 -6.029385924339294434e-01 4.997394680976867676e-01 -5.287473797798156738e-01 2.719082832336425781e-01 -1.631399095058441162e-01 -3.123061358928680420e-02
-2.195679992437362671e-01 -3.147549033164978027e-01 -3.634429872035980225e-01 3.272003233432769775e-01 -2.882989048957824707e-01 -4.225096851587295532e-02 3.610290586948394775e-01 -6.311298608779907227e-01
1.070195659995079041e-01 1.633799225091934204e-01 2.947733104228973389e-01 5.490620136260986328e-01 -3.878527581691741943e-01 1.012321468442678452e-02 5.252460241317749023e-01 3.835070729255676270e-01
-4.120506346225738525e-01 -3.684557676315307617e-01 5.117539167404174805e-01 4.933755397796630859e-01 -3.242346048355102539e-01 2.252162396907806396e-01 1.054696962237358093e-01 -1.488920301198959351e-01
2.399782389402389526e-01 -3.910437822341918945e-01 -3.745460808277130127e-01 5.330603122711181641e-01 -2.127483934164047241e-01 1.815849095582962036e-01 -2.115523517131805420e-01 -4.920040667057037354e-01
-8.883123844861984253e-02 -3.069483339786529541e-01 -5.952943563461303711e-01 2.598353922367095947e-01 -3.128659129142761230e-01 4.790382459759712219e-02 5.038281679153442383e-01 -3.492552340030670166e-01
1.427882313728332520e-01 -5.128951072692871094e-01 -1.166466623544692993e-01 1.049126237630844116e-01 -3.338578343391418457e-01 -3.138558566570281982e-01 3.116788864135742188e-01 -6.203439235687255859e-01
3.352982997894287109e-01 -4.799103140830993652e-01 1.835320293903350830e-01 7.366364002227783203e-01 -3.724449872970581055e-02 -2.772775664925575256e-02 -2.190630733966827393e-01 1.754976809024810791e-01
5.750247240066528320e-01 -2.004623413085937500e-01 -5.653517693281173706e-02 3.233948051929473877e-01 -2.820391058921813965e-01 5.277020335197448730e-01 2.765382528305053711e-01 2.947748899459838867e-01
3.371394574642181396e-01 -9.803958237171173096e-04 -1.547341495752334595e-01 4.938897192478179932e-01 -4.165719449520111084e-01 -6.623489856719970703e-01 -6.937493383884429932e-02 -3.761688992381095886e-02
4.348639249801635742e-01 -9.325884282588958740e-02 -2.239300310611724854e-01 1.445802450180053711e-01 -6.075776815414428711e-01 -1.194275245070457458e-01 5.677063465118408203e-01 1.595120429992675781e-01
3.982165455818176270e-02 -4.315688908100128174e-01 -4.567726850509643555e-01 3.661844730377197266e-01 -1.572825312614440918e-01 -1.948019713163375854e-01 2.327563762664794922e-01 -5.937751531600952148e-01
2.760671973228454590e-01 7.637309283018112183e-02 -1.498236507177352905e-01 8.242455124855041504e-01 1.529106944799423218e-01 2.825407385826110840e-01 -8.852253109216690063e-02 -3.241592049598693848e-01
-5.505187809467315674e-02 -4.367302954196929932e-01 2.317495644092559814e-01 7.288755774497985840e-01 -4.781395196914672852e-03 4.543843567371368408e-01 -4.936022683978080750e-02 1.111036986112594604e-01
2.818349003791809082e-01 4.771313369274139404e-01 1.489640921354293823e-01 3.884091079235076904e-01 -6.626555919647216797e-01 -5.959786847233772278e-02 2.735416293144226074e-01 4.871769994497299194e-02
2.003298252820968628e-01 -8.390265703201293945e-02 -3.089932799339294434e-01 1.571775972843170166e-01 -5.398272871971130371e-01 -1.078745946288108826e-01 7.276936769485473633e-01 -7.632337044924497604e-03
8.120851963758468628e-02 -1.184922978281974792e-01 -3.886540234088897705e-01 3.250190317630767822e-01 -7.410992383956909180e-01 -2.093357592821121216e-01 7.605329900979995728e-02 -3.519116938114166260e-01
2.602885365486145020e-01 1.331588178873062134e-01 -2.625799477100372314e-01 3.979552984237670898e-01 1.354869920760393143e-02 8.283954858779907227e-02 6.400430798530578613e-01 -5.200968384742736816e-01
-1.823569089174270630e-02 -6.800366682000458241e-04 4.158937633037567139e-01 8.603326678276062012e-01 -2.169596403837203979e-01 -1.777931302785873413e-01 -7.075725495815277100e-02 5.328053608536720276e-02
-3.876628279685974121e-01 -3.072608411312103271e-01 -1.150398775935173035e-01 7.582963705062866211e-01 -1.215230077505111694e-01 3.655055463314056396e-01 1.104954853653907776e-01 -8.055586367845535278e-02
2.010358273983001709e-01 -6.075084805488586426e-01 -2.827009856700897217e-01 1.410384178161621094e-01 -5.232541561126708984e-01 -1.016729101538658142e-01 1.082129254937171936e-01 -4.414339959621429443e-01
1.745142191648483276e-01 -5.008365511894226074e-01 1.034148409962654114e-01 2.762025296688079834e-01 -2.971502244472503662e-01 6.750211119651794434e-01 3.316179662942886353e-02 -2.944037616252899170e-01
-1.824262142181396484e-01 -6.429830789566040039e-01 -2.262828499078750610e-01 3.182719647884368896e-01 -3.763509094715118408e-01 -2.622621953487396240e-01 1.665081679821014404e-01 -4.032939970493316650e-01
7.411803118884563446e-03 4.974752292037010193e-02 3.359005972743034363e-02 6.984707117080688477e-01 -2.352803051471710205e-01 -5.748742818832397461e-01 1.786560565233230591e-02 -3.497485220432281494e-01
3.934224545955657959e-01 -4.443916678428649902e-01 2.003776729106903076e-01 2.744716405868530273e-01 -3.010897636413574219e-01 2.265460491180419922e-01 -2.052915692329406738e-01 -5.900223255157470703e-01
4.079232513904571533e-01 1.559304594993591309e-01 -7.366187870502471924e-02 9.833373129367828369e-02 -6.652097105979919434e-01 -1.402754634618759155e-01 4.927692711353302002e-01 -2.986400723457336426e-01
3.503353595733642578e-01 1.503765881061553955e-01 4.247501865029335022e-02 2.793770432472229004e-01 -5.687294155359268188e-02 1.060447469353675842e-01 4.675870239734649658e-01 -7.359881401062011719e-01
5.252411961555480957e-01 1.103223338723182678e-01 4.300513863563537598e-01 1.902007609605789185e-01 -1.423654705286026001e-01 1.480296403169631958e-01 4.408370852470397949e-01 -5.042936205863952637e-01
-3.573538661003112793e-01 -8.017699420452117920e-02 1.469449847936630249e-01 9.006803035736083984e-01 -1.342615038156509399e-01 7.139852643013000488e-02 1.052019838243722916e-02 9.908320009708404541e-02
-1.569637060165405273e-01 -4.302614331245422363e-01 -2.391553968191146851e-01 4.330690503120422363e-01 -4.723617061972618103e-02 5.476570129394531250e-01 2.749878466129302979e-01 -4.095311760902404785e-01
4.096936881542205811e-01 -3.119450211524963379e-01 9.053575806319713593e-03 6.423693895339965820e-01 -1.745101809501647949e-01 -4.866452217102050781e-01 -2.131700515747070312e-01 -9.696477651596069336e-02
-3.769566416740417480e-01 -3.298647701740264893e-01 -3.100161850452423096e-01 3.461433947086334229e-01 -2.343844920396804810e-01 1.827398240566253662e-01 5.408188700675964355e-01 -3.903238475322723389e-01
5.234167575836181641e-01 -2.483087219297885895e-02 -3.526416718959808350e-01 4.321882724761962891e-01 -5.189325809478759766e-01 7.071327418088912964e-02 1.371471732854843140e-01 3.481015563011169434e-01
-4.439466595649719238e-01 -2.772947959601879120e-02 2.044984251260757446e-01 6.810865402221679688e-01 -5.338593125343322754e-01 3.093421272933483124e-02 -8.958160877227783203e-02 -4.956291243433952332e-02
-2.600512653589248657e-02 -4.527035951614379883e-01 3.615726232528686523e-01 6.804023385047912598e-01 -2.782129645347595215e-01 2.847213745117187500e-01 -1.791030615568161011e-01 1.007697880268096924e-01
5.676760673522949219e-01 3.833636939525604248e-01 -2.323442250490188599e-01 5.119919776916503906e-01 -1.760713905096054077e-01 2.228275984525680542e-01 9.393531829118728638e-02 -3.538069427013397217e-01
3.595205545425415039e-01 1.229299977421760559e-01 -1.255210489034652710e-01 3.894059956073760986e-01 -5.287116169929504395e-01 3.031351268291473389e-01 4.349411725997924805e-01 3.572674989700317383e-01
5.364046692848205566e-01 -1.031251922249794006e-01 -3.664021193981170654e-01 5.319831967353820801e-01 4.619476944208145142e-02 8.812715113162994385e-02 5.138043761253356934e-01 1.023879498243331909e-01
-2.748344838619232178e-01 2.052367031574249268e-01 2.309706360101699829e-01 3.877001106739044189e-01 -3.329930901527404785e-01 -8.096213638782501221e-02 3.645924925804138184e-01 -6.544601917266845703e-01
8.401404134929180145e-03 -1.262908875942230225e-01 1.016377955675125122e-01 1.233564689755439758e-01 -9.123896360397338867e-01 -1.095297411084175110e-01 3.364560008049011230e-01 -2.790515497326850891e-02
1.524146050214767456e-01 -1.611090451478958130e-01 4.868686199188232422e-01 6.627426147460937500e-01 7.344059646129608154e-02 6.847921758890151978e-02 7.021061331033706665e-02 -5.094434022903442383e-01
3.516564965248107910e-01 -3.684037029743194580e-01 -2.158432453870773315e-01 6.663448810577392578e-01 -1.222836971282958984e-01 -4.402663707733154297e-01 -1.963732838630676270e-01 5.159762501716613770e-02
4.284808337688446045e-01 3.203768283128738403e-02 -1.449043452739715576e-01 3.013687133789062500e-01 -7.842404395341873169e-02 2.044138759374618530e-01 5.801817178726196289e-01 -5.648109316825866699e-01
3.160783946514129639e-01 -5.303873419761657715e-01 2.192008197307586670e-01 2.786233127117156982e-01 -1.685554236173629761e-01 3.605278730392456055e-01 -3.357122838497161865e-02 -5.775684714317321777e-01
2.077648490667343140e-01 -7.995992153882980347e-02 2.601802349090576172e-01 8.968459367752075195e-01 -5.441425368189811707e-02 1.778169721364974976e-02 -1.523847728967666626e-01 2.278499007225036621e-01
-3.641945868730545044e-02 -3.972834721207618713e-02 3.358796238899230957e-02 1.537334769964218140e-01 -9.385525584220886230e-01 -9.549848735332489014e-02 2.855726480484008789e-01 -2.793524786829948425e-02
3.322342634201049805e-01 -2.208894938230514526e-01 -2.212085723876953125e-01 1.324298381805419922e-01 -6.572757959365844727e-01 -2.753215730190277100e-01 5.159726738929748535e-01 -1.778100803494453430e-02
-5.632303282618522644e-02 -2.796842455863952637e-01 1.449934840202331543e-01 1.806180179119110107e-01 -8.390067815780639648e-01 -1.711371093988418579e-01 3.146705925464630127e-01 1.808884292840957642e-01
5.965831279754638672e-01 -6.090458855032920837e-02 -3.720312416553497314e-01 3.830105960369110107e-01 -1.295750141143798828e-01 3.023427426815032959e-01 4.918915629386901855e-01 7.153037190437316895e-02
6.510421633720397949e-01 1.419994514435529709e-02 -4.435508977621793747e-03 3.254435956478118896e-01 -3.717173933982849121e-01 1.603226065635681152e-01 4.881369173526763916e-01 2.604887485504150391e-01
7.721560001373291016e-01 -2.777764759957790375e-02 3.438508212566375732e-01 1.850705444812774658e-01 -8.039578050374984741e-02 -1.316521763801574707e-01 3.231695890426635742e-01 -3.496922552585601807e-01
2.291628532111644745e-02 -3.924195170402526855e-01 8.726803958415985107e-02 5.695540308952331543e-01 8.960944414138793945e-02 1.952231675386428833e-01 3.150090202689170837e-02 -6.828908920288085938e-01
-1.609006524085998535e-01 -6.302017569541931152e-01 -1.546649932861328125e-01 5.834796428680419922e-01 -5.284895375370979309e-02 2.399751096963882446e-01 1.664390414953231812e-02 -3.897807002067565918e-01
-2.692854404449462891e-01 2.279229164123535156e-01 4.293905496597290039e-01 6.760027408599853516e-01 -2.409424632787704468e-01 2.634622752666473389e-01 8.518575131893157959e-02 -3.153700232505798340e-01
-2.589352130889892578e-01 -6.401935815811157227e-01 -7.801096141338348389e-02 5.402310490608215332e-01 -3.348324894905090332e-01 3.202945291996002197e-01 -3.756716847419738770e-02 -9.516532719135284424e-02
6.563319563865661621e-01 1.704663634300231934e-01 -1.658881455659866333e-01 5.163885951042175293e-01 -3.349854052066802979e-01 2.061276584863662720e-01 1.732698529958724976e-01 2.475226819515228271e-01
2.271281778812408447e-01 6.003777980804443359e-01 -1.213014274835586548e-01 5.231959223747253418e-01 -2.801111340522766113e-01 2.014348655939102173e-01 3.258916139602661133e-01 -2.725212574005126953e-01
1.700409203767776489e-01 5.722346305847167969e-01 -1.621596366167068481e-01 4.708266258239746094e-01 -2.816572785377502441e-01 3.106603920459747314e-01 3.854824900627136230e-01 -2.668761610984802246e-01
-1.642121374607086182e-01 -6.861349940299987793e-01 1.214032322168350220e-01 6.033254265785217285e-01 1.203577965497970581e-01 1.132503226399421692e-01 2.451934963464736938e-01 -1.899505853652954102e-01
1.473052613437175751e-02 5.295292139053344727e-01 -1.029251515865325928e-01 6.481327414512634277e-01 -2.850160896778106689e-01 2.937849462032318115e-01 3.470172882080078125e-01 2.733681537210941315e-02
-1.284486949443817139e-01 -1.047192439436912537e-01 -4.663103725761175156e-03 8.277575373649597168e-01 2.288169413805007935e-01 3.872773647308349609e-01 2.414980381727218628e-01 -1.633041501045227051e-01
6.592085212469100952e-02 -2.978151738643646240e-01 -7.387240231037139893e-02 6.305865645408630371e-01 -2.085689902305603027e-01 -6.242009997367858887e-01 -7.215915620326995850e-02 -2.559862434864044189e-01
6.184213329106569290e-03 -2.856087386608123779e-01 -1.938250213861465454e-01 3.215433955192565918e-01 -8.419919610023498535e-01 -1.202256232500076294e-01 -8.393926918506622314e-02 -2.167501896619796753e-01
-1.887293159961700439e-02 -6.791265606880187988e-01 1.310537606477737427e-01 2.277704924345016479e-01 -1.274857223033905029e-01 3.589890897274017334e-01 3.359228372573852539e-01 -4.597894847393035889e-01
1.378576904535293579e-01 3.842739760875701904e-01 -3.323695957660675049e-01 6.414551734924316406e-01 -3.400202393531799316e-01 3.967609107494354248e-01 -3.108950145542621613e-02 -1.933781951665878296e-01
5.877170246094465256e-03 -3.543485105037689209e-01 4.436520859599113464e-02 8.097943663597106934e-01 1.296126395463943481e-01 2.949340045452117920e-01 -1.193945556879043579e-01 -3.140494525432586670e-01
5.905584692955017090e-01 2.588070333003997803e-01 -3.368254303932189941e-01 5.640887022018432617e-01 -2.446805536746978760e-01 1.297747641801834106e-01 -8.377075940370559692e-02 -2.624589502811431885e-01
3.826626241207122803e-01 1.818669140338897705e-01 5.380652546882629395e-01 2.074905037879943848e-01 -3.584964871406555176e-01 -8.095752447843551636e-02 4.142152369022369385e-01 -4.257687032222747803e-01
5.339805483818054199e-01 -2.492265999317169189e-01 -3.636380136013031006e-01 3.141179084777832031e-01 -2.591229379177093506e-01 4.393119812011718750e-01 3.842528164386749268e-01 1.185683980584144592e-01
1.129596158862113953e-01 5.080412030220031738e-01 -1.482452899217605591e-01 5.385556221008300781e-01 -3.414072692394256592e-01 4.469299912452697754e-01 3.083737492561340332e-01 -7.560175657272338867e-02
4.372415319085121155e-02 2.508362829685211182e-01 5.643140897154808044e-02 2.962588965892791748e-01 -4.215786755084991455e-01 -1.545402556657791138e-01 3.307187855243682861e-01 -7.302255034446716309e-01
2.442042082548141479e-01 -5.057831406593322754e-01 -1.974867284297943115e-01 9.527709335088729858e-02 -5.409750938415527344e-01 -1.678654998540878296e-01 1.040824130177497864e-01 -5.520896911621093750e-01
3.462496399879455566e-01 -3.672786355018615723e-01 -1.701497882604598999e-01 6.425330638885498047e-01 -2.884102165699005127e-01 -3.585191071033477783e-01 -2.726303339004516602e-01 1.318111270666122437e-01
4.606710746884346008e-02 1.364639550447463989e-01 2.848863005638122559e-01 3.940714597702026367e-01 -4.795303940773010254e-01 2.280005216598510742e-01 6.171944737434387207e-01 2.827369570732116699e-01
2.513652443885803223e-01 1.655986309051513672e-01 -7.195438444614410400e-02 3.499346077442169189e-01 4.167797043919563293e-02 2.761130630970001221e-01 5.316528081893920898e-01 -6.489458084106445312e-01
3.285627812147140503e-02 -9.791536629199981689e-02 4.038757979869842529e-01 8.354740738868713379e-01 -1.396909356117248535e-01 1.795452386140823364e-01 -1.339361816644668579e-01 2.418918013572692871e-01
3.245741426944732666e-01 9.281110018491744995e-02 -9.980686753988265991e-02 2.632883191108703613e-01 9.374435059726238251e-03 1.468507796525955200e-01 6.673092842102050781e-01 -5.829243659973144531e-01
6.452648341655731201e-02 4.791773855686187744e-01 -7.584699988365173340e-02 6.844938397407531738e-01 -2.240345180034637451e-01 4.793464541435241699e-01 1.089883968234062195e-01 -9.885624051094055176e-03
-9.275877475738525391e-02 -4.539466500282287598e-01 -4.446562826633453369e-01 2.221872657537460327e-01 -2.943649291992187500e-01 3.209562003612518311e-01 5.276948213577270508e-01 -2.647950351238250732e-01
4.879041016101837158e-01 -2.602129876613616943e-01 -4.387315735220909119e-02 4.073210358619689941e-01 -5.986021831631660461e-02 -4.881514608860015869e-02 6.220299601554870605e-01 3.653985559940338135e-01
-2.952962554991245270e-02 -1.316010802984237671e-01 -2.260513454675674438e-01 2.756482958793640137e-01 -7.473393678665161133e-01 -3.986656069755554199e-01 -2.896279282867908478e-02 -3.693760633468627930e-01
-2.033921927213668823e-01 -6.651372313499450684e-01 2.815564908087253571e-02 5.537720918655395508e-01 -2.018526494503021240e-01 4.062618315219879150e-01 -6.755630485713481903e-03 -5.412010103464126587e-02
1.621876358985900879e-01 1.542258560657501221e-01 1.956640183925628662e-01 4.106596410274505615e-01 -3.416385054588317871e-01 4.046072363853454590e-01 6.174811720848083496e-01 2.850912511348724365e-01
-1.240759436041116714e-02 -3.618201017379760742e-01 1.135751381516456604e-01 2.033627927303314209e-01 -6.930775642395019531e-01 -1.930229514837265015e-01 5.116459727287292480e-01 1.878312081098556519e-01
1.793555617332458496e-01 -1.108278706669807434e-01 2.466634958982467651e-01 7.344714999198913574e-01 1.459095627069473267e-01 4.153496921062469482e-01 -5.715282633900642395e-03 -4.017709195613861084e-01
-1.190110966563224792e-01 -3.513232171535491943e-01 -2.457127720117568970e-01 4.619795978069305420e-01 -9.206317365169525146e-02 5.499496459960937500e-01 1.755925863981246948e-01 -4.968455135822296143e-01
3.192649483680725098e-01 1.211260259151458740e-01 9.647271782159805298e-02 4.796493053436279297e-01 -5.671119093894958496e-01 2.213045060634613037e-01 3.069584965705871582e-01 4.233354330062866211e-01
4.050533175468444824e-01 -6.039661914110183716e-02 -3.778038620948791504e-01 3.777925670146942139e-01 -5.169395208358764648e-01 -8.824414759874343872e-02 3.741402924060821533e-01 3.630793392658233643e-01
6.109502315521240234e-01 6.520897895097732544e-02 1.098888888955116272e-01 1.357842516154050827e-02 -5.958685874938964844e-01 -5.985333025455474854e-02 4.308007955551147461e-01 -2.568981647491455078e-01
8.410761505365371704e-02 -4.368560016155242920e-01 2.462717741727828979e-01 6.383188366889953613e-01 2.960159778594970703e-01 8.558362722396850586e-02 2.765236198902130127e-01 -4.031956493854522705e-01
3.126919567584991455e-01 3.446956574916839600e-01 7.978089898824691772e-02 4.972183406352996826e-01 -3.532938659191131592e-01 5.018265247344970703e-01 -1.224082931876182556e-01 -3.717356920242309570e-01
9.032546728849411011e-02 -3.461645543575286865e-01 4.849111139774322510e-01 5.511671304702758789e-01 -4.229057133197784424e-01 -3.176886215806007385e-02 -2.855122387409210205e-01 -2.677908241748809814e-01
8.120374381542205811e-02 -2.585987448692321777e-01 2.968178391456604004e-01 3.011477887630462646e-01 -5.054990053176879883e-01 -2.012225538492202759e-01 6.053020358085632324e-01 2.921157181262969971e-01
5.186482667922973633e-01 4.381439983844757080e-01 -5.489266291260719299e-02 6.552850008010864258e-01 -1.863661110401153564e-01 2.206701189279556274e-01 1.320095807313919067e-01 7.594728469848632812e-02
3.706922829151153564e-01 7.435203529894351959e-03 9.464378654956817627e-02 2.771284878253936768e-01 -3.877066373825073242e-01 5.638192221522331238e-02 7.553665041923522949e-01 2.295656949281692505e-01
-9.757454693317413330e-02 4.221102595329284668e-01 2.909841835498809814e-01 5.981483459472656250e-01 -3.038990795612335205e-01 -7.118844240903854370e-02 2.002818286418914795e-01 -4.819893240928649902e-01
3.048903346061706543e-01 -2.385386675596237183e-01 -9.580630064010620117e-02 1.322756242007017136e-02 -7.686669826507568359e-01 1.000228375196456909e-01 2.522100806236267090e-01 -4.199094474315643311e-01
4.861525893211364746e-01 -2.116768658161163330e-01 -3.774377405643463135e-01 5.025547742843627930e-01 9.584438800811767578e-02 1.085774675011634827e-01 5.422014594078063965e-01 9.418240189552307129e-02
4.038371145725250244e-01 -2.039195597171783447e-01 -5.474962592124938965e-01 3.268291056156158447e-01 -4.630182087421417236e-01 3.316299915313720703e-01 1.839109510183334351e-01 1.748590469360351562e-01
3.997153937816619873e-01 -1.535092443227767944e-01 1.593082547187805176e-01 4.694295302033424377e-02 -4.516247808933258057e-01 2.426396589726209641e-03 7.539572715759277344e-01 -1.290629357099533081e-01
-1.452114339917898178e-02 -6.751881837844848633e-01 6.585983932018280029e-02 1.677669584751129150e-01 -1.342384070158004761e-01 2.716583013534545898e-01 5.031083226203918457e-01 -4.080327153205871582e-01
4.005691409111022949e-02 7.912936806678771973e-02 3.449213802814483643e-01 4.680826961994171143e-01 -4.502955675125122070e-01 1.377018690109252930e-01 5.484974384307861328e-01 3.626076877117156982e-01
2.330952137708663940e-01 5.359531641006469727e-01 -2.345452755689620972e-01 4.311767220497131348e-01 -4.454942643642425537e-01 2.401440292596817017e-01 2.891340553760528564e-01 -2.788609564304351807e-01
4.512456059455871582e-02 5.185086131095886230e-01 -8.624330163002014160e-02 6.959137320518493652e-01 -1.747028976678848267e-01 4.150863587856292725e-01 1.858248114585876465e-01 5.478901322931051254e-03
-3.032448887825012207e-01 -3.835608661174774170e-01 5.036925673484802246e-01 5.679413676261901855e-01 -3.816632628440856934e-01 1.744304448366165161e-01 -5.197926610708236694e-02 -7.658469676971435547e-02
1.033068746328353882e-01 -2.758526802062988281e-01 3.810334205627441406e-02 3.104358352720737457e-02 -5.414597392082214355e-01 -5.956135317683219910e-02 7.731384038925170898e-01 -1.278597861528396606e-01
3.093674480915069580e-01 2.814376354217529297e-01 1.984414644539356232e-02 5.024333000183105469e-01 -4.529841840267181396e-01 3.930310606956481934e-01 -2.072302401065826416e-01 -4.118728935718536377e-01
4.349297881126403809e-01 -6.220480799674987793e-02 -2.046200037002563477e-01 3.159648478031158447e-01 7.173392921686172485e-02 -2.773242294788360596e-01 5.929508209228515625e-01 -4.812676310539245605e-01
-7.451141625642776489e-02 -6.444170475006103516e-01 -7.308117300271987915e-02 2.104996740818023682e-01 -1.696380972862243652e-01 3.146533370018005371e-01 4.927291870117187500e-01 -3.986954092979431152e-01
2.587715983390808105e-01 1.458193659782409668e-01 2.682114951312541962e-02 4.610243141651153564e-01 -6.391044259071350098e-01 4.952439293265342712e-02 3.460241556167602539e-01 4.097212851047515869e-01
3.297221660614013672e-01 -3.529184460639953613e-01 2.029253244400024414e-01 3.070853352546691895e-01 -2.843481004238128662e-01 4.569552838802337646e-01 -1.348669975996017456e-01 -5.686834454536437988e-01
-9.828910231590270996e-02 1.644160151481628418e-01 7.643348071724176407e-03 2.604403197765350342e-01 -4.938959479331970215e-01 -2.405856847763061523e-01 3.344784080982208252e-01 -6.940667033195495605e-01
5.917793512344360352e-01 1.808885671198368073e-02 9.215941280126571655e-02 4.235495328903198242e-01 -2.671537995338439941e-01 3.493678867816925049e-01 3.839239180088043213e-01 3.474991619586944580e-01
-1.124039143323898315e-01 1.128339618444442749e-01 3.508502244949340820e-01 3.456656634807586670e-01 -4.897481501102447510e-01 6.639466155320405960e-03 1.882454156875610352e-01 -6.758102774620056152e-01
9.902064502239227295e-02 4.749600291252136230e-01 4.718221724033355713e-02 4.335705041885375977e-01 -5.213061571121215820e-01 1.332679688930511475e-01 2.684686183929443359e-01 -4.613053202629089355e-01
-9.193389117717742920e-02 -5.382161736488342285e-01 -2.855901122093200684e-01 4.990618824958801270e-01 -2.750869989395141602e-01 4.093016982078552246e-01 3.874677792191505432e-02 -3.557316064834594727e-01
2.600085139274597168e-01 -6.135243773460388184e-01 6.565480027347803116e-03 1.530502587556838989e-01 -1.721538007259368896e-01 -1.209163740277290344e-01 2.381916791200637817e-01 -6.569042205810546875e-01
-9.345541149377822876e-02 -1.970489174127578735e-01 2.012946605682373047e-01 5.055987834930419922e-01 -7.317552566528320312e-01 -3.129830956459045410e-02 -3.157435357570648193e-01 -1.419470161199569702e-01
1.325834095478057861e-01 2.061104178428649902e-01 2.781154960393905640e-02 2.757722735404968262e-01 -9.011711478233337402e-01 -2.113089412450790405e-01 7.966341078281402588e-02 2.989726141095161438e-03
1.005321145057678223e-01 -2.176861464977264404e-01 1.066782847046852112e-01 7.042587399482727051e-01 4.890539124608039856e-02 -4.530461132526397705e-01 -9.342723526060581207e-03 -4.768809676170349121e-01
2.518651485443115234e-01 -3.468135297298431396e-01 4.071872532367706299e-01 3.706470131874084473e-01 -1.824741512537002563e-01 1.747412532567977905e-01 -1.137032508850097656e-01 -6.605634093284606934e-01
7.112411409616470337e-02 -6.523643732070922852e-01 2.347103357315063477e-01 3.249628841876983643e-01 -1.397455483675003052e-01 4.363002479076385498e-01 8.328689634799957275e-02 -4.380056262016296387e-01
5.684338808059692383e-01 2.715011537075042725e-01 -2.398487031459808350e-01 5.965808629989624023e-01 -1.969333179295063019e-02 2.590997219085693359e-01 6.142131518572568893e-03 -3.495365381240844727e-01
-1.529546678066253662e-01 -3.480444252490997314e-01 -3.762337863445281982e-01 2.196759134531021118e-01 -2.229981124401092529e-01 3.002978265285491943e-01 5.744627714157104492e-01 -4.424318671226501465e-01
-3.024197816848754883e-01 -3.555016219615936279e-01 8.101161569356918335e-02 8.314010500907897949e-01 8.269096724689006805e-03 2.758402228355407715e-01 5.328890681266784668e-02 -7.331012189388275146e-02
1.238124445080757141e-01 -6.381199955940246582e-01 -2.986356914043426514e-01 2.260452359914779663e-01 -4.649127721786499023e-01 -2.925368249416351318e-01 1.136563345789909363e-01 -3.500774800777435303e-01
3.646674740593880415e-04 -5.584245920181274414e-01 1.916311681270599365e-01 5.670245885848999023e-01 7.374333590269088745e-02 1.429664939641952515e-01 8.079360239207744598e-03 -5.513436198234558105e-01
2.653878629207611084e-01 2.652332186698913574e-01 -5.507652461528778076e-02 4.383837878704071045e-01 1.555218826979398727e-02 1.039928942918777466e-01 6.120234131813049316e-01 -5.276151895523071289e-01
-6.077013909816741943e-02 -5.167597532272338867e-01 -2.445373088121414185e-01 2.578434348106384277e-01 -6.238917112350463867e-01 -1.590557992458343506e-01 2.785044722259044647e-03 -4.340936243534088135e-01
3.723146915435791016e-01 1.892629861831665039e-01 -1.208030153065919876e-02 5.129975080490112305e-01 -5.260791182518005371e-01 1.268727034330368042e-01 2.661294043064117432e-01 4.456100165843963623e-01
1.293305009603500366e-01 -2.285618484020233154e-01 -2.960336804389953613e-01 6.980940103530883789e-01 6.494848430156707764e-02 2.859278321266174316e-01 -1.240849718451499939e-01 -5.046699047088623047e-01
-2.757375538349151611e-01 -1.023187115788459778e-01 2.672159112989902496e-02 7.628360986709594727e-01 1.671573072671890259e-01 4.039013981819152832e-01 3.709149956703186035e-01 -4.701888933777809143e-02
5.999481081962585449e-01 -1.069409698247909546e-01 -3.492774069309234619e-01 4.257266819477081299e-01 -6.268267333507537842e-02 2.584716677665710449e-01 5.005749464035034180e-01 6.384311616420745850e-02
1.192182069644331932e-03 -3.551913201808929443e-01 -2.470458447933197021e-01 6.256408095359802246e-01 -1.403898559510707855e-02 1.631581932306289673e-01 3.474603965878486633e-02 -6.271800398826599121e-01
4.096615314483642578e-01 1.433036625385284424e-01 1.725593507289886475e-01 5.564665198326110840e-01 -2.741231620311737061e-01 -8.238001167774200439e-02 4.715341627597808838e-01 4.097990989685058594e-01
6.593822836875915527e-01 -1.373177617788314819e-01 -3.171691894531250000e-01 4.082003533840179443e-01 -2.759249210357666016e-01 1.739330440759658813e-01 3.689278662204742432e-01 1.914161294698715210e-01
-1.737731136381626129e-02 3.040828183293342590e-02 2.971468567848205566e-01 1.803903430700302124e-01 -7.817986011505126953e-01 -2.498967051506042480e-01 2.616235911846160889e-01 -3.685543239116668701e-01
-1.310465186834335327e-01 1.145373433828353882e-01 2.719602584838867188e-01 3.239212632179260254e-01 -5.512112975120544434e-01 2.675820589065551758e-01 6.096687912940979004e-01 2.090231031179428101e-01
-3.448896855115890503e-02 -1.481087058782577515e-01 1.489723026752471924e-01 6.144273281097412109e-01 -6.289609521627426147e-02 -1.223910599946975708e-01 7.268136739730834961e-02 -7.436010837554931641e-01
9.580542892217636108e-02 -4.990234076976776123e-01 1.794381886720657349e-01 6.897938847541809082e-01 -3.023880422115325928e-01 8.231656253337860107e-02 -2.656863033771514893e-01 2.549104690551757812e-01
6.741691231727600098e-01 1.423420161008834839e-01 -3.913626074790954590e-02 4.353478252887725830e-01 -2.729707062244415283e-01 3.113461732864379883e-01 3.454800844192504883e-01 2.082531899213790894e-01
-5.149753019213676453e-02 -3.975712358951568604e-01 6.031930446624755859e-01 4.649278521537780762e-01 -1.355439424514770508e-01 4.077942669391632080e-01 2.527046203613281250e-01 -1.037180200219154358e-01
-9.929444640874862671e-02 -3.888061046600341797e-01 -2.168701142072677612e-01 4.017824828624725342e-01 -2.111867628991603851e-02 4.827946722507476807e-01 3.182625472545623779e-01 -5.437654852867126465e-01
-1.701388210058212280e-01 -1.635059267282485962e-01 -5.056864395737648010e-02 1.788596957921981812e-01 -9.391633272171020508e-01 -6.645195186138153076e-02 1.294382661581039429e-01 -8.107236027717590332e-02
-3.187463432550430298e-02 -2.113023400306701660e-01 5.261423587799072266e-01 6.283982992172241211e-01 -3.950541019439697266e-01 2.650043070316314697e-01 -2.312328964471817017e-01 -5.349245294928550720e-02
4.160167574882507324e-01 -2.904832959175109863e-01 -7.221998646855354309e-03 3.665998876094818115e-01 -1.294629126787185669e-01 1.164419129490852356e-01 -2.037220597267150879e-01 -7.323111891746520996e-01
5.012600421905517578e-01 6.783155351877212524e-02 4.923951625823974609e-01 1.361248195171356201e-01 -3.389505147933959961e-01 1.056204363703727722e-01 3.039154410362243652e-01 -5.145354270935058594e-01
-6.635432690382003784e-02 -4.277386963367462158e-01 1.833595186471939087e-01 5.621946454048156738e-01 -1.089663058519363403e-01 6.209946274757385254e-01 1.108807921409606934e-01 2.305443733930587769e-01
-1.269643753767013550e-01 -1.099208965897560120e-01 -6.706073284149169922e-01 3.083125948905944824e-01 -3.731012940406799316e-01 2.182117104530334473e-01 3.480484783649444580e-01 -3.450624048709869385e-01
2.429854571819305420e-01 -9.772183001041412354e-02 -1.987376362085342407e-01 7.670762538909912109e-01 2.064124047756195068e-01 3.485507965087890625e-01 -6.870996206998825073e-02 -3.670028448104858398e-01
6.931151747703552246e-01 3.831747919321060181e-02 3.194736242294311523e-01 1.297122836112976074e-01 -2.297934442758560181e-01 2.647710442543029785e-01 3.073364198207855225e-01 -4.264622032642364502e-01
7.114425897598266602e-01 8.967544138431549072e-02 2.832905575633049011e-02 3.604613840579986572e-01 -2.834986448287963867e-01 3.416790068149566650e-01 3.246577382087707520e-01 2.292474657297134399e-01
-2.304531782865524292e-01 1.502399295568466187e-01 1.709768027067184448e-01 6.168673038482666016e-01 -4.860170558094978333e-02 1.470722854137420654e-01 2.334090918302536011e-01 -6.603701114654541016e-01
9.310358017683029175e-02 3.943684101104736328e-01 -7.019276916980743408e-02 2.805274128913879395e-01 -7.384123206138610840e-01 9.936571866273880005e-02 4.377729296684265137e-01 -7.356127351522445679e-02
5.114104747772216797e-01 -1.708599030971527100e-01 -4.069945514202117920e-01 5.030472874641418457e-01 1.902182213962078094e-02 8.573707193136215210e-02 5.196182727813720703e-01 1.133543327450752258e-01
1.079738438129425049e-01 -3.241301774978637695e-01 9.115704149007797241e-02 9.364263713359832764e-02 -4.903372824192047119e-01 -4.256751015782356262e-02 1.364291310310363770e-01 -7.780405879020690918e-01
8.957429975271224976e-02 -8.875990658998489380e-02 -8.280339837074279785e-02 5.672256350517272949e-01 -3.047153353691101074e-01 -5.896542668342590332e-01 4.543519392609596252e-02 -4.613989293575286865e-01
5.721490979194641113e-01 -1.326762437820434570e-01 -3.365094959735870361e-01 4.665077626705169678e-01 3.666453063488006592e-02 1.120076552033424377e-01 5.470067858695983887e-01 1.052041351795196533e-01
7.292970269918441772e-02 1.575343310832977295e-01 1.869960129261016846e-01 4.281211197376251221e-01 -4.090263247489929199e-01 4.426657855510711670e-01 5.570935010910034180e-01 2.792854607105255127e-01
4.570201784372329712e-02 -5.389495491981506348e-01 -3.807906508445739746e-01 2.222687005996704102e-01 -6.763205528259277344e-01 -4.838927090167999268e-02 2.843505470082163811e-03 -2.308262288570404053e-01
5.586203560233116150e-02 -3.060786724090576172e-01 1.230920180678367615e-01 2.367057837545871735e-02 -6.077452898025512695e-01 -6.647049635648727417e-02 6.999033689498901367e-01 -1.544211953878402710e-01
3.505038619041442871e-01 -9.201280772686004639e-02 -2.228143513202667236e-01 6.053794026374816895e-01 -3.160583553835749626e-03 3.080128431320190430e-01 -1.752982586622238159e-01 -5.717856287956237793e-01
5.098158717155456543e-01 1.479877680540084839e-01 3.179708421230316162e-01 2.303378432989120483e-01 -6.035412102937698364e-02 6.809242069721221924e-02 5.145325660705566406e-01 -5.394474267959594727e-01
-2.811221480369567871e-01 -1.668722927570343018e-01 -3.130621016025543213e-01 2.460810095071792603e-01 -2.413715720176696777e-01 1.303922981023788452e-01 7.179352045059204102e-01 -3.792980015277862549e-01
1.209007650613784790e-01 -3.033010661602020264e-01 1.397238969802856445e-01 3.708399133756756783e-03 -4.831356406211853027e-01 -3.723374381661415100e-02 7.730802893638610840e-01 -2.034588754177093506e-01
5.770195126533508301e-01 2.230795174837112427e-01 -3.161047995090484619e-01 4.108528494834899902e-01 -3.106849826872348785e-02 2.030817978084087372e-02 3.698153495788574219e-01 -4.587160944938659668e-01
1.195479631423950195e-01 -5.880262255668640137e-01 -1.096758991479873657e-01 4.700118303298950195e-01 -1.886797249317169189e-01 4.891117811203002930e-01 -1.014285087585449219e-01 -3.491068184375762939e-01
3.023876063525676727e-02 2.292682081460952759e-01 1.180633157491683960e-01 1.507436931133270264e-01 -8.050040006637573242e-01 2.708040922880172729e-02 2.224890142679214478e-01 -4.599925875663757324e-01
-1.417335867881774902e-01 3.300369083881378174e-01 2.257532775402069092e-01 4.072656631469726562e-01 -4.069118499755859375e-01 -8.478587120771408081e-02 3.108177483081817627e-01 -6.203094124794006348e-01
3.509519100189208984e-01 -5.253912210464477539e-01 -1.383089870214462280e-01 2.659043371677398682e-01 -1.849685907363891602e-01 8.518884330987930298e-02 9.624516591429710388e-03 -6.851272583007812500e-01
2.374426424503326416e-01 -3.922643065452575684e-01 2.968628108501434326e-01 6.183961033821105957e-01 1.336080580949783325e-01 1.788209080696105957e-01 7.061545737087726593e-03 -5.189704895019531250e-01
-2.560176551342010498e-01 -3.019530475139617920e-01 3.214720785617828369e-01 3.228597342967987061e-01 -1.562817096710205078e-01 -3.294349610805511475e-01 6.271318793296813965e-01 -3.308335542678833008e-01
1.087390780448913574e-01 5.101501941680908203e-01 -1.414658725261688232e-01 3.254399299621582031e-01 -6.112063527107238770e-01 1.032133623957633972e-01 4.049300551414489746e-01 -2.319575399160385132e-01
-1.978827714920043945e-01 -3.576694726943969727e-01 -5.166304707527160645e-01 2.568750977516174316e-01 -4.241102635860443115e-01 2.754294872283935547e-01 4.448441863059997559e-01 -2.154200673103332520e-01
4.647665023803710938e-01 9.136812388896942139e-02 5.350924283266067505e-02 3.349559605121612549e-01 5.930484831333160400e-02 3.163924440741539001e-02 5.387113690376281738e-01 -6.048612594604492188e-01
3.981326818466186523e-01 -4.104038774967193604e-01 -5.255432724952697754e-01 3.992770016193389893e-01 -1.297309100627899170e-01 2.768488228321075439e-01 3.679409027099609375e-01 9.265813976526260376e-02
-2.086652517318725586e-01 -2.815723717212677002e-01 -3.682700097560882568e-01 2.630405426025390625e-01 -2.326174676418304443e-01 -2.176460027694702148e-01 5.397514700889587402e-01 -5.287252068519592285e-01
1.958894878625869751e-01 2.737441956996917725e-01 -4.753518700599670410e-01 5.104761123657226562e-01 -5.406901836395263672e-01 1.372936964035034180e-01 -9.770230203866958618e-02 -2.817891836166381836e-01
1.701954454183578491e-01 -5.899536013603210449e-01 4.677387773990631104e-01 5.820359587669372559e-01 -2.030496150255203247e-01 -9.492788463830947876e-02 -5.036354064941406250e-03 -1.231954544782638550e-01
5.611191391944885254e-01 -3.089993298053741455e-01 -1.603444665670394897e-01 3.764878511428833008e-01 -1.718092858791351318e-01 3.917680978775024414e-01 4.461413621902465820e-01 2.004208564758300781e-01
-1.039533391594886780e-01 -2.786165475845336914e-01 5.787055492401123047e-01 4.250356554985046387e-01 -3.875237107276916504e-01 2.366059720516204834e-01 1.036889012902975082e-02 -4.355991780757904053e-01
-4.105895459651947021e-01 2.205519378185272217e-01 6.593892723321914673e-02 6.186675429344177246e-01 -6.377031560987234116e-03 -5.781764164566993713e-02 4.879684746265411377e-01 -3.926562070846557617e-01
2.457033991813659668e-01 -1.615127027034759521e-01 2.780413031578063965e-01 2.787505686283111572e-01 -3.772686421871185303e-01 -3.429209114983677864e-03 7.318402528762817383e-01 2.839035093784332275e-01
-3.806481361389160156e-01 -2.990799546241760254e-01 5.425369739532470703e-01 5.352103114128112793e-01 -1.577209681272506714e-01 -5.779457464814186096e-02 2.046062499284744263e-01 -3.387947380542755127e-01
2.453643381595611572e-01 -4.341908264905214310e-03 -3.149445056915283203e-01 2.480386346578598022e-01 -1.580246835947036743e-01 -1.619043946266174316e-01 7.746229767799377441e-01 -3.575453758239746094e-01
-4.029254913330078125e-01 -1.594499647617340088e-01 3.685971200466156006e-01 4.918683767318725586e-01 -2.861396968364715576e-01 -2.143338918685913086e-01 4.721288681030273438e-01 -2.893227338790893555e-01
1.727877408266067505e-01 -7.005321234464645386e-02 9.418284147977828979e-02 7.892646193504333496e-01 9.141013771295547485e-02 4.665984809398651123e-01 -1.011690944433212280e-01 -3.116450607776641846e-01
-1.311601251363754272e-01 -3.298945724964141846e-01 -2.137285321950912476e-01 2.352278232574462891e-01 -8.322848677635192871e-01 -1.266851723194122314e-01 -1.076354011893272400e-01 -2.293948680162429810e-01
3.492874559015035629e-03 -5.350922942161560059e-01 -1.002781540155410767e-01 3.933152556419372559e-01 -4.055369198322296143e-01 5.991667509078979492e-01 -1.123367324471473694e-01 1.132743656635284424e-01
2.200454175472259521e-01 3.894123733043670654e-01 1.589078009128570557e-01 4.296317994594573975e-01 -4.724005460739135742e-01 4.227056503295898438e-01 -9.311123192310333252e-02 -4.237818419933319092e-01
4.412888586521148682e-01 -2.759644687175750732e-01 -5.844851136207580566e-01 4.438962042331695557e-01 -1.199382171034812927e-01 1.293933391571044922e-01 3.890610337257385254e-01 8.913309872150421143e-02
-2.549154460430145264e-01 -3.823979496955871582e-01 1.978469341993331909e-01 3.769488632678985596e-01 -5.437118560075759888e-02 -3.007316291332244873e-01 6.181463003158569336e-01 -3.633942604064941406e-01
1.304270476102828979e-01 3.155024945735931396e-01 4.703796654939651489e-02 5.900464653968811035e-01 -2.145722508430480957e-01 3.109693825244903564e-01 -3.104273229837417603e-02 -6.239972114562988281e-01
-1.171449199318885803e-02 -1.614102395251393318e-03 -4.932816624641418457e-01 5.823614597320556641e-01 -4.815265238285064697e-01 3.271152377128601074e-01 -2.656708955764770508e-01 8.908037096261978149e-02
-6.685003638267517090e-02 -1.298198848962783813e-01 -2.545062601566314697e-01 6.082609295845031738e-01 -3.973742425441741943e-01 5.733057260513305664e-01 -2.365856468677520752e-01 3.694092482328414917e-02
4.229031503200531006e-01 -4.129672646522521973e-01 -4.343057870864868164e-01 4.221602082252502441e-01 -1.005623713135719299e-01 9.580278396606445312e-02 4.634727537631988525e-01 2.228727787733078003e-01
2.886329293251037598e-01 3.764720857143402100e-01 2.117530442774295807e-02 5.837341547012329102e-01 -2.088809013366699219e-01 4.446410834789276123e-01 -1.019522920250892639e-01 -4.266552031040191650e-01
5.434198379516601562e-01 -2.300161868333816528e-01 -4.216905832290649414e-01 4.996781051158905029e-01 4.370055685285478830e-04 7.972049713134765625e-02 4.497353434562683105e-01 1.251745522022247314e-01
7.746127247810363770e-02 -6.493603587150573730e-01 -1.522514671087265015e-01 4.947457611560821533e-01 -3.335266113281250000e-01 -3.571489751338958740e-01 1.228795945644378662e-01 -2.246828079223632812e-01
-1.687639206647872925e-02 2.873810529708862305e-01 1.676090508699417114e-01 2.781997621059417725e-01 -7.995638251304626465e-01 -2.099440097808837891e-01 3.579334020614624023e-01 -1.201336551457643509e-02
4.596747159957885742e-01 -3.977048099040985107e-01 -1.549351811408996582e-01 2.313185632228851318e-01 -1.750737130641937256e-01 3.118189275264739990e-01 6.330979466438293457e-01 1.559551656246185303e-01
-8.128802478313446045e-02 -1.110586449503898621e-01 -6.587793231010437012e-01 6.132472157478332520e-01 -3.990316390991210938e-01 7.139431685209274292e-02 -8.152762055397033691e-02 5.073096137493848801e-03
-1.923581212759017944e-01 -4.111958742141723633e-01 -5.194314718246459961e-01 2.657563686370849609e-01 -5.235698819160461426e-01 2.549841105937957764e-01 3.199101388454437256e-01 -1.095260977745056152e-01
-2.079843431711196899e-01 -1.511774510145187378e-01 2.905755490064620972e-02 8.501373529434204102e-01 1.361932158470153809e-01 -1.755846440792083740e-01 8.855246752500534058e-02 -3.912670910358428955e-01
-1.087030246853828430e-01 -6.630664467811584473e-01 3.678876534104347229e-02 1.612960845232009888e-01 -3.379743993282318115e-01 1.988832801580429077e-01 3.976045250892639160e-01 -4.574781954288482666e-01
2.805540859699249268e-01 -5.662049725651741028e-02 1.529974192380905151e-01 1.132459118962287903e-01 -3.649909198284149170e-01 1.014343798160552979e-01 8.582413792610168457e-01 -4.201180860400199890e-02
-6.352369487285614014e-02 -7.351327538490295410e-01 -9.349288046360015869e-02 4.316824376583099365e-01 2.244776040315628052e-01 1.023772805929183960e-01 4.373108148574829102e-01 -9.133509546518325806e-02
-3.628961443901062012e-01 -1.161585450172424316e-01 -1.684946566820144653e-02 7.472722530364990234e-01 -4.269895702600479126e-02 -3.889845907688140869e-01 1.959413439035415649e-01 -3.234017491340637207e-01
-4.221054315567016602e-01 -6.323228031396865845e-02 -8.149874210357666016e-02 5.222846269607543945e-01 -7.051568627357482910e-01 -8.162396959960460663e-03 -1.195285394787788391e-01 -1.637240797281265259e-01
6.863389164209365845e-02 -1.138569116592407227e-01 8.593202382326126099e-02 9.274157881736755371e-01 1.272193342447280884e-01 -6.546599417924880981e-02 -1.090816706418991089e-01 -2.871799170970916748e-01
2.494285553693771362e-01 -4.340519607067108154e-01 -2.192996591329574585e-01 8.260671794414520264e-02 -5.919486284255981445e-01 -1.768228560686111450e-01 1.408955752849578857e-01 -5.412456989288330078e-01
3.572019636631011963e-01 -4.523762315511703491e-02 -2.415958046913146973e-01 3.423461318016052246e-01 2.628941275179386139e-02 -9.772144258022308350e-02 5.009137392044067383e-01 -6.585100889205932617e-01
5.315065383911132812e-01 -2.775690853595733643e-01 2.678405307233333588e-02 1.823299527168273926e-01 -2.641703188419342041e-01 2.178588807582855225e-01 6.923136115074157715e-01 9.973973780870437622e-02
1.704333722591400146e-01 -2.345944494009017944e-01 1.415919978171586990e-02 1.667791791260242462e-02 -7.119609117507934570e-01 -1.897092722356319427e-02 4.952561259269714355e-01 -4.036242663860321045e-01
-2.896253168582916260e-01 -1.435724049806594849e-01 -3.793742954730987549e-01 2.410096377134323120e-01 -3.675639331340789795e-01 -2.070957235991954803e-02 5.794241428375244141e-01 -4.714120328426361084e-01
-8.796066045761108398e-02 -3.529798686504364014e-01 -1.007612347602844238e-01 6.126921176910400391e-01 -7.452037930488586426e-02 4.277425110340118408e-01 -2.871450036764144897e-02 -5.410937666893005371e-01
-6.110972166061401367e-02 -4.179380238056182861e-01 4.497464001178741455e-01 4.849320352077484131e-01 1.409699320793151855e-01 -1.546215862035751343e-01 4.920673966407775879e-01 -3.134514987468719482e-01
-3.516204282641410828e-02 -2.432681918144226074e-01 -1.451609730720520020e-01 8.133386969566345215e-01 2.144689857959747314e-01 2.043825387954711914e-01 6.499521434307098389e-02 -4.062011539936065674e-01
2.849797606468200684e-01 4.013834297657012939e-01 7.408238947391510010e-02 5.226672887802124023e-01 -2.190907299518585205e-01 4.653037190437316895e-01 4.269736260175704956e-02 -4.611693024635314941e-01
-1.994884014129638672e-01 -5.068947076797485352e-01 -1.044459417462348938e-01 1.310411095619201660e-01 -2.410800904035568237e-01 2.543172240257263184e-01 6.027362942695617676e-01 -4.348487257957458496e-01
-4.871430397033691406e-01 -2.661060988903045654e-01 3.793470561504364014e-01 5.549883246421813965e-01 -1.255533397197723389e-01 1.520167887210845947e-01 2.520716786384582520e-01 -3.708775937557220459e-01
1.382297575473785400e-01 3.685612604022026062e-02 5.234463810920715332e-01 2.198408097028732300e-01 -3.766143023967742920e-01 -2.837780117988586426e-01 3.241673707962036133e-01 -5.742431879043579102e-01
8.780120313167572021e-02 -3.818148076534271240e-01 4.577926695346832275e-01 3.884221315383911133e-01 -4.078581333160400391e-01 -2.779378294944763184e-01 -1.807401925325393677e-01 -4.580369889736175537e-01
1.754893511533737183e-01 3.904859423637390137e-01 7.930408418178558350e-02 6.331219673156738281e-01 -3.296540975570678711e-01 4.840162396430969238e-01 -8.654659986495971680e-02 -2.432237565517425537e-01
4.598444998264312744e-01 -2.450855374336242676e-01 -3.235572278499603271e-01 9.787268936634063721e-02 -4.329464733600616455e-01 1.377400606870651245e-01 6.357510089874267578e-01 6.011209636926651001e-02
-1.228194832801818848e-01 -2.756333053112030029e-01 -1.687419563531875610e-01 3.290490806102752686e-01 -2.017838805913925171e-01 5.778607726097106934e-01 2.735948860645294189e-01 -5.680673718452453613e-01
3.119064569473266602e-01 3.282858133316040039e-01 -5.102116465568542480e-01 4.425458312034606934e-01 -5.323810577392578125e-01 -7.638512551784515381e-02 1.041529998183250427e-01 -1.966415345668792725e-01
5.851179957389831543e-01 -2.287405431270599365e-01 -2.598887383937835693e-01 2.394716888666152954e-01 -3.429844379425048828e-01 1.383149772882461548e-01 5.440095663070678711e-01 2.184263020753860474e-01
-1.741118580102920532e-01 -1.383863240480422974e-01 -3.576729893684387207e-01 2.613703906536102295e-01 -3.813492953777313232e-01 1.760665774345397949e-01 6.728964447975158691e-01 -3.536576032638549805e-01
1.678771823644638062e-01 3.419197797775268555e-01 -2.041919082403182983e-01 5.778375864028930664e-01 -2.651857733726501465e-01 5.836419463157653809e-01 -1.176940713776275516e-04 -2.614499926567077637e-01
-3.894153535366058350e-01 -4.641827046871185303e-01 2.488574832677841187e-01 6.459040641784667969e-01 -1.986743062734603882e-01 1.606133878231048584e-01 2.695523798465728760e-01 1.258627474308013916e-01
-3.663777112960815430e-01 -4.314903020858764648e-01 -1.141390129923820496e-01 2.020818591117858887e-01 -3.068477511405944824e-01 2.953087389469146729e-01 5.233257412910461426e-01 -4.128994047641754150e-01
-5.695036426186561584e-02 -3.949113786220550537e-01 -3.819097876548767090e-01 2.770459353923797607e-01 -4.997839033603668213e-01 -6.744334101676940918e-02 5.148553848266601562e-01 -3.142982721328735352e-01
5.688505768775939941e-01 1.868376284837722778e-01 3.551530465483665466e-02 5.665339827537536621e-01 -2.636127769947052002e-01 1.920893639326095581e-01 2.896104454994201660e-01 3.591856658458709717e-01
-2.378172874450683594e-01 1.770895123481750488e-01 1.123735532164573669e-01 6.862272620201110840e-01 -1.083375066518783569e-01 -2.977710962295532227e-01 2.690880298614501953e-01 -5.057010054588317871e-01
-2.115053832530975342e-01 -5.901027321815490723e-01 -5.607642233371734619e-02 5.235501527786254883e-01 2.081377506256103516e-01 -6.499525159597396851e-02 4.142946898937225342e-01 -3.325794041156768799e-01
-1.136493831872940063e-01 -5.402387976646423340e-01 -1.791280210018157959e-01 3.802793025970458984e-01 -3.495041728019714355e-01 -3.381303548812866211e-01 3.944163322448730469e-01 -3.556360602378845215e-01
6.009199023246765137e-01 -3.279298245906829834e-01 -1.057796701788902283e-01 1.813094168901443481e-01 -2.462856024503707886e-01 3.860844075679779053e-01 5.174346566200256348e-01 9.918902069330215454e-02
-4.836751893162727356e-02 -2.912057638168334961e-01 1.259629726409912109e-01 7.414183616638183594e-01 -4.967876896262168884e-02 5.573880076408386230e-01 -8.107905089855194092e-02 -1.660384386777877808e-01
4.970237910747528076e-01 1.420036107301712036e-01 -1.016093324869871140e-02 6.951370239257812500e-01 2.700460553169250488e-01 2.719812095165252686e-01 1.038846224546432495e-01 -3.029734194278717041e-01
-6.078489869832992554e-02 -4.113873839378356934e-01 -5.006223320960998535e-01 3.202752172946929932e-01 -1.170759275555610657e-01 -6.391119211912155151e-02 4.350152015686035156e-01 -5.165625810623168945e-01
-4.516983926296234131e-01 -2.294924855232238770e-01 2.258725836873054504e-02 4.089124798774719238e-01 -1.423911303281784058e-01 -2.528463602066040039e-01 6.193882226943969727e-01 -3.282283246517181396e-01
-2.374418377876281738e-01 -6.855025291442871094e-01 -9.424570202827453613e-02 3.308658003807067871e-01 -2.216444462537765503e-01 -2.364434301853179932e-01 3.528256714344024658e-01 -3.547329604625701904e-01
5.863804221153259277e-01 -6.276825815439224243e-02 -1.975511014461517334e-01 3.668621778488159180e-01 -2.404710352420806885e-01 4.843473434448242188e-01 3.784461915493011475e-01 2.072768658399581909e-01
-7.835972309112548828e-02 8.774503320455551147e-02 -8.189941197633743286e-02 4.148227274417877197e-01 -8.523748517036437988e-01 -2.390262335538864136e-01 6.758701056241989136e-02 1.383142322301864624e-01
-2.202048599720001221e-01 -3.875453472137451172e-01 -3.254225552082061768e-01 3.199236094951629639e-01 -1.674175560474395752e-01 3.079153001308441162e-01 5.960777401924133301e-01 -3.389961123466491699e-01
-2.123533934354782104e-01 -6.210713386535644531e-01 -1.962284296751022339e-01 2.463653385639190674e-01 -4.295208752155303955e-01 -2.407855838537216187e-01 2.299889326095581055e-01 -4.178686439990997314e-01
-1.107740476727485657e-01 -4.789180457592010498e-01 -9.320784360170364380e-02 2.916335165500640869e-01 -3.368190228939056396e-01 6.821355819702148438e-01 2.214296609163284302e-01 -1.919418722391128540e-01
-1.853844970464706421e-01 -6.346284151077270508e-01 -4.119328558444976807e-01 2.847651839256286621e-01 -3.933413624763488770e-01 -2.003253847360610962e-01 2.375184893608093262e-01 -2.466508597135543823e-01
2.513291239738464355e-01 -2.871908545494079590e-01 2.407658398151397705e-01 7.896519303321838379e-01 -1.296802163124084473e-01 3.245121240615844727e-02 -1.507917046546936035e-01 3.636325597763061523e-01
-3.555302321910858154e-01 -5.911235809326171875e-01 2.055833041667938232e-01 6.026814579963684082e-01 4.164127167314291000e-03 1.586498618125915527e-01 3.048563003540039062e-01 -2.360894531011581421e-02
3.728450536727905273e-01 3.476251959800720215e-01 -1.933046132326126099e-01 3.940079510211944580e-01 -4.039729535579681396e-01 4.644687771797180176e-01 -8.589162491261959076e-03 -4.105304479598999023e-01
-4.850220978260040283e-01 1.859843283891677856e-01 2.435921281576156616e-01 7.317070364952087402e-01 -3.136389255523681641e-01 3.833048045635223389e-02 1.330714970827102661e-01 -1.337330192327499390e-01
7.669151574373245239e-02 5.163385272026062012e-01 -5.383998155593872070e-02 4.867128729820251465e-01 -3.848984837532043457e-01 3.492740690708160400e-01 2.069027125835418701e-01 -4.180631935596466064e-01
2.467957884073257446e-02 2.867605686187744141e-01 1.491165310144424438e-01 5.668761134147644043e-01 -2.216002792119979858e-01 3.754520416259765625e-01 1.291765086352825165e-02 -6.191422343254089355e-01
5.134590268135070801e-01 6.825432926416397095e-02 -1.938218772411346436e-01 6.111195087432861328e-01 -2.290473580360412598e-01 1.155629232525825500e-01 2.425297200679779053e-01 4.427517056465148926e-01
1.797519326210021973e-01 3.318619355559349060e-02 -7.339023798704147339e-02 3.025062382221221924e-01 5.505650490522384644e-02 1.450610458850860596e-01 6.798672676086425781e-01 -6.191916465759277344e-01
5.180757045745849609e-01 -1.295955479145050049e-01 -3.056013882160186768e-01 3.727564513683319092e-01 -2.345796078443527222e-01 5.108627676963806152e-01 3.733457326889038086e-01 1.645226478576660156e-01
1.984264552593231201e-01 -1.823015809059143066e-01 1.684956550598144531e-01 7.935413718223571777e-02 -4.291888475418090820e-01 -8.311832696199417114e-02 8.320963382720947266e-01 -9.596586972475051880e-02
4.648137092590332031e-02 -1.999048739671707153e-01 2.632628381252288818e-01 5.116699934005737305e-01 -5.525698065757751465e-01 -2.860991656780242920e-01 -3.468084037303924561e-01 -3.454008400440216064e-01
4.992939233779907227e-01 3.424007594585418701e-01 -2.875510156154632568e-01 5.629373192787170410e-01 -3.890809714794158936e-01 2.498212158679962158e-01 -1.266395300626754761e-01 -6.364747881889343262e-02
7.746542096138000488e-01 -1.099136993288993835e-01 4.784936830401420593e-02 3.294941782951354980e-01 9.459999948740005493e-02 2.887629270553588867e-01 4.182749986648559570e-01 -9.842079132795333862e-02
7.524780184030532837e-02 -4.452902078628540039e-02 1.133390888571739197e-02 1.219472810626029968e-01 -3.372711837291717529e-01 2.945834398269653320e-02 9.205132722854614258e-01 -1.240609362721443176e-01
-1.421282738447189331e-01 -4.718457460403442383e-01 5.854719877243041992e-02 3.117499351501464844e-01 -5.173628926277160645e-01 6.230495572090148926e-01 -1.378455944359302521e-02 -2.237446792423725128e-02
9.538073092699050903e-02 -2.155741304159164429e-01 -3.391010165214538574e-01 5.571906566619873047e-01 -2.887168824672698975e-01 5.724676251411437988e-01 -2.401318103075027466e-01 -2.241414785385131836e-01
2.406425625085830688e-01 -3.032272458076477051e-01 3.757571056485176086e-02 7.396924495697021484e-02 -4.957426488399505615e-01 2.382094562053680420e-01 7.198480367660522461e-01 1.502505391836166382e-01
-1.761122345924377441e-01 -3.751899302005767822e-01 -2.377322167158126831e-01 1.682385206222534180e-01 -3.126810491085052490e-01 1.575569361448287964e-01 5.706572532653808594e-01 -5.432798266410827637e-01
-2.684484124183654785e-01 -5.956862121820449829e-02 1.943874508142471313e-01 7.769774198532104492e-01 -1.372588723897933960e-01 -4.009780883789062500e-01 1.199741438031196594e-01 -2.981432080268859863e-01
-1.354839205741882324e-01 -5.699268579483032227e-01 3.561402559280395508e-01 4.534968435764312744e-01 -2.436852306127548218e-01 4.893454611301422119e-01 1.596177071332931519e-01 3.613307140767574310e-03
-1.217431202530860901e-01 -4.252341985702514648e-01 -4.277968406677246094e-01 2.804329395294189453e-01 -3.092709481716156006e-01 -7.928797602653503418e-02 4.071241021156311035e-01 -5.244202017784118652e-01
1.944342702627182007e-01 -1.682829409837722778e-01 -4.027822911739349365e-01 4.908936023712158203e-01 -9.170176833868026733e-02 1.938766837120056152e-01 5.643706396222114563e-02 -6.938901543617248535e-01
6.087022423744201660e-01 -2.583244442939758301e-01 -8.449380099773406982e-02 3.087036609649658203e-01 -2.357912212610244751e-01 5.664585828781127930e-01 2.464004904031753540e-01 1.520756483078002930e-01
3.985319733619689941e-01 -1.702674850821495056e-02 7.005627155303955078e-01 3.290031850337982178e-01 -3.089821934700012207e-01 2.456546276807785034e-01 1.107538416981697083e-01 -2.716037929058074951e-01
-6.224282458424568176e-02 -6.897781044244766235e-02 7.722336798906326294e-02 9.342042207717895508e-01 1.896147876977920532e-01 -9.121999889612197876e-02 4.984638467431068420e-02 -2.567245960235595703e-01
-2.304083555936813354e-01 -4.852164089679718018e-01 5.687500834465026855e-01 4.789589643478393555e-01 -2.431245744228363037e-01 9.581877291202545166e-02 2.739958167076110840e-01 -1.234266161918640137e-01
6.228731870651245117e-01 -1.857540756464004517e-02 4.472268819808959961e-01 1.859853863716125488e-01 -1.715931743383407593e-01 -3.048622794449329376e-02 3.101955950260162354e-01 -5.004860758781433105e-01
3.902227878570556641e-01 4.520945549011230469e-01 -2.908243536949157715e-01 6.307130455970764160e-01 -2.008652985095977783e-01 1.642200648784637451e-01 7.702474296092987061e-02 -2.961600422859191895e-01
8.772297203540802002e-02 2.595779299736022949e-01 -1.417040377855300903e-01 5.738866329193115234e-01 -2.370397746562957764e-01 3.329302668571472168e-01 -3.788087889552116394e-02 -6.379911303520202637e-01
4.993358850479125977e-01 -2.058860361576080322e-01 1.429060250520706177e-01 3.743479847908020020e-01 -1.364206671714782715e-01 4.237581789493560791e-02 6.958085298538208008e-01 2.077504396438598633e-01
-2.085338234901428223e-01 -3.076423704624176025e-01 4.832138419151306152e-01 3.437235951423645020e-01 -8.837945014238357544e-02 -2.627427279949188232e-01 6.028699278831481934e-01 -2.644460201263427734e-01
-1.939312666654586792e-01 -5.929681658744812012e-01 3.496928215026855469e-01 4.240814149379730225e-01 -4.659961760044097900e-01 3.023639321327209473e-01 2.146026585251092911e-03 -8.274079300463199615e-03
3.256399035453796387e-01 -1.814182400703430176e-01 -3.926267847418785095e-02 1.456436067819595337e-01 -2.442639768123626709e-01 1.295619457960128784e-02 8.719182610511779785e-01 -1.349749863147735596e-01
-3.686996921896934509e-02 -3.526372089982032776e-02 -5.091295242309570312e-01 5.606245398521423340e-01 -3.944498300552368164e-01 4.835728406906127930e-01 -1.762801110744476318e-01 5.810604244470596313e-02
1.765474677085876465e-01 -1.499415785074234009e-01 -2.532995343208312988e-01 1.782571710646152496e-02 -6.885642409324645996e-01 -4.119811952114105225e-02 5.054176449775695801e-01 -3.880790174007415771e-01
7.884907722473144531e-01 3.820641711354255676e-02 2.221992760896682739e-01 2.728805541992187500e-01 -6.073561683297157288e-02 3.209114372730255127e-01 3.209137618541717529e-01 -2.081535756587982178e-01
2.386585809290409088e-02 -8.318097144365310669e-02 -6.687291860580444336e-01 3.146995604038238525e-01 -6.005744934082031250e-01 2.660357058048248291e-01 7.112953811883926392e-02 -9.875498712062835693e-02
2.140900790691375732e-01 -6.709516048431396484e-01 1.762287765741348267e-01 3.249737620353698730e-01 9.574288129806518555e-02 -6.788215041160583496e-02 2.197726368904113770e-01 -5.524945855140686035e-01
1.983909904956817627e-01 2.437244504690170288e-01 3.227848410606384277e-01 3.820284307003021240e-01 -7.775572538375854492e-01 -1.546248421072959900e-02 -1.130857765674591064e-01 -1.829779744148254395e-01
2.599390456452965736e-03 -6.626666784286499023e-01 8.268724381923675537e-02 4.364304840564727783e-01 1.279016286134719849e-01 -1.181550510227680206e-02 2.657076120376586914e-01 -5.257930755615234375e-01
-1.453791707754135132e-01 -7.068498134613037109e-01 9.754192084074020386e-02 4.862650930881500244e-01 1.300721466541290283e-01 9.753135591745376587e-02 2.934614121913909912e-01 -3.474326133728027344e-01
3.427371680736541748e-01 1.153095588088035583e-01 6.103724837303161621e-01 1.380843222141265869e-01 -4.056294262409210205e-01 2.780304253101348877e-01 1.386380940675735474e-01 -4.653562009334564209e-01
-2.584637999534606934e-01 -3.144026398658752441e-01 -4.750939905643463135e-01 3.562231659889221191e-01 -3.261554837226867676e-01 3.640099465847015381e-01 4.537305235862731934e-01 -1.923178136348724365e-01
6.680566668510437012e-01 7.128398865461349487e-02 -1.383214741945266724e-01 4.813994467258453369e-01 -2.226379662752151489e-01 1.948383599519729614e-01 3.519943356513977051e-01 2.937869131565093994e-01
-2.141894847154617310e-01 -3.856723904609680176e-01 -3.893819749355316162e-01 2.465197741985321045e-01 -2.416101843118667603e-01 2.454059571027755737e-01 5.730033516883850098e-01 -3.821743130683898926e-01
1.554506421089172363e-01 -6.227834820747375488e-01 9.181918948888778687e-02 2.830119729042053223e-01 1.529893465340137482e-02 6.015308201313018799e-02 1.970222741365432739e-01 -6.758543848991394043e-01
6.482943296432495117e-01 3.728727102279663086e-01 -2.594332955777645111e-02 6.044002771377563477e-01 -1.021804809570312500e-01 2.344545423984527588e-01 -6.150464341044425964e-02 -7.426329702138900757e-02
2.876699157059192657e-02 4.148642718791961670e-02 3.546684980392456055e-01 1.441986560821533203e-01 -6.275730133056640625e-01 -1.627753376960754395e-01 2.321535795927047729e-01 -6.137014031410217285e-01
-1.080967485904693604e-01 -2.065233737230300903e-01 -3.496759235858917236e-01 2.294811308383941650e-01 -4.002506136894226074e-01 3.013347089290618896e-02 6.066688895225524902e-01 -4.915004074573516846e-01
-2.600603103637695312e-01 -4.099500179290771484e-02 2.007353901863098145e-01 3.916723132133483887e-01 -4.993636012077331543e-01 2.358941286802291870e-01 4.121205583214759827e-02 -6.559556126594543457e-01
3.387026786804199219e-01 2.580989003181457520e-01 -7.607372105121612549e-02 5.176333189010620117e-01 -3.530976176261901855e-01 4.431243836879730225e-01 -1.697713732719421387e-01 -4.416723251342773438e-01
-1.112017128616571426e-02 2.553277313709259033e-01 1.481251269578933716e-01 2.647124230861663818e-01 -4.545557498931884766e-01 3.016373328864574432e-02 3.730502724647521973e-01 -7.042535543441772461e-01
-1.299712508916854858e-01 2.773360908031463623e-01 3.159761726856231689e-01 6.579995155334472656e-01 -4.079369306564331055e-01 1.773167699575424194e-01 -4.833654686808586121e-02 -4.161700904369354248e-01
1.195459812879562378e-01 -1.331726908683776855e-01 -2.372257560491561890e-01 2.318596988916397095e-01 -6.392972469329833984e-01 -2.934228777885437012e-01 4.349423050880432129e-01 -4.170922636985778809e-01
3.506631553173065186e-01 -3.690190017223358154e-01 -3.222426176071166992e-01 5.261290073394775391e-01 -7.590147107839584351e-02 2.922284007072448730e-01 3.776132464408874512e-01 3.556095063686370850e-01
4.261497259140014648e-01 -3.664065301418304443e-01 -5.595537424087524414e-01 4.198817610740661621e-01 -2.233245074748992920e-01 2.637922167778015137e-01 2.597340941429138184e-01 8.842789381742477417e-02
2.863113395869731903e-02 -2.823038697242736816e-01 5.198587179183959961e-01 6.535125970840454102e-01 -2.937090694904327393e-01 1.629680097103118896e-01 -2.539103031158447266e-01 -2.117993086576461792e-01
-4.729778766632080078e-01 -1.006665304303169250e-01 -1.672398597002029419e-01 8.094936609268188477e-01 -6.180266663432121277e-02 1.192997395992279053e-01 1.686403602361679077e-01 -1.908333599567413330e-01
9.631937742233276367e-02 -6.070327162742614746e-01 1.915428638458251953e-01 2.999253273010253906e-01 -3.846547603607177734e-01 5.328111648559570312e-01 -8.100765198469161987e-02 -2.391247600317001343e-01
-3.252957165241241455e-01 -5.987135171890258789e-01 -2.353875786066055298e-01 4.218904674053192139e-01 -2.262825965881347656e-01 1.417061835527420044e-01 4.385556578636169434e-01 -1.967502087354660034e-01
-2.209080457687377930e-01 -6.043940782546997070e-01 -1.241037324070930481e-01 5.870246291160583496e-01 -7.195863872766494751e-02 3.693401515483856201e-01 3.094487590715289116e-03 -2.903587222099304199e-01
-1.790468692779541016e-01 2.692316472530364990e-01 3.473429083824157715e-01 5.806591510772705078e-01 -2.974834740161895752e-01 4.261562600731849670e-02 1.124832332134246826e-01 -5.785148739814758301e-01
3.410213887691497803e-01 2.128453366458415985e-02 5.426240563392639160e-01 3.533515334129333496e-01 -3.915070593357086182e-01 -3.148826360702514648e-01 1.998601667582988739e-02 -4.594832658767700195e-01
-1.365293562412261963e-01 -3.248047828674316406e-01 -4.549974799156188965e-01 3.002665042877197266e-01 -2.594355046749114990e-01 4.130124300718307495e-02 6.073096990585327148e-01 -3.752879202365875244e-01
5.869699120521545410e-01 -2.281443327665328979e-01 -7.348786294460296631e-02 2.888713181018829346e-01 -1.449213474988937378e-01 1.313427239656448364e-01 -7.976813614368438721e-02 -6.855314970016479492e-01
4.565149843692779541e-01 5.748179927468299866e-02 -1.308723241090774536e-01 5.441541075706481934e-01 -2.280177026987075806e-01 2.067654877901077271e-01 5.001352429389953613e-01 3.608037531375885010e-01
4.765575528144836426e-01 -5.899085849523544312e-02 -1.195241138339042664e-01 1.854967325925827026e-01 -1.153886094689369202e-01 -2.342271804809570312e-01 7.181804776191711426e-01 -3.698081672191619873e-01
-6.512949615716934204e-02 -9.719645231962203979e-02 2.671236395835876465e-01 7.708337306976318359e-01 -1.489195823669433594e-01 -5.266507267951965332e-01 8.507964201271533966e-03 -1.454677730798721313e-01
3.330029547214508057e-01 -4.568050205707550049e-01 -6.812081485986709595e-02 2.043882161378860474e-01 -4.964653253555297852e-01 -5.029684305191040039e-02 3.347208499908447266e-01 -5.224726200103759766e-01
2.783561050891876221e-01 -2.291215360164642334e-01 -9.080760180950164795e-02 7.131547927856445312e-01 -3.176619708538055420e-01 -2.474465966224670410e-01 -2.069282829761505127e-01 3.850033581256866455e-01
1.040700301527976990e-01 1.025491431355476379e-01 1.439905911684036255e-01 7.960108518600463867e-01 1.975920796394348145e-01 -2.640727758407592773e-01 2.163062691688537598e-01 -4.107568264007568359e-01
-2.065338492393493652e-01 -3.556939661502838135e-01 2.673258483409881592e-01 6.871185302734375000e-01 5.882737413048744202e-02 2.208351530134677887e-02 4.176600575447082520e-01 -3.299127221107482910e-01
5.712832808494567871e-01 1.974790990352630615e-01 7.250533998012542725e-02 3.224801421165466309e-01 1.319474168121814728e-02 5.268369242548942566e-02 5.178591012954711914e-01 -5.042412877082824707e-01
3.897244036197662354e-01 1.113677546381950378e-01 2.003529965877532959e-01 4.345909357070922852e-01 -4.769471883773803711e-01 -4.145998135209083557e-02 4.822732210159301758e-01 3.806790113449096680e-01
-1.144795045256614685e-01 -3.011893630027770996e-01 -4.947329759597778320e-01 2.326874583959579468e-01 -3.418057858943939209e-01 2.363981753587722778e-01 5.441129207611083984e-01 -3.584704995155334473e-01
-2.036377191543579102e-01 1.452092081308364868e-01 -1.386345028877258301e-01 5.090157389640808105e-01 -7.309902906417846680e-01 2.520855069160461426e-01 -1.708734035491943359e-01 -1.789912879467010498e-01
-3.709760606288909912e-01 -3.280425965785980225e-01 5.782564282417297363e-01 4.928639233112335205e-01 -2.307481914758682251e-01 1.820289939641952515e-01 2.081065177917480469e-01 -2.185908257961273193e-01
-2.359706014394760132e-01 -2.363353818655014038e-01 -5.374079346656799316e-01 3.953355252742767334e-01 -5.339515805244445801e-01 2.817573249340057373e-01 2.631406486034393311e-01 9.813978523015975952e-02
-2.921397052705287933e-02 -4.869920611381530762e-01 3.707285225391387939e-02 7.896410226821899414e-01 -3.337625786662101746e-02 3.676358759403228760e-01 -1.759588532149791718e-02 2.232184633612632751e-02
-7.193807512521743774e-03 -2.151271253824234009e-01 4.085490405559539795e-01 5.058518052101135254e-01 -1.280402690172195435e-01 7.124277949333190918e-01 7.419016212224960327e-02 -3.766408935189247131e-02
1.254593878984451294e-01 5.263368487358093262e-01 2.756924554705619812e-02 5.532951354980468750e-01 -3.734157383441925049e-01 1.581290960311889648e-01 7.026569545269012451e-02 -4.805752933025360107e-01
-1.145778149366378784e-01 -1.581082046031951904e-01 -4.822954535484313965e-01 5.243152976036071777e-01 -4.124049246311187744e-01 5.207332968711853027e-01 -1.132178530097007751e-01 1.729317195713520050e-02
-1.240862160921096802e-01 -6.922494769096374512e-01 -1.414405107498168945e-01 4.631099104881286621e-01 -7.918347418308258057e-02 8.869467675685882568e-02 4.961818158626556396e-01 -1.028790473937988281e-01
1.788345398381352425e-03 1.171889677643775940e-01 3.900166749954223633e-01 2.935819327831268311e-01 -5.020659565925598145e-01 2.669264674186706543e-01 6.333149075508117676e-01 1.534681320190429688e-01
-1.798092424869537354e-01 -1.830536723136901855e-01 1.835385710000991821e-01 6.611847877502441406e-01 -1.913175433874130249e-01 6.441776752471923828e-01 -9.789402037858963013e-02 -4.645394906401634216e-02
-1.851983219385147095e-01 -1.883854120969772339e-01 -2.545759081840515137e-02 8.583576083183288574e-01 -3.545707464218139648e-01 1.994254291057586670e-01 -1.604756414890289307e-01 3.928411006927490234e-02
-2.481744391843676567e-03 -2.245666235685348511e-01 -3.854310214519500732e-01 2.289473116397857666e-01 -1.867136657238006592e-01 4.033222794532775879e-02 7.820600867271423340e-01 -3.169909417629241943e-01
4.214907437562942505e-02 1.153704300522804260e-01 2.186728715896606445e-01 3.901087343692779541e-01 -6.059464812278747559e-01 -5.503643676638603210e-02 5.761536955833435059e-01 2.876755595207214355e-01
1.934592872858047485e-01 -5.431482791900634766e-01 3.826283514499664307e-01 5.526577234268188477e-01 -3.744110465049743652e-01 -1.412367075681686401e-01 -2.541587315499782562e-02 -2.344163358211517334e-01
3.128638565540313721e-01 1.637594699859619141e-01 3.235872387886047363e-01 7.852416038513183594e-01 8.737217634916305542e-02 3.738841712474822998e-01 -3.418391197919845581e-02 7.344670593738555908e-02
2.789713740348815918e-01 -3.670282959938049316e-01 1.114474385976791382e-01 3.710506856441497803e-01 -4.340254068374633789e-01 6.053948402404785156e-01 -2.805115580558776855e-01 6.163159012794494629e-02
6.095015630125999451e-02 -2.016855031251907349e-01 -4.360009729862213135e-01 1.493872702121734619e-01 -6.808909773826599121e-01 2.178845107555389404e-01 4.817657768726348877e-01 3.183129476383328438e-03
-3.725179433822631836e-01 -4.614372849464416504e-01 2.203713506460189819e-01 6.691506505012512207e-01 -2.434476017951965332e-01 -2.926514744758605957e-01 5.323876440525054932e-02 -6.506901979446411133e-02
-2.263968884944915771e-01 -6.592153906822204590e-01 1.785195469856262207e-01 5.514577627182006836e-01 -1.034739688038825989e-01 2.399189174175262451e-01 1.861399859189987183e-01 -2.743878066539764404e-01
1.380003690719604492e-01 3.618737459182739258e-01 -1.788958162069320679e-01 4.765653014183044434e-01 -4.579516053199768066e-01 3.606621623039245605e-01 -6.024492904543876648e-02 -4.974524080753326416e-01
-1.374616194516420364e-02 -7.661612033843994141e-01 1.630579233169555664e-01 2.534839212894439697e-01 1.161110121756792068e-02 2.828377187252044678e-01 4.677736461162567139e-01 -1.517295092344284058e-01
8.093206584453582764e-02 -2.166717052459716797e-01 -2.102836817502975464e-01 6.967291235923767090e-01 -1.709483563899993896e-01 2.109822332859039307e-01 -2.951431870460510254e-01 -5.059708952903747559e-01
-2.164332866668701172e-01 -1.422844082117080688e-01 -1.194203943014144897e-01 8.499366641044616699e-01 7.319735735654830933e-02 5.447728931903839111e-02 2.263848632574081421e-01 -3.697061538696289062e-01
3.015444576740264893e-01 -2.208837419748306274e-01 -3.919468261301517487e-03 3.825451135635375977e-01 -6.181287169456481934e-01 -4.647785425186157227e-01 2.923737466335296631e-01 1.741855591535568237e-01
3.177596926689147949e-01 8.668234944343566895e-02 -2.803386151790618896e-01 3.048705160617828369e-01 -7.024725526571273804e-02 -2.065097540616989136e-01 7.073091268539428711e-01 -4.148641228675842285e-01
5.319625735282897949e-01 -1.341291517019271851e-01 -2.173858582973480225e-01 4.067480564117431641e-02 -6.457837224006652832e-01 -7.798193395137786865e-02 4.650214910507202148e-01 -1.036888137459754944e-01
-6.515915691852569580e-02 -2.323152273893356323e-01 -5.877924561500549316e-01 4.823889136314392090e-01 -4.928535521030426025e-01 2.949665784835815430e-01 -1.045911982655525208e-01 -1.507841795682907104e-01
-3.207405507564544678e-01 -2.573374807834625244e-01 1.714519709348678589e-01 5.241909027099609375e-01 -6.389755606651306152e-01 -3.066740036010742188e-01 -1.348930299282073975e-01 -7.871574908494949341e-02
4.081468284130096436e-01 -4.694870859384536743e-02 -3.477613925933837891e-01 3.861847519874572754e-01 -4.745330289006233215e-02 4.395343363285064697e-02 5.270020961761474609e-01 -5.284131765365600586e-01
1.075640246272087097e-01 -2.734072804450988770e-01 -1.681119203567504883e-01 1.750592291355133057e-01 -4.740156233310699463e-01 -1.111658215522766113e-01 1.754278093576431274e-01 -7.661249041557312012e-01
-2.307583540678024292e-01 -4.837763309478759766e-01 -3.541190028190612793e-01 3.082430958747863770e-01 -3.064259886741638184e-01 -1.323725879192352295e-01 3.789799511432647705e-01 -4.870849549770355225e-01
-4.264027252793312073e-02 -3.763464391231536865e-01 -2.598130702972412109e-01 1.368667334318161011e-01 -2.954464256763458252e-01 2.363628149032592773e-01 5.335038304328918457e-01 -5.852584838867187500e-01
-2.930514514446258545e-01 -2.388056218624114990e-01 4.727012664079666138e-02 8.684015870094299316e-01 1.245203316211700439e-01 2.202156633138656616e-01 1.877963989973068237e-01 -3.832844272255897522e-02
-7.560477405786514282e-02 -4.810275509953498840e-02 1.651318520307540894e-01 7.759608030319213867e-01 -1.919973641633987427e-01 -5.641293525695800781e-01 8.333478122949600220e-02 -2.317083254456520081e-02
-1.504743099212646484e-01 -6.276761889457702637e-01 -5.596984177827835083e-03 3.400256037712097168e-01 -1.095070093870162964e-01 4.111580550670623779e-01 3.796700537204742432e-01 -3.775437176227569580e-01
1.166237518191337585e-01 -5.304387807846069336e-01 -3.412533402442932129e-01 2.572408020496368408e-01 -5.771856904029846191e-01 -2.666395306587219238e-01 -2.617576159536838531e-02 -3.427560627460479736e-01
