# Supplementary material for: Where is your field going? A machine learning approach to study the relative motion of the domains of physics
Source: PLoS One. 2020 Jun 18;15(6):e0233997. doi: 10.1371/journal.pone.0233997 (PMC7302634; doi:10.1371/journal.pone.0233997)
Supplement: S25 Data — (ZIP) [file pone.0233997.s025.zip › 24/Pacs4Run_24_VS_500_embeddings2004-2008ED8.txt]

-5.029860734939575195e-01 -2.792459353804588318e-02 1.876024454832077026e-01 2.219413071870803833e-01 4.764610528945922852e-01 -5.801300406455993652e-01 3.122085928916931152e-01 2.706052921712398529e-02
-1.775684654712677002e-01 -4.213558509945869446e-02 4.093956053256988525e-01 4.883106350898742676e-01 5.253652930259704590e-01 -1.597015857696533203e-01 5.058737993240356445e-01 5.674949660897254944e-02
-3.084357380867004395e-01 9.322997182607650757e-02 7.075166702270507812e-01 4.799353778362274170e-01 3.085527122020721436e-01 -1.333363801240921021e-01 1.815051585435867310e-01 1.390334367752075195e-01
-5.453470945358276367e-01 1.032829098403453827e-02 8.632861077785491943e-02 5.762168765068054199e-01 1.292286068201065063e-01 -1.622799187898635864e-01 5.565965771675109863e-01 1.008807197213172913e-01
-1.489373296499252319e-01 -2.425146400928497314e-01 2.744085192680358887e-01 5.169147849082946777e-01 1.908531039953231812e-01 -5.471173524856567383e-01 3.455711901187896729e-01 3.483124673366546631e-01
1.506039965897798538e-02 2.459112852811813354e-01 6.353482007980346680e-01 -3.476907908916473389e-01 1.502736210823059082e-01 -2.995642125606536865e-01 5.427901148796081543e-01 8.833158761262893677e-02
-3.935450613498687744e-01 -6.234825775027275085e-02 6.655533909797668457e-01 4.605370461940765381e-01 2.206037044525146484e-01 -2.440049350261688232e-01 1.482721567153930664e-01 -2.366223335266113281e-01
1.088194549083709717e-02 1.837019026279449463e-01 5.203869342803955078e-01 -3.674369454383850098e-01 2.256221622228622437e-01 -2.861192226409912109e-01 6.515539884567260742e-01 -5.504937469959259033e-02
-3.134244680404663086e-01 -3.754194974899291992e-01 3.450050354003906250e-01 -3.711789548397064209e-01 4.264537990093231201e-02 -7.962473668158054352e-03 7.012388706207275391e-01 -1.020042523741722107e-01
-4.904296696186065674e-01 3.692026436328887939e-01 4.550427198410034180e-01 -3.165747523307800293e-01 -2.137251943349838257e-01 -1.924589425325393677e-01 4.826797246932983398e-01 1.364149991422891617e-02
7.691638171672821045e-02 -4.297906160354614258e-02 7.052861452102661133e-01 -5.599245056509971619e-02 2.281355857849121094e-01 -3.513951897621154785e-01 5.457981824874877930e-01 -1.351037621498107910e-01
-4.568551480770111084e-01 2.408038377761840820e-01 2.826892435550689697e-01 5.236693024635314941e-01 2.545270323753356934e-01 -3.898350000381469727e-01 2.960076928138732910e-01 -2.734562754631042480e-01
-2.649912834167480469e-01 3.707798719406127930e-01 1.383674889802932739e-01 5.096544623374938965e-01 2.484401315450668335e-01 -4.288438260555267334e-01 4.295720458030700684e-01 2.885255813598632812e-01
-1.236019134521484375e-01 -5.114052295684814453e-01 4.122344255447387695e-01 2.361298501491546631e-01 1.062173303216695786e-02 -4.137451946735382080e-01 3.781344592571258545e-01 4.280294477939605713e-01
-4.189317226409912109e-01 8.845914155244827271e-02 5.966278314590454102e-01 -5.320391431450843811e-02 5.989791452884674072e-02 6.833843886852264404e-03 6.190903782844543457e-01 -2.663992345333099365e-01
-2.347059845924377441e-01 -3.472825884819030762e-01 2.607580721378326416e-01 -4.962853193283081055e-01 4.878950119018554688e-01 -2.897124290466308594e-01 2.624707818031311035e-01 -3.451786339282989502e-01
-5.185291767120361328e-01 2.643603086471557617e-01 1.802101731300354004e-02 -2.339099347591400146e-02 -8.435797691345214844e-02 -6.614901870489120483e-02 7.689767479896545410e-01 2.398999929428100586e-01
-3.698414862155914307e-01 7.612838596105575562e-02 6.149144172668457031e-01 5.242925882339477539e-02 2.348777353763580322e-01 1.410436481237411499e-01 4.209714531898498535e-01 4.735770523548126221e-01
-4.337542951107025146e-01 6.898964196443557739e-02 3.832324147224426270e-01 -2.889607287943363190e-02 1.245561093091964722e-01 1.437103748321533203e-01 6.400837302207946777e-01 4.620837867259979248e-01
-4.630189239978790283e-01 3.453517258167266846e-01 3.353489935398101807e-01 6.903709471225738525e-02 8.925104141235351562e-02 2.668042294681072235e-02 6.834716200828552246e-01 2.707571387290954590e-01
-9.533306956291198730e-02 9.392852336168289185e-02 3.791904449462890625e-01 -2.518351078033447266e-01 -2.670587301254272461e-01 -7.872902154922485352e-01 2.893100678920745850e-01 6.014761980623006821e-03
5.389518290758132935e-02 -4.607800245285034180e-01 5.538033843040466309e-01 8.637293428182601929e-02 4.912011697888374329e-02 -5.416874289512634277e-01 3.941670954227447510e-01 1.393297016620635986e-01
-3.463951051235198975e-01 6.107651591300964355e-01 2.222789227962493896e-01 1.114504113793373108e-01 1.463384032249450684e-01 -1.769635081291198730e-01 4.799548089504241943e-01 4.025664627552032471e-01
-2.246334850788116455e-01 -3.388225436210632324e-01 -1.811981052160263062e-01 -1.337435245513916016e-01 6.141633391380310059e-01 -1.971420198678970337e-01 4.864420294761657715e-01 3.623971641063690186e-01
7.637291401624679565e-02 -3.892715871334075928e-01 5.979235768318176270e-01 -1.127247512340545654e-02 -4.771065339446067810e-02 -5.777651667594909668e-01 3.839452862739562988e-01 3.863209486007690430e-02
-3.835078775882720947e-01 3.604764044284820557e-01 4.381876289844512939e-01 -4.331076741218566895e-01 -9.675545990467071533e-02 -1.901102513074874878e-01 5.371675491333007812e-01 -9.661912173032760620e-02
-2.742139399051666260e-01 -3.779615461826324463e-02 2.381722629070281982e-01 -3.429501131176948547e-02 8.272988796234130859e-01 -2.175054103136062622e-01 2.851937115192413330e-01 -2.289286702871322632e-01
-3.055912256240844727e-01 -1.211192011833190918e-01 2.236122339963912964e-01 -3.543597161769866943e-01 -3.911085426807403564e-01 -3.143185377120971680e-01 5.243045687675476074e-01 4.355611801147460938e-01
-2.971970438957214355e-01 -1.577340215444564819e-01 4.604101777076721191e-01 3.831588327884674072e-01 1.178127229213714600e-01 -3.836065828800201416e-01 4.436968863010406494e-01 -4.124377071857452393e-01
-2.567930519580841064e-01 -3.219305872917175293e-01 2.361093759536743164e-01 5.078538134694099426e-02 7.212082743644714355e-01 -2.542528510093688965e-01 3.632027208805084229e-01 -2.353485971689224243e-01
-1.923941373825073242e-01 5.307579636573791504e-01 5.535209178924560547e-02 -2.163924276828765869e-02 6.344806402921676636e-02 -4.124918580055236816e-01 7.095057964324951172e-01 1.321110315620899200e-02
-3.139191865921020508e-01 2.096478193998336792e-01 5.997940897941589355e-01 -2.422465682029724121e-01 8.010549098253250122e-02 -1.199894100427627563e-01 5.754057168960571289e-01 -2.952291369438171387e-01
7.656482607126235962e-02 7.782842963933944702e-02 5.946462154388427734e-01 -1.354576051235198975e-01 1.580929905176162720e-01 -4.066541194915771484e-01 6.481930017471313477e-01 -7.491680234670639038e-02
-4.417612254619598389e-01 -3.143159300088882446e-02 1.613661795854568481e-01 -2.462569028139114380e-01 -3.265659809112548828e-01 -1.916661113500595093e-01 6.618570089340209961e-01 3.684312701225280762e-01
-2.740719318389892578e-01 -2.470705192536115646e-03 -6.283286213874816895e-02 -4.307407140731811523e-01 6.815589666366577148e-01 -2.274733483791351318e-01 4.391710162162780762e-01 -1.620339155197143555e-01
-8.759384155273437500e-01 -4.118833318352699280e-02 1.489659845829010010e-01 -1.971367597579956055e-01 2.375947982072830200e-01 -1.973297595977783203e-01 -1.755212843418121338e-01 -2.092455178499221802e-01
-3.720125183463096619e-02 -1.954358071088790894e-01 6.214355826377868652e-01 2.308086752891540527e-01 9.913920611143112183e-02 -5.157840251922607422e-01 -1.683868654072284698e-02 4.947936832904815674e-01
-1.932512074708938599e-01 1.873458027839660645e-01 4.182273447513580322e-01 -1.295327544212341309e-01 4.089316725730895996e-01 1.424630433320999146e-01 6.018528938293457031e-01 4.314104616641998291e-01
-4.393794834613800049e-01 -1.690787225961685181e-01 6.671477556228637695e-01 -3.932636976242065430e-01 -1.150482371449470520e-01 -4.971222952008247375e-03 3.932408690452575684e-01 -1.035208255052566528e-01
-1.481838971376419067e-01 -3.515043556690216064e-01 3.622955381870269775e-01 2.993834204971790314e-02 7.317586541175842285e-01 -2.942146956920623779e-01 3.070743381977081299e-01 -7.748720049858093262e-02
-2.393727153539657593e-01 3.919956684112548828e-01 -3.547992929816246033e-02 3.533754348754882812e-01 1.468361616134643555e-01 -4.713086783885955811e-01 5.839786529541015625e-01 2.796127498149871826e-01
-3.108034431934356689e-01 9.924116730690002441e-02 5.611304044723510742e-01 -1.319176703691482544e-01 9.420470148324966431e-02 4.927447810769081116e-02 7.248423695564270020e-01 1.567928940057754517e-01
-6.544458270072937012e-01 -9.046810679137706757e-03 5.350996255874633789e-01 -3.090300559997558594e-01 2.152224332094192505e-01 -1.645922958850860596e-01 -1.959986835718154907e-01 -2.792145609855651855e-01
-4.105490446090698242e-01 -2.733165919780731201e-01 5.077425837516784668e-01 3.107901662588119507e-02 -5.581590905785560608e-02 -1.292802244424819946e-01 6.325383782386779785e-01 -2.793663442134857178e-01
-8.624457716941833496e-01 2.371480464935302734e-01 3.571720421314239502e-01 9.421815164387226105e-03 -6.316252797842025757e-02 -7.008530199527740479e-02 2.450213581323623657e-01 -5.788372457027435303e-02
-1.759890317916870117e-01 4.525474309921264648e-01 5.402919054031372070e-01 -1.327880024909973145e-01 -1.070774719119071960e-01 -4.680922031402587891e-01 4.711715579032897949e-01 -4.585162922739982605e-02
-3.328838646411895752e-01 2.456336766481399536e-01 4.861652851104736328e-01 -3.026761114597320557e-01 -1.656635478138923645e-02 -1.440224349498748779e-01 6.554631590843200684e-01 -2.241292148828506470e-01
-3.953089118003845215e-01 1.395311504602432251e-01 5.597351193428039551e-01 1.562543064355850220e-01 1.637341529130935669e-01 3.467409685254096985e-02 6.765785813331604004e-01 2.781055681407451630e-02
8.349946700036525726e-03 8.987853676080703735e-02 4.522107839584350586e-01 -4.209602177143096924e-01 4.384640604257583618e-02 -2.093780338764190674e-01 6.491867303848266602e-01 3.780805170536041260e-01
-1.493072658777236938e-01 -4.598540365695953369e-01 4.954971075057983398e-01 2.922311425209045410e-01 2.113340795040130615e-02 -4.610994756221771240e-01 2.109491676092147827e-01 4.216234683990478516e-01
-3.720217645168304443e-01 3.750695288181304932e-01 3.541432023048400879e-01 -5.852261185646057129e-01 -1.946606338024139404e-01 -3.378659784793853760e-01 2.458151280879974365e-01 2.013566642999649048e-01
-5.668220520019531250e-01 3.560138940811157227e-01 4.689739644527435303e-01 3.983507922384887934e-04 -2.762721478939056396e-01 -1.187870427966117859e-01 3.822594881057739258e-01 3.089844286441802979e-01
-2.743473052978515625e-01 -2.969889640808105469e-01 4.521737396717071533e-01 -2.405102401971817017e-01 7.215124368667602539e-01 -1.163778230547904968e-01 1.917491108179092407e-01 -5.773043259978294373e-02
-1.266394369304180145e-02 -4.508517086505889893e-01 5.878401398658752441e-01 1.890105307102203369e-01 4.386983811855316162e-03 -5.128285288810729980e-01 3.630024194717407227e-01 1.432068496942520142e-01
-4.258494973182678223e-01 -9.286506474018096924e-02 7.008883953094482422e-01 -4.278551042079925537e-01 -1.263183355331420898e-01 -8.338742889463901520e-03 3.155593276023864746e-01 -1.418450325727462769e-01
-9.359414130449295044e-02 2.177323549985885620e-01 5.673261880874633789e-01 -3.967437148094177246e-01 7.199003547430038452e-02 -1.641684025526046753e-01 6.263962984085083008e-01 2.001555263996124268e-01
-2.721364796161651611e-01 4.502620995044708252e-01 5.398909449577331543e-01 -8.259750157594680786e-02 1.655039340257644653e-01 -6.506197154521942139e-02 6.088352203369140625e-01 1.503207236528396606e-01
-2.334284931421279907e-01 -3.432323336601257324e-01 5.131778493523597717e-02 -1.016819570213556290e-02 6.473571062088012695e-01 -4.003731906414031982e-01 4.100730717182159424e-01 -2.782731652259826660e-01
-4.062915742397308350e-01 4.936312139034271240e-02 2.941422164440155029e-01 -1.283837705850601196e-01 9.614014625549316406e-02 1.420516818761825562e-01 6.682555079460144043e-01 5.034891366958618164e-01
-5.088024735450744629e-01 1.976334154605865479e-01 2.613552212715148926e-01 -1.874529421329498291e-01 -2.791011631488800049e-01 -1.391971260309219360e-01 7.080242037773132324e-01 -6.648238282650709152e-03
-6.117089986801147461e-01 -5.368809401988983154e-02 8.429522067308425903e-02 -2.244826555252075195e-01 -4.354844689369201660e-01 -1.743952184915542603e-01 4.194746613502502441e-01 4.115971326828002930e-01
-4.637025296688079834e-01 3.182405829429626465e-01 4.062153398990631104e-01 -1.456378400325775146e-01 -4.003804028034210205e-01 -3.552376329898834229e-01 1.907091587781906128e-01 4.178676009178161621e-01
-2.324153482913970947e-01 -4.129098355770111084e-01 5.996933579444885254e-01 1.911847740411758423e-01 1.358654797077178955e-01 -3.964263200759887695e-01 4.512351453304290771e-01 8.863965049386024475e-03
-3.093872070312500000e-01 4.509637355804443359e-01 4.496348500251770020e-01 -2.048679441213607788e-02 -2.685615122318267822e-01 -4.161351621150970459e-01 5.013112425804138184e-01 -4.138994961977005005e-02
-1.688015609979629517e-01 4.723238348960876465e-01 -6.321457773447036743e-02 1.958444118499755859e-01 6.620498839765787125e-03 -6.067816019058227539e-01 5.577921271324157715e-01 1.634170860052108765e-01
-2.446145713329315186e-01 3.460662662982940674e-01 3.497695326805114746e-01 -2.905155420303344727e-01 -1.023921221494674683e-01 -3.493968546390533447e-01 6.656504273414611816e-01 -1.949641257524490356e-01
-2.175595760345458984e-01 2.072401940822601318e-01 5.676688551902770996e-01 -2.700211405754089355e-01 -1.643199920654296875e-01 -3.386149108409881592e-01 4.609766602516174316e-01 4.004989564418792725e-01
-2.614296674728393555e-01 -4.082995057106018066e-01 -2.229584902524948120e-01 -3.459380194544792175e-02 4.658007621765136719e-01 -5.053516626358032227e-01 4.866230785846710205e-01 -6.990100443363189697e-02
-1.703939437866210938e-01 1.958444565534591675e-01 2.408449351787567139e-01 -4.083743393421173096e-01 -2.900753021240234375e-01 -5.699759125709533691e-01 5.464475750923156738e-01 -1.461958233267068863e-02
-7.765812277793884277e-01 -1.057450771331787109e-01 1.028256937861442566e-01 3.241462707519531250e-01 -1.862129271030426025e-01 -2.426547706127166748e-01 3.476401567459106445e-01 -2.359772324562072754e-01
-4.088769853115081787e-01 -5.460177063941955566e-01 -5.853854492306709290e-02 8.982286602258682251e-02 4.246244728565216064e-01 -1.184300258755683899e-01 5.411061644554138184e-01 1.898998022079467773e-01
3.440680215135216713e-03 2.516045868396759033e-01 5.525735616683959961e-01 -2.927746772766113281e-01 1.258050203323364258e-01 -2.218273431062698364e-01 5.040989518165588379e-01 4.758980274200439453e-01
-7.774113118648529053e-02 -6.288898736238479614e-02 1.774891912937164307e-01 -1.370291411876678467e-01 -2.698309123516082764e-01 -8.893861174583435059e-01 1.853238195180892944e-01 2.038636952638626099e-01
-4.397019743919372559e-01 7.479913532733917236e-02 5.591014027595520020e-01 -4.293504357337951660e-02 6.620772927999496460e-02 1.156005412340164185e-01 6.047723889350891113e-01 3.211433589458465576e-01
-2.230109274387359619e-01 -9.650842100381851196e-02 -3.303202241659164429e-02 -2.620181739330291748e-01 8.178287744522094727e-01 -3.632128536701202393e-01 2.494060546159744263e-01 9.075651317834854126e-02
-1.352789700031280518e-01 5.793911218643188477e-02 3.897570967674255371e-01 -4.254706203937530518e-01 -2.686552107334136963e-01 -6.994397640228271484e-01 2.325735837221145630e-01 1.729883402585983276e-01
-6.571052670478820801e-01 -3.188503682613372803e-01 2.790279984474182129e-01 -1.866902410984039307e-01 3.186965584754943848e-01 -4.010778963565826416e-01 -2.712898254394531250e-01 -1.334466785192489624e-01
-3.724787235260009766e-01 -1.675368994474411011e-01 3.587365150451660156e-01 1.530559062957763672e-01 -4.546094238758087158e-01 -6.340922713279724121e-01 4.961960017681121826e-03 2.688969075679779053e-01
-1.942069977521896362e-01 1.191242262721061707e-01 4.707167148590087891e-01 -5.200527906417846680e-01 -2.057108581066131592e-01 -4.895800054073333740e-01 -5.579956993460655212e-02 4.134549498558044434e-01
-1.985024362802505493e-01 2.380444295704364777e-02 3.655326962471008301e-01 -2.782283723354339600e-01 7.939955592155456543e-01 -9.857856482267379761e-02 1.172074601054191589e-01 3.084162473678588867e-01
-3.553213477134704590e-01 6.731444597244262695e-02 1.042328774929046631e-01 -2.894276082515716553e-01 8.119935989379882812e-01 -2.114757597446441650e-01 2.192443162202835083e-01 -1.498628854751586914e-01
-3.862532973289489746e-01 -3.912437260150909424e-01 3.669410049915313721e-01 1.822646707296371460e-01 -1.244500372558832169e-02 -1.013735029846429825e-02 7.188817262649536133e-01 1.132345721125602722e-01
-2.572405636310577393e-01 -3.283544629812240601e-02 4.606119394302368164e-01 -2.540595829486846924e-01 7.716469764709472656e-01 -2.039919644594192505e-01 9.379374980926513672e-02 -1.009481400251388550e-01
-2.916623353958129883e-01 9.433238767087459564e-03 1.544495671987533569e-01 -4.301334321498870850e-01 -3.241753876209259033e-01 -2.865694761276245117e-01 5.023283362388610840e-01 5.161678194999694824e-01
-3.412587940692901611e-01 5.902097225189208984e-01 3.478235006332397461e-01 -3.484151959419250488e-01 1.863604635000228882e-01 -1.052513793110847473e-01 4.882371425628662109e-01 9.293644130229949951e-02
-2.762115299701690674e-01 5.968933701515197754e-01 3.146800398826599121e-01 1.374301016330718994e-01 -2.903277054429054260e-02 -3.770851790904998779e-01 5.418176054954528809e-01 1.136333718895912170e-01
-5.635434389114379883e-01 3.434614837169647217e-02 -1.523063331842422485e-01 -2.093401998281478882e-01 7.336375117301940918e-01 -7.972138375043869019e-02 2.579578459262847900e-01 5.564868077635765076e-02
1.196702420711517334e-01 4.403486847877502441e-02 5.321329236030578613e-01 -2.145988345146179199e-01 1.066558063030242920e-01 -3.385412693023681641e-01 6.364927887916564941e-01 3.513019680976867676e-01
-4.101328551769256592e-01 -1.241208091378211975e-01 3.206374049186706543e-01 -8.388758450746536255e-02 6.480479836463928223e-01 -8.040396124124526978e-02 4.420647025108337402e-01 -2.910109162330627441e-01
1.661956012248992920e-01 -3.809933960437774658e-01 5.394217967987060547e-01 9.608906507492065430e-02 1.661252230405807495e-01 -5.087167620658874512e-01 4.904093146324157715e-01 1.105686184018850327e-02
-4.453258812427520752e-01 6.058229207992553711e-01 2.956877946853637695e-01 1.070193797349929810e-01 5.248756334185600281e-02 -1.728409528732299805e-01 5.330355167388916016e-01 1.379254907369613647e-01
-4.157402515411376953e-01 -3.319628536701202393e-01 5.292134284973144531e-01 -5.891948938369750977e-02 -1.677939593791961670e-01 -3.862068289890885353e-03 6.213558316230773926e-01 1.384537220001220703e-01
-3.453352451324462891e-01 -4.772943854331970215e-01 -1.763230711221694946e-01 1.601352393627166748e-01 4.508717954158782959e-01 -4.043372869491577148e-01 4.782175123691558838e-01 2.710297144949436188e-02
-3.463055193424224854e-01 7.039409875869750977e-01 2.834279835224151611e-01 6.651119887828826904e-02 -5.185256712138652802e-03 -3.135850727558135986e-01 3.806208074092864990e-01 2.378022521734237671e-01
-3.415925204753875732e-01 8.491321653127670288e-02 3.022342920303344727e-01 -7.444719970226287842e-02 1.554133445024490356e-01 1.353043019771575928e-01 7.207726240158081055e-01 4.660929441452026367e-01
1.305653434246778488e-02 1.611647754907608032e-01 4.539983868598937988e-01 -5.161943435668945312e-01 1.351492553949356079e-01 -3.623116612434387207e-01 5.720961093902587891e-01 -1.563820391893386841e-01
-1.484846323728561401e-01 -1.823769211769104004e-01 2.437532991170883179e-01 -3.219516575336456299e-01 -3.336979448795318604e-01 -7.751584053039550781e-01 2.314849942922592163e-01 -1.257469654083251953e-01
2.499860711395740509e-02 3.759256377816200256e-02 3.710405901074409485e-02 -1.242357715964317322e-01 -1.926614791154861450e-01 -8.202187418937683105e-01 5.117772817611694336e-01 9.673306345939636230e-02
-1.540713161230087280e-01 -2.063017040491104126e-01 1.326797604560852051e-01 -4.288065135478973389e-01 7.003723978996276855e-01 -4.898540079593658447e-01 -1.825491525232791901e-02 3.756217658519744873e-02
-1.673462241888046265e-01 2.577731013298034668e-01 -1.982910335063934326e-01 2.167349308729171753e-01 1.122356057167053223e-01 -5.400906801223754883e-01 6.761525869369506836e-01 2.403702586889266968e-01
-3.077278435230255127e-01 2.475421726703643799e-01 4.972503483295440674e-01 -2.106433659791946411e-01 1.213727071881294250e-01 4.053737223148345947e-02 6.759774684906005859e-01 2.812080085277557373e-01
-1.256397180259227753e-02 -4.588291645050048828e-01 4.878450334072113037e-01 3.700265893712639809e-03 5.817087739706039429e-02 -7.163040041923522949e-01 1.538586169481277466e-01 1.056586802005767822e-01
-5.553029179573059082e-01 3.994341790676116943e-01 4.253915846347808838e-01 4.618980586528778076e-01 3.519072197377681732e-03 -3.670401573181152344e-01 -5.353238061070442200e-02 1.366036571562290192e-02
-3.159319758415222168e-01 2.688244879245758057e-01 4.456325173377990723e-01 -2.993449568748474121e-01 1.425746083259582520e-01 5.295362323522567749e-03 6.836904883384704590e-01 2.278955578804016113e-01
-1.658516824245452881e-01 -3.407291173934936523e-01 6.001068949699401855e-01 3.926424980163574219e-01 1.001183763146400452e-01 -3.142965734004974365e-01 3.022608458995819092e-01 3.767397105693817139e-01
-2.787148654460906982e-01 2.358422279357910156e-01 4.474364221096038818e-01 -4.416637718677520752e-01 -3.306771218776702881e-01 -5.321501493453979492e-01 2.583054304122924805e-01 -1.103511899709701538e-01
-3.770536482334136963e-01 2.593203186988830566e-01 3.640196323394775391e-01 -5.707799643278121948e-02 -3.185237646102905273e-01 -2.834132611751556396e-01 3.599803149700164795e-01 5.860452651977539062e-01
-3.064718544483184814e-01 1.394131183624267578e-01 -1.348873674869537354e-01 1.557047367095947266e-01 3.186030387878417969e-01 -8.427535295486450195e-01 -1.793257445096969604e-01 1.735624298453330994e-02
-6.514064669609069824e-01 -1.706335246562957764e-01 3.378735184669494629e-01 -4.099314510822296143e-01 1.878610462881624699e-03 -3.907352983951568604e-01 -2.547547817230224609e-01 -2.162725627422332764e-01
1.272915955632925034e-02 4.218141436576843262e-01 6.863394379615783691e-02 -4.391751885414123535e-01 -2.382627315819263458e-02 -6.236049532890319824e-01 4.782432317733764648e-01 7.847227156162261963e-02
-3.574062585830688477e-01 -3.396927714347839355e-01 2.753409147262573242e-01 -4.255666136741638184e-01 6.510117650032043457e-01 -1.619950234889984131e-01 2.756825275719165802e-02 2.216559648513793945e-01
-4.734774827957153320e-01 -1.943601071834564209e-01 3.285031318664550781e-01 -3.308473825454711914e-01 7.035427093505859375e-01 -1.602117121219635010e-01 5.281877238303422928e-03 -9.685674449428915977e-04
-3.830393850803375244e-01 -1.533485054969787598e-01 -3.206018805503845215e-01 -1.511170268058776855e-01 6.465715765953063965e-01 -4.790787696838378906e-01 2.228241115808486938e-01 8.319528400897979736e-02
-3.191272020339965820e-01 -6.263458728790283203e-01 3.013966083526611328e-01 -2.396714091300964355e-01 4.450660049915313721e-01 -3.984854817390441895e-01 -2.078816108405590057e-02 -1.611740887165069580e-02
-1.072860881686210632e-01 1.584785431623458862e-01 5.106994509696960449e-01 -1.244820803403854370e-01 2.384598702192306519e-01 -1.585916243493556976e-02 6.383823156356811523e-01 4.716120362281799316e-01
-4.528268277645111084e-01 2.569964528083801270e-01 3.932495415210723877e-01 -1.207302436232566833e-01 -1.108183413743972778e-01 -1.822119206190109253e-01 6.763215661048889160e-01 -2.382999658584594727e-01
-2.783395349979400635e-01 -2.193006575107574463e-01 2.558231651782989502e-01 1.378095149993896484e-01 -3.279768526554107666e-01 -6.993455886840820312e-01 2.644287981092929840e-02 4.389137327671051025e-01
2.428790926933288574e-02 1.052648499608039856e-01 5.539315342903137207e-01 -1.370146870613098145e-01 1.961513012647628784e-01 -3.282431662082672119e-01 7.147208452224731445e-01 -7.531045377254486084e-02
6.164699420332908630e-02 -1.629987955093383789e-01 4.046161770820617676e-01 -2.090471535921096802e-01 1.384525001049041748e-01 -6.867619752883911133e-01 -1.189426705241203308e-01 5.072056055068969727e-01
-6.482859253883361816e-01 3.242845833301544189e-01 3.804116547107696533e-01 1.290012300014495850e-01 -3.563655018806457520e-01 -3.960948288440704346e-01 6.037801876664161682e-02 1.602418571710586548e-01
-6.865756511688232422e-01 1.922836750745773315e-01 2.140736728906631470e-01 -1.184717267751693726e-01 4.404996037483215332e-01 -3.464087545871734619e-01 -3.223118484020233154e-01 -1.177021935582160950e-01
-5.214608907699584961e-01 -4.715626537799835205e-01 -2.587320804595947266e-01 1.850580722093582153e-01 3.609543144702911377e-01 -4.012098312377929688e-01 2.145372182130813599e-01 2.592969536781311035e-01
-4.991926252841949463e-01 -5.778986811637878418e-01 -2.645839750766754150e-01 1.219781395047903061e-02 1.681070476770401001e-01 -3.093794584274291992e-01 4.676490426063537598e-01 6.336472928524017334e-02
-5.516121387481689453e-01 -6.076757609844207764e-02 1.479615364223718643e-02 -2.420870214700698853e-01 -4.734896719455718994e-01 -2.413457483053207397e-01 4.859051108360290527e-01 3.386183977127075195e-01
-8.708644658327102661e-02 -5.360594764351844788e-02 -4.305449128150939941e-02 -2.852770127356052399e-02 1.194345951080322266e-01 -7.630965113639831543e-01 6.815183907747268677e-02 6.210066676139831543e-01
6.750949472188949585e-02 3.616909086704254150e-01 1.134349033236503601e-01 -4.837983250617980957e-01 8.131808787584304810e-02 -5.692408084869384766e-01 5.354940891265869141e-01 1.709173992276191711e-02
-5.165398120880126953e-01 -1.402204632759094238e-01 -4.545852839946746826e-01 -1.979269832372665405e-01 4.572626650333404541e-01 -4.093765318393707275e-01 3.013561666011810303e-01 -1.443908177316188812e-02
-3.771247863769531250e-01 1.692009717226028442e-01 4.010922312736511230e-01 -3.459066897630691528e-02 -3.528766334056854248e-01 -3.331304490566253662e-01 4.257167577743530273e-01 5.003437399864196777e-01
-3.357082605361938477e-01 6.624632477760314941e-01 9.645541757345199585e-02 5.405133124440908432e-03 2.702976018190383911e-02 -2.961925566196441650e-01 5.105066895484924316e-01 3.000529408454895020e-01
-4.388380348682403564e-01 -1.329578608274459839e-01 2.485569864511489868e-01 -2.916119694709777832e-01 7.872494459152221680e-01 -6.158921122550964355e-02 1.388998627662658691e-01 8.781755343079566956e-03
-2.148004025220870972e-01 2.507349662482738495e-02 3.453454673290252686e-01 -2.697027623653411865e-01 7.846382856369018555e-01 -3.729493319988250732e-01 -4.849866777658462524e-02 6.425270438194274902e-02
-2.123383730649948120e-01 1.536833941936492920e-01 7.020967006683349609e-01 -2.975489795207977295e-01 8.613469451665878296e-02 -7.966748625040054321e-02 5.777488350868225098e-01 -4.752874374389648438e-02
-7.306550741195678711e-01 -3.025513291358947754e-01 4.246870279312133789e-01 -9.639474004507064819e-02 3.443144559860229492e-01 -1.423994451761245728e-01 -1.230060905218124390e-01 -1.760517954826354980e-01
-4.549962580204010010e-01 2.625843584537506104e-01 2.437311857938766479e-01 -3.056370615959167480e-01 4.203179851174354553e-03 8.252908289432525635e-02 6.154848337173461914e-01 4.307652413845062256e-01
-2.326460927724838257e-01 3.438155055046081543e-01 4.538932740688323975e-01 -3.893496692180633545e-01 -2.445248216390609741e-01 -6.001959443092346191e-01 1.401337385177612305e-01 -1.743256747722625732e-01
-3.473304212093353271e-02 3.139537572860717773e-01 1.110650375485420227e-01 -4.032984972000122070e-01 -3.435752540826797485e-02 -6.116344332695007324e-01 5.904887914657592773e-01 -3.588350862264633179e-02
1.477438677102327347e-02 3.624692931771278381e-02 1.078476756811141968e-01 -2.142794281244277954e-01 -1.778942644596099854e-01 -8.617961406707763672e-01 9.768992662429809570e-02 3.962811231613159180e-01
-1.870542466640472412e-01 -1.494427472352981567e-01 2.448842227458953857e-01 -3.435879647731781006e-01 -3.145162463188171387e-01 -3.026663661003112793e-01 4.902723133563995361e-01 5.777215957641601562e-01
-5.416880846023559570e-01 -3.382766842842102051e-01 4.725459516048431396e-01 -3.553836047649383545e-01 4.709583818912506104e-01 -2.609241753816604614e-02 6.286668032407760620e-02 -1.269282698631286621e-01
-2.693790197372436523e-01 3.849796950817108154e-01 2.688016556203365326e-02 4.743037521839141846e-01 1.843026131391525269e-01 -5.502421259880065918e-01 2.740222513675689697e-01 3.764529526233673096e-01
-3.783721625804901123e-01 -3.104449808597564697e-01 4.632531404495239258e-01 -4.314424097537994385e-01 -2.008253484964370728e-01 -1.327851861715316772e-01 5.214983820915222168e-01 -1.725954860448837280e-01
-3.717722296714782715e-01 -3.554361164569854736e-01 4.434643387794494629e-01 3.360786437988281250e-01 2.478515654802322388e-01 4.092761501669883728e-02 5.834771394729614258e-01 1.492989510297775269e-01
-2.313370555639266968e-01 -2.650505602359771729e-01 2.691072523593902588e-01 3.527283966541290283e-01 4.679303988814353943e-02 -6.878925561904907227e-01 -6.435376405715942383e-02 4.470662772655487061e-01
-2.619975507259368896e-01 -3.044999241828918457e-01 3.674209415912628174e-01 3.440916836261749268e-01 -1.410231292247772217e-01 -6.216215491294860840e-01 3.532972931861877441e-02 4.215341508388519287e-01
-6.297451257705688477e-01 -5.723476409912109375e-01 -1.511018872261047363e-01 -7.886877655982971191e-02 3.623638749122619629e-01 -2.960692048072814941e-01 1.656800210475921631e-01 -1.930568926036357880e-02
5.130063742399215698e-03 5.180262029170989990e-02 4.382857084274291992e-01 -3.288191258907318115e-01 -1.650990098714828491e-01 -5.501597523689270020e-01 5.865406990051269531e-01 -1.520202755928039551e-01
-4.599370360374450684e-01 -4.636161029338836670e-01 3.619970977306365967e-01 1.404637247323989868e-01 -3.550344109535217285e-01 -3.434501886367797852e-01 2.461876273155212402e-01 3.437010943889617920e-01
-7.669417560100555420e-02 -2.521987855434417725e-01 2.366694994270801544e-02 -1.149801164865493774e-02 3.205434679985046387e-01 -7.569807767868041992e-01 -1.099794730544090271e-01 4.918920993804931641e-01
-5.023940205574035645e-01 1.458211243152618408e-01 1.712641566991806030e-01 2.854571938514709473e-01 6.902015209197998047e-01 -1.188020408153533936e-01 2.498277425765991211e-01 -2.502262890338897705e-01
-5.964833498001098633e-01 -1.444698572158813477e-01 2.920513749122619629e-01 -5.687893033027648926e-01 2.669663131237030029e-01 -2.987356185913085938e-01 -2.291424572467803955e-01 -3.873823210597038269e-02
-5.570838451385498047e-01 -4.007418453693389893e-01 -2.981690466403961182e-01 1.656486466526985168e-02 4.241967201232910156e-01 -4.770053625106811523e-01 1.737297773361206055e-01 -4.717407003045082092e-02
-1.701407581567764282e-01 -2.841631472110748291e-01 3.685325980186462402e-01 5.466516017913818359e-01 3.288371562957763672e-01 -4.571640491485595703e-01 3.596012294292449951e-01 9.598572552204132080e-02
-3.470937907695770264e-02 -5.336164310574531555e-02 5.113482102751731873e-02 1.363521218299865723e-01 1.015442386269569397e-01 -6.830475926399230957e-01 1.549818068742752075e-01 6.883724331855773926e-01
-7.501440048217773438e-01 1.512489914894104004e-01 -1.270706765353679657e-02 -6.307247281074523926e-02 -3.621388971805572510e-01 -2.011590749025344849e-01 4.743968546390533447e-01 -1.166450828313827515e-01
-2.123693674802780151e-01 -1.585365980863571167e-01 2.095771729946136475e-01 2.273086011409759521e-01 4.793105274438858032e-02 -5.119252800941467285e-01 1.283588353544473648e-02 7.547476291656494141e-01
-4.070070683956146240e-01 -3.150506913661956787e-01 -5.446017533540725708e-02 2.022554278373718262e-01 5.556775927543640137e-01 -3.683413267135620117e-01 4.616124927997589111e-01 -1.835107505321502686e-01
-6.926681846380233765e-02 -4.585435390472412109e-01 3.924771845340728760e-01 2.042681723833084106e-01 -1.835476979613304138e-02 -5.976728200912475586e-01 2.184168845415115356e-01 4.288598299026489258e-01
-4.739333689212799072e-01 1.262886673212051392e-01 -3.414380550384521484e-02 2.061371207237243652e-01 1.373145431280136108e-01 -8.048269152641296387e-01 -2.210599780082702637e-01 1.763384602963924408e-02
-6.130214333534240723e-01 -2.814942598342895508e-01 -2.491324990987777710e-01 2.801627814769744873e-01 3.583325147628784180e-01 -1.474852710962295532e-01 3.940680325031280518e-01 3.145854473114013672e-01
-2.717079222202301025e-01 1.297688633203506470e-01 4.433999955654144287e-01 -6.558367609977722168e-01 -2.734021544456481934e-01 -3.716711699962615967e-01 2.621986269950866699e-01 -3.119334578514099121e-02
-3.947237730026245117e-01 3.011063039302825928e-01 4.649494290351867676e-01 -4.651898145675659180e-02 -7.480616122484207153e-02 -1.683256775140762329e-01 6.945382356643676758e-01 -1.373799443244934082e-01
-3.056717216968536377e-01 -3.322626352310180664e-01 4.530197679996490479e-01 -9.680330753326416016e-02 1.273929327726364136e-01 1.027944386005401611e-01 6.846256256103515625e-01 2.933610081672668457e-01
-4.775972291827201843e-02 -1.831170469522476196e-01 -9.565862268209457397e-02 -2.086479961872100830e-01 2.104604989290237427e-01 -6.946101188659667969e-01 1.723116189241409302e-01 5.958477854728698730e-01
8.226524293422698975e-02 -1.772927939891815186e-01 3.490153253078460693e-01 1.683912277221679688e-01 1.061927676200866699e-01 -6.878267526626586914e-01 1.832014024257659912e-01 5.419291257858276367e-01
-3.382490575313568115e-01 -1.421344280242919922e-01 3.209638893604278564e-01 2.496723085641860962e-01 -4.472505152225494385e-01 -6.161504387855529785e-01 2.853809297084808350e-01 1.972680389881134033e-01
-5.255703926086425781e-01 3.214854300022125244e-01 -2.849350869655609131e-01 1.241935715079307556e-01 -1.022390127182006836e-01 -6.987156271934509277e-01 -3.270191140472888947e-03 1.585685908794403076e-01
-4.081233441829681396e-01 1.182766258716583252e-01 4.337911009788513184e-01 2.167910486459732056e-01 2.045837491750717163e-01 1.309546530246734619e-01 5.207539796829223633e-01 5.040678977966308594e-01
-4.026872813701629639e-01 -6.527917832136154175e-02 3.627982437610626221e-01 -6.295129656791687012e-01 -2.579648792743682861e-01 -3.128654062747955322e-01 3.042796850204467773e-01 2.205803543329238892e-01
-1.261143386363983154e-01 1.974690407514572144e-01 6.978787183761596680e-01 -2.440044283866882324e-01 -1.110403090715408325e-01 -5.094441771507263184e-01 3.350993096828460693e-01 -1.198892965912818909e-01
-3.963400721549987793e-01 3.094116747379302979e-01 4.664746820926666260e-01 -3.472437560558319092e-01 -1.909929327666759491e-02 -1.334408670663833618e-01 6.236814856529235840e-01 -4.304229840636253357e-02
-8.924454450607299805e-01 -6.452178582549095154e-03 8.293405920267105103e-02 3.313934206962585449e-01 -4.465928301215171814e-02 -2.508296072483062744e-01 7.626558095216751099e-02 -1.267809122800827026e-01
-1.929321140050888062e-01 -1.763171702623367310e-01 3.817110359668731689e-01 3.247318267822265625e-01 6.879960745573043823e-02 -6.004282236099243164e-01 3.288842439651489258e-01 -4.551077783107757568e-01
-2.686985731124877930e-01 4.976146221160888672e-01 5.735715627670288086e-01 3.510314226150512695e-02 -2.177576571702957153e-01 -4.004612267017364502e-01 1.892101615667343140e-01 3.261533677577972412e-01
-7.655281424522399902e-01 1.300195455551147461e-01 3.123249709606170654e-01 -2.202750593423843384e-01 2.709206640720367432e-01 -1.003253683447837830e-01 -3.033645749092102051e-01 2.747728526592254639e-01
-6.356821060180664062e-01 -5.263348817825317383e-01 3.748057782649993896e-01 -1.420250087976455688e-01 2.629769742488861084e-01 -1.612415015697479248e-01 2.042974904179573059e-02 -2.503125369548797607e-01
-2.572878599166870117e-01 3.746117651462554932e-01 -1.871880292892456055e-01 2.639808952808380127e-01 1.096304580569267273e-01 -4.754317700862884521e-01 5.880436301231384277e-01 3.238738477230072021e-01
-2.553715407848358154e-01 -1.169659197330474854e-01 1.820365786552429199e-01 -2.115891128778457642e-01 -3.947820961475372314e-01 -7.963833212852478027e-01 2.001086175441741943e-01 -1.143434047698974609e-01
-1.750924438238143921e-01 1.112119480967521667e-01 2.705065011978149414e-01 -3.039266765117645264e-01 -3.739604353904724121e-01 -5.807971358299255371e-01 5.605852007865905762e-01 -1.341624301858246326e-03
-4.239351749420166016e-01 -4.422485828399658203e-01 3.063783645629882812e-01 -3.236370682716369629e-01 5.610871315002441406e-01 -3.137765824794769287e-01 -4.823188111186027527e-02 -1.024002879858016968e-01
-1.727539747953414917e-01 -3.056627213954925537e-01 -2.364667877554893494e-02 -3.447786569595336914e-01 -3.394772112369537354e-01 -6.242613196372985840e-01 3.817237615585327148e-01 3.265500068664550781e-01
-2.707906067371368408e-01 -8.436744660139083862e-02 2.410333156585693359e-01 1.274097524583339691e-02 -4.785862565040588379e-01 -7.372439503669738770e-01 2.051998823881149292e-01 2.159043997526168823e-01
1.628825557418167591e-03 4.125551879405975342e-01 5.044447183609008789e-01 -2.224896848201751709e-01 3.370281755924224854e-01 -2.152572721242904663e-01 5.968029499053955078e-01 9.865050762891769409e-02
-3.679254055023193359e-01 -2.491188198328018188e-01 -5.571644753217697144e-02 2.731553018093109131e-01 5.388410687446594238e-01 -3.803521096706390381e-01 4.885382950305938721e-01 -2.261977493762969971e-01
-4.021729826927185059e-01 4.176070988178253174e-01 -3.314940035343170166e-01 4.006125777959823608e-02 1.855672001838684082e-01 -6.753686070442199707e-01 1.679405719041824341e-01 -1.833197474479675293e-01
-4.219497144222259521e-01 -6.346213221549987793e-01 -2.079789489507675171e-01 -1.691616140305995941e-02 2.729174196720123291e-01 -3.299575746059417725e-01 4.263681471347808838e-01 1.026023253798484802e-01
-4.813678264617919922e-01 1.130634844303131104e-01 3.510964512825012207e-01 -3.354463577270507812e-01 -3.050796687602996826e-02 -4.110014531761407852e-03 6.900606751441955566e-01 -2.063427120447158813e-01
-3.562809824943542480e-01 4.515882581472396851e-02 1.927799582481384277e-01 -1.392673403024673462e-01 -4.299576878547668457e-01 -3.846723139286041260e-01 4.558361470699310303e-01 5.232992172241210938e-01
-2.900918424129486084e-01 -3.122248947620391846e-01 -6.965838838368654251e-03 1.491460483521223068e-02 6.152208447456359863e-01 -3.367195725440979004e-01 5.099321603775024414e-01 -2.572625279426574707e-01
-7.822358608245849609e-01 -3.160697594285011292e-02 3.070230782032012939e-01 -2.755666375160217285e-01 1.971426457166671753e-01 -1.010986343026161194e-01 -3.291899263858795166e-01 2.438353002071380615e-01
-4.865378737449645996e-01 4.412126541137695312e-02 -6.919831037521362305e-02 1.720955073833465576e-01 1.928770565427839756e-03 -8.380236625671386719e-01 -1.476924717426300049e-01 -5.318314582109451294e-02
-3.694808483123779297e-01 -3.967687487602233887e-01 4.849249720573425293e-01 5.088777747005224228e-03 -1.133937388658523560e-01 -3.141429275274276733e-02 6.560765504837036133e-01 1.630912721157073975e-01
-3.777323365211486816e-01 2.321327626705169678e-01 -1.168769374489784241e-01 1.058494970202445984e-01 1.443861573934555054e-01 -8.505911231040954590e-01 -1.829085648059844971e-01 2.757331542670726776e-02
-6.698905229568481445e-01 -3.261103332042694092e-01 1.375023573637008667e-01 -3.973072171211242676e-01 5.120693445205688477e-01 -3.681729361414909363e-02 1.705974340438842773e-02 6.540109217166900635e-02
-7.852573394775390625e-01 2.387144565582275391e-01 2.681299149990081787e-01 1.174571141600608826e-01 4.176299571990966797e-01 9.722603112459182739e-02 1.688254475593566895e-01 -1.683056056499481201e-01
-4.696756303310394287e-01 3.548667728900909424e-01 -3.122513294219970703e-01 -1.408573687076568604e-01 2.294630855321884155e-01 -6.408758163452148438e-01 1.134675219655036926e-01 -2.447095662355422974e-01
-1.190263554453849792e-01 -2.980686724185943604e-01 3.609365522861480713e-01 -3.565482497215270996e-01 -3.302366733551025391e-01 -4.058641195297241211e-01 4.202585220336914062e-01 4.349562525749206543e-01
-7.831240892410278320e-01 3.685811161994934082e-01 1.451743841171264648e-01 3.565540611743927002e-01 2.379634082317352295e-01 -2.122207283973693848e-01 3.114012628793716431e-02 4.937963094562292099e-03
-8.019731044769287109e-01 1.023731380701065063e-02 2.231373339891433716e-01 3.311967253684997559e-01 -8.380818367004394531e-02 -2.264119535684585571e-01 2.741605341434478760e-01 -2.525919675827026367e-01
-3.285984694957733154e-01 6.441582441329956055e-01 1.192316785454750061e-01 -3.115546703338623047e-02 -5.824303254485130310e-02 -3.852714300155639648e-01 5.504603981971740723e-01 8.404322713613510132e-02
-8.194426298141479492e-01 3.340672254562377930e-01 -1.773155294358730316e-02 3.319029211997985840e-01 2.062212377786636353e-01 -2.153338193893432617e-01 1.309941560029983521e-01 -1.958853565156459808e-02
-7.076953649520874023e-01 -3.026583790779113770e-01 5.145187377929687500e-01 -9.950508177280426025e-02 3.393942117691040039e-01 1.825914531946182251e-02 -1.276443451642990112e-01 -3.346104919910430908e-02
-8.080288171768188477e-01 3.695432841777801514e-01 1.905344277620315552e-01 1.875431686639785767e-01 2.920792698860168457e-01 -6.909357011318206787e-02 1.284053027629852295e-01 -1.802202910184860229e-01
-9.441742300987243652e-02 -4.613665640354156494e-01 3.014591708779335022e-02 -2.461630553007125854e-01 1.141430214047431946e-01 -7.180473804473876953e-01 3.788602352142333984e-02 4.320477545261383057e-01
-3.205722868442535400e-01 -4.781400859355926514e-01 5.088567733764648438e-01 1.222815457731485367e-02 -7.054999470710754395e-02 -9.458751976490020752e-02 6.281652450561523438e-01 -3.185755759477615356e-02
-2.630157023668289185e-02 -2.346587479114532471e-01 3.949495851993560791e-01 -2.231449782848358154e-01 -2.453189641237258911e-01 -6.769718527793884277e-01 4.530633687973022461e-01 1.213508471846580505e-01
-5.544212460517883301e-01 3.752645850181579590e-01 1.209066286683082581e-01 -5.005235671997070312e-01 -2.672690153121948242e-01 -3.387732803821563721e-01 2.805602848529815674e-01 1.474353522062301636e-01
-1.714467257261276245e-01 -3.403897583484649658e-01 3.151140809059143066e-01 3.391331136226654053e-01 4.219878092408180237e-02 -6.459324955940246582e-01 5.060778930783271790e-02 4.678267538547515869e-01
-3.924338817596435547e-01 3.140792548656463623e-01 -1.143069788813591003e-01 5.080630183219909668e-01 2.886958718299865723e-01 -4.385290443897247314e-01 2.686880528926849365e-01 3.582034409046173096e-01
-9.930410236120223999e-02 -2.447210438549518585e-02 4.532322287559509277e-01 -5.922948718070983887e-01 -1.730918884277343750e-01 -4.046019315719604492e-01 8.913785219192504883e-02 4.813503324985504150e-01
-9.763696044683456421e-02 -7.056001573801040649e-02 1.809990704059600830e-01 -1.958408951759338379e-01 -2.661958038806915283e-01 -8.506464362144470215e-01 4.626546800136566162e-02 3.431821167469024658e-01
-6.690563559532165527e-01 -1.422655433416366577e-01 2.430743426084518433e-01 -3.136562108993530273e-01 2.007485032081604004e-01 -4.212153255939483643e-01 -3.954683840274810791e-01 2.326951734721660614e-02
-2.742338180541992188e-01 -1.729953587055206299e-01 5.232855677604675293e-01 8.934444189071655273e-02 1.397393494844436646e-01 7.534361630678176880e-02 5.331965088844299316e-01 5.509592294692993164e-01
-4.145377278327941895e-01 4.120611250400543213e-01 -3.448694944381713867e-01 1.631985753774642944e-01 2.946206033229827881e-01 -5.252522826194763184e-01 3.688028454780578613e-01 -1.186952143907546997e-01
-7.137842178344726562e-01 1.118277534842491150e-01 1.076588779687881470e-01 -1.826482266187667847e-01 6.015574932098388672e-01 -2.009007781744003296e-01 -1.535172015428543091e-01 -8.518119901418685913e-02
-1.105064079165458679e-01 -3.795017004013061523e-01 4.393718242645263672e-01 3.287211954593658447e-01 1.704900860786437988e-01 -5.050516128540039062e-01 5.056957602500915527e-01 5.281493440270423889e-02
1.051865890622138977e-01 2.921940088272094727e-01 3.069544136524200439e-01 -4.518612623214721680e-01 1.171868070960044861e-01 -4.841394424438476562e-01 5.973122715950012207e-01 -1.590772345662117004e-02
-1.245646178722381592e-01 -1.311970651149749756e-01 2.087441235780715942e-01 -3.739220499992370605e-01 7.815344333648681641e-01 -3.930091261863708496e-01 7.361727207899093628e-02 1.149237826466560364e-01
-5.485910773277282715e-01 4.245853722095489502e-01 -6.832648068666458130e-02 1.134358197450637817e-01 -1.010373700410127640e-02 -6.332624554634094238e-01 -2.130190879106521606e-01 2.339626401662826538e-01
-3.544297814369201660e-01 3.551875054836273193e-01 3.776747882366180420e-01 -4.116820991039276123e-01 3.134400397539138794e-02 -1.618369072675704956e-01 5.549242496490478516e-01 -3.177837729454040527e-01
-8.079094886779785156e-01 -1.265291273593902588e-01 2.981944680213928223e-01 3.327575623989105225e-01 -1.206239685416221619e-01 -2.527992725372314453e-01 8.696462213993072510e-02 -2.135526090860366821e-01
-2.540224790573120117e-01 -2.528377473354339600e-01 2.382498085498809814e-01 -4.709635972976684570e-01 6.995787620544433594e-01 -2.788296937942504883e-01 4.548847302794456482e-02 1.541109979152679443e-01
-3.826261460781097412e-01 6.157720088958740234e-01 8.304011076688766479e-02 1.926205009222030640e-01 1.435683965682983398e-01 -3.003724813461303711e-01 5.334508419036865234e-01 1.871323585510253906e-01
-2.876220345497131348e-01 2.183607965707778931e-01 4.599591791629791260e-01 -2.225815504789352417e-01 -2.920668721199035645e-01 -3.895946741104125977e-01 -2.700444124639034271e-02 6.088272929191589355e-01
-6.906694769859313965e-01 3.465631306171417236e-01 2.981853485107421875e-01 3.775955736637115479e-01 -1.818214058876037598e-01 -3.368220627307891846e-01 1.556726843118667603e-01 -2.519320137798786163e-02
-4.380677640438079834e-01 1.134278029203414917e-01 3.098934590816497803e-01 5.697363615036010742e-01 1.982495486736297607e-01 -3.811070919036865234e-01 3.692236840724945068e-01 -2.317877858877182007e-01
-1.869673869805410504e-04 -1.558098495006561279e-01 4.769322574138641357e-01 -5.201791524887084961e-01 -2.303492575883865356e-01 -5.511742830276489258e-01 3.193549811840057373e-01 1.372262984514236450e-01
-6.135030388832092285e-01 -6.513390541076660156e-01 2.466242462396621704e-01 -6.888170540332794189e-02 3.301432728767395020e-01 -1.453883200883865356e-01 5.321327596902847290e-02 -2.896981127560138702e-02
9.610305726528167725e-02 3.309465050697326660e-01 5.555111169815063477e-01 -2.069577425718307495e-01 1.865973025560379028e-01 -3.577936589717864990e-01 5.291134715080261230e-01 2.949893474578857422e-01
-1.853565573692321777e-01 -2.675355076789855957e-01 -1.387345492839813232e-01 -3.349674344062805176e-01 -2.466918677091598511e-01 -6.456015706062316895e-01 3.973512351512908936e-01 3.564699888229370117e-01
-5.570575594902038574e-01 -1.231157779693603516e-01 -4.306534230709075928e-01 -2.384186685085296631e-01 4.999855160713195801e-01 -2.306580841541290283e-01 2.579464912414550781e-01 2.499967217445373535e-01
-6.426512598991394043e-01 -1.841298937797546387e-01 -2.993258833885192871e-01 1.540461033582687378e-01 4.438351690769195557e-01 -4.772683605551719666e-02 2.751119434833526611e-01 4.059745073318481445e-01
-5.861201882362365723e-01 -1.464892774820327759e-01 -7.613804191350936890e-02 -2.249192744493484497e-01 7.251338362693786621e-01 -2.165588587522506714e-01 4.235808551311492920e-02 6.408695876598358154e-02
-7.507333904504776001e-02 -2.611262202262878418e-01 3.808054327964782715e-01 5.348666906356811523e-01 3.032060861587524414e-01 -3.405280411243438721e-01 4.791097939014434814e-01 2.400886416435241699e-01
-3.290911614894866943e-01 -3.661692738533020020e-01 3.932002484798431396e-01 -3.508292734622955322e-01 6.230484843254089355e-01 -2.372382432222366333e-01 1.158623844385147095e-01 -1.484451144933700562e-01
-4.280415475368499756e-01 -2.042446434497833252e-01 -4.715703427791595459e-01 -1.483907848596572876e-01 4.082476198673248291e-01 -4.680993258953094482e-01 3.783811330795288086e-01 4.136379063129425049e-02
-1.786475479602813721e-01 -3.195518553256988525e-01 -1.135711818933486938e-01 -7.757700979709625244e-02 6.432980895042419434e-01 -5.264325141906738281e-01 3.918178975582122803e-01 5.069803446531295776e-02
-1.243645399808883667e-01 -6.364442408084869385e-02 2.995274364948272705e-01 -3.751450181007385254e-01 7.655031085014343262e-01 -3.984474241733551025e-01 5.932649970054626465e-02 -4.192110151052474976e-02
-6.660259366035461426e-01 2.226885259151458740e-01 3.573869466781616211e-01 3.312175869941711426e-01 -2.608078420162200928e-01 -3.848214149475097656e-01 1.808641999959945679e-01 -1.434171944856643677e-01
-4.497260153293609619e-01 -2.211991548538208008e-01 -3.901072144508361816e-01 -1.531710475683212280e-01 4.265497624874114990e-01 -3.668487370014190674e-01 5.063211917877197266e-01 -1.699293032288551331e-02
-2.134590446949005127e-01 -1.965251052752137184e-03 -4.270407930016517639e-02 -8.663595467805862427e-02 8.230541348457336426e-01 -3.610906600952148438e-01 3.664872050285339355e-01 -5.463047698140144348e-02
-2.976053953170776367e-01 -3.478232026100158691e-02 1.865833997726440430e-01 4.130439758300781250e-01 6.452191472053527832e-01 -3.138800263404846191e-01 3.699254989624023438e-01 -2.304979264736175537e-01
-4.575391113758087158e-01 -2.453217804431915283e-01 4.718324244022369385e-01 -8.486093580722808838e-02 2.120626866817474365e-01 -5.117488503456115723e-01 -4.295108020305633545e-01 -9.649353474378585815e-02
-4.144903421401977539e-01 -8.911828510463237762e-03 6.976305693387985229e-02 -4.064821004867553711e-01 -4.240298867225646973e-01 -3.023038208484649658e-01 5.825840830802917480e-01 2.177858650684356689e-01
-5.364513993263244629e-01 2.720297574996948242e-01 4.384803473949432373e-01 -2.530291378498077393e-01 -4.397278130054473877e-01 -2.617006301879882812e-01 2.029620409011840820e-01 2.808725833892822266e-01
-7.861740887165069580e-02 -3.052877448499202728e-02 1.675071269273757935e-01 -2.238712161779403687e-01 -1.576930731534957886e-01 -8.431482911109924316e-01 -1.350789666175842285e-01 4.008713364601135254e-01
-7.563152313232421875e-01 -7.260827720165252686e-02 3.220652341842651367e-01 1.373440176248550415e-01 3.251416683197021484e-01 -1.569185405969619751e-01 3.169272094964981079e-02 -4.108298122882843018e-01
-2.634668946266174316e-01 3.814189136028289795e-01 -9.003257006406784058e-02 3.196580708026885986e-01 1.450742036104202271e-01 -5.462821722030639648e-01 5.798452496528625488e-01 1.382983922958374023e-01
-6.839083135128021240e-02 -1.982187479734420776e-01 1.037966161966323853e-01 -2.930760085582733154e-01 -9.710217267274856567e-02 -8.155817985534667969e-01 -2.312649972736835480e-02 4.292174577713012695e-01
-3.194994330406188965e-01 -3.647309839725494385e-01 3.833774626255035400e-01 -1.867880076169967651e-01 7.165444493293762207e-01 -1.100786700844764709e-01 2.395358681678771973e-01 -9.633716195821762085e-03
-7.758964896202087402e-01 2.267873436212539673e-01 2.805994153022766113e-01 -2.138790935277938843e-01 2.755087316036224365e-01 -1.275418698787689209e-01 -3.037365972995758057e-01 1.940207481384277344e-01
-9.025586247444152832e-01 2.267579138278961182e-01 2.560048401355743408e-01 1.380251497030258179e-01 4.400476068258285522e-02 1.144896447658538818e-01 1.767499297857284546e-01 -5.562925338745117188e-02
-4.617984592914581299e-01 -5.637367367744445801e-01 9.865006431937217712e-03 2.406895607709884644e-01 1.221388727426528931e-01 -2.996490001678466797e-01 4.113382101058959961e-01 3.701460957527160645e-01
-9.069947153329849243e-02 1.786630302667617798e-01 4.621925298124551773e-03 4.990960359573364258e-01 2.644018530845642090e-01 -6.569029688835144043e-01 3.721119463443756104e-01 2.661533653736114502e-01
-2.784967720508575439e-01 -2.478337883949279785e-01 2.551567256450653076e-01 2.289178669452667236e-01 -2.112179398536682129e-01 -7.288781404495239258e-01 -9.641831368207931519e-02 3.979156017303466797e-01
-8.262121677398681641e-01 1.963667571544647217e-01 1.052800118923187256e-01 4.136355519294738770e-01 2.329084426164627075e-01 -1.537434160709381104e-01 1.368999630212783813e-01 -3.206644440069794655e-03
-5.306758880615234375e-01 -4.322792217135429382e-02 -2.507755458354949951e-01 1.432192325592041016e-01 7.626020163297653198e-02 -7.361171245574951172e-01 -1.586576551198959351e-01 2.454751580953598022e-01
-4.547235667705535889e-01 3.660941123962402344e-02 4.824664294719696045e-01 4.219898954033851624e-02 -4.468777030706405640e-02 1.239016726613044739e-01 4.869183599948883057e-01 5.503576993942260742e-01
-5.769400000572204590e-01 4.581518471240997314e-01 6.128353998064994812e-04 4.189245700836181641e-01 3.781433999538421631e-01 -2.770492732524871826e-01 2.306182533502578735e-01 9.383729100227355957e-02
-1.255715340375900269e-01 -2.782888710498809814e-01 -8.041168004274368286e-02 -1.723927408456802368e-01 8.281940966844558716e-02 -7.618788480758666992e-01 3.362729027867317200e-02 5.311805605888366699e-01
-8.890014886856079102e-01 2.560537159442901611e-01 3.010251522064208984e-01 8.016785234212875366e-02 -3.506351262331008911e-03 9.305138885974884033e-02 1.795041561126708984e-01 -7.859408855438232422e-02
-2.037933170795440674e-01 -3.413683176040649414e-01 2.337928861379623413e-01 -3.667277991771697998e-01 -2.670987844467163086e-01 -7.146238684654235840e-01 2.140936702489852905e-01 1.578686535358428955e-01
-5.559625476598739624e-02 -1.907572150230407715e-01 9.915046393871307373e-02 -3.889259397983551025e-01 7.449862360954284668e-01 -4.484020769596099854e-01 1.732869595289230347e-01 1.154518574476242065e-01
-2.549397945404052734e-02 -3.781696856021881104e-01 4.651404619216918945e-01 1.115192472934722900e-01 1.273304224014282227e-01 -5.579847693443298340e-01 9.802671521902084351e-02 5.388657450675964355e-01
-5.724911093711853027e-01 -1.614882051944732666e-01 3.416373431682586670e-01 -5.228561162948608398e-01 4.792103469371795654e-01 -1.147592961788177490e-01 -8.028231561183929443e-02 -8.260402828454971313e-02
-3.617232739925384521e-01 -3.389023616909980774e-02 2.930665910243988037e-01 1.436786502599716187e-01 -4.685480892658233643e-01 -7.014552354812622070e-01 1.911607533693313599e-01 1.155721172690391541e-01
-1.690017729997634888e-01 -9.588345885276794434e-02 5.862134099006652832e-01 -4.788323938846588135e-01 -3.382637724280357361e-02 -2.321850806474685669e-01 5.510591864585876465e-01 -1.749221384525299072e-01
-4.920532107353210449e-01 3.692463934421539307e-01 2.476222366094589233e-01 -5.977389812469482422e-01 -2.336814701557159424e-01 -3.259435594081878662e-01 1.491847187280654907e-01 1.408181041479110718e-01
1.385295838117599487e-01 1.653517931699752808e-01 6.855763196945190430e-01 -1.115865260362625122e-01 4.006389677524566650e-01 -2.611430585384368896e-01 4.919877052307128906e-01 1.558496151119470596e-02
-6.071151494979858398e-01 4.271270632743835449e-01 -1.169917285442352295e-01 1.648407727479934692e-01 1.234490722417831421e-01 -5.809249281883239746e-01 -1.908894032239913940e-01 1.377021968364715576e-01
-6.610718369483947754e-02 1.171587333083152771e-01 -1.177624389529228210e-01 3.137245476245880127e-01 5.345553159713745117e-01 -5.670384168624877930e-01 5.121784210205078125e-01 1.983089372515678406e-03
5.025218799710273743e-02 -3.823639750480651855e-01 3.516748249530792236e-01 3.126384019851684570e-01 8.041977137327194214e-02 -5.565363764762878418e-01 4.385801255702972412e-01 3.482844531536102295e-01
-4.195766746997833252e-01 1.563047058880329132e-02 1.414155066013336182e-01 2.332859337329864502e-01 -4.490540623664855957e-01 -5.705053210258483887e-01 4.405235052108764648e-01 1.676416248083114624e-01
-7.899311780929565430e-01 8.192194253206253052e-02 2.304022312164306641e-01 -2.620531022548675537e-01 2.649860084056854248e-01 -1.416454464197158813e-01 -3.178500533103942871e-01 2.371306270360946655e-01
-2.561838030815124512e-01 2.879806421697139740e-02 4.097345769405364990e-01 3.311831057071685791e-01 3.028890490531921387e-01 2.414654009044170380e-02 3.887647986412048340e-01 6.422716379165649414e-01
-5.115451216697692871e-01 -1.584092974662780762e-01 2.345400750637054443e-01 2.632267177104949951e-01 -4.734775125980377197e-01 -4.217090308666229248e-01 2.849904298782348633e-01 3.251025676727294922e-01
-3.727979063987731934e-01 -2.721223235130310059e-01 -2.993713319301605225e-02 -1.165755167603492737e-01 -3.431559205055236816e-01 -3.683883845806121826e-01 5.164331793785095215e-01 5.023105740547180176e-01
-5.842967703938484192e-02 -4.722849726676940918e-01 1.104232296347618103e-01 3.026218712329864502e-01 2.370924800634384155e-01 -4.887000024318695068e-01 6.111333966255187988e-01 3.514166548848152161e-02
-3.931429982185363770e-01 -1.312766671180725098e-01 3.619318008422851562e-01 -3.110656440258026123e-01 7.326245903968811035e-01 6.041502580046653748e-02 1.823487728834152222e-01 1.637337803840637207e-01
-8.671841621398925781e-01 -3.512233868241310120e-02 3.107065521180629730e-02 1.788197606801986694e-01 -2.609687447547912598e-01 -2.926174700260162354e-01 1.193837895989418030e-01 -2.140884101390838623e-01
-3.353282213211059570e-01 -2.707405388355255127e-01 5.002779960632324219e-01 -1.140320822596549988e-01 7.221566438674926758e-01 -3.075927728787064552e-03 1.702275127172470093e-01 -2.182196453213691711e-02
-7.914939522743225098e-01 -1.160387545824050903e-01 2.246148139238357544e-01 -2.859833240509033203e-01 3.189144730567932129e-01 -2.454966902732849121e-01 -2.556504607200622559e-01 -2.239999547600746155e-02
-1.269935816526412964e-01 3.660164773464202881e-02 2.414087355136871338e-01 -1.882157176733016968e-01 -3.855129778385162354e-01 -7.980427145957946777e-01 2.230380773544311523e-01 2.314981669187545776e-01
-3.973916172981262207e-01 1.115402504801750183e-01 1.126029994338750839e-02 1.632238328456878662e-01 -1.909366250038146973e-01 -2.267120182514190674e-01 6.230293512344360352e-01 5.717073082923889160e-01
-1.420768648386001587e-01 -2.487523406744003296e-01 -1.779546737670898438e-01 -3.220512866973876953e-01 -2.099800109863281250e-01 -7.332590222358703613e-01 3.080368936061859131e-01 3.254295885562896729e-01
-6.679480671882629395e-01 -2.042284607887268066e-01 2.546425350010395050e-02 -9.492175281047821045e-02 -4.758745729923248291e-01 -1.873664855957031250e-01 3.825391530990600586e-01 3.075361251831054688e-01
-1.429562717676162720e-01 -3.332298398017883301e-01 2.013689875602722168e-01 -4.754782319068908691e-01 6.116538643836975098e-01 -4.416248202323913574e-01 -3.132393816486001015e-03 1.809133887290954590e-01
-2.957910597324371338e-01 1.403994262218475342e-01 2.449004650115966797e-01 -3.275544047355651855e-01 -3.768261373043060303e-01 -4.682071805000305176e-01 6.008612513542175293e-01 5.725014209747314453e-02
-4.739488363265991211e-01 3.089299798011779785e-01 -3.645725846290588379e-01 2.524931356310844421e-02 1.410726755857467651e-01 -6.323544979095458984e-01 3.142756819725036621e-01 -1.668563485145568848e-01
-9.204597026109695435e-02 4.645770490169525146e-01 4.320187568664550781e-01 -3.131035566329956055e-01 -8.164899796247482300e-02 -6.895136237144470215e-01 9.385000169277191162e-02 -1.087357848882675171e-02
-1.015479341149330139e-01 -1.127654407173395157e-02 -2.254968732595443726e-01 -1.512348949909210205e-01 3.080000281333923340e-01 -8.113638162612915039e-01 -7.934966706670820713e-04 4.033169448375701904e-01
4.684178531169891357e-02 -1.584559381008148193e-01 -1.609631441533565521e-02 -2.911421656608581543e-01 4.333735257387161255e-02 -7.936458587646484375e-01 1.387792527675628662e-01 4.864803850650787354e-01
-1.294166445732116699e-01 5.459212139248847961e-02 2.613283991813659668e-01 -1.876513659954071045e-01 -3.251918256282806396e-01 -5.727631449699401855e-01 4.988221824169158936e-01 4.406071603298187256e-01
-4.097008332610130310e-02 3.891298174858093262e-01 5.169893503189086914e-01 -4.167331755161285400e-01 1.746107637882232666e-01 -3.458592593669891357e-01 4.903172254562377930e-01 -1.242432668805122375e-01
-6.205653548240661621e-01 -3.353988826274871826e-01 4.172717630863189697e-01 -3.265067934989929199e-01 3.521139025688171387e-01 3.931676968932151794e-02 -1.084466576576232910e-01 2.905050814151763916e-01
-6.027045845985412598e-01 1.474377959966659546e-01 -3.380497992038726807e-01 -8.119069039821624756e-02 8.191663771867752075e-02 -6.131995916366577148e-01 1.517245322465896606e-01 -2.973135709762573242e-01
-6.940982341766357422e-01 8.454966545104980469e-02 -5.047886818647384644e-02 2.346686273813247681e-01 5.566970705986022949e-01 -2.225646004080772400e-02 3.265500664710998535e-01 -1.908387988805770874e-01
-4.112660884857177734e-01 -1.227107122540473938e-01 -4.756957590579986572e-01 -1.331404745578765869e-01 4.431086480617523193e-01 -4.826002418994903564e-01 3.446213006973266602e-01 1.541988998651504517e-01
-7.795028686523437500e-01 1.780458390712738037e-01 2.849318683147430420e-01 -1.714037805795669556e-01 3.270240128040313721e-01 -1.098110452294349670e-01 -2.914085984230041504e-01 2.149122655391693115e-01
-4.035612940788269043e-01 3.907347023487091064e-01 -1.121746003627777100e-01 3.934943974018096924e-01 1.364074498414993286e-01 -3.958690762519836426e-01 5.336288809776306152e-01 2.386726886034011841e-01
-1.864701658487319946e-01 -6.265175342559814453e-02 4.945183917880058289e-02 3.911845982074737549e-01 -1.435977667570114136e-01 -7.350389957427978516e-01 2.575298547744750977e-01 4.226209521293640137e-01
-3.613905608654022217e-01 -3.998264372348785400e-01 1.558181047439575195e-01 2.041059136390686035e-01 -3.343676328659057617e-01 -5.766828060150146484e-01 1.675526648759841919e-01 4.137130081653594971e-01
-7.085461616516113281e-01 -4.739082604646682739e-02 -1.939706504344940186e-02 -1.182937845587730408e-01 -4.874741435050964355e-01 -1.953938603401184082e-01 4.368092119693756104e-01 1.213861703872680664e-01
-1.171969771385192871e-01 -2.946431636810302734e-01 -1.036903485655784607e-01 -3.306994736194610596e-01 6.935046613216400146e-02 -6.482837796211242676e-01 1.138118654489517212e-01 5.842105746269226074e-01
-8.072667121887207031e-01 7.566463202238082886e-02 2.694069147109985352e-01 -2.287587225437164307e-01 3.068916499614715576e-01 -5.630937218666076660e-02 -2.813296914100646973e-01 2.029409557580947876e-01
-2.438531965017318726e-01 1.286413371562957764e-01 4.254662692546844482e-01 -4.582408368587493896e-01 -2.239382117986679077e-01 -5.912989377975463867e-01 4.012923687696456909e-02 -3.627500832080841064e-01
2.334562689065933228e-02 -4.268681704998016357e-01 4.062525629997253418e-01 3.991290628910064697e-01 2.656508982181549072e-01 -4.439642429351806641e-01 4.488163292407989502e-01 1.542165577411651611e-01
-4.873969883192330599e-04 -2.425983250141143799e-01 1.182736158370971680e-01 2.367908954620361328e-01 2.836618721485137939e-01 -8.696533441543579102e-01 1.684813052415847778e-01 7.707457244396209717e-02
-2.649488151073455811e-01 1.896343082189559937e-01 6.756051778793334961e-01 -3.365295752882957458e-02 -3.442596793174743652e-01 -3.844560682773590088e-01 1.119789928197860718e-01 3.967435359954833984e-01
-4.851303398609161377e-01 3.781864047050476074e-01 -2.750374376773834229e-01 1.126235537230968475e-02 1.889109760522842407e-01 -7.128286361694335938e-01 1.016637124121189117e-02 -4.399708285927772522e-02
-9.435832500457763672e-02 -5.577246546745300293e-01 4.590504467487335205e-01 2.018922418355941772e-01 7.964313775300979614e-02 -5.120356678962707520e-01 2.294703274965286255e-01 3.276765346527099609e-01
-4.456110894680023193e-01 3.726184964179992676e-01 -1.387913078069686890e-01 1.010597273707389832e-01 -2.085659652948379517e-01 -3.595132529735565186e-01 6.164709925651550293e-01 2.834153771400451660e-01
-5.777593255043029785e-01 -3.898890316486358643e-01 3.679080307483673096e-01 -4.560905098915100098e-01 3.625321090221405029e-01 -5.906532332301139832e-02 -1.109324395656585693e-01 1.535628437995910645e-01
-5.144726037979125977e-01 3.131018280982971191e-01 -2.928220927715301514e-01 1.288791298866271973e-01 -2.634950913488864899e-02 -7.204970121383666992e-01 1.806944422423839569e-02 1.216301992535591125e-01
-4.102896153926849365e-01 -1.139544248580932617e-01 -2.176606506109237671e-01 9.978178143501281738e-02 3.042747974395751953e-01 -7.811540365219116211e-01 -1.953343600034713745e-01 1.428424865007400513e-01
-7.753521800041198730e-01 1.309922486543655396e-01 3.300852179527282715e-01 -1.499701291322708130e-01 1.268653571605682373e-01 -2.767769992351531982e-01 -3.780136108398437500e-01 1.209471747279167175e-01
1.721524745225906372e-01 4.907045364379882812e-01 2.799358963966369629e-01 7.855019532144069672e-03 3.648031949996948242e-01 -6.858354806900024414e-01 4.173500463366508484e-02 2.143672555685043335e-01
-6.461151242256164551e-01 3.467827290296554565e-02 -5.665332823991775513e-02 2.757679820060729980e-01 1.343470159918069839e-02 -6.623273491859436035e-01 -1.241856068372726440e-01 -2.186209857463836670e-01
-7.239020466804504395e-01 -1.308506429195404053e-01 1.273385435342788696e-01 2.136513777077198029e-02 -5.148137807846069336e-01 -3.003776073455810547e-01 2.843066155910491943e-01 7.798892259597778320e-02
-6.944386363029479980e-01 1.755225211381912231e-01 1.083266548812389374e-02 4.307288527488708496e-01 4.888758361339569092e-01 -1.001406461000442505e-01 2.114999443292617798e-01 8.684568107128143311e-02
-6.337895989418029785e-01 1.148366183042526245e-01 2.671254873275756836e-01 -2.745489180088043213e-01 1.502129584550857544e-01 -4.801194965839385986e-01 -4.150798916816711426e-01 -1.141064465045928955e-01
-2.243184894323348999e-01 -2.626691758632659912e-01 5.036104917526245117e-01 -2.558985352516174316e-01 -3.779624998569488525e-01 -5.737482309341430664e-01 2.055727243423461914e-01 2.174293398857116699e-01
-2.839803993701934814e-01 -2.922312915325164795e-02 6.177753210067749023e-01 -8.995860815048217773e-02 -1.231002882122993469e-01 -5.601179003715515137e-01 1.655129492282867432e-01 -4.153095185756683350e-01
-1.430313941091299057e-02 -8.062512427568435669e-02 5.451913923025131226e-02 4.727255925536155701e-02 3.401075601577758789e-01 -6.018285155296325684e-01 -4.319538176059722900e-02 7.129878401756286621e-01
3.063284046947956085e-02 -5.351625084877014160e-01 4.408016800880432129e-02 -1.082158610224723816e-01 2.455439418554306030e-01 -7.321418523788452148e-01 1.591455787420272827e-01 2.781331539154052734e-01
-5.287715792655944824e-01 6.079740822315216064e-02 -1.918309479951858521e-01 4.609306454658508301e-01 2.853698730468750000e-01 -2.755754590034484863e-01 4.517623484134674072e-01 3.255470693111419678e-01
1.597725152969360352e-01 4.854381084442138672e-01 2.613871097564697266e-01 1.932988688349723816e-02 3.634664416313171387e-01 -6.863419413566589355e-01 1.868185549974441528e-01 1.790291368961334229e-01
-7.492690086364746094e-01 -7.442111521959304810e-02 1.258924156427383423e-01 -4.763805568218231201e-01 2.682904601097106934e-01 -2.302638441324234009e-01 -2.554202377796173096e-01 -5.435847677290439606e-03
-6.012315154075622559e-01 3.605986535549163818e-01 9.325177222490310669e-02 4.362201392650604248e-01 -1.614515632390975952e-01 -3.714158535003662109e-01 3.467552065849304199e-01 1.589026600122451782e-01
1.248292326927185059e-01 4.374141395092010498e-01 2.902656197547912598e-01 8.373157680034637451e-02 2.617148160934448242e-01 -6.899091005325317383e-01 1.904602721333503723e-02 3.962187469005584717e-01
-4.784107208251953125e-01 7.629492133855819702e-02 -4.854159429669380188e-02 -2.563798129558563232e-01 7.843657732009887695e-01 -2.336241602897644043e-01 1.636061370372772217e-01 -2.526718564331531525e-02
-5.283347144722938538e-02 1.990670561790466309e-01 8.040457963943481445e-01 3.414830658584833145e-03 -9.293047338724136353e-02 -4.515903592109680176e-01 2.186302989721298218e-01 2.251896411180496216e-01
-8.121850490570068359e-01 1.255166232585906982e-01 2.187131494283676147e-01 -2.081057280302047729e-01 2.903709113597869873e-01 -1.973726004362106323e-01 -3.144627809524536133e-01 1.062991917133331299e-01
-2.629056870937347412e-01 -7.575996220111846924e-02 4.785270988941192627e-01 2.365591228008270264e-01 -3.829446807503700256e-02 -5.177918672561645508e-01 2.268241792917251587e-01 -5.649501681327819824e-01
-7.075740098953247070e-01 1.508436501026153564e-01 2.957798540592193604e-01 -1.073635667562484741e-01 2.960720062255859375e-01 -3.834492266178131104e-01 -3.483786582946777344e-01 -1.466725319623947144e-01
-2.939573228359222412e-01 5.519891381263732910e-01 6.532944738864898682e-02 -2.055866830050945282e-02 2.462523579597473145e-01 -1.684540808200836182e-01 2.120115160942077637e-01 6.857410669326782227e-01
2.838844060897827148e-02 4.705972075462341309e-01 1.370447129011154175e-01 -3.315332829952239990e-01 7.594626396894454956e-02 -4.329579174518585205e-01 5.248342752456665039e-01 4.246946871280670166e-01
-1.077922061085700989e-01 1.806081831455230713e-02 8.575421571731567383e-01 1.570515036582946777e-01 -1.965026371181011200e-02 -3.320657610893249512e-01 5.200161784887313843e-02 3.386043012142181396e-01
-6.796801090240478516e-01 2.091469019651412964e-01 7.274564355611801147e-02 -2.109183818101882935e-01 -4.081127345561981201e-01 -3.046820163726806641e-01 4.169237017631530762e-01 -1.063081771135330200e-01
-7.744026780128479004e-01 -8.743019402027130127e-02 -2.105151489377021790e-02 -3.495357036590576172e-01 3.154187202453613281e-01 -3.394046425819396973e-01 -2.179526090621948242e-01 -8.860308676958084106e-02
-1.126211360096931458e-01 8.766056038439273834e-03 4.876130521297454834e-01 -3.758957386016845703e-01 -4.922400787472724915e-02 -4.616332054138183594e-01 -2.597832381725311279e-01 5.702280998229980469e-01
7.588075846433639526e-02 4.195141494274139404e-01 3.941338360309600830e-01 -7.485058903694152832e-02 -1.095049902796745300e-01 -6.638598442077636719e-01 4.232257306575775146e-01 1.596391350030899048e-01
-3.998796343803405762e-01 1.726444959640502930e-01 -1.853739619255065918e-01 1.774297654628753662e-01 8.659302443265914917e-02 -7.690876722335815430e-01 -1.422788053750991821e-01 3.538472950458526611e-01
-3.701700270175933838e-01 1.222175955772399902e-01 1.920292377471923828e-01 -8.013565838336944580e-02 2.467640191316604614e-01 1.641941964626312256e-01 6.515835523605346680e-01 5.406726598739624023e-01
-5.460447669029235840e-01 -8.967493474483489990e-02 3.008205592632293701e-01 5.475064516067504883e-01 7.105524092912673950e-02 -3.311387002468109131e-01 3.088804781436920166e-01 -3.056607842445373535e-01
1.139436662197113037e-02 -7.352531701326370239e-02 -9.209594875574111938e-02 8.366443216800689697e-02 3.741337954998016357e-01 -7.461983561515808105e-01 1.529032140970230103e-01 5.087388753890991211e-01
-2.466334700584411621e-01 -4.103220999240875244e-01 4.753319919109344482e-01 -3.843795657157897949e-01 -2.185559123754501343e-01 -5.137719511985778809e-01 1.198878586292266846e-01 -2.664922177791595459e-01
-4.855818450450897217e-01 5.201654136180877686e-02 7.161148637533187866e-02 -2.717300653457641602e-01 -2.021166682243347168e-01 -1.734313927590847015e-02 6.097568273544311523e-01 5.192143917083740234e-01
-7.296247482299804688e-01 3.976359963417053223e-01 1.944353133440017700e-01 3.174998164176940918e-01 -1.364493072032928467e-01 -3.466415703296661377e-01 1.033235862851142883e-01 -1.465182751417160034e-01
-8.445187658071517944e-02 -5.659356713294982910e-01 2.906264662742614746e-01 -6.359799951314926147e-02 1.455299556255340576e-01 -7.332796454429626465e-01 5.456287041306495667e-02 1.490680724382400513e-01
3.463717922568321228e-02 8.623162284493446350e-03 5.275415182113647461e-01 1.881317794322967529e-01 3.037940859794616699e-01 -4.227243363857269287e-01 6.433622241020202637e-01 1.142808515578508377e-02
-7.467538118362426758e-01 2.665384113788604736e-01 4.116567671298980713e-01 2.526133954524993896e-01 -2.300984859466552734e-01 -1.773549914360046387e-01 2.225671112537384033e-01 -6.407011300325393677e-02
-7.766303420066833496e-01 3.249115943908691406e-01 1.892943084239959717e-01 3.332044780254364014e-01 -2.307655960321426392e-01 -2.411983013153076172e-01 1.816139668226242065e-01 -2.725679893046617508e-03
-4.420327022671699524e-02 5.276207327842712402e-01 5.080764889717102051e-01 -6.480368226766586304e-02 7.928328961133956909e-02 -5.559744238853454590e-01 -4.426604136824607849e-02 3.741233050823211670e-01
-4.945136606693267822e-03 -1.334579586982727051e-01 2.281874045729637146e-02 -2.501501739025115967e-01 1.103230789303779602e-01 -8.562861084938049316e-01 -1.769671030342578888e-02 4.163631796836853027e-01
-7.378736734390258789e-01 -4.026368856430053711e-01 -2.281865924596786499e-01 -2.767893075942993164e-01 1.998817324638366699e-01 -2.906456887722015381e-01 1.188452467322349548e-01 -1.618417352437973022e-01
-3.601683974266052246e-01 -9.127266705036163330e-02 4.165083169937133789e-01 3.343955874443054199e-01 1.193724721670150757e-01 -3.981676995754241943e-01 3.045694231986999512e-01 -5.577622056007385254e-01
-1.242766752839088440e-01 -1.008600294589996338e-01 -1.902609169483184814e-01 -1.827587038278579712e-01 -1.571845710277557373e-01 -7.749780416488647461e-01 3.077186942100524902e-01 4.298764765262603760e-01
-5.526891946792602539e-01 4.995551407337188721e-01 2.026122659444808960e-01 3.288847208023071289e-01 -2.366930060088634491e-02 -3.973532021045684814e-01 2.604299485683441162e-01 -2.636073827743530273e-01
-6.287987530231475830e-02 1.809278279542922974e-01 5.013279318809509277e-01 -5.253154039382934570e-01 5.537647008895874023e-02 -6.190969944000244141e-01 1.172514855861663818e-01 1.895515620708465576e-01
-3.943268358707427979e-01 1.555089186877012253e-02 -3.781653344631195068e-01 -1.588934063911437988e-01 5.553734302520751953e-01 -5.377088189125061035e-01 3.933024778962135315e-02 2.772926390171051025e-01
-8.094412088394165039e-01 -3.430993854999542236e-01 -3.298539668321609497e-02 -3.320430219173431396e-01 2.737470567226409912e-01 -1.851799935102462769e-01 -4.381555691361427307e-02 -6.781089305877685547e-02
-1.600950807332992554e-01 3.706174492835998535e-01 -1.226772293448448181e-01 -5.065691471099853516e-01 -8.346335589885711670e-02 -4.699512124061584473e-01 5.097053050994873047e-01 2.788017094135284424e-01
1.692517250776290894e-01 1.504635363817214966e-01 3.189443051815032959e-01 -1.751263737678527832e-01 3.327611386775970459e-01 -2.403145730495452881e-01 6.805254220962524414e-01 4.297951459884643555e-01
-1.865638047456741333e-01 -1.263430416584014893e-01 -1.844415813684463501e-02 -4.561249166727066040e-02 2.814319729804992676e-01 -8.794543743133544922e-01 -2.785196527838706970e-02 3.055992126464843750e-01
-3.742901086807250977e-01 -1.661153733730316162e-01 5.361972451210021973e-01 -5.064535737037658691e-01 -1.105291247367858887e-01 -7.485651224851608276e-02 4.151349961757659912e-01 -3.132933378219604492e-01
-5.780425071716308594e-01 2.401361167430877686e-01 2.977026998996734619e-01 -1.980258822441101074e-01 -2.569346129894256592e-01 1.587985455989837646e-02 5.216833949089050293e-01 3.767478764057159424e-01
-4.478383064270019531e-02 -5.886916816234588623e-02 1.561609655618667603e-01 -1.196501255035400391e-01 -1.535785645246505737e-01 -8.965923190116882324e-01 1.672607101500034332e-02 3.578862249851226807e-01
-3.650077581405639648e-01 3.783709704875946045e-01 -3.199931979179382324e-01 2.197822779417037964e-01 3.058513402938842773e-01 -4.859572649002075195e-01 4.689247906208038330e-01 1.526922583580017090e-01
-2.897929251194000244e-01 -6.094167008996009827e-02 -1.575167849659919739e-02 3.274036049842834473e-01 7.329837679862976074e-01 -2.560718357563018799e-01 4.483122825622558594e-01 3.229664638638496399e-02
-2.147598415613174438e-01 -9.375087171792984009e-02 1.038252115249633789e-01 -2.133463174104690552e-01 -3.695191442966461182e-01 -5.703078508377075195e-01 5.757938623428344727e-01 3.089639246463775635e-01
-5.720800757408142090e-01 -9.717690199613571167e-02 2.955105528235435486e-02 -3.227050602436065674e-01 -4.246991872787475586e-01 -1.552520543336868286e-01 4.474589824676513672e-01 3.918893337249755859e-01
-1.293885409832000732e-01 -1.753095239400863647e-01 4.804158210754394531e-01 2.740364074707031250e-01 1.161632761359214783e-01 -5.532656908035278320e-01 3.923132419586181641e-01 -4.160810112953186035e-01
-1.584970951080322266e-01 -3.525258302688598633e-01 3.031833469867706299e-01 3.910340964794158936e-01 1.356142908334732056e-01 -6.824395656585693359e-01 6.673797219991683960e-02 3.423556387424468994e-01
-4.978844821453094482e-01 -2.706494927406311035e-01 -2.696602046489715576e-01 1.694782823324203491e-01 3.467997610569000244e-01 -3.698984980583190918e-01 4.507356882095336914e-01 3.422903418540954590e-01
-1.857080459594726562e-01 -2.899983823299407959e-01 2.406055927276611328e-01 3.045217096805572510e-01 2.453723549842834473e-01 -7.556240558624267578e-01 5.267031863331794739e-02 3.111905753612518311e-01
-8.405428528785705566e-01 1.091255173087120056e-01 3.124242126941680908e-01 1.922615021467208862e-01 -2.539594471454620361e-01 -1.994184851646423340e-01 1.497462540864944458e-01 -1.425446420907974243e-01
-7.304574847221374512e-01 -1.130341589450836182e-01 -7.699497044086456299e-02 -4.810585677623748779e-01 2.718888819217681885e-01 -3.074966669082641602e-01 -2.110860794782638550e-01 5.722314491868019104e-02
-2.387784421443939209e-01 -1.706620454788208008e-01 2.314998507499694824e-01 -4.226478636264801025e-01 -1.164583712816238403e-01 -2.756114006042480469e-01 1.398703008890151978e-01 7.566691040992736816e-01
-9.468991309404373169e-02 -1.126020178198814392e-01 5.229974538087844849e-02 1.217523664236068726e-01 1.415477842092514038e-01 -6.353439688682556152e-01 7.786770910024642944e-02 7.287212610244750977e-01
-6.501467823982238770e-01 -1.528492867946624756e-01 2.984965741634368896e-01 -4.881661534309387207e-01 2.598095834255218506e-01 -3.099548220634460449e-01 -2.499352097511291504e-01 -2.234742604196071625e-02
-1.100200042128562927e-01 -3.726266026496887207e-01 1.099316552281379700e-01 -4.245096445083618164e-01 -1.510471701622009277e-01 -7.824389338493347168e-01 1.050071194767951965e-01 -1.034371554851531982e-01
-7.724806070327758789e-01 1.714277118444442749e-01 -2.196487039327621460e-01 -1.879494935274124146e-01 -3.120628893375396729e-01 -2.640662491321563721e-01 2.910488545894622803e-01 -1.961936652660369873e-01
2.032771408557891846e-01 -8.010549843311309814e-02 3.989969789981842041e-01 1.205544918775558472e-01 2.104382812976837158e-01 -6.663490533828735352e-01 2.063082903623580933e-01 4.976557195186614990e-01
-2.674567997455596924e-01 7.090097069740295410e-01 3.826783299446105957e-01 -1.901550292968750000e-01 3.530220091342926025e-01 -1.021806821227073669e-01 2.494938522577285767e-01 2.141446173191070557e-01
-6.213215589523315430e-01 -3.038498461246490479e-01 4.691530168056488037e-01 -1.838241815567016602e-01 5.050202012062072754e-01 -4.988084360957145691e-02 -3.980572149157524109e-02 -9.284969419240951538e-02
1.495422609150409698e-02 -2.250709682703018188e-01 1.510996371507644653e-01 -2.854387462139129639e-01 1.582632660865783691e-01 -5.666499137878417969e-01 1.578567773103713989e-01 6.882985830307006836e-01
1.111042797565460205e-01 -7.224997878074645996e-02 3.219381570816040039e-01 1.701151207089424133e-02 7.745003700256347656e-02 -6.694597005844116211e-01 3.578519821166992188e-01 5.443065166473388672e-01
-6.454115509986877441e-01 3.771019726991653442e-02 -1.224432438611984253e-01 -3.300509452819824219e-01 5.699250698089599609e-01 -2.635337114334106445e-01 -1.408848613500595093e-01 2.097202688455581665e-01
-6.119425892829895020e-01 -1.568989455699920654e-01 2.832803428173065186e-01 -4.763964712619781494e-01 1.362032443284988403e-01 -3.813379704952239990e-01 -3.577884435653686523e-01 4.153537377715110779e-02
-4.090367257595062256e-01 4.262917935848236084e-01 3.775893151760101318e-02 8.678072690963745117e-02 1.931207031011581421e-01 -2.865980193018913269e-02 5.296947360038757324e-01 5.686070322990417480e-01
-7.116087079048156738e-01 2.791671454906463623e-01 2.411793731153011322e-02 -3.278960883617401123e-01 2.661891281604766846e-01 -4.128284156322479248e-01 -2.165291309356689453e-01 -1.393279582262039185e-01
-6.928967684507369995e-02 -1.650593280792236328e-01 3.710243403911590576e-01 3.490747809410095215e-01 6.106323003768920898e-01 -3.425658047199249268e-01 4.659996926784515381e-01 -3.260968253016471863e-02
-1.181152090430259705e-01 2.009244412183761597e-01 4.307087063789367676e-01 -5.299665331840515137e-01 -8.138716220855712891e-02 -4.689802229404449463e-01 1.045330986380577087e-01 4.917419254779815674e-01
-5.142858624458312988e-01 -1.199593022465705872e-01 1.234367340803146362e-01 5.063788890838623047e-01 1.332426667213439941e-01 -3.849932551383972168e-01 3.984462022781372070e-01 -3.531724512577056885e-01
-4.396167993545532227e-01 -1.174802854657173157e-01 -4.012795984745025635e-01 -3.721164166927337646e-01 5.262837409973144531e-01 -3.254241645336151123e-01 2.914910316467285156e-01 1.599906980991363525e-01
-4.352138936519622803e-01 3.370878696441650391e-01 -2.067849785089492798e-01 2.414551749825477600e-02 1.040794849395751953e-01 -7.227674722671508789e-01 -2.006053328514099121e-01 2.831070423126220703e-01
1.293878257274627686e-01 4.143263995647430420e-01 2.547413110733032227e-01 -1.079642623662948608e-01 4.127020239830017090e-01 -5.552249550819396973e-01 -8.929737843573093414e-03 5.063256025314331055e-01
-6.199564933776855469e-01 -2.501932084560394287e-01 5.831995606422424316e-01 -1.476165056228637695e-01 3.838725686073303223e-01 -7.692029327154159546e-02 -1.515965163707733154e-01 -1.220192164182662964e-01
-1.477140039205551147e-01 -2.703984379768371582e-01 2.678020894527435303e-01 2.990489900112152100e-01 2.184991240501403809e-01 -7.016358971595764160e-01 1.469570845365524292e-01 -4.269496500492095947e-01
-6.492270827293395996e-01 3.458697497844696045e-01 -2.603306174278259277e-01 -3.166720271110534668e-01 1.910216212272644043e-01 -4.908111393451690674e-01 5.958683788776397705e-03 -1.157791763544082642e-01
-2.529304847121238708e-02 -2.102955430746078491e-02 5.271004438400268555e-01 2.135568857192993164e-01 2.633578479290008545e-01 -6.383357048034667969e-01 -2.915415912866592407e-02 4.447437822818756104e-01
-6.447927355766296387e-01 -1.248896270990371704e-01 -2.487242817878723145e-01 -2.886509299278259277e-01 5.100021362304687500e-01 -3.286832571029663086e-01 1.020177304744720459e-01 -2.119416296482086182e-01
-9.495098888874053955e-02 -2.473225295543670654e-01 -7.883524894714355469e-02 -3.058664798736572266e-01 1.077315285801887512e-01 -6.851955056190490723e-01 -8.091029711067676544e-03 5.906627178192138672e-01
2.908937446773052216e-02 1.454202830791473389e-01 7.291560769081115723e-01 1.289054304361343384e-01 3.722943961620330811e-01 -1.214379072189331055e-01 3.048433959484100342e-01 4.283011853694915771e-01
-3.512103557586669922e-01 3.826431334018707275e-01 2.646969854831695557e-01 -1.033041030168533325e-01 1.681796610355377197e-01 8.354833349585533142e-03 5.979848504066467285e-01 5.133802890777587891e-01
1.258337944746017456e-01 -3.702363669872283936e-01 4.093705415725708008e-01 5.009092018008232117e-02 2.446008324623107910e-01 -5.218093395233154297e-01 2.089703232049942017e-01 5.488300919532775879e-01
-5.570772886276245117e-01 -1.047770157456398010e-01 -3.199238181114196777e-01 -3.343944251537322998e-01 5.809618830680847168e-01 -2.557252049446105957e-01 1.140778064727783203e-01 2.204313278198242188e-01
-4.369534254074096680e-01 -1.504725515842437744e-01 1.632260382175445557e-01 1.632684767246246338e-01 -2.456095218658447266e-01 -5.235984325408935547e-01 1.826604902744293213e-01 6.043891906738281250e-01
-2.101285606622695923e-01 -5.769945383071899414e-01 6.280280649662017822e-02 -2.790926992893218994e-01 5.671916157007217407e-02 -5.961996316909790039e-01 1.133462190628051758e-01 4.117864370346069336e-01
-9.926829952746629715e-04 -1.977610588073730469e-01 3.973651230335235596e-01 -2.778655886650085449e-01 -1.263934820890426636e-01 -7.582889199256896973e-01 3.216822147369384766e-01 -1.769876033067703247e-01
-6.189600229263305664e-01 -1.382637023925781250e-01 2.361217439174652100e-01 -5.948708653450012207e-01 2.121821045875549316e-01 -3.436489403247833252e-01 -1.555901318788528442e-01 -2.868201769888401031e-02
-6.800879836082458496e-01 2.743959426879882812e-01 1.655017733573913574e-01 3.717111647129058838e-01 -1.016423478722572327e-01 -4.291968047618865967e-01 1.540189534425735474e-01 -2.799361348152160645e-01
-3.628882765769958496e-01 -2.159329503774642944e-01 4.778181388974189758e-02 5.206801891326904297e-01 4.031800627708435059e-01 -5.904344916343688965e-01 1.083595454692840576e-01 1.593279838562011719e-01
-6.365010738372802734e-01 4.493149518966674805e-01 1.475285142660140991e-01 3.328715860843658447e-01 -1.690393090248107910e-01 -3.047767281532287598e-01 2.966188788414001465e-01 2.257619500160217285e-01
-1.608463674783706665e-01 -2.409391701221466064e-01 -2.226150408387184143e-02 -9.344947338104248047e-02 4.776349663734436035e-02 -7.004595994949340820e-01 7.658171653747558594e-02 6.387946605682373047e-01
-3.496294021606445312e-01 4.049574136734008789e-01 -3.164679706096649170e-01 -1.869958937168121338e-01 2.929434776306152344e-01 -4.462080001831054688e-01 5.149029493331909180e-01 -1.691355407238006592e-01
-5.911298990249633789e-01 1.264322996139526367e-01 1.272603422403335571e-01 -1.867675185203552246e-01 -2.330276817083358765e-01 2.425396069884300232e-02 6.644835472106933594e-01 2.950836420059204102e-01
-6.631151437759399414e-01 -1.737384349107742310e-01 2.962743937969207764e-01 3.303878009319305420e-01 9.821424633264541626e-02 -2.896853685379028320e-01 1.298225075006484985e-01 -4.719545245170593262e-01
-2.710882946848869324e-02 2.171367406845092773e-01 4.795764982700347900e-01 -3.358630537986755371e-01 -1.140236407518386841e-01 -7.638944387435913086e-01 1.078819036483764648e-01 -3.382966294884681702e-02
-7.090451121330261230e-01 2.693859338760375977e-01 6.295345723628997803e-02 2.883867621421813965e-01 -3.027476668357849121e-01 -3.002787828445434570e-01 3.687825798988342285e-01 1.404705494642257690e-01
-3.575150668621063232e-01 1.373057365417480469e-01 2.230973839759826660e-01 -5.637898445129394531e-01 -3.223671913146972656e-01 -4.541187882423400879e-01 4.163439869880676270e-01 -4.703072458505630493e-02
-2.494084239006042480e-01 4.832647368311882019e-02 2.666186094284057617e-01 -7.286576181650161743e-02 -3.237276673316955566e-01 -5.811294317245483398e-01 -1.104818750172853470e-02 6.453155279159545898e-01
-7.465659379959106445e-01 3.422169983386993408e-01 -3.633894026279449463e-02 4.195153713226318359e-01 1.914870589971542358e-01 -2.121535241603851318e-01 2.483710497617721558e-01 6.963165849447250366e-02
-5.754267573356628418e-01 1.772964447736740112e-01 -2.018571794033050537e-01 -4.466788172721862793e-01 5.549284219741821289e-01 -1.427759081125259399e-01 2.623521387577056885e-01 4.755413625389337540e-03
-2.692159712314605713e-01 4.936240613460540771e-01 -2.500585913658142090e-01 4.744611680507659912e-02 2.506251037120819092e-01 -5.731846094131469727e-01 4.264470934867858887e-01 -2.141654342412948608e-01
1.512717604637145996e-01 5.043305158615112305e-01 2.834154665470123291e-01 2.776826359331607819e-02 2.988144457340240479e-01 -7.274287343025207520e-01 9.364012628793716431e-02 1.202539280056953430e-01
-4.926062375307083130e-02 -1.992646604776382446e-01 1.041323021054267883e-01 2.212437242269515991e-01 2.528188526630401611e-01 -6.851133704185485840e-01 1.268017441034317017e-01 5.905067920684814453e-01
-1.961276829242706299e-01 -2.421311289072036743e-01 3.250651657581329346e-01 2.633492648601531982e-01 1.920813024044036865e-01 -6.550589799880981445e-01 2.953200936317443848e-01 -4.179410338401794434e-01
-2.016218304634094238e-01 -1.376493833959102631e-02 2.842688858509063721e-01 -1.657280325889587402e-01 -2.911435067653656006e-01 -5.424177646636962891e-01 3.961273282766342163e-02 6.858088970184326172e-01
-4.424684941768646240e-01 -8.037365972995758057e-03 -2.813500463962554932e-01 -1.351819187402725220e-01 5.599539875984191895e-01 -5.356500744819641113e-01 -1.285466104745864868e-01 2.995519340038299561e-01
-3.009870648384094238e-01 6.031317710876464844e-01 1.650226712226867676e-01 1.553569138050079346e-01 1.321832090616226196e-01 -3.405963480472564697e-01 6.002957224845886230e-01 2.091062813997268677e-02
-6.904407143592834473e-01 -2.569457888603210449e-01 4.120646119117736816e-01 -2.822876870632171631e-01 3.905604481697082520e-01 -7.520326180383563042e-04 -1.785954684019088745e-01 1.528156995773315430e-01
-2.288663983345031738e-01 3.329772651195526123e-01 3.901636004447937012e-01 2.591235041618347168e-01 6.352564096450805664e-01 -2.829668819904327393e-01 3.468892276287078857e-01 -1.158474013209342957e-01
-3.910918831825256348e-01 -4.134043753147125244e-01 -2.505847811698913574e-01 2.777481675148010254e-01 3.483763337135314941e-01 -4.554476439952850342e-01 2.304890155792236328e-01 3.927891254425048828e-01
1.599976979196071625e-02 4.939324259757995605e-01 3.946720957756042480e-01 -2.895297110080718994e-01 4.411366581916809082e-02 -6.718997359275817871e-01 1.178181096911430359e-01 2.211444824934005737e-01
4.060878977179527283e-02 1.339188814163208008e-01 5.679792165756225586e-01 -1.525600850582122803e-01 -1.277988851070404053e-01 -7.245404720306396484e-01 2.761551141738891602e-01 -1.303402334451675415e-01
-6.874644160270690918e-01 -5.049746856093406677e-02 2.706878483295440674e-01 -2.018494755029678345e-01 1.094222441315650940e-01 -4.851797223091125488e-01 -4.016702175140380859e-01 -4.600128903985023499e-02
-4.505320638418197632e-02 -2.307131737470626831e-01 3.669489026069641113e-01 -3.429049253463745117e-01 -2.723627388477325439e-01 -4.893597364425659180e-01 3.299670815467834473e-01 5.195900201797485352e-01
-1.637949198484420776e-01 2.069087922573089600e-01 -8.367222547531127930e-02 1.746516227722167969e-01 -5.070186406373977661e-02 -5.868946909904479980e-01 7.270792126655578613e-01 1.311315000057220459e-01
-4.664166271686553955e-01 -8.594584465026855469e-02 -2.615192532539367676e-01 1.500229537487030029e-01 2.942545711994171143e-01 -7.260685563087463379e-01 -1.275645792484283447e-01 2.326707541942596436e-01
-2.206596732139587402e-01 2.041559368371963501e-01 -1.621956378221511841e-01 4.410071074962615967e-01 2.740485966205596924e-01 -5.449430942535400391e-01 4.818921089172363281e-01 2.907740175724029541e-01
-2.147293388843536377e-01 3.946924805641174316e-01 -1.025271490216255188e-01 3.832888901233673096e-01 1.357448101043701172e-01 -7.153568267822265625e-01 2.619701623916625977e-01 2.046871930360794067e-01
-8.318673968315124512e-01 7.449372857809066772e-02 1.889882236719131470e-01 4.067112803459167480e-01 1.637968793511390686e-02 -2.148655354976654053e-01 1.565192937850952148e-01 -1.743070185184478760e-01
-7.604483366012573242e-01 1.394539326429367065e-01 3.539842367172241211e-01 -3.094106018543243408e-01 3.223971426486968994e-01 -1.354263424873352051e-01 -2.185063958168029785e-01 -1.058570221066474915e-01
-3.404132425785064697e-01 -2.146064639091491699e-01 3.141165673732757568e-01 2.115300744771957397e-01 -1.151073575019836426e-01 -5.175629854202270508e-01 2.901536822319030762e-01 -5.738801360130310059e-01
-9.625846892595291138e-02 -9.462921321392059326e-02 7.730068266391754150e-02 1.663788855075836182e-01 4.680567979812622070e-01 -6.680489182472229004e-01 1.135739870369434357e-02 5.316265225410461426e-01
-1.736891269683837891e-01 -1.835415884852409363e-02 3.486280441284179688e-01 -2.548688948154449463e-01 -3.029066622257232666e-01 -5.468791127204895020e-01 1.144393533468246460e-01 6.156866550445556641e-01
-8.635255694389343262e-02 -1.646851897239685059e-01 4.376856610178947449e-02 -4.742240309715270996e-01 6.937602758407592773e-01 -4.838218986988067627e-01 1.509092748165130615e-01 2.138384059071540833e-02
-3.813368380069732666e-01 6.353611350059509277e-01 1.188947632908821106e-01 1.300470978021621704e-01 1.330348104238510132e-01 -2.427214533090591431e-01 5.422370433807373047e-01 2.218493223190307617e-01
-3.120074272155761719e-01 4.234696030616760254e-01 -4.269314557313919067e-02 9.527161717414855957e-02 2.848737537860870361e-01 -2.239529192447662354e-01 7.615810632705688477e-01 3.334168344736099243e-02
-5.602329969406127930e-01 2.662323415279388428e-01 -4.564318358898162842e-01 -2.624294534325599670e-02 3.335255384445190430e-02 -5.847974419593811035e-01 2.510537505149841309e-01 1.059545110911130905e-02
-6.344153881072998047e-01 2.786365449428558350e-01 1.270592492073774338e-02 -1.094024069607257843e-02 2.927858568727970123e-02 8.409684151411056519e-02 5.325707793235778809e-01 4.775316119194030762e-01
-4.721820652484893799e-01 1.434404700994491577e-01 3.680848777294158936e-01 -3.155780434608459473e-01 -2.712617628276348114e-02 -8.056850731372833252e-02 4.331898689270019531e-01 5.714124441146850586e-01
-2.774297893047332764e-01 -4.286932349205017090e-01 2.778840959072113037e-01 -9.502546489238739014e-02 -3.094836175441741943e-01 -5.128049850463867188e-01 5.058043003082275391e-01 -1.960066407918930054e-01
-2.713151276111602783e-01 -3.187608122825622559e-01 1.451928466558456421e-01 2.887070178985595703e-01 7.009653747081756592e-02 -7.442521452903747559e-01 2.070086300373077393e-01 3.444844484329223633e-01
-2.633704841136932373e-01 2.687088251113891602e-01 5.818593502044677734e-01 4.001865088939666748e-01 3.693100512027740479e-01 -3.162723481655120850e-01 3.300845026969909668e-01 -1.197836548089981079e-01
-4.339179694652557373e-01 -2.153229415416717529e-01 5.427660346031188965e-01 -1.392446011304855347e-01 3.044352680444717407e-02 -9.917027503252029419e-02 5.290961861610412598e-01 -4.008278548717498779e-01
-3.205124139785766602e-01 -2.191239893436431885e-01 1.230526491999626160e-01 4.756027087569236755e-02 -3.940234780311584473e-01 -7.345534563064575195e-01 1.159455627202987671e-01 3.515477180480957031e-01
-1.783525496721267700e-01 3.144146203994750977e-01 3.592596352100372314e-01 -3.690403997898101807e-01 -4.074117168784141541e-02 -4.501789510250091553e-01 3.100436925888061523e-01 5.510241985321044922e-01
-2.255369573831558228e-01 -2.984130084514617920e-01 4.341975226998329163e-02 1.925762480823323131e-04 5.025210324674844742e-03 -7.143296003341674805e-01 -1.029110252857208252e-01 5.807881951332092285e-01
-2.592855989933013916e-01 -2.636293880641460419e-02 3.542823195457458496e-01 -8.769611269235610962e-02 -4.162312746047973633e-01 -7.730827927589416504e-01 1.568478643894195557e-01 -5.798800289630889893e-02
-6.170986294746398926e-01 5.116979479789733887e-01 1.426423937082290649e-01 4.302198588848114014e-01 1.106672957539558411e-01 -2.452417910099029541e-01 2.356839030981063843e-01 1.548573076725006104e-01
-6.759660840034484863e-01 2.718787193298339844e-01 3.782472014427185059e-01 4.180962145328521729e-01 -1.801272332668304443e-01 -3.156594634056091309e-01 1.338386535644531250e-01 -3.573628887534141541e-02
-2.841253876686096191e-01 3.665352761745452881e-01 1.707170158624649048e-01 -4.640206992626190186e-01 -2.353481948375701904e-01 -6.523706316947937012e-01 7.449115812778472900e-02 -2.322498857975006104e-01
-2.783475816249847412e-02 5.027242898941040039e-01 1.176175288856029510e-02 -5.004215240478515625e-01 1.124872490763664246e-01 -5.094617009162902832e-01 4.399148523807525635e-01 1.737920492887496948e-01
-7.222016453742980957e-01 8.984828740358352661e-02 2.903800904750823975e-01 -1.303613781929016113e-01 5.781607031822204590e-01 -9.726131707429885864e-02 -1.342915296554565430e-01 -8.528495579957962036e-02
-3.392357528209686279e-01 -6.935927271842956543e-02 4.642114937305450439e-01 -5.496834516525268555e-01 -2.785578072071075439e-01 -3.627421259880065918e-01 3.903304934501647949e-01 3.049287013709545135e-02
-5.649987459182739258e-01 3.315314650535583496e-01 -3.103424012660980225e-01 -2.512686513364315033e-02 1.587123870849609375e-01 -6.332977414131164551e-01 -1.242733970284461975e-01 1.794992834329605103e-01
-5.810470581054687500e-01 2.050094157457351685e-01 1.688005477190017700e-01 -2.337131351232528687e-01 -1.344062983989715576e-01 -7.348100841045379639e-02 3.777311742305755615e-01 6.091755032539367676e-01
-3.872722685337066650e-01 -6.679125428199768066e-01 1.173212099820375443e-02 -5.026262253522872925e-02 2.375463545322418213e-01 -5.831402540206909180e-01 -9.374681394547224045e-04 -6.904511153697967529e-02
-8.657612204551696777e-01 -1.147076189517974854e-01 2.228538244962692261e-01 2.074930071830749512e-01 -3.960616141557693481e-02 -1.975347846746444702e-01 9.705605357885360718e-02 -3.075287342071533203e-01
-7.442604899406433105e-01 -1.182500571012496948e-01 -1.119377017021179199e-01 2.062099426984786987e-01 -2.039140611886978149e-01 -2.173119336366653442e-01 5.297141671180725098e-01 -8.739627152681350708e-02
-9.988592006266117096e-03 4.133925735950469971e-01 4.931898117065429688e-01 -2.960019707679748535e-01 5.419900640845298767e-02 -3.944424092769622803e-01 5.771322846412658691e-01 8.092761784791946411e-02
-1.110140830278396606e-01 -1.167130470275878906e-01 6.913696974515914917e-02 2.520500682294368744e-03 4.157721698284149170e-01 -6.154226064682006836e-01 -6.206810846924781799e-02 6.432758569717407227e-01
-3.858317434787750244e-01 -1.618011444807052612e-01 3.671942651271820068e-02 5.042556524276733398e-01 1.979360729455947876e-01 -2.330342382192611694e-01 3.506929576396942139e-01 5.940226316452026367e-01
-1.883112341165542603e-01 -1.296994388103485107e-01 4.549377858638763428e-01 -3.525339961051940918e-01 -3.023286722600460052e-02 -5.319299697875976562e-01 -3.380348533391952515e-02 5.757275819778442383e-01
-3.243943154811859131e-01 7.968781888484954834e-02 3.449097275733947754e-01 -7.020607590675354004e-02 2.096648216247558594e-01 1.343765705823898315e-01 7.322565317153930664e-01 4.078119695186614990e-01
-1.865381151437759399e-01 -6.171351075172424316e-01 4.187097251415252686e-01 3.649168461561203003e-02 1.963645815849304199e-01 -5.884184241294860840e-01 9.334453940391540527e-02 -1.191215366125106812e-01
3.979283943772315979e-02 -1.552587747573852539e-01 2.976622898131608963e-03 7.892707362771034241e-03 3.780125975608825684e-01 -7.692536115646362305e-01 6.186481565237045288e-02 4.855599701404571533e-01
-2.682443857192993164e-01 -2.095478028059005737e-01 1.117215603590011597e-01 -1.713740527629852295e-01 8.321450948715209961e-01 -2.361847758293151855e-01 3.066516220569610596e-01 4.262427682988345623e-04
-4.733906686305999756e-01 -2.178522795438766479e-01 3.296290040016174316e-01 -1.954638212919235229e-01 7.414082288742065430e-01 -6.166133657097816467e-02 1.620991528034210205e-01 -4.261310026049613953e-02
-5.421965122222900391e-01 -1.498625874519348145e-01 8.391111344099044800e-02 3.640031814575195312e-01 -3.416966199874877930e-01 -6.201155781745910645e-01 1.990517079830169678e-01 5.570605024695396423e-02
-8.692976087331771851e-02 3.218725323677062988e-02 -1.410574018955230713e-01 -1.027267873287200928e-01 4.567991197109222412e-01 -7.465394735336303711e-01 -2.502429857850074768e-02 4.408450126647949219e-01
-3.159416019916534424e-01 2.621338665485382080e-01 2.386227846145629883e-01 -3.675774633884429932e-01 -3.120929598808288574e-01 -4.989671409130096436e-01 4.861818253993988037e-01 -2.380540668964385986e-01
-1.225361749529838562e-01 -1.309806257486343384e-01 3.462395071983337402e-01 -3.768728971481323242e-01 -1.429193913936614990e-01 -7.620517611503601074e-01 -1.478638648986816406e-01 2.879265844821929932e-01
-2.834638059139251709e-01 -3.237412571907043457e-01 4.039031267166137695e-01 2.272749841213226318e-01 -1.062261592596769333e-02 -6.998062133789062500e-01 1.882878392934799194e-01 -2.734125852584838867e-01
-1.492225229740142822e-01 -2.047976851463317871e-01 3.591421842575073242e-01 1.960221678018569946e-02 8.797016926109790802e-03 -6.856620311737060547e-01 3.079850673675537109e-01 -4.912827014923095703e-01
-4.101361036300659180e-01 6.290187686681747437e-02 8.185651898384094238e-01 -1.045711934566497803e-01 -8.383058011531829834e-02 -2.492923587560653687e-01 2.768161892890930176e-01 -3.234578296542167664e-02
-3.104209005832672119e-01 2.511324882507324219e-01 -7.903525233268737793e-02 2.751341164112091064e-01 9.563133865594863892e-02 -3.763966262340545654e-01 6.061060428619384766e-01 4.903484582901000977e-01
-4.542398750782012939e-01 4.454167932271957397e-02 1.910025924444198608e-01 -6.738144159317016602e-01 -2.117493599653244019e-01 -2.481048256158828735e-01 4.105433225631713867e-01 1.619710475206375122e-01
-4.940460324287414551e-01 6.862150970846414566e-03 -2.723112404346466064e-01 2.676483988761901855e-02 2.637534737586975098e-01 -7.104426622390747070e-01 -1.546626985073089600e-01 2.877265810966491699e-01
-6.257870197296142578e-01 1.675880998373031616e-01 2.356260716915130615e-01 5.805199146270751953e-01 -1.505661383271217346e-02 -3.092090785503387451e-01 2.931602001190185547e-01 -7.747060805559158325e-02
-2.348107546567916870e-01 -3.097807988524436951e-02 6.624603271484375000e-01 9.907112270593643188e-02 2.107160091400146484e-01 -2.320833653211593628e-01 5.805954933166503906e-01 -2.447051703929901123e-01
-5.816766023635864258e-01 -1.486672759056091309e-01 1.397641003131866455e-01 5.068081617355346680e-01 1.411353647708892822e-01 -2.396031022071838379e-01 4.555827379226684570e-01 -2.797809541225433350e-01
-4.350421577692031860e-02 2.645381689071655273e-01 7.420097589492797852e-01 6.765083223581314087e-02 -5.362341552972793579e-02 -5.875652432441711426e-01 1.486480236053466797e-01 5.260389670729637146e-02
-2.966015040874481201e-02 -2.647578120231628418e-01 -1.595926878508180380e-04 -5.728999525308609009e-02 3.178779780864715576e-01 -7.223288416862487793e-01 6.913761049509048462e-02 5.460364818572998047e-01
-3.177166879177093506e-01 -4.805036261677742004e-02 4.278363883495330811e-01 -7.984719425439834595e-02 2.213246673345565796e-01 1.959145963191986084e-01 7.229845523834228516e-01 3.118556737899780273e-01
5.725395679473876953e-02 5.661902949213981628e-02 3.145049810409545898e-01 -4.054216742515563965e-01 -1.343311965465545654e-01 -6.367527842521667480e-01 3.059661686420440674e-01 4.616513550281524658e-01
-6.554504632949829102e-01 -5.291191339492797852e-01 -2.795355916023254395e-01 -6.150551512837409973e-02 2.641130387783050537e-01 -1.613427847623825073e-01 2.700248956680297852e-01 1.994841694831848145e-01
-6.096515804529190063e-02 7.493392378091812134e-02 4.476512968540191650e-01 -4.273759126663208008e-01 1.617633253335952759e-01 -6.715108454227447510e-02 6.254051327705383301e-01 4.310663640499114990e-01
