# Supplementary material for: Where is your field going? A machine learning approach to study the relative motion of the domains of physics
Source: PLoS One. 2020 Jun 18;15(6):e0233997. doi: 10.1371/journal.pone.0233997 (PMC7302634; doi:10.1371/journal.pone.0233997)
Supplement: S25 Data — (ZIP) [file pone.0233997.s025.zip › 24/Pacs4Run_24_VS_500_embeddings2005-2009ED8.txt]

-7.140720635652542114e-02 -2.600703835487365723e-01 6.096674799919128418e-01 -4.296111464500427246e-01 -2.000707238912582397e-01 1.293739080429077148e-01 4.840286076068878174e-01 2.827625870704650879e-01
-1.275936216115951538e-01 1.840762048959732056e-01 3.833313584327697754e-01 -3.569105863571166992e-01 -5.392639040946960449e-01 3.653254210948944092e-01 4.363959431648254395e-01 2.465728074312210083e-01
-5.893260240554809570e-03 -3.331668078899383545e-01 1.650274097919464111e-01 -5.689100623130798340e-01 -4.072438180446624756e-01 3.825687766075134277e-01 3.795281946659088135e-01 2.860498428344726562e-01
3.999319076538085938e-01 1.295377016067504883e-01 4.607505500316619873e-01 -4.664469957351684570e-01 -4.632473587989807129e-01 -9.612600319087505341e-03 4.227025508880615234e-01 6.525923032313585281e-03
3.237040340900421143e-02 -3.800283670425415039e-01 5.545455813407897949e-01 -1.779431290924549103e-02 -5.214729905128479004e-01 2.706474661827087402e-01 3.987376093864440918e-01 2.061977386474609375e-01
-9.932169318199157715e-02 -4.349939525127410889e-01 1.840313822031021118e-01 -3.683896064758300781e-01 -2.155316770076751709e-01 -2.623237669467926025e-01 7.223407924175262451e-02 7.147388458251953125e-01
-1.936052143573760986e-01 -3.062336146831512451e-01 -4.012437537312507629e-02 -4.938875436782836914e-01 -5.143920779228210449e-01 1.100452244281768799e-01 5.492691993713378906e-01 2.116532772779464722e-01
-5.724146962165832520e-01 -1.367221474647521973e-01 3.845533728599548340e-01 -5.161602497100830078e-01 -9.628971666097640991e-02 -3.221464157104492188e-01 -1.335034817457199097e-01 3.293520212173461914e-01
-2.182000279426574707e-01 -3.536654412746429443e-01 2.840152680873870850e-01 -2.602579891681671143e-01 -2.461230009794235229e-01 -3.507210612297058105e-01 4.421175271272659302e-02 7.024060487747192383e-01
-9.467324614524841309e-02 2.322967946529388428e-01 1.184663996100425720e-01 -2.878846824169158936e-01 -1.439119875431060791e-02 -3.169974386692047119e-01 2.314184904098510742e-01 8.281993865966796875e-01
-2.307876795530319214e-01 -3.957151472568511963e-01 2.869464457035064697e-01 -1.260955482721328735e-01 -6.356441378593444824e-01 -2.509288191795349121e-01 2.162026911973953247e-01 4.220852553844451904e-01
-3.825725317001342773e-01 7.540073245763778687e-02 7.566480338573455811e-02 -5.777951478958129883e-01 -4.043446779251098633e-01 -1.932748258113861084e-01 1.776957511901855469e-01 5.253142118453979492e-01
-6.705161333084106445e-01 8.414036780595779419e-02 6.379724740982055664e-01 -2.428317368030548096e-01 1.643020659685134888e-01 -1.280452758073806763e-01 1.600080877542495728e-01 -9.142722934484481812e-02
5.358278155326843262e-01 -4.432233050465583801e-02 3.433394730091094971e-01 -1.757913082838058472e-01 -3.561705648899078369e-01 1.141893789172172546e-01 5.401800274848937988e-01 3.611763119697570801e-01
1.720172911882400513e-01 1.013100519776344299e-01 3.248032033443450928e-01 -6.539354324340820312e-01 1.406752616167068481e-01 4.796468093991279602e-02 2.839340083301067352e-02 6.357054710388183594e-01
-2.915984988212585449e-01 -2.041017413139343262e-01 6.410434842109680176e-01 7.152430713176727295e-02 -3.865177929401397705e-01 2.812991738319396973e-01 3.718308508396148682e-01 3.007936775684356689e-01
1.077939122915267944e-01 1.907850056886672974e-01 2.515778131783008575e-02 -2.991631925106048584e-01 -3.575452864170074463e-01 4.702071100473403931e-02 8.153297901153564453e-01 2.589162886142730713e-01
-4.700477048754692078e-02 1.923977285623550415e-01 6.352015733718872070e-01 -4.690168201923370361e-01 -1.499654799699783325e-01 1.044586077332496643e-01 -7.751125842332839966e-02 5.458083152770996094e-01
-1.844316720962524414e-01 8.362700790166854858e-02 5.544408559799194336e-01 -4.617998600006103516e-01 -2.767332792282104492e-01 3.057385683059692383e-01 5.042942985892295837e-02 5.154873132705688477e-01
1.460981369018554688e-01 1.941852867603302002e-01 4.345187246799468994e-01 -5.873283147811889648e-01 -2.877012491226196289e-01 4.474936053156852722e-02 7.423698157072067261e-02 5.629394054412841797e-01
4.491038918495178223e-01 1.681314259767532349e-01 4.024555981159210205e-01 -2.343559712171554565e-01 -1.915569603443145752e-01 -8.299671113491058350e-03 2.497926503419876099e-01 6.737840771675109863e-01
-2.661750018596649170e-01 -4.965034872293472290e-02 4.165215790271759033e-01 2.059065997600555420e-01 -1.645385921001434326e-01 -5.150443911552429199e-01 2.997896969318389893e-01 5.732194185256958008e-01
-4.764226675033569336e-01 -1.086547523736953735e-01 2.313829213380813599e-02 -2.159657031297683716e-01 1.758596599102020264e-01 9.689724445343017578e-02 8.203821778297424316e-01 2.638944983482360840e-02
-5.284415483474731445e-01 -2.052412033081054688e-01 3.280747234821319580e-01 1.639059931039810181e-01 -4.057161509990692139e-01 3.633589670062065125e-02 4.348421692848205566e-01 4.348720610141754150e-01
-1.134221181273460388e-01 1.959098316729068756e-02 1.645749509334564209e-01 -4.215697348117828369e-01 -8.226661384105682373e-02 -5.236775279045104980e-01 7.684238255023956299e-02 7.035873532295227051e-01
-5.337997078895568848e-01 -2.975395917892456055e-01 3.563060164451599121e-01 1.123894974589347839e-01 -3.368298113346099854e-01 -7.435408234596252441e-02 2.608447670936584473e-01 5.476493239402770996e-01
-5.413457751274108887e-01 3.943517506122589111e-01 2.885651886463165283e-01 -4.669649004936218262e-01 6.728486716747283936e-02 1.068339347839355469e-01 4.827910065650939941e-01 3.282189741730690002e-02
-3.934046924114227295e-01 1.851930399425327778e-03 2.140639163553714752e-02 -3.125519156455993652e-01 -5.907866358757019043e-01 -3.743786737322807312e-02 5.549420118331909180e-01 2.978109419345855713e-01
-2.071984857320785522e-01 -4.527286812663078308e-02 3.750237226486206055e-01 -1.520858518779277802e-02 3.797344267368316650e-01 -5.242145806550979614e-02 1.141392439603805542e-01 8.088082671165466309e-01
5.100743174552917480e-01 -1.326252669095993042e-01 3.431285619735717773e-01 -5.001848340034484863e-01 -1.223613917827606201e-01 -2.008927762508392334e-01 1.409311741590499878e-01 5.283187627792358398e-01
-5.745244026184082031e-01 2.414187639951705933e-01 3.713449239730834961e-01 -4.092286825180053711e-01 -1.167623028159141541e-01 2.748859524726867676e-01 4.657920300960540771e-01 -1.074637472629547119e-02
-2.560506761074066162e-01 -2.585572749376296997e-02 1.264181286096572876e-01 -5.404536724090576172e-01 -2.454515844583511353e-01 -4.067116379737854004e-01 7.940702885389328003e-02 6.274803280830383301e-01
-2.924109995365142822e-01 -4.730950891971588135e-01 2.273714691400527954e-01 -1.981986612081527710e-01 -3.876177966594696045e-01 -2.436978965997695923e-01 1.451396644115447998e-01 6.074491143226623535e-01
-1.940711736679077148e-01 -2.113767340779304504e-02 3.672882020473480225e-01 -2.636312544345855713e-01 3.375721275806427002e-01 -2.571118250489234924e-02 -1.146456785500049591e-02 8.017106652259826660e-01
-5.522233247756958008e-01 1.671555191278457642e-01 3.650518357753753662e-01 -3.363896608352661133e-01 5.088434815406799316e-01 -4.265998676419258118e-02 3.907479047775268555e-01 8.521784842014312744e-02
-3.753510415554046631e-01 -2.921117842197418213e-01 1.354423016309738159e-01 -6.324498057365417480e-01 1.671714484691619873e-01 -4.553177356719970703e-01 3.375611901283264160e-01 -7.897449284791946411e-02
6.684459000825881958e-02 -2.157771289348602295e-01 5.368491411209106445e-01 -5.297368764877319336e-01 -2.424834668636322021e-01 8.741559088230133057e-02 -3.952658921480178833e-02 5.586963295936584473e-01
-2.897226512432098389e-01 -4.609707593917846680e-01 5.620948672294616699e-01 1.158892214298248291e-01 -9.193517267704010010e-02 3.528652489185333252e-01 2.767666280269622803e-01 4.057342410087585449e-01
-2.609983086585998535e-01 7.629711180925369263e-02 3.332434296607971191e-01 -5.114622712135314941e-01 -4.253500401973724365e-01 1.024562343955039978e-01 1.075029075145721436e-01 5.919771790504455566e-01
5.871393680572509766e-01 -1.824602782726287842e-01 4.685928225517272949e-01 -3.377622663974761963e-01 -8.872296661138534546e-02 1.942795962095260620e-01 3.039397001266479492e-01 3.877079784870147705e-01
-1.817910969257354736e-01 4.420619010925292969e-01 -4.385584965348243713e-02 -4.560352861881256104e-01 -9.873082488775253296e-02 -3.421804606914520264e-01 4.842856526374816895e-01 4.475198686122894287e-01
-5.301061272621154785e-01 3.408190906047821045e-01 4.468244910240173340e-01 -3.104344904422760010e-01 -1.782415360212326050e-01 8.992377668619155884e-02 5.141224265098571777e-01 -5.128302425146102905e-02
-5.148591399192810059e-01 1.456557214260101318e-01 4.248024225234985352e-01 -3.516525030136108398e-01 -4.942083954811096191e-01 -3.513631820678710938e-01 7.132994383573532104e-02 1.918381601572036743e-01
-2.358897477388381958e-01 7.920145243406295776e-02 4.045559167861938477e-01 -4.272128641605377197e-01 -3.475987315177917480e-01 -1.079058200120925903e-01 -2.380429953336715698e-02 6.774007678031921387e-01
-1.047344803810119629e-01 -9.344378113746643066e-02 4.043780565261840820e-01 -6.375349760055541992e-01 -2.915384173393249512e-01 -5.252778530120849609e-01 -6.496827304363250732e-02 2.125887721776962280e-01
-1.916876286268234253e-01 -2.214604616165161133e-01 1.980226039886474609e-01 -4.931450486183166504e-01 -4.468560591340065002e-02 -6.183924674987792969e-01 4.612655043601989746e-01 -1.861031055450439453e-01
-1.998928338289260864e-01 4.855970665812492371e-02 2.288709133863449097e-01 -4.396584331989288330e-01 -2.812120616436004639e-01 -3.894281983375549316e-01 8.187633007764816284e-02 6.888869404792785645e-01
1.225495710968971252e-01 1.378396898508071899e-01 4.293971955776214600e-01 -1.017923280596733093e-01 -3.707029521465301514e-01 -5.786604881286621094e-01 1.432437449693679810e-01 5.276842713356018066e-01
-3.975905179977416992e-01 -1.327348500490188599e-01 4.298742413520812988e-01 1.265119165182113647e-01 -2.445674985647201538e-01 3.815091550350189209e-01 4.239255487918853760e-01 4.882938861846923828e-01
-1.553801149129867554e-01 -8.433337509632110596e-02 3.693711459636688232e-01 -5.620229244232177734e-01 -2.777528166770935059e-01 -6.151655316352844238e-01 -6.185625120997428894e-02 2.388276755809783936e-01
-3.394063562154769897e-02 -5.116473436355590820e-01 3.155022859573364258e-01 -3.844572901725769043e-01 3.446233272552490234e-02 -1.558870226144790649e-01 -2.918882854282855988e-02 6.807170510292053223e-01
6.984505057334899902e-02 4.332244098186492920e-01 4.001694023609161377e-01 -3.861993253231048584e-01 -3.677332401275634766e-02 -1.604343950748443604e-01 7.783260196447372437e-02 6.819117069244384766e-01
-1.564378663897514343e-02 -7.730551809072494507e-02 8.227515220642089844e-02 -1.517122983932495117e-01 6.807435303926467896e-02 -4.025333821773529053e-01 2.671272754669189453e-01 8.520382642745971680e-01
-5.694818496704101562e-01 -2.099847048521041870e-01 3.122189342975616455e-01 5.220254883170127869e-02 -4.087144434452056885e-01 1.393353044986724854e-01 3.955529928207397461e-01 4.341278970241546631e-01
5.417875200510025024e-02 -1.174985542893409729e-01 2.963809370994567871e-01 -5.570446848869323730e-01 -3.361345231533050537e-01 -8.733149617910385132e-02 8.152028918266296387e-02 6.766530871391296387e-01
-2.794255018234252930e-01 3.509819507598876953e-01 6.701331734657287598e-01 -4.384642541408538818e-01 4.612690210342407227e-02 -8.490483462810516357e-02 3.195607960224151611e-01 -2.143544852733612061e-01
-5.694756507873535156e-01 1.909852027893066406e-01 4.254047274589538574e-01 -3.380945920944213867e-01 3.936009854078292847e-02 3.833599388599395752e-01 4.364580214023590088e-01 7.025124132633209229e-02
-6.048943474888801575e-02 8.904284983873367310e-02 4.146761298179626465e-01 -1.101450920104980469e-01 -1.731913983821868896e-01 -7.582583278417587280e-02 1.965518146753311157e-01 8.543692827224731445e-01
-4.049866273999214172e-02 -3.163714408874511719e-01 4.519110321998596191e-01 -3.886330425739288330e-01 -2.134335935115814209e-01 -2.772510051727294922e-01 -8.320430666208267212e-02 6.431679129600524902e-01
-2.155338823795318604e-01 1.865072548389434814e-01 2.229485064744949341e-01 -5.990973114967346191e-01 9.277072548866271973e-02 -3.034714162349700928e-01 -5.463274940848350525e-02 6.375348567962646484e-01
-2.219545692205429077e-01 1.547809094190597534e-01 2.693360447883605957e-01 -2.001501768827438354e-01 4.592437446117401123e-01 3.832489997148513794e-02 1.503501981496810913e-01 7.610508799552917480e-01
-7.111681997776031494e-02 3.106183744966983795e-02 5.004225969314575195e-01 -5.581452250480651855e-01 -7.493436336517333984e-02 1.686883270740509033e-01 -7.521589100360870361e-02 6.263387203216552734e-01
2.132885456085205078e-01 2.417767941951751709e-01 4.881923496723175049e-01 -2.540797293186187744e-01 -1.681998819112777710e-01 -5.298146009445190430e-01 3.604153916239738464e-02 5.318549275398254395e-01
-4.738686382770538330e-01 -6.820450723171234131e-02 1.849899291992187500e-01 -3.487613052129745483e-02 -3.598180413246154785e-01 1.659720391035079956e-02 5.545026063919067383e-01 5.460233092308044434e-01
-1.677657477557659149e-03 4.086749255657196045e-01 3.412407338619232178e-01 -9.069395065307617188e-02 1.617976576089859009e-01 -2.330955564975738525e-01 1.890545040369033813e-01 7.694529294967651367e-01
6.055935621261596680e-01 -8.408448100090026855e-02 4.820123910903930664e-01 -6.574708968400955200e-02 -1.154509559273719788e-01 1.171647687442600727e-03 3.392549753189086914e-01 5.109826922416687012e-01
-1.761434786021709442e-02 -1.615211218595504761e-01 1.895990818738937378e-01 -5.097617506980895996e-01 -1.731084138154983521e-01 -5.416386127471923828e-01 6.169816851615905762e-02 5.921573042869567871e-01
3.829695284366607666e-02 -4.298934042453765869e-01 3.512867689132690430e-01 -3.613954782485961914e-01 -1.507276296615600586e-01 -1.638950593769550323e-02 2.280521020293235779e-02 7.322624325752258301e-01
-1.605086177587509155e-01 1.611741930246353149e-01 5.467140078544616699e-01 -4.330711066722869873e-01 -2.760669291019439697e-01 7.771192491054534912e-02 -3.089380264282226562e-02 6.153100728988647461e-01
-2.136555314064025879e-01 2.717318236827850342e-01 4.826875627040863037e-01 -2.461492568254470825e-01 3.924603760242462158e-01 1.342525482177734375e-01 6.433617472648620605e-01 -3.119518607854843140e-02
-5.399444699287414551e-01 -1.734558343887329102e-01 2.072972506284713745e-01 -4.263493418693542480e-01 2.563348412513732910e-01 3.387184739112854004e-01 5.090216994285583496e-01 1.186857968568801880e-01
-3.704777359962463379e-01 -2.536173760890960693e-01 2.197671681642532349e-01 -2.975098192691802979e-01 -4.854906350374221802e-02 3.034851551055908203e-01 7.491520643234252930e-01 -7.697943598031997681e-02
-3.779942169785499573e-02 3.251312375068664551e-01 -8.302056789398193359e-02 -3.622298836708068848e-01 -2.758277058601379395e-01 -2.466003596782684326e-01 7.557257413864135742e-01 2.162035703659057617e-01
-5.915527790784835815e-02 -3.888757526874542236e-02 5.454304814338684082e-01 4.346935451030731201e-01 3.212178871035575867e-02 -3.124659657478332520e-01 4.129278659820556641e-01 4.892435371875762939e-01
-1.393737196922302246e-01 -3.033645451068878174e-01 5.047572255134582520e-01 -2.041325867176055908e-01 -2.224512845277786255e-01 -4.762313961982727051e-01 4.266436696052551270e-01 -3.657724261283874512e-01
-2.402475923299789429e-01 1.994436234235763550e-01 8.289911746978759766e-01 2.419722974300384521e-01 -4.008638113737106323e-02 5.965726822614669800e-02 1.638675630092620850e-01 3.531401157379150391e-01
-1.803300082683563232e-01 4.974287748336791992e-01 6.625571250915527344e-01 -3.719795644283294678e-01 8.197473734617233276e-02 -1.721203327178955078e-01 3.064247071743011475e-01 -1.115951836109161377e-01
1.746073737740516663e-02 -6.058229133486747742e-02 3.018034398555755615e-01 1.966773122549057007e-01 1.418817043304443359e-01 -2.896687984466552734e-01 3.540858328342437744e-01 7.980240583419799805e-01
-3.628101944923400879e-02 -1.666935533285140991e-02 3.370457589626312256e-01 2.257412075996398926e-01 -7.946114055812358856e-03 -4.086297452449798584e-01 3.792907297611236572e-01 7.231485843658447266e-01
-4.278172552585601807e-01 1.335791498422622681e-02 6.047441959381103516e-01 -4.190676808357238770e-01 -5.007491707801818848e-01 -5.442428868263959885e-03 1.191297173500061035e-02 1.566508263349533081e-01
-9.707245230674743652e-02 -4.926813542842864990e-01 5.767043232917785645e-01 -1.349058151245117188e-01 -2.204325199127197266e-01 -1.322434991598129272e-01 -8.276012539863586426e-02 5.693210363388061523e-01
1.602761149406433105e-01 3.390908241271972656e-02 1.518375128507614136e-01 -2.734345495700836182e-01 -2.232311069965362549e-01 -2.553555071353912354e-01 2.779411375522613525e-01 8.264689445495605469e-01
4.701604545116424561e-01 7.830357551574707031e-02 3.226277232170104980e-01 -4.698701798915863037e-01 -1.615846753120422363e-01 -1.567272543907165527e-01 2.248271405696868896e-01 5.888384580612182617e-01
-2.834748625755310059e-01 3.779908418655395508e-01 4.322616159915924072e-01 -4.170046746730804443e-01 3.982018232345581055e-01 -3.096827864646911621e-02 5.064464211463928223e-01 -3.216319717466831207e-03
-1.587277948856353760e-01 1.461310237646102905e-01 2.693499624729156494e-01 -5.513051152229309082e-01 4.647732675075531006e-01 6.912266463041305542e-02 5.946645736694335938e-01 -5.046394467353820801e-02
-1.606881469488143921e-01 4.467460215091705322e-01 3.896645903587341309e-01 -3.065592348575592041e-01 2.014907598495483398e-01 -4.069031774997711182e-01 5.599902868270874023e-01 -9.498714655637741089e-02
-1.940586864948272705e-01 -1.557353138923645020e-01 4.158274829387664795e-01 -1.040574759244918823e-01 4.010324180126190186e-01 -1.259707808494567871e-01 -1.829099655151367188e-02 7.598138451576232910e-01
-2.482773959636688232e-01 -3.783222753554582596e-03 7.305358648300170898e-01 -3.953930735588073730e-01 -3.661965429782867432e-01 -2.333891242742538452e-01 -1.609320640563964844e-01 1.840007305145263672e-01
3.714080452919006348e-01 2.037244737148284912e-01 3.018214702606201172e-01 -5.359755754470825195e-01 -2.457535415887832642e-01 -2.175816446542739868e-01 2.068136930465698242e-01 5.400724411010742188e-01
-5.713543295860290527e-01 -2.569292783737182617e-01 3.307896852493286133e-01 4.476657509803771973e-02 -4.468286335468292236e-01 7.012277841567993164e-02 3.095414638519287109e-01 4.424101412296295166e-01
-3.431572616100311279e-01 2.182433754205703735e-01 5.160586237907409668e-01 -5.270570516586303711e-03 3.021673858165740967e-01 -2.732880711555480957e-01 6.120030879974365234e-01 -1.665217578411102295e-01
-2.086320668458938599e-01 -4.104134142398834229e-01 2.415781468152999878e-01 -2.818709611892700195e-01 -1.536932587623596191e-01 -5.099694728851318359e-01 -1.165555295301601291e-04 6.054186224937438965e-01
-1.276044696569442749e-01 -1.438979953527450562e-01 3.341881632804870605e-01 -5.041870474815368652e-02 1.562804430723190308e-01 -5.501712560653686523e-01 6.695216149091720581e-02 7.191607356071472168e-01
-4.839704334735870361e-01 1.958680599927902222e-01 3.092528283596038818e-01 -6.508767604827880859e-01 -2.787621915340423584e-01 1.177886947989463806e-01 3.359770774841308594e-01 6.055853888392448425e-02
-1.452676579356193542e-02 1.145646125078201294e-01 5.954383611679077148e-01 -4.900387823581695557e-01 -1.905141323804855347e-01 1.174198836088180542e-01 -4.646639898419380188e-02 5.828695893287658691e-01
-3.274952173233032227e-01 -2.214137464761734009e-01 4.170086979866027832e-01 -2.523140311241149902e-01 1.167262569069862366e-01 4.817385375499725342e-01 6.002047061920166016e-01 1.488432381302118301e-02
6.008379459381103516e-01 -2.423754483461380005e-01 5.359412431716918945e-01 -3.055895268917083740e-01 3.020938858389854431e-02 9.313217550516128540e-02 1.994961649179458618e-01 3.876147866249084473e-01
4.691775143146514893e-01 2.191140055656433105e-01 3.698068857192993164e-01 -4.226293265819549561e-01 -1.485242545604705811e-01 -1.470664441585540771e-01 2.103882730007171631e-01 5.731821060180664062e-01
-3.029101490974426270e-01 -1.243270114064216614e-01 5.217815041542053223e-01 -4.066486284136772156e-02 -6.021666526794433594e-01 1.695993840694427490e-01 3.415091931819915771e-01 3.329889178276062012e-01
-2.219074666500091553e-01 9.506776183843612671e-02 2.196768671274185181e-01 -2.154376953840255737e-01 5.112496614456176758e-01 2.228407263755798340e-01 7.278479933738708496e-01 7.906285673379898071e-02
-1.403212696313858032e-01 8.871164917945861816e-02 1.686192303895950317e-01 -4.092836380004882812e-02 1.277172751724720001e-02 -6.485959887504577637e-01 1.975975632667541504e-01 6.945848464965820312e-01
-3.208886831998825073e-02 4.637122154235839844e-02 4.321542084217071533e-01 -4.607593715190887451e-01 -2.499567121267318726e-01 -6.641331315040588379e-02 -1.584814302623271942e-02 7.284389734268188477e-01
2.871667146682739258e-01 4.358287155628204346e-01 7.692091166973114014e-02 -2.887229323387145996e-01 -1.149487346410751343e-01 6.557215750217437744e-02 7.133193612098693848e-01 3.346247076988220215e-01
-2.812526822090148926e-01 1.243140175938606262e-01 2.706365585327148438e-01 3.520024716854095459e-01 -4.980130493640899658e-02 -5.306905508041381836e-01 4.663614928722381592e-01 4.546289145946502686e-01
-2.405396848917007446e-02 1.191899105906486511e-01 4.734812080860137939e-01 -3.417758047580718994e-01 -2.453246414661407471e-01 -1.872513443231582642e-01 -1.190328691154718399e-02 7.408312559127807617e-01
-1.911129355430603027e-01 -1.149366423487663269e-01 8.295918703079223633e-01 -1.826168149709701538e-01 -4.572565853595733643e-02 2.013261243700981140e-02 3.138151168823242188e-01 -3.573762774467468262e-01
-5.357800126075744629e-01 -1.655042618513107300e-01 3.546049892902374268e-01 2.861299514770507812e-01 -2.362995296716690063e-01 -4.764772579073905945e-02 5.720073580741882324e-01 3.043565154075622559e-01
5.434969812631607056e-02 -3.466676473617553711e-01 5.550312995910644531e-01 -4.213866889476776123e-01 -2.235198020935058594e-01 7.691205292940139771e-02 -7.663004845380783081e-02 5.740140080451965332e-01
-1.756817251443862915e-01 -7.480629533529281616e-02 4.128113389015197754e-01 -5.431852489709854126e-02 1.122085377573966980e-01 -5.161478519439697266e-01 5.053346976637840271e-02 7.131783366203308105e-01
-3.836466968059539795e-01 -4.703991711139678955e-01 4.205064773559570312e-01 -3.627876937389373779e-01 7.202114909887313843e-02 -5.013872385025024414e-01 1.855795383453369141e-01 -1.791178584098815918e-01
2.298374027013778687e-01 -2.072995752096176147e-01 5.062776803970336914e-01 2.112530870363116264e-03 6.698780506849288940e-02 -5.456122756004333496e-01 1.068905461579561234e-02 5.878653526306152344e-01
2.359433919191360474e-01 -5.928410962224006653e-02 4.403590559959411621e-01 3.402673900127410889e-01 5.232743918895721436e-02 -3.187717199325561523e-01 4.210598468780517578e-01 5.911626219749450684e-01
-4.300222545862197876e-02 2.268195152282714844e-01 7.082245945930480957e-01 -2.436026781797409058e-01 1.794286817312240601e-01 -2.740929126739501953e-01 4.185451269149780273e-01 -3.213683366775512695e-01
4.299267753958702087e-02 3.217279016971588135e-01 5.430848598480224609e-01 -1.221535056829452515e-01 1.445049643516540527e-01 -6.016892194747924805e-02 5.759260430932044983e-02 7.462984919548034668e-01
-1.273702085018157959e-01 3.961976617574691772e-02 7.942672371864318848e-01 2.991036474704742432e-01 5.515797436237335205e-02 1.483146399259567261e-01 2.339172959327697754e-01 4.267632067203521729e-01
2.611255943775177002e-01 -1.727348119020462036e-01 1.916599571704864502e-01 7.805164158344268799e-02 3.781201690435409546e-02 -2.504013776779174805e-01 8.864810466766357422e-01 -9.576654434204101562e-02
-8.068615943193435669e-02 2.522627115249633789e-01 6.637029647827148438e-01 -4.715008437633514404e-01 1.166449412703514099e-01 -1.875199377536773682e-01 3.858234286308288574e-01 -2.634557485580444336e-01
1.795444339513778687e-01 -4.098455309867858887e-01 4.501747190952301025e-01 -1.328792870044708252e-01 4.117995500564575195e-03 -5.608980655670166016e-01 -4.574394971132278442e-02 5.126013755798339844e-01
-1.183361113071441650e-01 -4.016148447990417480e-01 4.746604859828948975e-01 -2.145014256238937378e-01 2.927907407283782959e-01 3.619140684604644775e-01 5.762311220169067383e-01 -6.810500472784042358e-02
-1.967208683490753174e-01 -3.530779778957366943e-01 5.741502344608306885e-02 -4.852560758590698242e-01 9.752405434846878052e-02 -5.392976403236389160e-01 5.305645465850830078e-01 -1.265510469675064087e-01
-1.945449113845825195e-01 -2.189313471317291260e-01 3.062491118907928467e-01 -2.577839195728302002e-01 -5.681744813919067383e-01 -3.773502111434936523e-01 1.649808436632156372e-01 5.114159584045410156e-01
-6.355936825275421143e-02 -4.990478456020355225e-01 6.081355810165405273e-01 3.708568811416625977e-01 -8.419147133827209473e-02 -2.164384722709655762e-01 3.466243147850036621e-01 2.558623254299163818e-01
-2.056452929973602295e-01 -4.604729115962982178e-01 1.935588121414184570e-01 -4.055399894714355469e-01 1.790759563446044922e-01 3.454628288745880127e-01 6.261495947837829590e-01 1.645526848733425140e-02
-1.006192490458488464e-01 1.366451382637023926e-01 1.625617593526840210e-01 -6.011737585067749023e-01 -2.065861821174621582e-01 -4.337047636508941650e-01 7.161402702331542969e-02 5.894587039947509766e-01
-1.053982153534889221e-01 -5.666922777891159058e-02 2.157920002937316895e-01 -3.040253818035125732e-01 6.139936447143554688e-01 2.405448108911514282e-01 6.251189708709716797e-01 1.451152414083480835e-01
7.975766062736511230e-02 -4.977965652942657471e-01 4.193788170814514160e-01 3.157461285591125488e-01 1.988823413848876953e-01 -5.259237438440322876e-02 5.860877633094787598e-01 2.905925810337066650e-01
-2.774296402931213379e-01 -1.547183841466903687e-01 3.456618487834930420e-01 -6.372184753417968750e-01 -8.866617083549499512e-02 -3.620473146438598633e-01 3.900943398475646973e-01 -2.871444523334503174e-01
-4.220866560935974121e-01 -2.756995847448706627e-03 4.968636929988861084e-01 -3.585014045238494873e-01 -2.370678037405014038e-01 -5.502124428749084473e-01 -1.092692166566848755e-01 2.748887240886688232e-01
9.082929790019989014e-02 4.645258486270904541e-01 9.115114063024520874e-02 -6.145166605710983276e-02 9.908900409936904907e-02 -2.302030622959136963e-01 5.273330807685852051e-01 6.503757834434509277e-01
-2.264653295278549194e-01 -1.409803032875061035e-01 2.973923385143280029e-01 -4.251348972320556641e-01 -3.541616201400756836e-01 -2.647153139114379883e-01 3.310053423047065735e-02 6.804821491241455078e-01
-2.508208155632019043e-01 5.075526833534240723e-01 4.647322893142700195e-01 -2.433875054121017456e-01 1.025253087282180786e-01 -3.631448149681091309e-01 5.005964040756225586e-01 -1.062228307127952576e-01
-1.610031872987747192e-01 7.073250412940979004e-02 2.930827438831329346e-01 -2.719539701938629150e-01 5.392953157424926758e-01 -4.225818440318107605e-02 5.864497274160385132e-02 7.163476347923278809e-01
-8.180252462625503540e-02 -4.785053431987762451e-02 6.593289971351623535e-01 -4.611879289150238037e-01 -5.636149048805236816e-01 1.143477782607078552e-01 1.078446134924888611e-01 3.524194285273551941e-02
-1.595097631216049194e-01 3.403024971485137939e-01 5.135827660560607910e-01 -4.775023758411407471e-01 1.703733354806900024e-01 -2.301656007766723633e-01 4.686744511127471924e-01 -2.555701136589050293e-01
-9.397771954536437988e-02 3.393604606389999390e-02 9.476309269666671753e-02 5.403582751750946045e-02 -8.858507871627807617e-02 -7.384587526321411133e-01 3.342238664627075195e-01 5.596805214881896973e-01
-5.489441007375717163e-02 2.193010598421096802e-01 5.259345173835754395e-01 -1.791535913944244385e-01 2.324759960174560547e-01 -7.403136789798736572e-02 -1.889066025614738464e-02 7.617795467376708984e-01
-1.063982956111431122e-03 5.753286927938461304e-02 3.977214097976684570e-01 -5.376533269882202148e-01 5.948757007718086243e-02 1.065434422343969345e-03 -8.727615326642990112e-02 7.336746454238891602e-01
1.709548979997634888e-01 -9.127958863973617554e-02 5.828906893730163574e-01 4.477456808090209961e-01 1.196929216384887695e-01 -2.379606962203979492e-01 3.757754564285278320e-01 4.583075046539306641e-01
-1.124309748411178589e-01 4.129620194435119629e-01 2.413046807050704956e-01 -6.411527395248413086e-01 -3.324909508228302002e-02 3.427481651306152344e-01 4.643488526344299316e-01 1.153922304511070251e-01
5.839862227439880371e-01 -1.078599169850349426e-01 3.666355311870574951e-01 -1.852479428052902222e-01 -2.479003667831420898e-01 1.230331584811210632e-01 5.555486083030700684e-01 3.055521547794342041e-01
3.698774054646492004e-02 -2.331342250108718872e-01 8.037342429161071777e-01 2.499997615814208984e-01 -1.464264243841171265e-01 2.252655178308486938e-01 3.867907524108886719e-01 1.183189526200294495e-01
5.495545268058776855e-01 5.237953737378120422e-02 4.054555296897888184e-01 -3.438143134117126465e-01 -3.011168166995048523e-02 -1.352771073579788208e-01 1.973696947097778320e-01 5.953840613365173340e-01
-5.608467385172843933e-02 1.711726635694503784e-01 5.115826055407524109e-02 -3.918967545032501221e-01 -5.288285017013549805e-01 -2.328324317932128906e-02 6.879184842109680176e-01 2.406669706106185913e-01
-3.284634053707122803e-01 -2.627205550670623779e-01 3.077360391616821289e-01 -4.721964895725250244e-01 2.124029546976089478e-01 1.644774675369262695e-01 6.206910014152526855e-01 -2.190742045640945435e-01
2.390770018100738525e-01 -1.235452070832252502e-01 4.650852680206298828e-01 3.943446278572082520e-02 -1.537730395793914795e-01 -5.454261302947998047e-01 1.595973521471023560e-01 6.025880575180053711e-01
-2.444594949483871460e-01 1.786704808473587036e-01 5.776645541191101074e-01 -5.303252339363098145e-01 -5.031597241759300232e-02 -3.658622205257415771e-01 2.757339179515838623e-01 -2.845334708690643311e-01
-1.684017181396484375e-01 -1.458512097597122192e-01 7.949657440185546875e-01 2.179835289716720581e-01 -5.986544489860534668e-02 3.297556936740875244e-01 2.515845596790313721e-01 3.086479008197784424e-01
-3.932311236858367920e-01 1.795227453112602234e-02 3.106634616851806641e-01 -5.043791532516479492e-01 5.033559724688529968e-02 5.162431001663208008e-01 4.544935822486877441e-01 1.361316293478012085e-01
-2.554905116558074951e-01 -2.010331153869628906e-01 4.493412971496582031e-01 -2.861400507390499115e-02 3.847723901271820068e-01 1.208065077662467957e-02 5.139405373483896255e-03 7.371308207511901855e-01
-1.781153678894042969e-01 -1.477905511856079102e-01 3.936187326908111572e-01 -1.688179373741149902e-01 -5.349507331848144531e-01 3.598204255104064941e-01 5.641281008720397949e-01 1.706284880638122559e-01
-1.097552776336669922e-01 -6.391770839691162109e-01 3.196661174297332764e-01 2.331156134605407715e-01 1.127535384148359299e-02 -1.855510324239730835e-01 6.210101246833801270e-01 5.164455249905586243e-02
-2.096558958292007446e-01 -2.423321604728698730e-01 5.335419178009033203e-01 -3.569766283035278320e-01 2.189027816057205200e-01 -5.851397514343261719e-01 1.712590008974075317e-01 -2.560932934284210205e-01
-2.567585706710815430e-01 -3.156847059726715088e-01 1.206321194767951965e-01 -3.169195353984832764e-01 2.633609473705291748e-01 1.636206060647964478e-01 7.891440391540527344e-01 -2.343507297337055206e-02
-3.010019659996032715e-01 -7.523250579833984375e-02 6.639786958694458008e-01 -5.345667004585266113e-01 -2.613795101642608643e-01 -1.534366421401500702e-02 -1.625892966985702515e-01 2.865635454654693604e-01
-3.643747568130493164e-01 1.886074692010879517e-01 3.095105290412902832e-01 1.365214884281158447e-01 -1.371416263282299042e-02 3.037112951278686523e-01 4.852190911769866943e-01 6.239850521087646484e-01
-5.899882316589355469e-02 -4.596424996852874756e-01 4.765444099903106689e-01 3.171928226947784424e-01 2.837223410606384277e-01 -1.704883277416229248e-01 5.291495919227600098e-01 2.607263028621673584e-01
-2.375255227088928223e-01 -1.029712185263633728e-01 1.362727135419845581e-01 -7.456745952367782593e-02 9.056817740201950073e-02 -5.971313714981079102e-01 1.454137265682220459e-01 7.231419682502746582e-01
1.559438258409500122e-01 -2.245894521474838257e-01 -6.435953080654144287e-02 1.249945629388093948e-02 5.195820704102516174e-02 -3.287667930126190186e-01 8.844479918479919434e-01 1.670547574758529663e-01
8.917731046676635742e-02 -2.103019505739212036e-01 3.242887556552886963e-01 -3.377265036106109619e-01 1.889150142669677734e-01 4.117138683795928955e-01 7.225878238677978516e-01 -3.560383617877960205e-02
-4.122390449047088623e-01 -1.462866067886352539e-01 3.946341276168823242e-01 -5.013282299041748047e-01 -2.366087585687637329e-01 -2.365002185106277466e-01 4.307639598846435547e-01 -3.226756155490875244e-01
6.050792336463928223e-02 -3.111616969108581543e-01 5.027868747711181641e-01 2.698586881160736084e-01 1.767418347299098969e-02 3.130107223987579346e-01 5.705909729003906250e-01 3.873456418514251709e-01
-2.788644731044769287e-01 -3.709841370582580566e-01 7.325918674468994141e-01 2.218990921974182129e-01 -2.492217868566513062e-01 1.528753340244293213e-01 2.771690785884857178e-01 1.907099634408950806e-01
4.503521919250488281e-01 -3.527496457099914551e-01 -4.069981351494789124e-02 -1.651896536350250244e-01 7.896547764539718628e-02 -2.479197680950164795e-01 6.898712515830993652e-01 3.165192008018493652e-01
6.109627485275268555e-01 -3.009148873388767242e-02 4.898370206356048584e-01 -2.332491427659988403e-01 1.921360008418560028e-02 1.973099857568740845e-01 3.537535667419433594e-01 4.086950123310089111e-01
-5.238674953579902649e-02 2.440080493688583374e-01 3.846892416477203369e-01 -4.945568740367889404e-01 -3.293884098529815674e-01 -3.383964598178863525e-01 2.164284139871597290e-02 5.671562552452087402e-01
1.971038430929183960e-01 4.716255664825439453e-01 6.303644180297851562e-01 -1.724287718534469604e-01 -8.248161524534225464e-02 -2.671402692794799805e-01 4.062687978148460388e-02 4.814672172069549561e-01
-2.266517579555511475e-01 -2.814604900777339935e-02 3.560202419757843018e-01 -5.493212956935167313e-03 -2.553130984306335449e-01 -6.674288511276245117e-01 1.520458459854125977e-01 5.359966754913330078e-01
-2.004538029432296753e-01 3.681121468544006348e-01 6.922031641006469727e-01 2.519222199916839600e-01 -8.934131264686584473e-02 5.706058070063591003e-02 2.411605864763259888e-01 4.607662856578826904e-01
1.376019716262817383e-01 -5.143383741378784180e-01 4.181099236011505127e-01 3.060338795185089111e-01 6.414113938808441162e-02 9.508685767650604248e-02 5.720640420913696289e-01 3.280795514583587646e-01
2.613193541765213013e-02 2.789027430117130280e-02 -1.132220327854156494e-01 -5.570445656776428223e-01 2.798076570034027100e-01 -1.167426630854606628e-01 3.034773468971252441e-01 7.010005712509155273e-01
-2.431361563503742218e-02 -4.290552735328674316e-01 1.538155823945999146e-01 -7.271373271942138672e-01 2.176921367645263672e-01 -3.236636221408843994e-01 3.165950775146484375e-01 -1.027226299047470093e-01
2.946414425969123840e-02 3.377057611942291260e-01 -7.963612675666809082e-02 -3.929255604743957520e-01 -1.334899216890335083e-01 -3.035224080085754395e-01 7.545266151428222656e-01 2.123640924692153931e-01
2.593421936035156250e-02 1.941034048795700073e-01 5.981301665306091309e-01 -4.403497278690338135e-01 -2.872573137283325195e-01 3.059052526950836182e-01 8.892022073268890381e-02 4.753758013248443604e-01
-1.109876781702041626e-01 4.346239939332008362e-02 1.880532950162887573e-01 -2.533704042434692383e-01 -2.737331986427307129e-01 -2.587342262268066406e-01 2.195433825254440308e-01 8.343618512153625488e-01
-1.899780184030532837e-01 2.969272136688232422e-01 6.877204775810241699e-01 2.973916232585906982e-01 5.359349027276039124e-02 -9.148056805133819580e-02 2.305137068033218384e-01 4.999639987945556641e-01
1.338350772857666016e-01 -1.894614100456237793e-01 1.650507301092147827e-01 -3.094359040260314941e-01 -4.699811935424804688e-01 -1.816894412040710449e-01 2.814593017101287842e-01 7.000625729560852051e-01
-8.925823122262954712e-02 -4.994033277034759521e-01 5.489736199378967285e-01 2.599593400955200195e-01 -1.372355818748474121e-01 1.463259160518646240e-01 4.007573425769805908e-01 4.157248437404632568e-01
-2.769212722778320312e-01 6.960313767194747925e-02 6.494169235229492188e-01 -2.320472151041030884e-01 1.962264627218246460e-02 -3.509322106838226318e-01 4.486813545227050781e-01 -3.435522019863128662e-01
-3.425261676311492920e-01 -4.526189565658569336e-01 2.485924661159515381e-01 -3.381617963314056396e-01 1.079865992069244385e-01 2.615314722061157227e-01 6.487696766853332520e-01 -2.642778120934963226e-02
-5.381802096962928772e-02 1.072186678647994995e-01 5.694921612739562988e-01 1.076349467039108276e-01 2.560570538043975830e-01 2.950535342097282410e-02 1.195863708853721619e-01 7.542973756790161133e-01
-2.075694203376770020e-01 -2.766283154487609863e-01 4.417167603969573975e-01 6.848219037055969238e-02 -1.764151155948638916e-01 -6.265812516212463379e-01 2.940666303038597107e-02 5.059614777565002441e-01
-2.168242782354354858e-01 -7.026185095310211182e-02 1.795607805252075195e-01 -3.581981360912322998e-02 1.201746314764022827e-01 -3.108173012733459473e-01 2.705327570438385010e-01 8.545690178871154785e-01
-2.781965434551239014e-01 -1.043560504913330078e-01 2.382927536964416504e-01 -1.840030550956726074e-01 5.102708935737609863e-01 3.351296186447143555e-01 6.232327818870544434e-01 2.448850125074386597e-01
-3.732701838016510010e-01 3.833553567528724670e-02 2.824968695640563965e-01 -5.223560929298400879e-01 -4.037960991263389587e-02 5.152857303619384766e-01 4.750550985336303711e-01 1.170992255210876465e-01
5.490123033523559570e-01 -1.076276004314422607e-01 2.684270739555358887e-01 -2.263233512639999390e-01 3.985136747360229492e-01 -2.374338060617446899e-01 5.866228342056274414e-01 6.642333418130874634e-02
-5.848459005355834961e-01 1.251932233572006226e-01 3.464677333831787109e-01 -4.106360673904418945e-01 5.991949513554573059e-02 3.727706372737884521e-01 4.457717239856719971e-01 1.111720800399780273e-01
-2.182377129793167114e-01 9.123511612415313721e-02 2.588450908660888672e-01 -6.098718047142028809e-01 -6.703915446996688843e-02 -4.250885248184204102e-01 -4.061259701848030090e-02 5.641453862190246582e-01
2.716995179653167725e-01 -1.660887002944946289e-01 1.825925149023532867e-02 6.454309821128845215e-02 1.248304471373558044e-01 -3.220829665660858154e-01 8.680238127708435059e-01 1.459764391183853149e-01
-3.176687955856323242e-01 -2.402674435870721936e-04 -5.367822572588920593e-02 -2.642113268375396729e-01 -5.442371964454650879e-01 -2.534368336200714111e-01 6.645175814628601074e-01 1.561717391014099121e-01
-2.491785138845443726e-01 2.180382758378982544e-01 3.741999566555023193e-01 2.979120612144470215e-01 1.192229688167572021e-01 -5.969299077987670898e-01 3.465189933776855469e-01 4.134944081306457520e-01
-3.037690818309783936e-01 -1.437514871358871460e-01 4.014819860458374023e-01 2.879305183887481689e-01 4.759339094161987305e-01 -2.467998862266540527e-01 3.267320990562438965e-01 4.987896680831909180e-01
1.130036041140556335e-01 -3.768726885318756104e-01 3.905296027660369873e-01 -1.623350530862808228e-01 -2.124768644571304321e-01 -5.430859923362731934e-01 4.170440882444381714e-02 5.696517229080200195e-01
-3.841330409049987793e-01 4.851854592561721802e-02 6.983382105827331543e-01 -3.211935460567474365e-01 -4.209850430488586426e-01 -1.729320138692855835e-01 -1.036214977502822876e-01 2.034080177545547485e-01
-9.040549397468566895e-02 4.029503166675567627e-01 -3.690234571695327759e-02 -7.474534511566162109e-01 -2.224668115377426147e-02 -1.836520284414291382e-01 4.598965942859649658e-01 1.538886576890945435e-01
1.701693087816238403e-01 1.555392444133758545e-01 -1.176516488194465637e-01 -5.858952403068542480e-01 -9.510888159275054932e-02 -2.381385415792465210e-01 7.121801972389221191e-01 1.295313239097595215e-01
-3.334174752235412598e-01 -3.597742319107055664e-01 4.627915322780609131e-01 3.728319704532623291e-01 1.765023320913314819e-01 -2.250003814697265625e-01 5.588038563728332520e-01 1.103424727916717529e-01
2.280124835669994354e-02 -2.977119684219360352e-01 3.794455826282501221e-01 -7.296818494796752930e-01 1.765514761209487915e-01 -3.805224001407623291e-01 1.729529649019241333e-01 -1.689752638339996338e-01
-1.465411633253097534e-01 -1.037952769547700882e-02 5.188512206077575684e-01 -6.556021571159362793e-01 2.834588885307312012e-01 -1.771318465471267700e-01 2.863267064094543457e-01 -2.927282750606536865e-01
3.662926554679870605e-01 -4.017819762229919434e-01 9.872621297836303711e-02 -4.476059973239898682e-01 4.043021500110626221e-01 -1.185115873813629150e-01 5.380188822746276855e-01 1.653281152248382568e-01
2.533580064773559570e-01 1.965047270059585571e-01 -1.399392336606979370e-01 -5.446363687515258789e-01 -4.062507674098014832e-02 -7.843964546918869019e-02 7.070967555046081543e-01 2.705454230308532715e-01
6.737362593412399292e-02 2.142921686172485352e-01 -1.578686237335205078e-01 -6.676543354988098145e-01 -3.638269752264022827e-02 -3.166696727275848389e-01 6.048747301101684570e-01 1.066675111651420593e-01
5.368504524230957031e-01 -1.082219108939170837e-01 3.577385246753692627e-01 -2.489588707685470581e-01 -1.591859161853790283e-01 2.514870762825012207e-01 6.137736439704895020e-01 2.117042392492294312e-01
-6.716591119766235352e-02 3.525187671184539795e-01 -6.215258315205574036e-02 -3.493514060974121094e-01 -2.842460274696350098e-01 -1.980824172496795654e-01 7.270683646202087402e-01 3.108844459056854248e-01
1.167716160416603088e-01 -1.141029968857765198e-01 4.087417200207710266e-02 1.268968135118484497e-01 7.690119743347167969e-02 -2.907728552818298340e-01 9.053534269332885742e-01 2.131755053997039795e-01
-3.982238471508026123e-02 -2.433079183101654053e-01 8.008702993392944336e-01 2.296134084463119507e-01 -1.148477382957935333e-02 3.291381597518920898e-01 3.141268789768218994e-01 1.948346197605133057e-01
-3.074843287467956543e-01 -9.514532983303070068e-02 7.916765660047531128e-02 -5.990740060806274414e-01 3.132760822772979736e-01 -4.382496476173400879e-01 4.718537926673889160e-01 -1.356205493211746216e-01
-3.910585120320320129e-02 -4.753554463386535645e-01 4.385245740413665771e-01 -4.313517808914184570e-01 3.623836115002632141e-02 -4.697354435920715332e-01 3.333507776260375977e-01 -2.470879703760147095e-01
5.358719825744628906e-01 -2.287755012512207031e-01 2.240574657917022705e-01 -4.409140348434448242e-01 1.840869784355163574e-01 2.837978675961494446e-02 5.913299322128295898e-01 1.775717139244079590e-01
-4.338991045951843262e-01 -1.485552191734313965e-01 3.819076418876647949e-01 2.959175109863281250e-01 -1.272024512290954590e-01 -3.630867898464202881e-01 2.602524459362030029e-01 5.835224390029907227e-01
-4.682947993278503418e-01 -6.254123896360397339e-02 5.852891802787780762e-01 -2.990968227386474609e-01 -4.982771575450897217e-01 -2.674740850925445557e-01 -1.993662491440773010e-02 1.566730439662933350e-01
-5.981406196951866150e-02 1.085913851857185364e-01 4.457380473613739014e-01 -5.901259183883666992e-01 -1.562452763319015503e-01 -4.080660045146942139e-01 3.757761418819427490e-01 -3.249014317989349365e-01
-4.789467751979827881e-01 -1.516524851322174072e-01 4.195542037487030029e-01 1.332864463329315186e-01 2.292381525039672852e-01 -1.265912801027297974e-01 8.704587817192077637e-02 6.911353468894958496e-01
3.393859788775444031e-02 6.830234825611114502e-02 6.316614747047424316e-01 4.357673823833465576e-01 1.357264071702957153e-01 -2.162760198116302490e-01 4.056967496871948242e-01 4.189352989196777344e-01
-2.531228363513946533e-01 3.295508921146392822e-01 5.422672629356384277e-01 -1.135159656405448914e-01 3.604552149772644043e-01 -2.298417538404464722e-01 5.665324330329895020e-01 -1.291182339191436768e-01
4.888212382793426514e-01 4.189969226717948914e-02 3.059253096580505371e-01 -3.001723885536193848e-01 -9.701231867074966431e-02 -3.216282725334167480e-01 2.189061790704727173e-01 6.440717577934265137e-01
5.304995179176330566e-01 9.159900248050689697e-02 2.839546799659729004e-01 -3.568984866142272949e-01 -2.929446101188659668e-01 -5.560709536075592041e-02 3.719905316829681396e-01 5.242968797683715820e-01
3.250805661082267761e-02 -1.744161546230316162e-01 2.554072737693786621e-01 2.100420594215393066e-01 2.160113453865051270e-01 -1.549059003591537476e-01 3.264962434768676758e-01 8.257816433906555176e-01
-3.301515877246856689e-01 -1.507630497217178345e-01 4.588274285197257996e-03 3.733313875272870064e-03 -5.589929223060607910e-01 -3.479576408863067627e-01 6.488986015319824219e-01 1.166982799768447876e-01
1.198288872838020325e-01 2.281251251697540283e-01 4.424437880516052246e-01 1.440293788909912109e-01 2.019411325454711914e-01 -9.633256494998931885e-02 2.991939485073089600e-01 7.599486112594604492e-01
9.107805788516998291e-02 -1.690679974853992462e-02 1.024360675364732742e-02 -1.699259281158447266e-01 2.200675159692764282e-01 -3.930444419384002686e-01 3.248208165168762207e-01 8.087130784988403320e-01
2.498074322938919067e-01 5.251539945602416992e-01 1.361518204212188721e-01 -2.759514153003692627e-01 -1.370434910058975220e-01 -1.320847272872924805e-01 6.269130110740661621e-01 3.713163137435913086e-01
-3.111389577388763428e-01 -2.258036434650421143e-01 3.321476876735687256e-01 -2.161280512809753418e-01 -3.900743126869201660e-01 3.287954032421112061e-01 5.755316019058227539e-01 3.219799697399139404e-01
-3.115081191062927246e-01 -2.289163023233413696e-01 3.849298655986785889e-01 -3.969368934631347656e-01 -1.209011748433113098e-01 -8.426997810602188110e-02 6.202838420867919922e-01 -3.719669878482818604e-01
-5.478574708104133606e-02 -2.274680733680725098e-01 2.372546643018722534e-01 -3.223721981048583984e-01 6.359110474586486816e-01 9.206340461969375610e-02 6.100323796272277832e-01 6.728180218487977982e-03
-1.685891896486282349e-01 -3.541482612490653992e-02 7.134768962860107422e-01 -3.261164128780364990e-01 -2.944531738758087158e-01 3.042046427726745605e-01 -8.486668765544891357e-02 4.104591310024261475e-01
-2.399938553571701050e-01 3.100651204586029053e-01 2.531674206256866455e-01 -4.877391457557678223e-01 -2.377866208553314209e-01 4.296558797359466553e-01 5.303385853767395020e-01 1.478980481624603271e-01
-1.218074336647987366e-01 3.235417976975440979e-02 3.423444032669067383e-01 -4.417326152324676514e-01 3.951689898967742920e-01 -1.410536468029022217e-01 6.564949750900268555e-01 -2.544572651386260986e-01
1.874828338623046875e-01 -5.728726387023925781e-01 4.537745416164398193e-01 -3.610683679580688477e-01 -2.186040878295898438e-01 -1.582807749509811401e-01 -6.692411378026008606e-03 4.769696295261383057e-01
-3.693665564060211182e-01 -1.900062263011932373e-01 2.135419994592666626e-01 1.443109512329101562e-01 -8.713993243873119354e-03 -4.493816494941711426e-01 1.978193968534469604e-01 7.210324406623840332e-01
3.626720607280731201e-01 -1.340046152472496033e-02 -4.245563596487045288e-02 -8.132163435220718384e-03 1.827571243047714233e-01 -3.800668120384216309e-01 7.904904484748840332e-01 2.523779273033142090e-01
-1.482683122158050537e-01 2.892561256885528564e-01 -1.384051889181137085e-01 -2.887610793113708496e-01 -2.211910337209701538e-01 -1.005396321415901184e-01 8.069656491279602051e-01 2.856240570545196533e-01
5.745556950569152832e-01 -3.457419946789741516e-02 3.997606337070465088e-01 -2.037841975688934326e-01 1.381260752677917480e-01 2.221824377775192261e-01 4.323444366455078125e-01 4.604218900203704834e-01
3.439043089747428894e-02 -1.365360468626022339e-01 2.590464353561401367e-01 -4.487268626689910889e-01 5.321611166000366211e-01 2.155019342899322510e-01 6.166936755180358887e-01 -4.203409701585769653e-02
2.077931165695190430e-02 2.649062573909759521e-01 6.801913380622863770e-01 -1.544602513313293457e-01 3.080108463764190674e-01 -2.452970594167709351e-01 4.743593037128448486e-01 -2.506325840950012207e-01
-1.908254474401473999e-01 -3.549760207533836365e-02 8.398946374654769897e-02 -5.852032303810119629e-01 -1.411778330802917480e-01 -4.573659896850585938e-01 9.467315673828125000e-02 6.121524572372436523e-01
8.883773535490036011e-02 5.768920779228210449e-01 1.163307428359985352e-01 -1.786892563104629517e-01 -1.814482808113098145e-01 -1.484501361846923828e-01 5.982019901275634766e-01 4.483683705329895020e-01
-1.346320006996393204e-02 5.558113455772399902e-01 3.435540199279785156e-01 -1.074598357081413269e-01 8.148471266031265259e-02 -2.935659885406494141e-01 1.836241185665130615e-01 6.593762040138244629e-01
-4.588866829872131348e-01 5.528303235769271851e-02 4.224665164947509766e-01 -2.126230597496032715e-01 2.557774782180786133e-01 3.018887042999267578e-01 6.364873051643371582e-01 3.170723468065261841e-02
-2.244229018688201904e-01 -1.836420744657516479e-01 4.868124052882194519e-02 -3.414988517761230469e-01 5.131198763847351074e-01 2.716488242149353027e-01 6.429608464241027832e-01 2.154874056577682495e-01
8.827387355268001556e-03 -1.886690557003021240e-01 5.241014361381530762e-01 5.102049708366394043e-01 2.206945568323135376e-01 -2.092484682798385620e-01 4.971374571323394775e-01 2.994960248470306396e-01
-3.926557302474975586e-01 2.337378114461898804e-01 6.914686560630798340e-01 -3.288704752922058105e-01 -1.746061956509947777e-03 -2.120754122734069824e-01 3.250763118267059326e-01 -2.329158186912536621e-01
-2.212843745946884155e-01 -1.586354225873947144e-01 3.669716119766235352e-01 2.982343137264251709e-01 4.524266719818115234e-01 -2.949015498161315918e-01 3.497267365455627441e-01 5.369268059730529785e-01
-9.802290052175521851e-02 -1.671363711357116699e-01 5.433444976806640625e-01 -1.022316366434097290e-01 -5.432429313659667969e-01 3.939683735370635986e-01 3.963665962219238281e-01 2.221531271934509277e-01
-2.929974198341369629e-01 4.652021825313568115e-01 4.930437207221984863e-01 -1.484657824039459229e-01 2.462794631719589233e-01 -2.823921144008636475e-01 5.370324254035949707e-01 -6.166582182049751282e-02
-3.628060221672058105e-01 2.911848425865173340e-01 6.282565593719482422e-01 -4.640778005123138428e-01 1.012473180890083313e-02 1.830737292766571045e-02 3.605893850326538086e-01 -2.074759900569915771e-01
-2.327977716922760010e-01 -5.109872221946716309e-01 4.863322973251342773e-01 -1.901281625032424927e-01 -2.638401687145233154e-01 -3.796813189983367920e-01 3.192193210124969482e-01 -3.104173541069030762e-01
-4.508472383022308350e-01 2.469583153724670410e-01 1.710828840732574463e-01 -3.620909452438354492e-01 2.761822342872619629e-01 2.531518787145614624e-02 7.040565013885498047e-01 5.249737948179244995e-02
-9.153620898723602295e-02 -8.186089992523193359e-02 8.230876922607421875e-01 2.863248288631439209e-01 1.206862926483154297e-01 2.399293482303619385e-01 2.844815552234649658e-01 2.690792679786682129e-01
-2.752607874572277069e-02 -7.266119867563247681e-02 6.214913129806518555e-01 4.466464221477508545e-01 2.316663265228271484e-01 -2.720099985599517822e-01 4.069144129753112793e-01 3.390870988368988037e-01
-2.604842782020568848e-01 3.268489837646484375e-01 5.439055562019348145e-01 -8.966865390539169312e-02 3.203276395797729492e-01 -1.193647645413875580e-02 6.402155756950378418e-01 -9.389164298772811890e-02
1.105879694223403931e-01 -6.293164193630218506e-02 5.832471847534179688e-01 4.720130860805511475e-01 1.827679276466369629e-01 -2.501138150691986084e-01 4.397354423999786377e-01 3.626405000686645508e-01
-1.658373922109603882e-01 -3.514214158058166504e-01 4.641854465007781982e-01 -2.114759087562561035e-01 1.872389614582061768e-01 4.824702441692352295e-01 5.359116196632385254e-01 1.837756931781768799e-01
-5.675255134701728821e-02 -3.499958813190460205e-01 5.566396713256835938e-01 3.252612352371215820e-01 3.687229752540588379e-01 -6.285220384597778320e-02 5.418441891670227051e-01 1.585476100444793701e-01
2.074218541383743286e-01 1.384145468473434448e-01 -4.728130251169204712e-02 -5.434952378273010254e-01 -2.243597507476806641e-01 -1.751760691404342651e-01 7.397477030754089355e-01 1.092902049422264099e-01
-5.946446582674980164e-02 -5.109891295433044434e-01 1.156376451253890991e-01 -6.457760334014892578e-01 2.367370426654815674e-01 -3.725094497203826904e-01 3.312641382217407227e-01 -2.028757892549037933e-02
-3.267427384853363037e-01 1.087706834077835083e-01 4.858386814594268799e-01 3.338813483715057373e-01 -1.599363982677459717e-02 -3.225660324096679688e-01 3.876163959503173828e-01 5.285272598266601562e-01
5.250436067581176758e-01 -8.918806910514831543e-02 4.767549037933349609e-01 -2.756684087216854095e-02 -2.416125833988189697e-01 2.008691430091857910e-01 5.898495912551879883e-01 2.041365355253219604e-01
-1.192331090569496155e-01 3.762106001377105713e-01 3.373120725154876709e-02 -5.138130187988281250e-01 -4.373105987906455994e-02 -4.886384010314941406e-01 5.800134539604187012e-01 -4.485403373837471008e-02
7.324298471212387085e-02 1.135519370436668396e-01 5.873768329620361328e-01 -3.784497678279876709e-01 -3.075944185256958008e-01 4.707615673542022705e-01 2.897818982601165771e-01 3.054528236389160156e-01
-2.614585161209106445e-01 -4.612166881561279297e-01 6.425448656082153320e-01 1.633758097887039185e-01 -1.677348464727401733e-01 2.277535051107406616e-01 4.065828919410705566e-01 1.845176517963409424e-01
-1.749000996351242065e-01 3.396550416946411133e-01 6.268995404243469238e-01 -2.708796858787536621e-01 -1.003669574856758118e-01 1.918066442012786865e-01 -4.136753454804420471e-02 5.823152065277099609e-01
4.135909676551818848e-01 2.034150511026382446e-01 1.422211527824401855e-01 -5.465037822723388672e-01 -1.275622397661209106e-01 2.149958722293376923e-02 6.377390027046203613e-01 2.126646041870117188e-01
-7.790542393922805786e-02 -2.823084890842437744e-01 6.062785983085632324e-01 3.813066482543945312e-01 3.713405132293701172e-01 -2.188319265842437744e-01 4.536561667919158936e-01 9.838235378265380859e-02
-4.113479703664779663e-02 4.616459012031555176e-01 -9.388853609561920166e-02 -5.943626165390014648e-01 -6.824520975351333618e-02 -1.931251436471939087e-01 4.644355773925781250e-01 4.067603647708892822e-01
1.527840830385684967e-02 -4.007274806499481201e-01 2.478934228420257568e-01 -7.193790674209594727e-01 2.555476725101470947e-01 -3.221092820167541504e-01 2.700374424457550049e-01 -1.350832283496856689e-01
5.096552520990371704e-02 -2.715626358985900879e-01 -1.453800201416015625e-01 -9.647021070122718811e-03 1.169569641351699829e-01 -1.456058472394943237e-01 8.963894844055175781e-01 2.530488371849060059e-01
-4.620461463928222656e-01 7.344011217355728149e-02 4.145269989967346191e-01 -1.968639642000198364e-01 -3.170480728149414062e-01 4.579384028911590576e-01 4.566847085952758789e-01 2.274725139141082764e-01
-1.979885697364807129e-01 6.680397689342498779e-02 5.038681030273437500e-01 -3.866558372974395752e-01 2.732501924037933350e-01 -5.865862369537353516e-01 2.699732482433319092e-01 -2.476228475570678711e-01
-2.954884171485900879e-01 -2.224493771791458130e-01 2.859460115432739258e-01 -3.272475898265838623e-01 -3.563621640205383301e-01 -6.144137382507324219e-01 4.095655307173728943e-02 4.100870490074157715e-01
-1.599384844303131104e-02 -5.319921374320983887e-01 2.677050828933715820e-01 -2.866489887237548828e-01 -5.287019610404968262e-01 -1.426841467618942261e-01 2.205104231834411621e-01 4.630177915096282959e-01
-1.710666567087173462e-01 2.921300232410430908e-01 6.711127161979675293e-01 -5.657491087913513184e-01 -8.639277517795562744e-02 2.264847420156002045e-02 2.640187442302703857e-01 -1.930014342069625854e-01
-1.883596181869506836e-01 3.423039019107818604e-01 4.794510304927825928e-01 -5.444799661636352539e-01 2.073550671339035034e-01 -3.409775495529174805e-01 3.617792427539825439e-01 -1.757005900144577026e-01
-1.720195561647415161e-01 -3.567026257514953613e-01 3.209061622619628906e-01 -5.650727748870849609e-01 6.715390086174011230e-02 -4.666389524936676025e-01 3.690380156040191650e-01 -2.498676329851150513e-01
-3.022662922739982605e-02 4.989477694034576416e-01 5.610769391059875488e-01 1.373221427202224731e-01 5.212568491697311401e-02 2.166697829961776733e-01 3.371938765048980713e-01 5.031004548072814941e-01
5.586010813713073730e-01 -3.322689235210418701e-01 2.958113253116607666e-01 -3.709924519062042236e-01 2.335248738527297974e-01 -1.601626276969909668e-01 5.217183828353881836e-01 6.811924278736114502e-03
9.300906956195831299e-02 -6.260676681995391846e-02 -5.382210761308670044e-02 -1.155287995934486389e-01 1.721305102109909058e-01 -3.920514881610870361e-01 3.653850853443145752e-01 8.089167475700378418e-01
-1.842216849327087402e-01 4.626758396625518799e-01 5.228933691978454590e-01 2.285347878932952881e-01 -5.973197892308235168e-02 -7.435031980276107788e-02 3.804352581501007080e-01 5.220354795455932617e-01
-2.190673798322677612e-01 -3.499707281589508057e-01 5.230703949928283691e-01 1.742599904537200928e-01 -3.641387522220611572e-01 2.441597282886505127e-01 4.063302874565124512e-01 4.101773500442504883e-01
-1.531631350517272949e-01 2.604410946369171143e-01 7.134734988212585449e-01 7.668913807719945908e-03 2.379093766212463379e-01 -2.802789211273193359e-01 4.795137941837310791e-01 -1.857891529798507690e-01
-1.850961744785308838e-01 -8.006474375724792480e-02 2.778883576393127441e-01 -3.207747936248779297e-01 4.661484956741333008e-01 -3.001126348972320557e-01 -5.771625041961669922e-02 6.844833493232727051e-01
-5.313850939273834229e-02 4.036110639572143555e-01 -1.493183821439743042e-01 -6.025158166885375977e-01 -5.553124845027923584e-02 -2.348981648683547974e-01 5.468297600746154785e-01 3.027693629264831543e-01
-4.062477871775627136e-02 -4.050096273422241211e-01 1.075923368334770203e-01 -7.108295559883117676e-01 2.168505638837814331e-01 -3.502508699893951416e-01 3.715876042842864990e-01 -9.841170161962509155e-02
3.203975558280944824e-01 -1.484835445880889893e-01 -9.215495735406875610e-02 -1.250818818807601929e-01 1.421435177326202393e-01 -3.656077980995178223e-01 8.107361197471618652e-01 1.999823004007339478e-01
-3.012677431106567383e-01 8.309630304574966431e-02 4.935156106948852539e-01 7.341694831848144531e-02 2.728760838508605957e-01 1.201604157686233521e-01 2.007317245006561279e-01 7.240108847618103027e-01
1.422279924154281616e-01 8.030857145786285400e-02 4.476302564144134521e-01 1.576034277677536011e-01 -2.459233254194259644e-01 -6.484782099723815918e-01 2.595269680023193359e-01 4.469377696514129639e-01
2.403653115034103394e-01 3.834980130195617676e-01 6.795583963394165039e-01 3.475888818502426147e-02 7.584961503744125366e-02 3.714833408594131470e-02 2.217376083135604858e-01 5.252098441123962402e-01
-1.443921774625778198e-01 2.041905671358108521e-01 6.976789236068725586e-01 3.107833862304687500e-01 7.267562299966812134e-02 2.243352085351943970e-01 3.813113570213317871e-01 3.912907838821411133e-01
7.348676025867462158e-02 -5.443407297134399414e-01 3.116870224475860596e-01 2.545388042926788330e-01 2.756894230842590332e-01 -2.533039748668670654e-01 6.134464144706726074e-01 1.409613639116287231e-01
2.179851084947586060e-01 3.331427648663520813e-02 6.098517179489135742e-01 -2.557994723320007324e-01 1.974013000726699829e-01 2.347543239593505859e-01 3.576701134443283081e-02 6.470425724983215332e-01
6.178876161575317383e-01 -7.807786762714385986e-02 3.790409862995147705e-01 -3.523998260498046875e-01 -7.610610127449035645e-02 1.670670509338378906e-01 4.062986969947814941e-01 3.814168274402618408e-01
2.098044455051422119e-01 -2.761511504650115967e-02 5.906233787536621094e-01 -3.154088556766510010e-01 -1.250698417425155640e-02 5.051669478416442871e-01 5.014710426330566406e-01 -8.820140734314918518e-03
-1.694938838481903076e-01 -2.122231721878051758e-01 5.209253430366516113e-01 3.516990244388580322e-01 4.764292836189270020e-01 -2.275100797414779663e-01 2.962762713432312012e-01 4.057737588882446289e-01
-1.230878978967666626e-01 3.149129450321197510e-01 -2.086265385150909424e-01 -2.552773356437683105e-01 2.908006310462951660e-02 -1.379814445972442627e-01 7.856237888336181641e-01 3.740300536155700684e-01
-6.478683557361364365e-03 -1.535379141569137573e-01 1.911446303129196167e-01 -1.523348987102508545e-01 1.896444708108901978e-02 -2.957257330417633057e-01 2.246901243925094604e-01 8.822374343872070312e-01
4.563324153423309326e-01 -2.116657495498657227e-01 2.502833902835845947e-01 -4.092277884483337402e-01 2.718481421470642090e-01 -3.384056091308593750e-01 5.636829733848571777e-01 -1.033973991870880127e-01
-4.113787412643432617e-02 -3.539739549160003662e-01 1.850472837686538696e-01 -7.497868537902832031e-01 2.122762054204940796e-01 -3.665350973606109619e-01 2.976035177707672119e-01 -9.279178828001022339e-02
-1.507719159126281738e-01 5.029543042182922363e-01 5.432708263397216797e-01 1.979070715606212616e-02 -1.735919900238513947e-02 -3.328095972537994385e-01 8.668828010559082031e-02 5.569483041763305664e-01
-2.282233834266662598e-01 2.627233862876892090e-01 1.524366289377212524e-01 -1.692133098840713501e-01 4.676400125026702881e-01 1.154632121324539185e-01 2.621160447597503662e-01 7.254630327224731445e-01
-2.556129097938537598e-01 -1.433563381433486938e-01 1.623803973197937012e-01 -6.973335891962051392e-02 5.331758856773376465e-01 2.533812224864959717e-01 6.806969046592712402e-01 2.665593922138214111e-01
-1.549869403243064880e-02 -6.499018073081970215e-01 2.026243209838867188e-01 -5.691921710968017578e-01 1.651793345808982849e-02 -3.431966006755828857e-01 2.999396920204162598e-01 -6.580678373575210571e-02
-9.420623630285263062e-02 2.146191447973251343e-01 4.659243673086166382e-02 -7.496920228004455566e-01 -3.823530673980712891e-02 2.080548107624053955e-01 5.786640048027038574e-01 3.541365638375282288e-02
9.881251305341720581e-02 -1.302570756524801254e-02 6.210573911666870117e-01 -5.950130224227905273e-01 3.544498607516288757e-02 -3.172930181026458740e-01 2.295585721731185913e-01 -3.093304336071014404e-01
-4.725759327411651611e-01 -3.578994050621986389e-02 4.726521670818328857e-01 4.488044604659080505e-02 -4.220038950443267822e-01 2.987774312496185303e-01 4.665841758251190186e-01 2.547953426837921143e-01
-4.450180232524871826e-01 -1.206617504358291626e-01 -1.678846329450607300e-01 -1.323447674512863159e-01 -2.163080275058746338e-01 -4.325515627861022949e-01 5.374922752380371094e-01 4.678798019886016846e-01
5.626162886619567871e-01 1.496115773916244507e-01 4.075637459754943848e-01 -3.514693379402160645e-01 2.168611437082290649e-01 6.461180001497268677e-02 2.108085602521896362e-01 5.251635313034057617e-01
-8.148328959941864014e-02 1.414187848567962646e-01 -8.013267815113067627e-02 -4.399026036262512207e-01 4.574571847915649414e-01 -2.529879845678806305e-02 3.366366326808929443e-01 6.709653735160827637e-01
-4.641575366258621216e-02 -5.428205728530883789e-01 2.790725827217102051e-01 2.182102054357528687e-01 -2.531819641590118408e-01 -2.599310874938964844e-01 6.678504943847656250e-01 2.202936215326189995e-03
-1.660136282444000244e-01 8.692134171724319458e-02 5.692940950393676758e-01 3.314162790775299072e-01 9.827909618616104126e-02 -3.470316827297210693e-01 2.248710691928863525e-01 5.918571352958679199e-01
-1.198214590549468994e-01 -5.891379341483116150e-02 7.074685096740722656e-01 1.192729696631431580e-01 3.348966240882873535e-01 -2.622967362403869629e-01 -5.984669923782348633e-02 5.318808555603027344e-01
-5.451598670333623886e-03 -3.299421072006225586e-01 1.818755418062210083e-01 -3.513817191123962402e-01 -1.589650660753250122e-01 -5.341947078704833984e-01 9.742158651351928711e-02 6.437668800354003906e-01
3.939370512962341309e-01 -2.342281192541122437e-01 -7.023634016513824463e-02 -7.318996638059616089e-02 2.133532613515853882e-01 -2.197272628545761108e-01 7.552511096000671387e-01 3.397898077964782715e-01
5.424601584672927856e-02 -3.151665329933166504e-01 1.617689430713653564e-02 7.047554850578308105e-02 1.414023935794830322e-01 -2.266928553581237793e-01 9.058691263198852539e-01 2.270963229238986969e-02
2.796274721622467041e-01 1.398656070232391357e-01 7.358390092849731445e-01 2.270185202360153198e-01 2.882047789171338081e-03 2.264797240495681763e-01 4.368279576301574707e-01 2.590938210487365723e-01
4.590876996517181396e-01 -2.387536913156509399e-01 3.161706775426864624e-02 -2.467502802610397339e-01 3.456590771675109863e-01 -2.732224762439727783e-01 6.581398844718933105e-01 2.075355947017669678e-01
-3.017121851444244385e-01 6.203423067927360535e-02 -2.467223256826400757e-02 1.660015992820262909e-02 2.555440180003643036e-03 -6.867827773094177246e-01 3.705930411815643311e-01 5.433427095413208008e-01
-3.974684178829193115e-01 -2.098433673381805420e-01 4.824879467487335205e-01 2.137973606586456299e-01 -3.348761200904846191e-01 2.114150673151016235e-01 5.128732323646545410e-01 3.156003355979919434e-01
3.916108012199401855e-01 -3.659738004207611084e-01 7.564318180084228516e-01 1.434208154678344727e-01 1.170787215232849121e-01 -1.762843318283557892e-02 1.719721406698226929e-01 2.763200998306274414e-01
1.180921643972396851e-01 7.291267067193984985e-02 -1.241104900836944580e-01 -1.654233783483505249e-01 9.508335590362548828e-02 -3.277940154075622559e-01 8.988130688667297363e-01 1.166830137372016907e-01
1.303350031375885010e-01 8.356630057096481323e-02 6.331836432218551636e-02 -6.973128914833068848e-01 -6.394585222005844116e-02 1.525372117757797241e-01 6.748810410499572754e-01 5.434994027018547058e-02
-1.583272218704223633e-01 -4.145385921001434326e-01 2.860249280929565430e-01 -4.206770956516265869e-01 3.846803307533264160e-01 -3.676010370254516602e-01 4.480808973312377930e-01 -2.458149492740631104e-01
5.222767591476440430e-02 -1.796853542327880859e-02 6.257507205009460449e-01 -5.320039987564086914e-01 1.124703139066696167e-01 -3.869445919990539551e-01 2.340135723352432251e-01 -3.243748247623443604e-01
-2.462627738714218140e-01 -6.274476051330566406e-01 2.732328474521636963e-01 -3.534326255321502686e-01 5.079901218414306641e-02 -5.090588927268981934e-01 2.777934670448303223e-01 -8.486831188201904297e-02
-6.645977497100830078e-02 -5.197747349739074707e-01 1.607723087072372437e-01 -6.209031939506530762e-01 2.172543704509735107e-01 -3.889584243297576904e-01 3.311090171337127686e-01 -7.698962092399597168e-02
-2.121158838272094727e-01 -3.573144376277923584e-01 4.533453583717346191e-01 -4.019369781017303467e-01 3.506955504417419434e-01 -4.991647899150848389e-01 2.405904978513717651e-01 -1.738429218530654907e-01
-3.742470145225524902e-01 -3.229107260704040527e-01 4.242999255657196045e-01 3.560523688793182373e-01 2.926315926015377045e-02 -1.451168656349182129e-01 6.534070372581481934e-01 2.831085352227091789e-03
3.406091406941413879e-02 -1.312630623579025269e-01 2.814535796642303467e-01 -1.216168329119682312e-02 4.954897165298461914e-01 -5.420241504907608032e-02 8.041875362396240234e-01 -8.414568752050399780e-02
-1.570759117603302002e-01 -5.779839754104614258e-01 1.316302567720413208e-01 -4.196949899196624756e-01 -1.472362782806158066e-02 -4.746404290199279785e-01 4.571825265884399414e-01 -1.152177006006240845e-01
4.219882190227508545e-01 4.786581993103027344e-01 2.675558328628540039e-01 -2.241482436656951904e-01 -9.799304604530334473e-02 -2.854695916175842285e-02 5.020351409912109375e-01 4.566474854946136475e-01
3.829469680786132812e-01 -3.726232349872589111e-01 7.431436181068420410e-01 -1.290202289819717407e-01 -9.859483689069747925e-02 -2.195668965578079224e-01 9.300261735916137695e-02 2.810956537723541260e-01
-4.745957851409912109e-01 2.686912417411804199e-01 3.433294892311096191e-01 2.502283155918121338e-01 -1.005013566464185715e-02 -1.860328018665313721e-01 3.038148283958435059e-01 6.285394430160522461e-01
-2.029264271259307861e-01 4.927121698856353760e-01 1.022406518459320068e-01 -9.154457598924636841e-03 1.046023666858673096e-01 -4.985268786549568176e-02 5.661808252334594727e-01 6.095333695411682129e-01
-8.729314804077148438e-02 1.698844730854034424e-01 7.047559618949890137e-01 8.038182742893695831e-03 -3.945724368095397949e-01 -3.795714974403381348e-01 -1.881382055580615997e-02 4.082372784614562988e-01
3.126536607742309570e-01 -6.832754611968994141e-02 6.676161885261535645e-01 -1.179696340113878250e-02 2.047973871231079102e-02 -3.277958333492279053e-01 -3.815766051411628723e-02 5.851519107818603516e-01
-2.296964675188064575e-01 8.157609403133392334e-02 7.842167615890502930e-01 1.022306531667709351e-01 -4.465825259685516357e-01 -2.126130759716033936e-01 1.016959324479103088e-01 2.452664375305175781e-01
3.850606977939605713e-01 -3.467436134815216064e-01 8.265591859817504883e-01 -4.005121439695358276e-02 8.919770270586013794e-02 -1.495467424392700195e-01 9.484920650720596313e-02 8.588483929634094238e-02
3.766885697841644287e-01 8.647298067808151245e-02 5.096421837806701660e-01 -3.685855865478515625e-01 4.496818408370018005e-02 4.099045693874359131e-01 5.285364389419555664e-01 7.511935383081436157e-02
1.541726738214492798e-01 -4.333608448505401611e-01 5.881510972976684570e-01 2.920053303241729736e-01 -2.258772403001785278e-02 2.409582957625389099e-02 5.957542657852172852e-01 3.502141311764717102e-02
3.607814759016036987e-02 -4.539211988449096680e-01 5.289173722267150879e-01 2.561119496822357178e-01 1.917738616466522217e-01 -1.043338328599929810e-03 6.327441930770874023e-01 1.008142903447151184e-01
1.049400269985198975e-01 4.623981714248657227e-01 4.567802324891090393e-02 -3.842041194438934326e-01 -2.633943259716033936e-01 -2.261746823787689209e-01 5.287672281265258789e-01 4.747104346752166748e-01
-1.762860864400863647e-01 2.651821672916412354e-01 2.762828469276428223e-01 -4.757574200630187988e-01 4.758896529674530029e-01 -7.225918024778366089e-02 6.022703051567077637e-01 -3.876496851444244385e-02
7.559599727392196655e-02 -2.041445523500442505e-01 2.276094406843185425e-01 3.206841647624969482e-01 2.423362433910369873e-01 2.395858243107795715e-02 4.734015464782714844e-01 7.173255085945129395e-01
-4.083153605461120605e-01 -3.356258571147918701e-02 -1.537010818719863892e-01 -1.562642604112625122e-01 -4.590958654880523682e-01 -4.487620294094085693e-01 5.627703666687011719e-01 2.350382506847381592e-01
-2.874234691262245178e-02 6.041309610009193420e-02 6.022364497184753418e-01 -4.511062502861022949e-01 -2.023513019084930420e-01 1.616085469722747803e-01 -6.798936426639556885e-02 5.980408787727355957e-01
-6.756263971328735352e-02 -5.142075419425964355e-01 4.675897657871246338e-01 2.828894555568695068e-01 2.421353608369827271e-01 -1.150382906198501587e-01 4.662461578845977783e-01 3.782994151115417480e-01
-2.140346318483352661e-01 -3.896388709545135498e-01 3.314721286296844482e-01 -4.986163377761840820e-01 3.161973953247070312e-01 -2.310567945241928101e-01 4.740163087844848633e-01 -2.565521001815795898e-01
3.326503336429595947e-01 -3.265422582626342773e-01 1.610784046351909637e-02 1.601966284215450287e-02 7.949556410312652588e-02 -1.789130270481109619e-01 8.137500286102294922e-01 2.857959568500518799e-01
-3.661855161190032959e-01 -5.048764348030090332e-01 2.706092894077301025e-01 -3.734672665596008301e-01 3.118943572044372559e-01 3.959439694881439209e-02 5.235721468925476074e-01 -1.591459661722183228e-01
5.137951374053955078e-01 -4.232733696699142456e-02 4.624060988426208496e-01 -3.807111680507659912e-01 -6.388510763645172119e-02 -1.912034451961517334e-01 1.625373065471649170e-01 5.553413629531860352e-01
-5.875759124755859375e-01 4.401698708534240723e-02 1.452211141586303711e-01 2.476364672183990479e-01 -1.272599995136260986e-01 -4.675071537494659424e-01 4.326517581939697266e-01 3.853028714656829834e-01
-3.386648595333099365e-01 -1.213393136858940125e-01 2.135463058948516846e-01 3.284774422645568848e-01 -2.207766026258468628e-01 -1.829846054315567017e-01 7.811737060546875000e-01 1.569252759218215942e-01
1.717584133148193359e-01 -6.321731805801391602e-01 4.286582767963409424e-01 -3.913357257843017578e-01 -8.945079892873764038e-02 1.176081225275993347e-01 -3.236827999353408813e-02 4.594385921955108643e-01
-4.177417159080505371e-01 5.941950803389772773e-05 2.776945531368255615e-01 -4.057513177394866943e-01 -1.914907246828079224e-01 -6.456962823867797852e-01 -4.621646180748939514e-02 3.577920198440551758e-01
-4.671054705977439880e-02 7.663813978433609009e-02 4.570216834545135498e-01 -5.044346451759338379e-01 3.187146186828613281e-01 4.222571477293968201e-02 -1.536382436752319336e-01 6.337624788284301758e-01
-2.241697162389755249e-01 -5.199595093727111816e-01 1.660117954015731812e-01 1.051081717014312744e-01 2.624829672276973724e-02 -4.592614173889160156e-01 2.922901809215545654e-01 5.862925648689270020e-01
1.221685633063316345e-01 -1.542407274246215820e-01 6.100993752479553223e-01 4.284291863441467285e-01 1.597459167242050171e-01 -2.291990518569946289e-01 5.589703321456909180e-01 1.225280985236167908e-01
3.783568739891052246e-01 -2.071193903684616089e-01 5.275481343269348145e-01 1.451283544301986694e-01 -2.932385504245758057e-01 -4.178250730037689209e-01 2.114684879779815674e-01 4.574853181838989258e-01
9.084194153547286987e-02 -1.142205670475959778e-01 4.287800490856170654e-01 -4.354336112737655640e-02 -6.853385567665100098e-01 -2.658873796463012695e-01 3.414978682994842529e-01 3.687102496623992920e-01
3.396607041358947754e-01 5.302047729492187500e-01 1.362761110067367554e-01 -2.607422471046447754e-01 -8.953148126602172852e-02 -2.085230052471160889e-01 6.275660991668701172e-01 2.676168680191040039e-01
2.885139882564544678e-01 5.298994183540344238e-01 1.377355754375457764e-01 -3.361426293849945068e-01 -1.549404412508010864e-01 -2.209242135286331177e-01 5.708067417144775391e-01 3.246059119701385498e-01
3.705476522445678711e-01 -7.647763192653656006e-02 7.099003195762634277e-01 1.372267454862594604e-01 9.951811283826828003e-03 -2.423808723688125610e-01 1.860928237438201904e-01 4.904874265193939209e-01
-1.195844560861587524e-01 5.332523956894874573e-02 4.874857142567634583e-02 -5.389118194580078125e-01 3.398900628089904785e-01 -3.917508125305175781e-01 1.781197190284729004e-01 6.239656805992126465e-01
-8.036568760871887207e-02 5.765163898468017578e-01 -4.425959661602973938e-02 -3.289721906185150146e-01 -4.425008967518806458e-02 -2.043000012636184692e-01 5.801516175270080566e-01 4.131780862808227539e-01
-3.846165537834167480e-02 -1.415404379367828369e-01 4.437135457992553711e-01 3.374596238136291504e-01 4.204785525798797607e-01 -2.430480271577835083e-01 4.753386378288269043e-01 4.537674486637115479e-01
2.283018380403518677e-01 -6.925006210803985596e-02 5.805739164352416992e-01 -1.817001551389694214e-01 2.376374453306198120e-01 -4.372146725654602051e-01 -1.569090932607650757e-01 5.484094619750976562e-01
-3.472142219543457031e-01 -1.888732016086578369e-01 -1.881606318056583405e-02 -9.351001679897308350e-02 -4.730957746505737305e-01 -4.143329560756683350e-01 6.545123457908630371e-01 1.038906946778297424e-01
2.209634520113468170e-03 3.535859882831573486e-01 -4.050131142139434814e-02 -4.586997032165527344e-01 1.125631183385848999e-01 2.511980235576629639e-01 6.250395178794860840e-01 4.432618618011474609e-01
4.424796700477600098e-01 -3.559858798980712891e-01 3.770400285720825195e-01 -5.909778475761413574e-01 3.182259202003479004e-02 2.384551912546157837e-01 2.064063549041748047e-01 2.925658524036407471e-01
-1.106490194797515869e-01 1.346093267202377319e-01 -3.944639116525650024e-02 -3.498205542564392090e-01 -5.062696933746337891e-01 -9.692274034023284912e-02 7.364240884780883789e-01 1.941220909357070923e-01
1.305012106895446777e-01 -1.614628583192825317e-01 7.186070680618286133e-01 4.049429595470428467e-01 2.311892993748188019e-02 -2.198832631111145020e-01 2.752662301063537598e-01 3.897044062614440918e-01
-1.890337616205215454e-01 -5.034819617867469788e-02 3.243227601051330566e-01 1.611679494380950928e-01 3.552377820014953613e-01 -2.194429934024810791e-01 2.700085639953613281e-01 7.637521624565124512e-01
-1.921956613659858704e-02 -4.302852749824523926e-01 5.551754832267761230e-01 -4.188269674777984619e-01 1.271972060203552246e-01 -4.711122214794158936e-01 1.452868580818176270e-01 -2.676098644733428955e-01
-3.171092569828033447e-01 9.610385447740554810e-02 2.765864431858062744e-01 3.812171518802642822e-01 7.952170073986053467e-02 -5.144401192665100098e-01 5.504181385040283203e-01 3.073217570781707764e-01
-2.409796230494976044e-02 -1.379144042730331421e-01 4.064234793186187744e-01 2.469609379768371582e-01 -2.386893033981323242e-01 -4.661888524424284697e-04 8.104541897773742676e-01 2.010483145713806152e-01
7.378616183996200562e-02 -5.425847768783569336e-01 3.620589077472686768e-01 2.895044386386871338e-01 2.416850812733173370e-02 5.452656745910644531e-02 6.313347220420837402e-01 2.883003056049346924e-01
-2.193483412265777588e-01 1.221099570393562317e-01 4.110751152038574219e-01 -4.371877610683441162e-01 -1.717502772808074951e-01 4.629214704036712646e-01 5.764021873474121094e-01 -2.873550169169902802e-02
3.414107263088226318e-01 -1.686423867940902710e-01 6.034083198755979538e-03 6.178375333547592163e-02 2.067134827375411987e-01 -2.848039865493774414e-01 8.140707015991210938e-01 2.541453838348388672e-01
-1.999761722981929779e-02 -2.680304646492004395e-01 3.466368615627288818e-01 3.011893332004547119e-01 -1.084214728325605392e-02 -1.716778576374053955e-01 8.044135570526123047e-01 2.005381435155868530e-01
6.285874545574188232e-02 -3.498384356498718262e-01 6.500284075736999512e-01 2.782781720161437988e-01 -7.825829088687896729e-02 1.725500449538230896e-02 2.941616475582122803e-01 5.298425555229187012e-01
-7.474069949239492416e-03 -2.852661609649658203e-01 4.948394894599914551e-01 -4.686843454837799072e-01 8.697438985109329224e-02 -5.705311298370361328e-01 2.442162334918975830e-01 -2.476374357938766479e-01
-7.095600664615631104e-02 1.995990425348281860e-01 5.339770913124084473e-01 -5.669862627983093262e-01 -4.406725615262985229e-02 -4.333900213241577148e-01 2.814207971096038818e-01 -2.820532321929931641e-01
2.391315437853336334e-02 -3.494409918785095215e-01 3.537465333938598633e-01 -1.932966411113739014e-01 2.092034071683883667e-01 4.367802739143371582e-01 6.736704707145690918e-01 1.626166850328445435e-01
-3.723194450139999390e-02 2.497429996728897095e-01 3.596242368221282959e-01 -5.109991431236267090e-01 1.691285967826843262e-01 -1.024242341518402100e-01 -3.367443755269050598e-02 7.110297679901123047e-01
4.310927987098693848e-01 -1.682896465063095093e-01 2.053424566984176636e-01 -4.629949629306793213e-01 3.400942385196685791e-01 -4.461973309516906738e-01 4.607693850994110107e-01 4.736318439245223999e-02
3.300643265247344971e-01 -8.170387148857116699e-02 1.027103066444396973e-01 -5.011335611343383789e-01 -3.833034336566925049e-01 -1.677122265100479126e-01 3.034637272357940674e-01 5.962873101234436035e-01
-1.952383369207382202e-01 -4.615870118141174316e-01 3.642100691795349121e-01 -3.868022859096527100e-01 4.872352182865142822e-01 -3.445451259613037109e-01 3.053519725799560547e-01 -1.311680823564529419e-01
1.257947236299514771e-01 -1.614037603139877319e-01 2.628315389156341553e-01 1.644596904516220093e-01 3.772903084754943848e-01 1.454854756593704224e-01 4.197726547718048096e-01 7.226852774620056152e-01
-5.938827991485595703e-02 -2.543447911739349365e-01 8.071858882904052734e-01 3.337065279483795166e-01 2.415645122528076172e-01 9.607659280300140381e-02 3.026858270168304443e-01 9.833585470914840698e-02
-1.412597745656967163e-01 2.890539728105068207e-02 2.156319022178649902e-01 -1.542215049266815186e-01 5.250298380851745605e-01 2.347110211849212646e-02 1.546497046947479248e-01 7.802596092224121094e-01
-3.586415648460388184e-01 -3.863212466239929199e-01 2.475607581436634064e-02 -6.228096410632133484e-02 -3.566526472568511963e-01 -1.812248378992080688e-01 7.417007684707641602e-01 -8.646684139966964722e-02
4.350916147232055664e-01 4.246239960193634033e-01 1.789107471704483032e-01 -3.139696717262268066e-01 -1.907286047935485840e-01 -1.843740344047546387e-01 6.060454845428466797e-01 2.492817491292953491e-01
-1.335843354463577271e-01 -5.525110363960266113e-01 3.993874490261077881e-01 2.080394178628921509e-01 -6.924584507942199707e-02 2.368505746126174927e-01 4.475029706954956055e-01 4.614586532115936279e-01
-5.651121586561203003e-02 -3.643719553947448730e-01 7.282781004905700684e-01 1.294173598289489746e-01 -1.990967094898223877e-01 3.569378554821014404e-01 3.497775495052337646e-01 1.658709347248077393e-01
3.367722034454345703e-01 1.534438878297805786e-01 5.140528082847595215e-01 -5.059322714805603027e-01 -1.365683972835540771e-01 2.386910766363143921e-01 1.513581871986389160e-01 4.942550659179687500e-01
8.498697541654109955e-03 -3.230274915695190430e-01 6.185697317123413086e-01 -3.964841365814208984e-01 1.180883571505546570e-01 -5.534528493881225586e-01 1.094439551234245300e-01 -1.533619165420532227e-01
1.341533958911895752e-01 1.724121123552322388e-01 5.471196770668029785e-01 -3.962198197841644287e-01 -2.045390903949737549e-01 -3.347098082304000854e-02 -1.635960675776004791e-02 6.728465557098388672e-01
8.082216605544090271e-03 -1.823735684156417847e-01 3.556540310382843018e-01 3.910484910011291504e-02 -1.581706702709197998e-01 2.874691784381866455e-01 8.492612838745117188e-01 9.876383095979690552e-02
-4.376525580883026123e-01 2.398914247751235962e-01 3.616777658462524414e-01 -3.515143692493438721e-01 -4.145582020282745361e-01 2.881476879119873047e-01 4.878828525543212891e-01 6.018109619617462158e-02
7.250703126192092896e-02 -4.954171478748321533e-01 3.982705473899841309e-01 -3.160118758678436279e-01 -5.099544525146484375e-01 6.582324206829071045e-02 1.475977599620819092e-01 4.523829221725463867e-01
3.379858732223510742e-01 -5.632504224777221680e-01 6.271116137504577637e-01 1.071766316890716553e-01 -4.412577673792839050e-02 -1.911173164844512939e-01 2.913128137588500977e-01 2.010538578033447266e-01
1.071963682770729065e-01 -3.486770689487457275e-01 1.709331721067428589e-01 -4.529191255569458008e-01 2.608194053173065186e-01 -6.685058474540710449e-01 3.413239717483520508e-01 -3.391757979989051819e-02
-3.090142607688903809e-01 -2.269396632909774780e-01 4.288093447685241699e-01 3.618904948234558105e-01 1.167024821043014526e-01 -3.054948747158050537e-01 6.518965959548950195e-01 7.906005531549453735e-02
-2.296778112649917603e-01 -2.071800231933593750e-01 1.787713170051574707e-01 -2.259951978921890259e-01 5.689883828163146973e-01 2.213839441537857056e-02 7.044356465339660645e-01 2.870570495724678040e-02
-8.233220875263214111e-02 7.283810526132583618e-03 2.938901185989379883e-01 1.673672795295715332e-01 1.566354930400848389e-01 8.762722462415695190e-02 6.196109652519226074e-01 6.801867485046386719e-01
2.071275375783443451e-02 1.506157368421554565e-01 3.712231218814849854e-01 -6.551390290260314941e-01 2.106883674860000610e-01 3.592107817530632019e-02 -7.429166138172149658e-02 5.988932847976684570e-01
2.099405229091644287e-02 -2.706708908081054688e-01 6.326211094856262207e-01 3.636439740657806396e-01 2.968223392963409424e-01 -2.368765771389007568e-01 4.842451512813568115e-01 1.230557337403297424e-01
1.384446769952774048e-01 -7.191835343837738037e-02 -1.645333170890808105e-01 -5.746833682060241699e-01 4.299450814723968506e-01 -2.286957502365112305e-01 4.146938621997833252e-01 4.573872387409210205e-01
2.538060247898101807e-01 4.931612014770507812e-01 1.696318686008453369e-01 -2.572453916072845459e-01 -7.363782078027725220e-02 5.395819898694753647e-03 5.473055839538574219e-01 5.407673120498657227e-01
-3.006899356842041016e-01 -4.372885078191757202e-02 3.078126311302185059e-01 -5.562766790390014648e-01 5.972437262535095215e-01 1.192228570580482483e-01 3.640859127044677734e-01 2.880941145122051239e-03
-1.464925426989793777e-02 2.940891683101654053e-01 4.335397481918334961e-01 -2.385525256395339966e-01 9.047213196754455566e-02 -1.317691802978515625e-01 1.553033441305160522e-01 7.866164445877075195e-01
1.621789336204528809e-01 -1.489315032958984375e-01 3.156147599220275879e-01 1.953494250774383545e-01 9.344788640737533569e-02 -1.975307166576385498e-01 4.058489203453063965e-01 7.754219174385070801e-01
-2.381207048892974854e-01 -5.495070219039916992e-01 3.843160867691040039e-01 2.547400295734405518e-01 -1.158922165632247925e-01 9.680260717868804932e-02 5.349081158638000488e-01 3.461512625217437744e-01
5.824560523033142090e-01 -1.086441203951835632e-01 3.036601245403289795e-01 -2.379612475633621216e-01 3.957878947257995605e-01 -1.239417493343353271e-01 4.320511817932128906e-01 3.760695755481719971e-01
2.470257133245468140e-02 -2.041456252336502075e-01 6.198406219482421875e-01 3.722895681858062744e-01 1.791052222251892090e-01 -9.607707709074020386e-02 6.155970692634582520e-01 1.210087016224861145e-01
-3.397047221660614014e-01 5.204828828573226929e-02 3.502181470394134521e-01 3.250846266746520996e-01 -1.295149624347686768e-01 -5.824725627899169922e-01 3.968075811862945557e-01 3.742383718490600586e-01
-9.840593487024307251e-02 -2.113806456327438354e-02 7.819794416427612305e-01 2.350625246763229370e-01 3.367800712585449219e-01 1.180579960346221924e-01 9.562374651432037354e-02 4.319961369037628174e-01
-6.780987232923507690e-02 -3.492026627063751221e-01 8.536483347415924072e-02 -4.057681187987327576e-02 4.787418246269226074e-01 -1.360891610383987427e-01 7.833691835403442383e-01 5.607600510120391846e-02
3.983915150165557861e-01 5.693871974945068359e-01 3.054729700088500977e-01 -2.423094362020492554e-01 -6.986451894044876099e-02 -6.046307832002639771e-02 4.433027207851409912e-01 4.000007510185241699e-01
4.431526064872741699e-01 -3.351331651210784912e-01 2.546490132808685303e-01 -4.527916908264160156e-01 4.276137948036193848e-01 -1.962704509496688843e-01 2.658243775367736816e-01 3.597177565097808838e-01
-3.513647317886352539e-01 -1.913536339998245239e-01 6.057942286133766174e-02 -6.709849834442138672e-02 -5.541821718215942383e-01 -2.788439095020294189e-01 6.596246361732482910e-01 1.085264161229133606e-01
-5.244418606162071228e-02 4.249891638755798340e-02 2.377051115036010742e-02 -2.655912637710571289e-01 -4.404489398002624512e-01 1.991595141589641571e-02 8.510099053382873535e-01 7.569587230682373047e-02
-1.142460629343986511e-01 2.056361176073551178e-02 4.180134534835815430e-01 -7.488458752632141113e-01 -3.362840414047241211e-02 -3.398634791374206543e-01 2.648740410804748535e-01 -2.534230649471282959e-01
1.675663166679441929e-03 -7.552664726972579956e-02 6.818132996559143066e-01 2.225366681814193726e-01 3.555653989315032959e-01 1.564049869775772095e-01 1.484664678573608398e-01 5.540482401847839355e-01
-1.961375921964645386e-01 -2.083533555269241333e-01 2.730381488800048828e-01 -4.134958684444427490e-01 6.037319302558898926e-01 -2.348469644784927368e-01 4.825571179389953613e-01 -1.417157948017120361e-01
-2.498163133859634399e-01 7.946667261421680450e-03 1.508329510688781738e-01 -5.196228027343750000e-01 5.583223700523376465e-01 -2.760832905769348145e-01 5.063244700431823730e-01 2.144420892000198364e-02
3.277115821838378906e-01 -2.907786071300506592e-01 1.453732550144195557e-01 -5.937376618385314941e-01 -3.628743290901184082e-01 2.630167268216609955e-02 4.877509772777557373e-01 2.532286942005157471e-01
1.426079124212265015e-01 1.442408710718154907e-01 6.354165673255920410e-01 -7.856133580207824707e-02 -1.508078575134277344e-01 5.053571462631225586e-01 4.712842106819152832e-01 2.206665277481079102e-01
-4.128443300724029541e-01 -8.088818751275539398e-03 -1.426734775304794312e-01 -1.320781558752059937e-01 -4.440597891807556152e-01 -3.312187790870666504e-01 6.624318361282348633e-01 2.144361883401870728e-01
-2.473648786544799805e-01 -7.087464928627014160e-01 3.733413815498352051e-01 -3.699958026409149170e-01 -6.351083051413297653e-03 -2.961352169513702393e-01 2.314968407154083252e-01 -1.374083906412124634e-01
-1.235640421509742737e-01 8.407741785049438477e-02 -3.424110263586044312e-02 -3.025701045989990234e-01 -4.780642986297607422e-01 -5.320789292454719543e-03 8.018187284469604492e-01 1.159945130348205566e-01
4.509632417466491461e-04 -2.891684509813785553e-02 8.093886971473693848e-01 2.022209465503692627e-01 1.365691870450973511e-01 2.572747766971588135e-01 2.247996479272842407e-01 4.096142351627349854e-01
1.423540432006120682e-02 -4.104726016521453857e-01 -3.944887220859527588e-02 -7.500400394201278687e-02 1.410202682018280029e-01 -9.873438626527786255e-02 8.887302875518798828e-01 6.819923222064971924e-02
4.004870653152465820e-01 -3.745970726013183594e-01 4.523895680904388428e-01 -3.431388437747955322e-01 -3.907313197851181030e-02 4.136140942573547363e-01 4.176419079303741455e-01 1.727961450815200806e-01
-3.000081479549407959e-01 2.668840587139129639e-01 5.665249824523925781e-01 -3.882802277803421021e-02 4.698325991630554199e-01 -1.038027405738830566e-01 5.315229296684265137e-01 -4.770407080650329590e-02
-4.129418432712554932e-01 6.844025850296020508e-02 3.254557549953460693e-01 -5.397557616233825684e-01 -4.547765851020812988e-01 -3.862090110778808594e-01 6.345570832490921021e-02 2.598680555820465088e-01
4.714825004339218140e-02 -3.174727261066436768e-01 5.455299615859985352e-01 1.645766496658325195e-01 -3.978690505027770996e-01 7.737340778112411499e-02 5.895467400550842285e-01 2.458615452051162720e-01
1.116965617984533310e-02 2.260238975286483765e-01 4.890437722206115723e-01 -5.117583647370338440e-02 7.263540476560592651e-02 -9.513285756111145020e-02 8.244249969720840454e-02 8.281803727149963379e-01
3.248370289802551270e-01 -1.655328124761581421e-01 4.902776479721069336e-01 1.533911377191543579e-01 -1.067915093153715134e-02 -4.154951274394989014e-01 2.336568385362625122e-01 6.130520701408386230e-01
-2.336931675672531128e-01 3.394182026386260986e-01 1.751678809523582458e-02 -3.237368464469909668e-01 -3.923585712909698486e-01 -3.013354837894439697e-01 6.925156116485595703e-01 2.727941982448101044e-02
1.402626931667327881e-01 5.242451652884483337e-02 3.605816662311553955e-01 2.305668294429779053e-01 -2.169794887304306030e-01 -6.033999919891357422e-01 3.285254836082458496e-01 5.246876478195190430e-01
-1.906962990760803223e-01 -3.048253655433654785e-01 2.194073200225830078e-01 -5.170082449913024902e-01 9.400169551372528076e-02 -6.416154503822326660e-01 3.352706432342529297e-01 -1.495530456304550171e-01
2.415430247783660889e-01 3.477762043476104736e-01 5.432830378413200378e-02 -2.920367717742919922e-01 -2.568819522857666016e-01 -3.387831747531890869e-01 7.350107431411743164e-01 1.070902124047279358e-01
4.031368196010589600e-01 -3.636439144611358643e-01 7.764515280723571777e-01 -5.185014382004737854e-02 1.181290149688720703e-01 -2.524546980857849121e-01 4.475930333137512207e-02 1.413760632276535034e-01
4.411972761154174805e-01 6.029333919286727905e-02 3.042051792144775391e-01 -4.998063147068023682e-01 -3.746380209922790527e-01 -2.491624951362609863e-01 2.625429630279541016e-01 4.335876107215881348e-01
-3.472131863236427307e-02 -1.238468661904335022e-02 4.457596540451049805e-01 -7.475130558013916016e-01 1.257459819316864014e-01 -3.599013388156890869e-01 1.941461861133575439e-01 -2.411013245582580566e-01
5.711500048637390137e-01 -1.906612217426300049e-01 4.082614779472351074e-01 -4.871987737715244293e-03 -9.743224084377288818e-02 6.033167988061904907e-02 6.513921618461608887e-01 1.824554800987243652e-01
-7.024391740560531616e-02 -3.424918949604034424e-01 3.256722092628479004e-01 -6.947828829288482666e-02 1.349884569644927979e-01 3.596616089344024658e-01 7.853658199310302734e-01 4.997864365577697754e-02
5.573379993438720703e-01 9.158950299024581909e-02 3.557915091514587402e-01 -4.103055894374847412e-01 -2.081788182258605957e-01 -9.406407922506332397e-02 2.836380898952484131e-01 5.033987164497375488e-01
5.053862929344177246e-01 -2.711952924728393555e-01 3.676888048648834229e-01 -5.884495377540588379e-01 -9.825655072927474976e-02 1.274529248476028442e-01 2.657660245895385742e-01 3.050240874290466309e-01
-3.169091939926147461e-01 -1.904702335596084595e-01 1.766069829463958740e-01 -3.351528942584991455e-01 -6.323851346969604492e-01 -3.279531896114349365e-01 3.211963772773742676e-01 3.303644955158233643e-01
-4.598907530307769775e-01 -3.359054327011108398e-01 5.837348103523254395e-01 -3.736527264118194580e-02 -1.171161755919456482e-01 9.143006056547164917e-02 5.004239082336425781e-01 -2.470338642597198486e-01
3.794129490852355957e-01 2.596978545188903809e-01 8.039911091327667236e-02 -5.488207936286926270e-01 -1.279108375310897827e-01 -5.348733440041542053e-02 6.565985679626464844e-01 1.749024689197540283e-01
-4.369364082813262939e-01 1.056830585002899170e-01 3.773603141307830811e-01 2.360130995512008667e-01 -3.533693253993988037e-01 -2.729322910308837891e-01 6.291787028312683105e-01 -6.772720813751220703e-02
-2.068423479795455933e-01 -1.338459998369216919e-01 3.713127970695495605e-01 2.111329436302185059e-01 -3.243407309055328369e-01 -4.950961768627166748e-01 2.552582919597625732e-01 5.842748284339904785e-01
1.285186260938644409e-01 -3.142237067222595215e-01 4.648180305957794189e-01 2.451455891132354736e-01 1.153515186160802841e-02 1.217158436775207520e-01 7.616918087005615234e-01 1.160685792565345764e-01
-9.225047193467617035e-03 -3.406955897808074951e-01 5.380315184593200684e-01 3.009104430675506592e-01 -8.026207238435745239e-02 7.926111668348312378e-02 6.904277801513671875e-01 1.200062409043312073e-01
-2.916830182075500488e-01 1.190427690744400024e-01 3.397504687309265137e-01 -4.826980829238891602e-02 -3.956218063831329346e-02 -5.315191149711608887e-01 7.723405212163925171e-02 7.021016478538513184e-01
-3.718674480915069580e-01 2.602038979530334473e-01 3.884720504283905029e-01 -3.838637471199035645e-01 2.477753907442092896e-01 -3.111595101654529572e-02 6.490824222564697266e-01 -1.098985597491264343e-01
5.257225036621093750e-01 -2.332746982574462891e-01 5.086088776588439941e-01 -2.664979919791221619e-02 -1.210208833217620850e-01 6.275220960378646851e-02 4.070393145084381104e-01 4.749111831188201904e-01
1.708467155694961548e-01 1.891932822763919830e-02 3.291866779327392578e-01 -6.851659417152404785e-01 5.719282105565071106e-02 2.263731807470321655e-01 1.120415553450584412e-01 5.705857276916503906e-01
-4.428680241107940674e-02 -2.187021374702453613e-01 4.582447409629821777e-01 2.092970013618469238e-01 -1.256576031446456909e-01 2.071004360914230347e-01 7.346602082252502441e-01 3.130632042884826660e-01
2.412403523921966553e-01 2.054847925901412964e-01 5.986823439598083496e-01 5.469625070691108704e-02 1.052531227469444275e-01 -1.906488388776779175e-01 2.441108375787734985e-01 6.566213369369506836e-01
-5.639041587710380554e-02 -7.985122501850128174e-02 9.604954719543457031e-02 -2.607356309890747070e-01 1.132215410470962524e-01 5.352005362510681152e-02 2.796161174774169922e-01 9.051887392997741699e-01
3.430705368518829346e-01 -7.637280970811843872e-02 5.569990873336791992e-01 -1.453053802251815796e-01 6.495534628629684448e-02 -5.409679412841796875e-01 -3.646616265177726746e-02 4.969036281108856201e-01
-2.001277506351470947e-01 9.134436398744583130e-02 1.131675317883491516e-01 -7.500212788581848145e-01 1.271339356899261475e-01 -3.801149725914001465e-01 4.411538243293762207e-01 -1.449102461338043213e-01
-4.375246167182922363e-02 -6.950198858976364136e-02 5.314175486564636230e-01 2.292941808700561523e-01 2.959173321723937988e-01 -4.860984534025192261e-02 2.354073822498321533e-01 7.161899209022521973e-01
-4.755392670631408691e-01 -1.006607338786125183e-01 -3.734659776091575623e-02 -1.630729809403419495e-02 -4.900164306163787842e-01 -2.876313328742980957e-01 6.465782523155212402e-01 1.454572677612304688e-01
-1.500784307718276978e-01 -6.397625058889389038e-02 1.586264669895172119e-01 -8.228048682212829590e-02 2.584525346755981445e-01 -6.209565401077270508e-01 1.717586666345596313e-01 6.779125928878784180e-01
1.408745795488357544e-01 -1.694654226303100586e-01 2.061125189065933228e-01 -3.004509508609771729e-01 -6.424189209938049316e-01 -1.540459692478179932e-01 5.612770318984985352e-01 2.592657804489135742e-01
-3.672534823417663574e-01 -2.664913237094879150e-01 3.830833137035369873e-01 1.536148339509963989e-01 3.012969195842742920e-01 -1.575350612401962280e-01 1.341446340084075928e-01 7.001178860664367676e-01
1.696271821856498718e-02 -4.351695179939270020e-01 4.357858896255493164e-01 3.424649834632873535e-01 6.336213648319244385e-02 -1.243424266576766968e-01 6.950361728668212891e-01 2.443290874361991882e-02
4.433008730411529541e-01 2.418281435966491699e-01 1.079473420977592468e-01 -5.543608665466308594e-01 -1.239044219255447388e-01 2.401330880820751190e-02 5.353179574012756348e-01 3.514831364154815674e-01
-2.172408401966094971e-01 -1.879433393478393555e-01 2.906721532344818115e-01 -7.399358600378036499e-02 2.106739133596420288e-01 -3.276825547218322754e-01 2.195117920637130737e-01 7.921953797340393066e-01
3.594614565372467041e-01 -3.422439098358154297e-01 -4.981974884867668152e-02 -1.835006773471832275e-01 2.458829134702682495e-01 -3.499759733676910400e-01 6.904463768005371094e-01 2.405083328485488892e-01
4.454576969146728516e-02 -2.466051466763019562e-02 4.266804829239845276e-02 -7.848440669476985931e-03 5.008568614721298218e-02 -7.817928791046142578e-01 3.330640196800231934e-01 5.204664468765258789e-01
-1.905680745840072632e-01 -1.359973847866058350e-01 2.354837507009506226e-01 2.750743627548217773e-01 2.626850306987762451e-01 1.588117331266403198e-01 5.950359702110290527e-01 6.047956347465515137e-01
4.528849422931671143e-01 2.047765254974365234e-01 6.741701364517211914e-01 -2.658032178878784180e-01 -4.517701920121908188e-03 2.427979111671447754e-01 2.209466844797134399e-01 3.464339673519134521e-01
-4.401229321956634521e-01 -5.913965776562690735e-02 -3.552890196442604065e-02 8.279728144407272339e-02 -2.270446270704269409e-01 -2.682467401027679443e-01 7.960097193717956543e-01 1.937509030103683472e-01
2.101056044921278954e-03 -5.969213843345642090e-01 2.618016004562377930e-01 1.447609513998031616e-01 1.324131637811660767e-01 -2.166101783514022827e-01 6.997321248054504395e-01 1.030771806836128235e-02
4.926829934120178223e-01 -4.595679342746734619e-01 2.552872300148010254e-01 -4.574397504329681396e-01 1.605412513017654419e-01 -2.111563384532928467e-01 4.447373449802398682e-01 5.904360488057136536e-02
8.564570546150207520e-02 -3.976256251335144043e-01 4.806637391448020935e-02 4.390373826026916504e-02 2.040618844330310822e-02 -1.792106628417968750e-01 8.931832909584045410e-01 3.377390792593359947e-03
-2.009012848138809204e-01 2.817198038101196289e-01 5.594214200973510742e-01 -5.642206668853759766e-01 8.269941061735153198e-02 -1.546142995357513428e-01 4.049103260040283203e-01 -2.329766154289245605e-01
-3.321428596973419189e-02 -8.852574042975902557e-03 3.701811656355857849e-02 -1.747541576623916626e-01 -1.342917978763580322e-01 -4.809129238128662109e-01 2.881142497062683105e-01 7.966101169586181641e-01
3.891850635409355164e-02 9.431724436581134796e-03 6.443782448768615723e-01 -5.539076328277587891e-01 -2.613555192947387695e-01 8.435216546058654785e-02 -1.045134812593460083e-01 4.359063208103179932e-01
1.546200644224882126e-02 3.605217337608337402e-01 -1.046121343970298767e-01 -4.761674106121063232e-01 -2.251363247632980347e-01 -1.781777590513229370e-01 7.128947973251342773e-01 2.036007344722747803e-01
-2.865320742130279541e-01 3.758067488670349121e-01 4.568651318550109863e-01 2.350085675716400146e-01 5.949497222900390625e-02 -4.561383128166198730e-01 2.883926928043365479e-01 4.668422937393188477e-01
-5.156116560101509094e-02 2.560530006885528564e-01 7.062249779701232910e-01 9.997547417879104614e-02 -6.506443023681640625e-04 3.376992344856262207e-01 4.229478836059570312e-01 3.606988787651062012e-01
-2.791878283023834229e-01 -4.555507898330688477e-01 1.627030819654464722e-01 -4.243727028369903564e-01 1.449537575244903564e-01 -6.311977505683898926e-01 2.901236414909362793e-01 -6.610104441642761230e-02
6.975328177213668823e-02 -2.833743691444396973e-01 -3.278020024299621582e-02 3.296421095728874207e-02 1.853304654359817505e-01 -3.116839826107025146e-01 8.815683126449584961e-01 6.336767226457595825e-02
-1.725603453814983368e-02 -3.199337124824523926e-01 3.346207737922668457e-01 -3.201787471771240234e-01 -2.316948771476745605e-01 -3.271991312503814697e-01 2.076333947479724884e-02 7.222784757614135742e-01
-6.556311249732971191e-01 -2.130921781063079834e-01 -9.404721111059188843e-02 -7.186410576105117798e-02 1.012005731463432312e-01 -2.431839853525161743e-01 4.050135612487792969e-01 5.266062617301940918e-01
2.362457662820816040e-02 -5.507155656814575195e-01 2.855699658393859863e-01 1.995174437761306763e-01 1.705512702465057373e-01 1.411725580692291260e-01 6.768414378166198730e-01 2.601252496242523193e-01
-1.268959194421768188e-01 7.281302660703659058e-02 7.679528594017028809e-01 3.240855932235717773e-01 2.009230703115463257e-01 8.223244547843933105e-02 2.312386035919189453e-01 4.280296266078948975e-01
-1.610676646232604980e-01 -1.036996915936470032e-01 3.249281644821166992e-01 -2.849266231060028076e-01 6.363933086395263672e-01 -4.428525641560554504e-02 6.029708981513977051e-01 -7.752821594476699829e-02
-9.454352408647537231e-02 -4.259410500526428223e-01 5.200895667076110840e-01 3.326992690563201904e-01 1.923439055681228638e-01 -2.318206280469894409e-01 5.803354978561401367e-01 3.045508079230785370e-02
5.952641367912292480e-04 -1.205406486988067627e-01 4.338532984256744385e-01 4.074191451072692871e-01 1.718681305646896362e-01 -2.478568553924560547e-01 4.612179100513458252e-01 5.723260045051574707e-01
-1.659127622842788696e-01 -4.295787215232849121e-01 3.728038966655731201e-01 -4.821912348270416260e-01 3.568067252635955811e-01 2.194863557815551758e-01 4.781078100204467773e-01 -1.112292185425758362e-01
-1.173800155520439148e-01 -1.099900975823402405e-01 -1.209081932902336121e-01 -7.030787467956542969e-01 1.447992771863937378e-01 -3.989698290824890137e-01 5.338722467422485352e-01 -4.722750745713710785e-03
-5.394009351730346680e-01 -1.099523250013589859e-02 3.565807044506072998e-01 -1.877304166555404663e-01 -4.015631377696990967e-01 1.506562232971191406e-01 3.664470911026000977e-01 4.778070747852325439e-01
1.767355650663375854e-01 4.702524244785308838e-01 1.461468935012817383e-01 -2.281696349382400513e-01 -2.422053664922714233e-01 -1.193506792187690735e-01 6.250967979431152344e-01 4.588602781295776367e-01
-4.765899777412414551e-01 -2.024405300617218018e-01 -3.080522269010543823e-02 9.478581696748733521e-02 -2.582077085971832275e-01 -3.787592649459838867e-01 6.548186540603637695e-01 2.881481945514678955e-01
