# Supplementary material for: Where is your field going? A machine learning approach to study the relative motion of the domains of physics
Source: PLoS One. 2020 Jun 18;15(6):e0233997. doi: 10.1371/journal.pone.0233997 (PMC7302634; doi:10.1371/journal.pone.0233997)
Supplement: S26 Data — (ZIP) [file pone.0233997.s026.zip › 25/Pacs4Run_25_VS_500_embeddings1985-1989ED8.txt]

-4.666872322559356689e-01 4.084407910704612732e-02 -3.390207886695861816e-01 -1.070376858115196228e-01 -4.559862911701202393e-01 3.985832929611206055e-01 8.415226638317108154e-02 -5.294044613838195801e-01
1.039606109261512756e-01 -2.501540482044219971e-01 -3.130540624260902405e-02 5.487087368965148926e-01 -5.709024667739868164e-01 2.078770287334918976e-02 1.663128286600112915e-01 -5.201269984245300293e-01
7.384825497865676880e-02 -5.720886588096618652e-01 -3.184048458933830261e-03 4.702099263668060303e-01 -4.505784809589385986e-01 7.374398410320281982e-02 -2.512109875679016113e-01 -4.178363978862762451e-01
-1.475390195846557617e-01 -4.486961066722869873e-01 -1.325062066316604614e-01 -2.179200798273086548e-01 -2.120240926742553711e-01 4.283702671527862549e-01 2.997878491878509521e-01 -6.273188591003417969e-01
-2.163397818803787231e-01 -3.155859112739562988e-01 2.344641275703907013e-02 -3.331532478332519531e-01 -2.823302745819091797e-01 2.648701667785644531e-01 1.939956098794937134e-01 -7.446884512901306152e-01
2.144818603992462158e-01 -5.190761685371398926e-01 2.025641649961471558e-01 -3.391022682189941406e-01 -3.258961141109466553e-01 3.245426118373870850e-01 1.009724885225296021e-01 -5.538982152938842773e-01
7.498178631067276001e-02 -2.452895492315292358e-01 3.375977277755737305e-01 -1.403234247118234634e-02 -1.760128289461135864e-01 6.676486134529113770e-01 2.183472365140914917e-01 -5.437194705009460449e-01
1.634971946477890015e-01 1.138179823756217957e-01 8.736351877450942993e-02 -2.144775539636611938e-01 -8.344152569770812988e-01 3.682697415351867676e-01 2.452160120010375977e-01 1.211555004119873047e-01
-5.171172320842742920e-02 -4.929564893245697021e-03 -3.297998011112213135e-02 5.422723889350891113e-01 -6.668992638587951660e-01 8.623335510492324829e-02 3.162577450275421143e-01 -3.872270584106445312e-01
-1.759869456291198730e-01 -8.949065580964088440e-03 -3.956156969070434570e-02 5.702003240585327148e-01 -5.496417880058288574e-01 3.796693980693817139e-01 3.778111338615417480e-01 -2.307790368795394897e-01
4.807758629322052002e-01 1.050521880388259888e-01 -4.582894444465637207e-01 -1.876969933509826660e-01 -4.763073623180389404e-01 4.673552811145782471e-01 1.807214617729187012e-01 -1.860360950231552124e-01
2.688964009284973145e-01 5.518376827239990234e-03 -2.719389460980892181e-02 1.580411046743392944e-01 -4.975987076759338379e-01 -8.266532421112060547e-02 2.896022796630859375e-01 -7.507598400115966797e-01
4.860354065895080566e-01 -6.409286856651306152e-01 -1.309281289577484131e-01 1.267809327691793442e-02 -4.167676866054534912e-01 1.563737839460372925e-01 1.554579287767410278e-01 -3.366923630237579346e-01
2.604008018970489502e-01 2.148737609386444092e-01 -4.600774645805358887e-01 1.697080582380294800e-02 -6.633445024490356445e-01 4.538374841213226318e-01 1.674425899982452393e-01 5.451511591672897339e-03
-3.607589900493621826e-01 -5.135939717292785645e-01 1.463253647089004517e-01 -6.952175404876470566e-03 -5.237002372741699219e-01 3.776573808863759041e-03 -1.123857796192169189e-01 -5.456262230873107910e-01
4.202108085155487061e-02 -7.125620841979980469e-01 2.471055388450622559e-01 4.629645496606826782e-02 -4.571658372879028320e-01 3.978346288204193115e-01 -1.414148369804024696e-03 -2.449699193239212036e-01
5.155999958515167236e-02 -3.823273181915283203e-01 2.986637055873870850e-01 -2.712430953979492188e-01 -4.709265828132629395e-01 3.046609461307525635e-01 2.399857044219970703e-01 -5.623267292976379395e-01
2.478176057338714600e-01 -2.937031686305999756e-01 2.087731212377548218e-01 -1.862466521561145782e-02 -4.069488048553466797e-01 4.031859636306762695e-01 4.863207042217254639e-01 -4.936777055263519287e-01
-2.564497590065002441e-01 -3.939149901270866394e-02 5.026627704501152039e-02 -5.804747939109802246e-01 -6.400370001792907715e-01 4.134361445903778076e-01 -1.123719215393066406e-01 -3.788327740039676428e-04
-9.589997678995132446e-02 -1.812714636325836182e-01 1.058345362544059753e-01 -3.995283320546150208e-02 -2.954675555229187012e-01 5.596168041229248047e-01 5.310006141662597656e-01 -5.125553011894226074e-01
2.282657921314239502e-01 1.204529851675033569e-01 -4.923841357231140137e-01 -4.417976737022399902e-02 -7.524260282516479492e-01 -6.425194442272186279e-02 2.619186639785766602e-01 -2.238688617944717407e-01
-1.630602627992630005e-01 -5.899794772267341614e-02 3.026410639286041260e-01 -2.587686181068420410e-01 -2.504107654094696045e-01 1.618655771017074585e-01 2.411455474793910980e-02 -8.496412634849548340e-01
5.382090210914611816e-01 -1.439696848392486572e-01 1.245674267411231995e-01 7.013252377510070801e-02 -3.194710016250610352e-01 1.488489061594009399e-01 1.422381997108459473e-01 -7.243747115135192871e-01
5.196012258529663086e-01 -3.758170008659362793e-01 -1.063707545399665833e-01 1.160435825586318970e-01 -1.617290973663330078e-01 2.057214528322219849e-01 1.256105396896600723e-02 -7.038181424140930176e-01
-1.610150635242462158e-01 3.060453832149505615e-01 4.035006761550903320e-01 2.932810410857200623e-02 -4.140000641345977783e-01 7.230706810951232910e-01 1.497513800859451294e-01 -9.210204705595970154e-03
-4.488763213157653809e-02 -3.946009576320648193e-01 4.773986935615539551e-01 -1.192624345421791077e-01 -3.885952830314636230e-01 5.581383705139160156e-01 1.227297633886337280e-01 -3.500783145427703857e-01
3.150227665901184082e-01 1.896544843912124634e-01 -5.713518261909484863e-01 -2.333640120923519135e-02 -1.875752061605453491e-01 5.289582610130310059e-01 -4.001078382134437561e-02 -4.703425168991088867e-01
-3.873832821846008301e-01 -1.452300697565078735e-01 2.364295274019241333e-01 -2.119519710540771484e-01 -4.536173045635223389e-01 7.188204526901245117e-01 7.249946147203445435e-02 1.709289662539958954e-02
-7.912049442529678345e-02 -4.641314744949340820e-01 5.204418301582336426e-01 4.439284279942512512e-02 -4.720175862312316895e-01 4.624637961387634277e-01 3.845799714326858521e-02 -2.594976425170898438e-01
-1.017973870038986206e-01 -5.007479190826416016e-01 2.212280184030532837e-01 2.875067293643951416e-01 -5.557600259780883789e-01 6.923475861549377441e-02 -4.244402050971984863e-02 -5.402061939239501953e-01
6.285785138607025146e-02 -4.915496706962585449e-01 9.733299165964126587e-02 1.972487717866897583e-01 -1.753736101090908051e-02 6.513324975967407227e-01 -2.240075767040252686e-01 -4.809637069702148438e-01
1.969029605388641357e-01 1.289026141166687012e-01 -3.941803276538848877e-01 2.754641883075237274e-02 -6.921193003654479980e-01 -1.021379083395004272e-01 -4.677473306655883789e-01 -2.832449972629547119e-01
2.625374495983123779e-01 3.036804199218750000e-01 -6.098815426230430603e-02 -1.347989886999130249e-01 -4.935930371284484863e-01 2.820940017700195312e-01 -6.329736709594726562e-01 -3.051152825355529785e-01
3.260559737682342529e-01 -3.372245281934738159e-02 -5.645267665386199951e-02 6.714766621589660645e-01 -4.739314317703247070e-01 1.878592669963836670e-01 2.416124939918518066e-01 -3.467043042182922363e-01
-3.410860896110534668e-01 -1.428502202033996582e-01 2.741143405437469482e-01 -2.929133176803588867e-01 -2.384547889232635498e-01 1.606129854917526245e-01 -2.340078055858612061e-01 -7.515984773635864258e-01
4.869507253170013428e-01 2.004082500934600830e-01 -1.012305989861488342e-01 -5.461206659674644470e-02 -5.627527832984924316e-01 1.579675823450088501e-01 -5.087118148803710938e-01 -3.302323222160339355e-01
3.496873974800109863e-01 -1.118390634655952454e-01 -2.564198672771453857e-01 4.675699863582849503e-03 -6.178865432739257812e-01 4.149756208062171936e-02 -6.051385998725891113e-01 -2.230227589607238770e-01
5.674574971199035645e-01 -1.082095578312873840e-01 -5.002120137214660645e-01 6.319268792867660522e-02 -5.211809873580932617e-01 2.466834187507629395e-01 -1.824559420347213745e-01 -2.151854038238525391e-01
2.067852169275283813e-01 1.301082372665405273e-01 3.668155968189239502e-01 -6.029642820358276367e-01 -4.985004067420959473e-01 3.614957332611083984e-01 -5.157812312245368958e-02 -2.456621974706649780e-01
1.808458566665649414e-01 2.230060845613479614e-01 2.300214022397994995e-01 -3.184152767062187195e-02 -7.060290575027465820e-01 1.562693715095520020e-01 5.120418071746826172e-01 -2.802774608135223389e-01
-1.443953961133956909e-01 1.126960590481758118e-01 7.680305093526840210e-02 1.166319996118545532e-01 -8.723919987678527832e-01 1.780608743429183960e-01 3.913179337978363037e-01 3.232100605964660645e-02
4.263677895069122314e-01 3.164772689342498779e-02 4.494823515415191650e-02 4.949510693550109863e-01 -4.291807413101196289e-01 1.370505094528198242e-01 1.473839282989501953e-01 -5.878018736839294434e-01
-2.427899837493896484e-01 9.856887906789779663e-02 3.104287683963775635e-01 -2.013066709041595459e-01 -3.294934928417205811e-01 3.726077675819396973e-01 -6.618884801864624023e-01 -3.300726413726806641e-01
-8.914623409509658813e-02 -4.819853305816650391e-01 -1.516130417585372925e-01 -1.336187422275543213e-01 -3.186398744583129883e-01 3.259053528308868408e-01 4.012174010276794434e-01 -5.917614698410034180e-01
2.759650535881519318e-02 -3.644914031028747559e-01 7.934838533401489258e-02 2.977894805371761322e-02 -2.247202396392822266e-01 6.260999441146850586e-01 4.217792451381683350e-01 -4.886751770973205566e-01
8.683376759290695190e-02 -4.876610934734344482e-01 2.953499853610992432e-01 4.198646247386932373e-01 -3.379021883010864258e-01 4.091424643993377686e-01 -7.722945511341094971e-02 -4.512080252170562744e-01
-3.650581836700439453e-01 -5.597568154335021973e-01 -3.209201246500015259e-02 5.891752988100051880e-02 -4.354772865772247314e-01 5.033328756690025330e-02 -4.906754475086927414e-03 -5.972483754158020020e-01
3.047604858875274658e-01 -1.564534567296504974e-02 -5.965054631233215332e-01 3.699123263359069824e-01 -3.701060414314270020e-01 5.005368590354919434e-01 -8.260165899991989136e-02 -1.410101354122161865e-01
3.246918618679046631e-01 -2.007859796285629272e-01 3.951026499271392822e-01 -3.770149052143096924e-01 -4.968567490577697754e-01 2.738486230373382568e-01 2.503047585487365723e-01 -4.141277372837066650e-01
2.129191607236862183e-01 5.648073554039001465e-01 -3.465918600559234619e-01 -2.252550795674324036e-02 -4.670111835002899170e-01 3.019458055496215820e-01 1.685822457075119019e-01 -4.211101830005645752e-01
-5.174286197870969772e-03 -1.855640411376953125e-01 4.523676335811614990e-01 -2.207566201686859131e-01 -1.618869155645370483e-01 3.007632195949554443e-01 -2.961395978927612305e-01 -7.126041650772094727e-01
2.288296669721603394e-01 1.421367973089218140e-01 -5.706995129585266113e-01 -1.681633889675140381e-01 -1.646981835365295410e-01 6.537158489227294922e-01 -5.339491367340087891e-02 -3.407878875732421875e-01
-4.147801920771598816e-02 -1.736383512616157532e-02 -7.318668961524963379e-01 -6.004958972334861755e-02 -4.092682600021362305e-01 4.283056557178497314e-01 -3.021995127201080322e-01 -1.283435821533203125e-01
5.881486088037490845e-02 -3.283193409442901611e-01 -5.342352762818336487e-02 -1.046872604638338089e-02 -2.579284012317657471e-01 5.783632993698120117e-01 5.127775669097900391e-01 -4.709687232971191406e-01
1.331564635038375854e-01 1.142470687627792358e-01 -1.874770820140838623e-01 1.718702167272567749e-01 -4.877291619777679443e-01 4.636913537979125977e-01 -6.720348596572875977e-01 3.094273619353771210e-03
-9.003502130508422852e-02 -4.409139156341552734e-01 2.407454699277877808e-01 -3.189785778522491455e-01 -3.025972247123718262e-01 6.747789978981018066e-01 1.472371816635131836e-01 -2.630824446678161621e-01
-9.561177343130111694e-02 -2.325417101383209229e-01 2.691178917884826660e-01 -1.804827898740768433e-01 -8.097458630800247192e-02 7.744314074516296387e-01 9.870500117540359497e-02 -4.644787609577178955e-01
7.408308982849121094e-02 -3.500806093215942383e-01 2.905801832675933838e-01 -1.050575822591781616e-01 -1.205803602933883667e-01 8.218193650245666504e-01 6.176716834306716919e-02 -2.876450717449188232e-01
4.044486880302429199e-01 -3.094969987869262695e-01 2.276739180088043213e-01 -2.252328395843505859e-01 -7.684633880853652954e-02 5.949004292488098145e-01 9.778304025530815125e-03 -5.274090170860290527e-01
3.729532361030578613e-01 -2.741745114326477051e-01 -6.164205670356750488e-01 -1.647067964076995850e-01 -3.961125314235687256e-01 4.451591670513153076e-01 -1.047283783555030823e-02 -1.531347334384918213e-01
3.161886930465698242e-01 -4.013209342956542969e-01 2.425338029861450195e-01 -3.632830083370208740e-01 -2.826232910156250000e-01 3.011348843574523926e-01 5.140652135014533997e-02 -6.123464107513427734e-01
-4.601206779479980469e-01 -2.120732814073562622e-01 3.723794221878051758e-02 -6.165196746587753296e-02 -4.957829415798187256e-01 -9.885651618242263794e-02 -1.283898055553436279e-01 -6.826924085617065430e-01
-1.520085334777832031e-01 -3.361604213714599609e-01 8.272993564605712891e-02 4.499822258949279785e-01 -1.666585803031921387e-01 5.189567804336547852e-01 5.383171513676643372e-02 -5.954598188400268555e-01
2.778410017490386963e-01 3.084091246128082275e-01 -3.809754252433776855e-01 -4.141152501106262207e-01 -2.070248275995254517e-01 2.876252233982086182e-01 -9.451772272586822510e-02 -6.136230230331420898e-01
3.330629765987396240e-01 -3.642593324184417725e-01 1.551426798105239868e-01 -1.742205955088138580e-02 -3.379908204078674316e-01 4.798115491867065430e-01 4.089753329753875732e-01 -4.693546295166015625e-01
-2.806695103645324707e-01 2.298974692821502686e-01 1.142160668969154358e-01 -5.669624805450439453e-01 -5.131904482841491699e-01 4.723419845104217529e-01 -9.338439255952835083e-02 -1.966925859451293945e-01
-3.405397236347198486e-01 -5.281137228012084961e-01 2.288604378700256348e-01 -1.670926660299301147e-01 -3.893598616123199463e-01 4.853512644767761230e-01 1.196147277951240540e-01 -3.512220680713653564e-01
4.244143962860107422e-01 2.344013154506683350e-01 -1.935000717639923096e-02 -6.838305294513702393e-02 -3.889567852020263672e-01 1.781650483608245850e-01 -5.799450278282165527e-01 -4.904194772243499756e-01
5.830194950103759766e-01 -3.273994028568267822e-01 3.686491772532463074e-02 -4.766970872879028320e-02 -1.988509893417358398e-01 3.476558923721313477e-01 1.287643313407897949e-01 -6.101473569869995117e-01
4.604362547397613525e-01 -3.148975074291229248e-01 -3.077941834926605225e-01 7.433877885341644287e-02 -4.684767425060272217e-01 5.036757588386535645e-01 -3.122106492519378662e-01 1.339375525712966919e-01
-2.441437840461730957e-01 3.059556186199188232e-01 1.966476887464523315e-01 -4.235986769199371338e-01 -4.802929162979125977e-01 3.970777988433837891e-01 -3.291710317134857178e-01 -3.632810711860656738e-01
-2.108659222722053528e-02 2.525154352188110352e-01 9.891348332166671753e-02 6.680160760879516602e-01 -5.431252121925354004e-01 2.937204539775848389e-01 1.457701474428176880e-01 -2.779499590396881104e-01
-3.614140450954437256e-01 -1.752290129661560059e-01 1.921169906854629517e-01 1.455089300870895386e-01 -5.490704178810119629e-01 -1.369660049676895142e-01 -2.290917634963989258e-01 -6.386482715606689453e-01
7.374504208564758301e-02 -5.884736776351928711e-01 1.685491949319839478e-01 2.245052456855773926e-01 -3.681491911411285400e-01 1.128916591405868530e-01 -2.875083982944488525e-01 -5.818158984184265137e-01
-7.067584395408630371e-01 3.994020819664001465e-02 -3.081185519695281982e-01 -2.853756956756114960e-02 -4.983506798744201660e-01 3.170347213745117188e-01 -1.350842565298080444e-01 -1.898251324892044067e-01
9.156161546707153320e-02 -3.901841863989830017e-02 2.158847153186798096e-01 -1.164897996932268143e-02 -7.897121310234069824e-01 -1.247511338442564011e-02 5.062404870986938477e-01 -2.515386939048767090e-01
-6.364513635635375977e-01 2.668550014495849609e-01 -3.787998482584953308e-02 -1.944218873977661133e-01 -5.007780194282531738e-01 2.896909713745117188e-01 -7.820247858762741089e-02 -3.790358304977416992e-01
-2.923194766044616699e-01 2.057525217533111572e-01 1.625689268112182617e-01 4.317454099655151367e-01 -3.724391460418701172e-01 4.322937428951263428e-01 3.637920320034027100e-01 -4.488306045532226562e-01
-1.909055262804031372e-01 -2.472668141126632690e-01 4.021255373954772949e-01 4.501649141311645508e-01 -6.789832711219787598e-01 1.726682037115097046e-01 -1.836882233619689941e-01 -1.161324903368949890e-01
1.070049926638603210e-01 -3.766784071922302246e-01 3.341024219989776611e-01 -1.109873577952384949e-01 -3.905688226222991943e-01 5.879612565040588379e-01 3.329786062240600586e-01 -3.370513021945953369e-01
-1.611470729112625122e-01 -2.571232318878173828e-01 2.903422117233276367e-01 1.244032233953475952e-01 -2.165403217077255249e-02 5.430432558059692383e-01 -3.939540386199951172e-01 -5.979797840118408203e-01
-1.975498534739017487e-02 -4.935128688812255859e-01 2.891991734504699707e-01 1.612858176231384277e-01 -3.131910562515258789e-01 1.610961705446243286e-01 -3.766795694828033447e-01 -6.168285608291625977e-01
-1.766779422760009766e-01 -4.216547310352325439e-01 8.631040900945663452e-02 1.522887498140335083e-01 -2.232992798089981079e-01 1.555946767330169678e-01 -1.072785332798957825e-01 -8.214438557624816895e-01
1.360568702220916748e-01 2.716524899005889893e-01 -5.672516226768493652e-01 -7.859405875205993652e-02 -3.584085106849670410e-01 6.210062503814697266e-01 6.790045648813247681e-02 -2.470345944166183472e-01
-2.643292844295501709e-01 3.017999529838562012e-01 1.078264489769935608e-01 -5.448749661445617676e-01 -3.818165659904479980e-01 5.027275681495666504e-01 -2.057639658451080322e-01 -2.994561195373535156e-01
5.951703190803527832e-01 -3.257810473442077637e-01 1.642627418041229248e-01 4.798701032996177673e-02 -5.567030310630798340e-01 2.544699013233184814e-01 3.014367818832397461e-01 -2.116997390985488892e-01
2.131226211786270142e-01 -1.522615849971771240e-01 3.477447628974914551e-01 1.422171592712402344e-01 -2.063081413507461548e-02 7.087587118148803711e-01 -1.944760978221893311e-02 -5.358174443244934082e-01
5.178679823875427246e-01 -4.943951070308685303e-01 1.514032036066055298e-01 -2.854518778622150421e-02 -5.890148878097534180e-01 1.904583722352981567e-01 1.999120414257049561e-01 -2.011733651161193848e-01
-1.527565568685531616e-01 1.141943186521530151e-01 3.842023313045501709e-01 5.382877588272094727e-01 -5.125584006309509277e-01 1.867940723896026611e-01 -3.120451867580413818e-01 -3.623252809047698975e-01
2.782555818557739258e-01 -2.154333591461181641e-01 4.381976723670959473e-01 2.345316112041473389e-01 -2.651093602180480957e-01 4.100924134254455566e-01 2.158749476075172424e-02 -6.246723532676696777e-01
-1.813365519046783447e-01 1.974644213914871216e-01 1.588787138462066650e-02 3.624585270881652832e-01 -6.753765344619750977e-01 2.586251199245452881e-01 4.874399006366729736e-01 -1.894155740737915039e-01
-2.847264707088470459e-01 -1.123879179358482361e-01 3.790000081062316895e-02 3.390385806560516357e-01 -6.331476569175720215e-01 -1.719602942466735840e-01 -1.067664027214050293e-01 -5.899754166603088379e-01
-1.482502277940511703e-02 -5.364347696304321289e-01 1.709483563899993896e-01 4.889868497848510742e-01 -5.135489702224731445e-01 3.054597377777099609e-01 5.368503276258707047e-03 -2.943115830421447754e-01
3.999639451503753662e-01 -2.032807022333145142e-01 -5.683984756469726562e-01 -1.765531003475189209e-01 -4.817011654376983643e-01 4.283729493618011475e-01 -1.338651031255722046e-01 -1.048751100897789001e-01
2.920498549938201904e-01 -4.294819831848144531e-01 1.229825988411903381e-01 6.166806444525718689e-02 -7.081693410873413086e-01 6.581669300794601440e-02 3.260136544704437256e-01 -3.149665892124176025e-01
-4.509081691503524780e-02 5.277994871139526367e-01 -3.722067177295684814e-01 4.899268597364425659e-02 -4.611251652240753174e-01 2.032582461833953857e-01 2.614676356315612793e-01 -5.061035156250000000e-01
3.426015377044677734e-01 4.345335364341735840e-01 1.413277387619018555e-01 1.082197204232215881e-01 -4.184958934783935547e-01 3.966679573059082031e-01 -4.831308424472808838e-01 -3.101937174797058105e-01
-4.166817367076873779e-01 -2.478949427604675293e-01 -4.004943072795867920e-01 2.633516788482666016e-01 -7.254180908203125000e-01 -1.915402896702289581e-02 2.077973261475563049e-02 -9.024729579687118530e-02
1.534845083951950073e-01 -3.191471993923187256e-01 1.973433047533035278e-01 -2.602924406528472900e-01 -2.635247111320495605e-01 5.626156926155090332e-01 3.318368494510650635e-01 -5.213383436203002930e-01
3.773256540298461914e-01 2.407273463904857635e-02 -3.034781217575073242e-01 -2.105026841163635254e-01 -6.750156879425048828e-01 3.461303114891052246e-01 -3.808943033218383789e-01 -1.013536192476749420e-02
-2.416535615921020508e-01 -2.104427665472030640e-01 1.264058891683816910e-02 -4.639562964439392090e-01 -4.593657553195953369e-01 3.299223780632019043e-01 -5.966765880584716797e-01 -7.754884660243988037e-02
3.555257618427276611e-01 -1.217030212283134460e-01 3.755449056625366211e-01 1.137638166546821594e-01 -9.872093051671981812e-02 3.388942778110504150e-01 -2.533365786075592041e-01 -7.183586955070495605e-01
2.091449499130249023e-01 4.655072689056396484e-01 -3.865668177604675293e-02 -1.036276519298553467e-01 -6.047658920288085938e-01 3.025616407394409180e-01 4.538713991641998291e-01 -2.530682682991027832e-01
4.262198805809020996e-01 5.168198794126510620e-02 -2.839644849300384521e-01 -2.757774293422698975e-01 -5.901787877082824707e-01 1.540696024894714355e-01 -4.866339266300201416e-01 -2.238652557134628296e-01
-5.051434040069580078e-01 -1.063863001763820648e-02 -3.278217464685440063e-02 -1.143760755658149719e-01 -3.688586652278900146e-01 7.669306397438049316e-01 2.207487635314464569e-02 7.638103514909744263e-02
2.525731176137924194e-02 5.139842033386230469e-01 -2.857237458229064941e-01 2.087709307670593262e-01 -4.988335967063903809e-01 4.990367591381072998e-01 2.304376810789108276e-01 -2.428675889968872070e-01
1.527805626392364502e-01 -5.496099591255187988e-01 4.406403303146362305e-01 1.291225999593734741e-01 -4.697386324405670166e-01 3.024829924106597900e-01 -8.908315747976303101e-02 -3.790309429168701172e-01
2.369124144315719604e-01 3.377819359302520752e-01 -5.104008316993713379e-01 1.444121301174163818e-01 -6.055117845535278320e-01 2.023941874504089355e-01 2.229120284318923950e-01 -3.018514811992645264e-01
3.779195547103881836e-01 -1.155215054750442505e-01 -2.710334360599517822e-01 -2.149280309677124023e-01 -6.535733938217163086e-01 1.222890987992286682e-01 -5.206878781318664551e-01 -1.046416684985160828e-01
2.249969840049743652e-01 4.405301064252853394e-02 2.341148108243942261e-01 -4.281142354011535645e-01 -8.348194360733032227e-01 1.027817428112030029e-01 4.270489886403083801e-02 5.745036993175745010e-03
9.203756600618362427e-02 -1.827264130115509033e-01 3.868174850940704346e-01 4.555790722370147705e-01 -3.446116745471954346e-01 1.902450174093246460e-01 -3.014303147792816162e-01 -5.959441661834716797e-01
3.825269043445587158e-01 -5.218530446290969849e-02 -8.730839937925338745e-02 -1.068516671657562256e-01 -5.016303062438964844e-01 6.129902005195617676e-01 -4.224795103073120117e-01 1.613413542509078979e-01
2.185187637805938721e-01 3.239700198173522949e-01 -2.621586024761199951e-01 -3.500429391860961914e-01 -4.261198341846466064e-01 2.679305970668792725e-01 -5.050317049026489258e-01 -3.842056095600128174e-01
1.688581556081771851e-01 1.608021706342697144e-01 3.144091665744781494e-01 -5.173876881599426270e-01 -7.259574532508850098e-01 3.163046389818191528e-02 4.700781777501106262e-02 -2.210475206375122070e-01
4.936684072017669678e-01 -1.164744142442941666e-02 -5.679084062576293945e-01 9.743478149175643921e-02 -4.405007958412170410e-01 4.283339083194732666e-01 -8.411061018705368042e-02 -1.988894194364547729e-01
-3.810872733592987061e-01 -1.063669323921203613e-01 2.507878541946411133e-01 5.541750788688659668e-01 -5.488213300704956055e-01 1.922665387392044067e-01 -6.008329242467880249e-02 -3.628674745559692383e-01
4.593594968318939209e-01 -1.811094284057617188e-01 -4.958185553550720215e-01 -1.576788127422332764e-01 -5.412574410438537598e-01 3.918978273868560791e-01 -1.928740739822387695e-01 -4.178056120872497559e-02
3.162378668785095215e-01 -2.328983843326568604e-01 -6.566858887672424316e-01 -1.760745346546173096e-01 -4.941305816173553467e-01 2.864137887954711914e-01 -1.896476745605468750e-02 -2.386541068553924561e-01
-6.091738343238830566e-01 6.150421500205993652e-02 -1.730756759643554688e-01 -1.267261505126953125e-01 -5.666397213935852051e-01 3.055859804153442383e-01 -4.012281596660614014e-01 -6.051740422844886780e-02
1.425109896808862686e-02 5.874739289283752441e-01 -3.956666588783264160e-01 -9.604597836732864380e-02 -4.600393176078796387e-01 2.001193165779113770e-01 -7.188540697097778320e-02 -4.817083179950714111e-01
1.427545398473739624e-01 8.064422756433486938e-03 1.505187898874282837e-01 8.646563440561294556e-02 -7.651199102401733398e-01 -3.004335463047027588e-01 8.092496544122695923e-03 -5.231534838676452637e-01
-1.019514873623847961e-01 -5.099951028823852539e-01 1.197630092501640320e-01 3.402789235115051270e-01 -6.757007241249084473e-01 -6.201662495732307434e-02 -2.367552742362022400e-02 -3.720214366912841797e-01
1.111197471618652344e-01 -6.745612025260925293e-01 2.122032940387725830e-01 3.313867747783660889e-01 -3.527519702911376953e-01 4.506692588329315186e-01 -8.091372996568679810e-02 -2.090182602405548096e-01
-4.391570389270782471e-01 -4.483132064342498779e-02 -9.585742652416229248e-02 2.944578528404235840e-01 -8.350468277931213379e-01 3.116297535598278046e-02 -1.046837270259857178e-01 -2.014379948377609253e-03
-3.964162468910217285e-01 -1.423393785953521729e-01 -1.015562713146209717e-01 1.888911873102188110e-01 -8.178561925888061523e-01 1.987164318561553955e-01 2.597914338111877441e-01 2.705181390047073364e-02
2.241836190223693848e-01 -5.193058773875236511e-02 -1.559427827596664429e-01 -5.224564298987388611e-02 -5.650095343589782715e-01 4.847204983234405518e-01 -5.974023938179016113e-01 9.443496912717819214e-02
-2.266376316547393799e-01 -3.284368515014648438e-01 8.814505487680435181e-02 6.175211071968078613e-02 -2.632003724575042725e-01 2.990739885717630386e-03 -2.473859935998916626e-01 -8.358818292617797852e-01
-2.884991168975830078e-01 -1.947854161262512207e-01 3.481662273406982422e-01 -3.344730734825134277e-01 -6.187942028045654297e-01 3.772070109844207764e-01 -3.395313918590545654e-01 7.253985852003097534e-02
2.660132348537445068e-01 -2.986067719757556915e-02 -5.991207435727119446e-02 -6.022211313247680664e-01 -3.061353564262390137e-01 5.099223256111145020e-01 -4.059507548809051514e-01 -2.086864858865737915e-01
4.754418432712554932e-01 1.216521859169006348e-01 -4.920013993978500366e-02 1.197952479124069214e-01 -4.075266718864440918e-01 4.192038178443908691e-01 -6.021408438682556152e-01 -1.949384361505508423e-01
3.192686736583709717e-01 2.566070258617401123e-01 -1.409500241279602051e-01 -3.278805315494537354e-01 -2.347328215837478638e-01 8.020072579383850098e-01 7.227239757776260376e-02 -3.618847951292991638e-02
-1.486613452434539795e-01 1.435706019401550293e-01 4.442115500569343567e-02 2.097479999065399170e-01 -8.701021075248718262e-01 2.042693197727203369e-01 2.999059557914733887e-01 1.502418220043182373e-01
-6.667149066925048828e-01 1.581562012434005737e-01 -2.598398625850677490e-01 -1.235516741871833801e-01 -3.331642746925354004e-01 4.847843945026397705e-01 -1.243342459201812744e-01 -2.936373651027679443e-01
3.443520963191986084e-01 1.364468038082122803e-01 -6.880608946084976196e-02 1.299145817756652832e-01 -4.633245766162872314e-01 2.884698212146759033e-01 -6.847214102745056152e-01 -2.728810012340545654e-01
-1.443008482456207275e-01 4.518184363842010498e-01 2.991060912609100342e-01 -3.653810918331146240e-01 -6.062390208244323730e-01 3.540039360523223877e-01 -4.266227409243583679e-02 -2.395930737257003784e-01
2.907826937735080719e-02 8.917105942964553833e-02 -6.189692616462707520e-01 -3.469447791576385498e-01 -2.701475918292999268e-01 5.454922318458557129e-01 -1.454312354326248169e-01 -3.098673224449157715e-01
4.945205450057983398e-01 -2.185069471597671509e-01 -9.225284447893500328e-04 1.417158395051956177e-01 -2.802210450172424316e-01 4.744737222790718079e-02 -2.656746283173561096e-02 -7.785493135452270508e-01
-4.740880057215690613e-02 -5.233302116394042969e-01 3.690676987171173096e-01 -2.227195352315902710e-01 -3.352961540222167969e-01 5.857887268066406250e-01 -2.229880075901746750e-03 -2.872044444084167480e-01
1.360806971788406372e-01 3.094247877597808838e-01 1.161186620593070984e-01 -6.167374849319458008e-01 -6.177922487258911133e-01 1.592125445604324341e-01 -2.264961972832679749e-02 -2.904493808746337891e-01
-2.278903126716613770e-01 -1.464891880750656128e-01 5.498580336570739746e-01 -1.466294974088668823e-01 -5.803510546684265137e-01 3.650423288345336914e-01 -3.605655133724212646e-01 -5.188414081931114197e-02
-1.112478151917457581e-01 5.769500732421875000e-01 -4.262346625328063965e-01 -4.230996221303939819e-02 -4.912784397602081299e-01 2.858749926090240479e-01 -2.218412160873413086e-01 -3.146327435970306396e-01
4.244995713233947754e-01 -4.489651918411254883e-01 3.352013230323791504e-01 1.793254464864730835e-01 -4.394612610340118408e-01 2.209338992834091187e-01 1.865148171782493591e-02 -4.810684323310852051e-01
-9.780496358871459961e-02 -7.879042625427246094e-02 2.798780202865600586e-01 5.944927930831909180e-01 -4.271386861801147461e-01 2.043408155441284180e-01 -4.450685083866119385e-01 -3.608104288578033447e-01
-2.732849679887294769e-02 -1.831282526254653931e-01 4.682867825031280518e-01 -4.059571325778961182e-01 -6.517323851585388184e-01 5.340000241994857788e-02 -2.306750863790512085e-01 -3.174997568130493164e-01
2.860018610954284668e-01 6.281773746013641357e-02 -1.668556928634643555e-01 -2.932479791343212128e-02 -6.198880076408386230e-01 5.476940423250198364e-02 -6.587759852409362793e-01 -2.535932660102844238e-01
-3.184547722339630127e-01 -1.394065320491790771e-01 1.396085717715322971e-03 -2.997627854347229004e-01 -2.225032597780227661e-01 1.639603078365325928e-01 1.304702162742614746e-01 -8.341939449310302734e-01
-6.175887584686279297e-01 2.414374202489852905e-01 -3.014736771583557129e-01 -1.325255185365676880e-01 -5.334365367889404297e-01 2.289241701364517212e-01 -1.498152911663055420e-01 -3.040351867675781250e-01
-6.386246532201766968e-02 -6.410604715347290039e-01 1.099698245525360107e-01 1.847022771835327148e-01 -3.585796654224395752e-01 2.309930473566055298e-01 -3.888989239931106567e-02 -5.960748791694641113e-01
3.270374611020088196e-02 1.687264889478683472e-01 3.190302252769470215e-01 -5.963908433914184570e-01 -6.348741054534912109e-01 2.362453043460845947e-01 -1.262449771165847778e-01 -1.954094320535659790e-01
-1.330925375223159790e-01 -2.693921625614166260e-01 -1.127715408802032471e-01 -1.495571881532669067e-01 -3.122258782386779785e-01 4.508585631847381592e-01 5.495201945304870605e-01 -5.214390158653259277e-01
1.187143400311470032e-01 -2.724364995956420898e-01 -7.518403530120849609e-01 -1.577140390872955322e-01 -3.894880414009094238e-01 2.808351516723632812e-01 -1.880154609680175781e-01 -2.358569353818893433e-01
3.351101279258728027e-01 5.052985548973083496e-01 7.391145080327987671e-02 1.569803059101104736e-01 -4.343402683734893799e-01 2.995283305644989014e-01 -4.246796369552612305e-01 -3.788763880729675293e-01
-5.434142947196960449e-01 -2.255924046039581299e-02 2.535457015037536621e-01 1.855949461460113525e-01 -5.687239766120910645e-01 1.430344134569168091e-01 -7.674215361475944519e-03 -5.113670825958251953e-01
4.231109917163848877e-01 -8.534070849418640137e-02 -5.201267600059509277e-01 -1.705077290534973145e-01 -3.852459788322448730e-01 4.756692051887512207e-01 -3.433626890182495117e-01 -1.466826796531677246e-01
1.910120695829391479e-01 -9.472081810235977173e-02 -6.714636683464050293e-01 -2.354281544685363770e-01 -3.257348239421844482e-01 5.017151832580566406e-01 -1.117179766297340393e-01 -2.791958153247833252e-01
5.535923242568969727e-01 -1.075556129217147827e-01 -4.350552558898925781e-01 -1.064200401306152344e-01 -5.477694869041442871e-01 4.127043485641479492e-01 6.961186975240707397e-02 -7.840078324079513550e-02
3.921211063861846924e-01 2.518784105777740479e-01 -2.108650654554367065e-02 -1.030046623782254755e-04 -4.874280095100402832e-01 4.006581008434295654e-01 -5.793753266334533691e-01 -2.203743308782577515e-01
2.352824956178665161e-01 2.148787081241607666e-01 1.232645064592361450e-01 2.030845582485198975e-01 -8.680279850959777832e-01 1.198148876428604126e-01 2.628374993801116943e-01 -7.155559211969375610e-02
6.111710667610168457e-01 -1.014359369874000549e-01 -5.574011802673339844e-02 -1.624770462512969971e-01 -5.563603639602661133e-01 4.003415703773498535e-01 -3.409499824047088623e-01 -2.485603466629981995e-02
3.289115428924560547e-01 -1.599529236555099487e-01 -2.148128896951675415e-01 -2.480766922235488892e-01 -5.987352728843688965e-01 1.298790872097015381e-01 -5.874943137168884277e-01 -1.950473636388778687e-01
4.728050231933593750e-01 -5.051546692848205566e-01 1.558266431093215942e-01 4.113645292818546295e-03 -5.411711335182189941e-01 1.430426836013793945e-01 2.024791687726974487e-01 -3.776907026767730713e-01
1.524247229099273682e-01 -3.202371597290039062e-01 -1.299643795937299728e-02 8.877993375062942505e-02 -7.316277027130126953e-01 1.170287374407052994e-02 5.099898576736450195e-01 -2.658163309097290039e-01
-4.460271447896957397e-02 2.511746482923626900e-03 2.625538706779479980e-01 4.611436650156974792e-02 -6.275354623794555664e-01 -3.158590793609619141e-01 -2.673780620098114014e-01 -6.015684008598327637e-01
-5.646128058433532715e-01 2.644957900047302246e-01 -7.785464078187942505e-02 -1.610303372144699097e-01 -5.521582365036010742e-01 2.839229702949523926e-01 -3.692120015621185303e-01 -2.396955639123916626e-01
6.196235120296478271e-02 -5.416131019592285156e-01 2.231889963150024414e-01 4.765425920486450195e-01 -5.618245005607604980e-01 3.167062103748321533e-01 5.410027876496315002e-02 -8.386363834142684937e-02
2.066566050052642822e-01 5.236227512359619141e-01 -1.629076898097991943e-01 4.014516249299049377e-03 -3.456582725048065186e-01 4.630956649780273438e-01 3.148552179336547852e-01 -4.727433621883392334e-01
3.640373647212982178e-01 3.277316987514495850e-01 -4.040754213929176331e-02 3.427404910326004028e-02 -4.854593873023986816e-01 3.935747146606445312e-01 -5.572984814643859863e-01 -2.368707656860351562e-01
-1.980216801166534424e-01 1.268241088837385178e-02 1.212121918797492981e-01 -2.515435218811035156e-01 -7.278786301612854004e-01 1.957964450120925903e-01 -5.542836785316467285e-01 8.535920828580856323e-02
-3.874100148677825928e-01 -4.060280025005340576e-01 -2.090356200933456421e-01 5.731019973754882812e-01 -4.356810152530670166e-01 2.733168601989746094e-01 5.540987476706504822e-02 -2.128912508487701416e-01
2.416597157716751099e-01 3.631597757339477539e-01 -2.025331705808639526e-01 1.142409220337867737e-01 -5.975624918937683105e-01 4.737892746925354004e-01 4.052906930446624756e-01 -9.913226962089538574e-02
3.615171909332275391e-01 2.921283245086669922e-01 -4.057232737541198730e-01 3.319104611873626709e-01 -4.827843010425567627e-01 3.089926242828369141e-01 -3.504689633846282959e-01 -2.404263019561767578e-01
-1.869858354330062866e-01 -3.088413213845342398e-04 1.133208796381950378e-01 -3.936081230640411377e-01 -4.641590714454650879e-01 4.775351285934448242e-01 -5.858819484710693359e-01 -1.025973632931709290e-01
2.594440802931785583e-02 -2.129253000020980835e-01 4.508731663227081299e-01 -3.334421515464782715e-01 -5.801497697830200195e-01 3.300366699695587158e-01 -4.404755532741546631e-01 1.622907235287129879e-03
-2.558826506137847900e-01 -2.762483432888984680e-02 -4.055141657590866089e-02 2.629249393939971924e-01 -3.670784831047058105e-01 4.614197611808776855e-01 6.071162223815917969e-01 -3.830690085887908936e-01
-1.404675841331481934e-01 -7.292797416448593140e-02 4.416036009788513184e-01 4.235197305679321289e-01 -6.178967356681823730e-01 2.741976678371429443e-01 7.693835347890853882e-02 -3.710353374481201172e-01
1.234385371208190918e-02 -5.145518779754638672e-01 1.557365655899047852e-01 3.817376792430877686e-01 -2.812683582305908203e-01 4.313206076622009277e-01 1.221902221441268921e-01 -5.338791608810424805e-01
2.422128170728683472e-01 1.150508746504783630e-01 2.790732085704803467e-01 5.992231890559196472e-02 -6.270614862442016602e-01 -2.470252662897109985e-01 -8.783453702926635742e-02 -6.202269196510314941e-01
-3.161763772368431091e-02 -2.531021237373352051e-01 5.364591255784034729e-02 6.744051575660705566e-01 -4.305049777030944824e-01 3.553491830825805664e-01 1.293326020240783691e-01 -3.858820497989654541e-01
5.856634974479675293e-01 -3.933683633804321289e-01 6.994508951902389526e-02 -2.719589173793792725e-01 -2.344011068344116211e-01 2.721847891807556152e-01 5.646010488271713257e-02 -5.396197438240051270e-01
-3.909173011779785156e-01 4.251567721366882324e-01 7.670100033283233643e-02 4.486747086048126221e-01 -4.600163698196411133e-01 3.030367195606231689e-01 -2.753056585788726807e-01 -2.828318774700164795e-01
5.587788298726081848e-02 1.313131419010460377e-03 5.076851248741149902e-01 -2.053232789039611816e-01 -7.838861942291259766e-01 2.503564655780792236e-01 -7.654137909412384033e-02 1.181504577398300171e-01
-5.652985349297523499e-02 4.658747613430023193e-01 -5.345605015754699707e-01 2.542602457106113434e-02 -3.262960910797119141e-01 2.648308575153350830e-01 -2.324310541152954102e-01 -5.125766992568969727e-01
2.183603197336196899e-01 -1.081918627023696899e-01 -8.065901696681976318e-02 3.408854454755783081e-02 -1.444941908121109009e-01 1.125117018818855286e-01 1.195855215191841125e-01 -9.408013820648193359e-01
3.374814093112945557e-01 3.894878625869750977e-01 2.121812403202056885e-01 1.323190927505493164e-01 -4.239656925201416016e-01 3.367367982864379883e-01 -5.451723933219909668e-01 -2.855253517627716064e-01
-8.717987686395645142e-03 -5.214370321482419968e-03 1.950372196733951569e-02 -1.110492944717407227e-01 -8.547363877296447754e-01 2.719341516494750977e-01 -3.357370495796203613e-01 2.644665539264678955e-01
-2.241402417421340942e-01 -1.271269768476486206e-01 1.774929463863372803e-01 2.764325588941574097e-02 -4.597267508506774902e-01 8.039866685867309570e-01 8.285436034202575684e-02 1.916348338127136230e-01
5.541425943374633789e-01 -1.554112434387207031e-01 1.452211588621139526e-01 -2.498734928667545319e-02 -5.761373639106750488e-01 1.463333517313003540e-01 3.836714625358581543e-01 -3.827641904354095459e-01
-2.070215642452239990e-01 -3.844945430755615234e-01 3.095694780349731445e-01 -2.429199218750000000e-01 -6.773856878280639648e-01 1.940897554159164429e-01 -3.708497583866119385e-01 1.428669095039367676e-01
2.576812207698822021e-01 7.217353209853172302e-03 -6.803458184003829956e-02 3.370208740234375000e-01 -1.979644745588302612e-01 1.496484726667404175e-01 1.496933102607727051e-01 -8.551864624023437500e-01
-1.977577805519104004e-01 -3.433111011981964111e-01 1.679733842611312866e-01 3.634704053401947021e-01 -3.675361573696136475e-01 7.196208834648132324e-02 -1.778602451086044312e-01 -7.147083282470703125e-01
-5.727598071098327637e-01 1.939256861805915833e-02 -3.206537365913391113e-01 2.912722760811448097e-03 -2.045580297708511353e-01 7.100162506103515625e-01 -1.104482710361480713e-01 -1.028451919555664062e-01
-4.895758926868438721e-01 9.819851070642471313e-02 3.281976282596588135e-02 -1.443489342927932739e-01 -3.531094491481781006e-01 7.679699659347534180e-01 1.157004907727241516e-01 -3.013172373175621033e-02
1.159471571445465088e-01 1.723098009824752808e-01 -5.772973299026489258e-01 -2.506277859210968018e-01 -1.960829794406890869e-01 6.166578531265258789e-01 -1.354882270097732544e-01 -3.517193496227264404e-01
3.390649855136871338e-01 4.546620845794677734e-01 7.649761158972978592e-03 6.659787148237228394e-02 -3.950925767421722412e-01 4.161982834339141846e-01 -5.021455883979797363e-01 -3.038986027240753174e-01
-1.796008944511413574e-01 -3.544528484344482422e-01 -1.461023241281509399e-01 3.076626919209957123e-02 -1.045324057340621948e-01 6.972897648811340332e-01 3.631936609745025635e-01 -4.367661476135253906e-01
-3.397900164127349854e-01 -5.124052166938781738e-01 1.123826503753662109e-01 -1.263906210660934448e-01 -4.193432927131652832e-01 6.827560067176818848e-02 -1.664363890886306763e-01 -6.206188797950744629e-01
9.259139001369476318e-02 3.560383617877960205e-01 -1.384263485670089722e-01 3.778119385242462158e-01 -5.792468190193176270e-01 2.037084549665451050e-01 -5.424290299415588379e-01 -1.775006949901580811e-01
6.924726068973541260e-02 3.345006108283996582e-01 1.223867163062095642e-01 -5.762171745300292969e-01 -3.920013308525085449e-01 5.021841526031494141e-01 -2.784270048141479492e-01 -2.300736159086227417e-01
-2.696254253387451172e-01 -3.823776543140411377e-01 6.674811709672212601e-03 2.448325753211975098e-01 -2.395066916942596436e-01 8.065710663795471191e-01 9.701561927795410156e-02 -6.139738857746124268e-02
2.226712554693222046e-01 2.501377463340759277e-01 -2.964852750301361084e-02 -1.570243202149868011e-02 -8.475699424743652344e-01 2.750366926193237305e-01 2.731833755970001221e-01 1.344392895698547363e-01
-8.435108512639999390e-02 7.941313087940216064e-02 1.180066317319869995e-01 9.698960930109024048e-02 -9.236441850662231445e-01 1.500942260026931763e-01 2.188179939985275269e-01 1.992933005094528198e-01
4.515124559402465820e-01 -8.315810561180114746e-02 -5.098302960395812988e-01 -2.058007568120956421e-01 -4.371719956398010254e-01 4.367366433143615723e-01 -2.734359800815582275e-01 -1.741120517253875732e-01
-2.140930891036987305e-01 -2.739042639732360840e-01 1.904901862144470215e-01 -3.440268337726593018e-01 -3.434134721755981445e-01 3.677089512348175049e-01 2.338319122791290283e-01 -6.455072760581970215e-01
-5.337588191032409668e-01 2.784917652606964111e-01 -5.024668201804161072e-02 -1.793008148670196533e-01 -6.019187569618225098e-01 2.622403800487518311e-01 -3.754821419715881348e-01 -1.755207180976867676e-01
-8.313442766666412354e-02 2.556861639022827148e-01 -7.333040237426757812e-02 5.309899449348449707e-01 -6.208496689796447754e-01 2.110544145107269287e-01 2.930049002170562744e-01 -3.528960049152374268e-01
4.267791807651519775e-01 7.901377230882644653e-02 -3.535244464874267578e-01 -1.132863089442253113e-01 -6.503101587295532227e-01 4.725992977619171143e-01 -1.348819732666015625e-01 9.673024713993072510e-02
-2.300325930118560791e-01 1.431220211088657379e-02 1.065475791692733765e-01 6.826539039611816406e-01 -2.637954652309417725e-01 3.950303196907043457e-01 -9.245172142982482910e-02 -4.851053059101104736e-01
1.659873574972152710e-01 -4.099100828170776367e-01 4.279924929141998291e-01 2.529962956905364990e-01 -6.190762519836425781e-01 2.611189708113670349e-02 -3.093423247337341309e-01 -2.785811424255371094e-01
2.592210471630096436e-01 1.698502749204635620e-01 -6.491755247116088867e-01 -9.787878394126892090e-02 -3.890297710895538330e-01 4.616680443286895752e-01 -6.191568076610565186e-02 -3.234674632549285889e-01
-1.551279127597808838e-01 -2.303143292665481567e-01 4.374936223030090332e-01 -3.806329071521759033e-01 -6.108046174049377441e-01 3.012038171291351318e-01 -2.917041778564453125e-01 -1.941942125558853149e-01
-3.090022802352905273e-01 -5.522469282150268555e-01 2.242897301912307739e-01 3.568022251129150391e-01 -4.796549379825592041e-01 4.090508818626403809e-01 -5.177327990531921387e-02 -1.478348821401596069e-01
-1.669759601354598999e-01 1.056991815567016602e-01 1.312521249055862427e-01 -4.505814313888549805e-01 -5.143901705741882324e-01 6.750448942184448242e-01 -1.256583184003829956e-01 6.799228489398956299e-02
-2.334849089384078979e-01 1.122013255953788757e-01 -2.707814872264862061e-01 5.981512367725372314e-02 -1.356117576360702515e-01 8.973878622055053711e-01 -1.796887367963790894e-01 -3.428169526159763336e-03
5.019487440586090088e-02 -2.855373919010162354e-01 4.394870400428771973e-01 4.042181074619293213e-01 -6.062103509902954102e-01 4.095826745033264160e-01 -1.326784789562225342e-01 8.096475154161453247e-02
1.772523224353790283e-01 1.291638463735580444e-01 3.507072478532791138e-02 4.914952069520950317e-02 -9.478525519371032715e-01 -7.217004895210266113e-03 2.206394523382186890e-01 3.307980298995971680e-02
1.218501925468444824e-01 -3.674932420253753662e-01 2.659413814544677734e-01 5.072164535522460938e-01 -5.162362456321716309e-01 1.799400746822357178e-01 -1.681831851601600647e-02 -4.721725285053253174e-01
1.762744039297103882e-01 -6.036454439163208008e-01 2.712859511375427246e-01 1.681457906961441040e-01 -4.218311309814453125e-01 1.651386916637420654e-01 -1.454830020666122437e-01 -5.256357192993164062e-01
-2.835843712091445923e-02 1.140328943729400635e-01 -2.436396032571792603e-01 1.680081039667129517e-01 -5.337522625923156738e-01 7.085213065147399902e-01 3.168633282184600830e-01 1.063441112637519836e-01
2.753285467624664307e-01 -2.525281608104705811e-01 1.883903890848159790e-01 9.307353757321834564e-03 7.668126374483108521e-02 8.123723268508911133e-01 -9.619496017694473267e-02 -3.869933187961578369e-01
-3.328146934509277344e-01 -3.254623413085937500e-01 3.429130613803863525e-01 -2.551690340042114258e-01 -2.899758815765380859e-01 6.063006520271301270e-01 -8.569219708442687988e-02 -3.762692809104919434e-01
6.926485151052474976e-02 3.505657017230987549e-01 -4.299448728561401367e-01 -3.846667706966400146e-01 -2.482616603374481201e-01 3.485436141490936279e-01 -3.080157339572906494e-01 -5.113654732704162598e-01
5.138002634048461914e-01 -1.358483545482158661e-02 -8.537383750081062317e-03 -2.620410621166229248e-01 -4.479134976863861084e-01 5.420736670494079590e-01 -4.153165221214294434e-01 -1.133098546415567398e-02
3.883304893970489502e-01 -5.566293373703956604e-02 -7.871685177087783813e-02 -1.522730439901351929e-01 -6.099723577499389648e-01 1.601018756628036499e-01 -6.373190879821777344e-01 -1.133279949426651001e-01
-4.983620941638946533e-01 -2.329835295677185059e-01 -1.690551489591598511e-01 1.623464822769165039e-01 -3.206178545951843262e-01 7.284843325614929199e-01 9.326066076755523682e-02 1.532934978604316711e-02
-2.575098574161529541e-01 -4.656909406185150146e-01 9.935450553894042969e-02 -1.157623976469039917e-01 -3.188398480415344238e-01 7.065696716308593750e-01 2.637150585651397705e-01 -1.519981175661087036e-01
2.049288153648376465e-01 1.161771267652511597e-01 -1.422797590494155884e-01 2.406247407197952271e-01 -5.008339285850524902e-01 4.829339981079101562e-01 -6.170737147331237793e-01 3.903149813413619995e-02
3.993973135948181152e-01 -6.291887909173965454e-02 -6.412124037742614746e-01 -1.751036942005157471e-01 -3.927570283412933350e-01 4.376262128353118896e-01 -7.837422937154769897e-02 -2.068606615066528320e-01
-2.370250076055526733e-01 -2.494535036385059357e-02 3.610051572322845459e-01 -1.883904784917831421e-01 -3.772254586219787598e-01 1.900682896375656128e-01 -6.077997684478759766e-01 -4.790987670421600342e-01
-4.446389079093933105e-01 -2.352589964866638184e-01 -3.516150414943695068e-01 1.544883102178573608e-02 -1.690485775470733643e-01 7.057097554206848145e-01 -3.101175427436828613e-01 1.734772138297557831e-02
2.013548016548156738e-01 -4.887816607952117920e-01 4.000308215618133545e-01 3.634383976459503174e-01 -4.627602100372314453e-01 4.463176131248474121e-01 -4.031824693083763123e-02 -1.160369813442230225e-01
-9.421673417091369629e-02 -2.088144570589065552e-01 1.329115219414234161e-02 3.296430706977844238e-01 -3.373174071311950684e-01 4.643412530422210693e-01 5.219844579696655273e-01 -4.866362512111663818e-01
2.422673627734184265e-03 -3.050941526889801025e-01 3.399458825588226318e-01 -2.906501591205596924e-01 -7.878126949071884155e-02 3.801346421241760254e-01 -4.364759027957916260e-01 -6.046907305717468262e-01
1.633943319320678711e-01 -2.188009470701217651e-01 -7.446250319480895996e-01 1.503890752792358398e-01 -3.435859382152557373e-01 1.956854760646820068e-01 -2.103015631437301636e-01 -3.844139873981475830e-01
1.258669942617416382e-01 2.227175533771514893e-01 -5.437798500061035156e-01 -4.111017286777496338e-02 -4.737728536128997803e-01 4.112876951694488525e-01 3.401828408241271973e-01 -3.575265407562255859e-01
1.607572883367538452e-01 3.284586369991302490e-01 -6.185285747051239014e-02 3.377902507781982422e-01 -3.093606233596801758e-01 2.330483645200729370e-01 -6.462130546569824219e-01 -4.251319766044616699e-01
1.104797720909118652e-01 2.168408930301666260e-01 1.180309057235717773e-01 -4.848400503396987915e-02 -9.327852725982666016e-01 5.248044803738594055e-02 2.049573957920074463e-01 9.819387644529342651e-02
1.647788286209106445e-01 -1.834322065114974976e-01 4.604066908359527588e-01 2.199356406927108765e-01 -6.327665448188781738e-01 -7.888326048851013184e-02 -2.361725717782974243e-01 -4.652537405490875244e-01
-1.021421998739242554e-01 3.528314530849456787e-01 -4.921227693557739258e-01 -2.816520035266876221e-01 -3.491584360599517822e-01 2.948036193847656250e-01 3.225696384906768799e-01 -4.803043901920318604e-01
-4.323544800281524658e-01 -3.462953865528106689e-01 2.908947169780731201e-01 -1.745116114616394043e-01 -3.493653833866119385e-01 6.525018215179443359e-01 7.884981483221054077e-02 -1.550579667091369629e-01
4.757048487663269043e-01 -5.123040676116943359e-01 6.052923575043678284e-02 -5.199920758605003357e-02 -5.401139855384826660e-01 3.982041403651237488e-02 2.054550349712371826e-01 -4.115349650382995605e-01
-1.593004539608955383e-02 -5.341370701789855957e-01 3.588604629039764404e-01 2.650572061538696289e-01 -4.100416898727416992e-01 2.245495915412902832e-01 -3.166562020778656006e-01 -4.433730244636535645e-01
1.695134192705154419e-01 1.055430173873901367e-01 -1.965452879667282104e-01 -3.949562311172485352e-01 -6.100428700447082520e-01 2.326532900333404541e-01 2.229370623826980591e-01 -5.380748510360717773e-01
-5.571086704730987549e-02 -3.633625805377960205e-01 1.621439158916473389e-01 5.443755984306335449e-01 -3.332062065601348877e-01 5.464763045310974121e-01 2.565702497959136963e-01 -2.583361864089965820e-01
-5.167884826660156250e-01 4.356287121772766113e-01 7.965152710676193237e-02 -2.963909879326820374e-02 -3.801136612892150879e-01 3.008481264114379883e-01 -3.732106387615203857e-01 -4.020602703094482422e-01
-4.911858439445495605e-01 -1.236913166940212250e-02 -8.285777270793914795e-02 5.797862410545349121e-01 -5.152934789657592773e-01 2.123934626579284668e-01 2.859084494411945343e-02 -3.226613700389862061e-01
5.640126019716262817e-02 -6.041453480720520020e-01 2.767241299152374268e-01 3.376796841621398926e-01 -5.034664869308471680e-01 4.309015274047851562e-01 7.227934431284666061e-03 -4.490929469466209412e-02
-1.373716294765472412e-01 4.799779951572418213e-01 -2.530983984470367432e-01 -1.525167077779769897e-01 -2.637668251991271973e-01 6.216229200363159180e-01 3.110910654067993164e-01 -3.326624631881713867e-01
9.308461099863052368e-02 -3.126937747001647949e-01 1.970657706260681152e-01 5.612787008285522461e-01 -6.326242089271545410e-01 -1.505704317241907120e-02 -1.988024562597274780e-01 -3.157953917980194092e-01
-1.350060552358627319e-01 1.494784653186798096e-01 2.228278666734695435e-01 -5.584025979042053223e-01 -6.593335270881652832e-01 3.490691483020782471e-01 -1.950947642326354980e-01 -5.772181227803230286e-02
-2.435889691114425659e-01 -3.030533790588378906e-01 -6.748006492853164673e-02 -1.510073989629745483e-01 -3.819587826728820801e-01 4.602102935314178467e-01 5.369725227355957031e-01 -4.188565015792846680e-01
8.666133135557174683e-02 2.951382398605346680e-01 -5.301690697669982910e-01 -8.429948240518569946e-02 -1.330519467592239380e-01 3.124827444553375244e-01 -3.097465634346008301e-01 -6.371077895164489746e-01
1.444467157125473022e-01 1.656253933906555176e-01 -1.345578730106353760e-01 2.872210144996643066e-01 -5.604258775711059570e-01 2.666241228580474854e-01 -6.732209920883178711e-01 -1.127366870641708374e-01
-6.008434891700744629e-01 2.511043846607208252e-01 -3.213566839694976807e-01 8.107526600360870361e-02 -5.135399103164672852e-01 3.544384539127349854e-01 -2.389035373926162720e-01 -1.402342170476913452e-01
3.430162370204925537e-01 4.547960758209228516e-01 -2.262664400041103363e-02 2.397409975528717041e-01 -3.434268832206726074e-01 2.139408439397811890e-01 -4.518120288848876953e-01 -4.996658563613891602e-01
6.575655192136764526e-02 -4.991920590400695801e-01 3.692071139812469482e-01 5.546421557664871216e-02 -7.033542990684509277e-01 2.446634620428085327e-01 1.772996783256530762e-01 -1.452258676290512085e-01
1.808699816465377808e-01 2.692322731018066406e-01 7.532398402690887451e-02 1.881869584321975708e-01 -1.635776162147521973e-01 1.850845813751220703e-01 2.363742440938949585e-01 -8.583852648735046387e-01
2.867947518825531006e-01 3.502548933029174805e-01 -2.983296513557434082e-01 -1.417803168296813965e-01 -4.718293845653533936e-01 7.860504835844039917e-02 -4.126935303211212158e-01 -5.355840921401977539e-01
8.586304634809494019e-02 -6.077936291694641113e-02 -6.945642828941345215e-01 -2.617286443710327148e-01 -2.585119605064392090e-01 4.188313484191894531e-01 -1.587042212486267090e-01 -4.130094647407531738e-01
-3.927453607320785522e-02 -3.729563653469085693e-01 2.838863432407379150e-01 4.578559696674346924e-01 -5.989977121353149414e-01 1.156564354896545410e-01 -1.096591539680957794e-02 -4.436697661876678467e-01
-5.966399312019348145e-01 1.598815470933914185e-01 -4.206141531467437744e-01 1.039271522313356400e-02 -5.234234333038330078e-01 1.079732626676559448e-01 -2.027896791696548462e-01 -3.386451005935668945e-01
-9.577974677085876465e-02 -1.742302626371383667e-01 1.424537301063537598e-01 -3.121260106563568115e-01 -3.277474343776702881e-01 6.200495958328247070e-01 4.705645740032196045e-01 -3.597825169563293457e-01
6.420159339904785156e-02 8.312991261482238770e-02 -6.365651637315750122e-02 4.473648667335510254e-01 -6.702330708503723145e-01 2.325936853885650635e-01 4.851781129837036133e-01 -2.146394252777099609e-01
-3.988475203514099121e-01 -4.911152720451354980e-01 1.257078051567077637e-01 2.506281733512878418e-01 -4.736936390399932861e-01 1.216549724340438843e-01 -1.456837505102157593e-01 -5.105881094932556152e-01
3.623901009559631348e-01 6.701494753360748291e-02 3.661870956420898438e-01 2.206548750400543213e-01 -1.280644237995147705e-01 6.081175208091735840e-01 1.273275911808013916e-01 -5.281866192817687988e-01
-3.390483260154724121e-01 -4.158772155642509460e-02 2.014904618263244629e-01 -3.987262547016143799e-01 -4.686760008335113525e-01 4.042214453220367432e-01 -5.283595919609069824e-01 -1.466960608959197998e-01
1.414380967617034912e-01 -5.314553976058959961e-01 3.009276092052459717e-01 3.529554009437561035e-01 -6.709234118461608887e-01 1.385503858327865601e-01 -1.108850911259651184e-01 -2.802924439311027527e-02
-1.923581659793853760e-01 -5.429937243461608887e-01 6.899252533912658691e-02 -1.061730831861495972e-01 -3.798623979091644287e-01 3.709531202912330627e-02 -7.631321996450424194e-02 -7.075508236885070801e-01
-4.763630926609039307e-01 5.623869225382804871e-02 -2.526596188545227051e-01 4.851195216178894043e-01 -6.151322722434997559e-01 6.577248126268386841e-02 -1.298089772462844849e-01 -2.667835056781768799e-01
-2.546543478965759277e-01 -2.150166220963001251e-02 3.694342970848083496e-01 -4.136858582496643066e-01 -5.254704952239990234e-01 4.718207716941833496e-01 -3.493185043334960938e-01 -7.945810258388519287e-02
2.425819784402847290e-01 -5.059538483619689941e-01 2.431700378656387329e-01 4.248519837856292725e-01 -4.295675158500671387e-01 4.570620357990264893e-01 1.627003997564315796e-01 -1.600888818502426147e-01
-2.115230858325958252e-01 -4.376496374607086182e-02 2.553506195545196533e-01 -4.671010375022888184e-01 -4.785442054271697998e-01 6.502595543861389160e-01 -1.337389647960662842e-01 -1.506946422159671783e-02
-3.619482517242431641e-01 -2.650893926620483398e-01 3.396062925457954407e-02 3.335716426372528076e-01 -2.644412219524383545e-01 2.894966900348663330e-01 1.747859716415405273e-01 -7.085265517234802246e-01
-3.954719305038452148e-01 1.949694938957691193e-02 -3.416226506233215332e-01 4.694249033927917480e-01 -6.802339553833007812e-01 6.492318958044052124e-02 -1.694929748773574829e-01 -1.024453192949295044e-01
-3.675248026847839355e-01 -2.453743517398834229e-01 -5.910230800509452820e-02 -1.581362262368202209e-02 -3.802503049373626709e-01 2.941032648086547852e-01 4.692638218402862549e-01 -5.913361310958862305e-01
-4.205662906169891357e-01 -5.230922102928161621e-01 5.985726416110992432e-02 -8.127126097679138184e-02 -3.821307420730590820e-01 7.779540866613388062e-02 -3.015712797641754150e-01 -5.443246960639953613e-01
5.140420794486999512e-01 -4.565114676952362061e-01 3.221772313117980957e-01 1.298721730709075928e-01 -4.590895771980285645e-01 1.552014052867889404e-01 -8.114781230688095093e-02 -4.065185189247131348e-01
-2.277194112539291382e-01 -6.493549328297376633e-03 3.647873401641845703e-01 -3.815165758132934570e-01 -5.120183825492858887e-01 2.113663703203201294e-01 -5.230397582054138184e-01 -2.984423637390136719e-01
-5.081623792648315430e-01 3.152071535587310791e-01 -4.136016666889190674e-01 1.463569551706314087e-01 -3.239351511001586914e-01 5.452336072921752930e-01 -8.613519370555877686e-02 -2.007377892732620239e-01
-6.694881618022918701e-02 -1.931608915328979492e-01 8.311298489570617676e-02 3.406306505203247070e-01 -2.488354891538619995e-01 6.186215281486511230e-01 4.943487644195556641e-01 -3.824620246887207031e-01
-1.887979656457901001e-01 -4.776535034179687500e-01 3.687387108802795410e-01 1.691025942564010620e-01 -4.908357560634613037e-01 4.515092670917510986e-01 1.083261370658874512e-01 -3.392986357212066650e-01
2.597289085388183594e-01 1.521885991096496582e-01 -5.768249034881591797e-01 -2.086684405803680420e-01 -2.373633831739425659e-01 3.998132050037384033e-01 -3.588465750217437744e-01 -4.337593913078308105e-01
3.192209005355834961e-01 2.717432975769042969e-01 4.187491536140441895e-01 -3.804301470518112183e-02 -1.896810084581375122e-01 4.742524623870849609e-01 9.684694558382034302e-02 -6.141511797904968262e-01
-1.888588666915893555e-01 -6.472886204719543457e-01 3.856544569134712219e-02 3.511981368064880371e-01 -4.486438632011413574e-01 4.664910137653350830e-01 -3.836017102003097534e-02 -1.247614528983831406e-02
-5.475892424583435059e-01 -2.520191371440887451e-01 1.447126120328903198e-01 -9.678731113672256470e-02 -3.044201731681823730e-01 7.005401849746704102e-01 8.241239935159683228e-02 -1.268976032733917236e-01
-4.163582324981689453e-01 -1.066402345895767212e-01 2.815766036510467529e-01 -2.797432541847229004e-01 -2.535542249679565430e-01 1.805169284343719482e-01 -3.092408776283264160e-01 -6.820747852325439453e-01
-1.852765232324600220e-01 -2.068788558244705200e-01 1.080465391278266907e-01 6.068717837333679199e-01 -5.056567192077636719e-01 6.616119295358657837e-02 -1.961672306060791016e-01 -4.943267107009887695e-01
-2.121254615485668182e-02 -6.464247703552246094e-01 1.769685149192810059e-01 3.501538634300231934e-01 -5.859706401824951172e-01 1.688442826271057129e-01 -4.739500954747200012e-02 -2.316102385520935059e-01
3.607532382011413574e-02 4.930321574211120605e-01 3.859180808067321777e-01 4.396818578243255615e-02 -4.410744905471801758e-01 4.352344200015068054e-02 -2.020021826028823853e-01 -6.062226295471191406e-01
-2.444461882114410400e-01 -1.540874987840652466e-01 7.645480334758758545e-03 1.659376174211502075e-01 -5.648139715194702148e-01 -3.046885132789611816e-01 -3.560491800308227539e-01 -5.918516516685485840e-01
-1.106512732803821564e-02 3.354146778583526611e-01 -6.420178413391113281e-01 1.560099516063928604e-02 -3.294395804405212402e-01 2.232670485973358154e-01 -1.575651317834854126e-01 -5.401286482810974121e-01
3.199037909507751465e-01 1.977609544992446899e-01 3.431690335273742676e-01 4.525588825345039368e-03 -6.174464821815490723e-01 -9.598404169082641602e-02 1.725834608078002930e-01 -5.661523342132568359e-01
-2.240551561117172241e-01 3.050521016120910645e-01 -6.996320188045501709e-02 -2.667782604694366455e-01 -3.977627158164978027e-01 6.174574494361877441e-01 4.017733633518218994e-01 -2.824649214744567871e-01
1.377215236425399780e-01 1.537907868623733521e-01 3.080601096153259277e-01 -4.887349307537078857e-01 -7.623727321624755859e-01 6.277921050786972046e-02 -1.591123044490814209e-01 -1.146653369069099426e-01
-2.179745435714721680e-01 4.024081304669380188e-02 -1.182205080986022949e-01 -1.158913522958755493e-01 -1.647257804870605469e-01 7.422720789909362793e-01 -5.858200788497924805e-01 -4.661823809146881104e-02
-2.094012871384620667e-02 1.748560816049575806e-01 6.032804772257804871e-02 1.791478544473648071e-01 -7.390193343162536621e-01 -3.873171806335449219e-01 -1.356048732995986938e-01 -4.676543772220611572e-01
2.692520022392272949e-01 -2.197702378034591675e-01 -5.528869628906250000e-01 -4.331387206912040710e-02 -6.494498252868652344e-01 3.744741976261138916e-01 9.084410965442657471e-03 9.770167618989944458e-02
-2.022692412137985229e-01 -4.784658551216125488e-02 -1.941944956779479980e-01 -1.378308832645416260e-01 -2.953443210572004318e-03 4.601998031139373779e-01 -6.888262629508972168e-01 -4.624011516571044922e-01
-2.203545123338699341e-01 -2.182533144950866699e-01 9.126252681016921997e-02 -5.109342932701110840e-01 -5.917847901582717896e-02 4.231393337249755859e-01 -3.157998621463775635e-01 -5.934209823608398438e-01
-3.375080227851867676e-01 1.759780794382095337e-01 -1.396995931863784790e-01 -3.259026631712913513e-02 -4.218874573707580566e-01 7.910654544830322266e-01 -3.518425673246383667e-02 1.718442142009735107e-01
1.284957528114318848e-01 4.903177917003631592e-01 -2.364049702882766724e-01 -1.751615852117538452e-01 -4.885635375976562500e-01 4.077285826206207275e-01 3.705577254295349121e-01 -3.380214273929595947e-01
-3.014267683029174805e-01 4.756337963044643402e-03 5.463016629219055176e-01 -3.287549614906311035e-01 -5.241645574569702148e-01 1.544972658157348633e-01 -2.251247614622116089e-01 -3.915288448333740234e-01
-1.693827658891677856e-01 5.458150431513786316e-02 1.389365792274475098e-01 4.841779172420501709e-01 -8.016751408576965332e-01 2.209580838680267334e-01 1.513700336217880249e-01 1.342442817986011505e-02
-1.421013963408768177e-03 -5.324176549911499023e-01 8.819475024938583374e-02 4.163919985294342041e-01 -3.399238884449005127e-01 2.035121768712997437e-01 -6.918489933013916016e-02 -6.112419962882995605e-01
-6.050351262092590332e-02 6.505515575408935547e-01 -1.565277725458145142e-01 1.478668600320816040e-01 -2.970201671123504639e-01 5.250127315521240234e-01 6.073120981454849243e-02 -3.990098536014556885e-01
2.646720707416534424e-01 -4.681185483932495117e-01 -1.323067676275968552e-02 -9.091092646121978760e-02 -6.531146764755249023e-01 1.011215373873710632e-01 3.955903351306915283e-01 -3.302996456623077393e-01
-1.411272436380386353e-01 5.679451227188110352e-01 -3.599163293838500977e-01 1.514296680688858032e-01 -4.650363326072692871e-01 4.424822330474853516e-01 4.701701179146766663e-02 -3.013154566287994385e-01
3.548302650451660156e-01 -4.280395507812500000e-01 3.726103901863098145e-01 -3.583403229713439941e-01 -3.570275902748107910e-01 3.458002805709838867e-01 -5.246172472834587097e-02 -4.169324338436126709e-01
-1.443036049604415894e-01 3.179084137082099915e-02 1.407932043075561523e-01 -1.595908403396606445e-01 -4.196532666683197021e-01 7.865855693817138672e-01 3.533527553081512451e-01 -1.148478165268898010e-01
5.221079587936401367e-01 -1.009582951664924622e-01 2.568018138408660889e-01 2.378636598587036133e-01 -2.548669278621673584e-01 4.022098183631896973e-01 1.462646275758743286e-01 -5.886943340301513672e-01
-1.283521354198455811e-01 -3.781733512878417969e-01 3.908115625381469727e-01 1.036213189363479614e-01 -4.283100068569183350e-01 5.778119564056396484e-01 2.477078437805175781e-01 -3.136308193206787109e-01
4.173385798931121826e-01 -1.845079064369201660e-01 2.158657908439636230e-01 -1.774623543024063110e-01 -1.558025479316711426e-01 4.080253243446350098e-01 1.312089711427688599e-01 -7.111396193504333496e-01
6.217518076300621033e-02 2.685635089874267578e-01 -1.909516304731369019e-01 -1.616534441709518433e-01 -6.634191870689392090e-01 5.389057397842407227e-01 3.581498861312866211e-01 -5.096915364265441895e-02
-4.378823637962341309e-01 5.681410804390907288e-02 -2.820171713829040527e-01 1.117299869656562805e-01 -1.069060787558555603e-01 7.530121207237243652e-01 -3.248783349990844727e-01 -1.703285723924636841e-01
3.025863468647003174e-01 -1.192377284169197083e-01 -5.588357448577880859e-01 -1.360307484865188599e-01 -6.505044698715209961e-01 3.737718462944030762e-01 -2.191715873777866364e-02 8.963269181549549103e-03
5.139281749725341797e-01 -2.196454070508480072e-02 -2.013049572706222534e-01 -1.869795620441436768e-01 -4.468566179275512695e-01 5.406150221824645996e-01 -4.049611985683441162e-01 -6.301896274089813232e-02
-2.573334872722625732e-01 -6.063159555196762085e-02 2.930682003498077393e-01 -3.440600335597991943e-01 -7.012644410133361816e-01 -1.727482303977012634e-02 -4.062592387199401855e-01 -2.621450424194335938e-01
-5.094712972640991211e-01 -1.594318300485610962e-01 2.356205880641937256e-01 -2.329415269196033478e-02 -6.838308572769165039e-01 1.031535491347312927e-01 -3.770279288291931152e-01 -1.963301599025726318e-01
-2.153763025999069214e-01 -4.419100284576416016e-01 2.266840785741806030e-01 3.522988259792327881e-01 -4.218355715274810791e-01 6.108692288398742676e-01 1.411068439483642578e-01 -1.086766868829727173e-01
-1.914686337113380432e-02 4.895017147064208984e-01 -3.790124058723449707e-01 -1.214785128831863403e-01 -1.997039765119552612e-01 2.327080965042114258e-01 -3.220201134681701660e-01 -6.355174183845520020e-01
1.823085397481918335e-01 1.206230893731117249e-01 -4.463041722774505615e-01 -3.453393876552581787e-01 -9.608417004346847534e-02 5.684373378753662109e-01 -3.654531836509704590e-01 -4.097045063972473145e-01
6.408631801605224609e-02 -2.003143280744552612e-01 -3.788547217845916748e-01 -1.673010289669036865e-01 -6.723915338516235352e-01 8.664096146821975708e-02 5.457801222801208496e-01 -1.635654568672180176e-01
-1.904056966304779053e-01 -5.790919438004493713e-02 5.745275318622589111e-02 7.231824994087219238e-01 -4.567199051380157471e-01 2.869699299335479736e-01 1.851893216371536255e-02 -3.779030144214630127e-01
-3.558712825179100037e-02 -5.854663252830505371e-01 1.008147820830345154e-01 4.345922768115997314e-01 -3.542121648788452148e-01 3.738414645195007324e-01 1.194948032498359680e-01 -4.212194979190826416e-01
-4.360052347183227539e-01 -5.143856406211853027e-01 3.871153574436903000e-03 3.671403229236602783e-01 -3.756683170795440674e-01 2.165711075067520142e-01 2.372930198907852173e-02 -4.710700511932373047e-01
-2.652188837528228760e-01 -2.455413341522216797e-01 5.237742662429809570e-01 -2.049326002597808838e-01 -3.613447546958923340e-01 4.647893607616424561e-01 -4.112450778484344482e-01 -1.931578367948532104e-01
-3.206222653388977051e-01 -7.105229794979095459e-02 -1.934873461723327637e-01 5.067522823810577393e-02 -8.636791110038757324e-01 -2.719339132308959961e-01 -6.234726309776306152e-02 -1.684362143278121948e-01
3.617245256900787354e-01 1.133506670594215393e-01 5.264918804168701172e-01 -3.613606840372085571e-02 -2.718180716037750244e-01 7.076500654220581055e-01 -5.561947822570800781e-02 7.777974475175142288e-03
3.722993731498718262e-01 -5.585713312029838562e-02 4.331389665603637695e-01 1.709193140268325806e-01 -1.848033219575881958e-01 5.394228696823120117e-01 9.560915082693099976e-02 -5.542382597923278809e-01
-4.777000844478607178e-01 -9.175124019384384155e-02 4.623852074146270752e-01 -1.765807569026947021e-01 -5.088642239570617676e-01 2.944039106369018555e-01 -2.048034518957138062e-01 -3.617216050624847412e-01
2.215124368667602539e-01 2.046709656715393066e-01 1.654999447055160999e-03 2.995549440383911133e-01 -6.900715231895446777e-01 2.405390143394470215e-02 5.014628767967224121e-01 -3.017674386501312256e-01
7.757638394832611084e-02 3.874579370021820068e-01 -4.820562526583671570e-02 -4.456205666065216064e-01 -4.297696948051452637e-01 4.731904864311218262e-01 3.501125276088714600e-01 -3.343153595924377441e-01
-2.198273837566375732e-01 -1.949957162141799927e-01 3.739649355411529541e-01 4.989320635795593262e-01 -5.245878696441650391e-01 2.726567387580871582e-01 -3.308179676532745361e-01 -2.567001283168792725e-01
-2.995733320713043213e-01 -1.266403347253799438e-01 5.957598611712455750e-02 -4.978311359882354736e-01 -5.621950030326843262e-01 2.190271317958831787e-01 -5.182748436927795410e-01 -1.009343042969703674e-01
1.195180341601371765e-01 3.908275961875915527e-01 4.043584465980529785e-01 2.824651896953582764e-01 -4.324966669082641602e-01 5.278467386960983276e-02 -1.983479112386703491e-01 -6.004126071929931641e-01
-5.754497274756431580e-02 -1.701515316963195801e-01 1.104490384459495544e-01 7.459986209869384766e-01 -3.304244577884674072e-01 3.970549404621124268e-01 -3.161987066268920898e-01 -1.794699132442474365e-01
4.773350805044174194e-02 -5.586588382720947266e-01 2.509902119636535645e-01 4.201008677482604980e-01 -5.580773949623107910e-01 3.354759812355041504e-01 -2.986669074743986130e-03 -1.487868130207061768e-01
9.907407313585281372e-02 7.753600925207138062e-02 -6.189498305320739746e-01 1.716119423508644104e-02 -1.608748435974121094e-01 2.586028873920440674e-01 -4.291689395904541016e-01 -5.690665841102600098e-01
-1.338002830743789673e-01 -9.334615617990493774e-02 2.372662276029586792e-01 -2.414752542972564697e-02 -3.768152743577957153e-02 5.735126137733459473e-01 -6.283189654350280762e-01 -4.374747574329376221e-01
1.235470548272132874e-01 -4.622980654239654541e-01 2.004878371953964233e-01 5.019495487213134766e-01 -3.056111633777618408e-01 4.926878809928894043e-01 7.167388498783111572e-02 -3.709330558776855469e-01
-2.417929619550704956e-01 -2.631806135177612305e-01 9.594099223613739014e-02 -1.823911517858505249e-01 3.781459853053092957e-02 7.056046724319458008e-01 -4.504370503127574921e-03 -5.748674869537353516e-01
2.075835317373275757e-01 -5.712532401084899902e-01 3.828110918402671814e-02 4.211350977420806885e-01 -6.296192407608032227e-01 2.108320742845535278e-01 -4.692003503441810608e-02 -9.320195019245147705e-02
-5.336704850196838379e-02 7.373327761888504028e-02 4.708812236785888672e-01 -2.648805379867553711e-01 -7.182859182357788086e-01 3.446944802999496460e-02 -3.649004399776458740e-01 -2.225970178842544556e-01
-2.218836247920989990e-01 -1.191087588667869568e-01 8.405835181474685669e-02 1.859052181243896484e-01 -5.045619010925292969e-01 7.194373607635498047e-01 1.481729149818420410e-01 3.175314664840698242e-01
-4.517598450183868408e-01 4.392982721328735352e-01 1.484927684068679810e-01 1.163076311349868774e-01 -5.445871353149414062e-01 1.962770521640777588e-01 -3.581246137619018555e-01 -3.224891424179077148e-01
9.705306589603424072e-02 3.036165237426757812e-01 -5.334821343421936035e-01 1.137619167566299438e-01 -5.544150993227958679e-02 3.046233952045440674e-01 -1.596699655055999756e-01 -6.924516558647155762e-01
2.791532874107360840e-01 5.138611420989036560e-02 -2.901596128940582275e-01 -4.346800595521926880e-02 -5.999706387519836426e-01 4.103704690933227539e-01 -5.512856245040893555e-01 3.265412896871566772e-02
-4.512687623500823975e-01 -1.958769261837005615e-01 1.529180407524108887e-01 -2.626226842403411865e-01 -3.690727949142456055e-01 4.468401148915290833e-02 -1.780487149953842163e-01 -7.040749192237854004e-01
-2.705957591533660889e-01 -2.931933999061584473e-01 -3.562403619289398193e-01 5.361912846565246582e-01 -1.265188306570053101e-01 5.270540118217468262e-01 1.852067559957504272e-01 -3.135488033294677734e-01
-3.430029451847076416e-01 -2.326623499393463135e-01 1.059861406683921814e-01 1.095466166734695435e-01 -3.315739929676055908e-01 -3.847062122076749802e-03 -1.693632155656814575e-01 -8.162987232208251953e-01
-3.350388705730438232e-01 -1.623275689780712128e-02 6.672159582376480103e-02 -4.176592230796813965e-01 -4.383234679698944092e-02 5.070610642433166504e-01 1.252484172582626343e-01 -6.586919426918029785e-01
-3.453726470470428467e-01 2.487703412771224976e-02 -1.304746270179748535e-01 6.542999148368835449e-01 -5.539225935935974121e-01 2.098631262779235840e-01 -2.680407762527465820e-01 -1.106720268726348877e-01
-2.766439020633697510e-01 -3.586490154266357422e-01 3.248102068901062012e-01 4.409990310668945312e-01 -5.032602548599243164e-01 2.978378832340240479e-01 -2.327569872140884399e-01 -3.141707479953765869e-01
-4.577728509902954102e-01 -9.775555133819580078e-02 1.898622363805770874e-01 4.508761465549468994e-01 -5.520541071891784668e-01 4.843993857502937317e-02 -1.302957534790039062e-01 -4.663301110267639160e-01
1.895806491374969482e-01 -4.615785181522369385e-01 4.548843204975128174e-01 2.121393531560897827e-01 -6.367328166961669922e-01 2.638001143932342529e-01 7.316004484891891479e-02 -1.367838084697723389e-01
-1.138701364398002625e-01 3.802659213542938232e-01 -5.491021275520324707e-01 3.522283136844635010e-01 -5.293527245521545410e-01 1.942281126976013184e-01 -2.803283929824829102e-01 -1.425845324993133545e-01
5.229664593935012817e-02 -3.560708165168762207e-01 1.776911765336990356e-01 2.816679775714874268e-01 -7.412052154541015625e-01 4.416854977607727051e-01 -6.095861271023750305e-02 -1.066792309284210205e-01
-2.723121941089630127e-01 -1.751237213611602783e-01 4.179289937019348145e-01 -2.981851100921630859e-01 -6.692296266555786133e-01 2.980248630046844482e-01 -3.080728054046630859e-01 1.692608813755214214e-03
-2.533587217330932617e-01 8.512753993272781372e-02 -1.675200015306472778e-01 -3.501555621623992920e-01 -1.719448268413543701e-01 3.527932167053222656e-01 4.399298727512359619e-01 -6.559910774230957031e-01
-1.646957919001579285e-02 5.491202473640441895e-01 -2.531000673770904541e-01 -1.043978929519653320e-01 -4.721617102622985840e-01 1.933116465806961060e-01 -4.457557201385498047e-01 -4.052565991878509521e-01
-2.785542607307434082e-01 5.284210294485092163e-02 -4.263714253902435303e-01 2.547883428633213043e-02 -1.584673672914505005e-01 8.102534413337707520e-01 -2.349825501441955566e-01 -1.827529259026050568e-02
5.619123950600624084e-02 -6.795388460159301758e-02 5.374022722244262695e-01 -9.845598042011260986e-02 -4.248397052288055420e-01 6.602258086204528809e-01 -2.751705050468444824e-01 4.030254483222961426e-02
-8.581575751304626465e-02 1.581154912710189819e-01 2.282568812370300293e-01 6.782407760620117188e-01 -3.229433298110961914e-01 3.234584033489227295e-01 -2.706536054611206055e-01 -4.163557887077331543e-01
-3.646435141563415527e-01 -2.473389208316802979e-01 -1.425346583127975464e-01 5.253676176071166992e-01 -6.420617103576660156e-01 1.736885309219360352e-01 -2.464279979467391968e-01 7.996012270450592041e-02
-1.131534203886985779e-01 -7.326161265373229980e-01 -2.430618181824684143e-02 2.743375301361083984e-01 -4.727773666381835938e-01 3.827520012855529785e-01 6.682448089122772217e-02 1.161064393818378448e-02
4.281427860260009766e-01 -3.771715238690376282e-02 -2.217271775007247925e-01 -8.398002386093139648e-02 -7.708231806755065918e-01 3.484366536140441895e-01 5.887271836400032043e-02 2.000327110290527344e-01
2.853286564350128174e-01 2.086944878101348877e-01 -1.012571807950735092e-02 4.664786159992218018e-01 -5.077430605888366699e-01 1.367236375808715820e-01 4.019826948642730713e-01 -4.682338833808898926e-01
-2.927027344703674316e-01 -6.939569115638732910e-02 5.486384630203247070e-01 -2.188256680965423584e-01 -6.067579984664916992e-01 3.580700755119323730e-01 -2.420868277549743652e-01 -7.513394951820373535e-02
-1.277176439762115479e-01 1.453507989645004272e-01 3.314623534679412842e-01 1.692789644002914429e-01 -2.367059588432312012e-01 6.390690803527832031e-01 1.678005605936050415e-01 -5.757106542587280273e-01
3.391834199428558350e-01 4.385986030101776123e-01 4.194297641515731812e-02 2.560272626578807831e-02 -4.139710962772369385e-01 9.431251883506774902e-02 -4.593762159347534180e-01 -5.466972589492797852e-01
-2.727320194244384766e-01 -2.724488079547882080e-01 2.824072539806365967e-01 -3.734351992607116699e-01 -5.481793880462646484e-01 2.627218663692474365e-01 -5.050868988037109375e-01 -8.686151355504989624e-02
-5.217429399490356445e-01 -1.896088011562824249e-02 -4.656103849411010742e-01 1.079827770590782166e-01 -6.686039566993713379e-01 -4.550766665488481522e-03 -1.258760541677474976e-01 -1.899337321519851685e-01
3.815077543258666992e-01 1.326098442077636719e-01 -4.572930634021759033e-01 -3.554407656192779541e-01 -2.932476103305816650e-01 5.545635819435119629e-01 -1.079077348113059998e-01 -3.102133274078369141e-01
-9.244984248653054237e-04 3.527036011219024658e-01 -2.495854347944259644e-01 -1.379691660404205322e-01 -6.054142117500305176e-01 5.436165928840637207e-01 3.598677814006805420e-01 -5.215946957468986511e-02
2.857150137424468994e-01 -2.176549658179283142e-02 5.255708098411560059e-01 7.203629240393638611e-03 -2.238551378250122070e-01 7.551522254943847656e-01 -1.446005403995513916e-01 1.847817376255989075e-02
1.627917289733886719e-01 8.210280537605285645e-02 2.534975409507751465e-01 3.758915066719055176e-01 -5.200065970420837402e-01 4.056946933269500732e-01 -5.542093515396118164e-01 1.380572468042373657e-01
-3.457292020320892334e-01 -2.473256289958953857e-01 1.639061868190765381e-01 -3.658628761768341064e-01 -1.949600875377655029e-01 7.324405312538146973e-01 4.693713784217834473e-02 -2.861795723438262939e-01
-5.362068302929401398e-03 -2.936902223154902458e-03 3.080762177705764771e-02 4.898852109909057617e-01 -5.679172277450561523e-01 3.065880239009857178e-01 4.812627136707305908e-01 -3.329956829547882080e-01
-4.117447137832641602e-01 -4.111671447753906250e-01 4.483796656131744385e-02 -9.539584070444107056e-02 -3.135408461093902588e-01 2.302568852901458740e-01 9.961090236902236938e-02 -6.993201971054077148e-01
5.055444240570068359e-01 1.017283722758293152e-01 -1.755903959274291992e-01 1.321972906589508057e-01 -5.809579491615295410e-01 2.642492949962615967e-01 -5.094912648200988770e-01 -1.372838169336318970e-01
2.584291994571685791e-01 -5.437383055686950684e-01 -5.086145922541618347e-02 4.606846719980239868e-02 -2.574578523635864258e-01 6.152552962303161621e-01 3.657242953777313232e-01 -2.329717427492141724e-01
-1.391134131699800491e-02 2.270147353410720825e-01 3.943397104740142822e-02 2.264832258224487305e-01 -7.743932604789733887e-01 1.556835025548934937e-01 5.041624307632446289e-01 -1.316022574901580811e-01
-1.086992695927619934e-01 -2.372248172760009766e-01 -2.008479088544845581e-02 5.729792714118957520e-01 -4.316551387310028076e-01 4.996790885925292969e-01 3.971875309944152832e-01 -9.714462608098983765e-02
-3.570783734321594238e-01 1.148135215044021606e-01 3.092681467533111572e-01 4.496479928493499756e-01 -5.328459143638610840e-01 2.586925327777862549e-01 -1.724942922592163086e-01 -4.253020882606506348e-01
-3.959253057837486267e-02 -9.080381691455841064e-02 3.677576482295989990e-01 -2.809039056301116943e-01 -1.094395592808723450e-01 8.455304503440856934e-01 -9.786520153284072876e-02 -1.988921314477920532e-01
-1.471356004476547241e-01 -2.152630388736724854e-01 -1.900668591260910034e-01 3.305651247501373291e-02 -6.711189150810241699e-01 4.341187775135040283e-01 4.906091392040252686e-01 1.234411969780921936e-01
-2.083155214786529541e-01 -2.215112596750259399e-01 2.337118238210678101e-01 1.057876572012901306e-01 -5.021240711212158203e-01 -1.543109863996505737e-01 -3.490782976150512695e-01 -6.662799119949340820e-01
-4.946812987327575684e-01 -3.884520828723907471e-01 -9.734757989645004272e-02 3.794601261615753174e-01 -4.903147816658020020e-01 3.098071515560150146e-01 2.205601930618286133e-01 -2.566962242126464844e-01
-2.476291805505752563e-01 -1.907058954238891602e-01 1.593063026666641235e-01 5.540014505386352539e-01 -3.685433566570281982e-01 6.066093444824218750e-01 2.034329473972320557e-01 -1.575779765844345093e-01
1.701371371746063232e-01 2.474054843187332153e-01 -5.774272084236145020e-01 4.503005370497703552e-02 -6.428806781768798828e-01 3.847231268882751465e-01 -1.130956113338470459e-01 -1.720176823437213898e-02
1.565024554729461670e-01 -2.905107736587524414e-01 2.336871027946472168e-01 5.397603511810302734e-01 -6.346994638442993164e-01 -1.071647088974714279e-02 -2.963383793830871582e-01 -2.332054078578948975e-01
5.081528425216674805e-01 2.390168420970439911e-02 1.052427291870117188e-01 -1.002530530095100403e-01 -4.274068772792816162e-01 2.317911982536315918e-01 -6.321647167205810547e-01 -2.899077534675598145e-01
-6.693797707557678223e-01 1.459043025970458984e-01 -3.008885383605957031e-01 -1.881237030029296875e-01 -4.732987880706787109e-01 2.520771622657775879e-01 -1.031601205468177795e-01 -3.263764679431915283e-01
-2.727925181388854980e-01 -2.741423249244689941e-01 3.461568355560302734e-01 -5.154770985245704651e-02 -2.133608758449554443e-01 8.110968470573425293e-01 -1.384507119655609131e-01 -7.334157079458236694e-02
-3.793044388294219971e-01 -1.576221734285354614e-01 -1.149425655603408813e-01 -4.485271871089935303e-03 -4.548724889755249023e-01 7.493405938148498535e-01 1.047544777393341064e-01 1.966155171394348145e-01
-3.211187720298767090e-01 6.460011005401611328e-02 -1.552861034870147705e-01 1.578084193170070648e-02 -1.723757945001125336e-03 8.209316134452819824e-01 -3.910206258296966553e-01 -2.037596106529235840e-01
-6.235778927803039551e-01 -3.563967049121856689e-01 -6.482489407062530518e-02 6.521462649106979370e-02 -6.540428996086120605e-01 1.560032218694686890e-01 2.631628699600696564e-02 -1.512452661991119385e-01
-2.319691628217697144e-01 1.236836016178131104e-01 -1.049490571022033691e-01 -1.177453622221946716e-01 -6.276682615280151367e-01 5.563138984143733978e-04 5.846698880195617676e-01 -4.125624895095825195e-01
-3.093608617782592773e-01 3.780537843704223633e-01 -3.914211690425872803e-02 4.011092782020568848e-01 -5.671342611312866211e-01 -1.470901072025299072e-02 -2.357357591390609741e-01 -4.706607162952423096e-01
-4.710619449615478516e-01 2.131785750389099121e-01 -2.470934987068176270e-01 1.091039553284645081e-01 -2.794773578643798828e-01 7.574189305305480957e-01 -6.399198621511459351e-02 -6.173077970743179321e-02
4.353203177452087402e-01 8.624757826328277588e-02 -1.211805865168571472e-01 3.080965280532836914e-01 -4.522302448749542236e-01 4.100731611251831055e-01 4.531458914279937744e-01 -3.397587835788726807e-01
-1.507076621055603027e-02 -4.416920244693756104e-01 4.206301569938659668e-01 3.286047577857971191e-01 -4.623401165008544922e-01 2.514472007751464844e-01 -2.676970325410366058e-02 -4.920055270195007324e-01
-3.085186481475830078e-01 1.440524607896804810e-01 2.961806394159793854e-02 4.117951989173889160e-01 -7.710778713226318359e-01 -4.242755472660064697e-02 -5.802821367979049683e-02 -3.374674320220947266e-01
-8.912245929241180420e-02 -3.456679284572601318e-01 1.051180064678192139e-01 6.120002865791320801e-01 -6.202045083045959473e-01 3.170505464076995850e-01 3.426277637481689453e-02 -2.506134845316410065e-02
-2.984219491481781006e-01 2.367532700300216675e-01 -1.200321614742279053e-01 4.341653287410736084e-01 -6.587283015251159668e-01 -9.492647647857666016e-02 -9.224942326545715332e-02 -4.478182196617126465e-01
-3.995532989501953125e-01 -1.262073665857315063e-01 1.774474978446960449e-01 -2.824981212615966797e-01 -2.611606121063232422e-01 6.489846706390380859e-01 3.212815225124359131e-01 -3.471716642379760742e-01
-6.133129596710205078e-01 3.136938437819480896e-02 -1.860127002000808716e-01 1.552739590406417847e-01 -6.793277859687805176e-01 3.680195659399032593e-02 -2.448167800903320312e-01 -2.034129053354263306e-01
9.248612821102142334e-02 -2.337788641452789307e-01 3.416740000247955322e-01 6.044543385505676270e-01 -5.507284998893737793e-01 2.183835953474044800e-01 -3.000295162200927734e-01 -1.169474571943283081e-01
1.809246838092803955e-01 7.864161580801010132e-02 1.876288354396820068e-01 -3.122773468494415283e-01 -4.432809948921203613e-01 3.766583502292633057e-01 -6.517617106437683105e-01 -2.553371191024780273e-01
-3.705659508705139160e-01 -7.301165163516998291e-02 -1.887539923191070557e-01 6.969209909439086914e-01 -3.283155560493469238e-01 4.097582399845123291e-01 -8.084803074598312378e-02 -2.319351732730865479e-01
-2.961953282356262207e-01 -2.027991265058517456e-01 -2.757275998592376709e-01 1.703571975231170654e-01 -8.108413815498352051e-01 -2.620052695274353027e-01 -1.774086989462375641e-02 -1.991691887378692627e-01
-3.120974898338317871e-01 1.974024809896945953e-02 -2.943539321422576904e-01 -4.084557294845581055e-01 -6.144453883171081543e-01 3.298859596252441406e-01 -4.026899039745330811e-01 -1.407677493989467621e-02
-2.784516476094722748e-02 -4.372484982013702393e-02 -3.114719986915588379e-01 -2.324649691581726074e-01 -2.835550308227539062e-01 5.687882900238037109e-01 -6.599704027175903320e-01 -8.230216056108474731e-02
-7.247488945722579956e-02 -4.254055023193359375e-01 -2.414407879114151001e-01 6.306781172752380371e-01 -5.580098628997802734e-01 7.893969118595123291e-02 -8.120741695165634155e-02 -1.831063777208328247e-01
-5.063473582267761230e-01 -3.602968454360961914e-01 -1.930768042802810669e-01 -8.086673170328140259e-02 -5.956183746457099915e-02 4.294826984405517578e-01 -2.383965998888015747e-01 -5.702145099639892578e-01
-1.595169454813003540e-01 7.895838469266891479e-02 -5.167999863624572754e-02 -6.148517131805419922e-03 -7.344729304313659668e-01 1.360082030296325684e-01 6.220302581787109375e-01 -1.440173089504241943e-01
-4.800282418727874756e-01 -2.373972386121749878e-01 6.792996078729629517e-02 4.445532560348510742e-01 -5.252032876014709473e-01 4.321848452091217041e-01 -7.862284034490585327e-02 -2.053518742322921753e-01
-2.461160123348236084e-01 -3.396272063255310059e-01 -4.597942903637886047e-02 5.767698884010314941e-01 -6.318318247795104980e-01 2.504636943340301514e-01 -1.449819058179855347e-01 -7.962208986282348633e-02
-8.225642889738082886e-02 5.639043450355529785e-02 2.737236320972442627e-01 6.657408922910690308e-02 -6.584900617599487305e-02 9.366983771324157715e-01 6.193047016859054565e-02 -1.584991514682769775e-01
-5.044677257537841797e-01 2.394309192895889282e-01 2.978803813457489014e-01 2.085082083940505981e-01 -5.362926721572875977e-01 5.012792348861694336e-01 2.859682589769363403e-02 -1.275468915700912476e-01
-5.147130414843559265e-02 6.014993786811828613e-01 6.589677184820175171e-02 1.218678802251815796e-01 -6.648125052452087402e-01 2.987933456897735596e-01 2.011401951313018799e-01 -2.112926989793777466e-01
-5.325536727905273438e-01 4.382947832345962524e-02 -1.035047844052314758e-01 -2.147721871733665466e-02 -2.087092697620391846e-01 4.153773486614227295e-01 8.768866956233978271e-02 -6.924622058868408203e-01
-6.615707278251647949e-02 3.126679360866546631e-02 1.916952580213546753e-01 6.737253069877624512e-01 -5.002167224884033203e-01 1.638777405023574829e-01 -3.306586742401123047e-01 -3.429067134857177734e-01
-3.146362602710723877e-01 -5.005292296409606934e-01 4.100868478417396545e-02 -4.891609400510787964e-02 -3.843862414360046387e-01 2.875156998634338379e-01 2.880231142044067383e-01 -5.770829319953918457e-01
-6.273487806320190430e-01 1.933293789625167847e-01 -4.413169026374816895e-01 -1.114480718970298767e-01 -3.627128005027770996e-01 2.554552555084228516e-01 -9.691294282674789429e-02 -3.945453166961669922e-01
1.714566200971603394e-01 1.845757961273193359e-01 1.458025816828012466e-02 -5.942611694335937500e-01 -6.358648538589477539e-01 -2.663099206984043121e-02 -2.192657589912414551e-01 -3.606450259685516357e-01
-1.235465928912162781e-01 3.420494794845581055e-01 -3.799037635326385498e-01 -1.195656433701515198e-01 -1.053627729415893555e-01 6.002752184867858887e-01 3.065782785415649414e-01 -4.936532378196716309e-01
-4.239402711391448975e-01 -4.320463240146636963e-01 -1.434689909219741821e-01 9.791561216115951538e-02 -6.344865560531616211e-01 2.792028188705444336e-01 2.569778263568878174e-01 -2.384843677282333374e-01
1.055963188409805298e-01 -5.226273536682128906e-01 5.152694582939147949e-01 -1.865551769733428955e-01 -4.832733869552612305e-01 3.420100510120391846e-01 -7.177288085222244263e-02 -2.443953007459640503e-01
4.653493314981460571e-02 5.270394086837768555e-01 8.782704919576644897e-02 -2.437976151704788208e-01 -7.125523090362548828e-01 3.587699234485626221e-01 3.872192278504371643e-02 -1.223395019769668579e-01
1.586375087499618530e-01 1.870659738779067993e-01 -5.629833936691284180e-01 1.128354892134666443e-01 -6.177120804786682129e-01 4.628408849239349365e-01 1.160455495119094849e-01 3.003551997244358063e-02
4.641278982162475586e-01 -5.542858839035034180e-01 8.797068148851394653e-02 8.765088766813278198e-02 -2.940475940704345703e-01 5.446884036064147949e-01 1.851754486560821533e-01 -2.109300196170806885e-01
-1.233407631516456604e-01 4.349949955940246582e-01 -4.671761393547058105e-01 1.696876734495162964e-01 -2.088236510753631592e-01 5.646867752075195312e-01 -7.482293993234634399e-02 -4.247848093509674072e-01
-1.427651345729827881e-01 -2.471784353256225586e-01 1.815307736396789551e-01 6.345408558845520020e-01 -4.552263617515563965e-01 4.436729848384857178e-01 -9.639354795217514038e-02 -2.637366056442260742e-01
-1.807894557714462280e-01 -1.061199232935905457e-01 -2.416304647922515869e-01 1.552767008543014526e-01 -7.126573920249938965e-01 2.343412637710571289e-01 5.499063134193420410e-01 -9.145636111497879028e-02
-5.837217569351196289e-01 -1.192432045936584473e-01 -2.353657335042953491e-01 2.009139060974121094e-01 -6.942206025123596191e-01 1.385248452425003052e-01 -1.835971921682357788e-01 -1.201956346631050110e-01
3.028653264045715332e-01 -3.458732366561889648e-02 4.935410618782043457e-01 5.620058625936508179e-02 -4.403147995471954346e-01 2.789760529994964600e-01 1.631719321012496948e-01 -6.016685962677001953e-01
1.319056153297424316e-01 -4.830196499824523926e-01 2.395937144756317139e-01 2.172115296125411987e-01 -2.503483295440673828e-01 6.965726017951965332e-01 -1.393223702907562256e-01 -2.782241106033325195e-01
-1.858997941017150879e-01 -3.712435066699981689e-01 4.623301029205322266e-01 2.452486753463745117e-01 -3.713625669479370117e-01 5.721520185470581055e-01 9.431318193674087524e-02 -2.820645868778228760e-01
-5.592108964920043945e-01 2.347437292337417603e-01 -7.554476708173751831e-02 2.225911170244216919e-01 -5.215134024620056152e-01 3.077464997768402100e-01 7.507322728633880615e-02 -4.523325860500335693e-01
9.398178011178970337e-02 4.781482219696044922e-01 -4.164974763989448547e-02 -2.700611054897308350e-01 -3.144617378711700439e-01 6.156869530677795410e-01 -4.027459025382995605e-01 -2.184328138828277588e-01
2.979657649993896484e-01 9.497854113578796387e-02 3.776536583900451660e-01 -1.887411177158355713e-01 -7.515724301338195801e-01 3.351527452468872070e-01 -4.226471483707427979e-02 -2.120738923549652100e-01
-1.631337106227874756e-01 -5.007337927818298340e-01 -8.579188957810401917e-03 -3.408270422369241714e-03 -2.230592072010040283e-01 4.350202679634094238e-01 2.140183448791503906e-01 -6.616388559341430664e-01
4.832100570201873779e-01 -2.368254959583282471e-01 3.600057363510131836e-01 1.259424835443496704e-01 -2.117748260498046875e-01 2.392662912607192993e-01 -3.584396541118621826e-01 -5.782559514045715332e-01
-4.867852330207824707e-01 3.258449137210845947e-01 -3.128995895385742188e-01 -1.891465783119201660e-01 -5.972505807876586914e-01 2.855195403099060059e-01 -2.303602993488311768e-01 -1.785701960325241089e-01
-3.905613720417022705e-01 -1.423329263925552368e-01 2.600067257881164551e-01 7.696241140365600586e-02 -5.088375806808471680e-01 6.892173886299133301e-01 -5.928762629628181458e-02 1.273780018091201782e-01
-1.820181459188461304e-01 1.428947001695632935e-01 2.277857959270477295e-01 -5.152244493365287781e-02 -6.893307566642761230e-01 6.313135623931884766e-01 -5.374622344970703125e-02 1.236415207386016846e-01
3.744741976261138916e-01 -3.451000154018402100e-01 1.270606070756912231e-01 -1.319076120853424072e-01 -6.298801898956298828e-01 8.960556983947753906e-02 3.778569996356964111e-01 -3.994710743427276611e-01
-1.343231201171875000e-01 2.971410155296325684e-01 -5.023279190063476562e-01 -1.107461377978324890e-01 -2.655476331710815430e-01 3.943122029304504395e-01 3.775838613510131836e-01 -5.103911161422729492e-01
-2.013034969568252563e-01 -3.918339908123016357e-01 -1.161737143993377686e-01 5.782718062400817871e-01 -5.027949213981628418e-01 2.448074668645858765e-01 -9.862201660871505737e-02 -3.682236969470977783e-01
1.536836922168731689e-01 3.130419254302978516e-01 -1.499566435813903809e-01 -1.481587141752243042e-01 -6.052928417921066284e-02 3.674111962318420410e-01 1.544139385223388672e-01 -8.194203972816467285e-01
-1.726294457912445068e-01 2.565246820449829102e-01 -1.341721564531326294e-01 -2.427985668182373047e-01 6.476439535617828369e-02 5.429815053939819336e-01 -3.791541606187820435e-02 -7.259337306022644043e-01
4.680863022804260254e-01 1.473306417465209961e-01 1.281216144561767578e-01 1.535170078277587891e-01 -1.911630630493164062e-01 4.749838113784790039e-01 2.918727099895477295e-01 -6.098061800003051758e-01
-1.330295205116271973e-01 4.200749695301055908e-01 -5.264063477516174316e-01 -2.130261361598968506e-01 -4.524670541286468506e-01 2.742925286293029785e-01 -2.744171321392059326e-01 -3.578950762748718262e-01
-6.189681589603424072e-02 -3.254661262035369873e-01 3.078915774822235107e-01 -9.668322652578353882e-02 -1.229431256651878357e-01 7.358486056327819824e-01 -1.193828135728836060e-01 -4.639561772346496582e-01
-3.377785086631774902e-01 -2.414553910493850708e-01 1.751218736171722412e-01 -9.554415941238403320e-02 -1.081392019987106323e-01 4.328336417675018311e-01 -5.452578663825988770e-01 -5.398733019828796387e-01
-6.637185811996459961e-01 6.555815041065216064e-02 -2.332387566566467285e-01 -1.633521169424057007e-01 -6.384157538414001465e-01 1.282075792551040649e-01 -2.163475751876831055e-02 -2.227453142404556274e-01
-5.081024169921875000e-01 2.952755987644195557e-01 -6.415952742099761963e-02 -2.507136436179280281e-03 -6.980028748512268066e-01 7.555387169122695923e-02 -2.865088582038879395e-01 -2.748051583766937256e-01
-6.366408779285848141e-04 -6.147537231445312500e-01 3.004980683326721191e-01 2.226116210222244263e-01 -4.183758795261383057e-01 4.754460453987121582e-01 -1.054063290357589722e-01 -2.646214663982391357e-01
-1.905740201473236084e-01 8.595185726881027222e-02 -5.979936122894287109e-01 -4.946489259600639343e-02 -5.416699647903442383e-01 2.321066707372665405e-01 3.856839835643768311e-01 -3.165736198425292969e-01
2.009532004594802856e-01 -4.332128763198852539e-01 -7.024665176868438721e-02 -1.486835628747940063e-01 -1.050817817449569702e-01 4.187924563884735107e-01 6.650362908840179443e-02 -7.443459630012512207e-01
-4.301336407661437988e-01 -9.646385908126831055e-02 -3.599224686622619629e-01 2.962095141410827637e-01 -6.019728779792785645e-01 2.116364426910877228e-02 1.510160416364669800e-01 -4.503006041049957275e-01
-6.365907937288284302e-02 2.433098554611206055e-01 5.783632397651672363e-02 2.362535744905471802e-01 -6.985360383987426758e-01 5.158763527870178223e-01 3.486871123313903809e-01 -4.385656118392944336e-02
-2.469561845064163208e-01 -2.365022338926792145e-02 2.813024222850799561e-01 1.432632207870483398e-01 -6.156850457191467285e-01 6.583755612373352051e-01 1.228557229042053223e-01 -1.057263389229774475e-01
-1.231890264898538589e-02 2.583649158477783203e-01 -5.139338374137878418e-01 -1.369060277938842773e-01 -3.769371807575225830e-01 2.969251573085784912e-01 -4.206158518791198730e-01 -4.930121898651123047e-01
-6.017469167709350586e-01 2.005176246166229248e-01 -8.857179433107376099e-02 -6.944613158702850342e-02 -7.278469800949096680e-01 1.387640535831451416e-01 -1.272988468408584595e-01 -1.407261937856674194e-01
-2.386554628610610962e-01 8.718711137771606445e-02 -1.354984343051910400e-01 -2.979118525981903076e-01 -1.509703844785690308e-01 6.540397405624389648e-01 -5.082789659500122070e-01 -3.455764353275299072e-01
-4.996609985828399658e-01 -4.834262728691101074e-01 -3.818348422646522522e-02 -6.038251519203186035e-02 -3.468917906284332275e-01 1.812161505222320557e-01 8.978299796581268311e-02 -5.918610692024230957e-01
5.889641046524047852e-01 1.299420148134231567e-01 -2.967144250869750977e-01 -3.788732737302780151e-02 -4.086380600929260254e-01 2.480973601341247559e-01 -3.614444136619567871e-01 -4.331071376800537109e-01
-2.990197241306304932e-01 -1.547610461711883545e-01 5.865557119250297546e-02 -2.740812003612518311e-01 -1.996220499277114868e-01 6.656660437583923340e-01 3.264500200748443604e-01 -4.674884676933288574e-01
-3.061352074146270752e-01 -2.844318747520446777e-01 -2.170777693390846252e-02 4.244078397750854492e-01 -6.840251684188842773e-01 1.142240036278963089e-02 -3.753220140933990479e-01 -1.894704550504684448e-01
-7.710915803909301758e-02 1.719107776880264282e-01 9.572205692529678345e-02 4.198326170444488525e-01 -7.426539063453674316e-01 2.229497730731964111e-01 3.710362315177917480e-01 -2.004228085279464722e-01
-3.847727552056312561e-02 -2.911295890808105469e-01 -5.182152613997459412e-02 3.788275122642517090e-01 -6.702442765235900879e-01 1.966464370489120483e-01 5.065321326255798340e-01 -1.519718766212463379e-01
-1.139423027634620667e-01 4.942870140075683594e-01 -3.485335111618041992e-01 -6.680056452751159668e-02 -3.533741831779479980e-01 2.643279135227203369e-01 2.645992636680603027e-01 -5.932995080947875977e-01
-5.213927850127220154e-02 -3.186891674995422363e-01 2.314111441373825073e-01 -3.857435584068298340e-01 -5.927303433418273926e-01 3.652549684047698975e-01 -4.523362815380096436e-01 6.341098994016647339e-02
-3.455709218978881836e-01 3.622330427169799805e-01 6.761630624532699585e-02 4.840948283672332764e-01 -3.351956903934478760e-01 2.669335603713989258e-01 -1.774468272924423218e-01 -5.434622764587402344e-01
-3.245458900928497314e-01 1.644856333732604980e-01 -2.419778257608413696e-01 1.749475002288818359e-01 -9.232540428638458252e-02 7.446343302726745605e-01 -3.731057345867156982e-01 -2.761202156543731689e-01
-1.521178930997848511e-01 -1.050645485520362854e-01 -1.310068815946578979e-01 5.640873908996582031e-01 -4.538634717464447021e-01 4.222348630428314209e-01 3.847735226154327393e-01 -3.132718205451965332e-01
-3.355751037597656250e-01 3.549995124340057373e-01 -1.166546940803527832e-01 4.567572176456451416e-01 -4.799449741840362549e-01 3.696208000183105469e-01 -2.849552929401397705e-01 -3.016009628772735596e-01
-4.518501460552215576e-01 -1.104358285665512085e-01 5.592419207096099854e-02 7.548338919878005981e-02 -8.780214190483093262e-02 6.925540566444396973e-01 9.893558919429779053e-02 -5.269548296928405762e-01
-3.045496642589569092e-01 1.816176250576972961e-02 -2.137676924467086792e-01 -2.553058266639709473e-01 -8.717711567878723145e-01 1.876637190580368042e-01 -8.456815034151077271e-03 2.770733274519443512e-02
1.055441275238990784e-01 5.181040167808532715e-01 -3.315525352954864502e-01 -1.183035075664520264e-01 -4.910493791103363037e-01 4.257048666477203369e-01 2.968446314334869385e-01 -2.933174371719360352e-01
1.744658797979354858e-01 3.604656159877777100e-01 1.785831153392791748e-02 -3.107315599918365479e-01 -3.238086402416229248e-01 4.238651692867279053e-01 -5.800740122795104980e-01 -3.489321768283843994e-01
-2.272814214229583740e-01 -5.183348655700683594e-01 -1.539442874491214752e-02 5.119212269783020020e-01 -4.540717303752899170e-01 2.407498955726623535e-01 -3.380545079708099365e-01 -1.973558217287063599e-01
-5.385131239891052246e-01 -2.305199503898620605e-01 -1.774081140756607056e-01 2.608848214149475098e-01 -2.145467549562454224e-01 4.098917245864868164e-01 2.311590760946273804e-01 -5.383805036544799805e-01
-2.632481753826141357e-01 -3.798126475885510445e-03 -4.572057127952575684e-01 -3.329007625579833984e-01 -6.688151359558105469e-01 7.136593759059906006e-02 2.568666040897369385e-01 -3.040374517440795898e-01
6.320117413997650146e-02 2.859400510787963867e-01 -5.785109400749206543e-01 -4.376513883471488953e-02 -1.710129231214523315e-01 4.180316329002380371e-01 -7.123500108718872070e-02 -6.071107983589172363e-01
-3.500545024871826172e-01 -1.571301519870758057e-01 -2.054105699062347412e-01 7.820777595043182373e-02 -8.224197626113891602e-01 2.110507786273956299e-01 -2.878811359405517578e-01 -2.588257752358913422e-02
-2.379842549562454224e-01 1.357970982789993286e-01 -1.471677571535110474e-01 3.313358128070831299e-01 -7.810347676277160645e-01 3.672509919852018356e-03 1.682545840740203857e-01 -3.938812911510467529e-01
-2.963166832923889160e-01 1.050058081746101379e-01 -2.040498703718185425e-01 -2.132852096110582352e-03 -1.287749856710433960e-01 7.768488526344299316e-01 -1.456418931484222412e-01 -4.671624004840850830e-01
1.353186070919036865e-01 2.526676654815673828e-01 -5.510210990905761719e-01 -1.707014292478561401e-01 -2.028970420360565186e-01 6.464904546737670898e-01 -1.085279360413551331e-01 -3.379191160202026367e-01
9.432560205459594727e-02 1.564813405275344849e-01 -2.171302437782287598e-01 3.212843090295791626e-02 -8.429854512214660645e-01 1.839018054306507111e-02 3.868184387683868408e-01 -2.405149042606353760e-01
-8.954283595085144043e-02 -1.847575306892395020e-01 2.699394822120666504e-01 1.381115242838859558e-02 -6.280734539031982422e-01 2.828164994716644287e-01 4.820785820484161377e-01 -4.218145310878753662e-01
-4.928354024887084961e-01 9.551476687192916870e-02 -2.731634974479675293e-01 2.536240816116333008e-01 -2.503018975257873535e-01 4.361405372619628906e-01 -2.976946830749511719e-01 -5.172572135925292969e-01
2.663627825677394867e-02 2.242953479290008545e-01 1.123161837458610535e-01 -5.162262916564941406e-02 -7.977607846260070801e-01 7.243680208921432495e-02 -5.123858153820037842e-02 -5.379660725593566895e-01
-5.832242965698242188e-02 -3.073311448097229004e-01 -2.850878536701202393e-01 6.834623217582702637e-02 -8.074985146522521973e-01 -2.415100634098052979e-01 -2.293166965246200562e-01 -2.307221591472625732e-01
-7.505127787590026855e-02 3.178348839282989502e-01 2.893171012401580811e-01 2.480322718620300293e-01 -5.538927912712097168e-01 2.570618987083435059e-01 2.717478871345520020e-01 -5.489980578422546387e-01
-2.461436241865158081e-01 3.114927411079406738e-01 -1.277001202106475830e-01 3.185142204165458679e-02 -6.662926077842712402e-01 5.185335278511047363e-01 1.768762469291687012e-01 -2.845273613929748535e-01
9.690550714731216431e-02 6.719946861267089844e-01 -1.944026052951812744e-01 -4.286745190620422363e-02 -4.727246463298797607e-01 4.227158427238464355e-01 -4.258240223862230778e-04 -3.118416666984558105e-01
-1.154665574431419373e-01 1.018385738134384155e-01 1.718904078006744385e-01 3.268546462059020996e-01 -7.847383022308349609e-01 1.871123313903808594e-01 3.546990156173706055e-01 -2.515542507171630859e-01
3.541531506925821304e-03 5.207147598266601562e-01 -3.439762592315673828e-01 4.185772314667701721e-02 -3.088990747928619385e-01 5.461307168006896973e-01 1.980101764202117920e-01 -4.193884432315826416e-01
