# Supplementary material for: Where is your field going? A machine learning approach to study the relative motion of the domains of physics
Source: PLoS One. 2020 Jun 18;15(6):e0233997. doi: 10.1371/journal.pone.0233997 (PMC7302634; doi:10.1371/journal.pone.0233997)
Supplement: S26 Data — (ZIP) [file pone.0233997.s026.zip › 25/Pacs4Run_25_VS_500_embeddings1986-1990ED8.txt]

7.247176766395568848e-01 -6.903151422739028931e-02 -2.314630746841430664e-01 2.918610870838165283e-01 -4.119803607463836670e-01 3.912250101566314697e-01 4.003466293215751648e-02 -8.290578424930572510e-02
-9.352050721645355225e-02 -3.761213719844818115e-01 -6.733124256134033203e-01 -5.210161581635475159e-02 -4.668561220169067383e-01 3.658082187175750732e-01 -7.944814115762710571e-02 -1.887861937284469604e-01
1.356122940778732300e-01 1.704556494951248169e-01 -7.685376405715942383e-01 1.853190176188945770e-02 -2.204823344945907593e-01 -7.355055958032608032e-02 1.980694234371185303e-01 5.179836153984069824e-01
8.246842026710510254e-02 -6.571900248527526855e-01 -1.953416466712951660e-01 -3.011493980884552002e-01 -5.761620402336120605e-01 3.661984950304031372e-02 2.827338576316833496e-01 1.385956257581710815e-01
-1.739417314529418945e-01 -6.196101307868957520e-01 -6.811513304710388184e-01 2.234459817409515381e-01 -1.065557971596717834e-01 2.065394669771194458e-01 1.310476809740066528e-01 -2.731814980506896973e-02
3.764548599720001221e-01 9.135639667510986328e-02 -6.917196512222290039e-01 -6.174287572503089905e-02 -3.930771946907043457e-01 -6.947510689496994019e-02 3.863324224948883057e-01 2.430188506841659546e-01
-1.338061839342117310e-01 -2.087569087743759155e-01 -6.665083169937133789e-01 3.665195405483245850e-01 -3.643187582492828369e-01 1.823412328958511353e-01 4.314441382884979248e-01 8.846630156040191650e-02
6.186785101890563965e-01 1.389841735363006592e-02 -2.740387246012687683e-02 -6.039093807339668274e-02 -6.808097958564758301e-01 3.628948330879211426e-01 1.320172995328903198e-01 -4.748778883367776871e-03
3.260043635964393616e-02 -2.711407244205474854e-01 -5.189409255981445312e-01 -9.327305108308792114e-02 -5.792111754417419434e-01 -7.412660121917724609e-02 2.986396253108978271e-01 4.661054611206054688e-01
1.783982515335083008e-01 -2.665399014949798584e-01 -5.428129434585571289e-01 -1.340256445109844208e-02 -7.466602921485900879e-01 -9.841592982411384583e-03 -2.062509506940841675e-01 -4.655122011899948120e-02
4.196401536464691162e-01 -3.341560065746307373e-01 -4.821999073028564453e-01 1.416693180799484253e-01 -4.437544047832489014e-01 2.503961920738220215e-01 2.158960700035095215e-01 -3.916982412338256836e-01
3.775994181632995605e-01 -4.350115656852722168e-01 -3.408134579658508301e-01 -2.377942018210887909e-02 -3.598268330097198486e-01 -2.485929876565933228e-01 5.158140659332275391e-01 3.068003356456756592e-01
1.412636190652847290e-01 -5.051683187484741211e-01 -4.657811522483825684e-01 1.359181553125381470e-01 -4.784412682056427002e-01 3.405615985393524170e-01 -9.348937869071960449e-02 -3.685042858123779297e-01
-1.566875278949737549e-01 -2.954950034618377686e-01 -6.322777271270751953e-01 -2.834722697734832764e-01 -3.040724694728851318e-01 2.474393546581268311e-01 3.985042870044708252e-01 3.090436756610870361e-01
3.606769144535064697e-01 4.129535257816314697e-01 -3.453557789325714111e-01 -9.278859198093414307e-02 -2.051160782575607300e-01 5.996304750442504883e-01 3.554275333881378174e-01 2.086707651615142822e-01
5.396295189857482910e-01 -1.287095434963703156e-02 7.532662898302078247e-02 2.975003719329833984e-01 -4.695300757884979248e-01 2.657093703746795654e-01 4.839761555194854736e-01 2.985982596874237061e-01
1.904276460409164429e-01 -1.279684901237487793e-01 -5.216054320335388184e-01 -1.308233439922332764e-01 -6.615921258926391602e-01 -8.703432232141494751e-02 2.877469956874847412e-01 3.606894910335540771e-01
2.921585142612457275e-01 -3.416312634944915771e-01 -6.977136731147766113e-01 -3.478462398052215576e-01 -3.104918003082275391e-01 -1.585207730531692505e-01 1.583843231201171875e-01 2.085917592048645020e-01
5.292661190032958984e-01 -2.477576881647109985e-01 -6.278308033943176270e-01 -1.568596810102462769e-01 -1.388187855482101440e-01 -2.213647812604904175e-01 3.700769841670989990e-01 1.857063323259353638e-01
1.087244674563407898e-01 -5.096241831779479980e-01 -5.137083530426025391e-01 -7.756366580724716187e-02 -5.324694514274597168e-01 -2.117366790771484375e-01 -2.256796360015869141e-01 2.815359234809875488e-01
1.597291827201843262e-01 -5.838080048561096191e-01 -3.748897016048431396e-01 4.767305776476860046e-02 -6.486935019493103027e-01 -2.024000138044357300e-01 -9.989251196384429932e-02 1.381751894950866699e-01
6.169155612587928772e-02 6.172340363264083862e-02 -7.272340655326843262e-01 7.118753343820571899e-02 -5.678095221519470215e-01 -2.956740558147430420e-02 1.906795352697372437e-01 3.143354356288909912e-01
6.570132374763488770e-01 -1.483355462551116943e-01 -1.035388782620429993e-01 -1.561195403337478638e-01 -5.534765720367431641e-01 2.030110955238342285e-01 -3.766082227230072021e-01 1.478275507688522339e-01
6.903701424598693848e-01 -2.823066413402557373e-01 -1.075034812092781067e-01 -2.940193712711334229e-01 -4.034293293952941895e-01 2.185696661472320557e-01 -2.829405963420867920e-01 2.347430139780044556e-01
7.154101878404617310e-02 -1.694960147142410278e-01 -5.574596524238586426e-01 -2.833751440048217773e-01 -2.792492806911468506e-01 5.461506545543670654e-02 4.705106616020202637e-01 5.222516655921936035e-01
3.953418731689453125e-01 3.559788689017295837e-02 -2.691343426704406738e-01 -4.901443421840667725e-02 -1.713867485523223877e-01 4.039157629013061523e-01 7.291900515556335449e-01 2.082365006208419800e-01
-2.478189617395401001e-01 -3.120716214179992676e-01 -5.688108801841735840e-01 1.107395738363265991e-01 -5.633298754692077637e-01 2.934752702713012695e-01 3.192138075828552246e-01 4.738614428788423538e-03
-1.271068304777145386e-01 -3.327538967132568359e-01 -6.136037707328796387e-01 -1.834100037813186646e-01 -7.862777262926101685e-02 1.663499325513839722e-01 4.732245504856109619e-01 4.529612064361572266e-01
3.034785687923431396e-01 -1.380888223648071289e-01 -2.882736027240753174e-01 -4.545693993568420410e-01 -2.906445264816284180e-01 5.751668214797973633e-01 -4.139987826347351074e-01 1.114050596952438354e-01
-7.572725415229797363e-03 -5.960155725479125977e-01 -5.144102573394775391e-01 2.483916282653808594e-01 -2.705462574958801270e-01 -1.351448595523834229e-01 3.917630016803741455e-01 2.710241377353668213e-01
4.402583241462707520e-01 2.709186077117919922e-02 -2.759563922882080078e-01 2.893701661378145218e-03 -5.222226977348327637e-01 5.558148622512817383e-01 2.204187214374542236e-01 -3.147175014019012451e-01
-4.447095096111297607e-02 -1.933545321226119995e-01 -2.815368473529815674e-01 1.515305042266845703e-02 1.204123627394437790e-02 7.028020024299621582e-01 -3.960558176040649414e-01 4.797998964786529541e-01
3.180645108222961426e-01 -6.549486517906188965e-02 -1.053261533379554749e-01 4.704562127590179443e-01 -3.596786260604858398e-01 4.727572500705718994e-01 -3.184690773487091064e-01 4.558859765529632568e-01
7.720322608947753906e-01 -3.110363781452178955e-01 1.268923282623291016e-02 4.127207770943641663e-02 2.201086655259132385e-02 4.010131955146789551e-01 -1.122816056013107300e-01 3.625672459602355957e-01
1.925047039985656738e-01 2.002448029816150665e-02 -2.705287337303161621e-01 2.563068866729736328e-01 -4.034865498542785645e-01 3.439600169658660889e-01 -5.340552330017089844e-01 5.072839856147766113e-01
2.577750682830810547e-01 2.489339560270309448e-01 -1.230016201734542847e-01 1.650809124112129211e-02 -6.872110962867736816e-01 2.109335958957672119e-01 8.682223409414291382e-02 5.761007666587829590e-01
3.042143881320953369e-01 -5.442553162574768066e-01 -5.097951889038085938e-01 6.981200072914361954e-03 -3.877228796482086182e-01 9.025513380765914917e-02 -2.972204387187957764e-01 -3.232410848140716553e-01
-1.145963817834854126e-01 -1.569011062383651733e-01 -7.697218656539916992e-01 2.544669210910797119e-01 -3.009789288043975830e-01 1.627506911754608154e-01 4.143450856208801270e-01 1.275407373905181885e-01
1.568548530340194702e-01 -1.091552153229713440e-01 -3.218663632869720459e-01 -2.511935532093048096e-01 -8.076843619346618652e-01 -1.570260711014270782e-02 6.806652247905731201e-02 3.735662400722503662e-01
-1.872796937823295593e-02 1.175137609243392944e-01 -5.830541253089904785e-01 4.552061855792999268e-01 -3.946759104728698730e-01 -6.388032436370849609e-02 2.395940274000167847e-01 4.705528616905212402e-01
2.817307710647583008e-01 -8.809267543256282806e-03 -8.236278593540191650e-02 6.918725371360778809e-01 -5.057413578033447266e-01 1.854396313428878784e-01 2.405028790235519409e-01 2.950849533081054688e-01
1.607694923877716064e-01 -3.492789715528488159e-02 -5.189632177352905273e-01 -1.518725752830505371e-01 -2.195546030998229980e-01 2.096294313669204712e-01 7.083882093429565430e-01 2.942491173744201660e-01
5.641675591468811035e-01 -6.457465291023254395e-01 3.346696123480796814e-02 1.191876158118247986e-01 -8.428495377302169800e-02 4.002881348133087158e-01 -2.818331122398376465e-01 5.134515836834907532e-02
-2.784445136785507202e-02 -2.851781845092773438e-01 -8.555505424737930298e-02 1.068343818187713623e-01 -1.540723592042922974e-01 6.759306788444519043e-01 -3.005450069904327393e-01 5.729022026062011719e-01
3.307629823684692383e-01 1.591369695961475372e-02 -4.047880172729492188e-01 -2.244331091642379761e-01 -7.731970548629760742e-01 1.935634464025497437e-01 -1.962881386280059814e-01 -4.784804955124855042e-02
4.237691462039947510e-01 -5.451591014862060547e-01 1.166166439652442932e-01 -8.142273128032684326e-02 -2.869190573692321777e-01 5.219917893409729004e-01 -2.862693071365356445e-01 2.573797106742858887e-01
7.385937571525573730e-01 -2.956891953945159912e-01 2.122092247009277344e-02 1.170808565802872181e-03 -6.465195119380950928e-02 2.672288715839385986e-01 -1.066309437155723572e-01 5.288044810295104980e-01
2.208421379327774048e-01 -5.501258373260498047e-01 -6.259479522705078125e-01 -5.983897671103477478e-02 -3.611783087253570557e-01 -4.865063354372978210e-02 -3.279689550399780273e-01 -1.132191568613052368e-01
-2.673620879650115967e-01 -1.867749989032745361e-01 -4.822172522544860840e-01 1.477166265249252319e-01 -4.093464016914367676e-01 2.378402044996619225e-03 1.496806144714355469e-01 6.703019142150878906e-01
2.918480932712554932e-01 -1.335315406322479248e-01 -3.949521780014038086e-01 -2.294838577508926392e-01 -2.027212530374526978e-01 3.531032800674438477e-02 6.410316228866577148e-01 4.848502874374389648e-01
4.519247710704803467e-01 -2.451936602592468262e-01 -6.417133212089538574e-01 -7.668968290090560913e-02 -1.724978685379028320e-01 -2.848581969738006592e-01 3.255170881748199463e-01 3.179711699485778809e-01
5.316004157066345215e-01 -1.423185765743255615e-01 -6.682706475257873535e-01 -2.466830760240554810e-01 -2.673167884349822998e-01 -1.607589125633239746e-01 2.867014706134796143e-01 1.010390371084213257e-01
1.089751627296209335e-02 -2.236839234828948975e-01 -4.585894048213958740e-01 -1.169425845146179199e-01 -6.944840550422668457e-01 -9.275462478399276733e-02 2.154596894979476929e-01 4.342033267021179199e-01
3.087970316410064697e-01 -6.520412862300872803e-02 -7.767156958580017090e-01 -1.333195269107818604e-01 -2.701603472232818604e-01 -8.253803104162216187e-02 3.882842063903808594e-01 2.208343297243118286e-01
9.655120968818664551e-02 -4.754112660884857178e-01 -5.863298773765563965e-01 -5.037705302238464355e-01 -3.250081837177276611e-01 2.003854364156723022e-01 1.391545534133911133e-01 4.411045089364051819e-02
2.608469426631927490e-01 -1.782148480415344238e-01 -4.788522720336914062e-01 -9.160430729389190674e-02 5.471418844535946846e-04 -1.624428778886795044e-01 4.415452778339385986e-01 6.641967296600341797e-01
7.400165796279907227e-01 3.668854013085365295e-02 -4.011311233043670654e-01 5.195226520299911499e-02 -9.863153845071792603e-02 2.551851570606231689e-01 -4.297844469547271729e-01 1.669192314147949219e-01
1.953897476196289062e-01 -3.234819173812866211e-01 6.550716608762741089e-02 4.915552735328674316e-01 -4.221557676792144775e-01 5.565423965454101562e-01 -2.833419144153594971e-01 2.074295282363891602e-01
-2.192012220621109009e-02 9.368852525949478149e-02 -6.818955540657043457e-01 4.236348867416381836e-01 -5.022414326667785645e-01 1.817744970321655273e-01 2.360526323318481445e-01 7.269600778818130493e-02
1.559057831764221191e-01 -6.525725722312927246e-01 -4.470419883728027344e-01 -5.092365741729736328e-01 -2.193624973297119141e-01 7.432451099157333374e-02 1.278357207775115967e-01 1.438329815864562988e-01
3.399570882320404053e-01 -3.957050442695617676e-01 -5.840819478034973145e-01 -3.504867851734161377e-01 -4.123362898826599121e-01 -1.730632632970809937e-01 9.199929982423782349e-02 2.354100644588470459e-01
-8.665487170219421387e-02 -1.500595510005950928e-01 -7.895320057868957520e-01 2.501758933067321777e-01 -3.688096106052398682e-01 3.134408220648765564e-02 3.270921111106872559e-01 2.000803798437118530e-01
2.596104145050048828e-01 -5.372525453567504883e-01 -4.641395509243011475e-01 -5.440735816955566406e-01 -3.442977666854858398e-01 4.092153906822204590e-02 -7.446939498186111450e-02 8.221553266048431396e-02
2.519360482692718506e-01 -3.548358380794525146e-01 -3.249220848083496094e-01 -8.710833638906478882e-02 -1.361960470676422119e-01 -7.490121573209762573e-02 6.154089570045471191e-01 5.427430272102355957e-01
2.481515407562255859e-01 4.186240583658218384e-02 -2.926478683948516846e-01 3.535482287406921387e-01 -2.265285998582839966e-01 3.861449956893920898e-01 -3.899929523468017578e-01 6.111559271812438965e-01
-1.463780552148818970e-01 -6.607213616371154785e-01 -5.378985404968261719e-01 9.056451916694641113e-02 -2.493309229612350464e-01 8.730074018239974976e-02 3.999107480049133301e-01 1.215238794684410095e-01
2.827470302581787109e-01 -4.917941689491271973e-01 -3.680033087730407715e-01 2.312119305133819580e-01 -3.892445564270019531e-01 4.321534037590026855e-01 -4.760183766484260559e-02 -3.857115507125854492e-01
3.572989702224731445e-01 1.701314896345138550e-01 -1.341255158185958862e-01 6.215592026710510254e-01 -3.519930243492126465e-01 3.725104629993438721e-01 2.374610602855682373e-01 3.464339375495910645e-01
1.109085455536842346e-01 -6.114299893379211426e-01 -5.348099470138549805e-01 3.142676055431365967e-01 -2.779683768749237061e-01 -1.008649244904518127e-01 3.749237358570098877e-01 -3.254115954041481018e-02
2.160598486661911011e-01 -4.253090023994445801e-01 -2.734324932098388672e-01 -1.862371414899826050e-01 -4.438965022563934326e-01 -2.504287362098693848e-01 2.172702699899673462e-01 5.966705679893493652e-01
3.946923911571502686e-01 1.729199104011058807e-02 1.230217292904853821e-01 2.771964073181152344e-01 -3.868272304534912109e-01 4.753568768501281738e-01 4.536541998386383057e-01 4.129710793495178223e-01
2.519365251064300537e-01 -7.161659747362136841e-02 -7.564695477485656738e-01 -4.852426052093505859e-01 -1.873990297317504883e-01 2.534963488578796387e-01 2.386628277599811554e-02 -1.540911644697189331e-01
-1.695253252983093262e-01 -6.120523810386657715e-02 -7.532973885536193848e-01 4.593210518360137939e-01 -2.729687392711639404e-01 2.947038114070892334e-01 1.499414891004562378e-01 7.237076759338378906e-02
2.049205005168914795e-01 -5.109937787055969238e-01 -3.007392585277557373e-01 -1.454191058874130249e-01 -6.459172964096069336e-01 -2.435165345668792725e-01 5.802102014422416687e-02 3.246940374374389648e-01
-3.368422389030456543e-01 -3.999371528625488281e-01 -5.833187103271484375e-01 2.440866976976394653e-01 -3.435476720333099365e-01 1.653291285037994385e-01 3.051134049892425537e-01 2.971457540988922119e-01
-2.969781458377838135e-01 -3.218523859977722168e-01 -5.249191522598266602e-01 -1.317229866981506348e-01 5.145031958818435669e-03 7.087144255638122559e-01 1.114481389522552490e-01 2.450866810977458954e-02
3.702929615974426270e-01 -2.338242232799530029e-01 2.324300818145275116e-02 5.483916997909545898e-01 -1.341338753700256348e-01 5.047014355659484863e-01 4.698472023010253906e-01 1.160327121615409851e-01
-3.035856783390045166e-01 -4.915089905261993408e-01 -4.012057483196258545e-01 1.298987269401550293e-01 -5.699763298034667969e-01 1.872579306364059448e-01 2.727996110916137695e-01 2.325013428926467896e-01
4.265966415405273438e-01 -6.665984392166137695e-01 -1.724347174167633057e-01 -3.762514889240264893e-02 5.277154967188835144e-02 1.505226492881774902e-01 -4.119430482387542725e-01 3.838922977447509766e-01
4.475899338722229004e-01 -1.169980466365814209e-01 -3.792422711849212646e-01 1.063537374138832092e-01 -5.421344041824340820e-01 3.873994350433349609e-01 9.237398207187652588e-02 -4.222770035266876221e-01
3.054280281066894531e-01 -3.803049027919769287e-02 -3.584292531013488770e-01 3.811949491500854492e-01 3.288088440895080566e-01 5.959259867668151855e-01 3.795860409736633301e-01 1.554281264543533325e-01
2.071659862995147705e-01 -5.840480923652648926e-01 2.891541272401809692e-02 -3.947712481021881104e-02 -4.737458229064941406e-01 2.162591814994812012e-01 -3.467008769512176514e-01 4.713504314422607422e-01
3.080809712409973145e-01 -4.735204279422760010e-01 -8.388836868107318878e-03 -3.613254725933074951e-01 -1.535075157880783081e-01 4.794537425041198730e-01 -1.755037158727645874e-01 5.157480835914611816e-01
2.616516053676605225e-01 -3.005470037460327148e-01 -5.482654571533203125e-01 -3.609826266765594482e-01 -2.528201043605804443e-01 -4.039069637656211853e-02 4.758537113666534424e-01 3.439770042896270752e-01
-3.842990100383758545e-02 -3.833047449588775635e-01 -4.914047122001647949e-01 4.532507658004760742e-01 -1.419538110494613647e-01 -9.910754114389419556e-02 3.704238831996917725e-01 4.873384237289428711e-01
5.153924226760864258e-01 -2.699544727802276611e-01 -6.319449543952941895e-01 2.363062947988510132e-01 -1.547889411449432373e-01 1.250957995653152466e-01 1.549746692180633545e-01 -3.777228295803070068e-01
5.681952238082885742e-01 -3.975060582160949707e-02 -1.262542605400085449e-01 -4.615990445017814636e-02 1.625553816556930542e-01 3.223989009857177734e-01 -1.093750000000000000e-01 7.177568674087524414e-01
-1.070381104946136475e-01 -5.258312821388244629e-01 -4.556386172771453857e-01 4.949430525302886963e-01 -2.753371596336364746e-01 4.078216552734375000e-01 4.433488473296165466e-02 -1.239945441484451294e-01
2.394074946641921997e-01 -5.984436869621276855e-01 -4.424155950546264648e-01 7.591803371906280518e-02 -1.997112631797790527e-01 -3.569623529911041260e-01 2.556466460227966309e-01 3.878041505813598633e-01
3.706523403525352478e-02 -6.004325151443481445e-01 -6.100270152091979980e-01 7.195057719945907593e-02 -3.898848295211791992e-01 -2.014266103506088257e-01 3.554014489054679871e-02 2.587490677833557129e-01
1.786741465330123901e-01 -3.707793354988098145e-01 -4.329100251197814941e-01 7.453751564025878906e-02 1.404132694005966187e-01 7.269173264503479004e-01 8.090038597583770752e-02 -2.880309224128723145e-01
3.249459862709045410e-01 1.025980338454246521e-02 1.142970398068428040e-01 3.330777287483215332e-01 -2.790766656398773193e-01 4.729712009429931641e-01 4.230975508689880371e-01 5.382407903671264648e-01
5.941142514348030090e-02 -1.810071468353271484e-01 -3.856027424335479736e-01 4.698424637317657471e-01 -3.906585276126861572e-02 2.342540323734283447e-01 -3.990168273448944092e-01 6.153454184532165527e-01
-1.036687791347503662e-01 -6.415116786956787109e-01 -5.445138216018676758e-01 6.589742749929428101e-02 -1.547510325908660889e-01 2.921313941478729248e-01 4.071029722690582275e-01 -4.308437556028366089e-02
-7.549768686294555664e-02 -6.800888478755950928e-02 -8.274281620979309082e-01 2.819482386112213135e-01 -1.339080035686492920e-01 4.410181939601898193e-01 5.411902908235788345e-03 -1.143898516893386841e-01
5.400844216346740723e-01 -9.057135879993438721e-02 -3.260608017444610596e-02 4.744264483451843262e-02 5.730740725994110107e-03 4.753151237964630127e-01 6.565206050872802734e-01 1.995376199483871460e-01
4.280635118484497070e-01 -5.725755095481872559e-01 6.629262864589691162e-02 -1.994863748550415039e-01 -2.501870691776275635e-01 2.340596020221710205e-01 -2.710986733436584473e-01 5.038425922393798828e-01
1.532468050718307495e-01 -2.738710045814514160e-01 9.139870293438434601e-03 4.996779933571815491e-02 -1.918616443872451782e-01 4.778463244438171387e-01 -2.821434736251831055e-01 7.444306015968322754e-01
2.476691752672195435e-01 -2.964962124824523926e-01 -5.627982020378112793e-01 -5.334756374359130859e-01 -4.452893733978271484e-01 5.788908898830413818e-02 -1.447428911924362183e-01 1.637913137674331665e-01
3.750569522380828857e-01 2.291837483644485474e-01 -2.946398556232452393e-01 6.430287957191467285e-01 -2.506942451000213623e-01 1.077912300825119019e-01 1.291957795619964600e-01 4.640582799911499023e-01
5.337767601013183594e-01 -7.984749972820281982e-02 -4.054054617881774902e-01 -2.594031095504760742e-01 -1.016431823372840881e-01 5.646187067031860352e-01 -3.845877647399902344e-01 -5.460155196487903595e-03
1.573193222284317017e-01 -3.170883357524871826e-01 6.662562489509582520e-02 5.040677264332771301e-02 -3.970372676849365234e-01 6.367522478103637695e-01 -3.353169262409210205e-01 4.384017586708068848e-01
5.002812147140502930e-01 -7.934632152318954468e-02 -6.366257667541503906e-01 -2.025624364614486694e-01 -3.202306032180786133e-01 -6.916438043117523193e-02 4.163731932640075684e-01 1.280670911073684692e-01
2.910965308547019958e-02 -4.065585136413574219e-01 -6.380689740180969238e-01 2.720610499382019043e-01 -1.895778030157089233e-01 4.157094657421112061e-01 2.779941558837890625e-01 -2.582225203514099121e-01
4.915110468864440918e-01 1.646565049886703491e-01 -5.736792087554931641e-01 -2.435466051101684570e-01 1.717165261507034302e-01 4.875624775886535645e-01 -2.524088621139526367e-01 1.093997880816459656e-01
-3.604442775249481201e-01 -5.958294272422790527e-01 -2.747276723384857178e-01 -1.699603796005249023e-01 -3.416795730590820312e-01 2.946962714195251465e-01 2.749840319156646729e-01 3.626267015933990479e-01
-6.015680357813835144e-02 -6.078926920890808105e-01 -4.851122498512268066e-01 1.322717517614364624e-01 -4.047425091266632080e-01 -2.201764583587646484e-01 -4.530856385827064514e-02 3.995884358882904053e-01
-2.557109892368316650e-01 -3.572027385234832764e-01 -4.475229680538177490e-01 6.286735832691192627e-02 -5.835544466972351074e-01 4.415170550346374512e-01 2.428409159183502197e-01 -9.134691208600997925e-02
3.975353538990020752e-01 -1.639087051153182983e-01 -3.782236874103546143e-01 -1.610909849405288696e-01 -4.972741305828094482e-01 -1.999587714672088623e-01 3.586253821849822998e-01 4.798111915588378906e-01
1.565235704183578491e-01 -1.556215882301330566e-01 -8.116394281387329102e-01 1.057244613766670227e-01 -2.933592200279235840e-01 1.025604829192161560e-01 -4.206617176532745361e-01 -8.838267624378204346e-02
1.573174148797988892e-01 1.246297657489776611e-01 -1.986881950870156288e-03 3.302680561318993568e-03 -8.236943483352661133e-01 4.671286046504974365e-01 3.908855095505714417e-02 2.479808926582336426e-01
1.653741002082824707e-01 -4.335625767707824707e-01 1.392962187528610229e-01 2.839449346065521240e-01 -5.508529543876647949e-01 3.676426410675048828e-01 -2.523873746395111084e-01 4.270213842391967773e-01
3.926897048950195312e-01 -6.844224035739898682e-02 -5.594494938850402832e-01 3.052289485931396484e-01 1.613822877407073975e-01 5.577836036682128906e-01 1.280444115400314331e-01 -2.853065133094787598e-01
2.533501982688903809e-01 1.692529916763305664e-01 -4.599032923579216003e-02 -2.308970876038074493e-02 -8.162788748741149902e-01 3.294568955898284912e-01 3.926652297377586365e-02 3.579439222812652588e-01
-2.721427679061889648e-01 -5.867581367492675781e-01 -6.375911831855773926e-01 2.510490119457244873e-01 -2.529726028442382812e-01 1.556149125099182129e-01 4.173308238387107849e-02 1.488363742828369141e-01
2.628722488880157471e-01 -2.840921469032764435e-02 -6.251847147941589355e-01 -1.162803918123245239e-01 -4.670348484069108963e-03 6.420454978942871094e-01 2.251796424388885498e-01 -2.505272626876831055e-01
7.356148362159729004e-01 1.574827916920185089e-02 -4.698192477226257324e-01 -1.522608250379562378e-01 3.236074699088931084e-04 3.971544206142425537e-01 -2.379900068044662476e-01 1.839643530547618866e-02
2.316407486796379089e-02 -3.075413405895233154e-01 6.065036728978157043e-02 -6.979007739573717117e-04 -2.377884238958358765e-01 5.850708484649658203e-01 -1.811602264642715454e-01 6.852244734764099121e-01
5.889776349067687988e-01 6.633611023426055908e-02 -3.007101416587829590e-01 -3.493808805942535400e-01 -3.252383470535278320e-01 5.361796617507934570e-01 -2.062926888465881348e-01 -1.965169236063957214e-02
-2.453361451625823975e-01 -5.156490579247474670e-02 -7.152113318443298340e-01 3.007140159606933594e-01 -4.147877991199493408e-01 1.622976660728454590e-01 1.965638250112533569e-01 3.133181035518646240e-01
-1.998433917760848999e-01 -3.092628121376037598e-01 -7.391341924667358398e-01 1.033142209053039551e-01 -2.541487514972686768e-01 1.483528763055801392e-01 3.976699113845825195e-01 2.503682076930999756e-01
4.595795869827270508e-01 -2.128032296895980835e-01 2.032762020826339722e-01 3.114751875400543213e-01 -5.812529325485229492e-01 2.156803570687770844e-02 -1.720872335135936737e-02 5.162821412086486816e-01
5.063933730125427246e-01 -1.470479667186737061e-01 -8.802483230829238892e-02 5.242537260055541992e-01 1.299819350242614746e-01 3.689492940902709961e-01 4.705209136009216309e-01 2.548401653766632080e-01
8.058859109878540039e-01 -1.939230784773826599e-02 -2.991361021995544434e-01 2.268525809049606323e-01 1.067677214741706848e-01 2.271058112382888794e-01 -2.823309898376464844e-01 2.579534947872161865e-01
-8.234337717294692993e-02 -1.169259622693061829e-01 -1.936989426612854004e-01 2.508937716484069824e-01 -8.411210179328918457e-01 2.058179825544357300e-01 2.649388015270233154e-01 2.429868280887603760e-01
1.329148262739181519e-01 -4.633893966674804688e-01 8.070696890354156494e-02 3.300750255584716797e-01 -3.762071132659912109e-01 5.042324066162109375e-01 -2.285894155502319336e-01 4.517805278301239014e-01
4.190055653452873230e-02 -6.530066132545471191e-01 -3.592990934848785400e-01 -4.227240383625030518e-02 -6.034271717071533203e-01 -8.371695876121520996e-02 -1.560302525758743286e-01 2.132266759872436523e-01
8.584027290344238281e-01 -2.503068149089813232e-01 -2.127753049135208130e-01 -1.257474124431610107e-01 -4.681417346000671387e-02 7.928358018398284912e-02 -2.367988973855972290e-01 2.735952734947204590e-01
4.850513041019439697e-01 -7.918734103441238403e-03 -4.799744486808776855e-02 2.948672771453857422e-01 -1.174651160836219788e-01 3.754296004772186279e-01 -2.529473304748535156e-01 6.757841706275939941e-01
7.635983824729919434e-02 7.103826850652694702e-02 -9.355276077985763550e-02 2.710253894329071045e-01 -4.589147865772247314e-01 5.700337290763854980e-01 5.117824673652648926e-01 3.308373689651489258e-01
-1.328807175159454346e-01 -5.653123259544372559e-01 -5.444287657737731934e-01 -1.803786754608154297e-01 -1.221787482500076294e-01 2.291041314601898193e-01 4.871942996978759766e-01 1.704429835081100464e-01
2.062900960445404053e-01 -3.541873693466186523e-01 -3.658673167228698730e-01 -2.577702999114990234e-01 -6.239900588989257812e-01 -1.853485852479934692e-01 2.235005795955657959e-02 4.554932415485382080e-01
3.516747653484344482e-01 -3.251487314701080322e-01 3.386871889233589172e-02 3.356930911540985107e-01 1.264270097017288208e-01 6.073013544082641602e-01 4.978050887584686279e-01 1.554271578788757324e-01
3.439766764640808105e-01 -5.889148116111755371e-01 7.494691014289855957e-02 -5.731701105833053589e-02 -2.753888070583343506e-01 3.824644386768341064e-01 -2.907785177230834961e-01 4.682808220386505127e-01
3.616212606430053711e-01 -3.364526331424713135e-01 -6.366267800331115723e-01 -4.167147576808929443e-01 -3.386269807815551758e-01 1.329315602779388428e-01 1.220550388097763062e-01 -1.727668344974517822e-01
9.218487143516540527e-02 -3.690332174301147461e-01 -1.560779064893722534e-01 3.933382928371429443e-01 -1.536931991577148438e-01 2.906422615051269531e-01 -3.796641230583190918e-01 6.511541604995727539e-01
4.990659356117248535e-01 -6.135288476943969727e-01 4.815959185361862183e-02 -3.347032666206359863e-01 -2.068945020437240601e-01 2.053503692150115967e-01 -7.039245963096618652e-02 4.126022458076477051e-01
8.122625946998596191e-01 -8.044489473104476929e-02 1.938619762659072876e-01 1.230585426092147827e-01 -3.941837251186370850e-01 2.121409177780151367e-01 3.535278886556625366e-02 2.817763686180114746e-01
3.062402606010437012e-01 -1.096726134419441223e-01 -4.898756146430969238e-01 5.111775994300842285e-01 -4.794200360774993896e-01 1.439345180988311768e-01 2.733540832996368408e-01 -2.600480318069458008e-01
-1.661182492971420288e-01 -1.500604115426540375e-02 -1.830448061227798462e-01 2.395860999822616577e-01 -4.479457736015319824e-01 5.185445547103881836e-01 5.273721218109130859e-01 3.655234277248382568e-01
1.935168057680130005e-01 1.743761599063873291e-01 -7.433877587318420410e-01 2.032877504825592041e-01 -2.805019021034240723e-01 -9.650373458862304688e-02 2.452697008848190308e-01 4.359373748302459717e-01
5.503273606300354004e-01 1.042502522468566895e-01 6.461883336305618286e-02 4.469000920653343201e-02 -6.010156273841857910e-01 2.235434800386428833e-01 1.466812938451766968e-01 4.973851144313812256e-01
-1.476884037256240845e-01 -5.299713611602783203e-01 -4.856590032577514648e-01 5.240708589553833008e-01 -2.219803631305694580e-01 3.659025728702545166e-01 4.945909231901168823e-02 -3.460334986448287964e-02
-7.283513993024826050e-02 -2.191668450832366943e-01 -4.314897060394287109e-01 -2.161407172679901123e-01 -1.720814406871795654e-01 8.676654845476150513e-02 4.603825509548187256e-01 6.816658377647399902e-01
6.161417961120605469e-01 2.600869238376617432e-01 -5.847256630659103394e-02 3.227957189083099365e-01 -4.251834154129028320e-01 3.515441715717315674e-01 2.693352997303009033e-01 2.611555457115173340e-01
4.594889879226684570e-01 -1.271738391369581223e-02 -2.088181525468826294e-01 1.018004342913627625e-01 -4.839623272418975830e-01 6.242864727973937988e-01 1.489591747522354126e-01 -2.976543009281158447e-01
3.125914037227630615e-01 2.059601247310638428e-01 -1.367185637354850769e-02 2.288523465394973755e-01 -6.989650726318359375e-01 3.566224873065948486e-01 2.253402620553970337e-01 3.752288520336151123e-01
1.296620517969131470e-01 -2.072697728872299194e-01 -1.761330366134643555e-01 4.487130343914031982e-01 -3.844489157199859619e-01 4.047443270683288574e-01 -4.605720341205596924e-01 4.290867149829864502e-01
1.759544759988784790e-01 -3.526688516139984131e-01 -6.041482090950012207e-01 2.002010643482208252e-01 -5.909650325775146484e-01 -2.614548504352569580e-01 -1.001300513744354248e-01 1.093843728303909302e-01
9.415391832590103149e-02 -1.288220733404159546e-01 -4.169691801071166992e-01 4.604121446609497070e-01 3.219868522137403488e-03 2.882390618324279785e-01 -4.733615517616271973e-01 5.305976867675781250e-01
3.590573072433471680e-01 -4.727420210838317871e-01 3.287667781114578247e-02 4.738774597644805908e-01 1.064312011003494263e-01 5.189727544784545898e-01 3.680983483791351318e-01 7.612804323434829712e-02
-8.074120432138442993e-02 -6.061557531356811523e-01 -5.788877010345458984e-01 -2.640138566493988037e-01 -3.840256333351135254e-01 3.360924124717712402e-02 1.405094265937805176e-01 2.299862205982208252e-01
7.510986924171447754e-01 -1.598064452409744263e-01 -2.187210917472839355e-01 2.929409146308898926e-01 1.584762483835220337e-01 3.005433380603790283e-01 -2.903743088245391846e-01 2.773104310035705566e-01
4.052816927433013916e-01 -5.911528468132019043e-01 2.054704120382666588e-03 1.294160354882478714e-02 -1.353422105312347412e-01 2.439635396003723145e-01 -3.730768263339996338e-01 5.187401771545410156e-01
6.423156857490539551e-01 -2.297692596912384033e-01 -3.796528652310371399e-02 -9.599693119525909424e-02 -4.865392670035362244e-02 9.956934303045272827e-02 -8.505671471357345581e-02 7.102561593055725098e-01
3.285712897777557373e-01 -2.451176792383193970e-01 -1.682088822126388550e-01 1.351234614849090576e-01 -8.085734248161315918e-01 2.772833108901977539e-01 2.602369058877229691e-03 -2.339273989200592041e-01
1.883668266236782074e-02 -1.749231070280075073e-01 -1.162152662873268127e-01 2.675184607505798340e-01 -3.745421534404158592e-03 6.363106966018676758e-01 -2.358730286359786987e-01 6.507176160812377930e-01
-4.209150746464729309e-02 -3.236550688743591309e-01 -4.326967298984527588e-01 2.565141916275024414e-01 -2.458822727203369141e-01 5.221111774444580078e-01 4.994652271270751953e-01 -2.406785339117050171e-01
5.892246961593627930e-01 -5.747377872467041016e-01 -2.472646348178386688e-02 -2.190297245979309082e-01 -2.154797874391078949e-02 1.158064156770706177e-01 -1.120105683803558350e-01 4.974772632122039795e-01
-1.176334694027900696e-01 -6.993504166603088379e-01 -4.974193572998046875e-01 -1.644941270351409912e-01 4.002812318503856659e-03 3.344124257564544678e-01 3.326027393341064453e-01 -1.070682331919670105e-02
3.347532451152801514e-01 -1.242479085922241211e-01 -4.857005178928375244e-01 -2.411964237689971924e-01 -1.499453485012054443e-01 7.096157222986221313e-02 6.631469130516052246e-01 3.333754539489746094e-01
4.352237582206726074e-01 1.636633276939392090e-01 -1.277332305908203125e-01 5.865815281867980957e-01 -5.257852077484130859e-01 3.037225604057312012e-01 5.180623382329940796e-02 2.280782461166381836e-01
9.327646344900131226e-02 -2.831112146377563477e-01 -2.024790495634078979e-01 3.958199024200439453e-01 -1.297053396701812744e-01 3.048669695854187012e-01 -3.939371705055236816e-01 6.697182655334472656e-01
4.997959434986114502e-01 -1.704535186290740967e-01 3.513433039188385010e-02 5.609214305877685547e-01 -3.104988113045692444e-02 3.476051986217498779e-01 4.665015935897827148e-01 2.566421031951904297e-01
6.234708055853843689e-02 -2.259991616010665894e-01 6.341797858476638794e-02 1.253390014171600342e-01 -2.088502049446105957e-01 5.812168121337890625e-01 -1.295382082462310791e-01 7.260123491287231445e-01
4.451371431350708008e-01 -7.394919395446777344e-01 -5.556630343198776245e-02 -2.239848077297210693e-01 6.917766481637954712e-02 2.078381776809692383e-01 -1.460044384002685547e-01 3.639344274997711182e-01
2.258095890283584595e-01 -2.071896195411682129e-01 2.422609739005565643e-02 1.008199304342269897e-01 -6.495681405067443848e-01 3.307256400585174561e-01 -3.882668316364288330e-01 4.618023931980133057e-01
5.089912191033363342e-02 -5.625115633010864258e-01 -6.496869921684265137e-01 1.620496660470962524e-01 -2.914556562900543213e-01 2.256792038679122925e-01 2.080050110816955566e-01 -2.312856018543243408e-01
-3.848296403884887695e-02 -5.501018166542053223e-01 -6.526543498039245605e-01 6.615330278873443604e-02 -3.539412319660186768e-01 1.490886043757200241e-02 3.686471581459045410e-01 6.461932510137557983e-02
3.821045458316802979e-01 -3.505722284317016602e-01 -5.778412818908691406e-01 -2.613516151905059814e-02 1.771225929260253906e-01 2.084480077028274536e-01 5.415070652961730957e-01 1.686973571777343750e-01
4.550506472587585449e-01 -4.766908884048461914e-01 7.828360795974731445e-02 -2.557592391967773438e-01 -3.538265526294708252e-01 5.128440856933593750e-01 -2.103031575679779053e-01 2.484429925680160522e-01
4.350033104419708252e-01 -3.599737957119941711e-02 1.175976917147636414e-02 6.124503612518310547e-01 -3.920536935329437256e-01 2.895908951759338379e-01 1.940815895795822144e-01 3.987558186054229736e-01
9.714794158935546875e-02 -2.855058908462524414e-01 -2.521553635597229004e-01 3.876896500587463379e-01 -8.422964066267013550e-02 3.314508795738220215e-01 -4.104527533054351807e-01 6.401072740554809570e-01
1.333631277084350586e-01 -5.780199766159057617e-01 -4.516749083995819092e-01 -4.460725188255310059e-01 -4.242812097072601318e-01 2.913856506347656250e-02 1.276438236236572266e-01 2.189968824386596680e-01
-1.612012237310409546e-01 -8.386233448982238770e-02 -8.102078437805175781e-01 2.277368605136871338e-01 -1.585026830434799194e-01 2.684001326560974121e-01 -3.719707131385803223e-01 1.521725058555603027e-01
2.857317924499511719e-01 -2.640903890132904053e-01 -3.149119913578033447e-01 2.000471055507659912e-01 -1.728998869657516479e-01 3.796970546245574951e-01 -6.926426887512207031e-01 2.358119785785675049e-01
4.718849956989288330e-01 -3.133128881454467773e-01 -2.936645746231079102e-01 6.591180562973022461e-01 -1.057550981640815735e-01 3.053831756114959717e-01 4.269658029079437256e-02 -2.285128086805343628e-01
2.289934754371643066e-01 5.918888002634048462e-02 -3.078403174877166748e-01 -4.233668446540832520e-01 -1.897719204425811768e-01 6.423447728157043457e-01 4.026134610176086426e-01 2.435895502567291260e-01
-4.829154815524816513e-03 1.468850374221801758e-01 -1.978581845760345459e-01 1.570831425487995148e-02 -6.914156079292297363e-01 5.652014017105102539e-01 3.133698105812072754e-01 2.080818861722946167e-01
-1.075465232133865356e-01 -2.949919402599334717e-01 -4.771187901496887207e-01 1.424583643674850464e-01 -5.892851352691650391e-01 5.093325376510620117e-01 1.280093342065811157e-01 -1.743954420089721680e-01
4.218437373638153076e-01 -5.068712830543518066e-01 1.766074299812316895e-01 -3.834411501884460449e-02 -1.594689786434173584e-01 4.950609505176544189e-01 -1.503201872110366821e-01 4.892413318157196045e-01
4.131162464618682861e-01 -3.568634763360023499e-02 -7.535580545663833618e-02 3.358269855380058289e-02 -9.560677409172058105e-02 5.445792675018310547e-01 6.933180689811706543e-01 1.867023408412933350e-01
7.287522554397583008e-01 -3.556822612881660461e-02 -3.120709359645843506e-01 -2.073970884084701538e-01 -4.363123476505279541e-01 2.561104297637939453e-01 -2.311313450336456299e-01 -1.336808800697326660e-01
2.818324565887451172e-01 6.080406159162521362e-02 8.741047233343124390e-02 2.630782127380371094e-01 -3.762610554695129395e-01 3.752608299255371094e-01 2.126650363206863403e-01 7.158234119415283203e-01
-1.221389845013618469e-01 -7.618180662393569946e-02 -7.509918510913848877e-02 3.133754432201385498e-01 -6.114495396614074707e-01 4.010832607746124268e-01 3.621698617935180664e-01 4.577434062957763672e-01
-1.136901229619979858e-01 5.176621675491333008e-02 -1.746905297040939331e-01 1.841845959424972534e-01 -4.890935420989990234e-01 6.197423338890075684e-01 4.177746176719665527e-01 3.494642972946166992e-01
1.733860373497009277e-01 -1.817481368780136108e-01 -7.766322493553161621e-01 3.242609500885009766e-01 -1.940409690141677856e-01 -1.487157121300697327e-02 -4.367109835147857666e-01 3.581127617508172989e-03
2.140452861785888672e-01 -2.448786199092864990e-01 -1.362117230892181396e-01 4.180884957313537598e-01 -2.991866171360015869e-01 6.141318678855895996e-01 -4.748967289924621582e-01 9.311300516128540039e-02
3.122914135456085205e-01 -3.094269037246704102e-01 -2.210828475654125214e-02 6.985894590616226196e-02 2.442861944437026978e-01 6.821168065071105957e-01 4.698396921157836914e-01 2.359056472778320312e-01
1.804841905832290649e-01 -1.679449230432510376e-01 -3.170642256736755371e-01 4.765724241733551025e-01 -6.283976882696151733e-02 2.152996659278869629e-01 -4.172164499759674072e-01 6.222513318061828613e-01
3.556828200817108154e-01 1.091298088431358337e-01 -2.288871109485626221e-01 -2.277221530675888062e-02 -6.049751043319702148e-01 5.853259563446044922e-01 2.303925901651382446e-01 -2.167731523513793945e-01
4.760559201240539551e-01 -1.846901923418045044e-01 -6.698710322380065918e-01 5.008080229163169861e-02 -1.198910060338675976e-03 -2.380977720022201538e-01 4.453419148921966553e-01 1.816685646772384644e-01
6.426435708999633789e-02 -1.466634869575500488e-01 -3.607257306575775146e-01 4.815229475498199463e-01 -1.724361777305603027e-01 2.375455498695373535e-01 -4.304226040840148926e-01 5.839065313339233398e-01
3.029156625270843506e-01 -4.063782393932342529e-01 -5.649823546409606934e-01 1.868485808372497559e-01 -5.102654695510864258e-01 -2.648705244064331055e-01 -2.395258396863937378e-01 -3.288874402642250061e-02
6.398156285285949707e-01 -2.041867971420288086e-01 -4.052325487136840820e-01 2.493868619203567505e-01 2.663321793079376221e-01 2.011489868164062500e-01 -3.648366332054138184e-01 2.793511450290679932e-01
4.530030488967895508e-01 -2.072887420654296875e-01 -4.922612011432647705e-01 2.492819130420684814e-01 -3.457078933715820312e-01 3.684594631195068359e-01 1.027081816573627293e-04 -4.382702410221099854e-01
-2.255088090896606445e-01 -4.180400371551513672e-01 -5.946228504180908203e-01 3.797850906848907471e-01 -4.070313274860382080e-01 2.402491569519042969e-01 2.273023128509521484e-01 -3.892016783356666565e-02
2.324938327074050903e-01 -8.529798686504364014e-02 2.176226861774921417e-02 9.867866337299346924e-02 -6.358948945999145508e-01 6.919188499450683594e-01 -5.718499422073364258e-02 2.051234543323516846e-01
2.321966439485549927e-01 -4.497555792331695557e-01 -6.958746314048767090e-01 4.404186606407165527e-01 2.956726215779781342e-02 8.749114722013473511e-02 4.518922790884971619e-02 -2.345711737871170044e-01
-2.263818234205245972e-01 -3.183253407478332520e-01 -4.665758907794952393e-01 -1.786361187696456909e-01 -2.863095402717590332e-01 6.754050254821777344e-01 2.402020692825317383e-01 4.443269968032836914e-02
7.391771078109741211e-01 1.815093122422695160e-02 -4.079743921756744385e-01 -2.483671754598617554e-01 1.128022894263267517e-01 4.465768933296203613e-01 -1.028478965163230896e-01 4.924963414669036865e-02
-9.614123404026031494e-02 -2.634965777397155762e-01 -3.523166105151176453e-02 2.875317633152008057e-01 -3.877258002758026123e-01 5.241528749465942383e-01 -1.936786472797393799e-01 6.122350096702575684e-01
-1.639321744441986084e-01 -4.093345701694488525e-01 -6.436577439308166504e-01 -2.144745737314224243e-02 -4.624270647764205933e-02 3.261823058128356934e-01 5.126229524612426758e-01 1.396449506282806396e-01
7.289001941680908203e-01 -3.422759175300598145e-01 -7.353862375020980835e-02 -9.087402373552322388e-02 2.389182709157466888e-02 3.342114984989166260e-01 -2.201506793498992920e-01 4.208931326866149902e-01
5.963724851608276367e-01 -1.251283735036849976e-01 -6.911062598228454590e-01 -1.404457911849021912e-02 -1.834256052970886230e-01 -1.366728395223617554e-01 2.630798518657684326e-01 -1.712373197078704834e-01
5.100978612899780273e-01 8.847553282976150513e-02 -1.161621659994125366e-01 -1.631189882755279541e-01 -6.495856642723083496e-01 5.067802071571350098e-01 -1.143719404935836792e-01 1.476901932619512081e-03
5.620725750923156738e-01 -1.635347455739974976e-01 6.493014097213745117e-02 6.205307841300964355e-01 -1.436427831649780273e-01 2.906856238842010498e-01 3.699331581592559814e-01 1.614770144224166870e-01
3.154872357845306396e-01 -1.150842383503913879e-02 -1.814973801374435425e-01 2.649908326566219330e-02 -7.332347035408020020e-01 5.222952365875244141e-01 -4.013861715793609619e-02 -2.337848991155624390e-01
-4.352935552597045898e-01 -5.302469730377197266e-01 -3.646496236324310303e-01 -1.049874871969223022e-01 -3.152116835117340088e-01 3.664555847644805908e-01 4.961840435862541199e-02 3.863366544246673584e-01
5.172968506813049316e-01 1.660712212324142456e-01 -9.707433171570301056e-03 1.589414775371551514e-01 -3.851025700569152832e-01 4.462066590785980225e-01 4.017484188079833984e-01 4.131119847297668457e-01
-2.727652490139007568e-01 -5.377208590507507324e-01 -4.578605592250823975e-01 -4.029204696416854858e-02 -4.685584306716918945e-01 1.106535270810127258e-01 2.488887459039688110e-01 3.625723719596862793e-01
-2.523525655269622803e-01 -4.116128683090209961e-01 -7.578652501106262207e-01 1.868224740028381348e-01 -1.423719078302383423e-01 1.515355855226516724e-01 -2.604148387908935547e-01 2.158287316560745239e-01
7.064628601074218750e-01 -3.449976742267608643e-01 -1.059781759977340698e-01 2.355698049068450928e-01 1.474399268627166748e-01 1.925476454198360443e-02 -1.025828421115875244e-01 5.315354466438293457e-01
2.521650493144989014e-01 -2.503272593021392822e-01 -6.449300050735473633e-01 -5.419246554374694824e-01 -2.720427811145782471e-01 1.920968741178512573e-01 2.306267470121383667e-01 5.900117568671703339e-03
1.089946329593658447e-01 3.860850632190704346e-02 -2.194400280714035034e-01 3.449508845806121826e-01 -6.550064086914062500e-01 2.649603784084320068e-01 4.204439222812652588e-01 3.787796199321746826e-01
1.806143522262573242e-01 -5.627949908375740051e-02 -5.614381432533264160e-01 2.038868814706802368e-01 -7.789827883243560791e-02 5.335676670074462891e-02 5.912412405014038086e-01 4.989460408687591553e-01
8.004537820816040039e-01 -3.766034841537475586e-01 8.402397856116294861e-03 8.447340875864028931e-02 2.359647862613201141e-02 8.884300291538238525e-02 -8.890931308269500732e-02 4.403208494186401367e-01
1.934240162372589111e-01 -3.192996084690093994e-01 3.270907327532768250e-02 1.303393542766571045e-01 -4.737095534801483154e-01 2.036762386560440063e-01 -2.668356597423553467e-01 7.109787464141845703e-01
2.111945003271102905e-01 -5.790557861328125000e-01 -1.503646671772003174e-01 -1.314718723297119141e-01 2.472397238016128540e-01 5.106384754180908203e-01 -2.602578699588775635e-01 4.365588128566741943e-01
-1.765640377998352051e-01 -6.307792067527770996e-01 -5.473451018333435059e-01 3.643036633729934692e-02 -4.384623467922210693e-01 2.203869223594665527e-01 1.702052503824234009e-01 1.547637023031711578e-02
3.994767963886260986e-01 -5.554462075233459473e-01 -2.292169034481048584e-01 1.106804907321929932e-01 -1.251258850097656250e-01 -3.108405470848083496e-01 3.752238154411315918e-01 4.626402854919433594e-01
2.656499743461608887e-01 -1.054197698831558228e-01 -1.774517446756362915e-02 -1.528068184852600098e-01 3.856907039880752563e-02 7.738578319549560547e-01 3.395925164222717285e-01 4.230665862560272217e-01
5.946321487426757812e-01 -1.046472638845443726e-01 -2.621823549270629883e-01 -3.876118361949920654e-01 -9.057610481977462769e-02 6.212358474731445312e-01 1.448299735784530640e-01 -3.695099055767059326e-02
9.049656987190246582e-02 -4.265769422054290771e-01 -3.992384672164916992e-01 -4.050472378730773926e-01 -6.593965291976928711e-01 9.769175201654434204e-02 1.174097955226898193e-01 1.680935174226760864e-01
-6.963527202606201172e-02 -2.944083511829376221e-01 -2.935621440410614014e-01 3.839094042778015137e-01 -3.796629309654235840e-01 -8.103273063898086548e-02 3.502051532268524170e-01 6.336841583251953125e-01
5.331428647041320801e-01 -2.810928225517272949e-01 -6.059044599533081055e-01 3.223475441336631775e-02 -2.959193289279937744e-01 -7.994177937507629395e-02 3.991951942443847656e-01 -1.235743686556816101e-01
4.372209310531616211e-02 -9.900105744600296021e-02 -3.692677617073059082e-01 6.987262368202209473e-01 -5.391741991043090820e-01 7.281255722045898438e-02 1.526487320661544800e-01 2.107082754373550415e-01
3.099777996540069580e-01 -1.706773042678833008e-01 -7.170457243919372559e-01 3.712769150733947754e-01 3.721663029864430428e-03 2.607174515724182129e-01 2.106164097785949707e-01 -3.323176205158233643e-01
4.433465003967285156e-01 -6.694436818361282349e-02 -5.014573931694030762e-01 -2.556924819946289062e-01 2.326582521200180054e-01 5.031327009201049805e-01 3.967930674552917480e-01 1.319360136985778809e-01
1.529508829116821289e-01 -3.964631855487823486e-01 6.048631668090820312e-02 -1.281821262091398239e-02 1.661220490932464600e-01 5.965009927749633789e-01 4.591992497444152832e-01 4.704530835151672363e-01
2.538428902626037598e-01 7.722779363393783569e-02 -7.734616398811340332e-01 3.929479420185089111e-02 -3.035268783569335938e-01 -8.327523618936538696e-02 3.506264090538024902e-01 3.283450007438659668e-01
4.400844573974609375e-01 -4.485036432743072510e-01 2.025658190250396729e-01 -1.218865346163511276e-02 -4.004538953304290771e-01 5.242630243301391602e-01 -2.090255767107009888e-01 2.916882038116455078e-01
3.243154883384704590e-01 -2.700854241847991943e-01 -4.262079894542694092e-01 -6.878777593374252319e-02 -5.167967081069946289e-01 4.461248219013214111e-01 -8.045126497745513916e-02 -4.036210775375366211e-01
1.238029152154922485e-01 -5.601328611373901367e-01 -7.121039032936096191e-01 -4.287930205464363098e-02 2.806346490979194641e-02 1.258957087993621826e-01 3.727748692035675049e-01 -7.996977120637893677e-02
5.889743566513061523e-01 -4.137088358402252197e-02 -2.891099452972412109e-01 -6.537074595689773560e-02 -6.508197188377380371e-01 9.437770396471023560e-02 -7.737199962139129639e-02 3.536666929721832275e-01
5.783901214599609375e-01 -4.886517226696014404e-01 -1.359001547098159790e-01 -1.329863369464874268e-01 2.173745930194854736e-01 2.091908901929855347e-01 -1.239916160702705383e-01 5.330513119697570801e-01
1.342147216200828552e-02 -1.637182533740997314e-01 -7.986386418342590332e-01 1.114637404680252075e-01 -2.385149449110031128e-01 1.976252794265747070e-01 4.754944741725921631e-01 -2.698769047856330872e-02
5.597832202911376953e-01 -1.152319684624671936e-01 -4.115069285035133362e-02 6.593632698059082031e-01 -1.035232469439506531e-01 3.776064515113830566e-01 2.867715358734130859e-01 3.700473532080650330e-02
8.342989087104797363e-01 2.060043662786483765e-01 -3.293594717979431152e-01 -5.175393074750900269e-02 1.401523798704147339e-01 2.036924958229064941e-01 1.391519606113433838e-01 2.643004357814788818e-01
7.403236627578735352e-01 2.136794626712799072e-01 -3.705203533172607422e-01 -2.232736647129058838e-01 8.620744571089744568e-03 1.883348077535629272e-01 -1.186871081590652466e-01 4.116970598697662354e-01
2.592138350009918213e-01 -3.171865940093994141e-01 4.294727370142936707e-02 5.398739576339721680e-01 -4.235036969184875488e-01 4.216692447662353516e-01 -3.275403380393981934e-01 2.728544473648071289e-01
1.875396519899368286e-01 7.745511084794998169e-02 -4.806618392467498779e-01 -2.133340537548065186e-01 -6.618035584688186646e-02 2.853342294692993164e-01 6.473993062973022461e-01 4.211426973342895508e-01
-3.078955709934234619e-01 -5.635554790496826172e-01 -4.083722531795501709e-01 2.289254814386367798e-01 -4.136373400688171387e-01 1.948312819004058838e-01 3.430013358592987061e-01 2.042688280344009399e-01
4.764948487281799316e-01 -3.783574402332305908e-01 -6.141541060060262680e-03 3.716711103916168213e-01 1.663399785757064819e-01 5.929028391838073730e-01 3.334788382053375244e-01 3.478739038109779358e-02
-1.705558300018310547e-01 -6.474308371543884277e-01 -2.447677999734878540e-01 1.834904849529266357e-01 -3.385167717933654785e-01 5.567797422409057617e-01 2.384048141539096832e-02 -1.816543787717819214e-01
-5.263461172580718994e-02 -5.527564883232116699e-01 -6.024389863014221191e-01 1.931660771369934082e-01 -3.199250698089599609e-01 8.057408779859542847e-02 4.272921681404113770e-01 4.619738087058067322e-03
3.264810144901275635e-01 -9.794248640537261963e-02 -3.728194832801818848e-01 6.005916595458984375e-01 2.799616381525993347e-02 3.444991409778594971e-01 -4.338514506816864014e-01 2.764458656311035156e-01
-5.704750120639801025e-02 -4.526506066322326660e-01 -1.715428084135055542e-01 4.368163645267486572e-01 -1.448243856430053711e-01 5.438661575317382812e-01 -3.415299057960510254e-01 3.717668354511260986e-01
8.356482535600662231e-02 -2.069702595472335815e-01 -4.391693472862243652e-01 4.414007365703582764e-01 1.793717443943023682e-01 3.027652502059936523e-01 -4.236799776554107666e-01 5.090481638908386230e-01
4.422674477100372314e-01 -4.653998017311096191e-01 -4.345046728849411011e-02 -2.036344558000564575e-01 -1.505603492259979248e-01 2.607850730419158936e-01 -3.419620990753173828e-01 5.803723931312561035e-01
-1.027524769306182861e-01 -5.895293354988098145e-01 -6.271197199821472168e-01 -2.025807052850723267e-01 1.214658543467521667e-01 2.344063967466354370e-01 3.501044809818267822e-01 1.237157285213470459e-01
4.125478267669677734e-01 -3.178008794784545898e-01 -5.558765530586242676e-01 1.962567865848541260e-01 -4.491350948810577393e-01 -3.253891766071319580e-01 -2.708603739738464355e-01 -1.804760657250881195e-02
3.138540089130401611e-01 1.927573531866073608e-01 -2.577058970928192139e-01 -6.873922049999237061e-02 -7.257464528083801270e-01 4.977884292602539062e-01 -1.304213404655456543e-01 -4.113135859370231628e-02
4.162151813507080078e-01 -9.237127006053924561e-02 -6.043084263801574707e-01 2.778800129890441895e-01 1.987922936677932739e-01 5.190615653991699219e-01 1.546359527856111526e-02 -2.581552565097808838e-01
2.794837057590484619e-01 -1.114075705409049988e-01 -6.640287637710571289e-01 4.027253687381744385e-01 8.580480515956878662e-02 4.758129715919494629e-01 3.957066684961318970e-02 -2.665127515792846680e-01
6.121427416801452637e-01 -3.370952606201171875e-01 -1.961451768875122070e-01 1.918267905712127686e-01 3.204406499862670898e-01 2.362579703330993652e-01 -1.972928941249847412e-01 4.888282120227813721e-01
6.971288323402404785e-01 -8.379843086004257202e-02 -3.946167230606079102e-01 -3.953632712364196777e-01 -6.970595568418502808e-02 3.310368359088897705e-01 -2.167128920555114746e-01 1.831550747156143188e-01
-9.555683284997940063e-02 -5.628297328948974609e-01 -6.837750077247619629e-01 -7.607066631317138672e-02 2.395917624235153198e-01 1.237292215228080750e-01 2.082523703575134277e-01 2.909885942935943604e-01
2.107402980327606201e-01 1.787641793489456177e-01 -7.594774365425109863e-01 3.930039405822753906e-01 -1.474883556365966797e-01 1.044274121522903442e-01 -3.604404926300048828e-01 1.726225614547729492e-01
5.994047522544860840e-01 -1.061930134892463684e-01 1.009306907653808594e-01 -1.653461344540119171e-02 -9.347446262836456299e-02 6.414803862571716309e-01 4.344708621501922607e-01 9.988481551408767700e-02
6.115919351577758789e-01 -2.950430810451507568e-01 -3.770886361598968506e-01 3.526005893945693970e-02 3.449877798557281494e-01 2.464440017938613892e-01 -3.610323369503021240e-01 2.921820878982543945e-01
1.180296465754508972e-01 1.223371550440788269e-01 -2.213941812515258789e-01 5.239471793174743652e-01 -6.884520649909973145e-01 2.759076058864593506e-01 1.370810121297836304e-01 2.805069088935852051e-01
2.791402041912078857e-01 -3.496316075325012207e-01 -3.346566855907440186e-01 3.122555650770664215e-02 -3.419341146945953369e-01 5.857269167900085449e-01 2.908985018730163574e-01 -3.771623969078063965e-01
-1.839086860418319702e-01 -2.385376691818237305e-01 -7.746158838272094727e-01 1.865018010139465332e-01 -1.789857149124145508e-01 3.520843088626861572e-01 3.438740670680999756e-01 1.470025442540645599e-02
4.686459302902221680e-01 7.092671096324920654e-02 9.272870421409606934e-02 3.225487768650054932e-01 -5.217083096504211426e-01 4.356811344623565674e-01 3.544554412364959717e-01 2.739849686622619629e-01
-2.662305831909179688e-01 -5.836083292961120605e-01 -5.785834193229675293e-01 -5.701376125216484070e-02 -2.096805423498153687e-01 3.571005165576934814e-01 2.811138033866882324e-01 -1.213184208609163761e-03
-1.967549622058868408e-01 -6.766779422760009766e-01 -3.975128829479217529e-01 -1.483114212751388550e-01 -4.943699836730957031e-01 8.306795358657836914e-02 1.110764741897583008e-01 2.444212138652801514e-01
3.602597713470458984e-01 1.162421610206365585e-02 -9.044307470321655273e-01 -1.771031692624092102e-02 2.869529090821743011e-02 -7.818099856376647949e-02 2.035202682018280029e-01 5.842030048370361328e-02
-4.297742247581481934e-02 1.425298163667321205e-03 -7.705783843994140625e-01 2.374824732542037964e-01 -4.779142737388610840e-01 6.822431832551956177e-02 2.752745747566223145e-01 1.978109180927276611e-01
-3.345884382724761963e-02 2.465478032827377319e-01 -4.696522355079650879e-01 3.364092409610748291e-01 -4.385640323162078857e-01 1.319004148244857788e-01 2.881837189197540283e-01 5.581793189048767090e-01
4.506762027740478516e-01 -5.777444839477539062e-01 -1.078500077128410339e-01 1.675267815589904785e-01 -5.802724361419677734e-01 -2.683293521404266357e-01 1.195588111877441406e-01 1.985864527523517609e-02
5.271905660629272461e-01 -8.445687592029571533e-02 -4.656016528606414795e-01 -4.522889256477355957e-01 -1.288101077079772949e-01 -7.743809372186660767e-02 3.122133910655975342e-01 4.165584444999694824e-01
-1.486449688673019409e-01 -1.690415143966674805e-01 -5.551166534423828125e-01 -4.854215681552886963e-01 -2.498069405555725098e-01 4.485542476177215576e-01 2.815423905849456787e-01 2.503408491611480713e-01
5.641132593154907227e-01 -4.088147357106208801e-02 -6.953907012939453125e-01 -2.247404605150222778e-01 -8.910935372114181519e-02 -7.478812336921691895e-02 3.521054387092590332e-01 9.228469431400299072e-02
3.789583742618560791e-01 -2.759045362472534180e-01 -1.489398628473281860e-01 4.375012218952178955e-01 2.122886627912521362e-01 6.986500024795532227e-01 1.822314858436584473e-01 1.704103127121925354e-02
4.698579609394073486e-01 1.689320504665374756e-01 -6.575462967157363892e-02 2.291484773159027100e-01 -3.385094106197357178e-01 3.622949421405792236e-01 5.408821105957031250e-01 3.942880034446716309e-01
-5.347997695207595825e-02 -4.892198368906974792e-02 -8.701776266098022461e-01 3.414435386657714844e-01 4.684896767139434814e-02 3.341381549835205078e-01 -7.893159985542297363e-02 2.967007830739021301e-02
-2.010799348354339600e-01 -4.768463075160980225e-01 -5.582311749458312988e-01 -4.254785925149917603e-02 -4.470802545547485352e-01 4.274278283119201660e-01 1.857867240905761719e-01 -4.074479639530181885e-02
3.610433340072631836e-01 1.987019777297973633e-01 -4.472785890102386475e-01 -1.625858843326568604e-01 -9.039235115051269531e-02 4.047009348869323730e-01 6.269059181213378906e-01 1.967437416315078735e-01
-2.900373935699462891e-02 -3.141526877880096436e-01 -7.379709482192993164e-01 -3.880359977483749390e-02 3.264823555946350098e-01 3.139390945434570312e-01 3.575645089149475098e-01 1.461472809314727783e-01
1.225986182689666748e-01 -4.829828441143035889e-01 2.490841597318649292e-01 2.668505012989044189e-01 -9.249143302440643311e-02 4.724639058113098145e-01 2.380192130804061890e-01 5.744694471359252930e-01
-6.681425124406814575e-02 -2.931671738624572754e-01 -6.576634645462036133e-01 1.655080467462539673e-01 -2.688113749027252197e-01 2.692690193653106689e-01 5.445844531059265137e-01 -9.130616486072540283e-02
5.891236662864685059e-01 -1.351908445358276367e-01 -1.136085391044616699e-01 1.235455349087715149e-01 3.508203029632568359e-01 6.190468072891235352e-01 2.884004116058349609e-01 1.304522454738616943e-01
2.350245565176010132e-01 -1.198987439274787903e-01 -6.251366734504699707e-01 -3.151399493217468262e-01 -5.784706473350524902e-01 1.031897366046905518e-01 -2.851563990116119385e-01 1.169954687356948853e-01
4.271400570869445801e-01 1.702999919652938843e-01 -1.723642349243164062e-01 5.962231755256652832e-01 -2.960548400878906250e-01 2.216066271066665649e-01 2.861697077751159668e-01 4.297753274440765381e-01
5.484634637832641602e-01 -1.088433340191841125e-01 -1.953635215759277344e-01 -2.818227410316467285e-01 -3.768009841442108154e-01 2.005426585674285889e-01 5.271002650260925293e-01 3.312382400035858154e-01
4.786207973957061768e-01 -4.316597878932952881e-01 -6.495996117591857910e-01 1.138021051883697510e-02 -1.215924099087715149e-01 -1.310878843069076538e-01 3.320698738098144531e-01 -1.422798484563827515e-01
2.557763457298278809e-01 1.433324962854385376e-01 2.183400094509124756e-03 1.800228953361511230e-01 -7.770595550537109375e-01 3.723561763763427734e-01 6.711044907569885254e-02 3.669423162937164307e-01
4.991053044795989990e-02 -7.015417814254760742e-01 -6.355882883071899414e-01 -2.317992299795150757e-01 4.644629359245300293e-02 6.227957457304000854e-02 2.022961080074310303e-01 -2.617261931300163269e-02
1.762794256210327148e-01 -7.221813201904296875e-01 -5.281309485435485840e-01 -1.231298819184303284e-01 -1.309902966022491455e-01 -2.655061781406402588e-01 4.835958033800125122e-02 2.516070306301116943e-01
-2.077930569648742676e-01 -4.133754968643188477e-01 -6.416636109352111816e-01 2.470832616090774536e-01 -3.431019484996795654e-01 4.044869840145111084e-01 1.264224201440811157e-01 -1.258931905031204224e-01
7.483305931091308594e-01 1.803544163703918457e-01 -2.268648445606231689e-01 -1.389380451291799545e-02 -3.103587925434112549e-01 2.302424907684326172e-01 3.060353994369506836e-01 3.358883559703826904e-01
6.180999875068664551e-01 -4.654278755187988281e-01 -2.427500337362289429e-01 -4.676332473754882812e-01 -1.612123101949691772e-01 1.356211453676223755e-01 2.210612446069717407e-01 -1.745571494102478027e-01
3.658851385116577148e-01 -2.093773931264877319e-01 -2.520668208599090576e-01 6.606940627098083496e-01 1.355393677949905396e-01 -1.164951696991920471e-01 7.229565083980560303e-02 5.339158773422241211e-01
-2.525387108325958252e-01 -5.461986660957336426e-01 -5.097873210906982422e-01 5.499119870364665985e-03 -2.274319529533386230e-01 4.757815301418304443e-01 3.118032217025756836e-01 5.160601064562797546e-02
5.867131948471069336e-01 -4.791112840175628662e-01 -3.577223047614097595e-02 1.196520626544952393e-01 9.065999090671539307e-02 1.910667270421981812e-01 -2.445689290761947632e-01 5.532485246658325195e-01
5.125042051076889038e-02 -4.976579248905181885e-01 -6.856473088264465332e-01 -1.207286790013313293e-01 8.457556366920471191e-02 3.144959807395935059e-01 3.955431580543518066e-01 5.007384344935417175e-02
3.742408156394958496e-01 -3.014857470989227295e-01 -4.748842120170593262e-01 1.335278451442718506e-01 -5.176829695701599121e-01 -3.789423704147338867e-01 -1.157938241958618164e-01 3.173397183418273926e-01
-1.921725645661354065e-02 -1.371022760868072510e-01 -3.573496639728546143e-01 -1.912525892257690430e-01 -5.946568250656127930e-01 2.054199576377868652e-02 1.483221650123596191e-01 6.637161374092102051e-01
3.193579316139221191e-01 -4.677194356918334961e-02 -3.616981208324432373e-01 2.190768122673034668e-01 7.095415890216827393e-02 4.183428585529327393e-01 -4.680513739585876465e-01 5.638132095336914062e-01
-1.407816708087921143e-01 1.087600886821746826e-01 -2.879463136196136475e-01 3.006832003593444824e-01 -3.380618989467620850e-01 4.065878689289093018e-01 5.418893694877624512e-01 4.709400236606597900e-01
2.335606515407562256e-01 -4.359748587012290955e-02 -3.510063588619232178e-01 5.876392722129821777e-01 -2.466430813074111938e-01 -2.006914913654327393e-01 2.846135497093200684e-01 5.412101745605468750e-01
2.936327159404754639e-01 7.379718869924545288e-02 3.688365221023559570e-03 3.458513915538787842e-01 -3.754384219646453857e-01 4.022819697856903076e-01 4.624239504337310791e-01 5.216187834739685059e-01
2.954477369785308838e-01 -1.747928112745285034e-01 -3.270014524459838867e-01 -7.227205485105514526e-02 -6.972644925117492676e-01 3.681571483612060547e-01 -2.194112092256546021e-01 -3.164588809013366699e-01
-5.727297812700271606e-02 2.659060359001159668e-01 -3.870851099491119385e-01 1.876574456691741943e-01 -5.929355025291442871e-01 4.355696141719818115e-01 3.547428250312805176e-01 2.717128098011016846e-01
1.932871937751770020e-01 -1.892748326063156128e-01 -7.212693691253662109e-01 4.027826786041259766e-01 -5.351272970438003540e-02 1.483751684427261353e-01 -4.578905999660491943e-01 -9.904128313064575195e-02
-1.087732845917344093e-03 -3.695685565471649170e-01 -7.025521993637084961e-01 -2.679495215415954590e-01 -3.041152358055114746e-01 2.066279351711273193e-01 3.311526775360107422e-01 2.306471467018127441e-01
-1.469766646623611450e-01 -5.685721635818481445e-01 -5.690718889236450195e-01 3.139627277851104736e-01 -3.468259871006011963e-01 1.259568929672241211e-01 3.105858564376831055e-01 -9.546787478029727936e-03
1.506961882114410400e-01 -2.676815390586853027e-01 -7.746905684471130371e-01 -3.031555414199829102e-01 1.519702672958374023e-01 1.379123479127883911e-01 3.269412815570831299e-01 2.541320025920867920e-01
-2.371004819869995117e-01 -2.094284296035766602e-01 -5.919339656829833984e-01 3.657487630844116211e-01 -3.157030642032623291e-01 5.416043400764465332e-01 8.405873924493789673e-02 1.252823621034622192e-01
3.744496107101440430e-01 -5.887072533369064331e-02 -2.931915223598480225e-01 -3.055564761161804199e-01 3.889240697026252747e-02 5.773644447326660156e-01 5.848712921142578125e-01 7.681367453187704086e-03
3.528768122196197510e-01 -2.931718528270721436e-01 4.402245953679084778e-02 2.099371999502182007e-01 -4.795798957347869873e-01 2.784035205841064453e-01 -3.538100719451904297e-01 5.575211644172668457e-01
-8.629122376441955566e-02 -5.211032629013061523e-01 -6.425145268440246582e-01 -1.103439275175333023e-02 -3.531827330589294434e-01 1.833075284957885742e-01 3.855028450489044189e-01 3.326520323753356934e-02
5.909940600395202637e-01 -3.109042346477508545e-02 -3.822911381721496582e-01 2.709375619888305664e-01 3.426689207553863525e-01 2.023618519306182861e-01 -1.566756963729858398e-01 4.972784817218780518e-01
3.415820300579071045e-01 -5.013417601585388184e-01 -6.407581567764282227e-01 -3.192979842424392700e-02 -2.995012700557708740e-01 -2.724100947380065918e-01 -2.330280393362045288e-01 4.665887728333473206e-02
1.764651834964752197e-01 2.359826862812042236e-01 -5.151760578155517578e-01 5.862127542495727539e-01 -3.828140795230865479e-01 3.004983067512512207e-01 2.593689858913421631e-01 -1.506674103438854218e-03
4.417026042938232422e-01 2.515886127948760986e-01 -2.749476432800292969e-01 6.327363252639770508e-01 -2.895431816577911377e-01 8.280319720506668091e-02 1.724807769060134888e-01 3.810632526874542236e-01
1.608640402555465698e-01 1.553871482610702515e-01 -2.674327194690704346e-01 6.488538384437561035e-01 -5.417751669883728027e-01 2.582705318927764893e-01 1.852205991744995117e-01 2.508296668529510498e-01
1.662720143795013428e-01 2.640041708946228027e-01 -5.096828341484069824e-01 4.608873724937438965e-01 -2.727081775665283203e-01 1.986276507377624512e-01 4.936577677726745605e-01 2.700758278369903564e-01
7.339873313903808594e-01 2.171710580587387085e-01 -3.302467465400695801e-01 -1.932339817285537720e-01 -2.606723606586456299e-01 -1.533026061952114105e-02 2.406573854386806488e-02 4.460189938545227051e-01
2.694023549556732178e-01 -6.430227756500244141e-01 1.771340370178222656e-01 2.305436730384826660e-01 -5.549843907356262207e-01 1.742305979132652283e-02 2.792331278324127197e-01 2.076893448829650879e-01
7.943665385246276855e-01 -2.644256502389907837e-02 -4.367950856685638428e-01 1.670031845569610596e-01 2.552679181098937988e-01 2.791950702667236328e-01 -8.044370263814926147e-02 -4.439321812242269516e-03
6.980133056640625000e-01 1.566352993249893188e-01 -4.240141808986663818e-01 -1.773071140050888062e-01 -1.338486075401306152e-01 3.971809446811676025e-01 -2.710781693458557129e-01 1.669294238090515137e-01
9.772934019565582275e-02 -6.043452620506286621e-01 -6.195123195648193359e-01 2.200770825147628784e-01 2.743998467922210693e-01 2.998594343662261963e-01 2.930131554603576660e-02 -1.640633791685104370e-01
7.268504798412322998e-02 2.573893964290618896e-01 -2.184261977672576904e-01 1.587081551551818848e-01 -4.589539766311645508e-01 6.354311704635620117e-01 4.192092716693878174e-01 2.557763457298278809e-01
2.013114392757415771e-01 -3.611588776111602783e-01 -1.026230212301015854e-02 5.863903835415840149e-02 3.411103188991546631e-01 5.548375248908996582e-01 3.996928632259368896e-01 4.914660155773162842e-01
6.708754301071166992e-01 1.115191131830215454e-01 -2.196062356233596802e-01 -2.799813449382781982e-01 -3.178960084915161133e-01 5.352090597152709961e-01 -3.489403519779443741e-03 1.528219431638717651e-01
1.749821007251739502e-01 -4.599252939224243164e-01 1.613649278879165649e-01 3.630589246749877930e-01 -3.936543166637420654e-01 5.721644163131713867e-01 -2.090676426887512207e-01 2.719461321830749512e-01
5.371901988983154297e-01 1.500394493341445923e-01 -4.687371253967285156e-01 3.358578383922576904e-01 -1.816690713167190552e-01 -2.801469862461090088e-01 2.902623116970062256e-01 4.008261561393737793e-01
4.717842340469360352e-01 -4.570715129375457764e-01 1.196721792221069336e-01 -1.782924979925155640e-01 -4.198737442493438721e-01 4.771673381328582764e-01 -2.894344329833984375e-01 1.861199885606765747e-01
1.164590641856193542e-01 -5.162835121154785156e-01 -7.287790179252624512e-01 2.995623052120208740e-01 1.942722052335739136e-01 1.686300039291381836e-01 -1.254860162734985352e-01 -1.307967007160186768e-01
1.165222823619842529e-01 -4.660112261772155762e-01 -5.302985310554504395e-01 3.984180688858032227e-01 -3.712915480136871338e-01 2.590140402317047119e-01 1.325495243072509766e-01 -3.267835378646850586e-01
3.230143785476684570e-01 -5.737237930297851562e-01 -4.814694821834564209e-02 -3.355495631694793701e-01 -3.541390597820281982e-01 2.871488630771636963e-01 -2.956593632698059082e-01 3.953577876091003418e-01
1.943446844816207886e-01 -2.347285151481628418e-01 -6.352934241294860840e-01 3.249688148498535156e-01 2.171960175037384033e-01 5.497430562973022461e-01 -1.127412449568510056e-02 -2.200261503458023071e-01
7.503577470779418945e-01 -4.903158545494079590e-02 -4.253244996070861816e-01 7.369235157966613770e-02 2.018569856882095337e-01 4.197292029857635498e-01 -1.763539910316467285e-01 -1.442741323262453079e-02
1.817296445369720459e-01 -4.103620946407318115e-01 -5.571045875549316406e-01 -8.778496645390987396e-03 -4.159943759441375732e-01 -3.329921364784240723e-01 -2.185780182480812073e-02 4.513556659221649170e-01
2.113074809312820435e-01 -1.039656773209571838e-01 -5.929841995239257812e-01 -9.784320741891860962e-02 -4.479033350944519043e-01 5.302819013595581055e-01 6.309232860803604126e-02 -3.123132586479187012e-01
2.659933567047119141e-01 -9.703341126441955566e-02 -4.810898602008819580e-01 2.711906135082244873e-01 -7.102967053651809692e-02 -1.039713993668556213e-01 5.692907571792602539e-01 5.243024230003356934e-01
6.530508399009704590e-01 2.026583403348922729e-01 -5.831339359283447266e-01 -8.385949768126010895e-03 -2.572789192199707031e-01 -1.814581453800201416e-01 1.679766476154327393e-01 2.549571394920349121e-01
-4.751449078321456909e-02 -4.341748952865600586e-01 -6.967378854751586914e-01 -3.097848296165466309e-01 -1.970844566822052002e-01 3.775758445262908936e-01 2.123178839683532715e-01 -3.660154715180397034e-02
1.742898970842361450e-01 -7.545577883720397949e-01 -5.267735719680786133e-01 -2.507652714848518372e-02 -8.206403255462646484e-02 -1.229293793439865112e-01 3.163680136203765869e-01 1.453716494143009186e-02
1.317969262599945068e-01 -2.949293255805969238e-01 -5.912957191467285156e-01 3.028766810894012451e-01 3.052489161491394043e-01 5.743779540061950684e-01 9.747442603111267090e-02 -1.472859829664230347e-01
6.414141654968261719e-01 -2.937591671943664551e-01 -1.281063854694366455e-01 2.151667624711990356e-01 -1.439263224601745605e-01 -1.819844990968704224e-01 -1.652763336896896362e-01 5.986950993537902832e-01
-2.811194360256195068e-01 -5.428157448768615723e-01 -5.764452815055847168e-01 -1.569955497980117798e-01 -1.499068289995193481e-01 3.746664524078369141e-01 2.815400958061218262e-01 1.651495546102523804e-01
4.484758973121643066e-01 -4.990436732769012451e-01 -6.279793381690979004e-01 1.164121255278587341e-01 7.710253447294235229e-02 4.661898687481880188e-02 2.998917996883392334e-01 -2.094324082136154175e-01
5.034013986587524414e-01 -3.821101784706115723e-01 5.844017118215560913e-02 6.354141831398010254e-01 -1.906992346048355103e-01 2.502912878990173340e-01 2.996432781219482422e-01 -6.792763620615005493e-02
-3.300254419445991516e-02 -3.049212098121643066e-01 -6.834381222724914551e-01 -2.951514124870300293e-01 8.732739090919494629e-02 3.636957406997680664e-01 4.447444677352905273e-01 1.184637024998664856e-01
3.458131253719329834e-01 -3.762507438659667969e-01 1.543432474136352539e-01 -2.089034300297498703e-03 6.479432433843612671e-02 6.169786453247070312e-01 3.292625546455383301e-01 4.709009826183319092e-01
2.659873664379119873e-01 -1.408783793449401855e-01 -5.992323756217956543e-01 5.044414997100830078e-01 -4.120119512081146240e-01 5.394618585705757141e-02 -3.406172990798950195e-01 -8.473106473684310913e-02
1.691443771123886108e-01 3.113732337951660156e-01 -4.879631400108337402e-01 5.092471837997436523e-01 -4.672152101993560791e-01 2.830168604850769043e-01 2.070120126008987427e-01 1.890862286090850830e-01
4.644686356186866760e-02 -1.977330595254898071e-01 -8.244093656539916992e-01 -8.084128797054290771e-02 1.849636733531951904e-01 3.897560238838195801e-01 -1.346538960933685303e-01 2.613526880741119385e-01
5.195086002349853516e-01 9.779088944196701050e-02 -2.938969135284423828e-01 3.876056075096130371e-01 8.406415581703186035e-02 4.158142805099487305e-01 -2.913006544113159180e-01 4.680917859077453613e-01
2.091386616230010986e-01 -4.071975126862525940e-02 -3.870573341846466064e-01 5.010024905204772949e-01 -1.177910529077053070e-02 4.006630480289459229e-01 -3.996393680572509766e-01 4.831197857856750488e-01
6.074115633964538574e-01 -3.909093141555786133e-01 -2.962507307529449463e-01 1.430283337831497192e-01 4.120489656925201416e-01 2.637232542037963867e-01 -2.193503975868225098e-01 2.873509526252746582e-01
2.052801847457885742e-01 1.182279735803604126e-01 -6.814532876014709473e-01 1.131202355027198792e-01 1.740500181913375854e-01 6.421187520027160645e-01 -1.142769753932952881e-01 -1.050634533166885376e-01
-1.161374896764755249e-01 -4.914240241050720215e-01 7.571842521429061890e-03 3.643622100353240967e-01 -2.640803754329681396e-01 2.852404713630676270e-01 3.669371008872985840e-01 5.713614225387573242e-01
3.880796730518341064e-01 -8.500964194536209106e-02 -4.180571436882019043e-01 -6.134796887636184692e-02 -5.939131379127502441e-01 4.197439551353454590e-01 7.996036671102046967e-03 -3.669475615024566650e-01
8.634597808122634888e-02 -5.565097928047180176e-01 -7.542592883110046387e-01 -2.645878195762634277e-01 8.339493721723556519e-02 1.828285902738571167e-01 2.452562004327774048e-02 -5.426796898245811462e-02
5.065925717353820801e-01 -5.630230903625488281e-01 -7.583229988813400269e-02 2.844329476356506348e-01 2.676579952239990234e-01 1.670431196689605713e-01 -1.073520332574844360e-01 4.781710207462310791e-01
4.001880288124084473e-01 -4.093613624572753906e-01 -3.032586276531219482e-01 1.574248969554901123e-01 2.012924402952194214e-01 5.650917887687683105e-01 -4.412246644496917725e-01 -3.158647194504737854e-02
2.185956388711929321e-02 1.617372632026672363e-01 -6.080686450004577637e-01 3.997945189476013184e-01 -5.251929759979248047e-01 5.929480493068695068e-02 2.558039426803588867e-01 3.146443963050842285e-01
2.607711553573608398e-01 7.774926722049713135e-02 -3.958446085453033447e-01 -1.564581245183944702e-01 -9.359101951122283936e-02 2.477699071168899536e-01 6.892420649528503418e-01 4.467409849166870117e-01
-8.490268955938518047e-04 -2.274571508169174194e-01 5.387099087238311768e-02 2.686141431331634521e-01 -3.987537324428558350e-01 3.726879358291625977e-01 6.163467764854431152e-01 4.420664310455322266e-01
4.433670341968536377e-01 -2.122358232736587524e-01 -3.711888194084167480e-01 -5.234935879707336426e-01 3.454188117757439613e-03 4.521061182022094727e-01 3.630908727645874023e-01 -1.015297323465347290e-01
-1.343109309673309326e-01 -4.619736671447753906e-01 -3.021585345268249512e-01 3.363417685031890869e-01 -4.089966416358947754e-01 4.009619653224945068e-01 4.826044738292694092e-01 -5.621092021465301514e-02
5.772499740123748779e-02 -1.372132301330566406e-01 -7.835387587547302246e-01 3.054458200931549072e-01 -2.262484580278396606e-01 3.648163974285125732e-01 1.770645231008529663e-01 -2.344758957624435425e-01
3.694873154163360596e-01 -1.863755434751510620e-01 -2.005950175225734711e-02 -2.107033431529998779e-01 -7.042617797851562500e-01 3.355669081211090088e-01 -3.411729037761688232e-01 2.428093403577804565e-01
1.572691351175308228e-01 -5.512449424713850021e-03 -1.531078219413757324e-01 -8.345492184162139893e-02 -9.276404976844787598e-02 2.840988039970397949e-01 5.237831473350524902e-01 7.623404860496520996e-01
3.778777718544006348e-01 -2.661260068416595459e-01 -4.451316297054290771e-01 3.825082778930664062e-01 3.450140655040740967e-01 5.330270528793334961e-01 1.303895264863967896e-01 -1.475699692964553833e-01
5.283762812614440918e-01 -1.414633095264434814e-01 -7.245863676071166992e-01 2.337427437305450439e-01 1.770895272493362427e-01 -3.224401548504829407e-02 2.481512129306793213e-01 1.648218333721160889e-01
1.348706185817718506e-01 2.481484264135360718e-01 -2.991703152656555176e-01 4.718241691589355469e-01 -6.203202605247497559e-01 3.665520250797271729e-01 1.984806656837463379e-01 2.226192504167556763e-01
-2.683852985501289368e-02 -4.964251220226287842e-01 -1.888904348015785217e-02 1.302959620952606201e-01 -5.100042819976806641e-01 1.315792948007583618e-01 4.263883531093597412e-01 5.256267786026000977e-01
3.372949361801147461e-01 -4.762282967567443848e-01 -6.529877185821533203e-01 -1.725663691759109497e-01 -8.129586279392242432e-02 1.695416867733001709e-01 2.816032171249389648e-01 -2.976792156696319580e-01
4.587976634502410889e-01 -4.732879400253295898e-01 -6.314592361450195312e-01 -2.757048010826110840e-01 3.996953740715980530e-02 -2.186084240674972534e-01 1.778325438499450684e-01 9.867984056472778320e-02
2.030547149479389191e-02 2.773514389991760254e-02 -9.926111251115798950e-02 3.605293333530426025e-01 -3.058237135410308838e-01 4.264535605907440186e-01 -1.558033097535371780e-02 7.637739777565002441e-01
2.181461006402969360e-01 -1.744577437639236450e-01 -3.117785751819610596e-01 -2.124679647386074066e-02 9.846694022417068481e-02 2.091869413852691650e-01 7.364202737808227539e-01 4.780687987804412842e-01
2.810292541980743408e-01 -4.734255671501159668e-01 -5.789717435836791992e-01 2.448762208223342896e-02 -1.106142327189445496e-01 2.607045769691467285e-01 4.804590046405792236e-01 -2.236954867839813232e-01
4.422619640827178955e-01 -7.300148904323577881e-02 -1.142422780394554138e-01 -7.121604681015014648e-02 2.696983218193054199e-01 7.096881866455078125e-01 3.859083354473114014e-01 2.358649820089340210e-01
1.460391581058502197e-01 -7.912212610244750977e-02 -6.341002583503723145e-01 6.237921118736267090e-01 -2.241775840520858765e-01 3.314662277698516846e-01 5.747554823756217957e-02 -1.333554983139038086e-01
2.237296104431152344e-01 -2.327981144189834595e-01 -5.822339057922363281e-01 -2.001405060291290283e-01 -4.790855944156646729e-01 2.543897628784179688e-01 -3.863919079303741455e-01 -2.704843878746032715e-01
-2.197411507368087769e-01 -6.232644915580749512e-01 -6.383916139602661133e-01 3.854665160179138184e-02 2.481693588197231293e-02 3.566587865352630615e-01 -1.601745933294296265e-01 -2.735160291194915771e-02
2.407764084637165070e-02 -1.567638963460922241e-01 -1.483449190855026245e-01 4.820991754531860352e-01 -4.366717338562011719e-01 1.850274503231048584e-01 -2.512478828430175781e-01 6.575535535812377930e-01
4.920596182346343994e-01 -3.773699998855590820e-01 -4.169276449829339981e-03 4.711895585060119629e-01 1.312575638294219971e-01 3.807313740253448486e-01 4.638938009738922119e-01 1.266880333423614502e-01
2.012354880571365356e-01 -1.423111259937286377e-01 -3.024596869945526123e-01 -3.375477492809295654e-01 -1.539598964154720306e-02 7.090004682540893555e-01 4.619038701057434082e-01 1.325049251317977905e-01
4.669573307037353516e-01 -1.373616699129343033e-02 -6.376523375511169434e-01 5.609445571899414062e-01 6.915901601314544678e-02 1.609198153018951416e-01 -1.187247931957244873e-01 -1.254160106182098389e-01
-1.341843008995056152e-01 -5.091736316680908203e-01 2.532091923058032990e-02 3.297171890735626221e-01 -3.788777291774749756e-01 5.538944005966186523e-01 -1.384202241897583008e-01 3.793079555034637451e-01
1.075120642781257629e-01 -1.634388417005538940e-01 -6.449957489967346191e-01 6.911491602659225464e-02 3.957487046718597412e-01 4.758703410625457764e-01 3.957383632659912109e-01 3.541292995214462280e-02
2.375664114952087402e-01 -2.410856932401657104e-01 -1.091918051242828369e-01 1.761963814496994019e-01 -1.081493645906448364e-01 5.871326923370361328e-01 6.970891952514648438e-01 1.084098592400550842e-02
2.179274708032608032e-01 1.316032558679580688e-01 -6.025577783584594727e-01 -2.665376067161560059e-01 -4.884316027164459229e-01 4.639798402786254883e-01 -1.036782339215278625e-01 -1.909930408000946045e-01
1.995004862546920776e-01 -3.724468946456909180e-01 -7.117871642112731934e-01 3.970056399703025818e-02 -4.021174833178520203e-02 3.735016882419586182e-01 2.804495096206665039e-01 -3.057666718959808350e-01
3.697471320629119873e-02 1.706367880105972290e-01 -3.134162425994873047e-01 2.605358958244323730e-01 -3.272470533847808838e-01 5.280602574348449707e-01 5.776187181472778320e-01 2.895266711711883545e-01
1.327109485864639282e-01 -3.133083581924438477e-01 1.779475994408130646e-02 1.025923267006874084e-01 1.170241683721542358e-01 5.122824907302856445e-01 3.720780014991760254e-01 6.773579120635986328e-01
4.596152901649475098e-02 -3.666002750396728516e-01 -2.537251114845275879e-01 2.167187035083770752e-01 -2.603191137313842773e-01 4.553827643394470215e-01 -5.572460889816284180e-01 4.080266058444976807e-01
8.013300299644470215e-01 3.195003047585487366e-02 -2.043326199054718018e-01 -2.205762714147567749e-01 -3.130320310592651367e-01 3.539618551731109619e-01 -1.792495846748352051e-01 1.050489917397499084e-01
6.052376627922058105e-01 -8.362617343664169312e-02 -4.516105949878692627e-01 -3.111556172370910645e-01 -2.198241800069808960e-01 3.346989750862121582e-01 2.410971224308013916e-01 -3.277958035469055176e-01
1.340145915746688843e-01 -2.397963255643844604e-01 -4.365135431289672852e-01 2.740662992000579834e-01 -1.133367139846086502e-02 7.334741353988647461e-01 1.749514341354370117e-01 -3.002679646015167236e-01
4.002727568149566650e-01 -7.696798443794250488e-02 -2.581036686897277832e-01 -1.264094561338424683e-01 -5.255988612771034241e-02 3.599588572978973389e-01 6.719852685928344727e-01 4.091009497642517090e-01
1.403865814208984375e-01 -5.654780268669128418e-01 -4.714438915252685547e-01 3.544682264328002930e-01 3.234039247035980225e-02 4.598129093647003174e-01 1.032225862145423889e-01 -2.991490960121154785e-01
4.419043660163879395e-01 1.237121969461441040e-01 -4.836047887802124023e-01 -3.069142997264862061e-01 -2.868569195270538330e-01 1.475015878677368164e-01 5.431416630744934082e-01 2.495985329151153564e-01
1.065258383750915527e-01 -7.591743767261505127e-02 -5.101206898689270020e-01 3.564532697200775146e-01 -1.565842330455780029e-01 7.204155325889587402e-01 -6.020372360944747925e-02 -2.201478928327560425e-01
1.307957619428634644e-01 -1.218053475022315979e-01 -4.784753024578094482e-01 5.080065727233886719e-01 3.011140972375869751e-02 2.584460079669952393e-01 5.786212682723999023e-01 2.802550792694091797e-01
8.862283825874328613e-02 -5.098557472229003906e-01 -7.217650413513183594e-01 1.268431395292282104e-01 7.419314235448837280e-02 3.066953420639038086e-01 -7.957022637128829956e-03 -3.090778887271881104e-01
-8.044851571321487427e-02 -4.477213323116302490e-01 -8.158096671104431152e-01 6.795524060726165771e-02 -7.208570837974548340e-02 1.199836656451225281e-01 3.200579583644866943e-01 2.968566492199897766e-02
5.884514451026916504e-01 -2.474548965692520142e-01 -1.724696159362792969e-01 -1.187690868973731995e-01 -1.479443013668060303e-01 5.531423091888427734e-01 -4.532104730606079102e-01 1.240377947688102722e-01
-1.860201656818389893e-01 -1.613154113292694092e-01 -7.904622554779052734e-01 1.145272478461265564e-01 8.404833351960405707e-05 2.276063561439514160e-01 4.327044188976287842e-01 2.497780919075012207e-01
3.725243508815765381e-01 -5.099090933799743652e-02 -6.750841140747070312e-01 4.717240631580352783e-01 9.376849979162216187e-02 2.950389683246612549e-01 -1.827080100774765015e-01 -2.261428683996200562e-01
-6.816245149821043015e-03 -3.098807930946350098e-01 9.022238105535507202e-02 1.151177659630775452e-01 -1.484857052564620972e-01 5.482127666473388672e-01 -3.406810574233531952e-03 7.482904195785522461e-01
1.188228949904441833e-01 -3.108190298080444336e-01 -3.452212512493133545e-01 4.633802175521850586e-01 1.044861599802970886e-01 6.968853473663330078e-01 2.305063605308532715e-01 -7.532678544521331787e-02
1.047672331333160400e-01 -5.161345005035400391e-01 -5.965657830238342285e-01 2.588711678981781006e-01 -2.781655490398406982e-01 3.500562906265258789e-01 2.815773785114288330e-01 -1.432571262121200562e-01
1.323493421077728271e-01 -9.666930139064788818e-02 -4.209740161895751953e-01 5.322204232215881348e-01 5.519025400280952454e-02 6.570580005645751953e-01 2.587299644947052002e-01 -1.046357378363609314e-01
1.259098052978515625e-01 -5.882503390312194824e-01 -5.257538557052612305e-01 5.208956822752952576e-02 2.349119484424591064e-01 4.725728034973144531e-01 1.366806626319885254e-01 -2.485713213682174683e-01
7.584643959999084473e-01 7.382208853960037231e-02 -3.236671090126037598e-01 4.749154672026634216e-02 -8.351473510265350342e-02 5.062847733497619629e-01 -5.009205080568790436e-03 -2.212288528680801392e-01
-9.951037168502807617e-02 -7.389037013053894043e-01 -4.680334627628326416e-01 1.280989199876785278e-01 1.860982328653335571e-01 4.095262885093688965e-01 -4.230619221925735474e-02 -6.723311543464660645e-02
1.304747313261032104e-01 -8.106908202171325684e-02 -8.063564300537109375e-01 -2.208748310804367065e-01 -2.821334898471832275e-01 5.369478464126586914e-02 3.827926218509674072e-01 2.199886888265609741e-01
2.342644929885864258e-01 -3.939658403396606445e-01 -6.587150096893310547e-01 -7.706380635499954224e-02 -2.900777161121368408e-01 2.519897818565368652e-01 2.945523858070373535e-01 -3.400909602642059326e-01
6.186033487319946289e-01 -9.641337208449840546e-03 -4.100475013256072998e-01 -3.004773259162902832e-01 3.350168466567993164e-01 4.000060856342315674e-01 1.285176426172256470e-01 2.646759450435638428e-01
4.482954442501068115e-01 4.171361029148101807e-01 -2.702523469924926758e-01 1.397315505892038345e-02 -4.712999165058135986e-01 4.897271096706390381e-01 -3.129067271947860718e-02 2.980968356132507324e-01
2.596176266670227051e-01 -4.890835881233215332e-01 -2.692379653453826904e-01 4.007691740989685059e-01 -4.941080510616302490e-02 6.181836128234863281e-01 2.144006639719009399e-01 -1.724267303943634033e-01
4.253724515438079834e-01 6.346689909696578979e-02 -1.055357754230499268e-01 3.554566800594329834e-01 -7.082694172859191895e-01 6.826832890510559082e-02 7.488301023840904236e-03 4.137403070926666260e-01
2.837424874305725098e-01 -3.300124108791351318e-01 5.524226278066635132e-02 4.874061644077301025e-01 -1.769274026155471802e-01 4.786711633205413818e-01 4.242678880691528320e-01 3.599067926406860352e-01
2.236219048500061035e-01 2.019131630659103394e-01 -3.397605717182159424e-01 1.953914612531661987e-01 -7.826232314109802246e-01 3.655844330787658691e-01 -5.041984468698501587e-02 8.316342532634735107e-02
-1.984501630067825317e-01 -3.374820947647094727e-01 -3.635832369327545166e-01 -9.140877425670623779e-02 -3.620912730693817139e-01 1.585039794445037842e-01 4.970594346523284912e-01 5.503391623497009277e-01
4.438499212265014648e-01 -1.880071908235549927e-01 4.145195707678794861e-02 4.498662054538726807e-01 7.187034934759140015e-03 7.098320722579956055e-01 1.982289105653762817e-01 1.426345258951187134e-01
4.301753044128417969e-01 -2.422547936439514160e-01 -6.535197496414184570e-01 2.853145264089107513e-02 -3.204473853111267090e-01 -7.138664275407791138e-02 -4.529359936714172363e-01 -1.242022514343261719e-01
-3.876025974750518799e-02 -5.095373988151550293e-01 -5.895041823387145996e-01 -2.474590390920639038e-01 1.154967993497848511e-01 2.723633050918579102e-01 2.351994663476943970e-01 4.327564835548400879e-01
6.003284454345703125e-01 -2.969858050346374512e-01 -2.490214556455612183e-01 -1.274157315492630005e-01 -3.341442346572875977e-01 1.964828968048095703e-01 -5.494206547737121582e-01 1.450442522764205933e-01
-2.576322257518768311e-01 -6.568018794059753418e-01 -5.389832258224487305e-01 1.259546577930450439e-01 -1.493837684392929077e-01 4.115346968173980713e-01 -6.410606950521469116e-02 -9.135245345532894135e-03
4.932484626770019531e-01 -1.950917094945907593e-01 -3.678329885005950928e-01 1.323890984058380127e-01 -6.263684034347534180e-01 -3.284774124622344971e-01 -1.674346178770065308e-01 1.937730610370635986e-01
-2.805174700915813446e-02 -6.471967697143554688e-01 -5.506433844566345215e-01 3.660277128219604492e-01 -9.830390661954879761e-02 3.172747492790222168e-01 1.157494857907295227e-01 -1.394283175468444824e-01
1.470409482717514038e-01 -1.094905808568000793e-01 -5.954212546348571777e-01 4.095794856548309326e-01 4.802775382995605469e-02 1.161973401904106140e-01 5.304162502288818359e-01 3.833523094654083252e-01
8.499938994646072388e-02 -3.366354405879974365e-01 -2.295515984296798706e-01 7.530873417854309082e-01 -7.177264988422393799e-02 5.025492310523986816e-01 5.152827361598610878e-04 4.370230436325073242e-02
9.061536937952041626e-02 -4.179767668247222900e-01 -7.148275971412658691e-01 -2.261746972799301147e-01 -1.699181646108627319e-01 -1.332730054855346680e-01 -1.770582199096679688e-01 4.206745922565460205e-01
2.970613539218902588e-01 3.559093922376632690e-02 -3.659260869026184082e-01 -1.770889461040496826e-01 -8.391505479812622070e-02 4.837281107902526855e-01 6.960170269012451172e-01 1.405392885208129883e-01
3.473137915134429932e-01 -3.158640265464782715e-01 -1.570376902818679810e-01 4.918633997440338135e-01 3.295126557350158691e-01 5.051482915878295898e-01 3.311408460140228271e-01 1.990098804235458374e-01
1.258503496646881104e-01 -5.290744304656982422e-01 -5.336033701896667480e-01 -4.625162482261657715e-01 -3.731764554977416992e-01 1.329259723424911499e-01 2.077420204877853394e-01 7.417023926973342896e-02
6.773553788661956787e-02 -2.160460054874420166e-01 -5.052773356437683105e-01 3.287923932075500488e-01 -1.093690693378448486e-01 6.466997861862182617e-01 2.710685431957244873e-01 -2.857725918292999268e-01
8.581072688102722168e-01 1.418930441141128540e-01 -3.769913017749786377e-01 -1.242838054895401001e-01 6.122322753071784973e-02 1.719196140766143799e-01 -3.827083855867385864e-02 2.262302488088607788e-01
-9.261441975831985474e-02 -4.566829502582550049e-01 -6.927597522735595703e-01 1.160553307272493839e-03 1.891688704490661621e-01 4.530321955680847168e-01 2.172014117240905762e-01 1.214344128966331482e-01
-5.082648247480392456e-02 -4.880844950675964355e-01 -5.881255269050598145e-01 1.620982885360717773e-01 -3.015783131122589111e-01 3.667466938495635986e-01 3.331966400146484375e-01 -2.248330712318420410e-01
7.674919962882995605e-01 -1.294999867677688599e-01 -3.968133032321929932e-01 2.022294849157333374e-01 1.802674680948257446e-01 1.849845498800277710e-01 -2.412684708833694458e-01 2.662741541862487793e-01
6.880080699920654297e-01 -2.770992219448089600e-01 -1.825065910816192627e-01 2.235367894172668457e-01 -6.308965384960174561e-02 1.831625252962112427e-01 -3.442157506942749023e-01 4.588795602321624756e-01
3.218702971935272217e-01 3.611804544925689697e-02 -7.651060819625854492e-01 -1.244472116231918335e-01 -4.156557470560073853e-02 3.941532075405120850e-01 3.452230095863342285e-01 -1.340044736862182617e-01
4.640962779521942139e-01 -6.021524667739868164e-01 -9.462272375822067261e-02 -1.738872677087783813e-01 -1.262606829404830933e-01 4.003434777259826660e-01 3.079150319099426270e-01 -3.343777954578399658e-01
3.805103600025177002e-01 -3.338158130645751953e-02 -1.990115791559219360e-01 4.271541535854339600e-01 1.987914089113473892e-03 1.147271469235420227e-01 2.475127130746841431e-01 7.467279434204101562e-01
1.577587127685546875e-01 -4.449786543846130371e-01 -1.242171898484230042e-01 4.044617116451263428e-01 2.336390614509582520e-01 6.340419650077819824e-01 3.685566186904907227e-01 7.521034777164459229e-02
5.104876589030027390e-03 -5.680640339851379395e-01 -2.260425239801406860e-01 2.871949970722198486e-01 -5.977555513381958008e-01 -2.304043471813201904e-01 -3.168516606092453003e-02 3.637295663356781006e-01
7.617469429969787598e-01 4.390411823987960815e-02 -3.403343856334686279e-01 2.136449664831161499e-01 8.270517736673355103e-02 1.234225854277610779e-01 3.388005793094635010e-01 3.456635177135467529e-01
3.743493258953094482e-01 -5.246447920799255371e-01 -5.823535919189453125e-01 -2.048337273299694061e-02 -1.486498862504959106e-01 -3.400192856788635254e-01 9.345233440399169922e-02 3.140254020690917969e-01
2.255029678344726562e-01 -4.356108233332633972e-02 -6.139718741178512573e-02 9.045353159308433533e-03 1.123041361570358276e-01 5.519548654556274414e-01 1.560018863528966904e-02 7.911319732666015625e-01
3.627258539199829102e-01 -1.000465601682662964e-01 -2.340120524168014526e-01 7.521103620529174805e-01 -3.246471285820007324e-01 1.297103911638259888e-01 2.971822023391723633e-01 1.656839847564697266e-01
-2.249465733766555786e-01 -5.431828498840332031e-01 -4.190219044685363770e-01 -1.696467101573944092e-01 1.182974278926849365e-01 6.176032423973083496e-01 -4.842549562454223633e-02 2.285152524709701538e-01
4.103783667087554932e-01 3.372953236103057861e-01 -3.654469251632690430e-01 -1.869734078645706177e-01 -2.314473986625671387e-01 3.763646781444549561e-01 4.478809535503387451e-01 3.917847871780395508e-01
2.078359276056289673e-01 -5.541646480560302734e-01 -5.425500273704528809e-01 5.609285831451416016e-02 1.322638839483261108e-01 8.443856239318847656e-02 5.593326687812805176e-01 1.213353648781776428e-01
8.764345198869705200e-02 -4.926852509379386902e-02 -3.883025348186492920e-01 -2.370720207691192627e-01 -6.056891083717346191e-01 6.097168922424316406e-01 -6.015194207429885864e-02 -2.016851305961608887e-01
3.681888878345489502e-01 -2.458084076642990112e-01 -3.214558064937591553e-01 -4.697943329811096191e-01 -2.385609149932861328e-01 1.482034027576446533e-01 4.151287674903869629e-01 4.782961308956146240e-01
-2.161663211882114410e-02 1.609053760766983032e-01 -2.236744165420532227e-01 2.807080149650573730e-01 -5.715906023979187012e-01 3.048474192619323730e-01 1.651618331670761108e-01 6.307842135429382324e-01
3.016352653503417969e-01 -5.509452223777770996e-01 3.403827548027038574e-03 5.738872885704040527e-01 -7.472532987594604492e-02 4.639127552509307861e-01 2.213355153799057007e-01 -7.955461740493774414e-02
2.196000516414642334e-01 -4.299545586109161377e-01 -3.506539463996887207e-01 -2.377609610557556152e-01 5.549363046884536743e-02 6.595106720924377441e-01 3.839535415172576904e-01 4.441222548484802246e-02
4.688526690006256104e-01 -1.741919070482254028e-01 -1.933839172124862671e-01 -8.457319810986518860e-03 9.854708611965179443e-02 4.572766721248626709e-01 -3.070802092552185059e-01 6.318652033805847168e-01
2.820848524570465088e-01 -2.959490716457366943e-01 -4.705179855227470398e-02 4.929328262805938721e-01 -4.673643782734870911e-02 7.047620415687561035e-01 2.861902117729187012e-01 -8.286724239587783813e-02
1.864363104104995728e-01 -1.695484369993209839e-01 -3.534506857395172119e-01 6.557349562644958496e-01 -1.098322719335556030e-01 8.845324814319610596e-02 4.391091465950012207e-01 4.109442830085754395e-01
1.930570751428604126e-01 3.506259992718696594e-02 -4.908601939678192139e-01 5.107313394546508789e-01 -6.622226238250732422e-01 7.942206412553787231e-02 -3.748617693781852722e-02 -1.160071715712547302e-01
4.987238347530364990e-01 -2.058668434619903564e-02 -4.057371914386749268e-01 1.705152988433837891e-01 -3.704260885715484619e-01 4.509642124176025391e-01 3.411527872085571289e-01 -3.165174126625061035e-01
6.509537696838378906e-01 -4.290064871311187744e-01 -4.455181360244750977e-01 7.355781644582748413e-02 -2.018419802188873291e-01 2.902032136917114258e-01 -3.381422534584999084e-02 -2.494273930788040161e-01
7.588649988174438477e-01 6.943851243704557419e-03 -2.109076529741287231e-01 3.218121826648712158e-02 -4.421403110027313232e-01 2.239071428775787354e-01 3.632313311100006104e-01 -3.159828111529350281e-02
2.483613342046737671e-01 1.033863797783851624e-01 -3.648410737514495850e-01 -2.531110942363739014e-01 -4.855130240321159363e-02 6.468991637229919434e-01 -7.959528267383575439e-02 5.507108569145202637e-01
2.888507246971130371e-01 -3.855511248111724854e-01 -3.536822497844696045e-01 -1.975370645523071289e-01 -5.255216956138610840e-01 3.733730688691139221e-02 3.736465573310852051e-01 4.320008158683776855e-01
6.454776525497436523e-01 5.178439989686012268e-02 -4.798510074615478516e-01 -1.797008961439132690e-01 -2.634703814983367920e-01 4.487986266613006592e-01 1.982468813657760620e-01 -8.938108384609222412e-02
7.043827176094055176e-01 2.254131585359573364e-01 -4.579486250877380371e-01 -1.516488790512084961e-01 -3.730192314833402634e-03 4.638214707374572754e-01 -5.246302112936973572e-02 4.922375082969665527e-02
4.782169684767723083e-02 -3.961601257324218750e-01 -3.346123546361923218e-02 -1.031419560313224792e-01 1.347184628248214722e-01 7.032044529914855957e-01 2.589358687400817871e-01 4.993184804916381836e-01
3.487519621849060059e-01 -1.482411026954650879e-01 -5.800410509109497070e-01 4.535474255681037903e-02 -5.469566583633422852e-01 2.824457287788391113e-01 1.424119109287858009e-03 -3.727636635303497314e-01
1.887193024158477783e-01 -4.224874451756477356e-02 -5.552020668983459473e-01 3.804823756217956543e-02 -4.833919107913970947e-01 1.289728432893753052e-01 5.879840850830078125e-01 2.384867817163467407e-01
6.976161003112792969e-01 1.596508622169494629e-01 -4.699583351612091064e-01 -1.053005158901214600e-01 7.509858906269073486e-02 4.058243632316589355e-01 -2.508611977100372314e-01 1.504321396350860596e-01
1.842083632946014404e-01 -3.303146064281463623e-01 -7.392333149909973145e-01 1.191207170486450195e-01 -2.296306639909744263e-01 -2.718252241611480713e-01 1.674825400114059448e-01 3.763432204723358154e-01
4.309288561344146729e-01 -5.222487449645996094e-01 -4.494006037712097168e-01 3.424209058284759521e-01 1.314567029476165771e-01 4.201548695564270020e-01 -2.824081107974052429e-02 -1.665382087230682373e-01
2.840075194835662842e-01 -5.903815627098083496e-01 -3.566253781318664551e-01 -1.847879439592361450e-01 -1.431903839111328125e-01 1.005955561995506287e-01 1.136122792959213257e-01 6.049218177795410156e-01
1.316513121128082275e-02 -5.340919494628906250e-01 -6.524060964584350586e-01 -1.140238493680953979e-01 2.617972791194915771e-01 3.882802128791809082e-01 2.362016290426254272e-01 -2.909746021032333374e-02
2.705633342266082764e-01 -1.149743348360061646e-01 -1.539912223815917969e-01 7.879839837551116943e-02 4.945524409413337708e-02 3.983395397663116455e-01 -3.060466349124908447e-01 7.930126786231994629e-01
9.349710494279861450e-02 9.299500286579132080e-02 -8.510665297508239746e-01 2.151404619216918945e-01 -4.368689358234405518e-01 1.434905976057052612e-01 -7.815770804882049561e-04 2.378967218101024628e-02
2.207166850566864014e-01 -4.758533239364624023e-01 -2.222778648138046265e-01 1.436062604188919067e-01 -3.465007841587066650e-01 6.076681017875671387e-01 3.974380195140838623e-01 -8.681726455688476562e-02
6.465657949447631836e-01 -5.591896921396255493e-02 -5.684078335762023926e-01 6.766480952501296997e-02 3.732360303401947021e-01 2.177544683218002319e-01 -1.026636287569999695e-01 2.321593910455703735e-01
2.704619169235229492e-01 -2.749495208263397217e-01 -5.355336666107177734e-01 3.842059075832366943e-01 3.331330120563507080e-01 5.508404970169067383e-01 3.074321523308753967e-02 -3.866119682788848877e-02
-1.834774464368820190e-01 -3.532462418079376221e-01 -4.450476467609405518e-01 1.717755198478698730e-01 -6.588690727949142456e-02 8.252364583313465118e-03 2.744150161743164062e-02 7.802670001983642578e-01
7.022859454154968262e-01 -3.290815949440002441e-01 -2.823717296123504639e-01 -1.965119838714599609e-01 1.681120246648788452e-01 3.515866696834564209e-01 3.457584381103515625e-01 9.340982139110565186e-02
-1.486193537712097168e-01 -3.697246909141540527e-01 -5.534501671791076660e-01 -1.448761951178312302e-02 -3.551478683948516846e-01 7.067771255970001221e-02 2.432903498411178589e-01 5.868417620658874512e-01
4.930426478385925293e-01 -2.258833646774291992e-01 -3.567896783351898193e-01 -1.556957215070724487e-01 2.295114845037460327e-01 1.165836527943611145e-01 -2.076146751642227173e-01 6.670641899108886719e-01
3.112423792481422424e-02 -3.757455646991729736e-01 -5.574268102645874023e-01 -2.494699880480766296e-02 2.100917398929595947e-01 5.900183320045471191e-01 1.796712726354598999e-01 3.492243885993957520e-01
5.168236494064331055e-01 -1.055142804980278015e-01 -4.999299347400665283e-02 3.828534781932830811e-01 -3.722906708717346191e-01 5.705687403678894043e-01 1.468263417482376099e-01 2.949186861515045166e-01
3.647789955139160156e-01 -1.251160055398941040e-01 -2.145635187625885010e-01 -2.228263616561889648e-01 -6.881687641143798828e-01 4.281038343906402588e-01 3.141337931156158447e-01 8.005400188267230988e-03
6.490219235420227051e-01 -1.519904434680938721e-01 -4.266478717327117920e-01 3.590064868330955505e-02 6.811384111642837524e-02 5.919009447097778320e-01 1.278720647096633911e-01 3.185390308499336243e-02
5.073278546333312988e-01 -3.726214468479156494e-01 -3.869111239910125732e-01 -2.505252957344055176e-01 -5.944572091102600098e-01 5.359051376581192017e-02 1.643786877393722534e-01 -8.964997529983520508e-02
2.178117185831069946e-01 -2.303131222724914551e-01 -4.973669946193695068e-01 4.590272605419158936e-01 6.499194353818893433e-02 6.509209871292114258e-01 -7.730760425329208374e-02 -8.680678904056549072e-02
4.226454794406890869e-01 -3.304366767406463623e-01 -6.282212138175964355e-01 3.279341757297515869e-01 3.102915883064270020e-01 2.477793693542480469e-01 -1.404506247490644455e-02 2.282694280147552490e-01
7.535632699728012085e-02 4.710330814123153687e-02 -1.121686771512031555e-01 1.531281173229217529e-01 -1.373798847198486328e-01 6.016188263893127441e-01 -8.806011080741882324e-02 7.533256411552429199e-01
3.062362074851989746e-01 -5.785429477691650391e-01 -3.003381490707397461e-01 -1.761723309755325317e-01 -2.461023479700088501e-01 1.502029746770858765e-01 5.713401436805725098e-01 2.017700225114822388e-01
-2.253953814506530762e-01 -7.658310532569885254e-01 -1.981583535671234131e-01 2.264747470617294312e-01 -1.247518435120582581e-01 2.603359818458557129e-01 2.457522302865982056e-01 3.583438098430633545e-01
4.396343827247619629e-01 5.190324038267135620e-02 -3.380120396614074707e-01 7.188727706670761108e-02 -5.347002297639846802e-02 6.194928288459777832e-01 5.443475842475891113e-01 4.077816754579544067e-02
6.284508109092712402e-01 1.076872944831848145e-01 -4.714189767837524414e-01 -1.062440052628517151e-01 8.839411661028862000e-03 5.143094062805175781e-01 -3.077263236045837402e-01 2.533311396837234497e-02
7.922565340995788574e-01 8.364304900169372559e-02 -4.519033432006835938e-01 1.521502584218978882e-01 2.144982106983661652e-02 2.110397368669509888e-01 -2.410839796066284180e-01 1.866752654314041138e-01
5.327398777008056641e-01 -4.457797706127166748e-01 -3.150262637063860893e-03 1.492155492305755615e-01 1.988815516233444214e-01 3.694559633731842041e-01 5.099173784255981445e-01 2.431587427854537964e-01
