# Supplementary material for: Where is your field going? A machine learning approach to study the relative motion of the domains of physics
Source: PLoS One. 2020 Jun 18;15(6):e0233997. doi: 10.1371/journal.pone.0233997 (PMC7302634; doi:10.1371/journal.pone.0233997)
Supplement: S26 Data — (ZIP) [file pone.0233997.s026.zip › 25/Pacs4Run_25_VS_500_embeddings1987-1991ED8.txt]

8.250041864812374115e-03 -5.498867034912109375e-01 1.693555861711502075e-01 -2.228303104639053345e-01 8.824338018894195557e-02 -6.242167949676513672e-01 4.701661169528961182e-01 2.706059254705905914e-02
2.445859909057617188e-01 -2.319531291723251343e-01 -4.242508411407470703e-01 1.747108846902847290e-01 2.286745905876159668e-01 -5.772160291671752930e-01 4.969895780086517334e-01 2.083112150430679321e-01
-1.481693685054779053e-01 -2.642659284174442291e-02 -2.182924747467041016e-01 5.175761580467224121e-01 3.092224597930908203e-01 -7.446467280387878418e-01 -7.129700481891632080e-02 -8.130330592393875122e-02
-3.137977719306945801e-01 -5.215768814086914062e-01 2.143124938011169434e-01 7.156025618314743042e-02 3.489060401916503906e-01 -4.636114537715911865e-01 1.679147183895111084e-01 -4.621378779411315918e-01
-1.782468706369400024e-01 -3.277902007102966309e-01 -2.650635242462158203e-01 -3.953857421875000000e-01 4.911255836486816406e-01 -5.145918130874633789e-01 2.514509558677673340e-01 -2.548656761646270752e-01
-1.997409760951995850e-02 -2.988706901669502258e-02 -3.766089975833892822e-01 4.013316705822944641e-02 4.579174891114234924e-02 -6.645255684852600098e-01 6.208705902099609375e-01 -1.615278720855712891e-01
1.527476906776428223e-01 -7.177403569221496582e-01 4.865645989775657654e-02 -3.148419782519340515e-02 3.838700652122497559e-01 -4.446322023868560791e-01 -1.182716339826583862e-01 -3.148268163204193115e-01
-1.120073273777961731e-01 -5.357240438461303711e-01 -1.488197296857833862e-01 3.989568352699279785e-01 -8.672962337732315063e-02 -2.929823994636535645e-01 4.296437837183475494e-03 -6.525035500526428223e-01
-7.307016104459762573e-02 -4.956944286823272705e-01 -2.948904223740100861e-02 8.677552640438079834e-02 -5.998912453651428223e-01 -2.068404704332351685e-01 5.301874876022338867e-01 -2.383209317922592163e-01
7.943300902843475342e-02 -5.782825946807861328e-01 3.664610981941223145e-01 -3.997726365923881531e-02 -7.651973515748977661e-02 -4.326052665710449219e-01 4.302446544170379639e-01 -3.811492919921875000e-01
1.094589829444885254e-01 -1.415244042873382568e-01 -2.419437766075134277e-01 -3.317610621452331543e-01 -6.077748537063598633e-01 -4.875203073024749756e-01 4.385012686252593994e-01 6.134872324764728546e-03
9.660594910383224487e-02 -3.793990015983581543e-01 -6.379670500755310059e-01 2.504679560661315918e-01 1.856729537248611450e-01 -4.250380992889404297e-01 3.367984592914581299e-01 -2.200509905815124512e-01
-5.640902090817689896e-03 -8.027785271406173706e-02 -5.877841114997863770e-01 1.180941313505172729e-01 -5.675091221928596497e-02 -6.387035846710205078e-01 1.950231194496154785e-01 -4.299887120723724365e-01
-8.416738361120223999e-02 -6.779693961143493652e-01 3.556078076362609863e-01 1.086577773094177246e-01 2.024526894092559814e-01 -3.662940263748168945e-01 2.375424653291702271e-01 -4.042586386203765869e-01
4.027731418609619141e-01 -3.457447290420532227e-01 -3.448144495487213135e-01 1.773759126663208008e-01 2.742317318916320801e-01 -6.854683756828308105e-01 -1.326513290405273438e-01 -7.217274606227874756e-02
-4.516475796699523926e-01 -2.656492590904235840e-01 -2.919817566871643066e-01 3.888258039951324463e-01 3.805141746997833252e-01 -4.362568855285644531e-01 1.669587194919586182e-01 -3.549925684928894043e-01
1.425421684980392456e-01 -3.360010385513305664e-01 -2.071564793586730957e-01 3.565038442611694336e-01 4.806153103709220886e-02 -5.776216387748718262e-01 4.210648834705352783e-01 -4.283969700336456299e-01
1.403997689485549927e-01 -4.865239262580871582e-01 -4.791004061698913574e-01 2.701093256473541260e-01 1.712269186973571777e-01 -3.837507069110870361e-01 4.263287186622619629e-01 -2.876570224761962891e-01
-3.733221888542175293e-01 -4.418671429157257080e-01 -3.597556650638580322e-01 4.843238592147827148e-01 2.621207237243652344e-01 -2.959882020950317383e-01 1.176587939262390137e-01 -3.622572124004364014e-01
2.038728743791580200e-01 -7.437031865119934082e-01 -4.354343414306640625e-01 -2.206290215253829956e-01 -3.423621654510498047e-01 -8.863240480422973633e-02 -1.476713828742504120e-02 2.043909877538681030e-01
1.033451780676841736e-01 -8.612656965851783752e-03 -1.969049721956253052e-01 1.299429684877395630e-01 -1.896523833274841309e-01 -7.536039948463439941e-01 4.255835711956024170e-01 -3.854613602161407471e-01
5.977335572242736816e-02 -5.216220021247863770e-01 -4.624007046222686768e-01 8.164913207292556763e-02 3.558011651039123535e-01 -3.050782382488250732e-01 5.262993574142456055e-01 -8.484429121017456055e-02
4.664318859577178955e-01 -3.468903601169586182e-01 -4.619012475013732910e-01 6.221771612763404846e-02 -6.537716835737228394e-02 -5.964990854263305664e-01 9.162729978561401367e-02 -2.764120101928710938e-01
5.687550902366638184e-01 -4.722531735897064209e-01 -2.196594327688217163e-01 -1.334265023469924927e-01 -2.633254826068878174e-01 -5.330617427825927734e-01 1.835132092237472534e-01 1.641902513802051544e-02
3.923943340778350830e-01 -3.644912838935852051e-01 -3.905928730964660645e-01 -3.338418155908584595e-02 1.149860620498657227e-01 -6.358335018157958984e-01 -3.533288463950157166e-02 -3.751548826694488525e-01
-3.816082701086997986e-02 -5.590868592262268066e-01 -1.655815541744232178e-01 -1.530794799327850342e-01 5.103499889373779297e-01 -4.499781131744384766e-01 1.205306127667427063e-01 -3.970517516136169434e-01
-1.041039004921913147e-01 -1.803354173898696899e-01 -5.008841753005981445e-01 -7.745999842882156372e-02 3.707489669322967529e-01 -6.592375636100769043e-01 -7.720559090375900269e-02 -3.489227294921875000e-01
-1.002670004963874817e-01 -4.630208611488342285e-01 3.588755428791046143e-01 -2.626259578391909599e-03 -2.362011224031448364e-01 -3.401223421096801758e-01 6.622434258460998535e-01 -1.916226893663406372e-01
2.878729104995727539e-01 -1.884623765945434570e-01 -4.680243730545043945e-01 -2.586189508438110352e-01 -3.343027783557772636e-03 -6.842839121818542480e-01 2.737526595592498779e-01 -2.290949523448944092e-01
-5.830718874931335449e-01 -4.395096004009246826e-01 -2.561105191707611084e-01 2.764700353145599365e-01 -7.804959267377853394e-02 -2.258196622133255005e-01 3.397146761417388916e-01 3.903049230575561523e-01
1.899749338626861572e-01 -4.445611536502838135e-01 5.606194958090782166e-02 6.118870973587036133e-01 2.437692582607269287e-01 -5.692756175994873047e-01 2.117551676928997040e-02 6.913463771343231201e-02
5.486393347382545471e-02 -6.330647468566894531e-01 -4.402949512004852295e-01 3.834019005298614502e-01 2.987613156437873840e-02 -1.176360771059989929e-01 3.976788222789764404e-01 -2.871985733509063721e-01
-4.509174525737762451e-01 -4.917017817497253418e-01 -1.379859149456024170e-01 3.183424174785614014e-01 -5.686095952987670898e-01 -2.110481262207031250e-01 -1.271453350782394409e-01 -2.247148007154464722e-01
-3.694532811641693115e-01 -5.636191368103027344e-01 -5.948797240853309631e-02 3.675367534160614014e-01 -5.531870126724243164e-01 -1.403280198574066162e-01 2.264029160141944885e-02 -2.845963537693023682e-01
-8.955323696136474609e-02 -2.070833593606948853e-01 -1.845180541276931763e-01 -3.193992376327514648e-01 5.483716130256652832e-01 -6.537326574325561523e-01 2.899949252605438232e-01 -2.931437268853187561e-02
-6.539527177810668945e-01 2.047192119061946869e-02 3.375836834311485291e-02 1.385750323534011841e-01 -3.133640885353088379e-01 -6.294098496437072754e-01 1.916611641645431519e-01 1.431654393672943115e-01
2.749138511717319489e-03 -6.573698520660400391e-01 -6.424727439880371094e-01 1.175749003887176514e-01 -9.225966781377792358e-02 4.969538003206253052e-02 3.550352156162261963e-01 6.504572927951812744e-02
-6.085323691368103027e-01 -2.476537227630615234e-01 -2.553954720497131348e-01 1.985761523246765137e-01 -3.395441174507141113e-01 -3.719086945056915283e-01 2.655169069766998291e-01 3.736187219619750977e-01
-3.773622512817382812e-01 -2.428773045539855957e-01 -4.058667924255132675e-03 2.727844119071960449e-01 -5.642021894454956055e-01 -4.075198173522949219e-01 1.284835860133171082e-02 -4.895089268684387207e-01
-2.880647182464599609e-01 -7.585602402687072754e-01 2.084792107343673706e-01 2.452861070632934570e-01 9.758057445287704468e-02 -1.030485779047012329e-01 2.654962241649627686e-01 -3.838581144809722900e-01
9.379685670137405396e-02 -3.333102762699127197e-01 1.999740675091743469e-02 5.062846541404724121e-01 3.514775335788726807e-01 -7.033688426017761230e-01 -5.361016467213630676e-02 4.737044125795364380e-02
-2.379920706152915955e-02 -5.875505208969116211e-01 5.305932089686393738e-02 4.393172860145568848e-01 -2.432748973369598389e-01 -1.431210041046142578e-01 5.183155536651611328e-01 -3.317916095256805420e-01
1.760099232196807861e-01 -5.228284597396850586e-01 -6.523759365081787109e-01 2.040062099695205688e-01 3.862619102001190186e-01 -2.275021821260452271e-01 8.839184790849685669e-02 1.403186917304992676e-01
-2.152243256568908691e-01 -5.647758841514587402e-01 -4.766199588775634766e-01 -3.579153716564178467e-01 4.362045601010322571e-02 -1.111850664019584656e-01 4.664695262908935547e-01 2.181239724159240723e-01
2.924647927284240723e-02 -4.659593999385833740e-01 -6.419962048530578613e-01 1.974103897809982300e-01 2.726222574710845947e-01 -3.420448899269104004e-01 2.639217674732208252e-01 -2.644316554069519043e-01
-7.813732028007507324e-01 -1.097941473126411438e-01 -1.860363185405731201e-01 1.276857703924179077e-01 -1.701348274946212769e-01 -5.005914568901062012e-01 1.975929290056228638e-01 8.892372250556945801e-02
-8.629287593066692352e-03 -3.801959156990051270e-01 -5.791930556297302246e-01 -1.970683634281158447e-01 3.750382661819458008e-01 -3.123627007007598877e-01 4.835866391658782959e-01 9.484699368476867676e-02
-4.791994765400886536e-02 -4.461064338684082031e-01 -1.976575888693332672e-02 6.754952073097229004e-01 1.543507725000381470e-01 -4.886161386966705322e-01 2.568192183971405029e-01 -1.161129325628280640e-01
-3.221245706081390381e-01 -6.362450122833251953e-01 -1.095955446362495422e-01 3.540082573890686035e-01 1.718209981918334961e-01 -2.648226618766784668e-01 1.523148268461227417e-01 -4.808760583400726318e-01
3.157081305980682373e-01 -2.043138444423675537e-01 -6.520149111747741699e-01 7.797099649906158447e-03 -1.476370841264724731e-01 -5.940527319908142090e-01 1.910130977630615234e-01 -1.490592062473297119e-01
1.358237266540527344e-01 -1.148970425128936768e-01 -1.853114515542984009e-01 2.586862742900848389e-01 -1.927027106285095215e-01 -6.873232722282409668e-01 4.623860120773315430e-01 -3.791348934173583984e-01
-2.762708440423011780e-02 -2.714608907699584961e-01 -1.903730332851409912e-01 -8.748846501111984253e-02 5.701451897621154785e-01 -6.245404481887817383e-01 4.072056114673614502e-01 -2.677770704030990601e-02
-2.128386944532394409e-01 -4.783426225185394287e-01 -2.323146611452102661e-01 -3.219106495380401611e-01 4.576797783374786377e-01 -2.837139964103698730e-01 5.166196823120117188e-01 -1.069170907139778137e-01
-3.594787418842315674e-01 -4.874712824821472168e-01 -2.347267121076583862e-01 4.336193203926086426e-01 -2.120422422885894775e-01 -3.021502494812011719e-01 -4.898436665534973145e-01 1.175629943609237671e-01
7.682617008686065674e-02 1.828347891569137573e-02 -3.990253508090972900e-01 1.488864719867706299e-01 -3.132802157779224217e-05 -7.940661907196044922e-01 3.327409327030181885e-01 -2.666786313056945801e-01
2.591686248779296875e-01 -8.710817247629165649e-02 -5.830751061439514160e-01 -1.797760091722011566e-02 -1.147896125912666321e-01 -7.204350233078002930e-01 1.755740940570831299e-01 -1.480350792407989502e-01
-5.746154189109802246e-01 -6.694200634956359863e-01 6.641363352537155151e-02 1.082823574542999268e-01 -1.916248202323913574e-01 -1.831236183643341064e-01 -3.493467867374420166e-01 1.151551827788352966e-01
-4.817827418446540833e-02 -5.021371841430664062e-01 -1.700766086578369141e-01 7.227761149406433105e-01 1.033274307847023010e-01 -3.123165965080261230e-01 2.809244096279144287e-01 -8.407798409461975098e-02
-1.809766166843473911e-03 -3.165337443351745605e-01 -3.151672780513763428e-01 4.133944511413574219e-01 3.189413622021675110e-02 -5.309078097343444824e-01 3.867648243904113770e-01 -4.439710378646850586e-01
-2.595010399818420410e-01 -6.059857606887817383e-01 -1.417376101016998291e-01 -1.066647469997406006e-02 -3.551433980464935303e-01 -2.321586012840270996e-01 -5.694235563278198242e-01 2.024095058441162109e-01
2.771432399749755859e-01 -4.129027724266052246e-01 3.182039856910705566e-01 3.792325258255004883e-01 -3.493788465857505798e-02 -6.108241677284240723e-01 3.409133255481719971e-01 -1.307027190923690796e-01
-7.215231657028198242e-01 -5.190007686614990234e-01 -1.549175679683685303e-01 1.481889486312866211e-01 -2.728223800659179688e-01 -2.174890786409378052e-01 -1.841296553611755371e-01 -9.190095961093902588e-02
8.632560819387435913e-02 -1.400285959243774414e-01 -3.900374770164489746e-01 1.469678729772567749e-01 2.769299745559692383e-01 -7.023931145668029785e-01 4.786954522132873535e-01 3.936414141207933426e-03
-7.214365005493164062e-01 -5.208280682563781738e-01 1.713896915316581726e-02 -8.359733223915100098e-02 4.548966884613037109e-02 -1.939583867788314819e-01 2.682889401912689209e-01 2.988594770431518555e-01
-4.146100878715515137e-01 -2.442533820867538452e-01 -2.690533995628356934e-01 3.021621704101562500e-01 -2.920168340206146240e-01 -4.269640743732452393e-01 2.819380760192871094e-01 5.076276063919067383e-01
-2.605730593204498291e-01 -2.638940215110778809e-01 -4.740602672100067139e-01 4.939608573913574219e-01 1.332321166992187500e-01 -4.315260052680969238e-01 1.816059499979019165e-01 -3.959610462188720703e-01
-2.155475765466690063e-01 -5.158612132072448730e-01 3.222836852073669434e-01 -1.799322962760925293e-01 -1.778232157230377197e-01 -3.719795644283294678e-01 3.598690330982208252e-01 -5.016857385635375977e-01
-8.432583510875701904e-02 -7.619342803955078125e-01 3.713072836399078369e-01 -1.223054528236389160e-01 -5.624417960643768311e-02 -2.503924071788787842e-01 2.356612831354141235e-01 -3.716469407081604004e-01
-1.080697849392890930e-01 -1.961642652750015259e-01 -7.274141311645507812e-01 3.049767911434173584e-01 7.043859362602233887e-02 -4.212915897369384766e-01 1.790571212768554688e-01 -3.364355266094207764e-01
8.319032937288284302e-02 -5.262025594711303711e-01 -3.378304839134216309e-01 -1.009345874190330505e-01 5.956476330757141113e-01 -4.670946300029754639e-01 -1.083351150155067444e-01 -8.463503420352935791e-02
-8.411891013383865356e-02 -6.758136153221130371e-01 -7.615166157484054565e-02 -3.735850453376770020e-01 5.098878741264343262e-01 -2.946771979331970215e-01 1.754941791296005249e-01 -1.149641424417495728e-01
-3.018850088119506836e-01 -6.559745874255895615e-03 -1.386398226022720337e-01 -2.156050354242324829e-01 2.862180173397064209e-01 -7.188904285430908203e-01 8.709227293729782104e-02 -4.866276681423187256e-01
1.837854981422424316e-01 -7.764066457748413086e-01 -3.847906738519668579e-02 -1.343646198511123657e-01 8.610040694475173950e-02 -2.273650914430618286e-01 1.810258626937866211e-01 5.019984245300292969e-01
2.352450191974639893e-01 -6.603025794029235840e-01 -4.829654097557067871e-01 -1.143827661871910095e-01 -2.683626115322113037e-01 -1.539847850799560547e-01 1.793878972530364990e-01 3.666216731071472168e-01
-6.033415719866752625e-02 -5.633752346038818359e-01 -4.089186489582061768e-01 -3.553078472614288330e-01 -4.382303450256586075e-03 -1.446564346551895142e-01 4.793685376644134521e-01 3.671118319034576416e-01
7.188162207603454590e-02 -6.691210716962814331e-02 -1.886279731988906860e-01 1.834359019994735718e-01 -5.740046873688697815e-02 -7.402187585830688477e-01 5.741674304008483887e-01 -2.005978971719741821e-01
-1.591980457305908203e-01 -2.540500760078430176e-01 1.483366489410400391e-01 4.384347796440124512e-01 -5.808936953544616699e-01 -5.946843028068542480e-01 -6.785994768142700195e-02 1.392952166497707367e-02
1.862920522689819336e-01 -8.970990777015686035e-02 -6.120986938476562500e-01 -9.735720604658126831e-02 -2.161653786897659302e-01 -6.312114000320434570e-01 -2.505915611982345581e-02 -3.568203747272491455e-01
-1.602556854486465454e-01 -4.191287755966186523e-01 1.320687383413314819e-01 -3.855896890163421631e-01 3.335064947605133057e-01 -5.577461719512939453e-01 -4.156151413917541504e-01 -1.936085224151611328e-01
-1.639051288366317749e-01 -1.950040906667709351e-01 -5.763750076293945312e-01 -3.725772500038146973e-01 3.350742459297180176e-01 -5.879045128822326660e-01 -2.337752282619476318e-02 -7.505650073289871216e-02
2.204100191593170166e-01 -4.793110787868499756e-01 2.609927654266357422e-01 1.749326847493648529e-02 4.702161625027656555e-02 -5.261063575744628906e-01 2.803680300712585449e-01 5.437389016151428223e-01
-2.973680198192596436e-02 -5.872330069541931152e-01 -3.774824142456054688e-01 -8.777346462011337280e-02 5.503868460655212402e-01 -3.546316623687744141e-01 -1.055552810430526733e-01 -2.534656822681427002e-01
5.704462900757789612e-02 -6.122229695320129395e-01 5.453996062278747559e-01 -1.830428093671798706e-01 7.501129060983657837e-02 -4.980627596378326416e-01 -1.538973450660705566e-01 1.165593266487121582e-01
-1.982447654008865356e-01 -7.776269912719726562e-01 -4.730981588363647461e-02 -2.787644565105438232e-01 2.957874536514282227e-01 -1.727337241172790527e-01 -1.135835424065589905e-01 -3.818626701831817627e-01
3.385282456874847412e-01 -2.878463268280029297e-01 -3.552164435386657715e-01 2.168435007333755493e-01 -1.511745005846023560e-01 -6.294180750846862793e-01 1.817642003297805786e-01 -4.210515320301055908e-01
-1.408085972070693970e-01 -4.231490790843963623e-01 -2.312845736742019653e-01 4.166636466979980469e-01 4.119440913200378418e-01 -5.054934024810791016e-01 -4.922825470566749573e-02 -3.825856447219848633e-01
-1.169854775071144104e-01 -3.248677849769592285e-01 2.326317876577377319e-01 -1.662153750658035278e-01 -1.355606317520141602e-01 -5.167432427406311035e-01 5.177713036537170410e-01 -4.955227077007293701e-01
-1.533439159393310547e-01 -6.836398839950561523e-01 2.471962273120880127e-01 -2.600213587284088135e-01 4.712393283843994141e-01 -3.498370349407196045e-01 1.823006570339202881e-01 -5.214467272162437439e-02
-6.399754881858825684e-01 -4.675097763538360596e-01 -1.616621464490890503e-01 -3.983776867389678955e-01 -3.532049059867858887e-01 -2.419931888580322266e-01 -4.732799157500267029e-02 3.836727142333984375e-02
4.874292910099029541e-01 -3.785055279731750488e-01 -1.243216991424560547e-01 -1.111717447638511658e-01 -4.165956377983093262e-01 -5.624678134918212891e-01 8.951541781425476074e-02 3.056079745292663574e-01
7.333927601575851440e-02 -3.585886359214782715e-01 -6.410030275583267212e-02 -8.854069560766220093e-02 3.522097766399383545e-01 -7.181342244148254395e-01 -1.599355041980743408e-01 -4.344412982463836670e-01
1.212564706802368164e-01 -4.906611442565917969e-01 -5.810115337371826172e-01 9.023735299706459045e-03 -2.517491281032562256e-01 -2.177920490503311157e-01 1.897887438535690308e-01 5.099627375602722168e-01
6.272038072347640991e-02 -3.591699302196502686e-01 -1.960196346044540405e-01 -1.025789529085159302e-01 3.377996087074279785e-01 -6.560072898864746094e-01 -1.681083738803863525e-01 -4.953811466693878174e-01
-4.247419238090515137e-01 -2.445261478424072266e-01 -1.203071400523185730e-01 -1.339572574943304062e-02 -2.846806645393371582e-01 -5.188277363777160645e-01 2.146797478199005127e-01 5.906229019165039062e-01
-1.839985102415084839e-01 -3.178517892956733704e-02 -6.275976300239562988e-01 9.068309515714645386e-02 1.037707459181547165e-02 -5.778264999389648438e-01 -1.610312727279961109e-03 -4.785794317722320557e-01
-5.474230647087097168e-01 -2.767832577228546143e-01 7.648634724318981171e-03 -2.086848169565200806e-01 -3.285751640796661377e-01 -5.308735370635986328e-01 -4.336858987808227539e-01 4.732087999582290649e-02
-1.625883877277374268e-01 -3.325068652629852295e-01 -5.109276175498962402e-01 6.117488145828247070e-01 1.911228448152542114e-01 -3.348780274391174316e-01 2.687070369720458984e-01 -8.273962885141372681e-02
-1.825913339853286743e-01 -4.374049901962280273e-01 -3.542656898498535156e-01 3.436458408832550049e-01 -3.352044224739074707e-01 -3.349917829036712646e-01 -4.542564451694488525e-01 3.175063431262969971e-01
-1.186164394021034241e-01 -4.678104519844055176e-01 9.212455153465270996e-02 -5.394862890243530273e-01 1.913427561521530151e-01 -4.904777407646179199e-01 -1.661045551300048828e-01 -4.034599959850311279e-01
-7.971745729446411133e-01 -3.316523730754852295e-01 -2.602467238903045654e-01 7.540959864854812622e-02 -2.509299814701080322e-01 -3.206037282943725586e-01 1.213699355721473694e-01 -2.492147311568260193e-02
-5.716400146484375000e-01 -4.219284951686859131e-01 -2.100604921579360962e-01 -7.705584168434143066e-02 -3.594386279582977295e-01 -3.513037562370300293e-01 -3.675816059112548828e-01 -2.396126389503479004e-01
1.213553547859191895e-01 -3.284754455089569092e-01 -2.752048373222351074e-01 -7.094188779592514038e-02 4.979805648326873779e-01 -7.016847133636474609e-01 3.428215160965919495e-02 -2.347019612789154053e-01
-6.772106885910034180e-01 -2.146114856004714966e-01 -4.107493162155151367e-01 1.014085412025451660e-01 -3.796650171279907227e-01 -3.613986968994140625e-01 1.277467757463455200e-01 1.589185595512390137e-01
-1.705477833747863770e-01 -3.446524441242218018e-01 5.410187244415283203e-01 -2.902310490608215332e-01 4.735536873340606689e-02 -6.414272189140319824e-01 2.088225930929183960e-01 1.338454186916351318e-01
-8.673793077468872070e-02 -5.410397648811340332e-01 7.341102510690689087e-02 -3.094598278403282166e-02 5.208607912063598633e-01 -5.368638634681701660e-01 -3.223700821399688721e-02 -3.644830286502838135e-01
1.603371500968933105e-01 -5.088596940040588379e-01 -4.741539061069488525e-01 8.001590520143508911e-02 3.079572021961212158e-01 -4.000205993652343750e-01 -3.951864540576934814e-01 -2.703753411769866943e-01
-2.263009697198867798e-01 -3.949112296104431152e-01 -5.076463222503662109e-01 -5.874039530754089355e-01 -7.735447585582733154e-02 -2.769058346748352051e-01 2.487513571977615356e-01 2.134174257516860962e-01
1.023239046335220337e-01 -3.282366991043090820e-01 3.006941378116607666e-01 5.112803578376770020e-01 2.960773557424545288e-02 -6.897822022438049316e-01 1.938768476247787476e-01 -1.253053694963455200e-01
1.245333906263113022e-02 -7.013478279113769531e-01 -5.497343540191650391e-01 -1.301129162311553955e-01 1.470902711153030396e-01 -9.892287664115428925e-03 3.171214461326599121e-01 -2.579139471054077148e-01
-2.803701162338256836e-01 -3.806618154048919678e-01 -5.311700105667114258e-01 3.175309300422668457e-01 3.734329044818878174e-01 -3.405739367008209229e-01 -4.401082545518875122e-02 -3.689742982387542725e-01
1.341854780912399292e-01 -4.351402521133422852e-01 5.285210609436035156e-01 -1.005828082561492920e-01 -5.306957289576530457e-02 -6.755983233451843262e-01 2.096332907676696777e-01 -5.383870447985827923e-04
-1.523162722587585449e-01 -5.849263668060302734e-01 2.433968484401702881e-01 1.817459315061569214e-01 -5.738381147384643555e-01 -3.761810064315795898e-01 -2.160042971372604370e-01 -1.578830778598785400e-01
-5.876652002334594727e-01 -4.537900090217590332e-01 -2.769696712493896484e-01 -8.242919296026229858e-02 -4.428013861179351807e-01 -2.828442156314849854e-01 -2.920090556144714355e-01 -6.224351376295089722e-02
-1.562435179948806763e-01 -6.865602135658264160e-01 -4.002399146556854248e-01 6.987783312797546387e-02 -2.948765158653259277e-01 6.730957329273223877e-02 4.636403918266296387e-01 -1.808396130800247192e-01
-7.066060900688171387e-01 -4.660523235797882080e-01 -2.978808283805847168e-01 -2.791166901588439941e-01 -1.593687683343887329e-01 -1.924272328615188599e-01 1.107792779803276062e-01 2.053424417972564697e-01
2.193524874746799469e-02 -5.498977303504943848e-01 -2.545040249824523926e-01 -1.111430525779724121e-01 6.049182415008544922e-01 -3.893778324127197266e-01 2.938445508480072021e-01 1.269657164812088013e-01
-1.364457160234451294e-01 -6.396543383598327637e-01 -2.302533835172653198e-01 1.093089431524276733e-01 5.243345499038696289e-01 -3.264832496643066406e-01 -1.582345217466354370e-01 -3.173383474349975586e-01
-2.408513575792312622e-01 -8.123081922531127930e-01 1.832250803709030151e-01 3.215995728969573975e-01 3.333303630352020264e-01 -8.607869595289230347e-02 1.057351082563400269e-01 -1.242967620491981506e-01
-3.842154145240783691e-01 -4.046714305877685547e-01 -3.109823465347290039e-01 4.037143588066101074e-01 4.059099853038787842e-01 -4.206338822841644287e-01 -4.411287978291511536e-02 -2.920317053794860840e-01
-6.255903840065002441e-02 -6.582953929901123047e-01 -5.717649459838867188e-01 1.093313023447990417e-01 -2.765716612339019775e-01 6.347817182540893555e-02 3.573646545410156250e-01 -1.250373423099517822e-01
4.527259469032287598e-01 -1.979126334190368652e-01 -4.057156145572662354e-01 -3.663090616464614868e-02 -2.039300203323364258e-01 -6.768331527709960938e-01 2.340952157974243164e-01 -1.882334202527999878e-01
-3.926883041858673096e-01 -2.958073616027832031e-01 -3.958499729633331299e-01 2.211278527975082397e-01 3.570836484432220459e-01 -4.405042529106140137e-01 2.704496085643768311e-01 -3.974965810775756836e-01
-7.709419131278991699e-01 -1.142474636435508728e-01 -4.030686616897583008e-01 -2.784746512770652771e-02 -1.914179474115371704e-01 -4.101719260215759277e-01 1.540682166814804077e-01 -2.715875953435897827e-02
1.227601096034049988e-01 -3.267410993576049805e-01 -5.891494154930114746e-01 2.258606851100921631e-01 -9.411951899528503418e-02 -4.053962528705596924e-01 4.170199334621429443e-01 -3.646226525306701660e-01
-2.581183612346649170e-01 -3.864501714706420898e-01 -4.741390049457550049e-02 -5.537059903144836426e-01 1.374155133962631226e-01 -3.433085680007934570e-01 4.142252206802368164e-01 -4.084928035736083984e-01
2.278194576501846313e-01 -5.959173440933227539e-01 -2.379184775054454803e-02 -2.791982889175415039e-01 1.933072134852409363e-02 -3.672181963920593262e-01 -2.123734652996063232e-01 5.780464410781860352e-01
2.003307081758975983e-02 -4.600715041160583496e-01 3.759673237800598145e-01 2.648265361785888672e-01 -4.623095989227294922e-01 -5.624904632568359375e-01 -2.143410742282867432e-01 1.950928755104541779e-02
-7.718282938003540039e-01 -3.831067979335784912e-01 -2.474666833877563477e-01 -1.993253529071807861e-01 -7.996226847171783447e-02 -3.069660365581512451e-01 1.364527344703674316e-01 1.931280642747879028e-01
1.863417625427246094e-01 -6.609863638877868652e-01 -4.781599640846252441e-01 -4.465174973011016846e-01 -1.737477630376815796e-01 -1.677010208368301392e-01 2.050522863864898682e-01 8.052677148953080177e-04
2.197638899087905884e-01 -5.841898322105407715e-01 -2.992993406951427460e-02 -8.829346299171447754e-02 3.259595483541488647e-02 -3.789469599723815918e-01 2.253613173961639404e-01 6.374037861824035645e-01
-4.929247796535491943e-01 -1.717860102653503418e-01 -4.629687070846557617e-01 3.434279263019561768e-01 -2.768774032592773438e-01 -3.870827555656433105e-01 5.222158506512641907e-03 4.107438921928405762e-01
-2.082939893007278442e-01 -2.653480470180511475e-01 6.404302269220352173e-02 4.161070585250854492e-01 -4.914113283157348633e-01 -5.910624265670776367e-01 -2.045850604772567749e-01 2.761567831039428711e-01
-1.916026175022125244e-01 -7.225045561790466309e-01 -2.805719673633575439e-01 1.198579892516136169e-01 -5.514274835586547852e-01 -7.158000953495502472e-03 -1.507895439863204956e-01 1.460411250591278076e-01
-5.980011224746704102e-01 -3.302037417888641357e-01 -1.856301724910736084e-01 -9.746354073286056519e-02 -2.182525396347045898e-01 -4.292429387569427490e-01 1.012335643172264099e-01 4.972632527351379395e-01
-3.391026556491851807e-01 -4.874338507652282715e-01 -7.544581890106201172e-01 1.018395926803350449e-02 -2.343213409185409546e-01 2.200495451688766479e-02 6.766112148761749268e-02 1.346782594919204712e-01
-5.076494440436363220e-02 -6.705570220947265625e-01 -5.408635735511779785e-01 -1.526936143636703491e-01 -2.473897784948348999e-01 6.932073272764682770e-03 4.024471938610076904e-01 9.334997832775115967e-02
2.194462567567825317e-01 -3.230741620063781738e-01 -2.427062839269638062e-01 1.083254367113113403e-01 2.753634452819824219e-01 -7.035356163978576660e-01 -3.110617399215698242e-01 -3.305735290050506592e-01
-7.364179193973541260e-02 -5.321629047393798828e-01 1.878217756748199463e-01 3.051556944847106934e-01 -6.377707719802856445e-01 -3.281949162483215332e-01 1.107627153396606445e-01 -2.371728718280792236e-01
-5.468486249446868896e-02 -8.263381123542785645e-01 -5.811943672597408295e-03 -2.293763309717178345e-01 2.534488439559936523e-01 -1.843319684267044067e-01 -1.316409707069396973e-01 -3.820779919624328613e-01
-6.294889841228723526e-03 -2.083789110183715820e-01 -3.380048871040344238e-01 -5.631208419799804688e-02 3.173333108425140381e-01 -5.881870985031127930e-01 6.115683913230895996e-01 1.357940733432769775e-01
1.911217570304870605e-01 -5.767227411270141602e-01 -5.607094764709472656e-01 -5.246839523315429688e-01 -4.085394740104675293e-02 -1.616354733705520630e-01 1.271840464323759079e-02 -1.149707883596420288e-01
-1.568504981696605682e-02 -6.467447876930236816e-01 1.866219490766525269e-01 3.752397894859313965e-01 -5.357056856155395508e-01 -3.323547244071960449e-01 -9.120277315378189087e-02 9.188494645059108734e-03
-6.890026852488517761e-03 -5.634600520133972168e-01 -6.538509130477905273e-01 -9.546467103064060211e-03 -4.762660861015319824e-01 -7.219635695219039917e-02 1.326920539140701294e-01 7.213915139436721802e-02
4.426030218601226807e-01 -3.768503665924072266e-01 -5.826777219772338867e-01 8.120413124561309814e-02 2.617449790704995394e-04 -5.241400599479675293e-01 -1.311056762933731079e-01 -1.551367938518524170e-01
2.143475972115993500e-02 -6.167923808097839355e-01 -3.713763356208801270e-01 -2.122247405350208282e-02 -4.218248724937438965e-01 -1.164202019572257996e-01 4.821794629096984863e-01 2.382224202156066895e-01
-3.731214404106140137e-01 -2.529743611812591553e-01 -5.123833566904067993e-02 7.541143149137496948e-02 -3.123626112937927246e-01 -5.242738723754882812e-01 3.141066133975982666e-01 5.633611083030700684e-01
2.652942575514316559e-02 -3.867561817169189453e-01 -3.029400706291198730e-01 4.124533832073211670e-01 2.376698404550552368e-01 -5.269150137901306152e-01 -1.494787037372589111e-01 -4.809939861297607422e-01
-1.516630947589874268e-01 -7.271398305892944336e-01 8.821312338113784790e-02 1.209721639752388000e-01 -1.251547038555145264e-01 -5.373299866914749146e-02 4.635216295719146729e-01 -4.386874735355377197e-01
-6.876946091651916504e-01 -4.380725920200347900e-01 -2.354313880205154419e-01 -1.418447643518447876e-01 -3.640782833099365234e-01 -2.860957384109497070e-01 -2.118541002273559570e-01 -1.829613745212554932e-02
-6.724953055381774902e-01 -3.145524859428405762e-01 -1.025578826665878296e-01 3.866243362426757812e-02 -1.358071416616439819e-01 -3.968890011310577393e-01 2.691928446292877197e-01 4.340099990367889404e-01
-1.823138445615768433e-02 -5.517565608024597168e-01 3.603296577930450439e-01 -1.078464910387992859e-01 -3.440329432487487793e-01 -3.498705625534057617e-01 5.542594790458679199e-01 -7.610735297203063965e-02
-6.070457026362419128e-02 -3.245687186717987061e-01 3.278157114982604980e-01 -3.493412137031555176e-01 3.635034859180450439e-01 -7.164418697357177734e-01 2.164280973374843597e-03 -1.266467422246932983e-01
1.880490034818649292e-01 -2.911749184131622314e-01 1.224639918655157089e-02 5.018590688705444336e-01 2.669887244701385498e-01 -7.124763131141662598e-01 1.540427803993225098e-01 1.587688922882080078e-01
-6.470572352409362793e-01 -7.131896913051605225e-02 -2.085478007793426514e-01 6.479634344577789307e-02 -1.765951812267303467e-01 -5.320325493812561035e-01 3.047725558280944824e-01 3.484379351139068604e-01
1.772370636463165283e-01 -7.277104258537292480e-01 2.129402942955493927e-02 -5.880215391516685486e-02 9.174600243568420410e-02 -3.001525104045867920e-01 -7.325725257396697998e-02 5.755326747894287109e-01
-3.848292678594589233e-02 -3.750570118427276611e-01 -2.356236726045608521e-01 -1.325399875640869141e-01 4.289555549621582031e-01 -6.228817701339721680e-01 -1.080335304141044617e-01 -4.484531283378601074e-01
3.625248372554779053e-01 -1.885923594236373901e-01 -6.165583059191703796e-02 -2.885392010211944580e-01 -2.598184347152709961e-01 -7.604894638061523438e-01 -2.124150283634662628e-02 -3.156763017177581787e-01
-6.965327858924865723e-01 -3.245090246200561523e-01 -1.725988090038299561e-01 -1.947922259569168091e-01 -3.686237037181854248e-01 -3.936506211757659912e-01 -2.118548452854156494e-01 7.794098556041717529e-02
1.061926633119583130e-01 -3.355790376663208008e-01 -7.640393823385238647e-02 2.489330433309078217e-02 8.082952350378036499e-02 -6.119527220726013184e-01 -4.291508495807647705e-01 -5.517812371253967285e-01
1.395624130964279175e-01 -7.329012155532836914e-01 -1.566312313079833984e-01 -1.149134337902069092e-01 -4.008997976779937744e-02 -2.237865924835205078e-01 1.707534939050674438e-01 5.699082612991333008e-01
-3.513467907905578613e-01 -5.050845742225646973e-01 -3.508827686309814453e-01 -5.622692704200744629e-01 -2.310765832662582397e-01 -8.908309787511825562e-02 3.458541333675384521e-01 3.510504215955734253e-02
-2.683641016483306885e-01 -4.360554516315460205e-01 8.115158230066299438e-02 3.686434328556060791e-01 -3.217855691909790039e-01 -4.250814318656921387e-01 -1.394107788801193237e-01 5.400714874267578125e-01
5.514774005860090256e-03 -2.312064915895462036e-01 -1.208057552576065063e-01 -4.561917856335639954e-02 4.359838068485260010e-01 -7.852085232734680176e-01 -3.160323575139045715e-02 -3.495782911777496338e-01
-5.332008004188537598e-01 -3.446454703807830811e-01 -3.674871027469635010e-01 -1.845103316009044647e-02 -3.483543992042541504e-01 -3.635298609733581543e-01 -3.588149845600128174e-01 -2.815603911876678467e-01
5.552934482693672180e-02 -5.352166295051574707e-01 -2.663826569914817810e-02 -2.087314128875732422e-01 1.292633116245269775e-01 -4.803454279899597168e-01 -2.720184437930583954e-02 -6.465295553207397461e-01
-5.987750291824340820e-01 -4.974196851253509521e-01 1.348146945238113403e-01 2.305445671081542969e-01 -3.976431190967559814e-01 -2.806293368339538574e-01 1.255255639553070068e-01 2.647393345832824707e-01
-7.528708577156066895e-01 -1.714772582054138184e-01 -3.994761705398559570e-01 1.133655980229377747e-01 -1.514121592044830322e-01 -3.931414484977722168e-01 2.125188410282135010e-01 9.326280653476715088e-02
7.973602041602134705e-03 -5.919967293739318848e-01 -1.703358888626098633e-01 -3.762998580932617188e-01 -2.075837366282939911e-02 -2.337685823440551758e-01 5.965606123208999634e-02 -6.482459902763366699e-01
3.761229515075683594e-01 -5.165715813636779785e-01 -1.389647275209426880e-01 -3.303651809692382812e-01 -3.818835616111755371e-01 -4.596639871597290039e-01 3.587514162063598633e-02 3.237591683864593506e-01
-5.454958081245422363e-01 -2.802088558673858643e-01 -1.470128595829010010e-01 -2.240703627467155457e-02 -2.222173213958740234e-01 -5.059491991996765137e-01 1.442645341157913208e-01 5.249998569488525391e-01
-6.398718953132629395e-01 -5.283485651016235352e-01 -3.433034420013427734e-01 -4.997356235980987549e-02 -2.893221080303192139e-01 -1.218003407120704651e-01 2.656949758529663086e-01 1.480565816164016724e-01
-5.883627533912658691e-01 -2.533512711524963379e-01 -1.833871304988861084e-01 -3.936928510665893555e-02 -2.158453613519668579e-01 -5.174344778060913086e-01 1.150295659899711609e-01 4.763426184654235840e-01
-2.259242534637451172e-01 -4.464610815048217773e-01 -1.236457601189613342e-01 4.690624475479125977e-01 -4.955153763294219971e-01 -3.926668763160705566e-01 -3.384523987770080566e-01 -7.090760860592126846e-03
-2.111144363880157471e-01 -8.334394693374633789e-01 2.959310412406921387e-01 -3.689595162868499756e-01 5.658750608563423157e-02 -9.220173209905624390e-02 1.578177809715270996e-01 -2.220967225730419159e-02
4.105071723461151123e-01 -2.600265443325042725e-01 -7.837507873773574829e-02 -2.665168344974517822e-01 -4.849611818790435791e-01 -6.305262446403503418e-01 2.322111725807189941e-01 -4.851158242672681808e-03
4.598096758127212524e-02 -5.756353735923767090e-01 -4.631884992122650146e-01 -3.540801405906677246e-01 -3.252491354942321777e-01 -7.185312360525131226e-02 3.236611783504486084e-01 -3.330267369747161865e-01
-2.059683389961719513e-02 -3.985213935375213623e-01 -6.835762858390808105e-01 -5.002687498927116394e-02 -4.386362433433532715e-01 -1.856336593627929688e-01 1.609221398830413818e-01 3.438310623168945312e-01
6.434204429388046265e-02 -6.729197502136230469e-01 -6.144993901252746582e-01 -3.454403877258300781e-01 -2.081791311502456665e-02 -1.058204285800457001e-02 -2.884482778608798981e-02 -2.114784717559814453e-01
-2.704424858093261719e-01 -3.247065246105194092e-01 -3.749135136604309082e-01 -4.916387051343917847e-02 -5.256311893463134766e-01 -4.503217935562133789e-01 -4.356747865676879883e-01 9.776954352855682373e-02
9.052991867065429688e-02 -4.027103781700134277e-01 -1.435582190752029419e-01 5.603998303413391113e-01 2.596948742866516113e-01 -6.422446370124816895e-01 6.825579702854156494e-02 -1.019476801156997681e-01
-4.410643875598907471e-01 -2.992364764213562012e-01 -9.503307938575744629e-02 6.514175981283187866e-02 -2.773259282112121582e-01 -5.120191574096679688e-01 1.698499917984008789e-01 5.785521864891052246e-01
-4.686848223209381104e-01 -3.427864611148834229e-01 -3.700124323368072510e-01 -8.697944879531860352e-02 -3.631800413131713867e-01 -4.059758782386779785e-01 -4.487693905830383301e-01 -1.422928422689437866e-01
-1.038443371653556824e-01 -6.801683306694030762e-01 -3.922647237777709961e-01 -5.438328385353088379e-01 -2.030821591615676880e-01 -4.791943728923797607e-02 -4.628660529851913452e-02 1.768633872270584106e-01
-4.115532040596008301e-01 -4.420951604843139648e-01 -2.716981172561645508e-01 2.318007200956344604e-01 8.279053121805191040e-02 -2.232434600591659546e-01 2.302294969558715820e-01 -6.308146119117736816e-01
-4.973908662796020508e-01 -2.755922377109527588e-01 -1.664578914642333984e-01 -3.938683494925498962e-02 -2.379465848207473755e-01 -4.787389039993286133e-01 3.061329126358032227e-01 5.175568461418151855e-01
2.455191165208816528e-01 -6.468802690505981445e-01 -4.903399050235748291e-01 -4.876804947853088379e-01 -4.454921931028366089e-02 -1.659242212772369385e-01 -1.149726286530494690e-02 -1.155564710497856140e-01
-6.028370857238769531e-01 -3.165899813175201416e-01 2.205574512481689453e-01 -4.929138347506523132e-02 -1.337938457727432251e-01 -4.898708462715148926e-01 2.374141365289688110e-01 4.135737717151641846e-01
-1.682573407888412476e-01 -6.822597384452819824e-01 3.987448513507843018e-01 1.037678495049476624e-01 -1.402732282876968384e-01 -2.644926607608795166e-01 2.232737392187118530e-01 -4.438038766384124756e-01
-7.167567610740661621e-01 -3.725686967372894287e-01 -3.218451738357543945e-01 1.000295579433441162e-01 -2.849625647068023682e-01 -2.998938560485839844e-01 -2.416333109140396118e-01 -6.584414839744567871e-02
1.154650226235389709e-01 4.993670061230659485e-02 -3.494371771812438965e-01 -4.633894190192222595e-02 -1.372342109680175781e-01 -7.797315716743469238e-01 3.520567715167999268e-01 -3.303964436054229736e-01
1.167196035385131836e-01 -4.831541180610656738e-01 -1.702248305082321167e-01 -3.772848844528198242e-01 -6.522133946418762207e-02 -3.700445890426635742e-01 -2.692046165466308594e-01 -6.065973043441772461e-01
3.298340737819671631e-02 -5.715448260307312012e-01 2.226136773824691772e-01 -2.440935373306274414e-02 -2.147199660539627075e-01 -3.387703001499176025e-01 2.321779727935791016e-01 -6.382157206535339355e-01
-5.907451510429382324e-01 -2.608472406864166260e-01 -2.444818764925003052e-01 -1.596316695213317871e-01 -2.414844334125518799e-01 -4.491024911403656006e-01 -4.415770471096038818e-01 -2.067056596279144287e-01
-3.426405787467956543e-01 -7.284293770790100098e-01 -3.074555099010467529e-02 6.985127925872802734e-02 5.818864107131958008e-01 -6.152678653597831726e-02 2.416851185262203217e-02 5.658687651157379150e-02
-7.273427248001098633e-01 -2.035137414932250977e-01 -2.879251837730407715e-01 -1.306359916925430298e-01 9.207978844642639160e-02 -3.071264624595642090e-01 4.243764877319335938e-01 2.160723805427551270e-01
-5.240995064377784729e-02 -5.071583986282348633e-01 1.437319219112396240e-01 -1.821414530277252197e-01 -3.867545723915100098e-01 -2.257565557956695557e-01 6.172424554824829102e-01 -3.235366344451904297e-01
-6.604733467102050781e-01 -3.743771314620971680e-01 -3.766709268093109131e-01 -2.606053352355957031e-01 -3.058308959007263184e-01 -2.531093955039978027e-01 1.714028716087341309e-01 1.638438254594802856e-01
4.220826923847198486e-01 -2.416551709175109863e-01 5.205244198441505432e-02 -2.000906318426132202e-01 -3.187258243560791016e-01 -7.832281589508056641e-01 7.424305379390716553e-02 1.259699370712041855e-02
-1.622970402240753174e-02 -3.916098773479461670e-01 -5.065152794122695923e-02 6.482508182525634766e-01 1.832073777914047241e-01 -5.646596550941467285e-01 1.605327427387237549e-01 -2.130900770425796509e-01
-1.258633732795715332e-01 -5.768496394157409668e-01 -1.798127740621566772e-01 -2.386725246906280518e-01 5.289358496665954590e-01 -3.922645449638366699e-01 5.279853567481040955e-02 -3.545043170452117920e-01
1.425976157188415527e-01 -3.532997667789459229e-01 8.555383980274200439e-02 -3.280762732028961182e-01 -1.824428737163543701e-01 -6.045633554458618164e-01 3.555154427886009216e-02 5.829626321792602539e-01
5.608529224991798401e-02 -7.094044089317321777e-01 -3.541401624679565430e-01 1.290284246206283569e-01 3.378283977508544922e-01 -1.773878335952758789e-01 -3.578788042068481445e-01 -2.790420949459075928e-01
-2.774153053760528564e-01 -4.104831814765930176e-01 3.673815429210662842e-01 -4.044701457023620605e-01 2.808121442794799805e-01 -5.494314432144165039e-01 2.313282787799835205e-01 -1.474310010671615601e-01
-2.980684936046600342e-01 -6.780574917793273926e-01 -2.124597728252410889e-01 2.089346796274185181e-01 4.994828701019287109e-01 -1.996464729309082031e-01 -1.182349324226379395e-01 -2.434727549552917480e-01
-1.752741783857345581e-01 -5.277678966522216797e-01 1.812066137790679932e-01 3.910333216190338135e-01 -5.508284568786621094e-01 -2.278167009353637695e-01 2.530946731567382812e-01 -2.926218211650848389e-01
-1.096089407801628113e-01 4.825703334063291550e-03 2.189554832875728607e-02 3.356031700968742371e-02 -1.244674474000930786e-01 -6.792983412742614746e-01 5.815474390983581543e-01 -4.137887656688690186e-01
2.089325636625289917e-01 -3.661889433860778809e-01 -1.328351348638534546e-01 -4.047268331050872803e-01 2.323980778455734253e-01 -6.592634916305541992e-01 -1.610294580459594727e-01 -3.552972376346588135e-01
4.044141247868537903e-02 -4.620441198348999023e-01 -3.788923323154449463e-01 2.602947056293487549e-01 5.126913189888000488e-01 -5.071485042572021484e-01 -1.910075694322586060e-01 -1.305035501718521118e-01
-2.257346659898757935e-01 -8.167811632156372070e-01 -4.465994890779256821e-03 3.623414635658264160e-01 3.875403404235839844e-01 -9.634722664486616850e-05 -1.201802119612693787e-02 1.640784367918968201e-02
1.899927705526351929e-01 -6.012995243072509766e-01 -6.630486845970153809e-01 -3.288460373878479004e-01 -2.255273237824440002e-02 -1.669245511293411255e-01 1.277836561203002930e-01 -9.933443367481231689e-02
-1.752473711967468262e-01 -5.435253381729125977e-01 2.219597548246383667e-01 3.446505963802337646e-02 -3.287035524845123291e-01 -1.485774815082550049e-01 6.740484833717346191e-01 -1.973626762628555298e-01
-2.100747078657150269e-01 -2.765619158744812012e-01 -3.753220140933990479e-01 2.992062568664550781e-01 -3.257077932357788086e-01 -4.688697755336761475e-01 -3.624725639820098877e-01 4.378130733966827393e-01
1.559793949127197266e-01 -4.970237910747528076e-01 -4.791413247585296631e-01 -1.133160516619682312e-01 -4.606726765632629395e-01 -2.300650924444198608e-01 3.212977647781372070e-01 3.432776331901550293e-01
-6.019354462623596191e-01 -5.224485993385314941e-01 -2.321378141641616821e-01 8.548176288604736328e-02 -4.592576324939727783e-01 -1.990613639354705811e-01 -1.708202660083770752e-01 -1.542837619781494141e-01
4.809476435184478760e-02 -7.616289258003234863e-01 -1.290270090103149414e-01 -3.091351091861724854e-01 1.093021593987941742e-02 -1.137630641460418701e-01 1.453331112861633301e-01 5.207808017730712891e-01
-1.783806681632995605e-01 -4.998264610767364502e-01 -1.471203565597534180e-01 -9.846591204404830933e-02 3.611361682415008545e-01 -4.788235425949096680e-01 -1.341407001018524170e-02 -5.719639658927917480e-01
-3.066548109054565430e-01 -3.153149187564849854e-01 -1.430661380290985107e-01 -2.413506060838699341e-01 -5.467082262039184570e-01 -2.867110669612884521e-01 5.867678523063659668e-01 -4.931343346834182739e-02
1.020096018910408020e-01 -1.122974157333374023e-01 -1.323099732398986816e-01 -3.699284195899963379e-01 -1.361155211925506592e-01 -7.309070825576782227e-01 2.003214322030544281e-02 5.191113352775573730e-01
-2.186183780431747437e-01 -2.944993078708648682e-01 -8.275994062423706055e-01 -1.041997671127319336e-01 3.269931375980377197e-01 -2.423047572374343872e-01 6.343354284763336182e-02 -6.154907867312431335e-03
-2.596637904644012451e-01 -4.047743380069732666e-01 1.925818324089050293e-01 2.378738820552825928e-01 -2.845788002014160156e-01 -5.655874013900756836e-01 -4.422738850116729736e-01 2.803222239017486572e-01
-9.568000212311744690e-03 -7.540524750947952271e-02 -7.237143069505691528e-02 6.921185553073883057e-02 -1.585284024477005005e-01 -6.944181919097900391e-01 5.222471356391906738e-01 -4.517796039581298828e-01
1.880116946995258331e-02 -2.407486736774444580e-01 -1.317725330591201782e-01 -3.982140719890594482e-01 4.180708527565002441e-01 -6.979622244834899902e-01 2.606512904167175293e-01 -1.894052177667617798e-01
-1.256753206253051758e-01 -5.683827996253967285e-01 -5.138862412422895432e-03 1.794498860836029053e-01 -5.652948021888732910e-01 -1.301248073577880859e-01 2.709573805332183838e-01 -4.679843783378601074e-01
-1.890854984521865845e-01 -5.582455992698669434e-01 2.169269174337387085e-01 -3.748189210891723633e-01 2.522506415843963623e-01 -4.516981244087219238e-01 1.049828678369522095e-01 -4.317163825035095215e-01
3.351640403270721436e-01 -2.616228759288787842e-01 -5.471423268318176270e-01 -3.268898725509643555e-01 2.338341064751148224e-02 -5.787583589553833008e-01 2.783538699150085449e-01 -2.830264624208211899e-03
6.542155146598815918e-02 -1.124079376459121704e-01 -4.586907103657722473e-02 -4.703647494316101074e-01 -4.068929255008697510e-01 -6.882472038269042969e-01 1.046849489212036133e-01 3.309574425220489502e-01
-9.877148084342479706e-03 -8.064981698989868164e-01 -4.123719930648803711e-01 -2.896105945110321045e-01 1.759844869375228882e-01 6.709603220224380493e-02 2.449653893709182739e-01 7.592102978378534317e-03
-2.080668210983276367e-01 2.972500212490558624e-02 -6.780911684036254883e-01 -1.391318254172801971e-02 -1.399874687194824219e-01 -5.261204838752746582e-01 2.007665857672691345e-02 -4.461179673671722412e-01
-2.739088833332061768e-01 -5.265712738037109375e-01 -4.100219011306762695e-01 -4.322769343852996826e-01 3.181771934032440186e-01 -8.528817445039749146e-02 4.184063971042633057e-01 -9.560612589120864868e-02
5.324646830558776855e-01 -2.862735390663146973e-01 -3.709167838096618652e-01 -1.195538938045501709e-01 -1.937947571277618408e-01 -6.337655186653137207e-01 1.942164450883865356e-01 -7.563858479261398315e-02
8.751053363084793091e-02 -2.094964832067489624e-01 1.667440533638000488e-01 -4.199307039380073547e-02 -6.559205055236816406e-01 -6.660830974578857422e-01 2.060640156269073486e-01 -5.025205016136169434e-02
-5.345191434025764465e-02 -6.504538059234619141e-01 -2.703669369220733643e-01 4.803661108016967773e-01 -2.582732737064361572e-01 -2.471268326044082642e-01 3.627156317234039307e-01 -1.042287945747375488e-01
2.490227371454238892e-01 -3.421776890754699707e-01 -6.054523587226867676e-02 3.846518099308013916e-01 -5.692576169967651367e-01 -5.114954710006713867e-01 -2.378062456846237183e-01 1.644555330276489258e-01
1.800166815519332886e-01 -3.388907611370086670e-01 3.834100067615509033e-02 -1.402556151151657104e-02 3.598909080028533936e-02 -6.950428485870361328e-01 -1.792744994163513184e-01 -5.784127116203308105e-01
-1.746945232152938843e-01 -7.840561866760253906e-01 1.462460458278656006e-01 -3.694760799407958984e-02 2.528209984302520752e-01 -2.562397718429565430e-01 -9.173165261745452881e-02 -4.404459297657012939e-01
5.473776906728744507e-02 -5.493603348731994629e-01 1.716291308403015137e-01 3.680112063884735107e-01 -5.016270875930786133e-01 -4.340583086013793945e-01 -3.001239001750946045e-01 1.440322492271661758e-02
-5.640509352087974548e-02 -6.478216052055358887e-01 5.806417390704154968e-02 -3.149010539054870605e-01 1.065846681594848633e-01 -1.989801228046417236e-01 4.225387573242187500e-01 4.950953125953674316e-01
-6.505958437919616699e-01 -3.266692459583282471e-01 -5.093140155076980591e-02 5.327405035495758057e-02 -1.203614994883537292e-01 -4.949497282505035400e-01 -4.526407420635223389e-01 -1.530623994767665863e-02
-2.843763530254364014e-01 -4.408206045627593994e-01 -2.824986577033996582e-01 8.460343629121780396e-02 -3.985763490200042725e-01 -3.980442583560943604e-01 -5.255566239356994629e-01 2.105513364076614380e-01
-7.819232344627380371e-02 -4.005969762802124023e-01 -3.119123578071594238e-01 -1.879846155643463135e-01 4.735745787620544434e-01 -4.343370795249938965e-01 5.295792222023010254e-01 -8.605148643255233765e-02
-4.622936546802520752e-01 -3.589873611927032471e-01 1.397048979997634888e-01 2.915661036968231201e-01 -1.305657904595136642e-02 -4.529503583908081055e-01 1.174409613013267517e-01 5.777174234390258789e-01
1.780769377946853638e-01 -6.459527611732482910e-01 1.779760718345642090e-01 -1.438586115837097168e-01 -3.137684240937232971e-02 -4.400331974029541016e-01 -2.623169496655464172e-02 5.507823824882507324e-01
-4.018582403659820557e-01 -1.718100607395172119e-01 7.207772880792617798e-02 4.609607532620429993e-02 -2.713327705860137939e-01 -6.191377639770507812e-01 1.559914648532867432e-01 5.660253763198852539e-01
8.941696584224700928e-02 -3.540356457233428955e-01 1.033193543553352356e-01 -1.472945325076580048e-02 -5.902135372161865234e-01 -5.888652205467224121e-01 -3.997307419776916504e-01 -2.954034134745597839e-02
-6.889039278030395508e-01 -3.360268771648406982e-01 5.094486847519874573e-02 -1.313347071409225464e-01 7.861433178186416626e-02 -4.132616817951202393e-01 2.575619220733642578e-01 3.864575624465942383e-01
2.578886784613132477e-02 -4.607261419296264648e-01 5.003176927566528320e-01 -2.433344572782516479e-01 -1.356187611818313599e-01 -6.026318073272705078e-01 2.002239227294921875e-01 -2.364099472761154175e-01
-4.151711165904998779e-01 -4.489878416061401367e-01 -1.612142026424407959e-01 2.666331231594085693e-01 -4.336825013160705566e-01 -4.042748212814331055e-01 -4.175296723842620850e-01 5.576635897159576416e-02
-1.023301854729652405e-01 -6.115664839744567871e-01 5.450374484062194824e-01 -2.847813963890075684e-01 3.466701135039329529e-02 -4.756496548652648926e-01 -2.443230152130126953e-02 9.647516906261444092e-02
-9.791062772274017334e-02 -6.164690256118774414e-01 4.487245380878448486e-01 -3.986043035984039307e-01 2.077238857746124268e-01 -4.415932595729827881e-01 5.847037956118583679e-02 9.256306290626525879e-02
-6.635834574699401855e-01 -4.731586575508117676e-01 -1.830793172121047974e-01 -5.687829852104187012e-02 -5.021486282348632812e-01 -2.074650526046752930e-01 -4.346084594726562500e-02 -4.405675083398818970e-02
-1.240118891000747681e-01 -6.924310922622680664e-01 2.389108687639236450e-01 -2.509321570396423340e-01 5.200224518775939941e-01 -3.147058188915252686e-01 6.866329908370971680e-02 1.045812293887138367e-01
-4.157730937004089355e-01 -2.440613359212875366e-01 -2.747245132923126221e-01 5.207722634077072144e-02 -2.911887764930725098e-01 -5.528005361557006836e-01 -5.448076725006103516e-01 4.675956070423126221e-02
1.010085567831993103e-01 -6.056786775588989258e-01 -3.488259315490722656e-01 -1.061484366655349731e-01 4.476664960384368896e-01 -3.939462006092071533e-01 -1.406827121973037720e-01 -3.385454118251800537e-01
2.751602232456207275e-01 -5.768390893936157227e-01 -4.177920892834663391e-02 -2.076488584280014038e-01 -5.527266860008239746e-01 -3.936473131179809570e-01 4.077632352709770203e-02 2.907789945602416992e-01
-1.324414759874343872e-01 -2.537849545478820801e-01 -3.638994395732879639e-01 5.102712512016296387e-01 3.284498453140258789e-01 -5.735145211219787598e-01 -1.197935417294502258e-01 -2.722211480140686035e-01
4.960018694400787354e-01 -2.792497575283050537e-01 -1.816125959157943726e-01 -2.330230772495269775e-01 -3.532000780105590820e-01 -6.224172711372375488e-01 2.688889205455780029e-01 -6.530057638883590698e-02
8.480168133974075317e-02 -2.675719857215881348e-01 -4.616501629352569580e-01 6.117157265543937683e-02 2.408152669668197632e-01 -5.241432785987854004e-01 6.078243851661682129e-01 -4.671382904052734375e-02
1.226947456598281860e-01 -5.308838486671447754e-01 -5.591886639595031738e-01 -6.197043880820274353e-02 3.668164908885955811e-01 -2.130897343158721924e-01 4.239107370376586914e-01 1.640551090240478516e-01
4.375965595245361328e-01 -4.004841446876525879e-01 -4.663532972335815430e-01 1.179167628288269043e-01 -4.465074837207794189e-01 -4.588402807712554932e-01 -1.597285456955432892e-02 8.107786625623703003e-02
1.338548660278320312e-01 -1.867778897285461426e-01 1.705186627805233002e-02 -3.161225840449333191e-02 3.413819074630737305e-01 -8.172614574432373047e-01 -3.639712929725646973e-01 -1.702170372009277344e-01
-1.175887230783700943e-02 -6.987460423260927200e-03 3.977139592170715332e-01 2.799972593784332275e-01 -2.303687334060668945e-01 -7.995547056198120117e-01 2.659387886524200439e-01 -1.253592874854803085e-02
6.618009880185127258e-03 -3.370273411273956299e-01 6.428585201501846313e-02 -2.354083806276321411e-01 4.680008292198181152e-01 -7.259629368782043457e-01 1.674908101558685303e-01 -2.296061068773269653e-01
1.209785789251327515e-01 -1.246228069067001343e-02 -1.351319104433059692e-01 1.551847904920578003e-03 1.812612265348434448e-01 -8.584516048431396484e-01 4.352203011512756348e-01 -8.794484287500381470e-02
-4.617903232574462891e-01 -3.021895289421081543e-01 -3.918595910072326660e-01 2.621079683303833008e-01 9.815188497304916382e-02 -2.696270048618316650e-01 2.372141033411026001e-01 -5.784234404563903809e-01
-3.076630830764770508e-01 -8.210315704345703125e-01 -1.039483994245529175e-01 1.576010137796401978e-01 2.709813117980957031e-01 1.428074389696121216e-01 2.662341594696044922e-01 1.757891774177551270e-01
-1.031730044633150101e-02 -5.007312893867492676e-01 -2.909473776817321777e-01 3.126960396766662598e-01 2.388087809085845947e-01 -3.995498716831207275e-01 -3.138001263141632080e-01 -5.015895962715148926e-01
-6.412380188703536987e-02 -7.811283469200134277e-01 -4.211395084857940674e-01 -6.833676248788833618e-02 -1.994246989488601685e-01 9.924980998039245605e-02 3.826598823070526123e-01 -8.745863288640975952e-02
1.964715868234634399e-01 -4.746200144290924072e-01 -4.534521698951721191e-02 -4.572154879570007324e-01 4.096451997756958008e-01 -5.813246965408325195e-01 -1.834779232740402222e-02 -1.376534700393676758e-01
1.788670271635055542e-01 -2.737320959568023682e-01 -1.083599478006362915e-01 1.360605061054229736e-01 2.348219752311706543e-01 -7.464005351066589355e-01 -2.768525779247283936e-01 -4.170378446578979492e-01
-2.194381654262542725e-01 -2.749642729759216309e-01 -1.038841083645820618e-01 3.548730015754699707e-01 -1.243216469883918762e-01 -5.766265988349914551e-01 -4.763826429843902588e-01 4.057343602180480957e-01
-6.667648553848266602e-01 -4.389391541481018066e-01 -1.319425087422132492e-02 -1.772245019674301147e-01 -1.206628605723381042e-01 -3.324770033359527588e-01 1.835587769746780396e-01 4.151867628097534180e-01
-2.853204905986785889e-01 -2.426922619342803955e-01 -3.303700089454650879e-01 -3.570429682731628418e-01 -9.777696430683135986e-02 -4.536397159099578857e-01 1.637938767671585083e-01 6.171635389328002930e-01
2.378460615873336792e-01 -1.909159421920776367e-01 9.914880990982055664e-02 -2.955628037452697754e-01 1.850797086954116821e-01 -8.396957516670227051e-01 -2.406601309776306152e-01 -1.119448393583297729e-01
4.581804573535919189e-01 -4.052838087081909180e-01 1.072716861963272095e-01 -2.994760274887084961e-01 -3.855417668819427490e-01 -6.015592813491821289e-01 -1.055447384715080261e-01 -5.447061359882354736e-02
-1.238733157515525818e-01 -6.026266813278198242e-01 1.592924147844314575e-01 2.436138689517974854e-01 -4.450775384902954102e-01 -1.012092381715774536e-01 5.631259679794311523e-01 -1.064258590340614319e-01
1.992721706628799438e-01 -4.793775379657745361e-01 -6.326097846031188965e-01 -1.967551708221435547e-01 -4.148316383361816406e-01 -2.384071201086044312e-01 1.264306008815765381e-01 2.160372883081436157e-01
4.850872792303562164e-03 -6.343138217926025391e-01 -6.344924867153167725e-02 6.123167276382446289e-01 -1.087481006979942322e-01 -1.871947050094604492e-01 2.788403332233428955e-01 -3.066675961017608643e-01
1.599727869033813477e-01 -5.847696065902709961e-01 -5.819063782691955566e-01 -3.127411603927612305e-01 -2.962071299552917480e-01 -1.656131893396377563e-01 1.239648610353469849e-01 2.559250295162200928e-01
1.665961146354675293e-01 -1.644511669874191284e-01 -3.669130057096481323e-02 -1.885257214307785034e-01 -1.183260232210159302e-03 -7.911801338195800781e-01 -1.862040609121322632e-01 -4.976686239242553711e-01
4.585142135620117188e-01 -4.274001121520996094e-01 -2.293313145637512207e-01 9.335101582109928131e-03 3.630669414997100830e-02 -6.204143166542053223e-01 -2.133859097957611084e-01 -3.502118587493896484e-01
1.426244080066680908e-01 -6.258549094200134277e-01 -4.919385612010955811e-01 -3.098684847354888916e-01 9.625636786222457886e-02 -9.749983996152877808e-02 4.684420824050903320e-01 1.083161234855651855e-01
3.090929798781871796e-02 -6.395802497863769531e-01 1.272556781768798828e-01 -1.915017217397689819e-01 1.755183786153793335e-01 -4.962366521358489990e-01 -5.058506131172180176e-02 -5.074429512023925781e-01
6.887222826480865479e-02 -5.510441660881042480e-01 5.247610434889793396e-02 9.546581655740737915e-03 3.920158147811889648e-01 -5.824860930442810059e-01 -2.557701766490936279e-01 -3.610779047012329102e-01
1.616801470518112183e-01 -5.428682565689086914e-01 -1.249759048223495483e-01 -2.252189368009567261e-01 2.662306427955627441e-01 -5.238444209098815918e-01 -1.489905864000320435e-01 -4.952993094921112061e-01
1.397038400173187256e-01 -4.388996958732604980e-01 2.172209471464157104e-01 1.426683086901903152e-02 -3.195072114467620850e-01 -5.278525948524475098e-01 7.396759837865829468e-02 5.952115058898925781e-01
2.809399664402008057e-01 -5.029458403587341309e-01 -2.843975424766540527e-01 8.825379610061645508e-02 5.243131890892982483e-02 -5.185078978538513184e-01 -7.148538529872894287e-02 -5.502163171768188477e-01
-6.624465435743331909e-02 -5.365076661109924316e-01 1.686591655015945435e-01 -1.573748141527175903e-01 -1.920365989208221436e-01 -3.613213896751403809e-01 1.304760724306106567e-01 -6.856407523155212402e-01
6.370364129543304443e-02 -6.067052483558654785e-01 2.957205176353454590e-01 3.518346324563026428e-02 8.185116201639175415e-02 -4.125972092151641846e-01 1.292568743228912354e-01 5.878081917762756348e-01
-4.349398612976074219e-01 -3.774684071540832520e-01 -4.391804337501525879e-01 2.258535474538803101e-01 1.278180181980133057e-01 -2.625636458396911621e-01 7.196528464555740356e-02 -5.779269933700561523e-01
-5.781142041087150574e-02 -5.976861119270324707e-01 1.942362189292907715e-01 1.316307634115219116e-01 -3.340637683868408203e-01 -1.596042364835739136e-01 3.787653148174285889e-01 -5.512163043022155762e-01
3.110749423503875732e-01 -1.108104065060615540e-01 -3.288053870201110840e-01 2.393829524517059326e-01 -2.240913361310958862e-01 -7.444759607315063477e-01 3.317387998104095459e-01 -1.049951761960983276e-01
-4.739739745855331421e-02 -4.463631808757781982e-01 -9.576322138309478760e-02 -6.361738443374633789e-01 1.886319965124130249e-01 -4.320088624954223633e-01 6.940109282732009888e-02 -3.969827890396118164e-01
-4.592925012111663818e-01 -1.097931861877441406e-01 -1.333749890327453613e-01 2.422819286584854126e-01 -1.818916797637939453e-01 -5.951867699623107910e-01 6.176478788256645203e-02 5.562011599540710449e-01
-2.756335139274597168e-01 -2.572146058082580566e-01 2.052306085824966431e-01 2.074587792158126831e-01 -3.713030815124511719e-01 -6.561486721038818359e-01 -3.865515291690826416e-01 2.342838048934936523e-01
-5.485793352127075195e-01 -4.306467175483703613e-01 -2.446012794971466064e-01 -1.150475814938545227e-01 -4.714092016220092773e-01 -3.081454932689666748e-01 -3.275839984416961670e-01 -1.266766637563705444e-01
6.633381545543670654e-02 -7.815736532211303711e-02 1.320227608084678650e-02 4.124474525451660156e-02 -8.284764736890792847e-02 -7.573083639144897461e-01 3.294741511344909668e-01 -5.465189218521118164e-01
1.410543769598007202e-01 -2.804798185825347900e-01 -1.414250489324331284e-02 2.795015573501586914e-01 2.548553049564361572e-01 -7.428674101829528809e-01 -3.687578737735748291e-01 -2.651941776275634766e-01
-9.799920767545700073e-02 -6.477693319320678711e-01 -2.125180512666702271e-02 -1.953506469726562500e-01 4.443494975566864014e-01 -3.883278965950012207e-01 4.290491342544555664e-02 -4.267222285270690918e-01
-1.219616085290908813e-01 -6.786880493164062500e-01 -4.240447282791137695e-01 -5.082451701164245605e-01 -1.635571867227554321e-01 -7.904493063688278198e-02 1.245681270956993103e-01 1.945882886648178101e-01
2.042137831449508667e-01 -4.827956557273864746e-01 -5.615952014923095703e-01 -5.579668283462524414e-01 -1.094156876206398010e-02 -2.665523588657379150e-01 1.329151839017868042e-01 -9.824814647436141968e-02
-1.350221037864685059e-01 -2.140766531229019165e-01 -1.085356101393699646e-01 4.245774745941162109e-01 -2.095597982406616211e-01 -6.197187304496765137e-01 -3.114037513732910156e-01 4.679265916347503662e-01
-2.639252245426177979e-01 -1.740953922271728516e-01 -5.478038787841796875e-01 -3.052935004234313965e-01 -2.762787789106369019e-02 -4.647800326347351074e-01 -9.532905369997024536e-02 5.299714803695678711e-01
-7.692352682352066040e-02 -2.144777476787567139e-01 -7.218114733695983887e-01 -2.438583225011825562e-01 2.471885383129119873e-01 -3.471766114234924316e-01 3.042782545089721680e-01 3.055881559848785400e-01
2.592317759990692139e-01 -1.167251542210578918e-01 -1.679401397705078125e-01 2.528675198554992676e-01 -3.073640540242195129e-02 -7.284272909164428711e-01 5.381146073341369629e-01 7.687639445066452026e-02
1.575806885957717896e-01 -3.068658709526062012e-01 -3.912050426006317139e-01 8.521044999361038208e-02 -6.775517463684082031e-01 -4.661839008331298828e-01 1.993541866540908813e-01 6.748045235872268677e-02
-6.720932126045227051e-01 -4.631731212139129639e-01 -3.339691162109375000e-01 9.125862270593643188e-02 -3.189474046230316162e-01 -2.189973443746566772e-01 3.166782483458518982e-02 2.514113187789916992e-01
-1.792874746024608612e-02 -4.411157369613647461e-01 -5.684401839971542358e-02 -7.707476019859313965e-01 3.446834161877632141e-02 -3.516884446144104004e-01 2.871088087558746338e-01 -2.254182659089565277e-02
1.227051168680191040e-01 -4.357216358184814453e-01 -6.795674562454223633e-01 3.679757118225097656e-01 8.115722984075546265e-02 -2.662000060081481934e-01 3.393777012825012207e-01 -7.242843508720397949e-02
-4.990212619304656982e-02 -4.421928226947784424e-01 -9.538365155458450317e-02 -2.724259197711944580e-01 5.265793204307556152e-01 -5.765895843505859375e-01 3.522623330354690552e-02 -3.281452059745788574e-01
3.919298350811004639e-01 -3.015208244323730469e-01 -1.211892515420913696e-01 3.494779765605926514e-02 -4.649360105395317078e-02 -7.337902784347534180e-01 2.315740846097469330e-02 -4.454459249973297119e-01
1.159494966268539429e-01 -5.506944656372070312e-01 -2.923770546913146973e-01 -5.885688066482543945e-01 -3.949155509471893311e-01 -2.169338911771774292e-01 1.438445895910263062e-01 -1.663846969604492188e-01
6.721849739551544189e-02 -4.713351428508758545e-01 1.374796032905578613e-01 5.273885130882263184e-01 -3.953863084316253662e-01 -4.719460904598236084e-01 -1.633695811033248901e-01 2.655794620513916016e-01
4.104185476899147034e-02 -3.349209427833557129e-01 -4.683692157268524170e-01 -4.782058298587799072e-01 1.220370605587959290e-01 -3.442422449588775635e-01 5.512270927429199219e-01 2.908504754304885864e-02
1.171035915613174438e-01 -1.071960702538490295e-01 -1.325391083955764771e-01 -2.521264851093292236e-01 -1.028886884450912476e-01 -7.105759382247924805e-01 -2.507112361490726471e-02 6.144335269927978516e-01
-3.713707327842712402e-01 -8.358348011970520020e-01 1.619982570409774780e-01 1.582596451044082642e-01 3.267853558063507080e-01 4.632825031876564026e-02 8.288606069982051849e-03 5.630759149789810181e-02
-2.495599985122680664e-01 -4.882999658584594727e-01 -1.508357375860214233e-01 3.931699097156524658e-01 2.989578805863857269e-02 -3.027807176113128662e-01 3.374083638191223145e-01 -5.617248415946960449e-01
-2.860002033412456512e-02 -5.483335349708795547e-03 -4.473334550857543945e-01 -2.097161114215850830e-01 2.191306650638580322e-02 -5.977305769920349121e-01 6.242835521697998047e-01 8.701836317777633667e-02
-1.773147433996200562e-01 -7.320744991302490234e-01 -5.880953669548034668e-01 3.337477520108222961e-02 -1.875344514846801758e-01 3.517215326428413391e-02 -1.081898361444473267e-01 -1.937649995088577271e-01
7.446222752332687378e-02 -2.932932227849960327e-02 -1.365460455417633057e-01 1.437096893787384033e-01 -1.629021763801574707e-01 -6.825662255287170410e-01 6.789822578430175781e-01 -2.910999022424221039e-02
5.933608487248420715e-02 -3.921969532966613770e-01 6.595539301633834839e-02 3.034371323883533478e-02 3.987591862678527832e-01 -7.231654524803161621e-01 3.588601201772689819e-02 -3.925874531269073486e-01
-4.292187467217445374e-02 -5.553579702973365784e-02 -5.376224219799041748e-02 1.816629022359848022e-01 3.151308894157409668e-01 -8.529384136199951172e-01 -1.571560502052307129e-01 -3.281345367431640625e-01
-1.815430670976638794e-01 -5.807043910026550293e-01 1.815880835056304932e-01 -3.258466422557830811e-01 1.927326619625091553e-01 -4.299174845218658447e-01 -2.912753522396087646e-01 -4.287864565849304199e-01
-5.027595162391662598e-01 -3.815521001815795898e-01 -2.493459731340408325e-01 7.126799225807189941e-02 -3.379712402820587158e-01 -3.937718272209167480e-01 -4.071105122566223145e-01 3.152441382408142090e-01
8.750987797975540161e-02 1.848257333040237427e-02 -5.814285874366760254e-01 -2.323468923568725586e-01 8.055084198713302612e-02 -6.997199058532714844e-01 3.222727179527282715e-01 -4.049316339660435915e-04
1.216342113912105560e-02 -5.773629546165466309e-01 4.628711640834808350e-01 -2.622195184230804443e-01 2.734963893890380859e-01 -5.219449400901794434e-01 -1.021862998604774475e-01 1.607059687376022339e-01
-2.606605291366577148e-01 -5.198065638542175293e-01 -4.223888814449310303e-01 2.817943692207336426e-01 6.776569783687591553e-02 -1.373224556446075439e-01 4.941719770431518555e-01 -3.692981004714965820e-01
-3.152551352977752686e-01 -3.501790165901184082e-01 -1.686792373657226562e-01 2.360278069972991943e-01 -2.847241163253784180e-01 -4.166632294654846191e-01 2.103202603757381439e-02 6.623508334159851074e-01
-1.084408089518547058e-01 -5.460155606269836426e-01 -4.521397352218627930e-01 -5.957070589065551758e-01 -7.794202864170074463e-02 -1.604272276163101196e-01 8.903171867132186890e-02 3.017809092998504639e-01
1.526919892057776451e-03 -5.385007858276367188e-01 1.925665698945522308e-02 2.996467053890228271e-01 -6.266449093818664551e-01 -3.587469756603240967e-01 -2.532610297203063965e-01 -1.852871477603912354e-01
-9.954798221588134766e-02 -6.192700266838073730e-01 4.488994479179382324e-01 -4.137182831764221191e-01 1.236744821071624756e-01 -4.205197691917419434e-01 -2.038263529539108276e-01 -1.561399549245834351e-02
2.773366868495941162e-01 -5.376801490783691406e-01 2.288614166900515556e-03 1.144223883748054504e-01 1.342819184064865112e-01 -5.926327705383300781e-01 -1.415622234344482422e-01 -4.812500178813934326e-01
-1.282209903001785278e-01 -4.763683974742889404e-01 3.985642455518245697e-03 4.071944057941436768e-01 -5.155857801437377930e-01 -4.067264795303344727e-01 -3.166489303112030029e-01 -2.434910386800765991e-01
-1.534381508827209473e-01 -3.353932499885559082e-01 -5.464532971382141113e-01 4.234272539615631104e-01 1.796202957630157471e-01 -3.358943760395050049e-01 3.895537853240966797e-01 -2.987067401409149170e-01
-7.250148057937622070e-02 -8.471522331237792969e-01 2.707424573600292206e-02 -1.963011175394058228e-01 1.379983276128768921e-01 -2.274195104837417603e-02 2.463462948799133301e-01 3.969412744045257568e-01
1.636486500501632690e-01 -4.011732339859008789e-01 -6.396964788436889648e-01 6.531626731157302856e-02 1.681574881076812744e-01 -3.078989684581756592e-01 2.462263032793998718e-02 5.245153307914733887e-01
3.930889070034027100e-03 -6.395387649536132812e-01 -5.168542861938476562e-01 -1.655169129371643066e-01 -4.541840851306915283e-01 -5.674480274319648743e-02 2.414212226867675781e-01 1.692723929882049561e-01
-3.019926138222217560e-02 -4.619645476341247559e-01 -2.193857915699481964e-02 -4.043246060609817505e-02 -7.975982427597045898e-01 -3.574490249156951904e-01 1.075438708066940308e-01 -8.978993445634841919e-02
1.049532070755958557e-01 -6.350121498107910156e-01 2.180453538894653320e-01 -4.024802744388580322e-01 1.048250123858451843e-01 -4.182817637920379639e-01 -3.199323713779449463e-01 -2.964886724948883057e-01
-8.529348671436309814e-02 -2.609227597713470459e-01 -1.066977307200431824e-01 -4.222285151481628418e-01 -3.257390260696411133e-01 -5.913219451904296875e-01 -4.183601215481758118e-02 5.267497301101684570e-01
-4.560489207506179810e-02 -1.797471344470977783e-01 2.722369432449340820e-01 -1.232902407646179199e-01 1.737902164459228516e-01 -8.354784846305847168e-01 1.685837209224700928e-01 -3.459045588970184326e-01
-1.414030194282531738e-01 -9.193254113197326660e-01 3.805518150329589844e-02 1.712091565132141113e-01 2.140942513942718506e-01 8.792704343795776367e-02 1.620537936687469482e-01 -1.557440608739852905e-01
1.092638745903968811e-01 -6.273787617683410645e-01 2.605437338352203369e-01 1.501592844724655151e-01 -2.847314178943634033e-01 -2.631933391094207764e-01 2.708525061607360840e-01 -5.294549465179443359e-01
-6.883559226989746094e-01 -5.964848995208740234e-01 -9.845164418220520020e-02 1.072286721318960190e-02 -3.576482832431793213e-01 -1.322882622480392456e-01 -1.028364375233650208e-01 -6.765066087245941162e-02
3.069974482059478760e-01 -3.130016922950744629e-01 -4.154099822044372559e-01 5.886235237121582031e-01 -3.357862234115600586e-01 -3.290739059448242188e-01 1.440760046243667603e-01 2.166554331779479980e-01
4.450136423110961914e-02 -6.231694221496582031e-01 -3.727091252803802490e-01 -5.657668113708496094e-01 1.176437437534332275e-01 -1.327413469552993774e-01 3.279632627964019775e-01 -1.079598665237426758e-01
-2.486727982759475708e-01 -4.872520864009857178e-01 5.045376718044281006e-02 -4.740995764732360840e-01 2.207287400960922241e-01 -3.893080949783325195e-01 1.664766073226928711e-01 -4.954136908054351807e-01
-7.241331338882446289e-01 -5.437418222427368164e-01 -2.382208704948425293e-01 -7.058485597372055054e-02 8.535176515579223633e-02 -7.723219692707061768e-02 2.318906188011169434e-01 2.263217121362686157e-01
3.912239968776702881e-01 -1.557461619377136230e-01 2.747016549110412598e-01 2.927780151367187500e-01 -1.454431563615798950e-01 -7.828714847564697266e-01 1.215549483895301819e-01 1.126485243439674377e-01
2.130174338817596436e-01 -1.722714900970458984e-01 6.798051297664642334e-02 -1.850495040416717529e-01 3.968577980995178223e-01 -8.482124209403991699e-01 4.086853563785552979e-02 -8.631816506385803223e-02
8.204582333564758301e-02 -3.049638569355010986e-01 -7.833176851272583008e-02 -9.901658445596694946e-02 3.029150068759918213e-01 -7.233592271804809570e-01 -2.427897304296493530e-01 -4.586640298366546631e-01
-4.367367923259735107e-01 -2.608844041824340820e-01 -9.530951082706451416e-02 2.159044146537780762e-01 -1.718914657831192017e-01 -5.225207209587097168e-01 2.221304476261138916e-01 5.775684118270874023e-01
-3.397788703441619873e-01 -5.331923365592956543e-01 5.121863484382629395e-01 -2.942229993641376495e-02 3.033947944641113281e-01 -4.222989678382873535e-01 1.542882770299911499e-01 2.070413529872894287e-01
-1.365094780921936035e-01 -4.848376512527465820e-01 -6.056881695985794067e-02 -1.279785484075546265e-01 1.095093414187431335e-02 -8.010875582695007324e-01 7.867635041475296021e-02 -2.796415686607360840e-01
2.845618128776550293e-01 -8.303351700305938721e-02 -4.975952804088592529e-01 -3.735861480236053467e-01 -3.158221840858459473e-01 -6.219642162322998047e-01 -1.373181939125061035e-01 -1.397243887186050415e-01
-4.442780315876007080e-01 -1.585822254419326782e-01 -3.275341093540191650e-01 1.365969032049179077e-01 -2.370639890432357788e-01 -6.496408581733703613e-01 -2.372843027114868164e-02 4.156149327754974365e-01
4.875247925519943237e-02 -3.882509768009185791e-01 4.131664335727691650e-01 -1.738047897815704346e-01 2.402840107679367065e-01 -7.254401445388793945e-01 -9.973321110010147095e-02 -2.280861884355545044e-01
1.251075118780136108e-01 -4.444532394409179688e-01 2.037061452865600586e-01 3.186509907245635986e-01 3.194471299648284912e-01 -6.682372093200683594e-01 -2.584551870822906494e-01 -1.684881746768951416e-01
3.137573301792144775e-01 -4.606005921959877014e-02 -4.238425791263580322e-01 -2.433925867080688477e-01 -2.845824062824249268e-01 -6.919395327568054199e-01 2.890243828296661377e-01 1.313380450010299683e-01
-1.815592311322689056e-02 -5.042383670806884766e-01 1.649746447801589966e-01 4.811090230941772461e-01 -4.619677364826202393e-01 -4.407562315464019775e-01 -5.871420353651046753e-02 2.749612033367156982e-01
-5.039698481559753418e-01 -4.123728275299072266e-01 4.405083656311035156e-01 2.565445303916931152e-01 -2.617381513118743896e-01 -4.602369964122772217e-01 -3.944263979792594910e-02 1.849852800369262695e-01
-5.439598858356475830e-02 -2.476643174886703491e-01 2.764517366886138916e-01 -1.328377872705459595e-01 2.329498380422592163e-01 -7.560287117958068848e-01 1.128576770424842834e-01 -4.506109952926635742e-01
-5.860179662704467773e-01 -3.910948336124420166e-01 -2.289613634347915649e-01 -1.562312841415405273e-01 -4.579001665115356445e-01 -2.966215312480926514e-01 -1.592892855405807495e-01 -3.221279978752136230e-01
4.290251433849334717e-02 -6.714674830436706543e-01 -1.188189089298248291e-01 -3.731603026390075684e-01 3.780351579189300537e-01 -3.546765148639678955e-01 -6.334672123193740845e-02 -3.481456041336059570e-01
1.321089267730712891e-01 -2.462591230869293213e-01 2.984910607337951660e-01 9.854058176279067993e-02 7.127021998167037964e-02 -8.218314051628112793e-01 1.624647080898284912e-01 -3.409037888050079346e-01
2.595663368701934814e-01 -3.060238659381866455e-01 8.254507929086685181e-02 -1.774088889360427856e-01 -2.450284957885742188e-01 -6.746871471405029297e-01 1.331927031278610229e-01 5.174021720886230469e-01
-5.079796314239501953e-01 -2.498106956481933594e-01 -1.131326034665107727e-01 2.865712642669677734e-01 -5.571341514587402344e-01 -2.024272382259368896e-01 3.236914873123168945e-01 -3.584381341934204102e-01
-8.062066882848739624e-02 -4.424959719181060791e-01 -5.171408653259277344e-01 -2.252474576234817505e-01 -2.969313263893127441e-01 -2.539455592632293701e-01 9.621591866016387939e-02 -5.635713338851928711e-01
4.278716146945953369e-01 -4.503136873245239258e-01 4.403081908822059631e-02 -3.287804126739501953e-01 -2.251427769660949707e-01 -6.108761429786682129e-01 -2.643381059169769287e-01 1.018559858202934265e-01
3.523977473378181458e-02 -4.143259525299072266e-01 -6.323291659355163574e-01 -4.366381168365478516e-01 -2.942193150520324707e-01 -2.048088759183883667e-01 3.774615377187728882e-02 -3.265925645828247070e-01
-7.931431382894515991e-02 -2.700468003749847412e-01 -3.331461250782012939e-01 -3.877559602260589600e-01 3.547943234443664551e-01 -4.164710044860839844e-01 5.924637317657470703e-01 9.540808945894241333e-02
-3.019621595740318298e-02 -6.779231429100036621e-01 1.325999051332473755e-01 7.936435192823410034e-02 3.264836668968200684e-01 -3.545080423355102539e-01 -4.310699701309204102e-01 -3.123111128807067871e-01
4.366850852966308594e-01 -3.457832336425781250e-01 -8.856460452079772949e-02 -6.916611641645431519e-02 8.689721114933490753e-03 -7.140702009201049805e-01 -1.862933784723281860e-01 -3.639168739318847656e-01
-1.478355973958969116e-01 -8.495073318481445312e-01 2.515124082565307617e-01 -2.974177300930023193e-01 1.866648048162460327e-01 -1.957904547452926636e-01 1.365349441766738892e-01 -1.137826889753341675e-01
-2.172475755214691162e-01 -8.754884600639343262e-01 2.963319420814514160e-01 -2.415105253458023071e-01 1.528707295656204224e-01 -2.809228561818599701e-02 -1.289546024054288864e-02 1.259302794933319092e-01
-9.346351027488708496e-02 -5.901895761489868164e-01 2.744077742099761963e-01 -2.534145414829254150e-01 3.196660876274108887e-01 -4.170985221862792969e-01 2.003411650657653809e-01 4.325829446315765381e-01
3.561607599258422852e-01 -5.107290148735046387e-01 -4.647729545831680298e-02 -5.457577705383300781e-01 -2.433454543352127075e-01 -4.433643519878387451e-01 1.545923054218292236e-01 -1.805716603994369507e-01
1.455109417438507080e-01 -6.302105188369750977e-01 5.211669206619262695e-01 -3.542636334896087646e-02 1.292002052068710327e-01 -4.449335932731628418e-01 1.675029285252094269e-02 3.063526749610900879e-01
-1.470237225294113159e-01 -6.554515957832336426e-01 -3.898108601570129395e-01 -4.619912505149841309e-01 -1.386815011501312256e-01 -4.888632148504257202e-02 3.977890312671661377e-01 5.933337286114692688e-02
-6.943531334400177002e-02 -1.833596527576446533e-01 -3.101826310157775879e-01 -1.287025809288024902e-01 4.689465463161468506e-01 -5.497446060180664062e-01 2.476800680160522461e-01 5.150777697563171387e-01
-1.559433788061141968e-01 -1.685239970684051514e-01 -5.649635102599859238e-03 4.814034402370452881e-01 -1.993928849697113037e-01 -6.785394549369812012e-01 -4.146709740161895752e-01 2.082664072513580322e-01
-1.920885406434535980e-02 -9.467690438032150269e-02 -2.334144711494445801e-01 -4.198694229125976562e-01 -1.356981694698333740e-01 -6.439706683158874512e-01 -2.568369545042514801e-02 5.710716247558593750e-01
-7.170036435127258301e-01 -3.969647586345672607e-01 -5.677147209644317627e-02 1.030101180076599121e-01 -2.961262464523315430e-01 -3.648186624050140381e-01 1.700892895460128784e-01 2.545130550861358643e-01
4.635933637619018555e-01 -2.826886773109436035e-01 -6.298056244850158691e-01 -2.553428523242473602e-02 -1.711310595273971558e-01 -4.767181873321533203e-01 2.388441935181617737e-02 2.252655923366546631e-01
-4.552360996603965759e-02 -5.953682661056518555e-01 5.980910658836364746e-01 -8.142867684364318848e-02 6.232916563749313354e-02 -4.596459865570068359e-01 1.603001952171325684e-01 1.956146657466888428e-01
1.790831834077835083e-01 -5.999405384063720703e-01 8.475672453641891479e-02 -5.654881522059440613e-02 1.072390601038932800e-01 -3.849751949310302734e-01 1.708442866802215576e-01 6.393161416053771973e-01
3.736633956432342529e-01 -6.165074184536933899e-02 -2.877042293548583984e-01 -5.546110495924949646e-02 -1.103128790855407715e-01 -7.435329556465148926e-01 4.195217192173004150e-01 1.723847389221191406e-01
-8.297292888164520264e-02 -5.399936344474554062e-03 -3.486355841159820557e-01 -1.654566079378128052e-01 4.439672231674194336e-01 -7.041264772415161133e-01 1.910588443279266357e-01 3.387611806392669678e-01
2.897439599037170410e-01 -5.371872186660766602e-01 4.861745834350585938e-01 1.699889898300170898e-01 -2.485101819038391113e-01 -4.800219833850860596e-01 2.404817789793014526e-01 -1.104826927185058594e-01
3.609912395477294922e-01 -2.046266496181488037e-01 -4.146702289581298828e-01 1.673463545739650726e-02 -2.441981583833694458e-01 -7.480849623680114746e-01 1.004630550742149353e-01 -1.619421392679214478e-01
1.838063001632690430e-01 -4.823829829692840576e-01 2.724861502647399902e-01 8.101583272218704224e-02 -3.510921299457550049e-01 -3.894083499908447266e-01 3.841857612133026123e-01 -4.797981083393096924e-01
-2.514874637126922607e-01 -1.914944797754287720e-01 -4.252306222915649414e-01 3.506112471222877502e-02 -3.565582931041717529e-01 -4.224789142608642578e-01 3.077557682991027832e-01 5.636467337608337402e-01
-1.027150750160217285e-01 -5.273276567459106445e-01 1.593135744333267212e-01 -4.579809010028839111e-01 2.625979781150817871e-01 -5.096135139465332031e-01 2.159721702337265015e-01 -3.177107870578765869e-01
-7.716755270957946777e-01 -3.534198403358459473e-01 -1.726528853178024292e-01 -2.829686105251312256e-01 1.110534071922302246e-01 -3.267853558063507080e-01 4.205879569053649902e-02 2.209991961717605591e-01
2.132890820503234863e-01 -5.341240167617797852e-01 3.864099383354187012e-01 -6.605689972639083862e-02 2.984476387500762939e-01 -6.313003301620483398e-01 -5.832083523273468018e-02 1.566231995820999146e-01
-3.677992224693298340e-01 -5.685694217681884766e-01 5.599370598793029785e-01 -1.501932740211486816e-01 1.426005512475967407e-01 -4.087232053279876709e-01 1.146787628531455994e-01 -6.945622712373733521e-02
-5.818009972572326660e-01 -1.454632729291915894e-01 -4.906809628009796143e-01 -1.077702045440673828e-01 7.106977701187133789e-02 -4.070183634757995605e-01 2.161735594272613525e-01 4.129405319690704346e-01
-2.630980685353279114e-02 7.571487128734588623e-02 -1.785316914319992065e-01 4.797419309616088867e-01 -3.918023407459259033e-02 -7.992562055587768555e-01 2.803215384483337402e-01 -1.123525202274322510e-01
-4.686833024024963379e-01 -1.466034352779388428e-01 -3.639915287494659424e-01 -3.942057490348815918e-01 -6.197369843721389771e-02 -4.892200827598571777e-01 -3.460571542382240295e-02 4.760050177574157715e-01
-3.897286355495452881e-01 -2.332068979740142822e-01 -2.211207598447799683e-01 9.453051537275314331e-02 -9.215159714221954346e-02 -5.944011807441711426e-01 -5.149748921394348145e-01 3.299880325794219971e-01
3.521591424942016602e-01 -4.965907037258148193e-01 -4.426463842391967773e-01 -4.565194249153137207e-01 -2.969034612178802490e-01 -3.071871697902679443e-01 1.969214528799057007e-01 -6.117271259427070618e-02
3.832617774605751038e-02 -5.246815085411071777e-01 3.892439305782318115e-01 -2.021222263574600220e-01 2.915706038475036621e-01 -6.084342598915100098e-01 -1.620929837226867676e-01 -2.222528755664825439e-01
-7.704944163560867310e-02 -5.765644311904907227e-01 3.885536789894104004e-01 -3.256810009479522705e-01 1.964325010776519775e-01 -4.058679342269897461e-01 3.705682158470153809e-01 2.529020309448242188e-01
-6.297830492258071899e-02 -3.943145573139190674e-01 4.542244672775268555e-01 -2.879704236984252930e-01 -2.744378149509429932e-01 -5.599347352981567383e-01 2.810375690460205078e-01 -2.889251410961151123e-01
-3.298475220799446106e-02 -1.809893697500228882e-01 2.349027842283248901e-01 2.675012685358524323e-02 1.535359919071197510e-01 -7.824496030807495117e-01 1.881637573242187500e-01 -4.889312982559204102e-01
-3.795474469661712646e-01 -6.534155607223510742e-01 4.016904830932617188e-01 -4.183092415332794189e-01 1.089106723666191101e-01 -2.476790249347686768e-01 8.552993088960647583e-02 1.101461425423622131e-01
-4.949682950973510742e-02 -3.053213655948638916e-01 3.443732261657714844e-01 -2.766281962394714355e-01 1.736939251422882080e-01 -6.665785312652587891e-01 4.345569312572479248e-01 -2.141878902912139893e-01
2.771243453025817871e-01 -1.855482757091522217e-01 -1.727310568094253540e-01 -4.326126277446746826e-01 -4.468625485897064209e-01 -6.183516383171081543e-01 7.271043956279754639e-02 -2.906071245670318604e-01
-3.136389851570129395e-01 -8.931925892829895020e-02 -5.477319955825805664e-01 3.206807971000671387e-01 -1.760524660348892212e-01 -4.492987692356109619e-01 3.805789053440093994e-01 -3.363066315650939941e-01
-5.687490105628967285e-02 -5.682238936424255371e-01 -1.271719634532928467e-01 3.790283203125000000e-01 -6.513896584510803223e-01 -2.405312806367874146e-01 -6.883175671100616455e-02 -1.647727340459823608e-01
-1.100150719285011292e-01 -7.985448241233825684e-01 3.789008855819702148e-01 -2.602608203887939453e-01 1.917847394943237305e-01 -2.426459640264511108e-01 -5.799899995326995850e-02 -1.997472792863845825e-01
2.857270538806915283e-01 -2.866615355014801025e-01 -4.758228659629821777e-01 2.818804606795310974e-02 3.091394603252410889e-01 -6.130978465080261230e-01 3.446021676063537598e-01 1.370270997285842896e-01
-1.623900085687637329e-01 -5.572230219841003418e-01 1.649238020181655884e-01 3.879838287830352783e-01 -2.484520226716995239e-01 -2.378470450639724731e-01 2.870643138885498047e-01 -5.335683822631835938e-01
6.267765909433364868e-02 -2.392035275697708130e-01 -9.044152498245239258e-02 -1.521268188953399658e-01 4.630819857120513916e-01 -7.781218886375427246e-01 -1.434731576591730118e-02 -2.956455647945404053e-01
9.142632037401199341e-02 -7.087485790252685547e-01 1.938142031431198120e-01 -5.922653526067733765e-02 1.668511033058166504e-01 -5.515168309211730957e-01 2.433265894651412964e-01 -2.388032078742980957e-01
-3.816321492195129395e-01 -4.558825492858886719e-01 1.606777757406234741e-01 6.293131411075592041e-02 -6.732738018035888672e-01 -3.766180574893951416e-01 -1.309211999177932739e-01 -6.686750799417495728e-02
5.693787336349487305e-01 -3.964888751506805420e-01 -2.302979081869125366e-01 1.349960565567016602e-01 -2.709040045738220215e-01 -5.943783521652221680e-01 1.165298894047737122e-01 -8.419918268918991089e-02
-1.688658297061920166e-01 -5.567283034324645996e-01 -4.107556119561195374e-02 -2.673691213130950928e-01 2.319450378417968750e-01 -4.270001649856567383e-01 -2.522052228450775146e-01 -5.372424125671386719e-01
8.420451730489730835e-02 -2.541360259056091309e-01 9.703127294778823853e-02 4.874986708164215088e-01 2.666494250297546387e-01 -7.753823399543762207e-01 5.627037584781646729e-02 -7.594944536685943604e-02
9.642720222473144531e-02 -5.323954820632934570e-01 -6.809162497520446777e-01 -3.998080790042877197e-01 -1.783189475536346436e-01 -1.626721918582916260e-01 9.426440298557281494e-02 -1.289099454879760742e-01
2.320078760385513306e-01 -3.164922893047332764e-01 -2.036734074354171753e-01 2.682167887687683105e-01 -4.664432406425476074e-01 -5.366273522377014160e-01 -4.757595956325531006e-01 -2.639019675552845001e-02
-1.296438872814178467e-01 -5.650272369384765625e-01 2.971724271774291992e-01 2.576466500759124756e-01 -1.170379146933555603e-01 -2.856037318706512451e-01 3.281027376651763916e-01 -5.534660816192626953e-01
7.694487273693084717e-02 -1.782365329563617706e-02 -2.005615383386611938e-01 -2.916430830955505371e-01 -2.383335679769515991e-01 -7.667314410209655762e-01 -2.351568453013896942e-02 4.724916517734527588e-01
-2.428003698587417603e-01 -7.161073684692382812e-01 -2.998231649398803711e-01 6.403707712888717651e-02 -1.268547773361206055e-01 5.353146418929100037e-02 5.293678045272827148e-01 -1.872319430112838745e-01
-4.688300192356109619e-02 -7.483296990394592285e-01 1.909259408712387085e-01 2.251623198390007019e-02 3.151296079158782959e-01 -3.277800381183624268e-01 -3.764033913612365723e-01 -2.289523035287857056e-01
1.798824779689311981e-02 -7.352278828620910645e-01 4.379013776779174805e-01 -2.965036034584045410e-01 -2.004272304475307465e-02 -3.704057037830352783e-01 -9.617948532104492188e-02 -1.805325597524642944e-01
4.192761331796646118e-02 -5.419310331344604492e-01 5.198599100112915039e-01 -3.001725077629089355e-01 1.251085400581359863e-01 -5.354098677635192871e-01 2.006788402795791626e-01 4.009005427360534668e-02
1.047002747654914856e-01 -7.012016773223876953e-01 -5.411069989204406738e-01 -3.311793208122253418e-01 -4.329944401979446411e-02 -5.181284248828887939e-02 3.002734184265136719e-01 -1.241025142371654510e-02
-5.261873826384544373e-02 -4.002396762371063232e-01 3.640608489513397217e-01 1.343715935945510864e-01 -6.198450922966003418e-01 -4.765389561653137207e-01 2.567110955715179443e-01 -9.615398943424224854e-02
4.088466465473175049e-01 -4.422650933265686035e-01 3.348705768585205078e-01 1.881810128688812256e-01 -4.389043524861335754e-02 -6.379580497741699219e-01 2.365079671144485474e-01 1.576161533594131470e-01
5.935883894562721252e-02 -3.087713718414306641e-01 -6.430084705352783203e-01 2.827786095440387726e-02 7.606692612171173096e-02 -4.909823536872863770e-01 2.074702233076095581e-01 -4.438283145427703857e-01
3.362091258168220520e-02 -5.786161422729492188e-01 -4.673917889595031738e-01 -9.932241588830947876e-02 -5.770252943038940430e-01 -5.135607346892356873e-02 -1.162485033273696899e-01 -2.943527102470397949e-01
3.717494904994964600e-01 -9.947163611650466919e-02 -3.004651069641113281e-01 -2.706919312477111816e-01 -3.576276302337646484e-01 -6.566476225852966309e-01 9.178732335567474365e-02 3.476287424564361572e-01
2.105353474617004395e-01 -3.304778635501861572e-01 -2.443024218082427979e-01 1.687028706073760986e-01 1.251035630702972412e-01 -6.767971515655517578e-01 -4.710993766784667969e-01 -2.503497004508972168e-01
-4.154200106859207153e-02 -5.300498753786087036e-02 -3.238237202167510986e-01 -3.314696848392486572e-01 3.800388276576995850e-01 -6.938383579254150391e-01 3.720323145389556885e-01 -1.283802986145019531e-01
2.592533230781555176e-01 -4.421747326850891113e-01 -1.651936173439025879e-01 2.728358507156372070e-01 -4.798658192157745361e-01 -4.530011415481567383e-01 -4.392717182636260986e-01 8.426067978143692017e-02
1.257378160953521729e-01 -4.741945266723632812e-01 2.883005142211914062e-02 -3.313267529010772705e-01 6.881352514028549194e-02 -6.168049573898315430e-01 -3.694232106208801270e-01 -3.564603924751281738e-01
-3.838663548231124878e-02 -6.474671959877014160e-01 -2.269639372825622559e-01 1.201229393482208252e-01 1.139977276325225830e-01 -1.226737946271896362e-01 6.221259236335754395e-01 3.135055601596832275e-01
2.105491980910301208e-02 -8.718187212944030762e-01 2.715426385402679443e-01 -1.152210608124732971e-01 6.476242095232009888e-02 -1.283673644065856934e-01 2.949394881725311279e-01 2.116974592208862305e-01
-1.736144870519638062e-01 -5.360266938805580139e-02 1.329358518123626709e-01 2.755935788154602051e-01 -3.371722102165222168e-01 -8.100421428680419922e-01 -2.414007186889648438e-01 2.126814424991607666e-01
-7.488237023353576660e-01 -2.678192257881164551e-01 -9.886708855628967285e-02 -7.513914257287979126e-02 -1.308576613664627075e-01 -4.806187450885772705e-01 -2.623971998691558838e-01 1.874699890613555908e-01
-1.486039310693740845e-01 -4.452814459800720215e-01 -2.001388221979141235e-01 2.560614943504333496e-01 -4.988572597503662109e-01 -4.643736183643341064e-01 -3.525977432727813721e-01 2.918761372566223145e-01
6.163333058357238770e-01 -4.558353126049041748e-01 -2.074179947376251221e-01 -1.112396121025085449e-01 -9.854066371917724609e-02 -5.619373917579650879e-01 1.738203465938568115e-01 -3.540625795722007751e-02
-4.621000215411186218e-02 -4.381434917449951172e-01 2.087092250585556030e-01 -8.538540452718734741e-02 -3.775239288806915283e-01 -3.744157850742340088e-01 6.366677582263946533e-02 -6.843097209930419922e-01
-7.179368287324905396e-02 -3.069483041763305664e-01 7.114116847515106201e-02 -5.689487457275390625e-01 -2.051097005605697632e-01 -6.461554169654846191e-01 4.963630810379981995e-02 -3.313819169998168945e-01
-1.493335366249084473e-01 1.780506782233715057e-02 -2.822319567203521729e-01 4.569684863090515137e-01 -1.973324120044708252e-01 -6.580985784530639648e-01 1.004828363656997681e-01 -4.547272324562072754e-01
8.118175715208053589e-02 -4.437671303749084473e-01 4.410288035869598389e-01 -1.189982220530509949e-01 -1.955378055572509766e-01 -5.153346061706542969e-01 5.188639163970947266e-01 1.216087937355041504e-01
-6.527321040630340576e-02 -3.968299031257629395e-01 -1.372669786214828491e-01 -6.361758708953857422e-01 -8.140689879655838013e-02 -2.885593771934509277e-01 5.569698810577392578e-01 -1.208073198795318604e-01
-2.424503117799758911e-01 -3.688881397247314453e-01 -3.997346386313438416e-02 -2.876182794570922852e-01 1.200190559029579163e-01 -4.882764816284179688e-01 -1.389757078140974045e-02 -6.839631795883178711e-01
5.145434290170669556e-02 -6.997644901275634766e-01 1.302118748426437378e-01 -1.929976791143417358e-01 4.973531514406204224e-02 -3.186117112636566162e-01 9.262648224830627441e-02 5.838770270347595215e-01
-4.101221561431884766e-01 -3.275479078292846680e-01 -5.920639038085937500e-01 3.383259475231170654e-01 3.846449553966522217e-01 -2.498376816511154175e-01 -8.402608335018157959e-02 -2.051270306110382080e-01
4.581960383802652359e-04 -6.134908199310302734e-01 -1.483376622200012207e-01 -5.819835662841796875e-01 2.488562315702438354e-01 -2.694274783134460449e-01 2.724991440773010254e-01 2.326874881982803345e-01
-3.322211503982543945e-01 -8.880506157875061035e-01 -8.685507625341415405e-02 6.002623122185468674e-03 2.440679073333740234e-01 1.663197875022888184e-01 -1.345553714781999588e-02 7.747821509838104248e-02
-1.253789756447076797e-02 -6.541619896888732910e-01 1.054605171084403992e-01 1.366419792175292969e-01 7.986906170845031738e-02 -2.701183259487152100e-01 2.663849592208862305e-01 6.259536743164062500e-01
-1.623556762933731079e-01 -2.448526620864868164e-01 2.632125020027160645e-01 1.803350150585174561e-01 1.803161650896072388e-01 -7.761579751968383789e-01 -3.805394768714904785e-01 -1.792784780263900757e-01
-4.935988485813140869e-01 -3.615803122520446777e-01 1.238913238048553467e-01 2.446849644184112549e-01 -5.936791300773620605e-01 -3.482272028923034668e-01 1.492947991937398911e-02 -2.765141427516937256e-01
3.017624914646148682e-01 -6.108969077467918396e-02 -1.809635758399963379e-01 -1.396126449108123779e-01 1.255063060671091080e-02 -8.718073368072509766e-01 6.112574785947799683e-02 -2.983724176883697510e-01
1.819600909948348999e-01 -5.586796998977661133e-01 -6.667678952217102051e-01 -2.536995112895965576e-01 -1.665596067905426025e-01 -1.688018143177032471e-01 2.714559435844421387e-01 -1.260956227779388428e-01
2.503373026847839355e-01 -6.895139813423156738e-01 1.697723567485809326e-01 2.624735236167907715e-01 4.092538356781005859e-02 -3.129212558269500732e-01 2.036684304475784302e-01 4.723465144634246826e-01
3.032020032405853271e-01 -1.621218323707580566e-01 -1.635712534189224243e-01 8.102609962224960327e-02 -8.546256273984909058e-02 -6.692442297935485840e-01 5.917164087295532227e-01 2.077127546072006226e-01
1.497230399399995804e-02 -2.833735644817352295e-01 -1.628768891096115112e-01 4.275077879428863525e-01 3.239380419254302979e-01 -7.286446690559387207e-01 -2.033666074275970459e-01 -1.815674602985382080e-01
1.007139906287193298e-01 -5.769757032394409180e-01 -5.898882076144218445e-02 1.109925881028175354e-01 -3.352106511592864990e-01 -4.445617496967315674e-01 3.549766838550567627e-01 4.529314041137695312e-01
-1.636400669813156128e-01 -2.970974445343017578e-01 -5.731537938117980957e-01 3.014328181743621826e-01 4.320084750652313232e-01 -3.476927578449249268e-01 3.962030708789825439e-01 3.300819173455238342e-02
-7.536208629608154297e-02 6.185100600123405457e-02 -2.998055815696716309e-01 -1.364425420761108398e-01 -5.012118220329284668e-01 -6.321183443069458008e-01 2.973562479019165039e-01 3.778722286224365234e-01
-2.600739896297454834e-01 -3.818049132823944092e-01 5.189734697341918945e-01 4.730415344238281250e-02 -1.702914834022521973e-01 -6.005948185920715332e-01 3.310857415199279785e-01 -1.252374053001403809e-01
-2.118580043315887451e-02 -3.252017498016357422e-01 6.453199684619903564e-02 -5.333406925201416016e-01 3.953435644507408142e-02 -6.553386449813842773e-01 1.002862900495529175e-01 -4.050791859626770020e-01
-1.320652067661285400e-01 -1.438894867897033691e-01 -6.345136165618896484e-01 -2.301992177963256836e-01 -3.006813228130340576e-01 -5.884175896644592285e-01 -2.637733817100524902e-01 5.879377946257591248e-03
2.695485353469848633e-01 -2.020649909973144531e-01 -2.162913233041763306e-01 -1.310825347900390625e-01 -2.988125383853912354e-01 -8.550284504890441895e-01 -1.507819257676601410e-02 -4.425878822803497314e-02
9.708715975284576416e-02 -4.688522517681121826e-01 -2.313251170562580228e-04 1.749759614467620850e-01 -3.498302996158599854e-01 -6.293948292732238770e-01 3.791533112525939941e-01 -2.790319919586181641e-01
1.678291857242584229e-01 -2.609164714813232422e-01 -4.501143842935562134e-02 3.591758012771606445e-01 -1.386620402336120605e-01 -5.293520689010620117e-01 6.170318722724914551e-01 3.042261600494384766e-01
7.753981649875640869e-02 -5.757908821105957031e-01 4.326707422733306885e-01 -6.246232893317937851e-03 -1.298615476116538048e-03 -5.295665860176086426e-01 4.024971127510070801e-01 -1.810058057308197021e-01
5.789957568049430847e-02 -2.262255996465682983e-01 2.612540721893310547e-01 -1.552550587803125381e-02 -3.967808485031127930e-01 -8.176531791687011719e-01 2.181972712278366089e-01 5.807935819029808044e-02
1.962563395500183105e-01 -4.220760762691497803e-01 -1.962427943944931030e-01 4.287042021751403809e-01 -5.189697742462158203e-01 -4.252749979496002197e-01 -3.106994032859802246e-01 1.196426004171371460e-01
-1.690606474876403809e-01 -1.597748398780822754e-01 -4.062304794788360596e-01 -6.465868949890136719e-01 3.233543829992413521e-03 -5.667893886566162109e-01 1.166060715913772583e-01 1.671385169029235840e-01
-2.067200243473052979e-01 -8.108223676681518555e-01 2.897140085697174072e-01 -3.486869037151336670e-01 -8.815068006515502930e-02 -2.827425301074981689e-01 -4.773783311247825623e-02 -6.576096266508102417e-02
-2.967202365398406982e-01 -4.650646150112152100e-01 3.704183101654052734e-01 -5.390140414237976074e-02 1.951055675745010376e-01 -4.646585583686828613e-01 3.930667638778686523e-01 -3.835122287273406982e-01
1.012131944298744202e-01 -3.807272911071777344e-01 -1.463547497987747192e-01 1.776812523603439331e-01 -1.203169748187065125e-01 -6.421674489974975586e-01 -5.132369995117187500e-01 -3.186611235141754150e-01
1.831640154123306274e-01 -7.174700498580932617e-01 1.933368444442749023e-01 -4.066161811351776123e-03 4.097484052181243896e-01 -4.434365034103393555e-01 -2.230321168899536133e-01 -4.359549377113580704e-03
-4.714563488960266113e-01 -1.759088188409805298e-01 -2.953744530677795410e-01 -1.668050140142440796e-01 -2.972038686275482178e-01 -5.327960848808288574e-01 -2.644786238670349121e-01 4.353900551795959473e-01
-2.896536588668823242e-01 -5.945037603378295898e-01 4.272060394287109375e-01 -1.032330021262168884e-01 3.243523538112640381e-01 -4.707308113574981689e-01 -1.299457624554634094e-02 -2.062606662511825562e-01
5.390410497784614563e-02 -5.673419833183288574e-01 5.739365220069885254e-01 -3.166185924783349037e-03 -2.346241623163223267e-01 -5.378867983818054199e-01 3.742819279432296753e-02 -5.732080433517694473e-03
3.773743752390146255e-03 -6.142418384552001953e-01 2.197675853967666626e-01 1.943975687026977539e-01 -2.138268649578094482e-01 -4.907918274402618408e-01 -1.872140169143676758e-01 -4.636344909667968750e-01
5.904008448123931885e-02 -6.964398622512817383e-01 2.030504643917083740e-01 2.320960462093353271e-01 -6.489860266447067261e-02 -6.278440356254577637e-01 8.776368922553956509e-04 -1.341151297092437744e-01
1.037569195032119751e-01 -2.819230556488037109e-01 -1.954034715890884399e-01 6.658236980438232422e-01 3.250023350119590759e-03 -6.046068668365478516e-01 2.503611147403717041e-01 -3.095178632065653801e-03
-8.132237941026687622e-02 -5.118184089660644531e-01 2.013349533081054688e-01 -3.626386225223541260e-01 -9.330076724290847778e-02 -7.402136325836181641e-01 2.310753613710403442e-02 4.723171889781951904e-02
-6.446269899606704712e-02 -5.887286067008972168e-01 -1.166102439165115356e-01 -2.806984186172485352e-01 -2.276978492736816406e-01 -5.659658312797546387e-01 2.676833868026733398e-01 3.362075984477996826e-01
2.714583873748779297e-01 -4.547247588634490967e-01 -4.815272055566310883e-03 -3.479174375534057617e-01 -1.870433241128921509e-01 -6.347490549087524414e-01 -3.767268061637878418e-01 1.365704387426376343e-01
-8.120482414960861206e-02 -5.838892459869384766e-01 -2.012954503297805786e-01 -4.683575779199600220e-02 -3.164687156677246094e-01 -3.081470727920532227e-01 -6.275518536567687988e-01 -1.443513333797454834e-01
-1.727410852909088135e-01 -4.298058748245239258e-01 -1.379860639572143555e-01 1.377722918987274170e-01 -6.288241744041442871e-01 -4.561535716056823730e-01 -3.241411745548248291e-01 1.970856338739395142e-01
-7.589316368103027344e-02 -2.985320687294006348e-01 -4.569287300109863281e-01 -2.608591318130493164e-01 3.203410506248474121e-01 -5.843213796615600586e-01 7.331393659114837646e-02 -4.229218363761901855e-01
-2.906579077243804932e-01 -6.164797544479370117e-01 -1.741589605808258057e-01 6.785763800144195557e-02 -1.351016610860824585e-01 -6.538759171962738037e-02 6.791908144950866699e-01 -1.292539536952972412e-01
2.852679789066314697e-01 -3.012928962707519531e-01 -2.097330838441848755e-01 -3.769409656524658203e-01 -2.229134887456893921e-01 -7.570911645889282227e-01 -1.096634194254875183e-01 8.287750184535980225e-02
3.324959427118301392e-03 -4.568558633327484131e-01 -3.241808712482452393e-02 -5.734908580780029297e-01 -4.035264551639556885e-01 -5.234150290489196777e-01 -3.512242576107382774e-03 1.565880924463272095e-01
6.822403520345687866e-02 -5.814758539199829102e-01 1.845347434282302856e-01 1.825319528579711914e-01 -1.311343759298324585e-01 -3.884139060974121094e-01 5.839207768440246582e-01 2.843155562877655029e-01
-3.085709214210510254e-01 -1.631895154714584351e-01 -2.709137499332427979e-01 2.688932120800018311e-01 3.712107539176940918e-01 -6.527979969978332520e-01 3.004481494426727295e-01 -2.797202765941619873e-01
-3.310367166996002197e-01 -1.853543519973754883e-01 -4.339371323585510254e-01 2.236383706331253052e-01 -1.526690870523452759e-01 -3.184876143932342529e-01 5.177920460700988770e-01 4.742278158664703369e-01
1.001122221350669861e-01 -5.781021118164062500e-01 9.835596382617950439e-02 -2.475814819335937500e-01 3.597850799560546875e-01 -6.542221307754516602e-01 -4.347139224410057068e-02 -1.595723032951354980e-01
6.929052621126174927e-02 -1.714357733726501465e-01 -1.512849926948547363e-01 -2.933585643768310547e-01 -5.814312696456909180e-01 -5.669268965721130371e-01 4.221018254756927490e-01 -1.386503279209136963e-01
-2.230193763971328735e-01 -5.460634231567382812e-01 -4.694975018501281738e-01 2.231292277574539185e-01 8.280629664659500122e-02 -3.601559102535247803e-01 -2.277178466320037842e-01 -4.398158490657806396e-01
-3.370431484654545784e-03 -4.880614876747131348e-01 -6.924822181463241577e-02 7.027308940887451172e-01 -3.399060368537902832e-01 -3.191445767879486084e-01 2.466397359967231750e-02 2.125111967325210571e-01
-2.530384659767150879e-01 -4.878736436367034912e-01 -2.858153358101844788e-02 1.581313312053680420e-01 -6.968468427658081055e-01 -4.252281785011291504e-01 -7.488014642149209976e-03 -7.521926611661911011e-02
