# Supplementary material for: Where is your field going? A machine learning approach to study the relative motion of the domains of physics
Source: PLoS One. 2020 Jun 18;15(6):e0233997. doi: 10.1371/journal.pone.0233997 (PMC7302634; doi:10.1371/journal.pone.0233997)
Supplement: S26 Data — (ZIP) [file pone.0233997.s026.zip › 25/Pacs4Run_25_VS_500_embeddings1988-1992ED8.txt]

1.364425271749496460e-01 3.843396008014678955e-01 -2.430337071418762207e-01 -2.152701765298843384e-01 -3.866305053234100342e-01 -6.294488906860351562e-01 3.028192222118377686e-01 -3.014485239982604980e-01
6.099933385848999023e-01 -2.364019453525543213e-01 -1.737921088933944702e-01 -1.036404743790626526e-01 -4.277244210243225098e-01 -1.661297827959060669e-01 5.628561973571777344e-01 -6.101406738162040710e-02
6.500533223152160645e-01 -1.469879597425460815e-01 -2.262256443500518799e-01 -1.126796156167984009e-01 -6.656595468521118164e-01 -9.938949346542358398e-02 -7.849674671888351440e-03 1.972506940364837646e-01
3.288050591945648193e-01 4.169775843620300293e-01 -4.150629937648773193e-01 2.541584372520446777e-01 -6.636772155761718750e-01 8.690839260816574097e-02 -1.321020871400833130e-01 -1.251862794160842896e-01
2.845894098281860352e-01 2.797689139842987061e-01 -5.553563833236694336e-01 2.808209061622619629e-01 -5.726713538169860840e-01 1.018259227275848389e-01 2.960985898971557617e-01 1.657163500785827637e-01
6.395704746246337891e-01 2.993850111961364746e-01 -2.496215254068374634e-01 5.156582221388816833e-02 -2.026744186878204346e-01 -8.693423867225646973e-02 1.832565069198608398e-01 -5.950888395309448242e-01
4.973980784416198730e-01 8.425343036651611328e-02 -4.264804348349571228e-02 1.800666749477386475e-01 -5.378221869468688965e-01 -1.148969754576683044e-01 6.324723362922668457e-01 -9.369249641895294189e-02
-9.977644681930541992e-02 4.661302268505096436e-01 2.363150566816329956e-01 -2.846499085426330566e-01 -3.223675787448883057e-01 7.494391500949859619e-02 7.254185676574707031e-01 -1.128510199487209320e-02
6.978514194488525391e-01 5.355011224746704102e-01 -3.479075729846954346e-01 5.117286741733551025e-02 -2.902814745903015137e-01 -2.260413765907287598e-02 -5.490568652749061584e-02 -1.216332912445068359e-01
1.124738603830337524e-01 6.150376796722412109e-01 -1.238391771912574768e-01 2.984728813171386719e-01 -6.079606413841247559e-01 -6.230285391211509705e-03 2.042168676853179932e-01 -3.054450154304504395e-01
-1.801247000694274902e-01 2.314803451299667358e-01 -4.783777296543121338e-01 2.276782095432281494e-01 -4.355210959911346436e-01 -1.107169389724731445e-01 6.521098017692565918e-01 7.813689857721328735e-02
5.871857404708862305e-01 5.243448168039321899e-02 -4.215083718299865723e-01 -2.084741592407226562e-01 -3.886370360851287842e-01 2.873899638652801514e-01 4.445882141590118408e-01 -6.503141950815916061e-03
1.565614044666290283e-01 5.341705679893493652e-01 -3.814793825149536133e-01 3.018279373645782471e-01 -6.059443950653076172e-01 1.588459499180316925e-02 -9.841088205575942993e-02 -2.764379084110260010e-01
4.007205963134765625e-01 3.511712253093719482e-01 -2.954134345054626465e-01 -9.270223975181579590e-02 -5.517961978912353516e-01 2.646017372608184814e-01 2.153284996747970581e-01 4.465192258358001709e-01
4.334271848201751709e-01 2.654423415660858154e-01 4.507996886968612671e-02 -3.003253638744354248e-01 -4.731003940105438232e-01 3.535156250000000000e-01 5.478123426437377930e-01 -2.362717129290103912e-02
8.358687162399291992e-01 1.734945476055145264e-01 -1.350912898778915405e-01 -2.118696570396423340e-01 -4.324648976325988770e-01 1.289906632155179977e-02 1.440213173627853394e-01 1.226451620459556580e-02
5.513783693313598633e-01 1.790515184402465820e-01 -4.443292319774627686e-01 -9.075699746608734131e-02 -4.651581346988677979e-01 5.730833485722541809e-02 1.160822510719299316e-01 4.744741022586822510e-01
2.815899066627025604e-02 2.991215288639068604e-01 -4.546360671520233154e-01 -2.392947226762771606e-01 1.896199770271778107e-02 -2.815022468566894531e-01 7.427041530609130859e-01 -1.206854507327079773e-01
4.524763822555541992e-01 2.141600400209426880e-01 -8.358545601367950439e-02 3.101394698023796082e-02 -6.975063085556030273e-01 2.939969599246978760e-01 4.082421362400054932e-01 -4.291199520230293274e-02
2.097146064043045044e-01 2.349263429641723633e-02 1.365210115909576416e-01 -3.696277365088462830e-02 -6.976330876350402832e-01 1.782680302858352661e-01 6.064553856849670410e-01 -2.218200564384460449e-01
5.124024748802185059e-01 4.555577784776687622e-02 -4.860017597675323486e-01 -2.635536156594753265e-02 -4.232104420661926270e-01 2.072391510009765625e-01 5.256609916687011719e-01 1.007290277630090714e-02
6.571635603904724121e-01 3.313393294811248779e-01 -9.440446645021438599e-02 -4.621096700429916382e-02 -3.086616694927215576e-01 5.254972726106643677e-02 5.741264224052429199e-01 1.401722729206085205e-01
4.082379043102264404e-01 3.791846632957458496e-01 -8.087363094091415405e-03 -1.026676073670387268e-01 -3.496944904327392578e-02 -3.116040825843811035e-01 7.554244399070739746e-01 -9.984319657087326050e-02
5.063503384590148926e-01 -1.325982622802257538e-02 -4.601154029369354248e-01 4.715378955006599426e-02 -3.977026045322418213e-01 1.746320724487304688e-01 4.491077363491058350e-01 -3.730177283287048340e-01
6.895367503166198730e-01 2.742832005023956299e-01 1.789933815598487854e-02 -3.232649713754653931e-02 -2.441129237413406372e-01 -9.828960895538330078e-02 5.881238579750061035e-01 -1.811093837022781372e-01
-2.232255041599273682e-01 6.907446384429931641e-01 -5.032314732670783997e-02 1.523934751749038696e-01 -4.806815981864929199e-01 -4.023754596710205078e-02 4.587658047676086426e-01 -6.438864022493362427e-02
2.816650867462158203e-01 1.306936293840408325e-01 1.267040818929672241e-01 -5.057868734002113342e-02 -9.332836270332336426e-01 1.090952530503273010e-01 1.516896951943635941e-02 4.267919808626174927e-02
7.526465654373168945e-01 3.513669371604919434e-01 6.547247618436813354e-02 -2.073860913515090942e-01 -4.132379889488220215e-01 1.033616885542869568e-01 2.798189520835876465e-01 -5.496188253164291382e-02
5.372843146324157715e-01 3.805203437805175781e-01 -3.939368426799774170e-01 -7.135938853025436401e-02 -3.749255836009979248e-01 2.121730893850326538e-01 -8.137051016092300415e-02 -4.626485705375671387e-01
5.829393267631530762e-01 1.493302583694458008e-01 1.365544274449348450e-02 -4.222740232944488525e-01 -5.025629401206970215e-01 2.846327424049377441e-01 9.736908227205276489e-02 -3.410488665103912354e-01
3.069698512554168701e-01 5.025736987590789795e-02 -6.114938259124755859e-01 -8.391113579273223877e-02 -4.186041355133056641e-01 3.663466572761535645e-01 4.550761282444000244e-01 7.579115033149719238e-02
6.998005509376525879e-01 7.986307144165039062e-02 -1.592312306165695190e-01 -6.092994939535856247e-03 -3.591621518135070801e-01 -1.833922863006591797e-01 1.160247772932052612e-01 -5.499249696731567383e-01
-2.940606176853179932e-01 -8.900890499353408813e-02 -4.260552823543548584e-01 -1.695144325494766235e-01 -8.018245697021484375e-01 -7.114931195974349976e-02 2.031747102737426758e-01 -7.799123972654342651e-02
4.479162395000457764e-03 1.734993606805801392e-01 -5.185196399688720703e-01 -4.539106488227844238e-01 -1.542208641767501831e-01 3.945296108722686768e-01 5.435212254524230957e-01 -1.418714523315429688e-01
4.337025582790374756e-01 -1.687144339084625244e-01 -3.778596594929695129e-02 -3.375584483146667480e-01 -8.059582710266113281e-01 3.024913184344768524e-02 -7.583634555339813232e-02 1.087619438767433167e-01
1.542784124612808228e-01 4.719579219818115234e-02 -4.164781272411346436e-01 -4.688102006912231445e-01 -3.007271885871887207e-01 -5.103438496589660645e-01 1.906550824642181396e-01 4.398827850818634033e-01
1.906642317771911621e-01 -5.237592756748199463e-02 -3.213112950325012207e-01 -3.351695835590362549e-02 -8.464277982711791992e-01 2.348786294460296631e-01 2.006075978279113770e-01 2.113960981369018555e-01
-5.421462282538414001e-02 2.734173834323883057e-02 -5.761150121688842773e-01 -3.762989044189453125e-01 -2.937694191932678223e-01 -4.479050636291503906e-01 3.531876504421234131e-01 3.333810567855834961e-01
-3.436008095741271973e-01 5.919609218835830688e-02 -5.162847042083740234e-01 7.334147393703460693e-02 -7.040260434150695801e-01 -2.065571397542953491e-02 3.309367299079895020e-01 -3.011478669941425323e-02
2.734749615192413330e-01 -5.904864147305488586e-02 -3.464127182960510254e-01 -4.409530200064182281e-03 -8.728413581848144531e-01 1.349228024482727051e-01 2.589096501469612122e-02 1.448346972465515137e-01
3.196349367499351501e-02 1.886555105447769165e-01 -5.554547905921936035e-01 3.445651233196258545e-01 -5.898219943046569824e-01 5.853377282619476318e-02 4.199130833148956299e-01 9.213639795780181885e-02
5.944083333015441895e-01 5.035479739308357239e-02 -4.742104113101959229e-01 -2.262361198663711548e-01 -3.708443939685821533e-01 3.371960222721099854e-01 3.418446481227874756e-01 5.058934330008924007e-04
-3.136011064052581787e-01 1.535898894071578979e-01 -3.325625658035278320e-01 1.710949838161468506e-02 -8.459096550941467285e-01 -6.480498611927032471e-02 1.721793860197067261e-01 1.332872658967971802e-01
-1.998811215162277222e-01 4.796278178691864014e-01 -3.072447478771209717e-01 -3.518405854701995850e-01 -4.295782744884490967e-01 -4.714236855506896973e-01 9.203696623444557190e-03 3.239614367485046387e-01
2.181551456451416016e-01 6.721792370080947876e-02 5.616751965135335922e-03 5.049441009759902954e-02 -7.421904802322387695e-01 1.873822063207626343e-01 5.994123816490173340e-01 -7.408923469483852386e-03
5.057945251464843750e-01 -9.825532883405685425e-02 -4.192956686019897461e-01 -4.555332064628601074e-01 -2.836436629295349121e-01 3.219768106937408447e-01 2.892148196697235107e-01 -2.888431847095489502e-01
3.863856196403503418e-02 4.279633164405822754e-01 -5.578417778015136719e-01 1.862330287694931030e-01 -6.211003661155700684e-01 2.620908021926879883e-01 -1.063057854771614075e-01 -6.104112789034843445e-02
2.477224767208099365e-01 4.465269446372985840e-01 -3.992411792278289795e-01 -6.817249581217765808e-03 -6.445387601852416992e-01 2.266317456960678101e-01 -1.220639329403638840e-02 3.359559178352355957e-01
6.018204092979431152e-01 -1.840866915881633759e-02 -2.130520343780517578e-01 2.472043037414550781e-02 -4.760524034500122070e-01 -1.690761744976043701e-02 1.750452071428298950e-01 -5.778567194938659668e-01
5.066782236099243164e-03 1.108851879835128784e-01 -4.902251660823822021e-01 -3.624494373798370361e-01 -3.889691457152366638e-02 -1.047994643449783325e-01 4.981375634670257568e-01 -5.961138606071472168e-01
5.872628092765808105e-01 1.875549405813217163e-01 1.410972978919744492e-02 -2.278032153844833374e-01 -2.709054052829742432e-01 -5.222899466753005981e-02 7.006621360778808594e-01 2.841560356318950653e-02
4.790145158767700195e-01 -6.580851227045059204e-02 -3.849300146102905273e-01 -1.963584572076797485e-01 -1.510931402444839478e-01 -1.328184548765420914e-02 4.511195421218872070e-01 -5.941145420074462891e-01
-2.706911265850067139e-01 -6.676443666219711304e-02 -3.582397401332855225e-01 -4.184375703334808350e-01 -5.696194767951965332e-01 -2.257983535528182983e-01 8.371227979660034180e-02 -4.861934483051300049e-01
-1.557130664587020874e-01 4.107369482517242432e-01 -3.751879334449768066e-01 -6.305756568908691406e-01 -3.141340911388397217e-01 -3.272662460803985596e-01 -2.735338173806667328e-02 2.492495626211166382e-01
-3.758162260055541992e-01 9.359480440616607666e-02 -1.035214737057685852e-01 -4.545084238052368164e-01 -6.905768513679504395e-01 -2.400464862585067749e-01 1.260687410831451416e-01 -2.868722975254058838e-01
3.731301128864288330e-01 -5.732692778110504150e-02 -1.721283048391342163e-02 8.932717889547348022e-02 -6.819787621498107910e-01 -1.261496730148792267e-02 5.904299020767211914e-01 -1.880167722702026367e-01
5.154132246971130371e-01 9.595526009798049927e-02 1.588977575302124023e-01 -4.037964046001434326e-01 -3.523731529712677002e-01 1.001118123531341553e-01 6.254302263259887695e-01 -1.071905121207237244e-01
-2.834519445896148682e-01 1.412146091461181641e-01 -5.561927556991577148e-01 -2.845676839351654053e-01 -5.227248072624206543e-01 -2.157184332609176636e-01 -1.866999268531799316e-01 -3.933848440647125244e-01
3.898874223232269287e-01 3.750708326697349548e-02 -2.963930368423461914e-01 -6.093651056289672852e-02 -7.050582170486450195e-01 3.036857545375823975e-01 3.900523185729980469e-01 1.163866221904754639e-01
5.059431195259094238e-01 1.666932106018066406e-01 -4.687647819519042969e-01 1.758024245500564575e-01 -1.709176748991012573e-01 -1.462825387716293335e-01 2.915799319744110107e-01 -5.744193792343139648e-01
4.978126883506774902e-01 1.493428200483322144e-01 1.242129802703857422e-01 -6.503106653690338135e-02 -6.420236229896545410e-01 1.527375429868698120e-01 5.227904915809631348e-01 -3.725877404212951660e-02
9.643233567476272583e-02 7.716550491750240326e-03 5.106199532747268677e-02 1.053456813097000122e-01 -9.410480856895446777e-01 9.627725929021835327e-02 9.742213040590286255e-02 -2.694522738456726074e-01
-5.480736121535301208e-02 5.373582839965820312e-01 -2.106447666883468628e-01 3.558137416839599609e-01 -5.811910629272460938e-01 8.430142886936664581e-03 2.584933936595916748e-01 -3.641355633735656738e-01
-2.224110215902328491e-01 -5.600024014711380005e-03 -2.123256772756576538e-01 6.257528066635131836e-02 -7.434386610984802246e-01 -5.544028878211975098e-01 1.814560592174530029e-01 -9.227330237627029419e-02
-3.396211862564086914e-01 2.204617559909820557e-01 -5.506839752197265625e-01 -4.119808971881866455e-01 -5.913605690002441406e-01 -7.374867796897888184e-02 -8.253265917301177979e-02 -3.339253365993499756e-02
8.153145909309387207e-01 2.382741719484329224e-01 -3.033733069896697998e-01 -1.969123184680938721e-01 -2.060995399951934814e-01 -3.108429908752441406e-02 -2.712401933968067169e-02 -3.217123150825500488e-01
1.426659077405929565e-01 6.636613011360168457e-01 -2.786254882812500000e-01 -3.586706817150115967e-01 1.518089473247528076e-01 -3.941653668880462646e-01 2.818462252616882324e-01 -2.739960253238677979e-01
5.318741798400878906e-01 8.966125547885894775e-02 -4.148897528648376465e-01 -1.348868012428283691e-01 -5.359055399894714355e-01 2.058418542146682739e-01 2.904857099056243896e-01 3.237209916114807129e-01
5.477601289749145508e-01 3.516807258129119873e-01 -5.152269005775451660e-01 1.456588953733444214e-01 -1.563614010810852051e-01 -1.983589679002761841e-01 6.373858451843261719e-02 -4.708997309207916260e-01
4.873760938644409180e-01 8.054028451442718506e-02 -2.119513005018234253e-01 -3.612687587738037109e-01 -4.005717933177947998e-01 3.318162560462951660e-01 5.028590559959411621e-01 2.389819622039794922e-01
-8.279506117105484009e-02 7.509801983833312988e-01 -3.304808139801025391e-01 2.177791744470596313e-01 -4.702686667442321777e-01 6.824401766061782837e-02 5.295645445585250854e-02 -2.095572054386138916e-01
-3.218942135572433472e-02 3.029722273349761963e-01 -6.329353451728820801e-01 -4.448156952857971191e-01 -2.161237746477127075e-01 -4.849904775619506836e-01 -1.591109931468963623e-01 -3.823481500148773193e-02
4.185812771320343018e-01 3.654123544692993164e-01 1.221025064587593079e-01 -1.975892633199691772e-01 -5.536230802536010742e-01 2.932892739772796631e-01 4.574918746948242188e-02 -4.926487207412719727e-01
4.503637924790382385e-02 3.972467780113220215e-01 -3.514340221881866455e-01 -5.002236962318420410e-01 6.580219417810440063e-02 -1.071466132998466492e-01 6.665190458297729492e-01 -7.986947149038314819e-02
1.990719437599182129e-01 4.542433619499206543e-01 1.287782192230224609e-01 -1.880299150943756104e-01 -7.628539949655532837e-02 -5.607041716575622559e-01 2.264827638864517212e-01 -5.749705433845520020e-01
6.339077353477478027e-01 5.825670361518859863e-01 -1.208504885435104370e-01 5.499230325222015381e-02 -2.523633539676666260e-01 -3.614282011985778809e-01 -1.881522834300994873e-01 -1.069049164652824402e-01
2.289127260446548462e-01 5.725919604301452637e-01 -3.105911798775196075e-02 2.683484256267547607e-01 -3.128456473350524902e-01 -6.522603631019592285e-01 -4.693115595728158951e-03 -1.530490517616271973e-01
4.110061824321746826e-01 -1.579147726297378540e-01 -4.802505671977996826e-01 -2.773576676845550537e-01 -4.962746500968933105e-01 2.008748501539230347e-01 3.473777770996093750e-01 3.020899891853332520e-01
4.622116386890411377e-01 2.618799209594726562e-01 2.117249667644500732e-01 -4.528739452362060547e-01 -3.661076128482818604e-01 1.946406960487365723e-01 5.438508391380310059e-01 -1.278487220406532288e-02
-1.483464706689119339e-02 9.051811695098876953e-02 -3.555663228034973145e-01 -4.834374487400054932e-01 -2.205810844898223877e-01 -6.174578666687011719e-01 3.794164955615997314e-01 2.399592399597167969e-01
3.635663092136383057e-01 4.938614964485168457e-01 -4.306828975677490234e-01 3.043165504932403564e-01 -2.937176823616027832e-01 -3.492131829261779785e-01 -5.579464882612228394e-02 -3.667302727699279785e-01
-5.875823646783828735e-02 3.090637922286987305e-01 -2.810657322406768799e-01 -5.989173054695129395e-01 -4.103200137615203857e-02 1.317063271999359131e-01 4.180593490600585938e-01 -5.191564559936523438e-01
4.426446259021759033e-01 1.003824323415756226e-01 -6.504759192466735840e-02 -5.690663456916809082e-01 -2.554370760917663574e-01 2.538268864154815674e-01 1.009899377822875977e-01 -5.710044503211975098e-01
6.280586719512939453e-01 -1.472070366144180298e-01 -9.047130495309829712e-02 2.033196389675140381e-02 -4.950922131538391113e-01 -1.526430100202560425e-01 5.150017142295837402e-01 -2.040365040302276611e-01
3.513279855251312256e-01 7.438185811042785645e-01 -4.354813694953918457e-01 -8.413401991128921509e-02 -1.524484157562255859e-01 1.016785204410552979e-01 -1.810293942689895630e-01 -2.454164922237396240e-01
6.861950755119323730e-01 2.734996378421783447e-01 -4.330183863639831543e-01 -3.019898235797882080e-01 -2.350295782089233398e-01 1.397722214460372925e-01 -1.563557237386703491e-01 -2.764225304126739502e-01
5.784558653831481934e-01 4.593946933746337891e-01 -9.011405706405639648e-02 -7.779957354068756104e-02 -5.875180959701538086e-01 2.970322072505950928e-01 6.422951072454452515e-02 5.138960480690002441e-02
-5.310770869255065918e-02 -4.261191003024578094e-03 -2.712789475917816162e-01 -4.189669787883758545e-01 -7.400287389755249023e-01 -3.127446472644805908e-01 -3.193522095680236816e-01 -2.446139790117740631e-02
1.581941358745098114e-02 6.306591033935546875e-01 -2.185547724366188049e-03 1.616031080484390259e-01 -6.321658492088317871e-01 2.168534249067306519e-01 2.012424767017364502e-01 -2.978940010070800781e-01
6.274904012680053711e-01 4.746227264404296875e-01 -2.357112057507038116e-02 -1.291925907135009766e-01 -5.227596163749694824e-01 1.788305789232254028e-01 -9.347409754991531372e-02 -2.230407297611236572e-01
3.674972653388977051e-01 3.613339960575103760e-01 -6.572031378746032715e-01 -1.439830362796783447e-01 -2.457402460277080536e-02 2.441713958978652954e-01 4.188089072704315186e-01 -2.147370576858520508e-01
1.487924605607986450e-01 3.231102824211120605e-01 2.032727301120758057e-01 -1.476032137870788574e-01 -1.562359333038330078e-01 -4.358248412609100342e-01 7.254589200019836426e-01 -2.640275955200195312e-01
-1.494531631469726562e-01 1.637722402811050415e-01 -7.743175625801086426e-01 -4.549901485443115234e-01 -3.594944477081298828e-01 -5.335782468318939209e-02 -9.681709110736846924e-02 -5.293104425072669983e-02
6.112745404243469238e-01 1.968118846416473389e-01 -1.838286407291889191e-02 -1.452097296714782715e-01 -4.785477817058563232e-01 1.791278272867202759e-01 5.522381067276000977e-01 -1.109169702976942062e-02
5.685948133468627930e-01 2.627527117729187012e-01 1.313902139663696289e-01 -5.020010098814964294e-02 -3.211258351802825928e-01 -1.281391233205795288e-01 6.839407682418823242e-01 2.368701808154582977e-02
3.089025989174842834e-02 2.662090361118316650e-01 -2.188889086246490479e-01 -6.885111927986145020e-01 2.889915555715560913e-02 -1.066172122955322266e-01 6.162090301513671875e-01 -1.195936352014541626e-01
4.600605964660644531e-01 7.562785744667053223e-01 -1.417200565338134766e-01 -2.520470006857067347e-04 -2.744370400905609131e-01 -7.132310420274734497e-02 -1.359048336744308472e-01 -3.121370077133178711e-01
4.520094394683837891e-01 3.352017700672149658e-01 9.637319296598434448e-02 -4.050917029380798340e-01 -4.913771748542785645e-01 4.132851362228393555e-01 3.022245466709136963e-01 7.965186238288879395e-02
2.491924539208412170e-02 8.067928552627563477e-01 1.010146066546440125e-01 -2.630704268813133240e-02 -4.231185615062713623e-01 -3.634553253650665283e-01 -1.624926030635833740e-01 -5.930556915700435638e-03
2.920686006546020508e-01 4.938836768269538879e-02 -3.761546313762664795e-02 1.403868943452835083e-01 -9.414196610450744629e-01 -5.039737373590469360e-02 2.004635334014892578e-02 -4.382450878620147705e-02
-2.283891737461090088e-01 2.073756605386734009e-02 -3.480855524539947510e-01 -4.695170223712921143e-01 -7.607250213623046875e-01 8.339110016822814941e-02 -9.207323193550109863e-02 -1.080019325017929077e-01
1.890531629323959351e-01 9.919750504195690155e-03 -4.753086566925048828e-01 -2.551734149456024170e-01 -2.641525864601135254e-01 -7.077600955963134766e-01 2.101987451314926147e-01 2.413384020328521729e-01
6.396452188491821289e-01 2.796880006790161133e-01 -4.178057014942169189e-01 1.501791179180145264e-01 -3.834145367145538330e-01 -4.481207579374313354e-02 2.988111376762390137e-01 2.778674066066741943e-01
4.139961898326873779e-01 4.307599067687988281e-01 -3.234702050685882568e-01 -1.164819225668907166e-01 -4.854322075843811035e-01 1.612275540828704834e-01 -3.335683643817901611e-01 -3.898017406463623047e-01
-4.875808209180831909e-02 1.128505617380142212e-01 -5.289637446403503418e-01 -5.633456110954284668e-01 -4.914487600326538086e-01 -1.016882807016372681e-01 -1.683120243251323700e-02 3.682128489017486572e-01
1.277145445346832275e-01 4.436272382736206055e-01 -3.294466733932495117e-01 1.119688749313354492e-01 -3.815228641033172607e-01 1.753003895282745361e-01 1.426217257976531982e-01 -6.849677562713623047e-01
8.638728260993957520e-01 1.708083152770996094e-01 -1.299026757478713989e-01 -1.070685833692550659e-01 -3.789112269878387451e-01 -4.095537215471267700e-02 7.130370289087295532e-02 -2.141835093498229980e-01
-2.695927619934082031e-01 -3.151804581284523010e-02 -8.864833414554595947e-02 -5.691820383071899414e-01 -5.321518182754516602e-01 -4.431598484516143799e-01 2.387296259403228760e-01 -2.406900525093078613e-01
2.032858431339263916e-01 6.870583295822143555e-01 9.108628332614898682e-02 1.347258090972900391e-01 -4.412952661514282227e-01 -4.896513223648071289e-01 1.560974568128585815e-01 -3.621901944279670715e-02
4.962507486343383789e-01 -8.314928412437438965e-02 -4.355123341083526611e-01 -4.515916109085083008e-02 -3.290957212448120117e-01 -9.567621350288391113e-02 7.313270121812820435e-02 -6.574988365173339844e-01
7.115591764450073242e-01 3.774979114532470703e-01 -1.318736672401428223e-01 -3.311717510223388672e-01 -3.454973995685577393e-01 2.030186355113983154e-01 -6.147611513733863831e-02 -2.444365024566650391e-01
-1.889376938343048096e-01 2.377847731113433838e-01 -4.516605734825134277e-01 -6.974488496780395508e-01 -3.412870466709136963e-01 -2.495929300785064697e-01 7.143978029489517212e-02 1.828981786966323853e-01
8.308787345886230469e-01 3.235827684402465820e-01 -2.954840362071990967e-01 -2.414405643939971924e-01 -2.091778516769409180e-01 7.575611025094985962e-02 7.125529646873474121e-02 6.898284703493118286e-02
-1.837911754846572876e-01 -4.932836443185806274e-02 -1.897305846214294434e-01 -4.567670449614524841e-02 -6.351730227470397949e-01 -6.857722401618957520e-01 2.026793360710144043e-01 -1.043833345174789429e-01
-2.420509904623031616e-01 -5.608705431222915649e-02 -4.124303758144378662e-01 -5.684251189231872559e-01 -6.569004058837890625e-01 -9.030696004629135132e-02 2.788235805928707123e-02 -6.788707524538040161e-02
-1.714103668928146362e-01 4.141524732112884521e-01 -5.484007000923156738e-01 -2.691930532455444336e-01 -1.904055178165435791e-01 3.399978578090667725e-01 5.176200866699218750e-01 7.813320308923721313e-02
-2.100357711315155029e-01 1.053372584283351898e-02 -3.801740109920501709e-01 1.688918918371200562e-01 -4.311901330947875977e-01 -5.592294931411743164e-01 3.620807826519012451e-01 -3.910911679267883301e-01
1.590199321508407593e-01 6.126704812049865723e-01 -2.257577842101454735e-03 -4.714951813220977783e-01 1.025557443499565125e-01 -5.121598839759826660e-01 2.578240931034088135e-01 -1.942574679851531982e-01
2.541771829128265381e-01 3.172202408313751221e-01 -7.525651454925537109e-01 2.672853767871856689e-01 -3.970491886138916016e-01 -1.651682108640670776e-01 -4.809968173503875732e-02 9.862682968378067017e-02
-2.845581173896789551e-01 2.355389110743999481e-02 -5.308705568313598633e-01 1.745157092809677124e-01 -6.220781207084655762e-01 -3.442703485488891602e-01 1.772911697626113892e-01 -2.631673812866210938e-01
-8.038722723722457886e-02 9.950529038906097412e-02 -3.424790799617767334e-01 -4.679108560085296631e-01 -1.686388552188873291e-01 8.583505451679229736e-02 3.211416006088256836e-01 -7.130677103996276855e-01
5.635509490966796875e-01 1.804006546735763550e-01 -5.425163507461547852e-01 -1.698667109012603760e-01 -4.419919252395629883e-01 8.311425149440765381e-02 -5.440706387162208557e-02 3.485141992568969727e-01
5.972722172737121582e-01 5.022537708282470703e-01 -4.566792249679565430e-01 -1.594423204660415649e-01 -2.948335707187652588e-01 1.983664184808731079e-01 -1.622158735990524292e-01 -6.662891060113906860e-02
9.851709753274917603e-02 4.646878540515899658e-01 -3.142350316047668457e-01 -1.620528399944305420e-01 2.848261222243309021e-02 -3.700763732194900513e-02 6.938607692718505859e-01 -4.071010947227478027e-01
4.917353093624114990e-01 -1.693098396062850952e-01 -2.156207151710987091e-02 -8.969357609748840332e-02 -8.387371301651000977e-01 -3.272352367639541626e-02 5.817713588476181030e-02 -1.143912672996520996e-01
-3.420813381671905518e-01 -1.122406944632530212e-01 -5.541917085647583008e-01 -2.845031619071960449e-01 -4.513252973556518555e-01 -8.838144689798355103e-02 4.796156287193298340e-01 -2.019282877445220947e-01
5.834676623344421387e-01 3.565848767757415771e-01 -3.196589052677154541e-01 -3.330974876880645752e-01 -3.705187439918518066e-01 3.812731504440307617e-01 9.041460603475570679e-02 1.686674356460571289e-01
-3.246093690395355225e-01 7.030657678842544556e-02 -2.105083912611007690e-01 1.246000751852989197e-01 -6.278747320175170898e-01 -2.941944599151611328e-01 3.968025147914886475e-01 -4.377413988113403320e-01
7.411952316761016846e-02 1.181220710277557373e-01 -6.876682639122009277e-01 -6.301930546760559082e-01 -2.853584587574005127e-01 -5.722593143582344055e-02 -9.140394628047943115e-02 1.321501284837722778e-01
-4.327866435050964355e-02 2.669823765754699707e-01 -6.477001905441284180e-01 -2.539242804050445557e-01 -1.633691340684890747e-01 2.316324859857559204e-01 5.989222526550292969e-01 6.167090684175491333e-02
1.935279741883277893e-02 2.673372924327850342e-01 -6.941361427307128906e-01 -5.447782874107360840e-01 -2.564848065376281738e-01 -2.160353660583496094e-01 -1.329842954874038696e-01 1.393092870712280273e-01
-7.049555331468582153e-02 1.881711999885737896e-03 -1.328623145818710327e-01 -7.136138677597045898e-01 -3.988043665885925293e-01 -4.580848515033721924e-01 2.541206479072570801e-01 1.861873716115951538e-01
-2.588333189487457275e-01 8.311308175325393677e-02 -5.271708965301513672e-01 2.574905455112457275e-01 -5.106465816497802734e-01 -2.681386172771453857e-01 4.915261864662170410e-01 -8.735384047031402588e-02
-1.241967529058456421e-01 4.349782168865203857e-01 -4.977223575115203857e-01 -3.725258409976959229e-01 -5.470872670412063599e-02 1.534793227910995483e-01 5.938948988914489746e-01 -1.720638722181320190e-01
-1.094521060585975647e-01 1.610030382871627808e-01 -5.765073895454406738e-01 -3.631466329097747803e-01 -1.553595364093780518e-01 8.612478151917457581e-03 6.881911754608154297e-01 -6.659639999270439148e-03
4.434919953346252441e-01 8.121443912386894226e-03 -2.415336817502975464e-01 -2.709576487541198730e-01 -4.151383340358734131e-01 3.039703965187072754e-01 6.376578807830810547e-01 1.211590785533189774e-02
4.730308055877685547e-01 7.201007008552551270e-01 -4.605060815811157227e-01 -4.556769877672195435e-02 -7.957786321640014648e-02 9.292110055685043335e-02 -4.885809496045112610e-03 -1.690084636211395264e-01
-1.601669639348983765e-01 3.717129826545715332e-01 -3.838739991188049316e-01 -6.844299435615539551e-01 -3.512996733188629150e-01 -7.499514520168304443e-02 -2.400374226272106171e-02 3.012648522853851318e-01
-1.034653708338737488e-01 -7.034500688314437866e-02 -6.919664144515991211e-01 -4.799599647521972656e-01 -2.118615359067916870e-01 5.587438587099313736e-03 4.343616962432861328e-01 -2.039141654968261719e-01
1.837897747755050659e-01 4.644163250923156738e-01 -2.231091707944869995e-01 -3.983008265495300293e-01 1.349648088216781616e-01 -5.288777351379394531e-01 2.884335219860076904e-01 -4.012439846992492676e-01
7.923617959022521973e-02 4.785940423607826233e-02 -5.308629870414733887e-01 -5.355666875839233398e-01 -2.937474548816680908e-01 -5.627284646034240723e-01 4.839598014950752258e-02 1.322524696588516235e-01
3.571481406688690186e-01 4.837926924228668213e-01 -3.037751019001007080e-01 -3.349569737911224365e-01 8.460419625043869019e-02 1.448800414800643921e-01 5.136937499046325684e-01 -3.766762316226959229e-01
7.459212541580200195e-01 4.062646627426147461e-01 1.697563976049423218e-01 -2.965857386589050293e-01 -3.997790217399597168e-01 -1.447631791234016418e-02 2.170523628592491150e-02 3.558172285556793213e-02
-1.904049068689346313e-01 8.586456626653671265e-02 -5.515916347503662109e-01 -6.123872399330139160e-01 -5.194002389907836914e-01 -6.858680397272109985e-02 -5.118760094046592712e-02 -9.028895874507725239e-04
7.156967520713806152e-01 4.373789429664611816e-01 -7.615764439105987549e-02 -2.966377139091491699e-01 -3.771816492080688477e-01 1.408890783786773682e-01 -8.586516976356506348e-02 -1.821962147951126099e-01
1.724506467580795288e-01 9.245251119136810303e-02 -3.959178030490875244e-01 -2.773056030273437500e-01 -2.498219460248947144e-01 -7.585888504981994629e-01 2.021465748548507690e-01 2.221097350120544434e-01
-3.829526901245117188e-02 5.132719278335571289e-01 -5.132758021354675293e-01 2.654007375240325928e-01 -5.536551475524902344e-01 2.060684412717819214e-01 1.977678239345550537e-01 -1.143914759159088135e-01
3.854053914546966553e-01 -3.212915956974029541e-01 -2.558168470859527588e-01 -3.997245058417320251e-02 -4.380975067615509033e-01 -1.506244093179702759e-01 4.599203765392303467e-01 -5.050252079963684082e-01
-5.524445325136184692e-02 1.976890675723552704e-02 -2.935478389263153076e-01 -6.547255516052246094e-01 -6.208778619766235352e-01 -1.717212945222854614e-01 -2.489057034254074097e-01 6.920861452817916870e-02
-2.088788747787475586e-01 3.663997352123260498e-01 -2.915112078189849854e-01 -4.485284686088562012e-01 -1.202975139021873474e-01 -3.904156154021620750e-03 7.139312624931335449e-01 -1.085345670580863953e-01
-2.790610790252685547e-01 7.282087206840515137e-01 4.962130263447761536e-02 5.298442766070365906e-02 -5.062123537063598633e-01 -3.617194667458534241e-02 3.553653061389923096e-01 -5.218632891774177551e-02
4.290300011634826660e-01 6.913749575614929199e-01 -3.726783692836761475e-01 1.502299904823303223e-01 -2.071600556373596191e-01 1.496161222457885742e-01 3.088396489620208740e-01 -1.256717294454574585e-01
-2.338100671768188477e-01 8.498893678188323975e-02 -1.894254982471466064e-01 -2.120762616395950317e-01 -4.814713597297668457e-01 -7.442673444747924805e-01 1.676317155361175537e-01 -2.083325684070587158e-01
7.193973064422607422e-01 2.689289748668670654e-01 -2.063503861427307129e-01 -3.936580121517181396e-01 -1.400458663702011108e-01 1.188149750232696533e-01 4.147413372993469238e-01 8.280967921018600464e-02
2.541963160037994385e-01 4.207438826560974121e-01 -1.275734603404998779e-01 -3.034093976020812988e-02 -4.508728682994842529e-01 -6.283005326986312866e-02 -3.275158107280731201e-01 -6.531942486763000488e-01
6.582366228103637695e-01 3.268557190895080566e-01 -1.475815176963806152e-01 -1.378884613513946533e-01 -5.753471255302429199e-01 2.648253738880157471e-01 3.103400208055973053e-02 1.302937716245651245e-01
7.046925425529479980e-01 5.531037449836730957e-01 2.275356091558933258e-02 4.168174043297767639e-02 -3.893837332725524902e-01 -1.481633186340332031e-01 -1.267045363783836365e-02 1.466186493635177612e-01
-2.419637888669967651e-01 1.155898198485374451e-01 -1.863341629505157471e-01 -5.095093250274658203e-01 -7.929800748825073242e-01 6.909231841564178467e-02 5.421557929366827011e-03 -1.231689006090164185e-02
5.188135430216789246e-02 3.777592182159423828e-01 7.323278486728668213e-02 -2.655488848686218262e-01 -9.339028596878051758e-02 -4.480600357055664062e-01 7.498894929885864258e-01 -8.314673602581024170e-02
1.732877492904663086e-01 6.380510330200195312e-01 -1.579609513282775879e-01 -4.415171146392822266e-01 1.058902740478515625e-01 -5.374660491943359375e-01 1.419506072998046875e-01 -1.508003175258636475e-01
7.623695135116577148e-01 2.658738791942596436e-01 2.788303419947624207e-02 -2.016390264034271240e-01 -5.098479986190795898e-01 3.911206871271133423e-02 -1.078354753553867340e-02 -2.123136520385742188e-01
-2.159346342086791992e-01 2.760356664657592773e-01 -6.048536300659179688e-01 -2.442176342010498047e-01 -1.324050128459930420e-01 -6.127120926976203918e-03 3.615081012248992920e-01 -5.508444905281066895e-01
-7.483331859111785889e-02 8.192760944366455078e-01 -1.870681643486022949e-01 1.931099146604537964e-01 -4.534513056278228760e-01 1.092670261859893799e-01 1.299979388713836670e-01 1.282339096069335938e-01
4.025721848011016846e-01 4.957586526870727539e-01 -3.977365195751190186e-01 1.566753685474395752e-01 -4.345282614231109619e-01 5.474955961108207703e-02 2.382013052701950073e-01 4.010804891586303711e-01
-2.289959639310836792e-01 1.964577883481979370e-01 -6.630322933197021484e-01 -2.146013081073760986e-01 -4.539060294628143311e-01 -4.616334438323974609e-01 -4.334167763590812683e-02 4.780289903283119202e-02
-1.937831789255142212e-01 -5.015479773283004761e-02 -2.329937070608139038e-01 -5.331626534461975098e-01 -7.789072394371032715e-01 -5.228260904550552368e-02 -1.018862798810005188e-02 -1.088597103953361511e-01
1.272888854146003723e-02 2.770067453384399414e-01 -4.450718164443969727e-01 -5.533463954925537109e-01 -2.333920449018478394e-01 -5.717586874961853027e-01 -2.310324460268020630e-02 1.921206563711166382e-01
-1.183862760663032532e-01 3.545668721199035645e-01 -3.357904553413391113e-01 -7.647439837455749512e-01 -2.468404620885848999e-01 -2.188053131103515625e-01 1.651571015827357769e-03 2.320985049009323120e-01
1.714612543582916260e-02 5.347491502761840820e-01 -2.918733060359954834e-01 -4.605117142200469971e-01 1.166436821222305298e-01 -4.449705779552459717e-01 3.188298046588897705e-01 -3.212961554527282715e-01
-8.360444009304046631e-02 7.935147285461425781e-01 -3.258548676967620850e-01 -1.116623580455780029e-01 -2.085873037576675415e-01 -4.583152383565902710e-02 -7.610771059989929199e-02 -4.396512210369110107e-01
5.373459458351135254e-01 6.829228997230529785e-01 -2.222071588039398193e-01 1.368124186992645264e-01 -3.591158092021942139e-01 8.883445709943771362e-02 3.893653675913810730e-02 -1.959856897592544556e-01
-1.179719418287277222e-01 3.539267480373382568e-01 -4.576642811298370361e-01 -5.213080048561096191e-01 -1.821917295455932617e-01 -5.479470491409301758e-01 1.272798925638198853e-01 1.730896383523941040e-01
1.039130836725234985e-01 9.329250454902648926e-02 -5.197835564613342285e-01 -4.176907539367675781e-01 -2.587157487869262695e-01 -6.660565733909606934e-01 1.041804105043411255e-01 1.201637461781501770e-01
-9.774198383092880249e-02 4.074347019195556641e-01 -4.951634109020233154e-01 -2.219287157058715820e-01 -3.358272016048431396e-01 -6.157018542289733887e-01 -1.567266732454299927e-01 1.165005341172218323e-01
1.141926124691963196e-01 7.667187601327896118e-02 -5.594151020050048828e-01 -4.259144067764282227e-01 -2.726491391658782959e-01 -5.968930721282958984e-01 1.170222535729408264e-01 2.059617042541503906e-01
-9.430637210607528687e-02 7.136262953281402588e-02 -4.187732636928558350e-01 -5.387482643127441406e-01 -9.146311134099960327e-02 -1.102851927280426025e-01 7.052897214889526367e-01 4.930507764220237732e-02
5.255650281906127930e-01 5.496022105216979980e-01 3.159454762935638428e-01 -1.774633526802062988e-01 -3.502207696437835693e-01 -1.445892304182052612e-01 3.831040263175964355e-01 8.652532473206520081e-03
4.481326416134834290e-02 5.453016757965087891e-01 -3.262068629264831543e-01 -2.062920033931732178e-01 -1.325677186250686646e-01 3.428582847118377686e-01 6.034891009330749512e-01 -2.287913709878921509e-01
-2.735304832458496094e-01 -1.361453980207443237e-01 -2.495633959770202637e-01 -1.712090224027633667e-01 -7.921819090843200684e-01 -2.931692898273468018e-01 1.616685241460800171e-01 -2.746160030364990234e-01
-2.078055888414382935e-01 1.760642826557159424e-01 -3.254302442073822021e-01 -6.734262108802795410e-01 -5.865388512611389160e-01 -1.028974056243896484e-01 -9.874214231967926025e-02 4.522213712334632874e-02
2.573267817497253418e-01 5.137550234794616699e-01 -4.868070483207702637e-01 -3.326795697212219238e-01 8.457084745168685913e-02 2.742631435394287109e-01 3.678764104843139648e-01 -3.232279121875762939e-01
1.450595725327730179e-02 1.898284852504730225e-01 -5.317437052726745605e-01 -4.351345598697662354e-01 -2.374009229242801666e-02 -4.334208369255065918e-02 4.010125696659088135e-01 -5.730690956115722656e-01
-7.267294824123382568e-02 7.800636291503906250e-01 -2.586431205272674561e-01 2.101526409387588501e-01 -5.112504959106445312e-01 3.146110475063323975e-02 1.099219471216201782e-01 -2.663700841367244720e-02
3.264917433261871338e-01 4.664403200149536133e-01 -3.336578011512756348e-01 -2.582690715789794922e-01 3.036637790501117706e-02 1.023314371705055237e-01 5.834863781929016113e-01 -3.820419907569885254e-01
-2.203010171651840210e-01 -1.331200748682022095e-01 -2.337254434823989868e-01 -5.826442241668701172e-01 -5.892750024795532227e-01 -2.837701737880706787e-01 1.786647886037826538e-01 -2.827596068382263184e-01
1.645792871713638306e-01 8.386414498090744019e-02 -5.648195743560791016e-01 -3.614633679389953613e-01 -2.483353763818740845e-01 -5.841651558876037598e-01 1.620355546474456787e-01 2.950064837932586670e-01
4.976845979690551758e-01 8.008322715759277344e-01 -2.317105680704116821e-01 2.136826328933238983e-02 -1.500731706619262695e-01 3.832800686359405518e-02 1.659097075462341309e-01 -7.289897650480270386e-02
1.756207048892974854e-01 6.389910578727722168e-01 -2.689637839794158936e-01 2.163309603929519653e-01 -3.889667689800262451e-01 -2.430844604969024658e-01 -1.340499073266983032e-01 -4.619014561176300049e-01
9.029359370470046997e-02 1.673447433859109879e-03 -4.400143325328826904e-01 -3.618333935737609863e-01 -2.684131264686584473e-01 -7.307925224304199219e-01 2.112174928188323975e-01 1.288097649812698364e-01
7.222914099693298340e-01 6.366449594497680664e-01 -1.479258178733289242e-03 -5.167347379028797150e-03 -2.343620806932449341e-01 -8.852074295282363892e-02 7.615935057401657104e-02 -6.624022871255874634e-02
4.884673953056335449e-01 2.350409477949142456e-01 -6.905480027198791504e-01 2.398550659418106079e-01 -1.571285277605056763e-01 -3.822393715381622314e-01 1.049408037215471268e-02 2.935864217579364777e-02
-2.516847550868988037e-01 5.320661067962646484e-01 -2.270125299692153931e-01 1.805188804864883423e-01 -4.876345694065093994e-01 3.744414821267127991e-02 5.734232068061828613e-01 -3.788125514984130859e-02
6.003510951995849609e-01 2.222871631383895874e-01 -2.229421585798263550e-02 4.362656921148300171e-02 -4.156895577907562256e-01 -7.784843444824218750e-02 1.374698728322982788e-01 -6.245082020759582520e-01
1.786031872034072876e-01 3.290037214756011963e-01 -5.773906707763671875e-01 -6.746237277984619141e-01 9.131784900091588497e-04 -2.007023692131042480e-01 5.301837623119354248e-02 1.681286841630935669e-01
-7.864309102296829224e-02 6.011701002717018127e-02 -6.957794427871704102e-01 -6.084171533584594727e-01 -2.848958373069763184e-01 -1.213439404964447021e-01 1.528005152940750122e-01 1.291621625423431396e-01
-2.858951687812805176e-01 1.946969702839851379e-02 -5.886077284812927246e-01 -3.796471357345581055e-01 -6.451499462127685547e-01 2.749145962297916412e-02 6.723951548337936401e-02 -7.614920288324356079e-02
1.136093214154243469e-01 3.127508163452148438e-01 -6.303666234016418457e-01 -2.884805798530578613e-01 -2.823001705110073090e-02 2.117121368646621704e-01 3.187548220157623291e-01 -5.113444924354553223e-01
-2.242016494274139404e-01 5.208443999290466309e-01 -4.771358668804168701e-01 2.517071068286895752e-01 -3.875117003917694092e-01 -4.237619694322347641e-03 4.830149710178375244e-01 -6.287340819835662842e-02
-8.579621464014053345e-02 1.733202487230300903e-01 -1.892763227224349976e-01 -4.499111473560333252e-01 -1.040564253926277161e-01 -2.074470520019531250e-01 8.005104064941406250e-01 -1.722634732723236084e-01
-8.933957666158676147e-02 -1.087764129042625427e-01 4.066130891442298889e-02 -5.826367735862731934e-01 -5.222503542900085449e-01 -5.465294122695922852e-01 2.121378928422927856e-01 -1.504160165786743164e-01
-1.496300250291824341e-01 7.442842423915863037e-02 -2.099987417459487915e-01 -4.618170559406280518e-01 -7.936936616897583008e-01 -9.918656945228576660e-02 -2.522368431091308594e-01 -1.062343269586563110e-01
-2.791046202182769775e-01 2.355495691299438477e-01 -3.812946677207946777e-01 3.438158333301544189e-01 -6.846269965171813965e-01 -9.011849015951156616e-02 3.515476882457733154e-01 -5.099769681692123413e-02
4.616037383675575256e-02 -9.315115399658679962e-03 -7.523636817932128906e-01 -5.095338821411132812e-01 -2.862019240856170654e-01 -1.180923804640769958e-01 1.340442746877670288e-01 2.414156794548034668e-01
-1.497199535369873047e-01 5.809834599494934082e-02 -6.336088776588439941e-01 -1.031269133090972900e-01 -4.968660771846771240e-01 -1.248314529657363892e-01 5.068061351776123047e-01 -2.068860083818435669e-01
6.369989514350891113e-01 4.753847122192382812e-01 -4.418126344680786133e-01 -3.413323163986206055e-01 -1.064868494868278503e-01 1.976955980062484741e-01 -7.265272736549377441e-02 2.888347208499908447e-02
5.244121551513671875e-01 1.758887469768524170e-01 2.404253184795379639e-01 -3.406387940049171448e-02 -5.466122031211853027e-01 2.087664604187011719e-02 5.548149347305297852e-01 -1.674814224243164062e-01
2.292104661464691162e-01 -8.170969039201736450e-02 -3.151863217353820801e-01 3.382611321285367012e-03 -9.011855125427246094e-01 1.631530672311782837e-01 3.476082906126976013e-02 3.833867982029914856e-02
5.757489204406738281e-01 4.849922358989715576e-01 -4.316397905349731445e-01 2.899974584579467773e-02 -2.780098915100097656e-01 1.165642291307449341e-01 -1.002316027879714966e-01 -3.810755908489227295e-01
2.101421542465686798e-02 5.591267943382263184e-01 2.482289373874664307e-01 -4.918359816074371338e-01 -1.539873778820037842e-01 -5.127367377281188965e-01 2.345864027738571167e-01 -2.043861746788024902e-01
-3.809786587953567505e-02 5.627679824829101562e-01 -3.740680813789367676e-01 -4.684357345104217529e-01 8.022774755954742432e-02 -2.030093967914581299e-01 2.408448904752731323e-01 -4.656459987163543701e-01
4.618515968322753906e-01 -1.294482350349426270e-01 -2.913717329502105713e-01 -1.758668869733810425e-01 -7.821025848388671875e-01 1.769215911626815796e-01 5.146142840385437012e-02 9.206292033195495605e-02
6.025317907333374023e-01 3.194881975650787354e-01 -6.179039478302001953e-01 -1.055204048752784729e-01 -2.926850616931915283e-01 -1.228132471442222595e-02 -2.158446758985519409e-01 9.766589850187301636e-02
4.879103899002075195e-01 5.107973814010620117e-01 -3.029665052890777588e-01 -1.118668243288993835e-01 -4.352822601795196533e-01 3.030954301357269287e-01 -1.826946288347244263e-01 -2.863769829273223877e-01
-1.609926521778106689e-01 2.474804371595382690e-01 -1.360148042440414429e-01 -4.989209175109863281e-01 -6.884901523590087891e-01 -1.405199170112609863e-01 -3.594402968883514404e-01 -1.498360335826873779e-01
2.033391892910003662e-01 4.151771664619445801e-01 1.672842204570770264e-01 -2.260254323482513428e-01 -1.824268698692321777e-01 -3.637980520725250244e-01 7.091505527496337891e-01 1.966887116432189941e-01
3.973858654499053955e-01 1.889130473136901855e-01 -7.273042798042297363e-01 2.977515459060668945e-01 -3.347594738006591797e-01 -1.858279556035995483e-01 1.407229453325271606e-01 1.495660990476608276e-01
2.182701230049133301e-01 3.129239082336425781e-01 2.455723285675048828e-01 1.756158322095870972e-01 -7.129878401756286621e-01 1.079740822315216064e-01 4.827005565166473389e-01 -1.013913899660110474e-01
-2.952231466770172119e-01 5.225613117218017578e-01 -5.280633568763732910e-01 -1.258205473423004150e-01 -3.093635141849517822e-01 -1.014051586389541626e-01 4.799641668796539307e-01 9.347175806760787964e-02
6.921303272247314453e-01 1.084046363830566406e-01 -3.311752676963806152e-01 -3.630026578903198242e-01 -4.274589121341705322e-01 2.357541322708129883e-01 -1.381431668996810913e-01 -1.018413379788398743e-01
-2.992045581340789795e-01 3.302157521247863770e-01 -4.618141353130340576e-01 2.362696230411529541e-01 -4.392147362232208252e-01 -5.791489034891128540e-02 5.762312412261962891e-01 6.350097805261611938e-02
5.999809503555297852e-01 6.276782155036926270e-01 1.219487264752388000e-01 7.294719666242599487e-02 -4.409361481666564941e-01 7.613964378833770752e-02 1.599641144275665283e-01 -6.297123618423938751e-03
3.404334783554077148e-01 7.593691945075988770e-01 -3.047123551368713379e-01 8.592711389064788818e-02 -3.309786319732666016e-01 4.182436317205429077e-02 -2.394795976579189301e-02 -3.088053464889526367e-01
-8.097851276397705078e-02 -1.261519193649291992e-01 -1.281126402318477631e-02 1.437717396765947342e-02 -4.584141075611114502e-01 -5.733861923217773438e-01 5.684201717376708984e-01 -3.393235802650451660e-01
3.459381759166717529e-01 1.110476106405258179e-01 1.857637465000152588e-01 -6.091761589050292969e-01 -4.019825756549835205e-01 3.050990700721740723e-01 4.474500119686126709e-01 8.662880957126617432e-02
5.543450713157653809e-01 1.433868259191513062e-01 -1.508579105138778687e-01 -2.794067561626434326e-01 -1.452138423919677734e-01 -9.775386750698089600e-02 6.899303197860717773e-01 -2.543005049228668213e-01
2.323953658342361450e-01 6.485351920127868652e-01 -5.460273623466491699e-01 -8.145047724246978760e-02 -2.814935743808746338e-01 2.182270735502243042e-01 -2.488102167844772339e-01 -1.784547269344329834e-01
-1.624535024166107178e-01 2.423792704939842224e-02 -1.489554494619369507e-01 -1.850907951593399048e-01 -5.659415721893310547e-01 -5.839789509773254395e-01 -2.476707100868225098e-03 -5.052202939987182617e-01
2.454416304826736450e-01 4.923072457313537598e-01 2.707327902317047119e-01 -1.091434806585311890e-01 -3.742071986198425293e-01 -3.325186669826507568e-01 5.262370109558105469e-01 2.909612953662872314e-01
5.780240297317504883e-01 1.716489940881729126e-01 -4.209955632686614990e-01 8.583521842956542969e-02 -2.178094238042831421e-01 -5.976294167339801788e-03 3.056332170963287354e-01 -5.576124191284179688e-01
2.693179063498973846e-02 6.852559447288513184e-01 -1.117107719182968140e-01 -4.050604403018951416e-01 7.509247213602066040e-02 -5.166712999343872070e-01 1.638455092906951904e-01 -2.317586988210678101e-01
4.020720124244689941e-01 -1.240765303373336792e-01 -2.790377140045166016e-01 -6.691254973411560059e-01 -1.702383309602737427e-01 2.703704535961151123e-01 2.426041215658187866e-01 -3.693428337574005127e-01
5.500669479370117188e-01 2.651919424533843994e-01 3.640622273087501526e-02 -1.568485498428344727e-01 -2.004170566797256470e-01 -1.779338866472244263e-01 7.272980213165283203e-01 1.956463977694511414e-02
1.349070221185684204e-01 2.419353276491165161e-02 -3.107935488224029541e-01 -1.465592980384826660e-01 -4.175154268741607666e-01 -7.827532887458801270e-01 4.729041084647178650e-02 2.718167603015899658e-01
4.956729337573051453e-02 6.856643557548522949e-01 -2.682693600654602051e-01 -4.651297032833099365e-01 6.507614254951477051e-02 -2.058244198560714722e-01 7.820895314216613770e-02 -4.317155182361602783e-01
-1.164013892412185669e-01 4.146688580513000488e-01 1.200997829437255859e-01 8.810806088149547577e-03 -5.878731608390808105e-01 -3.585859239101409912e-01 5.099078416824340820e-01 2.565426826477050781e-01
5.173998475074768066e-01 4.693076908588409424e-01 -3.660972714424133301e-01 2.280369848012924194e-01 -1.410433799028396606e-01 -4.909145236015319824e-01 -4.485520347952842712e-02 -2.512316703796386719e-01
3.388057947158813477e-01 3.750415742397308350e-01 -4.217640161514282227e-01 -2.715039849281311035e-01 -7.999186962842941284e-02 2.632151842117309570e-01 5.668342709541320801e-01 -3.097952008247375488e-01
2.176020741462707520e-01 6.701395511627197266e-01 -1.655831485986709595e-01 1.441830545663833618e-01 -2.673220336437225342e-01 -4.630181193351745605e-01 -1.345138549804687500e-01 -3.891210258007049561e-01
1.090589538216590881e-01 1.952101439237594604e-01 3.384864330291748047e-01 -7.101016640663146973e-01 -2.598098814487457275e-01 -2.328956872224807739e-01 2.603056728839874268e-01 -3.764054179191589355e-01
-1.876661926507949829e-02 8.148856759071350098e-01 2.059803903102874756e-01 -9.471725672483444214e-03 -5.260843634605407715e-01 -3.377320244908332825e-02 1.150082573294639587e-01 -4.426508396863937378e-02
1.125155910849571228e-01 1.625253707170486450e-01 -4.532711207866668701e-01 -2.198317050933837891e-01 -1.156099438667297363e-01 1.490955501794815063e-01 2.576022744178771973e-01 -7.779403328895568848e-01
1.620625555515289307e-01 6.804239004850387573e-02 2.011051028966903687e-01 1.766839474439620972e-01 -8.689625263214111328e-01 -3.556173443794250488e-01 9.771295636892318726e-02 7.961242645978927612e-02
3.187450468540191650e-01 2.455079704523086548e-01 3.581965342164039612e-02 8.647966384887695312e-02 -6.498811841011047363e-01 2.143841683864593506e-01 5.777974724769592285e-01 -1.649539470672607422e-01
-6.148001179099082947e-02 3.022212982177734375e-01 4.312538728117942810e-02 -2.238241881132125854e-01 -1.483361124992370605e-01 -5.087524056434631348e-01 7.372363805770874023e-01 -1.690428704023361206e-01
3.821022212505340576e-01 3.153975605964660645e-01 -6.029495224356651306e-02 -1.739111356437206268e-02 -4.866344630718231201e-01 1.541521307080984116e-02 -1.312744021415710449e-01 -7.044860720634460449e-01
1.570455729961395264e-01 6.752916574478149414e-01 -5.419895425438880920e-02 1.674576550722122192e-01 -3.162621855735778809e-01 -6.004117131233215332e-01 -2.640074677765369415e-02 -1.646972447633743286e-01
-3.209811151027679443e-01 1.663377135992050171e-01 -7.295821905136108398e-01 -3.990059494972229004e-01 -4.148718714714050293e-01 -3.019316494464874268e-02 6.356114149093627930e-02 -2.713929861783981323e-02
2.791653573513031006e-01 5.166927576065063477e-01 2.844626903533935547e-01 -1.646543294191360474e-01 -2.670606374740600586e-01 -3.587289452552795410e-01 5.582412481307983398e-01 -1.882129162549972534e-01
-2.121378183364868164e-01 -6.910094618797302246e-02 -1.419770568609237671e-01 6.456977874040603638e-02 -6.120876073837280273e-01 -4.051928818225860596e-01 4.149401783943176270e-01 -4.635601043701171875e-01
2.564312815666198730e-01 -6.213212013244628906e-02 -2.548922412097454071e-02 -1.867278814315795898e-01 -3.393186330795288086e-01 -3.652552068233489990e-01 7.928863167762756348e-01 -1.328471750020980835e-01
3.368575498461723328e-02 3.872759342193603516e-01 -6.191311478614807129e-01 -4.746453166007995605e-01 -7.840228080749511719e-02 -4.510646462440490723e-01 -1.540265381336212158e-01 8.330939710140228271e-02
-2.931400835514068604e-01 -2.104894258081912994e-02 -1.704326570034027100e-01 -3.985906839370727539e-01 -7.665663361549377441e-01 -2.930404841899871826e-01 5.721638351678848267e-02 -2.212098538875579834e-01
-1.420522183179855347e-01 3.525295481085777283e-02 -3.377557173371315002e-02 -5.715793371200561523e-01 -7.302498221397399902e-01 -2.432024329900741577e-01 -1.155431568622589111e-01 -2.120662331581115723e-01
1.204390376806259155e-01 1.586761772632598877e-01 -1.791270077228546143e-01 -3.776042759418487549e-01 -3.374218642711639404e-01 -8.112329840660095215e-01 -7.122693955898284912e-02 9.283947944641113281e-02
-2.031354457139968872e-01 -1.452800333499908447e-01 -1.255684345960617065e-01 -5.484519004821777344e-01 -6.586057543754577637e-01 -2.417804598808288574e-01 1.579363793134689331e-01 -3.223345279693603516e-01
3.305561244487762451e-01 1.940401196479797363e-01 -3.170655667781829834e-02 -2.659064829349517822e-01 -7.618915438652038574e-01 4.210033416748046875e-01 1.212025433778762817e-01 9.464258700609207153e-02
4.221099913120269775e-01 -5.799183994531631470e-02 -4.146089851856231689e-01 -2.549439966678619385e-01 -1.768090277910232544e-01 1.657596528530120850e-01 4.026451110839843750e-01 -6.005849838256835938e-01
-5.935118719935417175e-02 4.659439027309417725e-01 3.692656457424163818e-01 -6.127789616584777832e-01 -2.888450324535369873e-01 -1.239726170897483826e-01 4.041284620761871338e-01 7.347139716148376465e-02
-2.141726948320865631e-02 4.188327789306640625e-01 -6.353846192359924316e-01 -2.376566678285598755e-01 -7.472041994333267212e-02 2.658274769783020020e-01 5.360326170921325684e-01 -1.864492706954479218e-02
2.697642147541046143e-01 2.057071775197982788e-01 -4.399929940700531006e-01 -1.673790514469146729e-01 -8.555725216865539551e-02 1.741511821746826172e-01 6.184552311897277832e-01 -4.931191802024841309e-01
2.224383503198623657e-01 7.689620852470397949e-01 -2.389363050460815430e-01 2.813382148742675781e-01 -3.641101121902465820e-01 5.019639059901237488e-02 2.592624127864837646e-01 -1.437495052814483643e-01
6.707689762115478516e-01 3.640792965888977051e-01 2.253585904836654663e-01 -2.149530798196792603e-01 -5.609970092773437500e-01 2.423850074410438538e-02 -6.323891133069992065e-02 -3.492415323853492737e-02
-1.167268604040145874e-01 -2.546971440315246582e-01 -1.089813187718391418e-01 -8.039683848619461060e-02 -6.061894297599792480e-01 -4.286181926727294922e-01 5.004650950431823730e-01 -3.186206519603729248e-01
-6.010492146015167236e-02 -6.670270580798387527e-03 -7.274748641066253185e-04 -5.403172373771667480e-01 -5.333239436149597168e-01 -5.553429722785949707e-01 -1.247461289167404175e-01 -3.098351657390594482e-01
6.762060523033142090e-01 5.565639138221740723e-01 -1.709012985229492188e-01 -3.913016989827156067e-02 -3.335798680782318115e-01 9.024945646524429321e-02 -1.559957023710012436e-02 -2.873671352863311768e-01
-1.148064211010932922e-01 -3.781813383102416992e-02 -6.397722661495208740e-02 -1.420389711856842041e-01 -6.263200044631958008e-01 -6.339926719665527344e-01 3.017346374690532684e-02 -4.074152410030364990e-01
3.982929885387420654e-01 4.573444128036499023e-01 -3.022347986698150635e-01 7.571663707494735718e-02 -3.971908092498779297e-01 7.070599589496850967e-03 2.929911315441131592e-01 5.398755073547363281e-01
5.359439253807067871e-01 -1.064018681645393372e-01 6.176232919096946716e-02 4.334129765629768372e-02 -6.133397817611694336e-01 -1.553904414176940918e-01 4.191366136074066162e-01 -3.460382223129272461e-01
5.989095568656921387e-01 5.817808508872985840e-01 -2.789569497108459473e-01 -2.817225456237792969e-02 -2.196983247995376587e-02 -1.119173988699913025e-01 1.702029705047607422e-01 -4.269081652164459229e-01
-2.507296800613403320e-01 1.279416382312774658e-01 1.065673772245645523e-02 3.347764257341623306e-03 -5.717143416404724121e-01 -5.702643990516662598e-01 2.682427465915679932e-01 -4.434274733066558838e-01
6.245872378349304199e-01 3.806908428668975830e-01 2.173866778612136841e-01 -2.828389406204223633e-01 -4.972109198570251465e-01 -8.455583453178405762e-02 -2.626402676105499268e-01 -1.198420748114585876e-01
7.938185930252075195e-01 1.991339921951293945e-01 -2.769507281482219696e-02 2.909625507891178131e-02 -4.619774222373962402e-01 -1.260561197996139526e-01 4.230076074600219727e-02 -3.122200071811676025e-01
3.617119044065475464e-02 2.575876414775848389e-01 -1.757327765226364136e-01 -9.231985807418823242e-01 -6.979139149188995361e-02 -1.141387298703193665e-01 1.157204881310462952e-01 -1.336903870105743408e-01
6.975218653678894043e-01 5.393907427787780762e-01 1.337955594062805176e-01 2.866380102932453156e-02 -3.699787259101867676e-01 -1.404064744710922241e-01 2.081551849842071533e-01 6.221837922930717468e-02
5.754347443580627441e-01 4.086866974830627441e-01 -3.401736617088317871e-01 -3.789048492908477783e-01 -1.446619629859924316e-01 2.562461495399475098e-01 -1.204794868826866150e-01 -3.761096298694610596e-01
5.375105738639831543e-01 6.507495045661926270e-01 -2.550237476825714111e-01 1.881989985704421997e-01 -3.730225861072540283e-01 -8.737037330865859985e-02 -4.740433767437934875e-02 -1.952562183141708374e-01
6.873468756675720215e-01 4.347350895404815674e-01 -1.377507299184799194e-01 9.970309585332870483e-02 -1.721827983856201172e-01 -2.874847352504730225e-01 8.446227759122848511e-02 -4.361370205879211426e-01
5.017312765121459961e-01 5.096203088760375977e-01 -3.944678306579589844e-01 3.944635018706321716e-02 -3.720126450061798096e-01 9.583051502704620361e-02 -1.844596266746520996e-01 -3.870266675949096680e-01
6.799430847167968750e-01 4.773106276988983154e-01 -2.430791109800338745e-01 -2.124303877353668213e-01 -3.688362538814544678e-01 2.461899071931838989e-01 -2.250871062278747559e-02 9.209663420915603638e-02
-2.014217227697372437e-01 4.446707665920257568e-01 -3.245031237602233887e-01 -3.332485556602478027e-01 -5.692430734634399414e-01 -3.380502760410308838e-01 -3.136760294437408447e-01 9.291011840105056763e-02
-1.634476780891418457e-01 3.123931288719177246e-01 -6.186254024505615234e-01 2.516741156578063965e-01 -3.904063105583190918e-01 5.631404742598533630e-02 5.235057473182678223e-01 -3.396051237359642982e-03
1.880632042884826660e-01 4.413917362689971924e-01 -8.327296972274780273e-01 1.151865273714065552e-01 -4.828279465436935425e-02 -2.067354470491409302e-01 1.167720481753349304e-01 -6.627518683671951294e-02
-1.017690524458885193e-01 5.788428783416748047e-01 -3.420861661434173584e-01 3.284872472286224365e-01 -4.191704392433166504e-01 -1.048273593187332153e-02 4.245642423629760742e-01 2.712724208831787109e-01
-1.944614499807357788e-01 -5.521190911531448364e-02 -4.255346655845642090e-01 -4.700900018215179443e-01 -7.425954937934875488e-01 -4.856320470571517944e-02 -5.653252452611923218e-02 -8.344944566488265991e-03
5.937460064888000488e-01 -2.579883113503456116e-02 -2.309321165084838867e-01 1.321913450956344604e-01 -3.722757101058959961e-01 -1.712243407964706421e-01 5.858412981033325195e-01 -2.547132670879364014e-01
-1.777977198362350464e-01 4.551298618316650391e-01 6.544646341353654861e-03 -3.098182082176208496e-01 -1.676393300294876099e-01 -6.748002171516418457e-01 3.061428368091583252e-01 -2.967032790184020996e-01
7.669129967689514160e-01 4.998542964458465576e-01 1.348544061183929443e-01 -2.059917896986007690e-01 -2.635540962219238281e-01 -1.374326348304748535e-01 9.017489105463027954e-02 -6.994170695543289185e-02
7.217982411384582520e-01 4.593119323253631592e-01 -9.483262151479721069e-02 -2.144276913895737380e-05 -3.393239080905914307e-01 5.479954555630683899e-02 3.688486516475677490e-01 6.966727972030639648e-02
3.039693534374237061e-01 3.898727595806121826e-01 1.844531893730163574e-01 -3.521797060966491699e-02 -2.278969138860702515e-01 -3.531447649002075195e-01 7.355499267578125000e-01 5.154347792267799377e-02
2.885472774505615234e-01 5.549407005310058594e-01 1.344740539789199829e-01 9.481932967901229858e-02 -1.582114845514297485e-01 -4.635447859764099121e-01 5.837072134017944336e-01 3.299311921000480652e-02
5.842172354459762573e-02 1.297570466995239258e-01 -2.355295717716217041e-01 -4.110039770603179932e-01 -5.909498408436775208e-02 -1.569848358631134033e-01 8.190035820007324219e-01 -2.375886291265487671e-01
-2.079531997442245483e-01 -4.746077954769134521e-02 -2.628001272678375244e-01 -5.762704014778137207e-01 -5.207059979438781738e-01 -4.174541234970092773e-01 -4.637058079242706299e-02 -3.252671957015991211e-01
6.019929051399230957e-01 5.161996483802795410e-01 -2.256733328104019165e-01 -1.075587943196296692e-01 -4.393662810325622559e-01 2.809839323163032532e-02 -3.339834809303283691e-01 -5.716567859053611755e-02
5.910705775022506714e-02 3.567608296871185303e-01 -1.473329365253448486e-01 -2.193308621644973755e-02 -2.351662665605545044e-01 5.397637560963630676e-02 3.308115601539611816e-01 -8.242495059967041016e-01
6.628619432449340820e-01 4.791774749755859375e-01 2.404610514640808105e-01 -9.083816409111022949e-02 -4.177894294261932373e-01 -2.579392492771148682e-01 -6.315220892429351807e-02 -1.409291923046112061e-01
-3.867621347308158875e-02 4.918255656957626343e-02 6.871409714221954346e-02 -2.717722356319427490e-01 -4.380647838115692139e-01 -2.356493324041366577e-01 8.118771910667419434e-01 -1.045354381203651428e-01
2.625978589057922363e-01 8.602029830217361450e-02 -1.864436268806457520e-01 -1.415387690067291260e-01 -1.146149560809135437e-01 -7.720744609832763672e-02 6.421068906784057617e-01 -6.613997817039489746e-01
7.256881594657897949e-01 2.946021258831024170e-01 -2.030980587005615234e-01 6.344313919544219971e-02 -4.698991775512695312e-01 2.405853243544697762e-03 -6.837152689695358276e-02 -3.403336107730865479e-01
8.882581442594528198e-02 2.646797299385070801e-01 -3.428529798984527588e-01 -5.219736695289611816e-01 3.858552500605583191e-02 -2.517944388091564178e-02 6.537307500839233398e-01 -3.202550709247589111e-01
3.951574265956878662e-01 5.179495215415954590e-01 -7.738555222749710083e-02 -2.278558313846588135e-01 -5.188416242599487305e-01 3.312989473342895508e-01 2.105371952056884766e-01 3.072302937507629395e-01
6.862142086029052734e-01 4.069094955921173096e-01 4.067860916256904602e-02 6.912606209516525269e-02 -4.267049431800842285e-01 -1.222579553723335266e-01 3.978475034236907959e-01 4.236538335680961609e-02
2.257329225540161133e-02 5.637221783399581909e-02 -1.212422624230384827e-01 -4.422023892402648926e-01 -3.869870305061340332e-01 -7.678399085998535156e-01 1.453431546688079834e-01 1.600254029035568237e-01
6.042715534567832947e-02 5.119609832763671875e-01 -5.846292153000831604e-02 -2.826679348945617676e-01 -6.667505204677581787e-02 -7.250234484672546387e-01 1.097722798585891724e-01 -3.298044800758361816e-01
4.145772159099578857e-01 -4.519657790660858154e-02 -4.157949984073638916e-01 -1.593408733606338501e-01 -4.448851644992828369e-01 2.527946233749389648e-01 5.850022435188293457e-01 1.541184782981872559e-01
5.053565502166748047e-01 7.935166358947753906e-02 1.709738820791244507e-01 -3.465036451816558838e-01 -2.495517134666442871e-01 -5.256005749106407166e-02 5.512924194335937500e-01 -4.691048562526702881e-01
4.626575112342834473e-01 5.979893207550048828e-01 1.215808689594268799e-01 1.043857708573341370e-01 -5.389126539230346680e-01 -2.224172651767730713e-01 -2.080280184745788574e-01 -1.396659016609191895e-01
1.513499468564987183e-01 5.814566835761070251e-02 -5.496756434440612793e-01 3.422745466232299805e-01 -5.697337388992309570e-01 3.186468034982681274e-02 4.699876010417938232e-01 8.897589147090911865e-02
3.418972790241241455e-01 3.993093967437744141e-01 -1.420613080263137817e-01 -3.344030976295471191e-01 2.498397231101989746e-02 1.762693673372268677e-01 5.708490014076232910e-01 -4.838261604309082031e-01
1.985905468463897705e-01 -8.064830908551812172e-04 2.290083616971969604e-01 8.710709959268569946e-02 -6.611863970756530762e-01 -1.396592557430267334e-01 6.010953187942504883e-01 -2.872996330261230469e-01
-2.669587172567844391e-02 -7.367008179426193237e-02 7.493840903043746948e-02 -3.668560385704040527e-01 -4.832823276519775391e-01 -7.074881196022033691e-01 1.547393798828125000e-01 -3.092175424098968506e-01
3.549309372901916504e-01 4.171934723854064941e-01 2.431327849626541138e-01 1.478734165430068970e-01 -6.794956922531127930e-01 1.280314028263092041e-01 3.434432744979858398e-01 -1.514400541782379150e-01
-1.094363406300544739e-01 5.907005667686462402e-01 2.891616821289062500e-01 -5.270364880561828613e-01 -2.593469619750976562e-01 -3.713484704494476318e-01 2.689305543899536133e-01 -1.518048718571662903e-02
3.052050769329071045e-01 -2.368844598531723022e-01 -6.811645627021789551e-02 -2.135684192180633545e-01 -3.611043989658355713e-01 -5.567010119557380676e-02 6.547223925590515137e-01 -4.881878495216369629e-01
6.497937440872192383e-01 4.082330167293548584e-01 1.867514848709106445e-01 -1.540576815605163574e-01 -5.669065117835998535e-01 -1.480705291032791138e-02 -1.702628433704376221e-01 4.373506456613540649e-02
3.704484403133392334e-01 8.183692693710327148e-01 -2.070168405771255493e-01 1.448804046958684921e-02 -2.406839430332183838e-01 -1.670481264591217041e-01 -2.172677069902420044e-01 -1.301335990428924561e-01
-5.457019805908203125e-02 2.156899869441986084e-01 -5.862423777580261230e-01 -2.240511626005172729e-01 -6.393319368362426758e-02 -4.093965515494346619e-02 4.138008952140808105e-01 -6.161381006240844727e-01
-4.882533103227615356e-02 1.792818009853363037e-01 -6.845788359642028809e-01 -4.823694825172424316e-01 -1.564589142799377441e-01 -4.869245588779449463e-01 -7.674824912101030350e-03 -5.011737346649169922e-02
6.440072506666183472e-02 5.844109058380126953e-01 -1.764158010482788086e-01 -1.561610400676727295e-01 -3.854568675160408020e-02 4.722234606742858887e-02 7.318634986877441406e-01 -2.438603490591049194e-01
7.041759043931961060e-02 5.082665085792541504e-01 -3.254245817661285400e-01 -6.161958575248718262e-01 -2.234918326139450073e-01 3.874874711036682129e-01 2.162047475576400757e-01 6.533376127481460571e-02
-4.784945771098136902e-02 5.199736729264259338e-02 -3.209872841835021973e-01 -4.002494513988494873e-01 -2.315010130405426025e-01 -7.445095181465148926e-01 3.441272377967834473e-01 -7.391671091318130493e-02
3.563542366027832031e-01 -1.829244494438171387e-01 -3.692079782485961914e-01 -3.864343166351318359e-01 -7.196925580501556396e-02 -4.801109060645103455e-02 4.585916996002197266e-01 -5.797528028488159180e-01
4.447254538536071777e-01 3.128024637699127197e-01 2.199764549732208252e-01 -2.649767398834228516e-01 -7.011134028434753418e-01 2.317909151315689087e-01 -1.395384669303894043e-01 -1.449604481458663940e-01
2.608830630779266357e-01 7.772905230522155762e-01 -2.091040648519992828e-02 9.150831028819084167e-03 -2.449085861444473267e-01 -4.731337130069732666e-01 -1.847309172153472900e-01 -9.631840139627456665e-02
3.725748360157012939e-01 4.941066801548004150e-01 -1.907894015312194824e-01 1.645972579717636108e-01 -4.885263144969940186e-01 1.132453512400388718e-02 3.120416104793548584e-01 4.662591516971588135e-01
-4.937871918082237244e-02 -9.673287160694599152e-03 -5.802168846130371094e-01 -6.007428169250488281e-01 -4.360403418540954590e-01 -2.782248854637145996e-01 1.733297295868396759e-02 1.791195869445800781e-01
2.894900441169738770e-01 7.933813333511352539e-01 -1.253744363784790039e-01 5.511341616511344910e-03 -2.067721039056777954e-01 -4.101710319519042969e-01 -2.070881873369216919e-01 -1.308133900165557861e-01
4.602917730808258057e-01 5.412902235984802246e-01 2.734628692269325256e-02 2.672097682952880859e-01 -6.188144087791442871e-01 -7.362048327922821045e-02 -4.637594334781169891e-03 -1.860505044460296631e-01
-7.358916103839874268e-03 6.837326288223266602e-01 -3.886600136756896973e-01 -4.116144776344299316e-01 9.488594532012939453e-02 -1.217647120356559753e-01 7.993176579475402832e-02 -4.263256490230560303e-01
-2.108690440654754639e-01 -1.636422723531723022e-01 -3.568162918090820312e-01 3.004275076091289520e-02 -7.277588248252868652e-01 -2.911954820156097412e-01 3.112021088600158691e-01 -2.987650930881500244e-01
5.306696295738220215e-01 -7.700251787900924683e-02 5.230105295777320862e-02 -1.713872998952865601e-01 -5.355688929557800293e-01 -3.387646749615669250e-02 6.257301568984985352e-01 2.883674949407577515e-02
-2.464692145586013794e-01 8.921411633491516113e-02 -4.162653684616088867e-01 -5.364549160003662109e-01 -6.727569699287414551e-01 -8.193904906511306763e-02 -9.898282587528228760e-02 3.345935046672821045e-02
1.619250141084194183e-02 -2.767939865589141846e-01 -1.914171725511550903e-01 -1.043675914406776428e-01 -5.184482932090759277e-01 -1.764729470014572144e-01 7.449244856834411621e-01 -1.440350711345672607e-01
5.938553810119628906e-01 5.888720750808715820e-01 -1.871446818113327026e-01 -7.587596774101257324e-02 -4.359497725963592529e-01 2.016237378120422363e-01 -1.772307790815830231e-02 -1.696076393127441406e-01
2.212143838405609131e-01 4.923422932624816895e-01 -7.724070549011230469e-01 1.468915939331054688e-01 -1.099320873618125916e-01 -2.552355229854583740e-01 -4.536430910229682922e-02 1.057610362768173218e-01
2.102427035570144653e-01 3.135021030902862549e-01 4.376106858253479004e-01 4.540115967392921448e-02 -6.187719106674194336e-01 -3.304929435253143311e-01 3.297900259494781494e-01 2.511662542819976807e-01
-7.584983855485916138e-02 4.236925542354583740e-01 2.722620368003845215e-01 -5.814952254295349121e-01 -2.553195655345916748e-01 -4.024184942245483398e-01 3.477641642093658447e-01 -2.332371771335601807e-01
4.898689687252044678e-01 4.431315660476684570e-01 2.881496548652648926e-01 -3.668344914913177490e-01 -1.630596518516540527e-01 -1.006605848670005798e-01 5.544826984405517578e-01 -4.350624606013298035e-02
-1.281979084014892578e-01 1.960162073373794556e-01 -3.773155510425567627e-01 -3.899374306201934814e-01 -6.504235267639160156e-01 -3.011655509471893311e-01 -3.680236339569091797e-01 3.913833945989608765e-02
-2.716851830482482910e-01 8.301652967929840088e-02 -2.328385561704635620e-01 9.989187866449356079e-02 -5.949281454086303711e-01 -5.841194391250610352e-01 3.303023576736450195e-01 -2.255403101444244385e-01
1.594892144203186035e-01 3.029338419437408447e-01 -5.106787085533142090e-01 3.155846893787384033e-02 -1.092687472701072693e-01 9.422964602708816528e-02 4.876779913902282715e-01 -6.019607782363891602e-01
-6.651698797941207886e-02 5.412259697914123535e-01 -1.986412703990936279e-01 4.123283028602600098e-01 -5.430120825767517090e-01 -1.726520806550979614e-01 4.104408323764801025e-01 -6.658125203102827072e-03
3.945746719837188721e-01 1.916181296110153198e-01 2.155582904815673828e-01 -3.323039412498474121e-01 -1.573386192321777344e-01 -1.971566081047058105e-01 7.361508011817932129e-01 -2.125036865472793579e-01
3.867419660091400146e-01 2.327691912651062012e-01 -1.071148738265037537e-01 -7.841654419898986816e-01 9.083921462297439575e-02 -2.163272947072982788e-01 3.379440605640411377e-01 2.458791807293891907e-02
2.214505802839994431e-03 1.453522592782974243e-01 -5.012829303741455078e-01 -3.081271350383758545e-01 -2.511334605515003204e-02 -1.357251852750778198e-01 4.643904566764831543e-01 -6.308172345161437988e-01
1.325444728136062622e-01 -1.713721454143524170e-01 -1.755066215991973877e-01 -6.985849738121032715e-01 -1.536326557397842407e-01 -2.580271661281585693e-01 2.119500041007995605e-01 -5.469334721565246582e-01
6.598832011222839355e-01 3.663167655467987061e-01 -8.428596705198287964e-02 -1.279968917369842529e-01 -5.232524871826171875e-01 1.020281687378883362e-01 -1.342183202505111694e-01 -3.235142230987548828e-01
1.415315717458724976e-01 8.547546714544296265e-02 -1.960601359605789185e-01 -3.273741006851196289e-01 -3.541593551635742188e-01 -7.716321349143981934e-01 9.007794409990310669e-02 3.131937980651855469e-01
-2.182601988315582275e-01 4.651208519935607910e-01 1.629121303558349609e-01 -7.366308569908142090e-01 -2.545315325260162354e-01 -1.836665421724319458e-01 1.884033232927322388e-01 -1.812298297882080078e-01
-3.825718760490417480e-01 2.295809388160705566e-01 2.776150591671466827e-02 -2.507123351097106934e-02 -5.545175671577453613e-01 -2.207758426666259766e-01 6.524635553359985352e-01 -1.326339244842529297e-01
1.588900685310363770e-01 2.863273620605468750e-01 2.905084788799285889e-01 -7.913884520530700684e-01 -1.993566006422042847e-01 -3.025579154491424561e-01 1.677654087543487549e-01 -1.505001187324523926e-01
-1.168628185987472534e-01 4.237759392708539963e-03 -7.546767592430114746e-01 -4.680709242820739746e-01 -2.685324549674987793e-01 -1.962534338235855103e-01 2.693904936313629150e-01 1.204217299818992615e-01
5.849421620368957520e-01 2.061664015054702759e-01 -4.189144074916839600e-01 4.766574595123529434e-03 -3.262017071247100830e-01 4.850511625409126282e-02 4.401619434356689453e-01 3.705715239048004150e-01
4.214108288288116455e-01 5.232790708541870117e-01 2.679683566093444824e-01 1.351241618394851685e-01 -6.550882458686828613e-01 -1.123132258653640747e-01 5.357799679040908813e-02 -1.179019957780838013e-01
2.595151960849761963e-01 5.771734714508056641e-01 -2.425509542226791382e-01 -9.426419436931610107e-02 -6.508466601371765137e-02 -5.745831131935119629e-01 -8.323011547327041626e-02 -4.364595413208007812e-01
-3.074263036251068115e-01 1.000039055943489075e-01 -6.409889459609985352e-01 -1.094228252768516541e-01 -6.413792371749877930e-01 -7.894670218229293823e-02 2.156747430562973022e-01 9.237294644117355347e-02
2.936839759349822998e-01 -3.835965394973754883e-01 -1.861714720726013184e-01 -5.387306809425354004e-01 -3.499357104301452637e-01 -3.966482877731323242e-01 3.742241263389587402e-01 -1.479339301586151123e-01
4.355730712413787842e-01 4.936977028846740723e-01 -3.889584243297576904e-01 -4.157887771725654602e-02 -2.955113053321838379e-01 1.762468665838241577e-01 3.554643094539642334e-01 4.108242094516754150e-01
3.216989636421203613e-01 5.632920265197753906e-01 1.838015317916870117e-01 7.775019854307174683e-02 -6.757664084434509277e-01 -8.409549295902252197e-02 -6.536588072776794434e-02 -2.671682238578796387e-01
-1.955983042716979980e-01 -1.528456658124923706e-01 -4.563665390014648438e-01 1.250388622283935547e-01 -6.641929149627685547e-01 -3.041953444480895996e-01 3.855156302452087402e-01 -1.793459355831146240e-01
4.304435253143310547e-01 1.340106129646301270e-01 5.847744643688201904e-02 1.276120990514755249e-01 -5.281032919883728027e-01 -2.136822491884231567e-01 6.649780869483947754e-01 1.015182510018348694e-01
-3.979533910751342773e-02 1.785300374031066895e-01 -7.937189340591430664e-01 -4.835144579410552979e-01 -1.760163754224777222e-01 -2.636934220790863037e-01 1.640806160867214203e-02 -4.452157393097877502e-02
2.197481840848922729e-01 7.745854258537292480e-01 -4.659571647644042969e-01 7.835911214351654053e-02 -7.738263905048370361e-02 -2.546159327030181885e-01 8.149348199367523193e-03 -2.399751693010330200e-01
6.591137051582336426e-01 5.380709171295166016e-01 2.382562309503555298e-02 -2.020535320043563843e-01 -4.325962662696838379e-01 -2.016041986644268036e-02 -1.826594322919845581e-01 -1.172390654683113098e-01
5.931779742240905762e-01 -8.502997457981109619e-02 -1.880733817815780640e-01 -1.927139163017272949e-01 -6.269142031669616699e-02 -5.197659730911254883e-01 2.261078059673309326e-01 -4.931410551071166992e-01
2.128887623548507690e-01 2.899428009986877441e-01 -8.064453005790710449e-01 3.411785960197448730e-01 -2.665250301361083984e-01 -6.914242357015609741e-02 1.200098916888237000e-01 -1.167740076780319214e-01
6.639868021011352539e-02 6.984834074974060059e-01 2.852966785430908203e-01 1.252923756837844849e-01 -6.248934268951416016e-01 -5.169689655303955078e-02 7.010962814092636108e-02 -1.119824573397636414e-01
7.437541484832763672e-01 4.361423552036285400e-01 -1.064248308539390564e-01 6.927022337913513184e-02 -2.460710704326629639e-01 -1.359195113182067871e-01 3.863339424133300781e-01 1.104810684919357300e-01
3.434505760669708252e-01 3.663734793663024902e-01 1.458840221166610718e-01 -1.014739871025085449e-01 -2.383324056863784790e-01 -5.658612847328186035e-01 5.569691061973571777e-01 -1.703444421291351318e-01
4.291643947362899780e-02 3.204292058944702148e-01 2.455728352069854736e-01 -8.238453865051269531e-01 -2.279196977615356445e-01 -2.012404948472976685e-01 1.639577746391296387e-01 -1.926881819963455200e-01
5.735300183296203613e-01 4.016369283199310303e-01 7.173027098178863525e-02 1.029177829623222351e-01 -5.427163839340209961e-01 -3.871451914310455322e-01 -1.522773206233978271e-01 1.624898165464401245e-01
1.758870184421539307e-01 5.382558107376098633e-01 -9.584478102624416351e-03 -4.544684886932373047e-01 -1.231688186526298523e-01 4.578426778316497803e-01 4.505607187747955322e-01 -2.119327187538146973e-01
2.369150072336196899e-01 6.518328785896301270e-01 -2.838567495346069336e-01 1.161037012934684753e-01 -4.200069606304168701e-01 2.186971306800842285e-01 -5.089596658945083618e-02 -4.450906515121459961e-01
-5.622304603457450867e-02 4.588909447193145752e-01 3.197679519653320312e-01 -1.988306045532226562e-01 -4.876794219017028809e-01 -3.099228739738464355e-01 5.570681095123291016e-01 1.626926288008689880e-02
5.827292799949645996e-01 6.583346128463745117e-01 -2.991752922534942627e-01 3.998231887817382812e-02 -2.279049456119537354e-01 -1.694588214159011841e-01 -2.275524735450744629e-01 5.899590626358985901e-02
1.313778907060623169e-01 4.309137463569641113e-01 -2.044488936662673950e-01 -2.565259039402008057e-01 -4.487724974751472473e-02 9.611942619085311890e-02 7.403530478477478027e-01 -3.606560528278350830e-01
5.436741709709167480e-01 5.880633592605590820e-01 -3.137604892253875732e-01 -1.685070395469665527e-01 -1.535768508911132812e-01 1.602050215005874634e-01 2.178809046745300293e-02 -4.266537129878997803e-01
1.416282057762145996e-01 6.219557523727416992e-01 -1.247932314872741699e-01 1.083578392863273621e-01 -3.541229665279388428e-01 -6.156378388404846191e-01 -2.357615977525711060e-01 -7.616655528545379639e-02
5.248721241950988770e-01 -1.843383014202117920e-01 -4.234413802623748779e-02 -3.261258602142333984e-01 -4.040363132953643799e-01 -9.341501444578170776e-02 1.514514833688735962e-01 -6.224696636199951172e-01
4.811742156744003296e-02 5.066689252853393555e-01 2.908283472061157227e-01 -4.849633276462554932e-01 -1.712542027235031128e-01 -4.552172422409057617e-01 3.766487240791320801e-01 -2.068469822406768799e-01
5.339184999465942383e-01 7.525652050971984863e-01 -1.776138506829738617e-02 5.844113975763320923e-02 -1.982792317867279053e-01 -3.136855959892272949e-01 -5.524197593331336975e-02 -6.388203799724578857e-02
6.129961013793945312e-01 4.498306512832641602e-01 -2.596542239189147949e-01 -8.391617238521575928e-02 -2.684386670589447021e-01 -4.298265278339385986e-01 5.098972097039222717e-02 2.966745495796203613e-01
3.315213620662689209e-01 3.791509866714477539e-01 -4.054004251956939697e-01 -3.489710390567779541e-01 -3.815325349569320679e-02 2.791433632373809814e-01 5.166474580764770508e-01 -3.375004827976226807e-01
-1.775265336036682129e-01 4.845931529998779297e-01 2.541482150554656982e-01 1.899372786283493042e-01 -6.893569231033325195e-01 -1.018231511116027832e-01 3.404367566108703613e-01 -1.775057762861251831e-01
-2.454675585031509399e-01 3.980433344841003418e-01 -4.112308919429779053e-01 -2.664849162101745605e-02 -4.817231595516204834e-01 -6.017690300941467285e-01 -1.234050914645195007e-01 4.554381221532821655e-02
3.004321455955505371e-01 3.875379683449864388e-03 -2.857467830181121826e-01 -5.687849968671798706e-02 -3.170039355754852295e-01 1.164745464920997620e-01 2.767312228679656982e-01 -7.963675260543823242e-01
9.016562998294830322e-02 6.590670943260192871e-01 -8.562303334474563599e-02 -4.416464865207672119e-01 -1.813780814409255981e-01 4.278471171855926514e-01 3.065444827079772949e-01 2.125958353281021118e-01
5.025365948677062988e-02 1.296132802963256836e-01 -2.597036659717559814e-01 -5.754892230033874512e-01 -7.496568560600280762e-02 -4.396740496158599854e-01 5.979811549186706543e-01 1.597700417041778564e-01
1.458497941493988037e-01 8.470781445503234863e-01 4.845889657735824585e-02 -1.252629011869430542e-01 -8.219043910503387451e-02 -4.009538143873214722e-02 4.813689291477203369e-01 -5.539467185735702515e-02
2.903823256492614746e-01 7.480860948562622070e-01 -1.626285165548324585e-02 9.803312271833419800e-02 -1.515969485044479370e-01 -5.618060231208801270e-01 5.441125482320785522e-02 -6.784030795097351074e-02
1.049063131213188171e-01 5.848428010940551758e-01 -4.678382277488708496e-01 6.544228643178939819e-02 -1.033754125237464905e-01 -4.254635274410247803e-01 1.301631331443786621e-03 -4.817582070827484131e-01
-2.326808497309684753e-02 -5.904284864664077759e-02 1.411949098110198975e-01 -1.684820950031280518e-01 -6.335394978523254395e-01 -6.405485272407531738e-01 9.370695054531097412e-02 -3.566437661647796631e-01
-3.326893225312232971e-02 6.214613839983940125e-02 -6.452336311340332031e-01 -4.828165173530578613e-01 -4.558758735656738281e-01 -3.248016834259033203e-01 -5.246283113956451416e-02 1.718178987503051758e-01
1.245734021067619324e-01 7.357779890298843384e-02 -6.344314813613891602e-01 -2.798055410385131836e-01 -3.954647183418273926e-01 -4.025827646255493164e-01 2.008656412363052368e-02 4.235618710517883301e-01
4.951632618904113770e-01 5.121346712112426758e-01 4.595135897397994995e-02 1.492916494607925415e-01 -3.247314691543579102e-01 -5.426995158195495605e-01 2.407944798469543457e-01 -1.008801460266113281e-01
4.307141304016113281e-01 4.617521762847900391e-01 6.876730918884277344e-02 2.768056392669677734e-01 -4.817058742046356201e-01 -3.850279450416564941e-01 7.461961358785629272e-02 -3.661487698554992676e-01
5.137801766395568848e-01 -1.303248256444931030e-01 3.180965036153793335e-02 -1.156283691525459290e-01 -4.635121226310729980e-01 -1.456889659166336060e-01 6.794553399085998535e-01 -8.327839523553848267e-02
4.041618108749389648e-01 2.153469622135162354e-01 2.761155068874359131e-01 -2.260837405920028687e-01 -6.440722346305847168e-01 -9.227511286735534668e-02 3.900732696056365967e-01 -2.956761121749877930e-01
-2.952495217323303223e-02 7.744364142417907715e-01 -1.196973323822021484e-01 -1.227925866842269897e-01 -2.688326537609100342e-01 -3.427314758300781250e-01 -2.859317660331726074e-01 -3.138122260570526123e-01
2.544616758823394775e-01 6.699872016906738281e-01 -2.532812766730785370e-02 -9.334799647331237793e-02 -5.776578933000564575e-02 -4.802936315536499023e-01 5.381752178072929382e-02 -4.899958968162536621e-01
3.315969109535217285e-01 7.558473944664001465e-01 -3.255658224225044250e-02 2.557006850838661194e-02 -4.463476836681365967e-01 -1.890568733215332031e-01 -4.532346501946449280e-02 -2.828451693058013916e-01
4.171909987926483154e-01 2.618068158626556396e-01 -2.660740725696086884e-02 -5.788601040840148926e-01 -6.414504349231719971e-02 5.209729820489883423e-02 6.193124651908874512e-01 1.767633706331253052e-01
-1.711268573999404907e-01 6.360493898391723633e-01 1.631381809711456299e-01 -6.096277832984924316e-01 -2.324415296316146851e-01 -1.142082437872886658e-01 2.504254579544067383e-01 -1.952205896377563477e-01
1.936707943677902222e-01 6.228134632110595703e-01 -2.579810917377471924e-01 -3.127839565277099609e-01 1.626155227422714233e-01 -5.550071001052856445e-01 2.293120771646499634e-01 -1.521387547254562378e-01
4.666101038455963135e-01 6.530548930168151855e-01 3.523969277739524841e-02 -5.846298765391111374e-03 -4.346235096454620361e-01 -1.728318631649017334e-01 -2.998228073120117188e-01 -2.141407579183578491e-01
5.551216378808021545e-02 5.469076633453369141e-01 1.898911297321319580e-01 9.573092311620712280e-02 -4.595279693603515625e-01 -5.451471209526062012e-01 -2.244597300887107849e-02 -3.791205286979675293e-01
4.489296376705169678e-01 1.951788216829299927e-01 -2.763629853725433350e-01 -7.991805672645568848e-02 -1.451310515403747559e-01 -2.133115977048873901e-01 6.522421240806579590e-01 4.308356642723083496e-01
5.731055140495300293e-01 6.791907548904418945e-01 -2.119106948375701904e-01 -2.135875523090362549e-01 -2.017628103494644165e-01 -1.155141144990921021e-01 -2.444569319486618042e-01 7.689940929412841797e-02
-2.393591254949569702e-01 1.567238867282867432e-01 -4.796746969223022461e-01 -3.500967621803283691e-01 -7.392994761466979980e-01 3.351515904068946838e-02 -9.589647501707077026e-02 9.276967495679855347e-02
6.191412732005119324e-02 3.271319568157196045e-01 4.301483631134033203e-01 -6.618410348892211914e-01 -3.393742442131042480e-01 -2.211831510066986084e-01 3.191086351871490479e-01 -1.276328321546316147e-02
3.236015141010284424e-02 7.247490286827087402e-01 -1.188096106052398682e-01 1.497589945793151855e-01 -5.058078765869140625e-01 -3.605474233627319336e-01 -1.462479531764984131e-01 -1.729846298694610596e-01
4.351669251918792725e-01 9.407669305801391602e-02 8.352348208427429199e-02 1.123142614960670471e-02 -7.880416512489318848e-01 -1.440373510122299194e-01 3.905675709247589111e-01 -1.943270489573478699e-02
-1.270214840769767761e-02 1.398904174566268921e-01 -1.867921501398086548e-01 -9.103518724441528320e-01 -2.781699299812316895e-01 -1.165607273578643799e-01 1.413478255271911621e-01 -7.545354217290878296e-02
2.101124525070190430e-01 6.069678664207458496e-01 -9.479119628667831421e-02 -4.201917648315429688e-01 5.458158254623413086e-02 -4.227255880832672119e-01 -1.204261463135480881e-02 -4.691218137741088867e-01
7.554675340652465820e-01 3.230036795139312744e-01 -3.166652321815490723e-01 -6.085017696022987366e-02 -4.263691306114196777e-01 1.552602648735046387e-01 -4.470299929380416870e-02 -1.142942234873771667e-01
-1.992672979831695557e-01 -1.261933594942092896e-01 -5.878088474273681641e-01 -2.305050380527973175e-02 -7.478712201118469238e-01 -1.819428950548171997e-01 6.745017319917678833e-02 -3.678646311163902283e-02
1.793382614850997925e-01 5.572948455810546875e-01 4.980395734310150146e-02 -9.876982308924198151e-03 -1.598039418458938599e-01 -2.627611756324768066e-01 7.455598711967468262e-01 6.513004004955291748e-02
2.177470773458480835e-01 7.538954019546508789e-01 -3.971851468086242676e-01 9.927752614021301270e-02 -2.044996619224548340e-01 -7.056323438882827759e-02 -5.247524380683898926e-02 -4.087333679199218750e-01
3.572426736354827881e-01 -2.449453175067901611e-01 -4.418275654315948486e-01 -6.152556464076042175e-02 -6.344084143638610840e-01 -2.896144427359104156e-02 4.085188210010528564e-01 2.078030556440353394e-01
3.059962093830108643e-01 -1.456138640642166138e-01 -5.765730142593383789e-01 -4.933569431304931641e-01 -1.288401782512664795e-01 -4.000412821769714355e-01 2.101813852787017822e-01 2.975170612335205078e-01
-1.627131737768650055e-02 4.694000482559204102e-01 -1.999297887086868286e-01 4.605571031570434570e-01 -4.734488129615783691e-01 -1.250359117984771729e-01 5.355641841888427734e-01 2.640717104077339172e-02
7.066221833229064941e-01 -4.579441621899604797e-02 8.413116633892059326e-02 -1.288220733404159546e-01 -4.698558747768402100e-01 -1.420516371726989746e-01 4.501890242099761963e-01 -1.769214421510696411e-01
7.631578445434570312e-01 3.409315943717956543e-01 -2.280576080083847046e-01 -8.024542778730392456e-02 -3.879698514938354492e-01 -8.426733314990997314e-02 2.054030597209930420e-01 2.075909078121185303e-01
1.250401139259338379e-01 7.436048984527587891e-01 5.632468312978744507e-02 -4.757618997246026993e-03 -5.392968058586120605e-01 -2.446539998054504395e-01 -1.986153870820999146e-01 -1.951329857110977173e-01
-3.321671783924102783e-01 5.425672531127929688e-01 4.864006489515304565e-02 9.905683249235153198e-02 -5.405194163322448730e-01 -4.468730688095092773e-01 2.983461022377014160e-01 -4.733316972851753235e-02
2.211521118879318237e-01 4.819667935371398926e-01 1.142425537109375000e-01 -2.268807440996170044e-01 -4.417506754398345947e-01 -2.373221097514033318e-03 4.812103509902954102e-01 4.770333468914031982e-01
-3.700355812907218933e-02 3.364877104759216309e-01 -3.668260872364044189e-01 1.385161131620407104e-01 -2.330016940832138062e-01 2.299020066857337952e-03 3.609293997287750244e-01 -7.396577596664428711e-01
-7.343833893537521362e-02 -2.746972814202308655e-02 -4.384599626064300537e-02 -5.340813398361206055e-01 -5.806109905242919922e-01 -4.910447299480438232e-01 -1.192802190780639648e-01 -3.379721641540527344e-01
5.091580748558044434e-01 5.885285139083862305e-01 -9.389074891805648804e-02 9.473152458667755127e-02 -3.054522573947906494e-01 -4.492084383964538574e-01 -2.439886480569839478e-01 -1.482660919427871704e-01
1.445350199937820435e-01 6.728049516677856445e-01 1.398857980966567993e-01 6.881484389305114746e-02 -4.344192743301391602e-01 -3.775229156017303467e-01 -2.083598822355270386e-02 -4.128703474998474121e-01
5.118470788002014160e-01 6.901000142097473145e-01 1.275284290313720703e-01 -2.673703134059906006e-01 -3.070933520793914795e-01 -1.869644522666931152e-01 -2.005752772092819214e-01 6.731838732957839966e-02
-8.128765225410461426e-02 8.204751610755920410e-01 -2.841596603393554688e-01 -1.477790325880050659e-01 -8.816841989755630493e-02 -1.851736009120941162e-01 3.251909092068672180e-02 -4.177405536174774170e-01
-5.900780484080314636e-02 5.005972385406494141e-01 -4.468946158885955811e-01 -4.538016319274902344e-01 -2.779184281826019287e-01 4.223028719425201416e-01 2.829939424991607666e-01 6.786678731441497803e-02
1.331503242254257202e-01 6.893299818038940430e-01 1.511719673871994019e-01 8.583864569664001465e-02 -4.286742508411407471e-01 -3.707232475280761719e-01 3.219785392284393311e-01 2.280492186546325684e-01
5.976983904838562012e-01 3.405820727348327637e-01 -7.857347279787063599e-02 -3.115876615047454834e-01 -2.209427058696746826e-01 3.287883102893829346e-01 4.681528210639953613e-01 -2.177509814500808716e-01
2.734908089041709900e-02 2.842121124267578125e-01 -6.907207369804382324e-01 -5.638642311096191406e-01 -2.187849730253219604e-01 -2.375309020280838013e-01 -6.550512462854385376e-02 1.218972131609916687e-01
4.947495162487030029e-01 7.051081657409667969e-01 -1.659413576126098633e-01 -2.046584784984588623e-01 -3.003883361816406250e-01 9.786439687013626099e-02 -2.904232144355773926e-01 -6.684056669473648071e-02
-1.610891893506050110e-02 3.135439455509185791e-01 -4.700941741466522217e-01 1.103100702166557312e-01 -4.702661335468292236e-01 2.774941921234130859e-01 5.700241327285766602e-01 -2.125867009162902832e-01
3.630823194980621338e-01 4.576914384961128235e-02 -3.209511935710906982e-02 1.686375774443149567e-02 -9.163900017738342285e-01 1.412840094417333603e-02 -1.354113668203353882e-01 -8.034600317478179932e-02
2.813984267413616180e-02 3.752503991127014160e-01 -3.651032447814941406e-01 -7.263450324535369873e-02 -1.020848155021667480e-01 -1.147717759013175964e-01 3.330249488353729248e-01 -7.650619149208068848e-01
-6.687533855438232422e-02 2.268886864185333252e-01 3.199269175529479980e-01 -4.139541983604431152e-01 -3.409640491008758545e-01 -3.874952495098114014e-01 5.660948753356933594e-01 -2.889036834239959717e-01
3.016189932823181152e-01 6.690334081649780273e-01 1.818066537380218506e-01 -2.601659297943115234e-01 -9.491035342216491699e-02 -1.399815827608108521e-01 5.644108057022094727e-01 1.162673309445381165e-01
1.037772521376609802e-01 2.353555411100387573e-01 2.117194980382919312e-01 -4.719169437885284424e-01 -1.816005855798721313e-01 -2.969584167003631592e-01 7.143116593360900879e-01 -1.868232637643814087e-01
3.072395687922835350e-03 7.709355950355529785e-01 -2.298913300037384033e-01 3.071602284908294678e-01 -4.410414099693298340e-01 -3.127216175198554993e-02 2.365642338991165161e-01 8.362624049186706543e-02
5.138304233551025391e-01 5.643296521157026291e-03 -5.189672112464904785e-03 5.105747655034065247e-02 -4.755329191684722900e-01 -1.111605390906333923e-01 2.635807693004608154e-01 -6.521883606910705566e-01
-7.384340465068817139e-02 -5.993367359042167664e-02 2.045715600252151489e-01 -2.225354164838790894e-01 -6.536800265312194824e-01 -4.851603507995605469e-01 4.594368338584899902e-01 -1.606967449188232422e-01
-3.036760687828063965e-01 2.925101201981306076e-03 -3.563281297683715820e-01 1.553549766540527344e-01 -7.556878924369812012e-01 -2.059545516967773438e-01 3.269468247890472412e-01 -1.905039101839065552e-01
-4.483874514698982239e-02 8.614746481180191040e-02 1.104398593306541443e-01 -1.796294748783111572e-01 -5.349327921867370605e-01 -7.288514971733093262e-01 1.127167567610740662e-01 -3.406196832656860352e-01
4.218684732913970947e-01 5.707309246063232422e-01 -6.771747488528490067e-03 -5.652123317122459412e-02 -5.073570609092712402e-01 2.838583886623382568e-01 -4.416587203741073608e-02 -3.912997841835021973e-01
3.840875923633575439e-01 4.607017636299133301e-01 9.591093659400939941e-02 -4.395019263029098511e-03 -7.316744923591613770e-01 1.899783760309219360e-01 6.234231591224670410e-02 -2.359798997640609741e-01
4.915798902511596680e-01 4.330998659133911133e-01 4.767670482397079468e-02 -2.681210041046142578e-01 -6.479895114898681641e-01 2.158095538616180420e-01 -1.503862738609313965e-01 8.678331226110458374e-02
7.027495503425598145e-01 4.362598359584808350e-01 -2.136568576097488403e-01 -2.877849042415618896e-01 -2.802129983901977539e-01 -1.584143787622451782e-01 -2.870931923389434814e-01 -3.625151142477989197e-02
-4.692562669515609741e-02 9.967394918203353882e-02 1.095094084739685059e-01 -6.720449924468994141e-01 -3.875480890274047852e-01 -2.538263797760009766e-01 5.563184618949890137e-01 1.071313582360744476e-02
-1.684111505746841431e-01 1.274352073669433594e-01 -4.065248072147369385e-01 -5.318676829338073730e-01 -5.645737051963806152e-01 -3.818638324737548828e-01 -1.804396957159042358e-01 -1.006500050425529480e-01
-2.379972487688064575e-01 1.089619025588035583e-01 -2.115316987037658691e-01 3.430030122399330139e-02 -4.114119112491607666e-01 -3.118047416210174561e-01 6.385902762413024902e-01 -4.596553742885589600e-01
1.676161736249923706e-01 5.623501539230346680e-01 -2.391332685947418213e-01 -3.404424488544464111e-01 1.393236815929412842e-01 -6.210604906082153320e-01 2.289107590913772583e-01 -1.582843512296676636e-01
7.865351438522338867e-01 2.318076640367507935e-01 1.211335957050323486e-01 -3.973365426063537598e-01 -2.726178765296936035e-01 -1.317765861749649048e-01 2.505634129047393799e-01 2.470791153609752655e-02
-1.238778233528137207e-01 -1.904713362455368042e-01 2.441599406301975250e-02 -1.929325759410858154e-01 -5.776315331459045410e-01 -3.787523210048675537e-01 6.286507248878479004e-01 -1.955571770668029785e-01
5.487363338470458984e-01 -1.038700565695762634e-01 -3.265878260135650635e-01 -1.377021074295043945e-01 -2.254639714956283569e-01 -3.974445909261703491e-02 7.113829255104064941e-01 -6.323614716529846191e-02
1.015888005495071411e-01 -2.519232034683227539e-01 -3.775567114353179932e-01 -3.090623021125793457e-01 -5.809739232063293457e-01 -5.590458512306213379e-01 1.941643655300140381e-01 1.956901699304580688e-02
-2.015681266784667969e-01 4.394831955432891846e-01 2.114631086587905884e-01 -5.313814282417297363e-01 -3.185201883316040039e-01 -4.455251693725585938e-01 2.317671477794647217e-01 -2.923663258552551270e-01
1.822386682033538818e-01 5.528685450553894043e-01 -3.175367116928100586e-01 3.880195617675781250e-01 -4.555719196796417236e-01 -2.676835954189300537e-01 -2.763576246798038483e-02 -3.602396547794342041e-01
5.332884192466735840e-01 2.652908265590667725e-01 -5.138764381408691406e-01 -3.750998675823211670e-01 -2.913840711116790771e-01 3.130024373531341553e-01 3.843396902084350586e-02 2.368608117103576660e-01
5.249940156936645508e-01 1.057140454649925232e-01 3.295725882053375244e-01 -1.033054366707801819e-01 -4.676050841808319092e-01 -3.844939172267913818e-01 4.173497855663299561e-01 -2.307488173246383667e-01
1.655337810516357422e-01 5.552417039871215820e-01 -7.842363119125366211e-01 -2.878802642226219177e-02 8.493029326200485229e-02 -1.497313380241394043e-01 1.334642171859741211e-01 3.169320523738861084e-02
5.837709903717041016e-01 2.127081751823425293e-01 -1.084053739905357361e-01 5.111400783061981201e-02 -1.529865562915802002e-01 -2.232325822114944458e-01 6.786401867866516113e-01 -2.565388381481170654e-01
4.948536157608032227e-01 6.478156447410583496e-01 -6.976019591093063354e-02 2.022769898176193237e-01 -3.050372600555419922e-01 -4.387955665588378906e-01 -6.027583032846450806e-02 2.121074311435222626e-02
2.937878966331481934e-01 7.435798645019531250e-01 4.266070574522018433e-02 5.098331347107887268e-02 -4.305756092071533203e-01 -1.416792869567871094e-01 3.729903399944305420e-01 1.084821596741676331e-01
6.203325465321540833e-02 1.078652217984199524e-01 2.723808288574218750e-01 -2.475290596485137939e-01 -6.523424983024597168e-01 -2.732753455638885498e-01 4.808141589164733887e-01 -3.429906666278839111e-01
3.484700918197631836e-01 2.526896297931671143e-01 -3.181490302085876465e-01 -2.964343726634979248e-01 -1.274634450674057007e-01 1.136426627635955811e-02 7.800634503364562988e-01 2.737776003777980804e-02
4.871652275323867798e-02 3.564879894256591797e-01 -5.383052825927734375e-01 -4.271500110626220703e-01 -2.563061118125915527e-01 3.509903550148010254e-01 3.306173682212829590e-01 -3.164149224758148193e-01
-2.722953557968139648e-01 6.963511109352111816e-01 2.003604024648666382e-01 -1.950362920761108398e-01 -5.405130982398986816e-01 8.885974064469337463e-03 2.220611572265625000e-01 -1.456798911094665527e-01
-2.133479416370391846e-01 3.988639414310455322e-01 -2.277977764606475830e-01 1.833140552043914795e-01 -3.937720954418182373e-01 -6.020808219909667969e-01 4.042662978172302246e-01 -1.700156927108764648e-01
1.595396399497985840e-01 6.396627426147460938e-01 1.315950900316238403e-01 1.266609132289886475e-01 -4.501160979270935059e-01 -5.666145682334899902e-01 5.523392185568809509e-02 -7.287777960300445557e-02
2.370316162705421448e-02 6.820101737976074219e-01 2.100578993558883667e-01 4.934965167194604874e-03 -6.207816004753112793e-01 -2.980343401432037354e-01 -9.133818745613098145e-02 -8.726260066032409668e-02
-2.831837236881256104e-01 6.879293918609619141e-02 -4.016783535480499268e-01 -1.718429625034332275e-01 -7.778881192207336426e-01 -1.741482615470886230e-01 1.634875982999801636e-01 2.490649521350860596e-01
3.054673373699188232e-01 1.895062476396560669e-01 -1.580061316490173340e-01 -1.834282428026199341e-01 -4.716326892375946045e-01 5.031490698456764221e-02 5.441311597824096680e-01 5.395529866218566895e-01
-1.388180702924728394e-01 6.897595524787902832e-01 -3.712960481643676758e-01 1.036190539598464966e-01 -4.775640964508056641e-01 1.681714802980422974e-01 2.003625482320785522e-01 -2.446819841861724854e-01
2.297655045986175537e-01 4.227145314216613770e-01 -3.099800646305084229e-01 -1.882023364305496216e-02 -3.653545677661895752e-01 -3.944786489009857178e-01 5.515468120574951172e-01 2.806727588176727295e-01
-1.064422875642776489e-01 5.394442677497863770e-01 -5.422333627939224243e-02 -6.103142499923706055e-01 -1.772904992103576660e-01 -4.385422468185424805e-01 -6.487805396318435669e-02 -3.070600628852844238e-01
3.321676850318908691e-01 5.834785103797912598e-01 2.501224279403686523e-01 -2.401822060346603394e-01 -6.266118288040161133e-01 -1.102026402950286865e-01 -1.186382845044136047e-01 -1.005316451191902161e-01
1.345224082469940186e-01 5.794396996498107910e-02 2.123688459396362305e-01 -6.398261785507202148e-01 -3.555951118469238281e-01 2.566360682249069214e-02 3.063638806343078613e-01 -5.505478382110595703e-01
2.736844718456268311e-01 6.455335021018981934e-01 -2.037117928266525269e-01 -5.079721808433532715e-01 2.889842540025711060e-02 -3.419382572174072266e-01 2.937232851982116699e-01 -6.941881775856018066e-02
1.674311608076095581e-01 2.781507670879364014e-01 -1.818603426218032837e-01 -5.957565307617187500e-01 -3.282519876956939697e-01 2.808750979602336884e-02 5.143876671791076660e-01 3.653314709663391113e-01
1.672872304916381836e-01 3.461658358573913574e-01 -1.356610953807830811e-01 -5.574579238891601562e-01 -3.742577731609344482e-01 -5.433473587036132812e-01 -2.742253243923187256e-01 1.119218468666076660e-01
4.748324453830718994e-01 3.615924715995788574e-01 -3.619779646396636963e-01 -4.216621220111846924e-01 7.467084378004074097e-02 -3.929494917392730713e-01 -2.097889315336942673e-03 -4.182925522327423096e-01
-2.749873884022235870e-02 7.254761457443237305e-01 -3.623788356781005859e-01 1.591443121433258057e-01 -2.415108680725097656e-01 -4.853612482547760010e-01 1.495173126459121704e-01 -4.942578729242086411e-03
1.544411033391952515e-01 5.558821558952331543e-01 -4.942456781864166260e-01 2.636160254478454590e-01 -4.811143875122070312e-01 -1.361535862088203430e-02 3.423198461532592773e-01 -6.731750816106796265e-02
-1.757472753524780273e-01 -1.013636440038681030e-01 -2.495135664939880371e-01 1.299283206462860107e-01 -5.753253102302551270e-01 -4.717602431774139404e-01 3.918259143829345703e-01 -4.154702126979827881e-01
-1.638593226671218872e-01 2.459399998188018799e-01 -5.014255642890930176e-01 -6.123527288436889648e-01 -2.407230436801910400e-01 7.060562074184417725e-02 3.413735330104827881e-01 -3.267897069454193115e-01
2.381087094545364380e-01 5.379381775856018066e-01 1.537586599588394165e-01 1.973303556442260742e-01 -5.525589585304260254e-01 -4.809908270835876465e-01 8.525181561708450317e-02 -2.177255004644393921e-01
-1.451358646154403687e-01 1.642517372965812683e-02 -2.758493125438690186e-01 2.064713239669799805e-01 -4.619265496730804443e-01 -6.375951766967773438e-01 3.625245094299316406e-01 -3.295678496360778809e-01
2.853964269161224365e-01 2.080149650573730469e-01 -4.491380453109741211e-01 -2.300368547439575195e-01 -7.706564068794250488e-01 -1.065262407064437866e-01 1.200247630476951599e-01 -3.117211908102035522e-02
-5.370358750224113464e-02 -8.518891036510467529e-02 -3.276701867580413818e-01 -7.058431506156921387e-01 -3.731214404106140137e-01 -4.258771836757659912e-01 1.159074082970619202e-01 -2.241675853729248047e-01
-1.171012222766876221e-01 1.634241640567779541e-01 -8.190300464630126953e-01 -3.218236565589904785e-01 -3.660790026187896729e-01 -1.687964648008346558e-01 -5.079208314418792725e-02 1.418216973543167114e-01
1.359905451536178589e-01 -1.232629548758268356e-02 -3.887092471122741699e-01 -1.509137749671936035e-01 -2.994181513786315918e-01 -4.025797545909881592e-01 7.442063093185424805e-01 -4.381886869668960571e-02
4.494177550077438354e-02 7.541456818580627441e-01 -3.293695151805877686e-01 4.358644410967826843e-02 -4.364968240261077881e-01 -1.753589361906051636e-01 2.770674228668212891e-01 -1.442703455686569214e-01
2.165163010358810425e-01 5.359575748443603516e-01 -3.814663887023925781e-01 -3.716737926006317139e-01 -3.470577597618103027e-01 -2.905932366847991943e-01 3.917421996593475342e-01 -1.544553935527801514e-01
-5.533499270677566528e-02 5.285149216651916504e-01 -9.572207182645797729e-02 -3.867968320846557617e-01 -3.686057329177856445e-01 -3.096947073936462402e-01 5.457642674446105957e-01 -1.708681434392929077e-01
5.740141272544860840e-01 5.313486605882644653e-02 -3.714362392202019691e-03 1.841350495815277100e-01 -6.203588843345642090e-01 -2.953815162181854248e-01 3.396095335483551025e-01 -2.152559310197830200e-01
4.267991706728935242e-02 7.281779050827026367e-01 -4.979944527149200439e-01 -1.028884872794151306e-01 -2.421338260173797607e-01 5.919891223311424255e-02 3.508586883544921875e-01 -1.552921682596206665e-01
