# Supplementary material for: Where is your field going? A machine learning approach to study the relative motion of the domains of physics
Source: PLoS One. 2020 Jun 18;15(6):e0233997. doi: 10.1371/journal.pone.0233997 (PMC7302634; doi:10.1371/journal.pone.0233997)
Supplement: S26 Data — (ZIP) [file pone.0233997.s026.zip › 25/Pacs4Run_25_VS_500_embeddings1989-1993ED8.txt]

9.560339152812957764e-02 -1.802311092615127563e-02 7.013779133558273315e-02 6.267109513282775879e-02 5.544774532318115234e-01 -1.275537014007568359e-01 7.924951314926147461e-01 1.729865521192550659e-01
1.045597791671752930e-01 -4.180952608585357666e-01 -5.272665061056613922e-03 3.877707570791244507e-02 7.017049789428710938e-01 -4.296216666698455811e-01 1.656532734632492065e-01 -3.291300535202026367e-01
4.504401683807373047e-01 1.039403900504112244e-01 6.429851651191711426e-01 2.784777581691741943e-01 5.291898176074028015e-02 -2.622430324554443359e-01 4.560974836349487305e-01 -1.253932714462280273e-01
-4.265014827251434326e-02 -4.027687013149261475e-01 3.102446794509887695e-01 2.725946903228759766e-01 3.937353491783142090e-01 -8.102111518383026123e-02 3.299511075019836426e-01 -6.284416913986206055e-01
-1.924370676279067993e-01 -3.049822449684143066e-01 6.434682607650756836e-01 3.387927412986755371e-01 -2.439139634370803833e-01 -3.947617411613464355e-01 3.545748293399810791e-01 8.227294310927391052e-03
1.287554353475570679e-01 3.654579520225524902e-01 3.265689611434936523e-01 3.375476598739624023e-01 5.753960609436035156e-01 -5.339037775993347168e-01 3.142211586236953735e-02 -1.102528795599937439e-01
-2.243927419185638428e-01 -2.493747621774673462e-01 1.551639735698699951e-01 -4.959409534931182861e-01 1.541730910539627075e-01 -5.318194627761840820e-01 4.844023883342742920e-01 2.760072648525238037e-01
-1.532627642154693604e-01 3.388659060001373291e-01 6.444708108901977539e-01 4.514015018939971924e-01 3.257833123207092285e-01 -3.264665901660919189e-01 1.602322012186050415e-01 -6.469236314296722412e-02
4.563850760459899902e-01 7.113441079854965210e-02 5.029007792472839355e-01 1.485252976417541504e-01 3.546355366706848145e-01 -2.170372605323791504e-01 4.920959472656250000e-01 3.108918070793151855e-01
1.034149602055549622e-01 -3.874556124210357666e-01 3.198131024837493896e-01 1.108722761273384094e-01 6.995982527732849121e-01 -4.126841723918914795e-01 2.223731130361557007e-01 1.241554617881774902e-01
4.730987250804901123e-01 -3.180743455886840820e-01 -4.615017399191856384e-02 -1.619650609791278839e-02 1.877490133047103882e-01 -4.718761742115020752e-01 5.569502711296081543e-01 3.232700526714324951e-01
5.148253440856933594e-01 1.291153132915496826e-01 5.942574143409729004e-01 2.942702174186706543e-01 1.104794293642044067e-01 -2.191900908946990967e-01 4.668026566505432129e-01 -1.981396228075027466e-02
-3.473781421780586243e-02 -3.044063746929168701e-01 4.415323436260223389e-01 5.948625206947326660e-01 1.733912229537963867e-01 -3.707975745201110840e-01 1.929898262023925781e-01 -3.905346989631652832e-01
-9.082862734794616699e-02 -2.620464563369750977e-01 4.270950257778167725e-01 6.483417153358459473e-01 2.696414887905120850e-01 -2.557668685913085938e-01 2.097136080265045166e-01 -3.717815876007080078e-01
-1.303526014089584351e-01 -2.240180075168609619e-01 3.730587661266326904e-01 2.308637499809265137e-01 3.220811784267425537e-01 -7.594965696334838867e-01 5.029869452118873596e-02 -2.392735481262207031e-01
6.424503773450851440e-02 -3.147792816162109375e-02 -3.651576042175292969e-01 -1.572300866246223450e-02 3.983882069587707520e-01 -7.036494612693786621e-01 3.467737436294555664e-01 2.953074574470520020e-01
-1.519597023725509644e-01 -1.956708170473575592e-02 5.357201695442199707e-01 -1.867457628250122070e-01 5.039856433868408203e-01 -4.359382987022399902e-01 2.340086698532104492e-01 -3.947802782058715820e-01
-3.665297329425811768e-01 -3.729584515094757080e-01 2.532544434070587158e-01 2.947930395603179932e-01 5.929978489875793457e-01 -4.462917447090148926e-01 1.216553747653961182e-01 -9.947159886360168457e-02
-6.440037488937377930e-02 -4.432677924633026123e-01 6.256550550460815430e-01 2.212647795677185059e-01 3.902517259120941162e-01 -3.833906650543212891e-01 2.408217787742614746e-01 -4.103718325495719910e-02
-1.714180409908294678e-01 -4.472333788871765137e-01 3.361831009387969971e-01 3.341571092605590820e-01 6.520811319351196289e-01 -1.824109554290771484e-01 2.297084927558898926e-01 1.861952096223831177e-01
-1.627777367830276489e-01 -2.401196770370006561e-02 4.535000398755073547e-02 -2.899481058120727539e-01 6.997668147087097168e-01 -4.948838949203491211e-01 2.965748608112335205e-01 2.534954845905303955e-01
-4.111894965171813965e-02 -3.237077891826629639e-01 3.586030006408691406e-01 2.288364470005035400e-01 3.648130893707275391e-01 -7.359074354171752930e-01 1.122889742255210876e-01 -1.590698212385177612e-01
1.893975436687469482e-01 -1.202618628740310669e-01 4.305566847324371338e-01 -9.952410310506820679e-02 8.241154998540878296e-02 -3.049950897693634033e-01 6.603367924690246582e-01 4.674646854400634766e-01
-2.984209358692169189e-01 -1.634741723537445068e-01 4.106036424636840820e-01 -1.202569901943206787e-01 5.431542396545410156e-01 -6.102786064147949219e-01 1.507652550935745239e-01 -1.047740280628204346e-01
2.765870988368988037e-01 -2.624868750572204590e-01 5.138177871704101562e-01 -1.478676646947860718e-01 2.445213645696640015e-01 -2.242628633975982666e-01 5.056126713752746582e-01 -4.505532085895538330e-01
2.395405322313308716e-01 -2.093227207660675049e-01 2.266537696123123169e-01 2.462129890918731689e-01 5.016552805900573730e-01 -6.910833120346069336e-01 6.918910145759582520e-02 -2.297183275222778320e-01
-2.288310229778289795e-01 -3.423880413174629211e-02 5.813823938369750977e-01 -1.784111112356185913e-01 4.836751818656921387e-01 -5.113216638565063477e-01 1.822014302015304565e-01 -2.191777974367141724e-01
1.372843235731124878e-01 -3.840436637401580811e-01 2.772733867168426514e-01 2.587486505508422852e-01 5.759687721729278564e-02 -8.059018850326538086e-01 1.453582495450973511e-01 -1.261258572340011597e-01
2.194772660732269287e-01 2.710241973400115967e-01 3.564158678054809570e-01 2.464206516742706299e-01 6.607202887535095215e-01 -4.021198749542236328e-01 1.351146399974822998e-01 -2.722362875938415527e-01
1.479242295026779175e-01 3.576610684394836426e-01 6.167885065078735352e-01 1.304219663143157959e-01 2.895443439483642578e-01 -5.167666077613830566e-01 1.960303485393524170e-01 -2.518879473209381104e-01
-2.064422219991683960e-01 2.301673404872417450e-02 3.015453517436981201e-01 4.152094945311546326e-02 7.692191004753112793e-01 -4.971254169940948486e-01 8.272367715835571289e-02 1.361005008220672607e-01
2.102745324373245239e-01 -4.867061078548431396e-01 4.822055995464324951e-01 8.772643655538558960e-02 7.188509404659271240e-02 -2.638812065124511719e-01 4.990578889846801758e-01 -3.934769630432128906e-01
-5.637801811099052429e-02 -1.646209806203842163e-01 1.433513686060905457e-02 2.299975045025348663e-02 -7.098892331123352051e-02 -9.500519633293151855e-01 2.243553698062896729e-01 -1.049448326230049133e-01
2.571212947368621826e-01 -2.388027757406234741e-01 -2.195330560207366943e-01 5.186459422111511230e-01 3.165415301918983459e-02 -2.056713998317718506e-01 7.138768434524536133e-01 8.216267824172973633e-02
1.963447593152523041e-02 -5.752656459808349609e-01 4.257584810256958008e-01 1.828870624303817749e-01 5.299589633941650391e-01 -2.465072274208068848e-01 3.125460743904113770e-01 1.210718825459480286e-01
2.467219717800617218e-02 -9.489578194916248322e-03 -1.738262921571731567e-01 -1.290956884622573853e-01 -5.058955773711204529e-02 -4.799277782440185547e-01 6.160391569137573242e-01 -5.831171870231628418e-01
3.800905048847198486e-01 -5.232601165771484375e-01 3.391785323619842529e-01 1.489277482032775879e-01 1.023852601647377014e-01 -5.213800072669982910e-01 3.713523745536804199e-01 1.558400690555572510e-01
1.239164844155311584e-01 1.247404590249061584e-01 -2.451539337635040283e-01 -1.438322514295578003e-01 -4.129360988736152649e-02 -4.149910807609558105e-01 7.913422584533691406e-01 -2.969021797180175781e-01
2.496915757656097412e-01 -4.026722013950347900e-01 4.929558932781219482e-02 2.726913988590240479e-01 -2.602480649948120117e-01 -3.626036047935485840e-01 6.919506192207336426e-01 1.439191550016403198e-01
-2.787264585494995117e-01 -1.810220777988433838e-01 6.684366147965192795e-03 5.712032318115234375e-01 -2.227736413478851318e-01 -1.273443400859832764e-01 6.919913291931152344e-01 1.361179649829864502e-01
-9.896026551723480225e-02 -2.328048795461654663e-01 3.250088393688201904e-01 2.924974560737609863e-01 2.796562016010284424e-01 -7.727532982826232910e-01 6.425391137599945068e-02 -2.556156814098358154e-01
3.411021828651428223e-01 8.719520270824432373e-02 2.131293863058090210e-01 2.866892814636230469e-01 7.229084372520446777e-01 -3.284417092800140381e-01 1.662653684616088867e-01 -3.005270063877105713e-01
1.275513917207717896e-01 -1.953827738761901855e-01 5.346116423606872559e-01 5.889223217964172363e-01 3.866872983053326607e-03 -3.806690275669097900e-01 3.056939244270324707e-01 -2.730285823345184326e-01
-3.890566229820251465e-01 2.190495282411575317e-02 3.468207716941833496e-01 3.400051295757293701e-01 5.769557952880859375e-01 -4.025358259677886963e-01 8.403379470109939575e-02 -3.321027457714080811e-01
3.088265359401702881e-01 -5.395154356956481934e-01 3.703950941562652588e-01 1.965015232563018799e-01 1.212992146611213684e-01 -4.001797735691070557e-01 3.906088769435882568e-01 -3.321316838264465332e-01
3.879165649414062500e-02 -4.786036610603332520e-01 3.269260525703430176e-01 2.156104445457458496e-01 6.781964898109436035e-01 -2.775347530841827393e-01 2.727768421173095703e-01 6.842533499002456665e-02
-1.136106625199317932e-01 -2.343226373195648193e-01 -3.343467116355895996e-01 5.015259981155395508e-01 1.895079314708709717e-01 -5.134405195713043213e-02 7.078647613525390625e-01 1.710189431905746460e-01
4.454045593738555908e-01 -3.370398283004760742e-01 9.116145968437194824e-02 3.175337612628936768e-01 -1.693385839462280273e-01 -2.771939039230346680e-01 6.866727471351623535e-01 -4.300427436828613281e-02
-8.763881027698516846e-02 -3.009561300277709961e-01 6.539582610130310059e-01 6.806135922670364380e-02 3.548182845115661621e-01 -8.268406987190246582e-02 4.419209659099578857e-01 -3.760641813278198242e-01
-3.572874367237091064e-01 -2.516142725944519043e-01 2.503184676170349121e-01 -1.178600708954036236e-03 6.853515505790710449e-01 -5.023029446601867676e-01 1.540330350399017334e-01 2.518134377896785736e-02
-4.852482303977012634e-02 -4.557201266288757324e-02 1.312346160411834717e-01 1.555900722742080688e-01 2.893666923046112061e-01 -7.206288576126098633e-01 7.443457096815109253e-02 -5.878420472145080566e-01
4.878666698932647705e-01 -3.537066280841827393e-02 5.186329483985900879e-01 4.894196987152099609e-01 8.408654481172561646e-02 -2.309388965368270874e-01 4.329593777656555176e-01 6.607693433761596680e-02
-2.477421462535858154e-01 -2.000531852245330811e-01 1.481764018535614014e-01 -4.630663990974426270e-02 7.178409099578857422e-01 -5.809893012046813965e-01 1.431417018175125122e-01 3.418112918734550476e-02
8.041081018745899200e-03 3.577944636344909668e-01 -3.259932100772857666e-01 1.513270884752273560e-01 3.166860044002532959e-01 -7.537149190902709961e-01 2.693168222904205322e-01 4.288808628916740417e-02
1.770918071269989014e-01 -3.142396211624145508e-01 6.799989193677902222e-02 1.329355537891387939e-01 1.091074272990226746e-01 4.588076472282409668e-02 9.129745960235595703e-01 7.988055236637592316e-03
1.073587909340858459e-01 -7.844553142786026001e-02 -2.049670368432998657e-01 5.004258155822753906e-01 2.192816734313964844e-01 1.206052750349044800e-01 7.888769507408142090e-01 -7.018527388572692871e-02
7.154513895511627197e-02 9.208161383867263794e-02 -9.111747145652770996e-02 3.276179134845733643e-01 5.885145664215087891e-01 -7.234446406364440918e-01 -1.054304745048284531e-02 -3.055738098919391632e-02
2.571512479335069656e-03 -4.924066662788391113e-01 4.712867736816406250e-01 3.186630308628082275e-01 3.327641487121582031e-01 -4.969395399093627930e-01 2.025975286960601807e-01 -1.874705851078033447e-01
1.168211572803556919e-03 2.756338417530059814e-01 8.600189536809921265e-02 -7.469575852155685425e-02 -1.535681039094924927e-01 -1.962709128856658936e-01 8.673705458641052246e-01 -3.108244836330413818e-01
4.015778899192810059e-01 2.958258390426635742e-01 1.531803458929061890e-01 3.225106596946716309e-01 5.232787132263183594e-01 -5.828587412834167480e-01 9.387583285570144653e-02 -3.724719956517219543e-02
-9.857094287872314453e-02 4.064332842826843262e-01 -8.489991724491119385e-02 1.684795767068862915e-01 -4.477500542998313904e-02 -1.086251437664031982e-01 8.092733025550842285e-01 -3.475267887115478516e-01
3.876433074474334717e-01 -3.608724772930145264e-01 4.633925259113311768e-01 -1.935339421033859253e-01 3.790129125118255615e-01 -1.136837899684906006e-01 5.280669331550598145e-01 -1.785670071840286255e-01
4.241633117198944092e-01 -1.051210984587669373e-02 4.271262288093566895e-01 6.639531999826431274e-02 2.329070270061492920e-01 -3.154157400131225586e-01 5.297955274581909180e-01 4.457734227180480957e-01
-6.854021549224853516e-02 3.305431902408599854e-01 3.955753445625305176e-01 3.191843330860137939e-01 4.356824457645416260e-01 -4.490140080451965332e-01 1.240280121564865112e-01 -4.699674248695373535e-01
-1.741625666618347168e-01 -4.285198152065277100e-01 3.224064111709594727e-01 2.409409731626510620e-01 7.373620867729187012e-01 -2.177755087614059448e-01 1.812582761049270630e-01 7.505291141569614410e-03
-1.798684522509574890e-02 1.287552565336227417e-01 -1.333616226911544800e-01 5.707055926322937012e-01 -2.043670564889907837e-01 -2.406295686960220337e-01 7.347615957260131836e-01 8.079634048044681549e-03
2.934774160385131836e-01 4.523625075817108154e-01 3.033440411090850830e-01 4.787628650665283203e-01 4.660608768463134766e-01 -3.720195293426513672e-01 1.706355363130569458e-01 -5.726987496018409729e-02
-4.306436777114868164e-01 1.595382690429687500e-01 -2.036531642079353333e-02 3.758706450462341309e-01 2.750593125820159912e-01 -4.871256053447723389e-01 1.999304890632629395e-01 5.426591634750366211e-01
-2.657850682735443115e-01 -3.794371783733367920e-01 3.551365137100219727e-01 6.346958875656127930e-02 2.438454926013946533e-01 -1.772082298994064331e-01 3.839255273342132568e-01 -6.457348465919494629e-01
2.429665066301822662e-02 -5.087059736251831055e-01 1.789653450250625610e-01 3.162055313587188721e-01 2.188232392072677612e-01 -5.649324059486389160e-01 2.044003307819366455e-01 -4.469920396804809570e-01
-2.962061464786529541e-01 -4.051034748554229736e-01 2.050585895776748657e-01 3.565912246704101562e-01 4.303901791572570801e-01 -5.659409165382385254e-01 8.671195805072784424e-02 -2.567157447338104248e-01
-2.951757013797760010e-01 -4.957932233810424805e-01 4.289757907390594482e-01 3.961365818977355957e-01 1.647474765777587891e-01 -4.231807887554168701e-01 1.992510259151458740e-01 -2.831806242465972900e-01
3.110921084880828857e-01 5.645236372947692871e-01 1.923328191041946411e-01 5.057045072317123413e-02 3.622013926506042480e-01 -1.452167611569166183e-02 6.171512603759765625e-01 1.808568239212036133e-01
2.825131416320800781e-01 6.626726686954498291e-02 5.904991030693054199e-01 2.151166051626205444e-01 -2.006567269563674927e-02 -3.300290405750274658e-01 5.277189016342163086e-01 3.647212386131286621e-01
3.478059768676757812e-01 4.997851848602294922e-01 3.333686590194702148e-01 4.418640434741973877e-01 3.639883995056152344e-01 -1.692449450492858887e-01 4.021129608154296875e-01 6.395141128450632095e-03
-6.659787893295288086e-02 6.705521941184997559e-01 4.712892472743988037e-01 1.668145507574081421e-01 2.546148300170898438e-01 -1.236491948366165161e-01 4.184983372688293457e-01 -2.018048316240310669e-01
-6.029615402221679688e-01 2.833647131919860840e-01 1.616223752498626709e-01 -1.024506762623786926e-01 2.065585106611251831e-01 -1.431832164525985718e-01 5.514488816261291504e-01 3.902051150798797607e-01
-3.785502314567565918e-01 9.957439452409744263e-02 -7.306873053312301636e-02 6.746253371238708496e-02 -2.622560262680053711e-01 -3.696032166481018066e-01 7.282866835594177246e-01 -3.179749846458435059e-01
-1.905849575996398926e-01 1.698721349239349365e-01 5.298770666122436523e-01 4.554394185543060303e-01 5.972890257835388184e-01 -2.610041499137878418e-01 1.473269611597061157e-01 -6.591897457838058472e-03
-1.098604351282119751e-01 5.182616710662841797e-01 5.293451547622680664e-01 3.281746506690979004e-01 -2.138849347829818726e-02 -5.240532755851745605e-01 2.371133863925933838e-01 1.089417003095149994e-02
-1.366781741380691528e-01 -2.832366228103637695e-01 -1.366820633411407471e-01 5.142117142677307129e-01 -4.415882006287574768e-02 -8.859010040760040283e-02 6.713308691978454590e-01 -3.968843519687652588e-01
1.560770273208618164e-01 9.933970868587493896e-02 2.152213156223297119e-01 1.304716616868972778e-01 9.989927709102630615e-02 -9.405066967010498047e-01 6.100575998425483704e-02 -6.460707634687423706e-02
-5.442028641700744629e-01 -1.756939738988876343e-01 1.669184565544128418e-01 1.434243321418762207e-01 6.402699351310729980e-01 -4.517211914062500000e-01 9.314465522766113281e-02 4.323262721300125122e-02
-2.565871477127075195e-01 -4.367291927337646484e-02 -2.361302822828292847e-01 1.358249410986900330e-02 2.394112646579742432e-01 -7.653787732124328613e-01 3.562388718128204346e-01 3.260140419006347656e-01
-2.098089307546615601e-01 2.554387152194976807e-01 -2.467175871133804321e-01 9.402405470609664917e-02 1.174172386527061462e-01 -8.400846123695373535e-01 2.735512852668762207e-01 1.632853299379348755e-01
-1.958100497722625732e-01 -2.684533894062042236e-01 2.214892953634262085e-01 -1.640292704105377197e-01 7.365216612815856934e-01 -4.733675718307495117e-01 2.138651460409164429e-01 3.672371432185173035e-02
1.123506799340248108e-01 3.528294712305068970e-02 -2.385881394147872925e-01 -2.597958743572235107e-01 1.059820055961608887e-01 -4.310391843318939209e-01 7.141222357749938965e-01 -3.933405578136444092e-01
-7.594911754131317139e-02 -1.519308388233184814e-01 3.927650451660156250e-01 7.170268297195434570e-01 4.564332664012908936e-01 -1.940069794654846191e-01 1.408482789993286133e-01 -1.922206729650497437e-01
6.927018985152244568e-03 -1.093625128269195557e-01 6.500972509384155273e-01 2.601894736289978027e-01 2.232089042663574219e-01 -2.339020967483520508e-01 3.848090469837188721e-01 4.950319230556488037e-01
-9.529864042997360229e-02 -2.127275466918945312e-01 5.898613929748535156e-01 2.732253372669219971e-01 1.872457563877105713e-01 -3.874714374542236328e-01 3.009400963783264160e-01 -4.973091781139373779e-01
-3.035099804401397705e-01 1.996276676654815674e-01 -3.311305120587348938e-02 2.464597970247268677e-01 6.698985695838928223e-01 -4.991075992584228516e-01 5.819030851125717163e-02 -3.239333331584930420e-01
8.866323530673980713e-02 -1.094468310475349426e-01 -2.025866359472274780e-01 7.554954290390014648e-01 2.383648790419101715e-02 -2.263474464416503906e-01 5.444144010543823242e-01 -1.419762820005416870e-01
-1.252994388341903687e-01 2.306947410106658936e-01 7.426530718803405762e-01 1.882404834032058716e-01 4.791101813316345215e-01 -1.465660035610198975e-01 2.789062857627868652e-01 -1.236733272671699524e-01
-2.443667948246002197e-01 -3.666502535343170166e-01 4.607542157173156738e-01 -1.168622523546218872e-01 4.539005458354949951e-01 -5.705711841583251953e-01 2.156769633293151855e-01 -4.251557961106300354e-02
-7.163403555750846863e-03 1.429411023855209351e-01 4.999734759330749512e-01 -1.081697419285774231e-01 4.770661294460296631e-01 2.890395466238260269e-03 6.376324892044067383e-01 2.892518639564514160e-01
3.762325346469879150e-01 3.731785416603088379e-01 4.414209723472595215e-01 1.654835790395736694e-01 3.468820750713348389e-01 -4.697963893413543701e-01 3.052306175231933594e-01 2.504956722259521484e-01
-8.984817564487457275e-02 5.769812464714050293e-01 5.819342732429504395e-01 2.088560909032821655e-01 3.061055839061737061e-01 -2.809903621673583984e-01 3.012543618679046631e-01 1.155044287443161011e-01
-3.582010567188262939e-01 -6.057154759764671326e-02 -1.155595481395721436e-01 -1.263679116964340210e-01 6.212400794029235840e-01 -3.862124085426330566e-01 3.370441198348999023e-01 4.358923733234405518e-01
1.969127207994461060e-01 -3.449189066886901855e-01 6.074678897857666016e-01 -1.105971336364746094e-01 3.397687375545501709e-01 -2.806339599192142487e-02 5.554131269454956055e-01 -1.905077844858169556e-01
-1.984028518199920654e-01 -4.235003292560577393e-01 1.835493594408035278e-01 1.714701950550079346e-01 8.216251432895660400e-02 8.287476003170013428e-02 7.330045104026794434e-01 4.089947938919067383e-01
3.988227546215057373e-01 2.071604430675506592e-01 1.423338502645492554e-01 2.288142889738082886e-01 5.370072126388549805e-01 -4.790194630622863770e-01 1.802662909030914307e-01 -4.184230268001556396e-01
-3.440176248550415039e-01 -5.218977481126785278e-02 -2.996249794960021973e-01 -5.538365617394447327e-02 9.303922951221466064e-02 -7.703797817230224609e-01 3.863091766834259033e-01 1.863052248954772949e-01
1.185667216777801514e-01 3.671816885471343994e-01 6.909368038177490234e-01 1.151525452733039856e-01 2.244079709053039551e-01 -3.722262680530548096e-01 2.966119647026062012e-01 -2.890948653221130371e-01
1.345788687467575073e-01 -3.270339369773864746e-01 -3.192719817161560059e-02 1.129520013928413391e-01 1.281990855932235718e-01 5.403386056423187256e-02 9.106144905090332031e-01 1.121902242302894592e-01
-3.716566562652587891e-01 1.784079968929290771e-01 5.123729705810546875e-01 5.654840543866157532e-02 2.027442306280136108e-01 -5.931496024131774902e-01 1.174193546175956726e-01 -3.969877362251281738e-01
-4.208339378237724304e-02 -2.919023036956787109e-01 2.147783339023590088e-01 9.350737184286117554e-02 -1.269210577011108398e-01 -3.769711405038833618e-02 8.722527623176574707e-01 2.824778556823730469e-01
-4.643751978874206543e-01 -2.791697382926940918e-01 2.388099282979965210e-01 5.005893111228942871e-01 4.601796567440032959e-01 -3.753547966480255127e-01 8.159250020980834961e-02 -1.987116634845733643e-01
-2.027575522661209106e-01 1.878022551536560059e-01 -2.745311558246612549e-01 4.344573020935058594e-01 -2.116687595844268799e-01 -3.823260068893432617e-01 6.781350374221801758e-01 9.303234517574310303e-02
8.149822801351547241e-02 -5.781410261988639832e-02 -3.473175168037414551e-01 6.198052763938903809e-01 5.500432103872299194e-02 -2.489239275455474854e-01 6.301541328430175781e-01 -1.521331220865249634e-01
1.612985581159591675e-01 4.414548352360725403e-02 -3.932574391365051270e-01 2.502827048301696777e-01 4.261348247528076172e-01 6.590161472558975220e-02 7.502461075782775879e-01 -7.705790549516677856e-02
9.629046916961669922e-02 3.210972547531127930e-01 -1.634878218173980713e-01 3.050830364227294922e-01 -2.003212124109268188e-01 -4.536733627319335938e-01 6.663960218429565430e-01 -2.789070010185241699e-01
-6.223847344517707825e-02 1.907480955123901367e-01 4.771848320960998535e-01 2.126826196908950806e-01 6.611320376396179199e-01 -3.655912280082702637e-01 1.025432050228118896e-01 -3.248607218265533447e-01
-2.066558897495269775e-01 -2.778574824333190918e-02 -3.340286314487457275e-01 -2.229447811841964722e-01 1.503858417272567749e-01 -3.027411103248596191e-01 7.712963819503784180e-01 -2.933868169784545898e-01
5.676161125302314758e-02 -3.204648196697235107e-01 1.779827773571014404e-01 1.943745464086532593e-01 7.896264195442199707e-01 -3.477278947830200195e-01 1.605739444494247437e-01 -2.332645803689956665e-01
-2.759718000888824463e-01 2.843722701072692871e-01 5.932670235633850098e-01 2.970007658004760742e-01 4.347937405109405518e-01 -3.761786818504333496e-01 1.114230901002883911e-01 -2.445930093526840210e-01
-1.783613115549087524e-02 3.303621411323547363e-01 4.447525143623352051e-01 2.154461890459060669e-01 2.132962048053741455e-01 -6.138612031936645508e-01 1.153786033391952515e-01 -4.590075016021728516e-01
-8.872447162866592407e-02 -9.777545183897018433e-02 3.677660822868347168e-01 6.145381927490234375e-01 6.096151471138000488e-02 -3.643929064273834229e-01 2.221898883581161499e-01 -5.327212810516357422e-01
3.212817385792732239e-02 -4.793184697628021240e-01 -3.162130117416381836e-01 3.292730748653411865e-01 -2.985314466059207916e-03 -4.424583911895751953e-01 5.651206970214843750e-01 2.137061506509780884e-01
-2.609710097312927246e-01 -7.672753185033798218e-03 2.588653862476348877e-01 2.791141159832477570e-02 7.104955315589904785e-01 -5.823749899864196777e-01 8.688934892416000366e-02 1.119412779808044434e-01
5.038334801793098450e-02 -1.667746603488922119e-01 1.161151751875877380e-01 3.309366852045059204e-02 -2.437350749969482422e-01 -8.815140128135681152e-01 3.068703413009643555e-01 1.562912613153457642e-01
6.178208440542221069e-02 4.105811119079589844e-01 -2.925366163253784180e-01 2.270836383104324341e-01 7.922810316085815430e-02 -1.567408442497253418e-01 7.809700369834899902e-01 -2.229404598474502563e-01
-4.630911946296691895e-01 9.398191422224044800e-02 -1.426224559545516968e-01 2.986643314361572266e-01 3.350088894367218018e-01 -3.227703571319580078e-01 3.648420572280883789e-01 5.636053085327148438e-01
2.950690090656280518e-01 -5.752683803439140320e-02 4.460182487964630127e-01 6.591153144836425781e-01 -1.583996973931789398e-02 -3.353884220123291016e-01 3.852204978466033936e-01 1.229978725314140320e-01
-2.069667726755142212e-01 2.267788052558898926e-01 6.297956705093383789e-01 2.591343820095062256e-01 -2.163321897387504578e-02 -5.172452330589294434e-01 2.212382107973098755e-01 -3.535334765911102295e-01
-6.349491421133279800e-03 4.580642879009246826e-01 -3.243987560272216797e-01 1.810874491930007935e-01 2.976844012737274170e-01 -7.030654549598693848e-01 2.604092359542846680e-01 3.714257478713989258e-02
-1.871939748525619507e-01 -3.539487719535827637e-01 4.415758252143859863e-01 -1.520756632089614868e-01 1.238406747579574585e-01 -1.882592141628265381e-01 4.947531223297119141e-01 -5.709673166275024414e-01
1.954322904348373413e-01 1.942139416933059692e-01 -1.115451231598854065e-01 -3.082750737667083740e-01 3.850313425064086914e-01 -7.559842467308044434e-01 3.101401627063751221e-01 -2.574854716658592224e-02
2.124467045068740845e-01 -3.216481804847717285e-01 6.737459450960159302e-02 3.556062281131744385e-01 4.144583642482757568e-02 -6.842622160911560059e-02 8.005332946777343750e-01 2.704816162586212158e-01
9.257122129201889038e-02 3.753516674041748047e-01 3.063662052154541016e-01 7.157343626022338867e-02 4.960204958915710449e-01 1.711531430482864380e-01 6.202375888824462891e-01 3.025464117527008057e-01
-2.552843689918518066e-01 4.419662654399871826e-01 4.672398269176483154e-01 4.064223468303680420e-01 4.105781763792037964e-02 -5.855324864387512207e-01 1.049116253852844238e-01 2.151951380074024200e-02
-1.301808748394250870e-02 7.390013337135314941e-02 -2.456204891204833984e-01 6.106986999511718750e-01 -1.458543986082077026e-01 -3.244205117225646973e-01 6.557653546333312988e-01 -6.735552102327346802e-02
4.035807400941848755e-02 2.149762772023677826e-02 -1.578821837902069092e-01 -5.788739398121833801e-02 3.059398196637630463e-02 -9.334441423416137695e-01 2.881646454334259033e-01 1.197437793016433716e-01
4.404933452606201172e-01 -1.484876126050949097e-01 4.114742577075958252e-01 2.064303308725357056e-01 -1.584680825471878052e-01 -5.485382080078125000e-01 4.697359204292297363e-01 1.591674536466598511e-01
-7.151179015636444092e-02 -3.388842642307281494e-01 -3.422482609748840332e-01 2.479566633701324463e-01 6.450594216585159302e-02 -7.421195507049560547e-01 3.300517797470092773e-01 1.938829123973846436e-01
1.426094919443130493e-01 1.139353886246681213e-01 -4.362927973270416260e-01 1.203437522053718567e-02 3.093257546424865723e-01 -1.687547266483306885e-01 7.155256867408752441e-01 -3.742291331291198730e-01
-1.935257315635681152e-01 -1.258049458265304565e-01 4.106678068637847900e-01 5.256240367889404297e-01 2.547377645969390869e-01 -4.567057788372039795e-01 1.162016764283180237e-01 -4.634847939014434814e-01
1.638718098402023315e-01 -2.074543535709381104e-01 -8.395488373935222626e-03 8.296170085668563843e-02 -1.137551367282867432e-01 -8.937096595764160156e-01 3.330552875995635986e-01 2.393128722906112671e-02
3.179005384445190430e-01 -4.762234985828399658e-01 7.646830379962921143e-02 2.055973410606384277e-01 4.397482797503471375e-02 -2.246009409427642822e-01 6.482516527175903320e-01 3.891313076019287109e-01
-2.802019715309143066e-01 3.640440106391906738e-01 -2.314038574695587158e-01 2.715550065040588379e-01 -1.207177862524986267e-01 -3.637349009513854980e-01 6.546871066093444824e-01 -2.935608923435211182e-01
2.246374189853668213e-01 -3.086035847663879395e-01 4.873657226562500000e-01 -2.361289691179990768e-03 4.948408007621765137e-01 -1.215430796146392822e-01 4.417331814765930176e-01 -4.024953544139862061e-01
-2.779614925384521484e-01 3.155648112297058105e-01 -2.488387823104858398e-01 3.364419043064117432e-01 -1.462598890066146851e-01 -4.946848452091217041e-01 5.667799115180969238e-01 -2.463694065809249878e-01
-4.459509849548339844e-01 1.589289754629135132e-01 6.169285178184509277e-01 -1.189354658126831055e-01 4.433810710906982422e-01 -1.670771986246109009e-01 3.258306980133056641e-01 -2.246233969926834106e-01
4.368152916431427002e-01 4.401545599102973938e-02 6.263356208801269531e-01 -6.999251991510391235e-02 1.030037328600883484e-01 -3.636016845703125000e-01 4.846672713756561279e-01 1.798367649316787720e-01
-9.820441901683807373e-02 -4.742990434169769287e-02 -2.353541254997253418e-01 6.078978180885314941e-01 -8.042956143617630005e-02 -2.507560551166534424e-01 5.974296927452087402e-01 -3.700069785118103027e-01
-1.560839451849460602e-02 2.238389551639556885e-01 3.193357586860656738e-02 -2.798413932323455811e-01 2.983962595462799072e-01 -8.462822437286376953e-01 2.148486077785491943e-01 -1.375775188207626343e-01
1.350282132625579834e-01 -1.684880405664443970e-01 -4.298722743988037109e-01 2.967398464679718018e-01 4.661778733134269714e-02 -7.371641993522644043e-01 3.440144062042236328e-01 -1.288571655750274658e-01
-5.074264947324991226e-03 4.957975745201110840e-01 -1.161930188536643982e-01 2.341863214969635010e-01 -1.102995499968528748e-01 -2.363082021474838257e-01 7.423477768898010254e-01 -2.583160102367401123e-01
1.335604488849639893e-01 -3.284335136413574219e-02 3.618478178977966309e-01 -2.621341645717620850e-01 9.229088574647903442e-02 -3.254556953907012939e-01 6.789391040802001953e-01 4.539133608341217041e-01
-1.744786798954010010e-01 -2.671403624117374420e-02 -2.728259265422821045e-01 -2.934963107109069824e-01 1.304828077554702759e-01 -3.328158855438232422e-01 7.715303897857666016e-01 -2.919216752052307129e-01
-1.018183026462793350e-02 3.329856991767883301e-01 5.886192321777343750e-01 1.054601594805717468e-01 1.181398928165435791e-01 -6.812275052070617676e-01 1.407056450843811035e-01 1.832933574914932251e-01
-3.063076436519622803e-01 1.961905509233474731e-01 -3.490812182426452637e-01 2.993980608880519867e-02 7.737917453050613403e-02 -2.412585914134979248e-01 7.774330973625183105e-01 -2.762884497642517090e-01
-2.875742912292480469e-01 -1.142243668437004089e-01 -2.644408680498600006e-02 -2.344082593917846680e-01 5.096131563186645508e-01 -3.635561466217041016e-01 4.592305719852447510e-01 4.958185851573944092e-01
-1.144801229238510132e-01 -6.355684995651245117e-02 -1.718859374523162842e-01 9.216256439685821533e-03 1.217401176691055298e-01 5.892087519168853760e-02 9.581637382507324219e-01 1.298267245292663574e-01
1.681738644838333130e-01 -1.642188429832458496e-02 -2.525955736637115479e-01 6.391144394874572754e-01 1.313068717718124390e-01 -1.371039599180221558e-01 6.556046605110168457e-01 -1.825367957353591919e-01
-4.958026707172393799e-01 4.246942102909088135e-01 -1.603526920080184937e-01 9.543598443269729614e-02 3.433985114097595215e-01 -4.169973134994506836e-01 3.703278303146362305e-01 3.317248821258544922e-01
-2.161668986082077026e-01 -4.446250200271606445e-01 2.667185962200164795e-01 1.988949924707412720e-01 4.652877449989318848e-01 -6.444965004920959473e-01 1.108026355504989624e-01 -2.714465931057929993e-02
-9.451780468225479126e-03 -1.828587055206298828e-01 5.862759351730346680e-01 6.878539919853210449e-01 1.959161311388015747e-01 -2.196157723665237427e-01 2.484058737754821777e-01 -3.593334555625915527e-02
-1.985014379024505615e-01 8.961681276559829712e-02 5.405194163322448730e-01 1.869423091411590576e-01 6.716908812522888184e-01 -1.604765653610229492e-01 2.061909288167953491e-01 -3.256091177463531494e-01
-4.120449721813201904e-02 -1.159448027610778809e-01 -2.290169000625610352e-01 -1.319698840379714966e-01 1.437605321407318115e-01 -7.974067926406860352e-01 4.412753582000732422e-01 2.524785399436950684e-01
-2.833600044250488281e-01 1.588633209466934204e-01 7.624382972717285156e-01 3.328452408313751221e-01 3.094842135906219482e-01 -1.731237620115280151e-01 2.399403154850006104e-01 -1.380138099193572998e-01
3.203558623790740967e-01 5.314290523529052734e-01 4.796291589736938477e-01 -3.435155749320983887e-02 3.767684996128082275e-01 -1.391869038343429565e-01 4.588656127452850342e-01 -1.088394522666931152e-01
1.731957495212554932e-01 -2.896195948123931885e-01 -1.089869141578674316e-01 3.170239627361297607e-01 1.732558906078338623e-01 5.637193843722343445e-02 8.596482872962951660e-01 3.938040509819984436e-02
2.853964567184448242e-01 -1.461525261402130127e-01 2.021398395299911499e-02 4.045449197292327881e-01 7.462000250816345215e-01 -3.755355179309844971e-01 1.449150145053863525e-01 -1.195051372051239014e-01
-2.464002668857574463e-01 1.829203590750694275e-02 3.349685072898864746e-01 2.402989715337753296e-01 5.588611364364624023e-01 -4.942359924316406250e-01 1.270892769098281860e-01 -4.430102705955505371e-01
2.525759935379028320e-01 1.210743561387062073e-01 -1.176931932568550110e-01 6.711072325706481934e-01 1.020426154136657715e-01 -1.036255955696105957e-01 6.390272974967956543e-01 -1.667421758174896240e-01
-1.669861823320388794e-01 3.346805870532989502e-01 7.002243399620056152e-01 2.567370235919952393e-01 2.015126794576644897e-01 -4.576595723628997803e-01 2.121077775955200195e-01 9.395220130681991577e-02
-3.489850759506225586e-01 -4.658083245158195496e-02 7.243539094924926758e-01 1.614005863666534424e-01 1.373503208160400391e-01 -3.368355631828308105e-01 2.404506951570510864e-01 -3.676424622535705566e-01
-2.516585290431976318e-01 -8.439805824309587479e-04 1.354228854179382324e-01 -1.032617762684822083e-01 -3.140246868133544922e-01 -3.046175837516784668e-01 8.171528577804565430e-01 -2.202792465686798096e-01
-3.226001262664794922e-01 2.630791068077087402e-01 -1.812866479158401489e-01 2.712700664997100830e-01 2.054770290851593018e-01 -3.145582973957061768e-01 5.182811617851257324e-01 5.572101473808288574e-01
2.599540054798126221e-01 2.957904636859893799e-01 -2.826464176177978516e-01 1.424304842948913574e-01 1.241987049579620361e-01 -7.706366181373596191e-01 3.467823863029479980e-01 1.232571750879287720e-01
-4.783054068684577942e-02 4.680548794567584991e-03 -2.713840827345848083e-02 1.616334617137908936e-01 -3.352309465408325195e-01 -2.508282661437988281e-01 8.819441199302673340e-01 -1.330730617046356201e-01
-4.096719622611999512e-01 -8.397062122821807861e-02 3.313911855220794678e-01 -1.152950748801231384e-01 3.636808991432189941e-01 -6.931490898132324219e-01 1.097393110394477844e-01 -2.779259085655212402e-01
-5.099981427192687988e-01 9.888395667076110840e-02 -2.001470327377319336e-01 3.529979288578033447e-01 2.314478754997253418e-01 -4.668571650981903076e-01 2.713450491428375244e-01 4.693672657012939453e-01
-1.160512566566467285e-01 2.763979136943817139e-01 3.556794226169586182e-01 3.485676646232604980e-01 5.254669114947319031e-02 -4.354246556758880615e-01 3.895557224750518799e-01 5.639321208000183105e-01
4.743947461247444153e-02 -1.989231854677200317e-01 -4.571906328201293945e-01 -6.224509561434388161e-04 1.766488850116729736e-01 -7.026117444038391113e-01 4.732491374015808105e-01 1.796341501176357269e-02
-1.706702751107513905e-03 4.502934217453002930e-01 -2.052759230136871338e-01 2.357725501060485840e-01 4.024755675345659256e-03 -1.620500534772872925e-01 7.732467651367187500e-01 -2.744430303573608398e-01
9.211710095405578613e-02 3.154949545860290527e-01 3.581934571266174316e-01 1.592270135879516602e-01 7.783262133598327637e-01 -3.365864455699920654e-01 1.266462057828903198e-01 -5.657063424587249756e-02
-7.165951281785964966e-02 1.040658280253410339e-01 1.795426905155181885e-01 3.267040252685546875e-01 -3.211347460746765137e-01 -5.825288966298103333e-02 8.266289234161376953e-01 -2.350061982870101929e-01
-2.208837717771530151e-01 9.368262439966201782e-02 -1.029283553361892700e-01 -6.078476831316947937e-02 -1.642260998487472534e-01 -4.451858699321746826e-01 6.872786283493041992e-01 -4.802419245243072510e-01
-5.519592389464378357e-02 6.950281560420989990e-02 -1.799505501985549927e-01 6.138099431991577148e-01 -8.993847668170928955e-02 -1.565137207508087158e-01 7.246552109718322754e-01 -1.589565128087997437e-01
2.855820655822753906e-01 4.021345078945159912e-01 3.539825677871704102e-01 5.014522671699523926e-01 3.710843622684478760e-01 5.920757725834846497e-02 4.520637691020965576e-01 1.854775547981262207e-01
-5.299522075802087784e-03 2.639828324317932129e-01 4.459205642342567444e-02 -5.367925390601158142e-02 8.951047807931900024e-02 -9.307171106338500977e-01 1.541864573955535889e-01 -1.655152291059494019e-01
-2.553078234195709229e-01 1.483893990516662598e-01 3.964034020900726318e-01 -2.014438062906265259e-01 5.765379071235656738e-01 -2.570571899414062500e-01 3.946083188056945801e-01 4.011147618293762207e-01
-3.174882829189300537e-01 1.504439562559127808e-01 -3.079765439033508301e-01 -9.173785895109176636e-02 1.293831616640090942e-01 -2.074160426855087280e-01 8.174495697021484375e-01 -2.128783017396926880e-01
-2.177998423576354980e-01 1.696787178516387939e-01 -3.076682388782501221e-01 -1.972506791353225708e-01 6.733440607786178589e-02 -4.045030474662780762e-01 7.286862730979919434e-01 -3.017689883708953857e-01
5.298530310392379761e-02 3.570848107337951660e-01 2.208082936704158783e-02 2.064577937126159668e-01 7.146889716386795044e-02 -8.946368694305419922e-01 1.446418315172195435e-01 1.290172617882490158e-02
5.065481066703796387e-01 1.166878715157508850e-01 4.993083477020263672e-01 3.785490244626998901e-02 -1.715586706995964050e-02 -2.498205006122589111e-01 6.121888756752014160e-01 2.038909196853637695e-01
1.126752868294715881e-01 4.355314671993255615e-01 5.887421369552612305e-01 3.108647167682647705e-01 2.734352052211761475e-01 -4.620822966098785400e-01 2.183287888765335083e-01 -1.356761604547500610e-01
1.793121099472045898e-01 5.664056167006492615e-02 1.849606633186340332e-01 -2.521048188209533691e-01 1.455377936363220215e-01 -8.798696994781494141e-01 2.674277424812316895e-01 1.475304248742759228e-03
4.248566329479217529e-01 -3.165055215358734131e-01 5.452097859233617783e-03 3.910629749298095703e-01 4.690243676304817200e-02 -4.846195876598358154e-01 5.650908350944519043e-01 9.988789260387420654e-02
-3.376359045505523682e-01 2.822619378566741943e-01 5.544894933700561523e-01 2.880155146121978760e-01 4.513071477413177490e-01 -3.593238294124603271e-01 1.425930410623550415e-01 -2.505877614021301270e-01
4.063888490200042725e-01 -1.791546791791915894e-01 2.205218821763992310e-01 8.542453497648239136e-02 -1.743146963417530060e-02 -4.709535539150238037e-01 5.886199474334716797e-01 4.221964180469512939e-01
1.003941800445318222e-02 3.277369737625122070e-01 -4.013428390026092529e-01 1.441039890050888062e-01 2.841267287731170654e-01 -7.138383984565734863e-01 3.434939086437225342e-01 4.862390831112861633e-02
-1.714843884110450745e-02 -2.882912755012512207e-01 -4.094837903976440430e-01 3.893448412418365479e-01 2.681651711463928223e-01 -1.112283319234848022e-01 7.131097316741943359e-01 -6.721524894237518311e-02
-1.172401905059814453e-01 3.974062800407409668e-01 -1.128824427723884583e-01 -1.307755857706069946e-01 9.973727911710739136e-02 -8.956421911716461182e-02 8.370707035064697266e-01 -2.825275361537933350e-01
4.396866261959075928e-01 -7.724513113498687744e-02 2.335324585437774658e-01 -1.388712823390960693e-01 3.834483772516250610e-02 -4.933809041976928711e-01 5.890544056892395020e-01 3.674316108226776123e-01
-3.547750115394592285e-01 2.760453224182128906e-01 5.146360397338867188e-01 2.045281827449798584e-01 -9.752278774976730347e-02 -6.371049284934997559e-01 1.175191774964332581e-01 -2.490533441305160522e-01
-6.065883114933967590e-02 -3.217663906980305910e-04 -3.808058500289916992e-01 -2.125846594572067261e-01 3.055865764617919922e-01 -6.810112595558166504e-01 4.766151010990142822e-01 1.476263403892517090e-01
-1.315473318099975586e-01 3.872819244861602783e-01 6.249785423278808594e-01 -2.095904201269149780e-01 1.070354059338569641e-01 -5.411474704742431641e-01 2.971101701259613037e-01 7.490177452564239502e-02
-2.438424676656723022e-01 3.837682604789733887e-01 6.143707036972045898e-01 1.189770698547363281e-01 5.426377058029174805e-01 -2.376761436462402344e-01 2.113519310951232910e-01 -7.772074639797210693e-02
-2.035304903984069824e-01 -8.835402317345142365e-03 -3.318714201450347900e-01 -2.029582262039184570e-01 1.753009259700775146e-01 -2.733903229236602783e-01 7.762170433998107910e-01 -3.149299621582031250e-01
1.384005695581436157e-01 2.326271831989288330e-01 1.111156493425369263e-02 -3.182207345962524414e-01 3.470457196235656738e-01 -7.841418385505676270e-01 2.398285269737243652e-01 -1.802914291620254517e-01
2.044110149145126343e-01 3.183851540088653564e-01 2.221108824014663696e-01 7.175890803337097168e-01 1.825752109289169312e-02 -4.223487079143524170e-01 2.064852565526962280e-01 -2.668927013874053955e-01
-1.582810729742050171e-01 -8.956829458475112915e-02 2.786155417561531067e-02 6.465620994567871094e-01 -4.262554645538330078e-02 4.500208795070648193e-02 6.582250595092773438e-01 -3.331719338893890381e-01
3.499885648488998413e-02 -5.823452025651931763e-02 -2.305100411176681519e-01 6.004808545112609863e-01 -1.498210430145263672e-01 -3.642158210277557373e-01 6.504023671150207520e-01 5.957470834255218506e-02
-2.300103753805160522e-01 -2.796441018581390381e-01 2.650572359561920166e-01 1.960023641586303711e-01 8.318132162094116211e-01 -1.514475941658020020e-01 1.749360114336013794e-01 1.215317025780677795e-01
-1.159986257553100586e-01 9.803405404090881348e-02 6.366469264030456543e-01 -1.660979390144348145e-01 2.759555578231811523e-01 -3.194393217563629150e-02 5.838595628738403320e-01 3.549112081527709961e-01
-3.286312520503997803e-01 2.219410091638565063e-01 -3.207667768001556396e-01 -8.007668703794479370e-02 1.401211619377136230e-01 -2.397821694612503052e-01 7.511760592460632324e-01 -3.033895492553710938e-01
-1.987631916999816895e-01 5.818787217140197754e-01 -2.645118236541748047e-01 1.183639466762542725e-01 7.267577201128005981e-02 -3.683867752552032471e-01 5.342202186584472656e-01 -3.339940011501312256e-01
-9.372390806674957275e-02 2.826521694660186768e-01 6.919406652450561523e-01 2.473351210355758667e-01 1.003222614526748657e-01 -5.501714944839477539e-01 1.933345347642898560e-01 -1.457237750291824341e-01
8.740966022014617920e-02 4.325767979025840759e-03 -4.283825457096099854e-01 1.827175319194793701e-01 4.985237717628479004e-01 6.918035447597503662e-02 7.166633605957031250e-01 -9.233211725950241089e-02
-4.923003613948822021e-01 2.039456553757190704e-02 3.779865503311157227e-01 -1.103886142373085022e-01 5.397318005561828613e-01 -2.018526643514633179e-01 4.148090481758117676e-01 3.131189942359924316e-01
4.589469134807586670e-01 -2.822853028774261475e-01 3.362684547901153564e-01 1.376369148492813110e-01 4.751685261726379395e-02 -2.370569854974746704e-01 6.358191370964050293e-01 3.390315175056457520e-01
2.635051310062408447e-01 -4.876133203506469727e-01 4.097994565963745117e-01 4.205695167183876038e-02 1.344126313924789429e-01 -2.744369804859161377e-01 4.890237152576446533e-01 -4.365401268005371094e-01
-6.320570707321166992e-01 -7.727229595184326172e-02 -1.196027174592018127e-02 7.301992923021316528e-02 2.760534882545471191e-01 -1.563834697008132935e-01 4.962359964847564697e-01 4.920836687088012695e-01
-1.544103771448135376e-01 3.820604085922241211e-01 -4.164053201675415039e-01 2.404693067073822021e-01 3.366927057504653931e-02 -3.842393159866333008e-01 6.643944978713989258e-01 -9.367506206035614014e-02
-6.058220937848091125e-02 -5.212659239768981934e-01 -7.115934044122695923e-02 -7.595521211624145508e-02 2.911484837532043457e-01 -1.076353248208761215e-02 7.841463685035705566e-01 1.183640807867050171e-01
1.154865249991416931e-01 -3.450157940387725830e-01 5.859892368316650391e-01 2.173203527927398682e-01 5.314969420433044434e-01 -5.256667733192443848e-02 3.354821503162384033e-01 2.814514636993408203e-01
-2.289296537637710571e-01 1.752162873744964600e-01 4.836843013763427734e-01 6.358901858329772949e-01 9.113068133592605591e-02 -3.887843787670135498e-01 1.442625969648361206e-01 -3.135507106781005859e-01
1.348804235458374023e-01 5.424895286560058594e-01 2.822377085685729980e-01 6.146507263183593750e-01 3.760037124156951904e-01 -1.252499967813491821e-01 2.651268541812896729e-01 5.196230113506317139e-02
-1.748195141553878784e-01 -2.132468372583389282e-01 -2.131072431802749634e-01 -9.068407863378524780e-02 4.417630732059478760e-01 -4.011921286582946777e-01 4.973068833351135254e-01 5.166252851486206055e-01
-1.916475296020507812e-01 -2.084349095821380615e-01 -3.108172118663787842e-02 8.303619176149368286e-02 2.375288754701614380e-01 2.674998342990875244e-01 8.853694200515747070e-01 1.048782002180814743e-02
-9.643522650003433228e-02 -2.288294285535812378e-01 9.029825031757354736e-02 -9.231092780828475952e-02 2.565272152423858643e-01 1.574482321739196777e-01 8.900115489959716797e-01 1.973463743925094604e-01
6.170532107353210449e-02 -2.994965314865112305e-01 3.734650835394859314e-02 6.766770035028457642e-02 2.908954322338104248e-01 1.079407557845115662e-01 8.317195177078247070e-01 3.353981375694274902e-01
-8.595900237560272217e-02 2.206248790025711060e-01 4.007056057453155518e-01 2.090461105108261108e-01 1.550306826829910278e-01 -6.087154150009155273e-01 1.148602962493896484e-01 -5.761151313781738281e-01
-2.621638476848602295e-01 7.751312851905822754e-02 7.243559509515762329e-02 4.756159707903862000e-02 7.319372892379760742e-01 -6.080399155616760254e-01 8.199541270732879639e-02 7.473153620958328247e-02
1.135415509343147278e-01 8.812112733721733093e-03 -2.583652436733245850e-01 4.350147247314453125e-01 -2.597894966602325439e-01 -4.585939049720764160e-01 6.704382300376892090e-01 6.127045303583145142e-02
5.161665081977844238e-01 -2.719877660274505615e-01 1.264058649539947510e-01 -2.089228928089141846e-01 2.408690005540847778e-02 -4.759216010570526123e-01 5.739605426788330078e-01 2.084592133760452271e-01
-4.108720924705266953e-03 -3.540105223655700684e-01 -1.693031787872314453e-01 -3.333707749843597412e-01 5.771690607070922852e-01 -3.893429338932037354e-01 4.990948140621185303e-01 -3.244297206401824951e-02
-3.237676918506622314e-01 2.562145292758941650e-01 6.210117340087890625e-01 1.709202975034713745e-01 4.020044803619384766e-01 -4.003176093101501465e-01 1.615657359361648560e-01 -2.582519650459289551e-01
-2.945524267852306366e-02 3.004302978515625000e-01 6.558231115341186523e-01 2.572877109050750732e-01 -1.096063703298568726e-01 -5.795136094093322754e-01 2.510384023189544678e-01 -4.126932099461555481e-02
-6.295616030693054199e-01 -2.676247060298919678e-01 7.595312595367431641e-02 3.285662233829498291e-01 5.385361313819885254e-01 -2.800537645816802979e-01 1.341252624988555908e-01 -1.785040497779846191e-01
2.827376723289489746e-01 2.425736039876937866e-01 2.331205159425735474e-01 2.068461924791336060e-01 6.391600370407104492e-01 -5.815649628639221191e-01 7.714272290468215942e-02 -1.067365184426307678e-01
-2.515629166737198830e-03 -3.423084914684295654e-01 3.990666270256042480e-01 -2.075564861297607422e-01 2.853449583053588867e-01 -1.090027838945388794e-01 5.227251052856445312e-01 -5.603036284446716309e-01
-3.892560303211212158e-01 2.568082511425018311e-01 -8.757792413234710693e-02 3.105538487434387207e-01 6.015545874834060669e-02 -6.341654062271118164e-01 2.805939614772796631e-01 4.403388500213623047e-01
-9.586900472640991211e-02 -2.279265969991683960e-01 -6.401473283767700195e-02 7.070316672325134277e-01 -3.686435893177986145e-02 -5.475943535566329956e-02 6.136101484298706055e-01 -2.323616445064544678e-01
1.533397752791643143e-02 3.642785847187042236e-01 5.073897838592529297e-01 5.280632376670837402e-01 3.721507191658020020e-01 -2.931141555309295654e-01 2.436015307903289795e-01 2.168338894844055176e-01
-2.346168905496597290e-01 -1.258538216352462769e-01 2.008565217256546021e-01 -1.950797885656356812e-01 7.778875231742858887e-01 -4.176969826221466064e-01 2.341229170560836792e-01 1.277606189250946045e-01
-1.875523105263710022e-02 -3.460819721221923828e-01 3.204393684864044189e-01 -4.903506487607955933e-03 2.986897230148315430e-01 -1.053356900811195374e-01 6.787848472595214844e-01 4.648762941360473633e-01
1.867289096117019653e-01 -2.571640610694885254e-01 4.330039620399475098e-01 -1.924416422843933105e-01 5.077534317970275879e-01 1.827170103788375854e-01 6.178228259086608887e-01 -3.960553556680679321e-02
2.056374251842498779e-01 5.080020427703857422e-01 1.714486777782440186e-01 4.063836857676506042e-02 3.472484350204467773e-01 1.025315094739198685e-02 6.741415262222290039e-01 3.056921958923339844e-01
-1.618862450122833252e-01 -4.841651022434234619e-01 5.865218043327331543e-01 8.611878752708435059e-02 1.409567892551422119e-01 -3.266314864158630371e-01 3.653371036052703857e-01 -3.576655983924865723e-01
-5.256351232528686523e-01 2.217695862054824829e-01 1.315157562494277954e-01 2.054758816957473755e-01 1.049661114811897278e-01 -5.059770345687866211e-01 3.078649044036865234e-01 5.031878948211669922e-01
-4.832624495029449463e-01 1.656749546527862549e-01 -6.642680615186691284e-02 2.901307940483093262e-01 2.164474576711654663e-01 -2.635453343391418457e-01 4.740748405456542969e-01 5.562087893486022949e-01
1.867649704217910767e-01 3.649137616157531738e-01 -4.707486182451248169e-02 2.899991869926452637e-01 3.458666801452636719e-01 -7.821111679077148438e-01 1.106007099151611328e-01 4.568634927272796631e-02
-1.780450195074081421e-01 -1.012574136257171631e-01 -1.938495934009552002e-01 -3.101454377174377441e-01 7.851111143827438354e-02 -1.820140928030014038e-01 8.456592559814453125e-01 -2.642847001552581787e-01
-3.509697271510958672e-03 -2.375434041023254395e-01 1.641908437013626099e-01 2.166549414396286011e-01 7.410545349121093750e-01 -5.287433266639709473e-01 8.829393982887268066e-02 -1.820321530103683472e-01
1.338180303573608398e-01 6.494855284690856934e-01 2.876470088958740234e-01 2.506687343120574951e-01 3.008331954479217529e-01 -7.886818051338195801e-02 5.255263447761535645e-01 2.044178843498229980e-01
3.334648609161376953e-01 1.734760552644729614e-01 6.536483168601989746e-01 -1.444406360387802124e-01 1.687509715557098389e-01 -3.582615256309509277e-01 4.823375642299652100e-01 1.452944576740264893e-01
2.793407738208770752e-01 4.089998006820678711e-01 5.223839879035949707e-01 -8.591388352215290070e-03 5.287979245185852051e-01 -2.681199908256530762e-01 3.182598948478698730e-01 -1.700711399316787720e-01
-2.116254717111587524e-01 -3.471594452857971191e-01 5.963463783264160156e-01 2.890739440917968750e-01 2.408493608236312866e-01 -2.946029603481292725e-01 2.609752118587493896e-01 -4.273113012313842773e-01
-3.626475334167480469e-01 -3.691721940413117409e-03 7.671729922294616699e-01 -2.372276596724987030e-02 3.704987466335296631e-01 -1.633548140525817871e-01 3.022401928901672363e-01 -1.550897061824798584e-01
-4.098556470125913620e-03 1.791147142648696899e-01 5.109786987304687500e-01 1.638085693120956421e-01 7.460619211196899414e-01 -1.498541682958602905e-01 1.960628479719161987e-01 -2.499269098043441772e-01
2.687909305095672607e-01 9.226585179567337036e-02 -1.154969111084938049e-01 -1.234318688511848450e-01 -7.840882241725921631e-02 -6.113109588623046875e-01 6.688295602798461914e-01 2.519553005695343018e-01
-2.620486319065093994e-01 -8.355516195297241211e-02 4.916084185242652893e-02 -4.721490740776062012e-01 5.723661184310913086e-01 -3.663578927516937256e-01 4.682368338108062744e-01 1.339432150125503540e-01
-1.713351160287857056e-01 2.766897380352020264e-01 7.132573723793029785e-01 -9.129962325096130371e-02 2.655122876167297363e-01 -5.062834620475769043e-01 1.915784180164337158e-01 -1.161609068512916565e-01
-6.070572882890701294e-02 -1.652827411890029907e-01 -1.361472308635711670e-01 5.678147077560424805e-01 2.370529621839523315e-01 1.334602683782577515e-01 6.691080927848815918e-01 -3.260912001132965088e-01
-2.721062600612640381e-01 1.743768714368343353e-02 -9.312699735164642334e-02 4.697588980197906494e-01 3.002795279026031494e-01 -6.389711499214172363e-01 5.849125329405069351e-03 -4.447717666625976562e-01
-2.110304683446884155e-01 -4.297618567943572998e-02 2.321297675371170044e-02 4.864864051342010498e-01 -2.901837527751922607e-01 -1.834653168916702271e-01 6.869250535964965820e-01 -3.559201359748840332e-01
-3.756444156169891357e-02 -4.458138346672058105e-02 3.886044025421142578e-01 7.016994953155517578e-01 -9.391161799430847168e-02 -5.615909099578857422e-01 1.702954918146133423e-01 1.195927383378148079e-03
1.154233515262603760e-01 3.305423259735107422e-01 6.109071373939514160e-01 1.628112494945526123e-01 5.088853836059570312e-01 1.622003316879272461e-01 4.377861320972442627e-01 -2.782690897583961487e-02
1.776855140924453735e-01 8.126814663410186768e-02 3.316909447312355042e-02 4.444595798850059509e-02 4.390208423137664795e-01 -8.121975660324096680e-01 5.733649432659149170e-02 -3.210235834121704102e-01
-2.983445525169372559e-01 4.011034965515136719e-02 6.645402312278747559e-01 4.414736032485961914e-01 4.549234211444854736e-01 -4.175398126244544983e-02 2.271008342504501343e-01 1.122299134731292725e-01
-2.438571602106094360e-01 -2.618931829929351807e-01 -1.007706150412559509e-01 -2.134730815887451172e-01 5.708666518330574036e-03 -2.137202620506286621e-01 7.271352410316467285e-01 -4.917170405387878418e-01
-1.155543103814125061e-01 6.274808198213577271e-02 4.785760343074798584e-01 2.643488943576812744e-01 2.215552479028701782e-01 -4.888236224651336670e-01 1.555600762367248535e-01 -6.095576882362365723e-01
-2.816393971443176270e-02 2.771416306495666504e-01 -3.666417896747589111e-01 3.015003502368927002e-01 -1.194013804197311401e-01 -5.191128849983215332e-01 6.139658093452453613e-01 -1.907399594783782959e-01
2.925800383090972900e-01 -1.055154129862785339e-01 -9.089292585849761963e-02 -1.859926246106624603e-02 -1.097450312227010727e-02 -8.896807432174682617e-01 3.207747340202331543e-01 -1.035433635115623474e-02
-6.935542821884155273e-02 9.469684958457946777e-02 1.641313731670379639e-01 -8.293076418340206146e-03 3.291355371475219727e-01 -9.173826575279235840e-01 9.622021019458770752e-02 -5.930354353040456772e-03
3.198144137859344482e-01 4.022704437375068665e-02 -1.945330761373043060e-02 -2.599116861820220947e-01 3.137782514095306396e-01 -8.159732818603515625e-01 1.733348220586776733e-01 -1.839942038059234619e-01
-6.995818018913269043e-02 -3.993152678012847900e-01 4.889121353626251221e-01 -2.490373700857162476e-01 2.912192940711975098e-01 -6.170501559972763062e-02 5.529997348785400391e-01 -3.743977844715118408e-01
-6.056997179985046387e-01 -3.262346684932708740e-01 4.277626425027847290e-02 1.897202581167221069e-01 7.033366709947586060e-02 -1.566885560750961304e-01 5.047463178634643555e-01 4.523363709449768066e-01
-1.836611032485961914e-01 -2.623185515403747559e-01 4.064935147762298584e-01 -1.848398000001907349e-01 5.126021057367324829e-02 -2.462515830993652344e-01 5.130386352539062500e-01 -6.095727086067199707e-01
1.380842030048370361e-01 -9.779192507266998291e-02 -4.055523276329040527e-01 4.336253404617309570e-01 3.268141746520996094e-01 -3.325106576085090637e-02 7.115110754966735840e-01 -6.859088689088821411e-02
-6.268533468246459961e-01 -2.686174511909484863e-01 -2.804306149482727051e-02 1.673394069075584412e-02 3.059713244438171387e-01 -2.505154013633728027e-01 4.495882093906402588e-01 4.187207818031311035e-01
8.540879935026168823e-02 8.509485051035881042e-03 -2.923103868961334229e-01 6.016415357589721680e-01 1.492222119122743607e-02 -2.461319416761398315e-01 6.927605867385864258e-01 -6.703889369964599609e-02
-4.361746013164520264e-01 -2.627990841865539551e-01 3.420590758323669434e-01 -4.227846860885620117e-01 3.367049396038055420e-01 -2.196285575628280640e-01 5.106272697448730469e-01 1.502987146377563477e-01
2.445593290030956268e-02 -1.976157166063785553e-02 -1.631113886833190918e-01 6.653503179550170898e-01 -1.494560092687606812e-01 -2.344999164342880249e-01 6.627918481826782227e-01 -1.144317090511322021e-01
-8.573447912931442261e-02 -4.878968000411987305e-01 2.848520278930664062e-01 3.420650660991668701e-01 5.956631898880004883e-01 -3.463025987148284912e-01 2.006726711988449097e-01 2.035864442586898804e-01
-4.606836438179016113e-01 3.477638959884643555e-01 -4.760057106614112854e-02 -8.199280127882957458e-03 -1.227131634950637817e-01 -2.789467871189117432e-01 6.728475093841552734e-01 -3.448246717453002930e-01
1.002351865172386169e-01 -2.875689566135406494e-01 -1.154954284429550171e-01 5.016122460365295410e-01 1.606038659811019897e-01 4.097795113921165466e-02 7.770073413848876953e-01 -1.053081080317497253e-01
2.163400352001190186e-01 3.178035616874694824e-01 3.700074851512908936e-01 5.854107812047004700e-02 3.668676018714904785e-01 1.157590076327323914e-01 6.775625944137573242e-01 3.237008154392242432e-01
-1.696887165307998657e-01 1.284065991640090942e-01 7.055849581956863403e-02 -2.267205268144607544e-01 7.415898442268371582e-01 -1.151742264628410339e-01 4.349170029163360596e-01 3.820517063140869141e-01
-1.894295215606689453e-01 7.701301574707031250e-02 6.900520324707031250e-01 2.028913199901580811e-01 2.096967399120330811e-01 -4.600707888603210449e-01 1.851237714290618896e-01 -3.885100483894348145e-01
1.762670651078224182e-02 -4.518728554248809814e-01 2.725050747394561768e-01 2.200596928596496582e-01 6.583412885665893555e-01 -1.059911251068115234e-01 3.306448161602020264e-01 3.447341620922088623e-01
-1.558708250522613525e-01 -2.181007117033004761e-01 -1.278200745582580566e-01 8.253070712089538574e-02 1.980066299438476562e-01 1.469291895627975464e-01 9.186958670616149902e-01 1.378676481544971466e-02
8.255215361714363098e-03 6.370456814765930176e-01 3.463899493217468262e-01 -5.286810919642448425e-02 4.679193794727325439e-01 -4.393114745616912842e-01 2.368425875902175903e-01 -5.732402205467224121e-02
-3.097249269485473633e-01 -9.573783725500106812e-02 -2.040264010429382324e-01 1.592341363430023193e-01 3.280197083950042725e-01 2.275652289390563965e-01 7.448012232780456543e-01 -3.373583257198333740e-01
-8.201958984136581421e-02 1.262510865926742554e-01 -3.835149705410003662e-01 -1.557747870683670044e-01 3.301710784435272217e-01 -7.564444541931152344e-01 3.530656099319458008e-01 -1.037910953164100647e-02
-7.017533779144287109e-01 -1.804636418819427490e-01 -1.948312819004058838e-01 9.031495451927185059e-02 3.316486477851867676e-01 -2.976960539817810059e-01 4.549719095230102539e-01 1.524655669927597046e-01
4.389569163322448730e-01 -2.003125846385955811e-01 2.968170046806335449e-01 -2.915829718112945557e-01 1.132281869649887085e-01 -4.599080979824066162e-01 5.293944478034973145e-01 2.991257905960083008e-01
-1.612762808799743652e-01 -3.149285912513732910e-01 4.678293466567993164e-01 6.596429944038391113e-01 2.605004012584686279e-01 -2.261252254247665405e-01 1.994310319423675537e-01 -2.491002231836318970e-01
-1.072980929166078568e-02 2.734245955944061279e-01 -3.692566752433776855e-01 2.448967695236206055e-01 -6.928095221519470215e-02 -5.032726526260375977e-01 6.802276968955993652e-01 -8.947551250457763672e-02
1.960691511631011963e-01 2.720578610897064209e-01 6.148512363433837891e-01 2.899079918861389160e-01 4.370405673980712891e-01 -2.664833068847656250e-01 2.364211678504943848e-01 -3.279329538345336914e-01
5.812035128474235535e-02 2.324617356061935425e-01 7.495796680450439453e-01 2.164779305458068848e-01 3.940047696232795715e-03 -4.409893155097961426e-01 3.733033537864685059e-01 -2.948680892586708069e-03
-2.591294944286346436e-01 -6.181907653808593750e-02 7.519903779029846191e-02 1.564683467149734497e-01 8.089392781257629395e-01 -4.929296076297760010e-01 3.794668242335319519e-02 9.520154446363449097e-03
-1.169274970889091492e-01 -6.351938843727111816e-01 -2.023528218269348145e-01 1.311263814568519592e-02 2.257293611764907837e-01 -1.455620080232620239e-01 6.786919832229614258e-01 9.472692012786865234e-02
1.570289209485054016e-02 3.781938180327415466e-02 3.232781291007995605e-01 1.833042129874229431e-02 3.499609827995300293e-01 -7.885485887527465820e-01 6.934648007154464722e-02 -3.799840509891510010e-01
-2.327921092510223389e-01 3.332090079784393311e-01 4.413152635097503662e-01 -1.957495324313640594e-02 6.300677061080932617e-01 1.336936652660369873e-01 3.967573046684265137e-01 -2.595407664775848389e-01
4.148273766040802002e-01 -2.308720350265502930e-01 2.637798488140106201e-01 -2.748014405369758606e-02 -8.273285627365112305e-02 -5.163488984107971191e-01 5.834965109825134277e-01 3.005868792533874512e-01
-1.115398183465003967e-01 -5.811210349202156067e-02 -3.901284635066986084e-01 3.448432087898254395e-01 2.036428153514862061e-01 1.624922826886177063e-02 8.148043751716613770e-01 -8.616422861814498901e-02
-3.249737024307250977e-01 -1.061550527811050415e-01 5.886054635047912598e-01 2.087528407573699951e-01 5.741370916366577148e-01 -3.078424036502838135e-01 2.499767094850540161e-01 7.874272018671035767e-02
8.915856480598449707e-02 1.237095519900321960e-01 7.115436792373657227e-01 2.691305875778198242e-01 4.657163918018341064e-01 5.244231224060058594e-02 4.216236770153045654e-01 2.474473044276237488e-02
-6.062000393867492676e-01 1.346477568149566650e-01 -2.497036606073379517e-01 3.102528750896453857e-01 -6.878484785556793213e-02 -4.879170060157775879e-01 4.615041911602020264e-01 1.450633280910551548e-03
4.097681120038032532e-02 2.294847667217254639e-01 8.484898507595062256e-02 5.808287858963012695e-01 -7.300239801406860352e-02 -6.817950010299682617e-01 2.562878727912902832e-01 2.554192543029785156e-01
-6.833277642726898193e-02 4.864629805088043213e-01 2.933335006237030029e-01 2.953311800956726074e-01 4.268267154693603516e-01 1.636508703231811523e-01 5.608884096145629883e-01 2.487186640501022339e-01
-1.116302702575922012e-02 6.952722370624542236e-02 -2.717794179916381836e-01 4.821607768535614014e-01 6.113562583923339844e-01 -5.604870319366455078e-01 1.606789790093898773e-02 2.319235913455486298e-02
1.754895150661468506e-01 4.120723307132720947e-01 6.377806663513183594e-01 3.238197863101959229e-01 1.942377388477325439e-01 -4.107733070850372314e-01 2.797167301177978516e-01 -5.542520433664321899e-02
1.285862922668457031e-01 -1.923191398382186890e-01 3.201393187046051025e-01 1.391721814870834351e-01 8.555061817169189453e-01 -1.747478097677230835e-01 2.311108708381652832e-01 -9.370643645524978638e-02
-4.148045182228088379e-01 1.950278878211975098e-01 8.957566320896148682e-02 -1.390231102705001831e-01 7.906746268272399902e-01 -2.894549071788787842e-01 1.891281306743621826e-01 1.335300654172897339e-01
1.264693588018417358e-01 5.371829271316528320e-01 3.540443778038024902e-01 2.436794340610504150e-01 6.098937988281250000e-01 -2.873236238956451416e-01 2.152414768934249878e-01 -9.929267317056655884e-02
1.036879047751426697e-01 -1.377211511135101318e-01 8.510074764490127563e-02 3.071340322494506836e-01 8.349282145500183105e-01 -3.956201970577239990e-01 1.067298278212547302e-01 -6.079836562275886536e-02
-3.830991089344024658e-01 1.557694971561431885e-01 6.450196504592895508e-01 -3.003013432025909424e-01 2.839916050434112549e-01 -3.757752776145935059e-01 2.908358573913574219e-01 -1.276547610759735107e-01
-7.490269839763641357e-03 3.419693112373352051e-01 7.430951595306396484e-01 1.526561975479125977e-01 1.407298296689987183e-01 -2.540694177150726318e-01 3.696345090866088867e-01 -2.941440343856811523e-01
-6.244524121284484863e-01 -2.641309797763824463e-01 1.269187126308679581e-02 -1.781441271305084229e-01 2.029085606336593628e-01 -3.796109855175018311e-01 4.861473739147186279e-01 2.945877909660339355e-01
-3.290049135684967041e-01 7.821889966726303101e-02 6.414878368377685547e-01 3.758591115474700928e-01 5.352997183799743652e-01 -6.504195928573608398e-02 2.026652246713638306e-01 3.180508315563201904e-02
1.911329627037048340e-01 -5.923395752906799316e-01 4.514559209346771240e-01 5.669499933719635010e-02 1.210391297936439514e-01 -4.421597421169281006e-01 4.065560698509216309e-01 1.735850274562835693e-01
-2.903479337692260742e-01 1.896591782569885254e-01 6.472230553627014160e-01 7.721098512411117554e-02 5.674931406974792480e-01 -4.986826330423355103e-02 2.790008485317230225e-01 -2.291105389595031738e-01
-1.609617657959461212e-02 -4.381888806819915771e-01 -2.094149142503738403e-01 -2.824776470661163330e-01 4.388775825500488281e-01 -3.696912825107574463e-01 5.938442349433898926e-01 4.633567854762077332e-02
-5.587245821952819824e-01 2.506850361824035645e-01 2.263243496417999268e-02 1.720465719699859619e-01 3.273558318614959717e-01 8.027424663305282593e-02 5.975105166435241699e-01 3.524869084358215332e-01
-1.345362216234207153e-01 1.376874651759862900e-02 -4.208762347698211670e-01 -1.502698063850402832e-01 4.993887841701507568e-01 -6.501427888870239258e-01 3.307654261589050293e-01 2.263034880161285400e-02
-4.575715363025665283e-01 -5.229769647121429443e-02 -6.211312953382730484e-03 1.386430561542510986e-01 7.571917027235031128e-02 -9.170431643724441528e-02 6.894006729125976562e-01 5.284094214439392090e-01
-4.129692316055297852e-01 -4.113791882991790771e-01 3.985970616340637207e-01 -2.042500674724578857e-01 2.552643418312072754e-01 -2.480062991380691528e-01 5.091076493263244629e-01 2.716026902198791504e-01
-1.827064752578735352e-01 6.727185100317001343e-02 -3.035110831260681152e-01 -1.780577749013900757e-01 1.924536228179931641e-01 -1.137328520417213440e-01 8.710505366325378418e-01 -1.719496995210647583e-01
-2.141478061676025391e-01 -4.258878529071807861e-02 6.840070486068725586e-01 1.753800809383392334e-01 4.959415197372436523e-01 -3.673218488693237305e-01 2.696806490421295166e-01 -9.603979066014289856e-03
1.970078498125076294e-01 1.315114796161651611e-01 -6.661561131477355957e-02 -4.358257949352264404e-01 2.889000475406646729e-01 -6.878286600112915039e-01 4.315426945686340332e-01 8.191511034965515137e-02
-2.630338370800018311e-01 -1.663262844085693359e-01 -7.310035824775695801e-02 3.733399510383605957e-02 3.906995952129364014e-01 2.897400259971618652e-01 7.995880842208862305e-01 -1.430905610322952271e-01
-2.328324168920516968e-01 -9.297428652644157410e-03 6.267464160919189453e-01 3.390287458896636963e-01 4.645735025405883789e-01 7.523709535598754883e-02 3.018486201763153076e-01 -3.540469706058502197e-01
2.989198565483093262e-01 4.766999185085296631e-01 1.315010190010070801e-01 -8.805698156356811523e-02 3.781202137470245361e-01 -6.245142817497253418e-01 3.039368987083435059e-01 1.816230863332748413e-01
8.625603467226028442e-02 2.315079718828201294e-01 -5.199682712554931641e-02 1.002923771739006042e-01 6.693942546844482422e-01 -6.817344427108764648e-01 8.489830791950225830e-02 7.838069647550582886e-02
-2.186548262834548950e-01 5.325211286544799805e-01 5.897847414016723633e-01 3.238741159439086914e-01 3.354166820645332336e-02 -1.414911150932312012e-01 4.371576905250549316e-01 6.015932559967041016e-02
-1.107078567147254944e-01 -9.375989437103271484e-02 -2.250403463840484619e-01 -2.970089912414550781e-01 1.322190314531326294e-01 -2.234224677085876465e-01 7.750910520553588867e-01 -4.146440327167510986e-01
-1.349333822727203369e-01 6.146497130393981934e-01 4.092590212821960449e-01 2.406550347805023193e-01 1.728929430246353149e-01 -8.362036198377609253e-02 5.246874690055847168e-01 2.577005624771118164e-01
-5.355878472328186035e-01 -2.380475997924804688e-01 -3.373275697231292725e-02 2.730448842048645020e-01 -4.985895007848739624e-02 -3.234716057777404785e-01 5.362058281898498535e-01 4.314523637294769287e-01
1.612568050622940063e-01 -3.536880612373352051e-01 4.627986624836921692e-02 2.703022956848144531e-01 1.300785243511199951e-01 4.943552613258361816e-02 8.481529355049133301e-01 1.869979649782180786e-01
-2.992754578590393066e-01 -2.758676744997501373e-02 6.401906013488769531e-01 3.267714977264404297e-01 4.885728359222412109e-01 -3.686978518962860107e-01 1.294445097446441650e-01 4.064687341451644897e-02
-7.009190320968627930e-02 -3.797927200794219971e-01 2.686048448085784912e-01 4.955358430743217468e-02 3.938696682453155518e-01 -7.582120299339294434e-01 1.356975585222244263e-01 -1.667570173740386963e-01
-9.447493404150009155e-02 2.481528967618942261e-01 4.514104127883911133e-02 -2.101177126169204712e-01 4.307777583599090576e-01 -8.204161524772644043e-01 1.258379817008972168e-01 -9.391614049673080444e-02
3.177802562713623047e-01 -3.363777399063110352e-01 -1.828433424234390259e-01 3.666847348213195801e-01 -1.079292222857475281e-01 -3.814825415611267090e-01 6.702821850776672363e-01 1.073331907391548157e-01
-2.927575632929801941e-02 -2.588756084442138672e-01 5.844739675521850586e-01 6.217200160026550293e-01 3.224313855171203613e-01 -1.200894042849540710e-01 2.707873582839965820e-01 -1.107765957713127136e-01
-6.241114735603332520e-01 -2.499385029077529907e-01 8.229710906744003296e-02 1.465912461280822754e-01 1.183962263166904449e-02 -2.598747611045837402e-01 4.944068491458892822e-01 4.556761682033538818e-01
-1.553332954645156860e-01 -7.508415728807449341e-02 1.872374117374420166e-01 -3.873932659626007080e-01 6.456547379493713379e-01 -3.710010647773742676e-01 3.844832479953765869e-01 2.876864075660705566e-01
7.230132818222045898e-02 -5.678619146347045898e-01 2.270670831203460693e-01 2.229399383068084717e-01 3.608964011073112488e-02 -5.838223695755004883e-01 2.936445176601409912e-01 -3.777111768722534180e-01
-4.073702096939086914e-01 3.611326217651367188e-02 1.819039881229400635e-01 2.911330461502075195e-01 -7.399552315473556519e-02 -7.753731608390808105e-01 3.219853043556213379e-01 -6.741282343864440918e-02
-4.922796040773391724e-02 -1.535555869340896606e-01 -1.875258535146713257e-01 -2.574676573276519775e-01 9.467872232198715210e-02 -2.827504873275756836e-01 7.485213875770568848e-01 -4.725946485996246338e-01
1.831296235322952271e-01 3.545877337455749512e-01 -2.480246424674987793e-01 1.342482864856719971e-01 1.935684531927108765e-01 -7.677757143974304199e-01 3.277421593666076660e-01 1.637953519821166992e-01
-4.380791783332824707e-01 2.489257156848907471e-01 1.027712225914001465e-01 3.391096591949462891e-01 -7.310634851455688477e-02 -6.247119903564453125e-01 2.146506905555725098e-01 4.229429960250854492e-01
-1.419309079647064209e-01 -3.297683298587799072e-01 5.804959535598754883e-01 2.206947654485702515e-01 5.824165940284729004e-01 6.516048451885581017e-04 3.145739734172821045e-01 2.173943370580673218e-01
-2.379321604967117310e-01 2.019154280424118042e-01 6.882902383804321289e-01 2.039958834648132324e-01 3.923295438289642334e-01 4.843267425894737244e-02 3.439033925533294678e-01 -3.357423245906829834e-01
-6.093456968665122986e-02 5.830965638160705566e-01 4.735598713159561157e-02 3.623001575469970703e-01 3.631193339824676514e-01 -1.147531792521476746e-01 5.246333479881286621e-01 3.201829493045806885e-01
-7.645122706890106201e-02 -3.325078487396240234e-01 5.023024678230285645e-01 6.131117939949035645e-01 1.737807244062423706e-01 -4.001742005348205566e-01 2.493376880884170532e-01 -5.358737334609031677e-02
-1.498630642890930176e-01 -2.929107248783111572e-01 3.890105485916137695e-01 -4.132445752620697021e-01 5.283265113830566406e-01 -2.174705266952514648e-02 5.167325139045715332e-01 1.517553925514221191e-01
-7.554259896278381348e-02 1.124803051352500916e-01 -3.763417601585388184e-01 2.250636518001556396e-01 -1.017150431871414185e-01 -4.602958559989929199e-01 7.093660831451416016e-01 -2.528561353683471680e-01
4.069688916206359863e-01 3.134004175662994385e-01 2.949186973273754120e-02 -7.520098239183425903e-02 2.547720074653625488e-01 -7.704796195030212402e-01 2.666118443012237549e-01 -1.378805260173976421e-03
1.217103749513626099e-01 -7.020929455757141113e-01 -2.356207668781280518e-01 -1.969019882380962372e-02 3.592388629913330078e-01 -3.825731277465820312e-01 3.990620374679565430e-01 -4.101147130131721497e-02
-7.400081492960453033e-03 -2.258515655994415283e-01 -2.376016378402709961e-01 3.822802305221557617e-01 7.641541957855224609e-01 -3.936038017272949219e-01 8.456441015005111694e-02 1.834900118410587311e-02
-2.093068324029445648e-02 2.099716067314147949e-01 6.955232024192810059e-01 1.531130969524383545e-01 4.490035772323608398e-01 -2.034216523170471191e-01 3.622329235076904297e-01 -2.721773684024810791e-01
5.193422436714172363e-01 -7.599859684705734253e-02 4.675833582878112793e-01 -2.250126749277114868e-01 1.394660323858261108e-01 -2.658939361572265625e-01 5.878565907478332520e-01 1.397039741277694702e-01
2.217490226030349731e-01 1.683445572853088379e-01 5.432117581367492676e-01 -1.611426919698715210e-01 5.300099253654479980e-01 5.689267069101333618e-02 5.343573093414306641e-01 1.782034635543823242e-01
-3.819773718714714050e-02 2.114997953176498413e-01 2.664657533168792725e-01 7.586006522178649902e-01 -1.893027126789093018e-01 -4.234281182289123535e-01 2.571736574172973633e-01 1.614457070827484131e-01
-1.310569941997528076e-01 4.039830863475799561e-01 4.894499778747558594e-01 2.524173557758331299e-01 2.736135721206665039e-01 -6.123774051666259766e-01 7.240869849920272827e-02 -2.474519908428192139e-01
-8.205999433994293213e-02 -3.515842556953430176e-01 2.372328788042068481e-01 8.440668880939483643e-02 -1.014525443315505981e-01 -3.416008874773979187e-02 8.602857589721679688e-01 2.338797450065612793e-01
1.193421930074691772e-01 -3.479994237422943115e-01 -4.950697720050811768e-02 -2.740582525730133057e-01 1.799418926239013672e-01 -3.134207427501678467e-01 7.300367951393127441e-01 3.514679670333862305e-01
4.611500352621078491e-02 3.214374780654907227e-01 6.460670381784439087e-02 9.779021888971328735e-02 6.390342712402343750e-01 -6.360427141189575195e-01 6.008491665124893188e-02 -2.535529136657714844e-01
-5.424824357032775879e-01 4.736649990081787109e-02 -2.979273200035095215e-01 -3.323018550872802734e-02 4.503319561481475830e-01 -5.509188771247863770e-01 3.029812872409820557e-01 -1.244832575321197510e-01
-2.313689142465591431e-01 -4.550885558128356934e-01 1.829515248537063599e-01 1.526986211538314819e-01 7.322323322296142578e-01 -2.856191098690032959e-01 2.324106097221374512e-01 -1.040079519152641296e-01
1.386302616447210312e-02 3.445669412612915039e-01 -3.906267583370208740e-01 2.332118898630142212e-01 3.187622725963592529e-01 -6.794210672378540039e-01 2.811720371246337891e-01 1.783934682607650757e-01
-6.384450197219848633e-02 2.261940687894821167e-01 7.445673942565917969e-01 9.384034574031829834e-02 3.204238712787628174e-01 -4.634397923946380615e-01 2.286999672651290894e-01 -1.087288260459899902e-01
-1.191124245524406433e-01 1.941053867340087891e-01 -3.144784867763519287e-01 1.807120144367218018e-01 -7.389405369758605957e-02 -2.535903453826904297e-01 8.500201106071472168e-01 -1.558180600404739380e-01
-1.492702364921569824e-01 -1.548816263675689697e-01 -3.699015378952026367e-01 -1.647935435175895691e-02 6.234615445137023926e-01 -1.066002175211906433e-01 5.087096691131591797e-01 -3.972130715847015381e-01
-5.746174231171607971e-02 -2.665381729602813721e-01 4.301931858062744141e-01 6.789199709892272949e-01 2.016634643077850342e-01 -4.226404428482055664e-01 2.163197994232177734e-01 -1.164886578917503357e-01
-1.396992951631546021e-01 5.006891489028930664e-02 4.789596796035766602e-01 3.660163581371307373e-01 3.838791847229003906e-01 -5.558746457099914551e-01 7.529123872518539429e-02 -3.906125128269195557e-01
-6.904637068510055542e-02 -1.080859601497650146e-01 2.798429727554321289e-01 -4.432055950164794922e-01 5.513380765914916992e-01 -3.542754948139190674e-01 4.257746934890747070e-01 3.131099343299865723e-01
1.612925976514816284e-01 -5.300298333168029785e-01 4.290377348661422729e-02 2.462219595909118652e-01 1.414281427860260010e-01 -3.823713213205337524e-02 7.396712899208068848e-01 2.490167915821075439e-01
5.087054334580898285e-03 1.072239223867654800e-02 7.239474058151245117e-01 -6.713076680898666382e-02 5.346363782882690430e-01 1.497855875641107559e-02 4.125006198883056641e-01 1.226191818714141846e-01
1.289798170328140259e-01 2.089890418574213982e-03 2.746016718447208405e-02 1.968456208705902100e-01 6.881650090217590332e-01 -4.979439973831176758e-01 1.621403247117996216e-01 -4.427739977836608887e-01
-4.757131636142730713e-01 -2.812091112136840820e-01 -2.127861827611923218e-01 4.552903026342391968e-02 4.460226893424987793e-01 -5.572733879089355469e-01 3.249332606792449951e-01 1.794328540563583374e-01
-3.877027630805969238e-01 3.722514957189559937e-02 -3.223404288291931152e-01 4.780897125601768494e-02 -4.078739508986473083e-02 -3.695589005947113037e-01 7.417598962783813477e-01 -2.316607534885406494e-01
5.006267130374908447e-02 6.484313309192657471e-02 1.176995262503623962e-01 -2.605076134204864502e-01 2.240111976861953735e-01 -8.955281972885131836e-01 1.841147840023040771e-01 -1.597544550895690918e-01
-3.574189841747283936e-01 -1.298594623804092407e-01 1.147090122103691101e-01 -1.835920810699462891e-01 7.248520851135253906e-01 -4.378266632556915283e-01 2.334406822919845581e-01 1.921630054712295532e-01
-1.548747271299362183e-01 -3.766369223594665527e-01 4.231936931610107422e-01 5.655460953712463379e-01 3.537404835224151611e-01 -3.955840468406677246e-01 1.499153822660446167e-01 -1.764356791973114014e-01
-6.596138235181570053e-03 -4.906785488128662109e-01 1.606768965721130371e-01 3.585872948169708252e-01 6.056922078132629395e-01 -2.546465396881103516e-01 2.363488227128982544e-01 3.423747420310974121e-01
-2.716092467308044434e-01 3.715943694114685059e-01 6.260229349136352539e-01 -1.823738664388656616e-01 4.299484193325042725e-01 -2.115300744771957397e-01 3.023851513862609863e-01 -2.048018127679824829e-01
1.524048000574111938e-01 8.122775703668594360e-02 4.552780687808990479e-01 6.107041239738464355e-01 -2.437172085046768188e-02 -5.575047731399536133e-01 2.316471636295318604e-01 1.577059924602508545e-01
-1.282466053962707520e-01 1.677492260932922363e-01 5.341516137123107910e-01 2.870065569877624512e-01 5.382395982742309570e-01 2.559909224510192871e-01 4.355578720569610596e-01 -2.068296372890472412e-01
-1.425563097000122070e-01 1.340627372264862061e-01 9.673168510198593140e-02 -1.724282354116439819e-01 8.043419122695922852e-01 -2.309902608394622803e-01 4.338894486427307129e-01 1.844825595617294312e-01
-1.772904992103576660e-01 4.571164548397064209e-01 2.478675991296768188e-01 2.012339383363723755e-01 5.174173116683959961e-01 8.288121223449707031e-02 4.793063700199127197e-01 3.916053771972656250e-01
3.645498305559158325e-02 1.333687752485275269e-01 -8.520694822072982788e-02 -3.849940896034240723e-01 3.212777078151702881e-01 -7.894668579101562500e-01 3.083792924880981445e-01 -6.187202036380767822e-02
6.244926527142524719e-02 3.520156741142272949e-01 6.364685893058776855e-01 1.885841935873031616e-01 2.428241223096847534e-01 -5.424900054931640625e-01 2.780356109142303467e-01 3.108318150043487549e-02
-1.340836584568023682e-01 1.278629601001739502e-01 6.951668858528137207e-01 3.379098176956176758e-01 3.948132991790771484e-01 9.029342979192733765e-02 4.447056055068969727e-01 8.024473488330841064e-02
-5.754731893539428711e-01 -1.425382494926452637e-01 4.538150504231452942e-02 -1.221332848072052002e-01 2.451017200946807861e-01 -2.582425177097320557e-01 5.409798026084899902e-01 4.605587124824523926e-01
2.725088037550449371e-02 6.125252246856689453e-01 2.063517570495605469e-01 2.874229848384857178e-01 1.770494431257247925e-01 -5.528438463807106018e-02 5.903927683830261230e-01 3.404567241668701172e-01
-2.328031957149505615e-01 -3.407493233680725098e-01 9.787829220294952393e-02 -5.058288946747779846e-02 2.607097923755645752e-01 2.657498121261596680e-01 8.232604861259460449e-01 -3.469019383192062378e-02
-4.097124338150024414e-01 1.259565502405166626e-01 3.467329591512680054e-02 -2.749716341495513916e-01 1.572201550006866455e-01 -7.750189900398254395e-01 1.861071586608886719e-01 -2.818694412708282471e-01
-5.733969807624816895e-01 -2.835071682929992676e-01 -3.029830195009708405e-02 3.752516210079193115e-01 -1.247585117816925049e-01 -2.229163944721221924e-01 5.137674808502197266e-01 3.462577760219573975e-01
-1.090776845812797546e-01 -9.768946468830108643e-02 -3.616322875022888184e-01 -3.561350405216217041e-01 2.706066668033599854e-01 -4.844768345355987549e-01 6.000298857688903809e-01 -2.301463931798934937e-01
-6.360163539648056030e-02 5.180366635322570801e-01 3.354506790637969971e-01 4.908587634563446045e-01 -6.909525487571954727e-03 -3.406312465667724609e-01 3.967744112014770508e-01 3.172003030776977539e-01
-3.681874573230743408e-01 -7.968664169311523438e-02 -4.666434228420257568e-02 -2.495945692062377930e-01 4.300027489662170410e-01 -7.321009635925292969e-01 2.303113639354705811e-01 -1.403403878211975098e-01
-3.795500695705413818e-01 -1.211625989526510239e-02 5.289767980575561523e-01 2.373144030570983887e-02 4.564687907695770264e-01 -1.946661323308944702e-01 5.628610849380493164e-01 1.111032888293266296e-01
-2.078469991683959961e-01 3.842172920703887939e-01 5.950587391853332520e-01 5.870721936225891113e-01 1.336095184087753296e-01 -8.659035712480545044e-02 2.622421681880950928e-01 -1.277015507221221924e-01
-3.777709603309631348e-01 2.658516764640808105e-01 -4.057298004627227783e-01 1.760570704936981201e-01 5.076631903648376465e-01 -4.970192015171051025e-01 2.325900197029113770e-01 -1.793074756860733032e-01
-4.239886105060577393e-01 -1.521578133106231689e-01 1.944030970335006714e-01 1.952369660139083862e-01 1.825808882713317871e-01 -8.111608624458312988e-01 1.721057295799255371e-01 1.528015919029712677e-02
1.656787842512130737e-01 5.323995351791381836e-01 8.910843171179294586e-03 4.850576519966125488e-01 2.933333218097686768e-01 -3.329555690288543701e-01 3.518159687519073486e-01 3.647776246070861816e-01
-7.403043508529663086e-01 -2.250652015209197998e-01 -1.696471571922302246e-01 2.814506292343139648e-01 1.534457355737686157e-01 -2.345712780952453613e-01 4.207813441753387451e-01 1.940988451242446899e-01
-1.173659265041351318e-01 3.867308199405670166e-01 5.862671732902526855e-01 1.552687883377075195e-01 1.524731963872909546e-01 -2.634196579456329346e-01 5.107948184013366699e-01 3.395552039146423340e-01
4.172843694686889648e-01 -5.280205607414245605e-02 5.908931419253349304e-02 -5.902994796633720398e-02 6.271452307701110840e-01 -5.577731132507324219e-01 2.374703884124755859e-01 -2.351497262716293335e-01
1.291224639862775803e-02 4.189566671848297119e-01 2.278781831264495850e-01 -1.552139371633529663e-01 6.957161426544189453e-01 7.140412926673889160e-03 5.123665332794189453e-01 4.119956120848655701e-02
9.272304922342300415e-02 4.020083844661712646e-01 1.372184455394744873e-01 1.815542206168174744e-02 4.616758525371551514e-01 1.209985241293907166e-01 6.850241422653198242e-01 3.370311260223388672e-01
-6.372669339179992676e-01 -2.973225414752960205e-01 -7.852484285831451416e-02 -1.621600389480590820e-01 3.251815438270568848e-01 -2.746585905551910400e-01 4.870831370353698730e-01 2.336613982915878296e-01
-2.768399715423583984e-01 -7.658021152019500732e-02 5.648901462554931641e-01 2.034886330366134644e-01 5.570593476295471191e-01 -4.528275728225708008e-01 9.933014959096908569e-02 1.781913936138153076e-01
-2.659054696559906006e-01 -4.884321689605712891e-01 1.253089457750320435e-01 -5.004557222127914429e-02 5.024451613426208496e-01 -4.598559439182281494e-01 3.705183565616607666e-01 2.670561671257019043e-01
1.812639087438583374e-01 4.493486285209655762e-01 2.181411534547805786e-01 4.094580411911010742e-01 3.066071569919586182e-01 1.157217100262641907e-01 6.066126823425292969e-01 2.731472849845886230e-01
-1.683014184236526489e-01 5.457051992416381836e-01 5.089339613914489746e-01 4.009073376655578613e-01 2.850851118564605713e-01 -2.146429754793643951e-02 4.000124335289001465e-01 1.113366931676864624e-01
2.755325436592102051e-01 5.116067528724670410e-01 1.044350564479827881e-01 7.355732470750808716e-02 4.151195883750915527e-01 4.225489869713783264e-02 6.346040368080139160e-01 2.630420029163360596e-01
-2.402514815330505371e-01 2.779182195663452148e-01 2.498758435249328613e-01 -3.058109879493713379e-01 3.810326159000396729e-01 -5.801621675491333008e-01 3.193877935409545898e-01 3.539770841598510742e-01
1.208401322364807129e-01 5.602734163403511047e-02 -1.120243147015571594e-01 6.740351915359497070e-01 -1.492218673229217529e-01 -2.448292374610900879e-01 6.437396407127380371e-01 -1.370275467634201050e-01
2.385581433773040771e-01 3.900621831417083740e-01 5.584615468978881836e-01 2.459999471902847290e-01 4.215764403343200684e-01 -3.554569557309150696e-02 4.781834781169891357e-01 1.043861508369445801e-01
-8.810185641050338745e-02 -3.305827677249908447e-01 2.853006124496459961e-01 -1.148578822612762451e-01 8.062484860420227051e-01 -1.950569748878479004e-01 3.140266537666320801e-01 4.083741828799247742e-02
-3.083153255283832550e-02 5.854084491729736328e-01 1.719114631414413452e-01 6.738644838333129883e-02 4.999804794788360596e-01 -2.279838770627975464e-01 4.042453467845916748e-01 3.960813879966735840e-01
-7.352944612503051758e-01 -2.043273150920867920e-01 -1.903042644262313843e-01 1.063421741127967834e-01 2.851482331752777100e-01 -2.678888440132141113e-01 4.552207887172698975e-01 9.883341193199157715e-02
2.771794497966766357e-01 3.154731392860412598e-01 6.562352180480957031e-01 3.790383040904998779e-01 1.553774774074554443e-01 -3.148575723171234131e-01 3.550429344177246094e-01 -7.337763672694563866e-04
-9.994106739759445190e-02 -1.236136183142662048e-01 2.408595830202102661e-01 1.655793488025665283e-01 -3.510137498378753662e-01 -1.107266917824745178e-01 8.669685125350952148e-01 4.686328023672103882e-02
-2.610404789447784424e-01 2.714245617389678955e-01 -3.410399556159973145e-01 2.753790318965911865e-01 -5.768574774265289307e-02 -5.420976877212524414e-01 5.604058504104614258e-01 -2.340780496597290039e-01
8.666147291660308838e-02 3.085698485374450684e-01 5.099438428878784180e-01 2.463789731264114380e-01 3.080774098634719849e-02 -1.561940554529428482e-02 6.969388127326965332e-01 2.993533313274383545e-01
2.473691254854202271e-01 -3.132400512695312500e-01 3.869399726390838623e-01 7.777655124664306641e-02 8.130273222923278809e-02 -6.167492270469665527e-01 3.775663673877716064e-01 3.941719532012939453e-01
2.693481445312500000e-01 -8.540304750204086304e-02 4.107243120670318604e-01 -3.542799353599548340e-01 3.663379549980163574e-01 -7.319152355194091797e-02 6.268510818481445312e-01 3.056899011135101318e-01
-4.677618294954299927e-02 5.296748876571655273e-01 2.590938210487365723e-01 9.606079198420047760e-03 3.617343902587890625e-01 1.793556511402130127e-01 6.767888069152832031e-01 1.702100634574890137e-01
-8.979272097349166870e-02 -2.835124135017395020e-01 -1.749315112829208374e-01 8.880361914634704590e-02 3.683709502220153809e-01 1.772575527429580688e-01 8.348699212074279785e-01 9.458164870738983154e-02
1.202412843704223633e-01 1.201485395431518555e-01 -2.926352620124816895e-01 3.971842303872108459e-02 -9.106030315160751343e-02 -4.122708737850189209e-01 7.964234948158264160e-01 -2.671022713184356689e-01
-2.943452000617980957e-01 -3.837040066719055176e-01 -1.410060226917266846e-01 1.348074078559875488e-01 6.432487964630126953e-01 -3.373952507972717285e-01 3.161902427673339844e-01 -3.170106709003448486e-01
-1.233235895633697510e-01 -7.485352456569671631e-02 5.412314203567802906e-04 6.850732117891311646e-02 4.916157200932502747e-02 1.388966888189315796e-01 9.696803092956542969e-01 1.118288561701774597e-01
5.657842755317687988e-02 -9.070103615522384644e-02 4.330715537071228027e-01 7.373595833778381348e-01 -6.694085896015167236e-02 -2.818855345249176025e-01 4.064145386219024658e-01 9.060133248567581177e-02
-7.532370835542678833e-02 -1.606402695178985596e-01 1.211863905191421509e-01 1.097738668322563171e-01 9.006774425506591797e-01 -2.913972437381744385e-01 1.682306975126266479e-01 -1.317226737737655640e-01
-2.664189338684082031e-01 4.347635209560394287e-01 5.892606377601623535e-01 4.190393984317779541e-01 1.667124032974243164e-01 -2.437834143638610840e-01 3.389848768711090088e-01 -1.226592659950256348e-01
6.179559230804443359e-02 -9.992759674787521362e-02 3.010080754756927490e-01 -3.140619993209838867e-01 1.098315343260765076e-01 4.562916979193687439e-02 8.499334454536437988e-01 2.458114176988601685e-01
-2.242570966482162476e-01 1.229111403226852417e-01 -3.487376570701599121e-01 8.636165410280227661e-02 2.295058816671371460e-01 -1.846697777509689331e-01 6.431020498275756836e-01 -5.524213910102844238e-01
-4.720701649785041809e-02 -3.913708031177520752e-01 4.021146893501281738e-01 2.895563542842864990e-01 6.699546575546264648e-01 -8.081929385662078857e-02 3.417550325393676758e-01 -1.639930009841918945e-01
-8.433160185813903809e-02 4.608157575130462646e-01 4.161778092384338379e-01 1.967016011476516724e-01 -1.882232278585433960e-01 -5.740064382553100586e-01 3.601190745830535889e-01 2.721109390258789062e-01
3.986816704273223877e-01 3.815090656280517578e-01 1.643411368131637573e-01 -6.110189110040664673e-02 2.969366610050201416e-01 -6.411920785903930664e-01 2.884589135646820068e-01 2.868015766143798828e-01
-5.940966680645942688e-02 -6.631189584732055664e-01 2.655674219131469727e-01 2.121693342924118042e-01 2.717872262001037598e-01 -2.469656914472579956e-01 4.399586617946624756e-01 -3.358244001865386963e-01
-2.545993328094482422e-01 -5.969927906990051270e-01 2.782201170921325684e-01 3.898192048072814941e-01 4.253007471561431885e-01 -1.996052712202072144e-01 3.514597415924072266e-01 -7.187834382057189941e-02
-4.181018173694610596e-01 3.214143812656402588e-01 -5.415295436978340149e-02 2.423363775014877319e-01 3.168293237686157227e-01 -2.984500527381896973e-01 4.518623650074005127e-01 5.163249969482421875e-01
-6.163132190704345703e-01 1.115878205746412277e-02 -2.997196316719055176e-01 3.192534446716308594e-01 1.436151713132858276e-01 -3.986357450485229492e-01 4.843512773513793945e-01 -1.189408376812934875e-01
5.154925957322120667e-02 2.410308122634887695e-01 7.428027391433715820e-01 3.001763522624969482e-01 3.388154804706573486e-01 -2.446561753749847412e-01 3.347829580307006836e-01 1.032132878899574280e-01
-6.581346988677978516e-01 -2.386087328195571899e-01 2.546598017215728760e-02 1.443578600883483887e-01 8.435391820967197418e-03 -2.096976041793823242e-01 5.499098896980285645e-01 3.768179416656494141e-01
4.090513885021209717e-01 3.915370404720306396e-01 5.281317830085754395e-01 1.026551425457000732e-01 2.150506079196929932e-01 -1.587508469820022583e-01 5.502257347106933594e-01 1.253691911697387695e-01
-2.757621407508850098e-01 3.273871541023254395e-01 -6.380434334278106689e-02 3.107046484947204590e-01 2.929416000843048096e-01 -4.115216732025146484e-01 3.910758495330810547e-01 5.550308823585510254e-01
-2.464651018381118774e-01 5.460122227668762207e-01 5.661841630935668945e-01 1.961819082498550415e-01 3.299697041511535645e-01 -6.026944518089294434e-02 4.043614864349365234e-01 7.780160009860992432e-02
-2.928075194358825684e-01 -2.060160785913467407e-01 5.046676993370056152e-01 5.444120168685913086e-01 3.979531228542327881e-01 -1.516143679618835449e-01 2.868438959121704102e-01 -2.389854490756988525e-01
-4.844846669584512711e-03 4.509744644165039062e-01 5.681111216545104980e-01 1.119462698698043823e-01 3.355034589767456055e-01 1.044387295842170715e-01 5.683895945549011230e-01 1.215711683034896851e-01
2.263586968183517456e-02 1.136050373315811157e-01 6.028254628181457520e-01 3.972909450531005859e-01 3.564641475677490234e-01 -3.537929952144622803e-01 1.930608898401260376e-01 -4.193259775638580322e-01
-2.719152867794036865e-01 3.415059149265289307e-01 6.276806592941284180e-01 1.632044315338134766e-01 2.545376494526863098e-02 -2.549216747283935547e-01 4.071651101112365723e-01 -3.967375159263610840e-01
2.828407473862171173e-02 3.834340572357177734e-01 6.694366335868835449e-01 1.745246350765228271e-01 2.987060546875000000e-01 -1.453447937965393066e-01 4.979710578918457031e-01 -1.234851628541946411e-01
8.680711686611175537e-02 -5.139056444168090820e-01 1.156427040696144104e-01 2.506652772426605225e-01 -2.149199992418289185e-01 -2.751855552196502686e-01 7.240824103355407715e-01 -7.711210846900939941e-02
-1.032167002558708191e-01 -3.314206302165985107e-01 -1.845823600888252258e-02 -2.654629759490489960e-02 6.309365630149841309e-01 4.746407270431518555e-02 6.160446405410766602e-01 3.140328228473663330e-01
3.992542624473571777e-01 7.653181254863739014e-02 4.255535006523132324e-01 -9.307150542736053467e-02 3.878854215145111084e-02 -3.408809602260589600e-01 6.131899356842041016e-01 3.889402747154235840e-01
1.911611855030059814e-01 4.033170044422149658e-01 3.286603093147277832e-01 1.040545776486396790e-01 4.270366430282592773e-01 1.669323146343231201e-01 6.639108061790466309e-01 1.759080588817596436e-01
-2.435060441493988037e-01 -1.476609706878662109e-01 2.914299070835113525e-01 -3.326328098773956299e-02 3.963364064693450928e-01 -6.637341380119323730e-01 1.102079227566719055e-01 -4.723260104656219482e-01
-4.335042238235473633e-01 9.812681376934051514e-02 -3.167814314365386963e-01 3.399112075567245483e-02 1.343952398747205734e-02 -4.359680712223052979e-01 6.468547582626342773e-01 -3.037587702274322510e-01
1.693686097860336304e-01 2.772293984889984131e-01 1.698729693889617920e-01 3.010758161544799805e-01 1.288014054298400879e-01 -7.404719591140747070e-01 2.017431855201721191e-01 4.115403890609741211e-01
4.805869236588478088e-02 5.956387519836425781e-01 3.650786876678466797e-01 4.186842739582061768e-01 3.969021439552307129e-01 4.566844925284385681e-02 4.179719984531402588e-01 2.898484002798795700e-03
-3.352895975112915039e-01 -4.020343124866485596e-01 -1.812154352664947510e-01 -2.236532270908355713e-01 3.904509246349334717e-01 -3.053871691226959229e-01 5.527267456054687500e-01 3.030994832515716553e-01
-2.821053862571716309e-01 2.840304672718048096e-01 2.490533590316772461e-01 -2.763039171695709229e-01 5.407515168190002441e-01 -4.670619070529937744e-01 3.295860588550567627e-01 2.866808176040649414e-01
-1.706544160842895508e-01 2.744598090648651123e-01 5.772022604942321777e-01 2.538170814514160156e-01 2.073924839496612549e-01 -2.842091582715511322e-02 5.986387133598327637e-01 3.094764351844787598e-01
1.617569178342819214e-01 1.016627922654151917e-01 2.215865403413772583e-01 3.035633563995361328e-01 7.813859581947326660e-01 -4.542041420936584473e-01 7.115899026393890381e-02 -1.786548085510730743e-02
-3.697771430015563965e-01 3.762107789516448975e-01 3.507372438907623291e-01 1.578295081853866577e-01 -4.646760597825050354e-02 -3.100838363170623779e-01 4.865655004978179932e-01 4.886165559291839600e-01
1.549110561609268188e-01 -4.698261618614196777e-01 1.736952066421508789e-01 2.570258080959320068e-01 -1.344288289546966553e-01 -2.827730476856231689e-01 7.026945352554321289e-01 2.592727243900299072e-01
-1.269434094429016113e-01 -2.213063240051269531e-01 7.500340938568115234e-01 1.282511837780475616e-02 1.622888594865798950e-01 -4.917440935969352722e-02 5.055052638053894043e-01 -2.964827716350555420e-01
-1.735498011112213135e-01 5.450387019664049149e-03 5.530565977096557617e-01 7.408559322357177734e-01 1.706543415784835815e-01 -2.080530375242233276e-01 2.059961259365081787e-01 -1.638406328856945038e-02
3.211161494255065918e-01 3.858813941478729248e-01 3.553522229194641113e-01 -3.267372399568557739e-02 4.053914248943328857e-01 3.785118088126182556e-02 6.484346389770507812e-01 1.854581981897354126e-01
-1.649302095174789429e-01 -1.260363906621932983e-01 4.200166761875152588e-01 4.181179217994213104e-03 4.061241149902343750e-01 -2.747764438390731812e-02 5.719848275184631348e-01 5.363050103187561035e-01
-3.625348508358001709e-01 2.327866107225418091e-01 7.626262903213500977e-01 1.981431990861892700e-01 5.076071247458457947e-02 -2.161523848772048950e-01 3.543400168418884277e-01 1.366158723831176758e-01
-1.287119835615158081e-01 2.022492736577987671e-01 1.238577961921691895e-01 7.280325889587402344e-01 -1.258817464113235474e-01 -3.649420738220214844e-01 3.593076467514038086e-01 3.450004756450653076e-01
-4.715541899204254150e-01 -1.521040052175521851e-01 4.421621561050415039e-01 2.785009741783142090e-01 5.536929965019226074e-01 -2.722033858299255371e-01 1.608310341835021973e-01 -2.736669480800628662e-01
6.548809818923473358e-03 9.495359659194946289e-02 6.091079115867614746e-01 -1.451146006584167480e-01 -6.331020593643188477e-02 -3.830116689205169678e-01 5.348399877548217773e-01 4.026294648647308350e-01
-1.572633981704711914e-01 5.772037506103515625e-01 5.033960938453674316e-01 3.171955645084381104e-01 2.495445162057876587e-01 -4.303260743618011475e-01 2.003255784511566162e-01 -2.236487530171871185e-02
-4.805270954966545105e-02 -3.750973641872406006e-01 -1.846808046102523804e-01 3.936972320079803467e-01 7.454221844673156738e-01 -2.904975414276123047e-01 1.263130158185958862e-01 1.090438216924667358e-01
5.061108991503715515e-02 -2.655539512634277344e-01 5.050357580184936523e-01 3.618413805961608887e-01 5.427723526954650879e-01 2.215403467416763306e-01 4.266160428524017334e-01 -1.234748288989067078e-01
-1.862684488296508789e-01 -1.131645292043685913e-01 1.235855296254158020e-01 -1.130477860569953918e-01 1.463781148195266724e-01 1.728016585111618042e-01 9.313844442367553711e-01 7.537160068750381470e-02
-4.199152290821075439e-01 -1.488222032785415649e-01 -1.511818766593933105e-01 -7.455285638570785522e-02 -6.743662804365158081e-02 -2.892839014530181885e-01 7.436508536338806152e-01 -3.631247282028198242e-01
-1.119636893272399902e-01 3.598415553569793701e-01 -2.650940716266632080e-01 3.060860931873321533e-01 -1.809562444686889648e-01 -4.237117171287536621e-01 6.926743984222412109e-01 -4.404681921005249023e-02
-1.769387125968933105e-01 -1.052429825067520142e-01 6.373647600412368774e-02 -2.584154605865478516e-01 -1.827537119388580322e-01 -2.885637283325195312e-01 7.967390418052673340e-01 -3.678514659404754639e-01
-3.717803359031677246e-01 -2.558818757534027100e-01 3.061185777187347412e-01 -2.071418464183807373e-01 1.374967992305755615e-01 -5.152586698532104492e-01 4.917046129703521729e-01 3.654004037380218506e-01
-1.261333078145980835e-01 -3.074243962764739990e-01 3.612954318523406982e-01 4.991822838783264160e-01 6.087363958358764648e-01 -8.165396004915237427e-02 3.201447725296020508e-01 -1.736178994178771973e-01
-1.141803637146949768e-01 -6.356076002120971680e-01 -1.569287329912185669e-01 -6.064967066049575806e-02 2.558211684226989746e-01 -1.511070132255554199e-01 6.828944683074951172e-01 -6.187693215906620026e-03
3.526155948638916016e-01 -2.448458969593048096e-02 3.649764060974121094e-01 -5.358850583434104919e-03 4.497181475162506104e-01 -1.914133876562118530e-01 6.503173112869262695e-01 2.828924655914306641e-01
-1.349223107099533081e-01 -4.659146666526794434e-01 -5.669764056801795959e-02 -1.020099371671676636e-01 2.987263500690460205e-01 -5.867647472769021988e-03 8.112718462944030762e-01 6.054051220417022705e-02
4.818006232380867004e-02 4.962243139743804932e-02 3.854450881481170654e-01 -2.885300815105438232e-01 -5.567847192287445068e-02 -3.634838759899139404e-01 7.455394864082336426e-01 2.689774930477142334e-01
-1.414697431027889252e-02 -1.497348248958587646e-01 4.050008654594421387e-01 3.076728284358978271e-01 6.822581887245178223e-01 -4.767107069492340088e-01 1.192341074347496033e-01 -1.083742380142211914e-01
-2.987513542175292969e-01 -1.404126733541488647e-01 -2.325204610824584961e-01 -3.667232692241668701e-01 2.846671640872955322e-01 -5.390909314155578613e-01 5.643207430839538574e-01 -1.112112775444984436e-01
-2.513222098350524902e-01 1.355530023574829102e-01 -2.487862855195999146e-01 5.256820321083068848e-01 3.167256712913513184e-02 -9.313054382801055908e-02 7.096765637397766113e-01 -2.586678266525268555e-01
4.329483807086944580e-01 -7.511033862829208374e-02 6.131417751312255859e-01 5.182501673698425293e-02 -2.007827535271644592e-02 -4.250453114509582520e-01 4.698394238948822021e-01 1.626949459314346313e-01
1.188541427254676819e-01 -3.091625496745109558e-02 -1.906142085790634155e-01 -1.255642771720886230e-01 5.920856818556785583e-02 -3.347317874431610107e-01 7.153865098953247070e-01 -5.527105331420898438e-01
-6.049378216266632080e-02 -6.185219809412956238e-02 1.030802428722381592e-01 1.372750550508499146e-01 -2.555469274520874023e-01 -8.313848376274108887e-01 4.385791718959808350e-01 -1.191150993108749390e-01
1.819297969341278076e-01 5.213018655776977539e-01 1.351943463087081909e-01 2.709840536117553711e-01 2.982517182826995850e-01 -1.152419745922088623e-01 5.866940021514892578e-01 3.962212800979614258e-01
1.605992317199707031e-01 4.334302544593811035e-01 3.477041125297546387e-01 -1.928454339504241943e-01 1.976646482944488525e-01 -1.808698475360870361e-01 6.814013719558715820e-01 3.035877645015716553e-01
-2.955031581223011017e-02 -2.214973121881484985e-01 6.359487175941467285e-01 4.178106486797332764e-01 4.892948567867279053e-01 -5.572306364774703979e-02 3.549565672874450684e-01 -5.060074478387832642e-02
-3.298181593418121338e-01 2.844876646995544434e-01 5.733088254928588867e-01 -2.711675167083740234e-01 3.449747264385223389e-01 -1.412398219108581543e-01 5.072457790374755859e-01 -1.087078154087066650e-01
-4.408675134181976318e-01 -2.416575402021408081e-01 1.838856786489486694e-01 4.593124389648437500e-01 -6.274761259555816650e-02 -3.600527048110961914e-01 3.162740767002105713e-01 -5.185083746910095215e-01
-2.437364757061004639e-01 9.774667024612426758e-02 1.251922398805618286e-01 2.024428397417068481e-01 2.746016383171081543e-01 -3.922814428806304932e-01 5.187254548072814941e-01 6.132007837295532227e-01
-1.086724549531936646e-01 5.058258771896362305e-01 4.113588631153106689e-01 4.633580744266510010e-01 4.039908349514007568e-01 -5.019034072756767273e-02 3.882904946804046631e-01 1.786519587039947510e-01
