# Supplementary material for: Where is your field going? A machine learning approach to study the relative motion of the domains of physics
Source: PLoS One. 2020 Jun 18;15(6):e0233997. doi: 10.1371/journal.pone.0233997 (PMC7302634; doi:10.1371/journal.pone.0233997)
Supplement: S26 Data — (ZIP) [file pone.0233997.s026.zip › 25/Pacs4Run_25_VS_500_embeddings1990-1994ED8.txt]

-6.687052845954895020e-01 -5.495154857635498047e-01 -4.496664181351661682e-02 -1.412910968065261841e-01 -1.110818684101104736e-01 -2.312660962343215942e-01 -3.553663790225982666e-01 1.917616724967956543e-01
3.367221653461456299e-01 -7.664659023284912109e-01 3.374226987361907959e-01 1.134974062442779541e-01 -1.515649408102035522e-01 2.589936740696430206e-02 -3.722048103809356689e-01 1.011603102087974548e-01
-4.587069153785705566e-01 -7.490283250808715820e-02 5.505236387252807617e-01 -1.593926846981048584e-01 9.692296385765075684e-02 -1.272738873958587646e-01 -6.531679630279541016e-01 -5.722119286656379700e-02
-1.319453269243240356e-01 -7.324106097221374512e-01 4.666772112250328064e-02 4.540786147117614746e-01 1.285575032234191895e-01 -3.778074979782104492e-01 -6.489475816488265991e-02 2.726226150989532471e-01
-4.774002432823181152e-01 -3.651250600814819336e-01 5.656500458717346191e-01 1.137253567576408386e-01 3.906080126762390137e-02 3.673451244831085205e-01 -2.987290918827056885e-01 2.831464409828186035e-01
-1.259882897138595581e-01 -1.332299113273620605e-01 4.774136468768119812e-02 -3.380089402198791504e-01 4.147634282708168030e-02 -2.191977500915527344e-01 -8.464264869689941406e-01 -2.892090380191802979e-01
2.465510368347167969e-01 -4.294878244400024414e-01 4.010455906391143799e-01 -4.067488312721252441e-01 -3.519547581672668457e-01 1.345281004905700684e-01 -5.120574831962585449e-01 1.558776348829269409e-01
-3.162029385566711426e-02 -5.584561228752136230e-01 -2.205980010330677032e-02 3.771538287401199341e-02 3.538532853126525879e-01 -4.801071882247924805e-01 -5.094538331031799316e-01 -2.644988894462585449e-01
-4.308307468891143799e-01 -2.082050740718841553e-01 4.421301782131195068e-01 3.063982352614402771e-02 1.943817734718322754e-01 -3.457759320735931396e-01 -6.092133522033691406e-01 2.147821485996246338e-01
1.417277604341506958e-01 -5.627484321594238281e-01 3.311716914176940918e-01 2.310446947813034058e-01 8.524845540523529053e-02 -1.738145351409912109e-01 -5.950825214385986328e-01 3.294980823993682861e-01
-5.360472798347473145e-01 -1.517580598592758179e-01 4.188335239887237549e-01 -1.104051694273948669e-01 -4.725573062896728516e-01 1.942649930715560913e-01 -4.841819107532501221e-01 -8.081290870904922485e-02
3.064214624464511871e-02 -3.936054408550262451e-01 4.834488928318023682e-01 -1.627211570739746094e-01 -3.159833848476409912e-01 -6.263890117406845093e-02 -6.509060859680175781e-01 -2.376702576875686646e-01
7.357140630483627319e-02 -3.989744782447814941e-01 3.902274072170257568e-01 -1.850468516349792480e-01 -4.390538334846496582e-01 -3.492731600999832153e-02 -6.330121159553527832e-01 -2.327967435121536255e-01
-4.930811822414398193e-01 -1.028877124190330505e-01 5.795370936393737793e-01 -1.224308609962463379e-01 1.382487267255783081e-01 -2.347959876060485840e-01 -5.632702708244323730e-01 6.258743256330490112e-02
-5.365579724311828613e-01 -6.529160141944885254e-01 -3.703032732009887695e-01 1.744416207075119019e-01 1.398627907037734985e-01 -3.784606233239173889e-02 -1.979423761367797852e-01 -2.409911602735519409e-01
-6.469974666833877563e-02 -5.575813651084899902e-01 2.146861702203750610e-01 3.193426504731178284e-02 -3.551217727363109589e-03 3.394601941108703613e-01 -6.945971846580505371e-01 -2.002397626638412476e-01
-1.886285394430160522e-01 -3.506310880184173584e-01 7.505990564823150635e-02 1.131976768374443054e-01 4.610622525215148926e-01 -5.099054574966430664e-01 -5.676212906837463379e-01 1.680878698825836182e-01
-5.166268721222877502e-02 -3.788992166519165039e-01 1.060373783111572266e-01 -7.952791452407836914e-02 -3.126839995384216309e-01 3.365649878978729248e-01 -7.463709712028503418e-01 2.609227001667022705e-01
1.913044601678848267e-02 -1.690869480371475220e-01 1.664647310972213745e-01 -4.466948509216308594e-01 3.679659590125083923e-02 -2.836957573890686035e-02 -7.162140607833862305e-01 4.782003462314605713e-01
8.274683356285095215e-02 -5.927268862724304199e-01 -1.906174980103969574e-02 -5.054552108049392700e-03 3.949596360325813293e-02 3.731392920017242432e-01 -7.009006738662719727e-01 9.687261283397674561e-02
-9.686091542243957520e-02 -7.148173451423645020e-01 -2.278849333524703979e-01 4.529700279235839844e-01 -1.269714087247848511e-01 -6.393921375274658203e-02 -4.247726798057556152e-01 1.479823291301727295e-01
8.672448247671127319e-02 -3.809909522533416748e-01 2.086590379476547241e-01 -1.189389750361442566e-01 2.032179385423660278e-01 3.365450724959373474e-02 -8.491073250770568848e-01 1.619455516338348389e-01
-3.822592273354530334e-02 -5.765225291252136230e-01 3.992605805397033691e-01 -1.265185419470071793e-02 1.593727171421051025e-01 2.870959341526031494e-01 -6.142992973327636719e-01 -1.463007777929306030e-01
1.677258312702178955e-01 -6.219803690910339355e-01 1.581827402114868164e-01 3.953137621283531189e-02 3.049431145191192627e-01 1.549821645021438599e-01 -5.424811244010925293e-01 3.835732638835906982e-01
-5.704104434698820114e-03 -5.400495529174804688e-01 1.406438350677490234e-01 1.796442419290542603e-01 -2.257887125015258789e-01 1.780129224061965942e-01 -7.565032243728637695e-01 3.598722070455551147e-02
-2.577141486108303070e-02 -6.345266699790954590e-01 5.491990447044372559e-01 7.271837443113327026e-02 3.964857757091522217e-02 2.528084814548492432e-01 -4.605906307697296143e-01 -1.103457808494567871e-01
-2.266945987939834595e-01 -4.510247409343719482e-01 6.590648293495178223e-01 6.089834496378898621e-02 -2.112760543823242188e-01 3.066095411777496338e-01 -3.278944194316864014e-01 2.468795031309127808e-01
4.976199008524417877e-03 -5.519304275512695312e-01 3.292956054210662842e-01 -1.479364782571792603e-01 2.779193222522735596e-01 2.088393718004226685e-01 -5.270223617553710938e-01 -4.079480171203613281e-01
1.715594679117202759e-01 -3.071453273296356201e-01 3.663342297077178955e-01 -5.373513102531433105e-01 1.776630729436874390e-01 -6.793939322233200073e-02 -6.439821124076843262e-01 4.887907207012176514e-02
-9.183062613010406494e-02 -3.833264112472534180e-01 1.488736364990472794e-02 2.478695474565029144e-02 -2.770831286907196045e-01 3.670496344566345215e-01 -7.480973601341247559e-01 2.695215344429016113e-01
-1.945611834526062012e-01 -6.529090404510498047e-01 3.210449814796447754e-01 -3.407090604305267334e-01 2.393566370010375977e-01 -4.892417192459106445e-01 1.329246759414672852e-01 -4.883744940161705017e-02
-5.112891793251037598e-01 -2.259194105863571167e-01 5.021136999130249023e-01 -8.166352659463882446e-02 -1.660372316837310791e-02 3.793657422065734863e-01 -5.238423943519592285e-01 1.007566154003143311e-01
-1.708978116512298584e-01 -4.918842911720275879e-01 4.633968472480773926e-01 -5.545722246170043945e-01 -2.376035153865814209e-01 -3.682340681552886963e-01 1.137485504150390625e-01 -3.957687690854072571e-02
2.670733034610748291e-01 -4.391252994537353516e-01 2.097499966621398926e-01 -5.375979542732238770e-01 -3.186989426612854004e-01 2.414166629314422607e-01 -4.327708184719085693e-01 2.359930127859115601e-01
-1.753429621458053589e-01 -6.789438724517822266e-01 1.222749948501586914e-01 -3.419360890984535217e-02 4.250448048114776611e-01 2.820518612861633301e-01 -2.071269005537033081e-01 -4.348009526729583740e-01
-1.920894384384155273e-01 -6.373708844184875488e-01 -4.953038692474365234e-01 -5.275779962539672852e-01 -3.746875002980232239e-02 3.373660147190093994e-02 -1.668401360511779785e-01 -5.308438464999198914e-02
2.240277379751205444e-01 -5.377386808395385742e-01 2.190544903278350830e-01 -3.312343358993530273e-02 2.900590300559997559e-01 -8.782154321670532227e-02 -6.928910017013549805e-01 1.990521699190139771e-01
-5.247574299573898315e-02 -7.723364233970642090e-01 -3.098069429397583008e-01 -3.594809472560882568e-01 -2.550751864910125732e-01 -2.982146441936492920e-01 -3.355860710144042969e-02 -1.428787410259246826e-01
-1.393545269966125488e-01 -4.645442664623260498e-01 3.307278156280517578e-01 -3.129014372825622559e-01 4.035057723522186279e-01 -5.805577635765075684e-01 -2.021726071834564209e-01 -1.294323951005935669e-01
1.375661976635456085e-02 -3.537892699241638184e-01 1.884229034185409546e-01 -2.758807241916656494e-01 4.951157867908477783e-01 -2.939748167991638184e-01 -5.576940178871154785e-01 -3.470548093318939209e-01
-2.194029539823532104e-01 -2.952037751674652100e-01 2.524099946022033691e-01 -5.208104252815246582e-01 5.345656275749206543e-01 -3.973374366760253906e-01 -2.454512268304824829e-01 -1.608695685863494873e-01
-1.574982702732086182e-01 -4.766568839550018311e-01 7.070615887641906738e-01 6.066555157303810120e-02 -4.870021715760231018e-02 2.577695548534393311e-01 -3.068589270114898682e-01 2.853015065193176270e-01
1.989602595567703247e-01 -6.238113641738891602e-01 3.283739387989044189e-01 1.303359717130661011e-01 1.922619044780731201e-01 -4.083561152219772339e-02 -5.446122288703918457e-01 3.335009217262268066e-01
-2.387151680886745453e-02 -5.977599024772644043e-01 2.922186851501464844e-01 -9.413279592990875244e-02 5.433360859751701355e-02 3.898321092128753662e-01 -5.666181445121765137e-01 -2.681102454662322998e-01
-5.219176411628723145e-01 -3.285860121250152588e-01 -3.860764577984809875e-02 -2.970165610313415527e-01 -5.794333666563034058e-02 -7.094339728355407715e-01 -1.359523832798004150e-01 6.918732076883316040e-02
-1.473516076803207397e-01 -2.317775487899780273e-01 5.054115653038024902e-01 -4.229071140289306641e-01 -1.767338812351226807e-01 -1.205650046467781067e-01 -6.209002733230590820e-01 -2.428734302520751953e-01
4.830697178840637207e-02 -7.052462100982666016e-01 -1.024104282259941101e-01 1.785369664430618286e-01 -1.463534235954284668e-01 3.591469824314117432e-01 -4.814113676548004150e-01 2.752603590488433838e-01
-3.875096142292022705e-01 -6.485759019851684570e-01 3.568696379661560059e-01 -1.761819571256637573e-01 -1.808191388845443726e-01 -3.716987669467926025e-01 3.040354549884796143e-01 -8.658279478549957275e-02
-1.176507622003555298e-01 -5.735958814620971680e-01 1.251192688941955566e-01 3.771190941333770752e-01 -1.716213375329971313e-01 1.294004470109939575e-01 -6.259093880653381348e-01 2.476116567850112915e-01
6.279306951910257339e-03 -6.817610859870910645e-01 -5.437020584940910339e-02 3.341050446033477783e-01 -2.180475592613220215e-01 1.714763641357421875e-01 -5.763164162635803223e-01 1.071937009692192078e-01
-5.596693605184555054e-03 -6.222681403160095215e-01 4.143778979778289795e-01 -1.045057326555252075e-01 -4.117310047149658203e-02 5.244141817092895508e-01 -3.756930530071258545e-01 -1.107699349522590637e-01
1.556806564331054688e-01 -5.491872429847717285e-01 3.862609267234802246e-01 -1.990069299936294556e-01 1.970460265874862671e-01 1.433326750993728638e-01 -6.417766213417053223e-01 -1.187725588679313660e-01
-3.599414825439453125e-01 -1.265909373760223389e-01 6.520701050758361816e-01 -1.614068746566772461e-01 4.131504893302917480e-02 -3.929963111877441406e-01 -4.798899888992309570e-01 -1.293135285377502441e-01
9.307619929313659668e-02 -3.004072308540344238e-01 3.638383150100708008e-01 -4.475867748260498047e-01 4.231858551502227783e-01 -1.948523521423339844e-02 -3.958409428596496582e-01 4.818962812423706055e-01
-2.009902447462081909e-01 -6.797748208045959473e-01 4.285328090190887451e-01 1.333934515714645386e-01 2.494682967662811279e-01 4.640430212020874023e-01 -5.682997405529022217e-02 1.235919371247291565e-01
1.290601491928100586e-01 -4.025510251522064209e-01 3.132789433002471924e-01 -6.153528690338134766e-01 -1.919620297849178314e-02 2.584254145622253418e-01 -4.135975241661071777e-01 3.260032832622528076e-01
-4.173312485218048096e-01 -7.864876389503479004e-01 1.474658250808715820e-01 7.576211541891098022e-02 1.769144982099533081e-01 3.332891762256622314e-01 1.896857321262359619e-01 3.774502500891685486e-02
-3.670459985733032227e-01 -5.523868203163146973e-01 1.473333090543746948e-01 -2.335670143365859985e-01 -6.900489330291748047e-02 -6.279272437095642090e-01 1.558761298656463623e-01 2.460358440876007080e-01
-3.838802576065063477e-01 -2.322498708963394165e-01 2.812843918800354004e-01 1.254177540540695190e-01 4.545617997646331787e-01 -3.787834346294403076e-01 -5.856151580810546875e-01 1.039080768823623657e-01
-4.075187146663665771e-01 -4.657422006130218506e-01 7.044035792350769043e-01 2.477893084287643433e-01 1.528709381818771362e-02 1.502659618854522705e-01 -1.694395989179611206e-01 8.891383558511734009e-02
-2.089381404221057892e-02 -5.058918595314025879e-01 -3.172905445098876953e-01 -5.255317091941833496e-01 -3.604378402233123779e-01 -4.233726263046264648e-01 -2.349446117877960205e-01 4.920469224452972412e-02
-1.307799369096755981e-01 -6.129823327064514160e-01 7.209425419569015503e-02 3.619960844516754150e-01 -1.390313655138015747e-01 2.093188613653182983e-01 -5.999660491943359375e-01 2.186484336853027344e-01
1.557495146989822388e-01 -3.979879021644592285e-01 5.086213946342468262e-01 -3.717214763164520264e-01 1.276740729808807373e-01 -9.895636886358261108e-02 -6.250768303871154785e-01 -6.050661578774452209e-02
5.967254564166069031e-02 -7.043848633766174316e-01 -1.723221540451049805e-01 -4.513156116008758545e-01 -3.893590569496154785e-01 -3.082735538482666016e-01 -3.106360789388418198e-03 1.423297375440597534e-01
-3.107075691223144531e-01 -3.497239351272583008e-01 5.175519585609436035e-01 -4.022546485066413879e-02 -4.305934906005859375e-01 3.707502484321594238e-01 -4.322346150875091553e-01 4.452645033597946167e-02
1.975945234298706055e-01 -6.096174120903015137e-01 3.549354076385498047e-01 -2.740862667560577393e-01 -2.266259863972663879e-02 2.011986821889877319e-01 -5.400487780570983887e-01 -2.357402741909027100e-01
5.655728653073310852e-02 -3.004927039146423340e-01 5.226230025291442871e-01 -4.554440081119537354e-01 -1.294934749603271484e-01 7.246156036853790283e-02 -5.440934896469116211e-01 3.284575343132019043e-01
3.669431060552597046e-02 -6.330385208129882812e-01 -9.414698183536529541e-02 3.258183300495147705e-01 -1.855468004941940308e-01 7.760756462812423706e-02 -6.256806254386901855e-01 2.257606834173202515e-01
-1.840581297874450684e-01 -4.978731870651245117e-01 1.635395139455795288e-01 -9.026517719030380249e-02 -1.211213991045951843e-01 5.854827165603637695e-01 -5.409288406372070312e-01 1.824486255645751953e-01
1.567525714635848999e-01 -5.858610868453979492e-01 1.771022826433181763e-01 7.215792685747146606e-02 2.488793246448040009e-02 1.082139015197753906e-01 -7.118221521377563477e-01 2.767727375030517578e-01
-7.564143538475036621e-01 -1.217083111405372620e-01 1.592352613806724548e-02 5.032468959689140320e-02 -6.237362697720527649e-02 -2.667367458343505859e-01 -3.054918050765991211e-01 4.918068945407867432e-01
-5.598449707031250000e-01 -3.979108631610870361e-01 -4.067867398262023926e-01 -1.280487626791000366e-01 4.025589823722839355e-01 2.222457379102706909e-01 -3.155590295791625977e-01 1.880004107952117920e-01
1.876092255115509033e-01 -6.536203026771545410e-01 1.042342931032180786e-01 -4.232744500041007996e-02 -1.773331463336944580e-01 2.907294929027557373e-01 -6.219798922538757324e-01 -1.486507654190063477e-01
-4.670778810977935791e-01 -3.701795637607574463e-01 2.192769199609756470e-01 -7.186334133148193359e-01 -6.355749070644378662e-02 -1.597533673048019409e-01 1.447199434041976929e-01 1.725818812847137451e-01
-4.971278011798858643e-01 -4.769352078437805176e-01 -3.712942302227020264e-01 -3.452344238758087158e-02 1.323878467082977295e-01 1.044101193547248840e-01 -2.334094941616058350e-01 5.508516430854797363e-01
-7.215789556503295898e-01 -1.290178745985031128e-01 5.943470597267150879e-01 -4.243173077702522278e-02 -8.594734966754913330e-02 -9.044242650270462036e-02 -2.517602443695068359e-01 1.693492382764816284e-01
-6.395584940910339355e-01 -2.085113972425460815e-01 6.744577884674072266e-01 -2.492333529517054558e-03 -1.166754066944122314e-01 1.281706392765045166e-01 -1.993893980979919434e-01 1.509682536125183105e-01
-7.433014363050460815e-02 -6.292622089385986328e-01 -4.371362179517745972e-02 -6.742192506790161133e-01 -3.367369771003723145e-01 3.324885852634906769e-03 2.781995199620723724e-02 -1.668677181005477905e-01
-1.346000004559755325e-03 -3.852680027484893799e-01 4.689176380634307861e-01 5.561332032084465027e-02 -4.668549895286560059e-01 -1.310347318649291992e-01 -6.206695437431335449e-01 -9.075165539979934692e-02
2.039522379636764526e-01 -5.047936439514160156e-01 2.346054762601852417e-01 -2.674348056316375732e-01 -1.223598793148994446e-01 9.274812787771224976e-02 -7.062798142433166504e-01 -2.337100207805633545e-01
-7.221435010433197021e-02 -6.202188134193420410e-01 2.336782366037368774e-01 -4.511119127273559570e-01 1.310787349939346313e-01 -4.124225378036499023e-01 1.290954947471618652e-01 3.847942054271697998e-01
-6.936568021774291992e-01 -1.330898702144622803e-01 9.714834392070770264e-02 1.431811153888702393e-01 -3.426615893840789795e-01 1.532252132892608643e-01 -5.363028049468994141e-01 2.065746933221817017e-01
-3.538793921470642090e-01 -5.612176060676574707e-01 3.221606016159057617e-01 1.503463387489318848e-01 1.513323038816452026e-01 3.758420944213867188e-01 -3.563534617424011230e-01 -3.771820366382598877e-01
2.718563890084624290e-03 -6.262895464897155762e-01 3.384832143783569336e-01 -5.707679390907287598e-01 -1.006391923874616623e-02 -3.788224458694458008e-01 1.079178154468536377e-01 1.102406084537506104e-01
-5.632350444793701172e-01 -1.164402142167091370e-01 2.432321310043334961e-01 -2.358652353286743164e-01 4.203192293643951416e-01 -3.085429370403289795e-01 -5.315491557121276855e-01 1.469588140025734901e-03
-7.891929745674133301e-01 -1.393575668334960938e-01 1.505634784698486328e-01 -1.310290843248367310e-01 2.872936800122261047e-02 3.373155593872070312e-01 -4.452785253524780273e-01 -7.096414268016815186e-02
-5.578224062919616699e-01 -2.784739732742309570e-01 5.456931591033935547e-01 8.795366436243057251e-02 3.615411221981048584e-01 1.928098313510417938e-02 -4.065051376819610596e-01 9.715577960014343262e-02
-4.247214198112487793e-01 -3.398921191692352295e-01 -8.320705033838748932e-03 -1.983521431684494019e-01 -2.204597294330596924e-01 -6.320616006851196289e-01 -2.835861742496490479e-01 -3.689809143543243408e-01
-1.644783616065979004e-01 -1.276273727416992188e-01 1.417240649461746216e-01 -3.715401291847229004e-01 -8.670966327190399170e-02 2.237391769886016846e-01 -8.595732450485229492e-01 -4.567790776491165161e-02
-3.226208388805389404e-01 -7.716445326805114746e-01 -3.904606103897094727e-01 7.753513753414154053e-02 2.773715555667877197e-01 1.873669475317001343e-01 -1.440864503383636475e-01 -9.595350176095962524e-02
-3.206507563591003418e-01 -2.605462074279785156e-01 2.556749247014522552e-02 1.145736500620841980e-01 -4.906994476914405823e-02 -4.262713789939880371e-01 -5.149441361427307129e-01 6.051737070083618164e-01
-1.542852967977523804e-01 -7.720074653625488281e-01 -4.518384933471679688e-01 -3.255398869514465332e-01 -1.753766983747482300e-01 -1.031699031591415405e-01 -6.857015937566757202e-02 -1.548008173704147339e-01
-3.903733789920806885e-01 -1.357297748327255249e-01 2.696585655212402344e-01 -8.779448270797729492e-02 -3.884209096431732178e-01 1.394041776657104492e-01 -6.731123924255371094e-01 3.540875017642974854e-01
-7.974336743354797363e-01 -7.567579299211502075e-02 1.673386543989181519e-01 1.495741959661245346e-02 -1.900045126676559448e-01 6.291276961565017700e-02 -5.190084576606750488e-01 1.439346671104431152e-01
-3.772563636302947998e-01 -3.051622807979583740e-01 2.511939704418182373e-01 -1.470360010862350464e-01 7.059920579195022583e-02 5.453947186470031738e-01 -5.142155885696411133e-01 3.361222445964813232e-01
1.003123372793197632e-01 -5.708264112472534180e-01 5.325946025550365448e-03 -2.468002401292324066e-02 5.128263682126998901e-02 2.972728013992309570e-01 -7.462446689605712891e-01 1.248005032539367676e-01
-2.656289041042327881e-01 -8.307192325592041016e-01 5.731583014130592346e-02 2.921270392835140228e-02 4.132307767868041992e-01 2.436538189649581909e-01 6.974319368600845337e-02 1.475234422832727432e-02
-2.132558822631835938e-01 -5.883229374885559082e-01 2.073635011911392212e-01 -8.652456849813461304e-02 -2.815740648657083511e-03 6.709049940109252930e-01 -2.048200815916061401e-01 2.565917372703552246e-01
-7.725360244512557983e-02 -5.862337350845336914e-01 -2.342508137226104736e-01 4.473768174648284912e-02 -5.481816455721855164e-02 5.095300674438476562e-01 -5.587022900581359863e-01 1.367946714162826538e-01
-2.803463041782379150e-01 -1.838952153921127319e-01 3.002757728099822998e-01 -1.247776150703430176e-01 6.012730002403259277e-01 -1.308849602937698364e-01 -5.826379060745239258e-01 2.524409294128417969e-01
9.051302075386047363e-02 -2.187774032354354858e-01 3.596909046173095703e-01 -4.869872927665710449e-01 1.196439862251281738e-01 -1.223901137709617615e-01 -6.027889847755432129e-01 4.298383891582489014e-01
-1.985406279563903809e-01 -4.423988461494445801e-01 2.734089791774749756e-01 -1.172721758484840393e-01 -1.773653775453567505e-01 5.960457921028137207e-01 -4.730769693851470947e-01 2.565715312957763672e-01
-2.133227288722991943e-01 -6.933020353317260742e-01 2.922206521034240723e-01 -4.661210775375366211e-01 1.368377506732940674e-01 -2.614497840404510498e-01 2.574802041053771973e-01 1.333692520856857300e-01
-2.835417687892913818e-01 -4.759587347507476807e-01 7.340989112854003906e-01 1.398994326591491699e-01 -2.173790782690048218e-01 2.103334665298461914e-01 -1.715303808450698853e-01 1.169514060020446777e-01
-2.356940656900405884e-01 -5.953785777091979980e-01 -3.970657289028167725e-01 3.056757152080535889e-01 1.765095740556716919e-01 5.559409502893686295e-03 -5.091608166694641113e-01 2.200973331928253174e-01
-5.252766013145446777e-01 -3.280250132083892822e-01 -1.927389353513717651e-01 -3.832886815071105957e-01 -1.963571179658174515e-03 -6.106129288673400879e-01 -1.952628940343856812e-01 -1.464448869228363037e-01
-2.438226491212844849e-01 -8.135040998458862305e-01 -3.274591863155364990e-01 -2.022032812237739563e-02 3.441665768623352051e-01 1.992919296026229858e-01 -7.685804367065429688e-02 -8.395323902368545532e-02
-5.267554521560668945e-01 -3.882508575916290283e-01 1.474098563194274902e-01 -6.462449580430984497e-02 3.037697449326515198e-02 -5.774939060211181641e-01 -2.147736251354217529e-01 -4.066132605075836182e-01
-4.407655298709869385e-01 -6.746546626091003418e-01 -4.064318910241127014e-02 -1.254737675189971924e-01 -1.108631864190101624e-01 -4.738358557224273682e-01 2.740832567214965820e-01 1.457344591617584229e-01
-3.629231452941894531e-01 -2.814041376113891602e-01 6.741002202033996582e-02 -5.801156908273696899e-02 -3.385904431343078613e-01 4.434010982513427734e-01 -6.840626001358032227e-01 -4.471316188573837280e-02
1.532645970582962036e-01 -7.233324646949768066e-01 -1.321264356374740601e-01 -5.987542271614074707e-01 -3.367089666426181793e-03 -2.651552557945251465e-01 -5.353420227766036987e-02 6.443354487419128418e-02
1.405127048492431641e-01 -7.460120916366577148e-01 1.854712665081024170e-01 -6.074598431587219238e-01 3.614442795515060425e-02 -8.765248209238052368e-02 8.053603768348693848e-02 -6.956622004508972168e-02
-2.452189773321151733e-01 -3.798450231552124023e-01 4.542950689792633057e-01 7.419817149639129639e-02 -3.978627920150756836e-01 3.089944124221801758e-01 -5.182007551193237305e-01 2.477736622095108032e-01
-5.353354215621948242e-01 -1.374723613262176514e-01 4.585837423801422119e-01 -2.332638949155807495e-01 -9.420989453792572021e-02 3.335087299346923828e-01 -5.194392800331115723e-01 1.997134983539581299e-01
-3.672130107879638672e-01 -1.940761804580688477e-01 3.095818459987640381e-01 -2.496246546506881714e-01 4.198522567749023438e-01 -2.884841561317443848e-01 -5.791220068931579590e-01 -2.728634476661682129e-01
-4.783670306205749512e-01 -1.444416195154190063e-01 2.321109473705291748e-01 -3.261179029941558838e-01 -1.939984112977981567e-01 3.100300133228302002e-01 -6.544217467308044434e-01 -1.674852073192596436e-01
5.786980688571929932e-02 -5.355542302131652832e-01 3.514980152249336243e-02 -1.490620821714401245e-01 -1.121511012315750122e-01 4.360674321651458740e-01 -6.938804388046264648e-01 -4.663686826825141907e-02
-5.214381217956542969e-02 -3.591306805610656738e-01 4.599558711051940918e-01 -2.943237125873565674e-01 -4.586788415908813477e-01 7.408197224140167236e-02 -5.337288975715637207e-01 -2.633998095989227295e-01
-1.124478876590728760e-01 -7.433065772056579590e-01 1.683192551136016846e-01 -9.455198049545288086e-02 3.211543858051300049e-01 -3.787811398506164551e-01 2.133577503263950348e-02 -3.879547119140625000e-01
-7.939558625221252441e-01 -1.486034542322158813e-01 1.651288866996765137e-01 -7.575049251317977905e-02 -1.877862513065338135e-01 2.327393293380737305e-01 -4.275213479995727539e-01 -2.057658731937408447e-01
-4.428250789642333984e-01 -5.024185180664062500e-01 -4.147794842720031738e-01 -9.484546259045600891e-03 3.192011117935180664e-01 4.673046618700027466e-02 -2.377100586891174316e-01 4.677290618419647217e-01
-3.563264608383178711e-01 -6.664636731147766113e-01 -3.295878767967224121e-01 -3.832911252975463867e-01 -1.985084861516952515e-01 -1.027995496988296509e-01 -4.938624426722526550e-02 -3.477140665054321289e-01
-2.793046832084655762e-02 -7.864760756492614746e-01 -1.477547883987426758e-01 -3.909182846546173096e-01 -1.408464908599853516e-01 -2.937766015529632568e-01 2.321618199348449707e-01 2.144413739442825317e-01
-4.677322506904602051e-02 -7.012751102447509766e-01 1.697941273450851440e-01 -5.929006934165954590e-01 6.791608780622482300e-02 -2.168951928615570068e-01 1.899083256721496582e-01 1.947890967130661011e-01
-3.121350109577178955e-01 -8.002581000328063965e-01 6.807472556829452515e-02 3.704733252525329590e-01 -5.178255587816238403e-02 4.824372474104166031e-03 -1.266773492097854614e-01 -3.186255395412445068e-01
-3.822506964206695557e-01 -2.952317595481872559e-01 2.500621378421783447e-01 -1.233729645609855652e-01 -2.597639560699462891e-01 5.439137816429138184e-01 -5.396689772605895996e-01 1.854953020811080933e-01
-4.501616656780242920e-01 -6.857451200485229492e-01 2.818569839000701904e-01 2.537103183567523956e-02 3.473930954933166504e-01 3.103948533535003662e-01 1.692140698432922363e-01 3.688850626349449158e-02
-3.554543852806091309e-01 -1.168994754552841187e-01 4.709086120128631592e-01 -6.150653362274169922e-01 1.700600683689117432e-01 -1.144482418894767761e-01 -4.665357768535614014e-01 -1.587053388357162476e-02
-1.727307438850402832e-01 -5.229514241218566895e-01 6.002515926957130432e-02 -6.961428523063659668e-01 6.076985970139503479e-02 2.967998152598738670e-03 1.684789508581161499e-01 4.199772477149963379e-01
-4.060779809951782227e-01 -2.846901416778564453e-01 2.228798717260360718e-01 -1.485907435417175293e-01 -2.523379921913146973e-01 5.086376667022705078e-01 -5.918839573860168457e-01 9.789749979972839355e-02
-2.547882497310638428e-01 -5.456478595733642578e-01 4.413824528455734253e-02 -7.689239084720611572e-02 5.328117012977600098e-01 -2.027102746069431305e-02 -3.402845561504364014e-01 -4.789549410343170166e-01
-3.112986385822296143e-01 -7.650206089019775391e-01 2.140063419938087463e-02 1.475935429334640503e-01 4.126297831535339355e-01 1.086007282137870789e-01 -1.350713968276977539e-01 -3.086957633495330811e-01
-4.374798834323883057e-01 -1.810254454612731934e-01 3.225004971027374268e-01 2.090507149696350098e-01 8.350086957216262817e-02 -4.979502558708190918e-01 -6.039122939109802246e-01 -9.217058122158050537e-02
-4.071260392665863037e-01 -6.751229166984558105e-01 -1.419453322887420654e-01 -7.921011000871658325e-02 3.274224996566772461e-01 3.473542630672454834e-02 -1.402521580457687378e-01 -4.732356369495391846e-01
-1.132515221834182739e-01 -3.535906672477722168e-01 2.974769473075866699e-02 -7.416034936904907227e-01 -2.405136376619338989e-01 -4.262417554855346680e-01 -1.043698638677597046e-01 2.467085719108581543e-01
-1.996352970600128174e-01 -2.743884921073913574e-01 -2.221177667379379272e-01 -9.325897693634033203e-02 4.689939916133880615e-01 -5.016741752624511719e-01 -5.590999722480773926e-01 2.063923925161361694e-01
1.172912940382957458e-01 -7.902237772941589355e-01 -5.541012436151504517e-02 -5.693791508674621582e-01 -5.304227024316787720e-02 7.359706610441207886e-02 1.442716866731643677e-01 7.403968274593353271e-02
-2.463993877172470093e-01 -5.885868668556213379e-01 5.425825342535972595e-02 -8.871500939130783081e-02 5.512218475341796875e-01 6.936286389827728271e-02 -2.734579145908355713e-01 -4.456484913825988770e-01
-4.170646369457244873e-01 -5.728207826614379883e-01 -4.021167457103729248e-01 3.347224593162536621e-01 5.901445075869560242e-02 -1.759637296199798584e-01 -3.716582655906677246e-01 2.272014170885086060e-01
-1.338496804237365723e-01 -2.416671663522720337e-01 4.165385067462921143e-01 4.278129898011684418e-03 -3.069668412208557129e-01 -2.737885415554046631e-01 -7.347431778907775879e-01 -2.027862221002578735e-01
-2.771748900413513184e-01 -7.379478216171264648e-01 -4.029546380043029785e-01 -3.571414649486541748e-01 -5.559604987502098083e-02 -2.713976800441741943e-01 1.021764278411865234e-01 -3.868961334228515625e-02
-1.349084228277206421e-01 -3.239573538303375244e-01 1.299391239881515503e-01 -1.862719953060150146e-01 -3.437646925449371338e-01 3.746914565563201904e-01 -7.374432086944580078e-01 -1.512603908777236938e-01
-2.533671259880065918e-01 -5.763450264930725098e-01 3.381849229335784912e-01 -5.215075612068176270e-01 2.818745970726013184e-01 -2.103824913501739502e-01 1.674577444791793823e-01 2.560002207756042480e-01
-1.838467568159103394e-01 -2.354965060949325562e-01 -1.187892705202102661e-01 -9.478627890348434448e-02 -4.154000878334045410e-01 3.187114298343658447e-01 -6.863124370574951172e-01 3.774753212928771973e-01
-9.257893264293670654e-02 -4.347015321254730225e-01 1.293729394674301147e-01 -2.365166842937469482e-01 2.961710095405578613e-01 -5.857805013656616211e-01 -4.018870294094085693e-01 -3.706981241703033447e-01
1.164196729660034180e-01 -7.389631271362304688e-01 -4.512652382254600525e-02 -5.579994916915893555e-01 -3.450366258621215820e-01 3.538151085376739502e-02 8.170019835233688354e-02 1.762322732247412205e-03
-2.798344790935516357e-01 -6.695113182067871094e-01 2.328339815139770508e-01 -2.850766777992248535e-01 3.902243077754974365e-01 1.558435708284378052e-01 1.312746554613113403e-01 -3.796997070312500000e-01
-6.982061862945556641e-01 -3.549277782440185547e-01 -3.213609755039215088e-01 -4.119873046875000000e-01 -7.710798829793930054e-02 -3.146356642246246338e-01 7.227076683193445206e-03 -9.238307178020477295e-02
-2.065539807081222534e-01 -7.255762219429016113e-01 -2.102351039648056030e-01 -5.081710815429687500e-01 -2.255865782499313354e-01 -7.702446728944778442e-02 3.027067892253398895e-02 -2.658943235874176025e-01
-5.742010474205017090e-01 -4.428437948226928711e-01 2.500745356082916260e-01 -2.742280662059783936e-01 -6.859889626502990723e-02 -5.665001273155212402e-01 1.033208370208740234e-01 1.186242979019880295e-02
-6.158859729766845703e-01 -2.691889405250549316e-01 3.304771184921264648e-01 2.533403933048248291e-01 -1.636591553688049316e-02 1.344539970159530640e-02 -5.692173242568969727e-01 -2.244289517402648926e-01
-6.519965827465057373e-02 -5.245578289031982422e-01 2.129931375384330750e-02 -7.109239697456359863e-01 -3.654107078909873962e-02 -3.320492208003997803e-01 -1.565214097499847412e-01 -2.804112732410430908e-01
-3.561511635780334473e-01 -4.115284085273742676e-01 1.464749574661254883e-01 -3.190157115459442139e-01 8.016417175531387329e-02 -6.722003817558288574e-01 -2.460522353649139404e-01 -2.485022991895675659e-01
1.448196917772293091e-01 -6.473723053932189941e-01 4.680894017219543457e-01 1.418510079383850098e-01 -1.455660909414291382e-01 9.334048628807067871e-02 -4.808781743049621582e-01 2.440521866083145142e-01
-2.935834228992462158e-01 -4.980672895908355713e-01 -1.407171189785003662e-01 3.947435319423675537e-01 -5.114360153675079346e-02 -2.494362555444240570e-02 -5.763924121856689453e-01 3.932528495788574219e-01
-5.789201259613037109e-01 -8.337236940860748291e-02 1.019248738884925842e-01 -1.196011602878570557e-01 2.863699011504650116e-02 -3.484506011009216309e-01 -3.360858857631683350e-01 6.308850646018981934e-01
-2.457876950502395630e-01 -4.914724528789520264e-01 4.034722149372100830e-01 -5.550991296768188477e-01 3.245587050914764404e-01 -1.237402260303497314e-01 1.261881738901138306e-01 3.009067773818969727e-01
-4.331960380077362061e-01 -2.665841579437255859e-01 3.680707216262817383e-01 -1.384841501712799072e-01 -2.275775521993637085e-01 5.104795098304748535e-01 -5.205543637275695801e-01 -5.711679905652999878e-02
1.744332313537597656e-01 -6.910396218299865723e-01 -7.961935549974441528e-02 -5.516824126243591309e-01 -2.367031276226043701e-01 -2.967375516891479492e-01 -1.996641047298908234e-02 1.920005977153778076e-01
-1.542229056358337402e-01 -4.630140662193298340e-01 -6.267354637384414673e-02 -7.258104681968688965e-01 -3.373994827270507812e-01 -2.344760894775390625e-01 -1.830542534589767456e-01 -1.696412563323974609e-01
-2.241586744785308838e-01 -2.431432008743286133e-01 3.127557039260864258e-01 -2.723670378327369690e-02 -4.113703668117523193e-01 2.277952879667282104e-01 -6.536208391189575195e-01 3.791302144527435303e-01
-2.940623760223388672e-01 -6.246232986450195312e-01 -3.872472345829010010e-01 -3.883523643016815186e-01 -2.114599198102951050e-01 -3.462085500359535217e-02 -1.645798683166503906e-01 -3.867747783660888672e-01
-6.073981523513793945e-01 -5.129379630088806152e-01 -3.601957559585571289e-01 4.134226590394973755e-02 1.413163691759109497e-01 2.545881569385528564e-01 -5.373594537377357483e-02 3.857963383197784424e-01
-2.588865756988525391e-01 -8.087943792343139648e-01 -2.144723683595657349e-01 9.480183571577072144e-02 3.962851166725158691e-01 -1.551766414195299149e-02 -1.206355243921279907e-01 -2.280529737472534180e-01
1.426271349191665649e-01 -3.285379409790039062e-01 2.469982951879501343e-01 -5.852821469306945801e-01 7.296675443649291992e-02 1.934351027011871338e-01 -4.047471582889556885e-01 5.114640593528747559e-01
-3.676816225051879883e-01 -1.680227667093276978e-01 1.514590680599212646e-01 -4.775953944772481918e-03 -4.680739045143127441e-01 1.085860505700111389e-01 -7.629174590110778809e-01 -2.624574862420558929e-02
1.225551739335060120e-01 -3.214803636074066162e-01 5.525324344635009766e-01 -3.044664561748504639e-01 -9.649686515331268311e-02 4.168393835425376892e-02 -4.953675866127014160e-01 4.766556322574615479e-01
-4.453363418579101562e-01 -6.614246368408203125e-01 5.410206317901611328e-02 2.742276191711425781e-01 -2.533317208290100098e-01 2.684236466884613037e-01 -1.889644712209701538e-01 -3.378306925296783447e-01
9.668717533349990845e-02 -6.736840605735778809e-01 1.548119187355041504e-01 5.049459263682365417e-02 1.280330866575241089e-01 2.871115505695343018e-01 -6.378747820854187012e-01 -6.764122843742370605e-02
-3.703153431415557861e-01 -3.377284705638885498e-01 3.844855725765228271e-01 -1.517699509859085083e-01 -2.246329933404922485e-01 4.837643504142761230e-01 -5.314002037048339844e-01 -1.052078679203987122e-01
-5.703074336051940918e-01 -4.233035445213317871e-01 -3.922701179981231689e-01 -1.758368313312530518e-01 3.981000781059265137e-01 5.042363330721855164e-02 -1.740194857120513916e-01 3.456303179264068604e-01
-5.936136245727539062e-01 -1.251572221517562866e-01 5.306179523468017578e-01 -1.061193794012069702e-01 1.412178725004196167e-01 1.660456061363220215e-01 -3.426930308341979980e-01 4.173601269721984863e-01
-6.693621873855590820e-01 -1.754471361637115479e-01 2.841259837150573730e-01 8.275192975997924805e-02 -1.426257193088531494e-01 1.497396677732467651e-01 -6.179581880569458008e-01 -9.466121345758438110e-02
-4.225385189056396484e-01 -7.491958141326904297e-01 2.506759464740753174e-01 -3.018915886059403419e-03 3.686341643333435059e-01 1.880663931369781494e-01 1.230598464608192444e-01 -1.044770330190658569e-01
-3.800534904003143311e-01 -3.748237192630767822e-01 5.400614142417907715e-01 1.836111247539520264e-01 1.116815581917762756e-02 2.446838021278381348e-01 -3.478099703788757324e-01 4.568596184253692627e-01
6.420496106147766113e-02 -6.747040748596191406e-01 6.463813781738281250e-01 1.617745757102966309e-01 1.120232492685317993e-01 1.055722385644912720e-01 -1.825542151927947998e-01 1.991268396377563477e-01
1.214321106672286987e-01 -6.634130477905273438e-01 4.242037236690521240e-01 1.892166584730148315e-01 -1.463853567838668823e-01 1.403267830610275269e-01 -4.943974316120147705e-01 2.093719840049743652e-01
-3.057798743247985840e-01 -8.056427836418151855e-01 -3.360436856746673584e-01 -9.405742585659027100e-02 1.489496529102325439e-01 -3.278234228491783142e-02 -3.070711903274059296e-02 -3.338603675365447998e-01
-1.883421391248703003e-01 -6.040807962417602539e-01 3.276471197605133057e-01 -2.499561756849288940e-01 5.415138006210327148e-01 -2.650549411773681641e-01 -2.082559615373611450e-01 -1.513969153165817261e-01
-1.043916642665863037e-01 -1.608613133430480957e-01 6.738952547311782837e-02 -3.022705912590026855e-01 -2.328989803791046143e-01 1.684217751026153564e-01 -8.857704997062683105e-01 -1.094931457191705704e-02
-1.450781077146530151e-01 -6.294345855712890625e-01 1.269827485084533691e-01 -5.345277786254882812e-01 -5.232097953557968140e-02 -3.536100387573242188e-01 1.822928190231323242e-01 3.462826609611511230e-01
-7.019441127777099609e-01 -6.084173917770385742e-02 4.531882405281066895e-01 -1.525755971670150757e-01 2.973396144807338715e-02 -1.901986747980117798e-01 -2.975373268127441406e-01 3.864270448684692383e-01
-6.411876678466796875e-01 -1.625900268554687500e-01 4.869433939456939697e-01 -4.500653222203254700e-02 -7.288670539855957031e-02 1.985111087560653687e-01 -5.275123715400695801e-01 1.774541661143302917e-02
-4.748497903347015381e-01 -5.430839061737060547e-01 2.735252082347869873e-01 -3.057589828968048096e-01 -1.085624173283576965e-01 -4.991718232631683350e-01 1.972333043813705444e-01 1.068354472517967224e-01
2.656724452972412109e-01 -5.415538549423217773e-01 2.565549612045288086e-01 -4.608467519283294678e-01 2.123839408159255981e-01 1.023528575897216797e-01 -5.154765248298645020e-01 -1.914109140634536743e-01
-5.402160286903381348e-01 -5.008741617202758789e-01 -4.520579278469085693e-01 -9.695356339216232300e-02 3.143729567527770996e-01 2.485335469245910645e-01 -1.529057025909423828e-01 2.440409958362579346e-01
2.685517370700836182e-01 -3.621622622013092041e-01 1.823627650737762451e-01 -5.424250364303588867e-01 4.129923507571220398e-02 -9.278977289795875549e-03 -4.381991624832153320e-01 5.248114466667175293e-01
-1.262273043394088745e-01 -6.888539791107177734e-01 -2.431115359067916870e-01 -5.632928013801574707e-01 -3.367605507373809814e-01 -9.278605133295059204e-02 -2.453395165503025055e-02 -1.025968790054321289e-01
-1.094491332769393921e-01 -7.547746896743774414e-01 -2.824089527130126953e-01 -4.225664436817169189e-01 -2.631478607654571533e-01 1.015283353626728058e-02 -8.522019535303115845e-02 -2.888018488883972168e-01
7.386102527379989624e-02 -3.135842680931091309e-01 1.494815349578857422e-01 -6.924490332603454590e-01 -5.013619735836982727e-02 2.430481761693954468e-01 -4.770375192165374756e-01 3.243893086910247803e-01
-6.340506672859191895e-01 -3.014234900474548340e-01 -1.244889721274375916e-01 -7.828336954116821289e-02 -2.368961423635482788e-01 -5.139079093933105469e-01 -2.361511439085006714e-01 -3.309221267700195312e-01
-5.648483633995056152e-01 -1.610347181558609009e-01 1.407795846462249756e-01 -1.012313067913055420e-01 1.924819201231002808e-01 -3.422534763813018799e-01 -3.394466638565063477e-01 5.962692499160766602e-01
-6.700543165206909180e-01 -1.548937559127807617e-01 2.047919854521751404e-02 -2.781232595443725586e-01 5.168722867965698242e-01 8.500596880912780762e-02 -3.892216980457305908e-01 1.529276072978973389e-01
-5.484495162963867188e-01 -5.529705286026000977e-01 3.262922763824462891e-01 -2.339866571128368378e-02 2.489630430936813354e-01 3.748279511928558350e-01 -3.520374745130538940e-02 -2.875668704509735107e-01
-2.931373119354248047e-01 -5.638542771339416504e-01 3.315889537334442139e-01 1.052598133683204651e-01 -2.252905257046222687e-02 4.592150449752807617e-01 -4.569593667984008789e-01 -2.343292087316513062e-01
-3.153185546398162842e-01 -3.901750743389129639e-01 1.512213647365570068e-01 6.442722398787736893e-03 5.610208511352539062e-01 -3.577081561088562012e-01 -4.823946356773376465e-01 -2.236605435609817505e-01
-2.131564170122146606e-02 -6.544924974441528320e-01 3.278094530105590820e-01 -5.255047082901000977e-01 9.418526291847229004e-02 -3.840119242668151855e-01 1.027895212173461914e-01 1.437679976224899292e-01
8.661256730556488037e-02 -7.902295589447021484e-01 -1.661845445632934570e-01 -3.906067311763763428e-01 -2.809997797012329102e-01 -2.349881678819656372e-01 1.068544089794158936e-01 2.055397033691406250e-01
-5.026106238365173340e-01 -6.695480346679687500e-01 1.895065307617187500e-01 -2.900861799716949463e-01 4.059236962348222733e-03 -3.042078614234924316e-01 2.937583625316619873e-01 1.312853395938873291e-02
-1.944661885499954224e-01 -3.836061060428619385e-01 1.101808547973632812e-01 -8.370442390441894531e-01 -1.238329038023948669e-01 -1.608795076608657837e-01 1.899346522986888885e-02 2.463102191686630249e-01
-2.703423500061035156e-01 -7.220245599746704102e-01 2.781824171543121338e-01 2.963915765285491943e-01 1.188127249479293823e-01 -2.255580574274063110e-02 -2.032410502433776855e-01 -4.294530451297760010e-01
-9.787733852863311768e-02 -5.613564848899841309e-01 6.696783006191253662e-02 1.068770885467529297e-01 -3.538062870502471924e-01 4.043084979057312012e-01 -6.063868403434753418e-01 -5.515750497579574585e-02
-3.200448453426361084e-01 -3.453058898448944092e-01 2.486814409494400024e-01 -6.574261188507080078e-01 -1.692773997783660889e-01 -3.038081228733062744e-01 1.052955836057662964e-01 3.901821374893188477e-01
-4.251584410667419434e-02 -7.135212421417236328e-01 -2.620008289813995361e-01 -3.392912745475769043e-01 -4.570530951023101807e-01 -2.950096428394317627e-01 -3.468477353453636169e-02 -9.047404676675796509e-02
-5.293195247650146484e-01 -4.046713411808013916e-01 4.065171629190444946e-02 -1.027782559394836426e-01 -1.282938867807388306e-01 -6.007165312767028809e-01 -1.654323935508728027e-01 -3.730390965938568115e-01
-3.366405665874481201e-01 -3.414851799607276917e-02 -1.953426748514175415e-01 -7.473390549421310425e-02 3.233529627323150635e-02 -2.383576929569244385e-01 -7.523300051689147949e-01 4.668005108833312988e-01
-2.541822195053100586e-01 -8.754551410675048828e-01 -3.019374012947082520e-01 1.739690154790878296e-01 1.596990823745727539e-01 -4.204969853162765503e-02 -9.020523726940155029e-02 -1.101324632763862610e-01
-2.532255053520202637e-01 -6.921553015708923340e-01 -1.904483884572982788e-01 -4.935441315174102783e-01 -3.104501962661743164e-01 -9.267646074295043945e-02 2.108636498451232910e-02 -2.674487531185150146e-01
-4.232584834098815918e-01 -1.362773627042770386e-01 1.612419039011001587e-01 1.671554297208786011e-01 -5.011954307556152344e-01 5.369685217738151550e-02 -6.486158370971679688e-01 2.712162137031555176e-01
-1.593483090400695801e-01 -4.237392544746398926e-01 1.542199105024337769e-01 8.081092685461044312e-02 4.412025809288024902e-01 -5.503817796707153320e-01 -4.948123097419738770e-01 -1.493981778621673584e-01
-5.363107323646545410e-01 -7.487212419509887695e-01 -1.501292549073696136e-02 -5.497203394770622253e-02 1.164771988987922668e-01 2.840828895568847656e-01 1.688535362482070923e-01 -1.604936718940734863e-01
-4.318852722644805908e-01 -1.947951018810272217e-01 1.584126651287078857e-01 -5.094508826732635498e-02 3.425910472869873047e-01 -4.631254673004150391e-01 -6.430956125259399414e-01 -4.913491010665893555e-02
-5.051552057266235352e-01 -5.806018114089965820e-01 1.519557535648345947e-01 1.190284565091133118e-01 -7.204714417457580566e-02 3.706465959548950195e-01 -1.980433613061904907e-01 -4.343622326850891113e-01
-3.354918360710144043e-01 -6.745190024375915527e-01 -3.399058282375335693e-01 -3.894499242305755615e-01 -2.289096117019653320e-01 -6.307728588581085205e-02 -1.657957397401332855e-02 -3.295588791370391846e-01
-7.113608121871948242e-01 -3.748162090778350830e-01 4.336292296648025513e-02 -1.817982345819473267e-01 -3.279808759689331055e-01 -3.949051797389984131e-01 1.452671736478805542e-02 -2.341262996196746826e-01
-6.725882291793823242e-01 -5.035336017608642578e-01 -3.219249546527862549e-01 -3.105522990226745605e-01 -9.723572991788387299e-03 -2.162132561206817627e-01 1.767941266298294067e-01 1.261031180620193481e-01
1.914439350366592407e-01 -2.750762701034545898e-01 2.412951439619064331e-01 -3.151136338710784912e-01 9.308616816997528076e-02 -4.099533557891845703e-01 -4.590301513671875000e-01 5.854290127754211426e-01
-5.202208161354064941e-01 -1.841936558485031128e-01 2.351185493171215057e-02 -2.549313604831695557e-01 -1.924610435962677002e-01 5.029691457748413086e-01 -5.607395172119140625e-01 -1.595373898744583130e-01
-7.627275586128234863e-01 -1.418824046850204468e-01 4.982634484767913818e-01 -7.174657285213470459e-02 -3.063144385814666748e-01 2.151122689247131348e-02 -1.572145819664001465e-01 1.602944731712341309e-01
-2.483017593622207642e-01 -3.258313834667205811e-01 4.943071901798248291e-01 1.397180557250976562e-01 -3.755930364131927490e-01 1.546234339475631714e-01 -4.896737933158874512e-01 4.044261574745178223e-01
-6.060767769813537598e-01 -1.880284547805786133e-01 9.794914722442626953e-02 2.992217838764190674e-01 -1.633575856685638428e-01 -8.593340218067169189e-02 -6.745586395263671875e-01 -9.533594548702239990e-02
-3.799268901348114014e-01 -7.214739322662353516e-01 1.022671833634376526e-01 3.403349220752716064e-01 -2.314545810222625732e-01 2.618281841278076172e-01 -1.701534241437911987e-01 -2.403476536273956299e-01
-2.734763324260711670e-01 -5.677742958068847656e-01 -4.272088706493377686e-01 -5.506145581603050232e-02 2.033572345972061157e-01 1.518430188298225403e-02 -1.235472485423088074e-01 6.003791689872741699e-01
-2.468566447496414185e-01 -3.140999078750610352e-01 2.797084152698516846e-01 -8.116051554679870605e-02 3.340986967086791992e-01 -6.499329805374145508e-01 -4.159116148948669434e-01 -2.203679680824279785e-01
1.441506948322057724e-02 -3.093352913856506348e-01 3.383437395095825195e-01 6.480587273836135864e-02 2.797976732254028320e-01 -2.908987998962402344e-01 -7.028850913047790527e-01 3.584290146827697754e-01
-2.105979919433593750e-01 -7.923302650451660156e-01 -1.299040913581848145e-01 3.856113553047180176e-01 -2.765107154846191406e-01 -6.780897080898284912e-02 -2.843993604183197021e-01 1.872542686760425568e-02
1.085228994488716125e-01 -7.719532847404479980e-01 1.574447751045227051e-01 -4.628087580204010010e-01 2.237150669097900391e-01 -2.982155680656433105e-01 5.715477094054222107e-02 -1.052727550268173218e-01
-5.496612191200256348e-01 -2.055466771125793457e-01 3.350377082824707031e-01 -1.933843940496444702e-01 6.747683137655258179e-02 3.942299485206604004e-01 -5.869603157043457031e-01 -3.850495070219039917e-02
1.179758533835411072e-01 -3.368132412433624268e-01 4.682161509990692139e-01 -5.650120973587036133e-01 1.561223063617944717e-02 4.773974418640136719e-02 -5.545155405998229980e-01 1.554449647665023804e-01
3.565108776092529297e-02 -7.430191636085510254e-01 2.820020616054534912e-01 -4.877367317676544189e-01 6.153008714318275452e-02 -3.351242244243621826e-01 9.148801118135452271e-02 -6.910257041454315186e-02
-5.914101004600524902e-01 -1.041453406214714050e-01 4.964236915111541748e-01 -5.452862381935119629e-01 -1.527223289012908936e-01 1.947186142206192017e-01 -1.807547211647033691e-01 -4.126193001866340637e-02
2.083720713853836060e-01 -6.316418647766113281e-01 1.292400956153869629e-01 1.499287188053131104e-01 -4.995208233594894409e-03 1.397089362144470215e-01 -5.654171109199523926e-01 4.233060479164123535e-01
-3.950145840644836426e-02 -5.261878371238708496e-01 -4.086810350418090820e-01 -1.416907906532287598e-01 1.975723803043365479e-01 -2.787967622280120850e-01 -2.589347064495086670e-01 5.921653509140014648e-01
-3.383386135101318359e-01 -2.940139174461364746e-01 3.667095005512237549e-01 -5.155410170555114746e-01 -3.690890967845916748e-02 3.842633068561553955e-01 -4.904510080814361572e-01 -9.623744338750839233e-02
1.406305581331253052e-01 -8.680399656295776367e-01 -6.056727841496467590e-02 -4.518452286720275879e-01 -6.053070724010467529e-02 3.112109191715717316e-02 1.194348782300949097e-01 -1.075299442163668573e-04
-1.995707005262374878e-01 -7.099211812019348145e-01 -2.365115582942962646e-01 -5.125914216041564941e-01 -3.172217011451721191e-01 -5.770083889365196228e-02 2.144468016922473907e-03 -1.831177026033401489e-01
-3.933827280998229980e-01 -4.661184251308441162e-01 6.559252738952636719e-01 2.874687016010284424e-01 -2.323364838957786560e-02 1.747680604457855225e-01 -2.600795924663543701e-01 1.279942989349365234e-01
-6.158800721168518066e-01 -2.243580520153045654e-01 3.775609731674194336e-01 3.127726614475250244e-01 -4.662892594933509827e-02 -2.966083884239196777e-01 -4.854949712753295898e-01 6.418772786855697632e-02
-4.800555706024169922e-01 -5.121544599533081055e-01 -1.435362845659255981e-01 9.676463901996612549e-02 -2.228304445743560791e-01 -6.292417049407958984e-01 -1.212467700242996216e-01 -1.303039938211441040e-01
-9.770447760820388794e-02 -6.017275452613830566e-01 -4.294108450412750244e-01 2.620542421936988831e-02 1.764309853315353394e-01 -2.043431848287582397e-01 -2.002773731946945190e-01 5.747191905975341797e-01
-6.517762690782546997e-02 -6.600531935691833496e-01 -5.056353807449340820e-01 9.115146100521087646e-02 2.881333529949188232e-01 -2.091497033834457397e-01 -3.937899768352508545e-01 1.194612681865692139e-01
-2.467642724514007568e-01 -6.765405535697937012e-01 8.403824269771575928e-02 4.073236584663391113e-01 -1.696828007698059082e-02 3.408847153186798096e-01 -3.735852837562561035e-01 2.288427501916885376e-01
-6.009429097175598145e-01 -8.654894679784774780e-02 3.088673353195190430e-01 -3.342519402503967285e-01 9.105403721332550049e-02 2.176064848899841309e-01 -5.876736640930175781e-01 -1.524790972471237183e-01
-4.549308121204376221e-01 -3.921723365783691406e-01 -3.947667479515075684e-01 -2.464121580123901367e-01 4.201565980911254883e-01 1.083370149135589600e-01 -2.729894518852233887e-01 3.998590111732482910e-01
-1.250920295715332031e-01 -4.409489333629608154e-01 -2.629120834171772003e-02 1.613103151321411133e-01 -1.916676387190818787e-02 -7.701578736305236816e-01 -3.702519536018371582e-01 1.805738359689712524e-01
1.148776486515998840e-01 -8.868911862373352051e-01 -9.979422390460968018e-02 -2.559294700622558594e-01 -3.133355677127838135e-01 6.136209145188331604e-02 1.308175027370452881e-01 7.556801289319992065e-02
1.344995796680450439e-01 -6.147792935371398926e-01 -1.619585454463958740e-01 -1.427903026342391968e-01 -2.170161604881286621e-01 4.793594479560852051e-01 -5.293428301811218262e-01 -1.585484854876995087e-02
-3.186793029308319092e-01 -4.067546129226684570e-01 3.687878549098968506e-01 -5.812980532646179199e-01 3.061787411570549011e-02 -2.905359566211700439e-01 1.406266689300537109e-01 3.923745751380920410e-01
-6.701462268829345703e-01 -1.443690210580825806e-01 3.020842373371124268e-01 -2.252706885337829590e-01 1.544094234704971313e-01 2.385858893394470215e-01 -5.287129282951354980e-01 1.666043698787689209e-01
-1.170121654868125916e-01 -5.089348554611206055e-01 3.590183705091476440e-02 3.737705945968627930e-02 4.383355677127838135e-01 -4.438363313674926758e-01 -4.746873080730438232e-01 -3.318893909454345703e-01
-3.723571896553039551e-01 -5.398100018501281738e-01 -1.571696847677230835e-01 -1.459721624851226807e-01 5.944043993949890137e-01 2.843714058399200439e-01 -9.858945012092590332e-02 2.829158008098602295e-01
-3.266754448413848877e-01 -3.061358630657196045e-01 8.002196252346038818e-02 7.221757620573043823e-02 -1.671591401100158691e-01 2.108184099197387695e-01 -8.453623056411743164e-01 3.035233914852142334e-02
-3.780179023742675781e-01 -1.941937953233718872e-02 2.565815448760986328e-01 2.502067573368549347e-02 -3.770993947982788086e-01 -2.435647696256637573e-01 -5.726937651634216309e-01 5.106460452079772949e-01
-4.926803112030029297e-01 -5.259498953819274902e-01 4.637875258922576904e-01 4.975182935595512390e-02 2.991265058517456055e-01 4.158720672130584717e-01 -1.086628809571266174e-02 -2.290000580251216888e-02
1.033307388424873352e-01 -8.773556947708129883e-01 -3.721719607710838318e-02 -4.208559691905975342e-01 -5.586293339729309082e-02 -8.115764707326889038e-02 1.101420670747756958e-01 -1.386587917804718018e-01
-2.173148393630981445e-01 -6.682634949684143066e-01 4.503394663333892822e-01 1.408135890960693359e-01 1.906489729881286621e-01 4.546671807765960693e-01 -1.998334378004074097e-01 -2.369601838290691376e-02
2.475379593670368195e-02 -6.757494807243347168e-01 -6.821090728044509888e-02 3.771847486495971680e-01 -2.469795942306518555e-01 -3.677073493599891663e-02 -5.699740648269653320e-01 9.277633577585220337e-02
-6.982144117355346680e-01 -1.332522928714752197e-01 -7.213662564754486084e-02 -3.310680761933326721e-02 7.390739768743515015e-02 -3.379262685775756836e-01 -3.403583168983459473e-01 5.029317736625671387e-01
-4.775423109531402588e-01 -1.671056002378463745e-01 5.609746575355529785e-01 -7.596281170845031738e-02 7.952901721000671387e-02 2.035255283117294312e-01 -4.397737085819244385e-01 4.271039664745330811e-01
-4.581637084484100342e-01 -4.380576610565185547e-01 -2.656669914722442627e-01 -2.128070443868637085e-01 4.900960624217987061e-01 2.899853885173797607e-01 -2.349943816661834717e-01 3.206521868705749512e-01
1.906164139509201050e-01 -4.222629964351654053e-01 3.168556690216064453e-01 -5.014634728431701660e-01 -2.099463716149330139e-02 1.879451572895050049e-01 -6.273155808448791504e-01 6.486333161592483521e-02
-3.394324779510498047e-01 -5.457992553710937500e-01 -3.142191171646118164e-01 -3.655236959457397461e-01 -4.193849563598632812e-01 -8.375973999500274658e-02 -1.574729084968566895e-01 -3.832105398178100586e-01
-4.901034235954284668e-01 -1.315222531557083130e-01 -1.103140413761138916e-01 -5.188975334167480469e-01 1.190154161304235458e-02 -4.860355556011199951e-01 -3.719322085380554199e-01 -2.938896417617797852e-01
4.762938246130943298e-02 -3.124098777770996094e-01 2.245048731565475464e-01 -5.321221947669982910e-01 -1.262607402168214321e-03 3.676117956638336182e-01 -6.488893032073974609e-01 1.018707081675529480e-01
-1.883533895015716553e-01 -7.056462764739990234e-01 2.013439685106277466e-01 -5.271604657173156738e-01 1.103856712579727173e-01 -2.945535778999328613e-01 2.011084705591201782e-01 9.358030557632446289e-02
-5.126320719718933105e-01 -4.015651941299438477e-01 2.526965737342834473e-01 -4.820003211498260498e-01 -7.015736401081085205e-02 -3.258025050163269043e-01 2.141304612159729004e-01 3.505034744739532471e-01
-8.227852731943130493e-02 -5.244284272193908691e-01 -1.714853495359420776e-01 1.058568581938743591e-01 -6.691284943372011185e-03 -4.901286661624908447e-01 -6.123010516166687012e-01 2.498175650835037231e-01
-3.925080597400665283e-01 -3.323033452033996582e-01 -4.515705108642578125e-01 2.555600702762603760e-01 -1.995632946491241455e-01 -2.176605761051177979e-01 -5.509233474731445312e-01 2.748944461345672607e-01
-1.803853958845138550e-01 -1.851102858781814575e-01 -4.841704666614532471e-02 -1.631512492895126343e-01 -2.605828940868377686e-01 2.662274241447448730e-01 -7.440683245658874512e-01 4.602331519126892090e-01
-3.337954282760620117e-01 -6.586951017379760742e-01 1.009762510657310486e-01 7.809131592512130737e-02 2.490206211805343628e-01 1.576774939894676208e-02 -1.907263994216918945e-01 -5.828982591629028320e-01
-8.304650783538818359e-01 -1.344727575778961182e-01 1.641569286584854126e-01 -9.171925485134124756e-02 5.521048977971076965e-02 -2.854509651660919189e-02 -1.957838535308837891e-01 4.633474647998809814e-01
6.442958954721689224e-03 -8.081302642822265625e-01 6.986794993281364441e-03 -2.205019071698188782e-02 4.132972359657287598e-01 -3.998316824436187744e-01 -1.097430363297462463e-01 -6.021174043416976929e-02
-2.494944632053375244e-01 -4.102859199047088623e-01 5.616673151962459087e-04 5.771131068468093872e-02 4.940731227397918701e-01 -4.811990559101104736e-01 -5.315169095993041992e-01 -8.897324651479721069e-02
-5.361847281455993652e-01 -7.375631332397460938e-01 -2.430237084627151489e-01 1.482636332511901855e-01 3.364410251379013062e-02 1.885130703449249268e-01 2.167675178498029709e-03 -2.253673374652862549e-01
-4.724324643611907959e-01 -1.687845289707183838e-01 1.653668433427810669e-01 5.520071461796760559e-02 -1.206123083829879761e-01 2.113433182239532471e-01 -8.062696456909179688e-01 9.296248853206634521e-02
-3.079527914524078369e-01 -5.044283866882324219e-01 -1.693389117717742920e-01 3.952607810497283936e-01 -3.554724156856536865e-01 2.616581320762634277e-01 -4.633222520351409912e-01 2.373123914003372192e-01
-4.826215803623199463e-01 -7.101763486862182617e-01 7.029380649328231812e-02 -2.962367832660675049e-01 2.567669562995433807e-02 -2.734576463699340820e-01 2.983876168727874756e-01 7.453213632106781006e-02
1.268369555473327637e-01 -5.623688101768493652e-01 2.137118279933929443e-01 1.300559192895889282e-01 4.092328548431396484e-01 -1.524906605482101440e-01 -4.703810513019561768e-01 4.394123256206512451e-01
-2.809528112411499023e-01 -3.814564943313598633e-01 2.637803852558135986e-01 -7.377893477678298950e-02 8.423633873462677002e-03 4.821796715259552002e-01 -6.839455962181091309e-01 1.353744417428970337e-02
-1.619018912315368652e-01 -7.803450822830200195e-01 3.777723908424377441e-01 3.109837770462036133e-01 -5.374460294842720032e-02 4.880231246352195740e-02 -3.143442794680595398e-02 -3.452073931694030762e-01
-2.205967456102371216e-01 -5.824885964393615723e-01 2.568205893039703369e-01 -1.848860830068588257e-01 1.058606803417205811e-02 6.993151903152465820e-01 -1.346690952777862549e-01 -6.793161481618881226e-02
-3.802473545074462891e-01 -3.381440639495849609e-01 -1.089896112680435181e-01 2.908265888690948486e-01 -1.041976809501647949e-01 -8.558784611523151398e-04 -6.770777106285095215e-01 4.187118411064147949e-01
3.607805445790290833e-02 -6.822687387466430664e-01 -4.178052395582199097e-02 -4.902145862579345703e-01 -5.376245379447937012e-01 1.647840067744255066e-02 3.501700237393379211e-02 -2.477985993027687073e-02
-5.711460709571838379e-01 -4.719969332218170166e-01 -2.736302278935909271e-02 -2.605047821998596191e-01 -4.239218831062316895e-01 -3.355104029178619385e-01 2.102059423923492432e-01 2.143271416425704956e-01
-4.352470636367797852e-01 -4.436754882335662842e-01 -3.320536315441131592e-01 -4.393362700939178467e-01 -5.194411277770996094e-01 1.240536198019981384e-01 -9.716739505529403687e-02 -1.256426274776458740e-01
1.328222006559371948e-01 -5.749884247779846191e-01 2.349603772163391113e-01 1.303389072418212891e-01 2.655147612094879150e-01 -2.983619831502437592e-02 -7.006034255027770996e-01 1.316006481647491455e-01
-7.021681964397430420e-02 -6.299473047256469727e-01 2.382789850234985352e-01 -5.778672695159912109e-01 9.022670239210128784e-02 -3.436294496059417725e-01 9.620419889688491821e-02 2.684239447116851807e-01
-2.140730433166027069e-02 -5.395517349243164062e-01 -4.157519638538360596e-01 -1.674976199865341187e-01 2.828854024410247803e-01 -3.157537579536437988e-01 -2.558216154575347900e-01 5.122023820877075195e-01
-4.571912810206413269e-02 -6.923548579216003418e-01 1.021668985486030579e-01 2.620532512664794922e-01 -3.899155184626579285e-02 3.226221501827239990e-01 -3.655144274234771729e-01 4.474799036979675293e-01
-5.212087631225585938e-01 -3.990933299064636230e-01 1.866677105426788330e-01 -3.538135886192321777e-01 -8.273697644472122192e-02 -6.160913705825805664e-01 -7.372844964265823364e-02 -1.310996264219284058e-01
-3.798766434192657471e-01 -6.334314346313476562e-01 1.804098784923553467e-01 1.822313219308853149e-01 2.262069135904312134e-01 3.340464234352111816e-01 -3.689994513988494873e-01 -2.996420562267303467e-01
-2.664674520492553711e-01 -2.362385690212249756e-01 1.833204627037048340e-01 -1.658838689327239990e-01 -2.590137422084808350e-01 3.578468561172485352e-01 -7.850067615509033203e-01 2.616227604448795319e-02
-4.321267008781433105e-01 -6.784408092498779297e-01 1.207941211760044098e-02 -3.899677097797393799e-01 -1.003548428416252136e-01 -3.173740804195404053e-01 2.934277057647705078e-01 6.218063086271286011e-02
-4.067525267601013184e-01 -8.810017257928848267e-02 4.654237627983093262e-01 -1.747190020978450775e-02 -2.411066293716430664e-01 -2.166841179132461548e-01 -6.463393568992614746e-01 2.950035631656646729e-01
-6.727675795555114746e-01 -3.045291006565093994e-01 3.676370680332183838e-01 3.002083003520965576e-01 -7.338102906942367554e-02 1.872758269309997559e-01 -3.862000107765197754e-01 1.993896961212158203e-01
-3.247041702270507812e-01 -1.954937726259231567e-01 6.247299909591674805e-01 -1.227859556674957275e-01 -2.495411336421966553e-01 1.531939059495925903e-01 -5.932712554931640625e-01 1.152190268039703369e-01
-3.212060779333114624e-02 -6.104955077171325684e-01 -3.646751642227172852e-01 -1.949020624160766602e-01 3.478774428367614746e-01 -3.030430674552917480e-01 -1.648631542921066284e-01 4.639560878276824951e-01
-2.945853471755981445e-01 -1.823242157697677612e-01 1.050576865673065186e-01 8.377536386251449585e-02 -3.845556676387786865e-01 6.307347863912582397e-02 -8.274636268615722656e-01 1.592617928981781006e-01
-4.444200396537780762e-01 -4.474564790725708008e-01 1.999689042568206787e-01 -3.669367432594299316e-01 -8.166845887899398804e-02 -5.032718181610107422e-01 1.932054311037063599e-01 3.610578775405883789e-01
1.212911680340766907e-01 -7.179401516914367676e-01 5.047398209571838379e-01 2.139544486999511719e-01 5.307542160153388977e-02 7.504689693450927734e-02 -3.288238048553466797e-01 2.296460717916488647e-01
-1.830532848834991455e-01 -3.286876082420349121e-01 3.739535212516784668e-01 -2.668630182743072510e-01 -3.089241385459899902e-01 4.434938728809356689e-01 -5.959993004798889160e-01 -7.927014492452144623e-03
-3.532606363296508789e-01 -2.278262823820114136e-01 2.703226208686828613e-01 -4.259639680385589600e-01 1.491480274125933647e-03 -6.563334465026855469e-01 -2.754359245300292969e-01 -2.492822110652923584e-01
-3.065463006496429443e-01 -1.378086060285568237e-01 3.041954040527343750e-01 -6.775728464126586914e-01 2.971049547195434570e-01 2.456224262714385986e-01 -4.285984933376312256e-01 -5.567838996648788452e-02
-2.755278050899505615e-01 -5.700051784515380859e-01 -4.631044864654541016e-01 -4.434180259704589844e-01 -3.528136610984802246e-01 -5.476740002632141113e-02 -1.894255578517913818e-01 -1.572711765766143799e-01
-5.291074514389038086e-01 -3.718425333499908447e-01 2.940827906131744385e-01 -2.305899262428283691e-01 -1.079837605357170105e-01 -5.557923913002014160e-01 -7.920926064252853394e-02 -3.395327329635620117e-01
-2.494979798793792725e-01 -3.320247828960418701e-01 6.168959662318229675e-02 2.466396540403366089e-01 1.494252532720565796e-01 -6.140807867050170898e-01 -5.709050297737121582e-01 -1.936953812837600708e-01
-3.040792942047119141e-01 -1.693400144577026367e-01 -2.420975416898727417e-01 -7.924452424049377441e-02 -1.561229079961776733e-01 2.713979482650756836e-01 -7.487824559211730957e-01 3.940334320068359375e-01
-7.478570938110351562e-01 -4.119154810905456543e-01 2.304733246564865112e-01 3.028005063533782959e-01 2.483437210321426392e-01 7.776418328285217285e-02 -1.123797446489334106e-01 2.141923010349273682e-01
-6.225767135620117188e-01 -1.202418431639671326e-01 8.494501560926437378e-02 -1.448946297168731689e-01 -8.640730381011962891e-02 -1.434969753026962280e-01 -2.379027009010314941e-01 6.964731216430664062e-01
-6.784384697675704956e-02 -1.935579627752304077e-01 2.009209543466567993e-01 -8.693324029445648193e-02 -4.942125082015991211e-01 -2.295270413160324097e-01 -7.784742712974548340e-01 -8.399619907140731812e-02
-6.672730445861816406e-01 -2.664342820644378662e-01 -4.810964465141296387e-01 -2.682007849216461182e-01 1.417386159300804138e-02 -7.608150690793991089e-02 -1.644278317689895630e-01 3.838595151901245117e-01
-4.753545522689819336e-01 -4.934602975845336914e-01 2.870063483715057373e-01 -3.491557836532592773e-01 2.509639412164688110e-02 -5.445436239242553711e-01 1.200798004865646362e-01 1.211436465382575989e-01
-6.794809699058532715e-01 -9.148740023374557495e-02 4.699071645736694336e-01 -1.024983152747154236e-01 -4.437975585460662842e-02 1.050985082983970642e-01 -5.287450551986694336e-01 -7.765682041645050049e-02
-3.390139937400817871e-01 -1.535598188638687134e-01 1.470902264118194580e-01 -5.744572728872299194e-02 -5.364034771919250488e-01 3.202207759022712708e-02 -4.425163567066192627e-01 5.932778120040893555e-01
5.828467011451721191e-02 -3.284858167171478271e-01 2.633849382400512695e-01 -6.059795245528221130e-02 -5.370312929153442383e-01 -1.801317334175109863e-01 -6.702839136123657227e-01 -2.133677601814270020e-01
-7.886685729026794434e-01 -2.463662438094615936e-02 -7.008264213800430298e-02 -1.186951696872711182e-01 -5.206220969557762146e-02 1.938024759292602539e-01 -5.390592813491821289e-01 1.659521162509918213e-01
1.253373920917510986e-01 -8.686437606811523438e-01 -7.759818434715270996e-02 -4.577709138393402100e-01 4.272497445344924927e-02 -5.109672993421554565e-02 6.705504655838012695e-02 -7.238838821649551392e-02
-4.474237263202667236e-01 -7.258321046829223633e-01 -9.644016623497009277e-03 4.067374169826507568e-01 -7.782120257616043091e-02 -9.211222082376480103e-02 -1.038160100579261780e-01 -2.865886390209197998e-01
2.891711331903934479e-02 -4.515955746173858643e-01 3.105335831642150879e-01 -3.976425155997276306e-03 3.045681118965148926e-01 -1.871476769447326660e-01 -7.196274399757385254e-01 -2.304963469505310059e-01
-1.947803944349288940e-01 -4.367004036903381348e-01 1.875316649675369263e-01 2.493272125720977783e-01 -1.595412045717239380e-01 9.595996886491775513e-02 -7.973774671554565430e-01 -5.957094579935073853e-02
-1.021581217646598816e-01 -7.456709146499633789e-01 3.519938886165618896e-01 2.578733116388320923e-02 2.780244350433349609e-01 4.547516703605651855e-01 1.944617251865565777e-03 1.577135920524597168e-01
-1.485275924205780029e-01 -1.259657144546508789e-01 2.546427249908447266e-01 -3.962514996528625488e-01 -3.442773818969726562e-01 2.325801998376846313e-01 -5.997305512428283691e-01 4.559792280197143555e-01
-5.016701221466064453e-01 -3.376410603523254395e-01 3.204466402530670166e-02 -4.949388504028320312e-01 4.872184991836547852e-01 2.707838118076324463e-01 -2.268873602151870728e-01 -1.617116630077362061e-01
-1.530150771141052246e-01 -6.268183588981628418e-01 -8.535647392272949219e-02 4.879136085510253906e-01 -2.698503732681274414e-01 -3.106703460216522217e-01 -3.266147077083587646e-01 2.496540546417236328e-01
-6.159083247184753418e-01 -6.310387700796127319e-02 3.540358543395996094e-01 -1.377089023590087891e-01 -4.969888925552368164e-02 1.954493578523397446e-03 -6.850205063819885254e-01 2.535204589366912842e-02
-4.942429065704345703e-01 -2.683750092983245850e-01 -8.976376056671142578e-02 -3.228259384632110596e-01 -4.891454707831144333e-03 -5.809720754623413086e-01 -3.556541800498962402e-01 -3.276925086975097656e-01
-4.369965791702270508e-01 -6.394293904304504395e-01 1.780401170253753662e-02 3.831496536731719971e-01 -1.418244391679763794e-01 3.702013194561004639e-01 -2.808331251144409180e-01 -1.304337382316589355e-01
-2.152413725852966309e-01 -5.295690894126892090e-01 -6.132370606064796448e-02 5.354819893836975098e-01 -1.756305396556854248e-01 -3.464210331439971924e-01 -4.111745655536651611e-01 2.506153583526611328e-01
1.809251010417938232e-01 -6.213183403015136719e-01 4.897561669349670410e-01 5.068248882889747620e-02 1.865570805966854095e-02 1.047302260994911194e-01 -3.600542843341827393e-01 4.447967410087585449e-01
-1.081668511033058167e-01 -4.579526185989379883e-01 -1.037621274590492249e-01 3.547055423259735107e-01 -3.812151551246643066e-01 -3.983293175697326660e-01 -5.702860951423645020e-01 1.130452379584312439e-01
-1.831524521112442017e-01 -8.206662535667419434e-01 -3.918166756629943848e-01 2.103890776634216309e-01 7.613211870193481445e-02 8.508703857660293579e-02 -2.142192274332046509e-01 1.904006600379943848e-01
-3.708996176719665527e-01 -6.876223087310791016e-01 -4.543133080005645752e-01 -2.366549223661422729e-01 -3.049020469188690186e-01 -1.050667464733123779e-01 -3.136334568262100220e-02 -1.490473151206970215e-01
-3.692767918109893799e-01 -6.513696908950805664e-01 -1.847931998781859875e-03 -2.016834169626235962e-01 9.773002564907073975e-02 3.203367590904235840e-01 -3.485201299190521240e-01 -4.062505066394805908e-01
-1.707376986742019653e-01 -8.305777907371520996e-01 -1.031603664159774780e-01 3.320531845092773438e-01 -1.481526941061019897e-01 -3.497709929943084717e-01 -9.866239130496978760e-02 7.787542045116424561e-02
-6.185957789421081543e-01 -5.252288579940795898e-01 -4.064767658710479736e-01 -3.082790672779083252e-01 -1.609596163034439087e-01 -1.450471282005310059e-01 4.326703399419784546e-02 -1.799884289503097534e-01
-5.679008960723876953e-01 -2.548291683197021484e-01 5.251109004020690918e-01 2.148123979568481445e-01 -2.823301553726196289e-01 1.034472286701202393e-01 -3.627478182315826416e-01 2.620441019535064697e-01
-2.573897838592529297e-01 -7.021328806877136230e-01 3.837758600711822510e-01 3.538074195384979248e-01 2.362764179706573486e-01 2.573209404945373535e-01 -1.175450384616851807e-01 1.801081001758575439e-01
-5.807245522737503052e-02 -5.272137522697448730e-01 -3.306527137756347656e-01 -2.733594775199890137e-01 2.190185785293579102e-01 -3.541576564311981201e-01 -1.419485062360763550e-01 5.840124487876892090e-01
-5.599544644355773926e-01 -4.051904082298278809e-01 -4.673100411891937256e-01 -2.657195627689361572e-01 2.946693599224090576e-01 -2.582004070281982422e-01 -1.943387389183044434e-01 2.049903571605682373e-01
-4.037500619888305664e-01 -4.123856425285339355e-01 8.838916569948196411e-02 -1.965656876564025879e-01 4.895212873816490173e-02 -5.771901011466979980e-01 -2.549826204776763916e-01 -4.689482450485229492e-01
-2.422933578491210938e-01 -1.322837918996810913e-01 5.015599727630615234e-02 -9.723523259162902832e-02 -4.582342803478240967e-01 1.792000830173492432e-01 -6.328718066215515137e-01 5.188512802124023438e-01
-8.378258943557739258e-01 -1.808583037927746773e-04 -3.517797961831092834e-02 -1.133621186017990112e-01 -1.242256015539169312e-01 -6.381028890609741211e-02 -4.067859947681427002e-01 3.146122992038726807e-01
7.808532565832138062e-02 -8.803641200065612793e-01 -1.953603029251098633e-01 -1.801499724388122559e-01 1.668259352445602417e-01 1.531537473201751709e-01 1.036618798971176147e-01 2.936141788959503174e-01
-1.484505087137222290e-01 -7.514891624450683594e-01 -1.618499755859375000e-01 -5.080242156982421875e-01 -1.485466361045837402e-01 -3.000365197658538818e-01 1.255944669246673584e-01 -3.287419676780700684e-02
-7.958974242210388184e-01 -2.636708021163940430e-01 7.151816040277481079e-02 -1.423691809177398682e-01 9.942632913589477539e-02 1.107638701796531677e-01 8.218114264309406281e-03 4.994190633296966553e-01
-1.577405445277690887e-02 -6.269694566726684570e-01 3.757718801498413086e-01 9.325665235519409180e-02 -2.138520963490009308e-02 2.582296431064605713e-01 -6.070977449417114258e-01 -1.450918316841125488e-01
1.177888363599777222e-01 -3.796665668487548828e-01 -2.604629993438720703e-01 7.277730852365493774e-02 8.408508449792861938e-02 -3.502072393894195557e-01 -6.298764944076538086e-01 4.923228323459625244e-01
-5.313740968704223633e-01 -2.128089815378189087e-01 1.647404627874493599e-03 -5.041046068072319031e-03 1.521300971508026123e-01 -4.428808987140655518e-01 -2.891896367073059082e-01 6.077893972396850586e-01
-4.256618320941925049e-01 -4.105334281921386719e-01 -1.228643730282783508e-01 -3.009965419769287109e-01 5.726130604743957520e-01 3.904117643833160400e-01 -1.586479842662811279e-01 1.977462321519851685e-01
-3.415127396583557129e-01 -2.129706442356109619e-01 2.454474419355392456e-01 2.444452643394470215e-01 -3.098193928599357605e-02 -6.098186969757080078e-01 -5.872369408607482910e-01 1.812686584889888763e-02
-3.383918702602386475e-01 -4.960902407765388489e-02 9.485919028520584106e-02 8.441910147666931152e-02 -1.025658398866653442e-01 -4.340502619743347168e-01 -6.469715833663940430e-01 4.994131028652191162e-01
-7.203135490417480469e-01 -4.286368787288665771e-01 9.264107048511505127e-02 -1.966944038867950439e-01 -2.706038951873779297e-01 -3.958963453769683838e-01 1.058348268270492554e-01 -9.479614347219467163e-02
-4.497270584106445312e-01 -4.121138453483581543e-01 3.379482626914978027e-01 -3.887292146682739258e-01 -2.082433737814426422e-02 -4.791223406791687012e-01 1.285280436277389526e-01 3.407008051872253418e-01
-5.117621421813964844e-01 -1.266087777912616730e-02 4.136688113212585449e-01 -3.393067717552185059e-01 -2.101642638444900513e-01 1.402994096279144287e-01 -6.125971078872680664e-01 1.120715513825416565e-01
-2.706850171089172363e-01 -2.706694900989532471e-01 3.692922890186309814e-01 -8.049683272838592529e-02 -2.625741064548492432e-01 2.738145589828491211e-01 -7.074294686317443848e-01 2.573619186878204346e-01
1.684714406728744507e-01 -7.797198891639709473e-01 1.608128845691680908e-01 1.934351474046707153e-01 1.042473763227462769e-01 -4.419252276420593262e-01 -2.264197021722793579e-01 -2.072319984436035156e-01
-1.149969622492790222e-01 -6.786006093025207520e-01 4.778529107570648193e-01 2.216347008943557739e-01 -1.925305128097534180e-01 2.585693001747131348e-01 -2.542271651327610016e-02 3.797887563705444336e-01
-1.883126348257064819e-01 -2.272582054138183594e-01 1.293857991695404053e-01 -1.731747090816497803e-01 -2.061316817998886108e-01 -6.859600543975830078e-02 -8.531840443611145020e-01 -3.017333745956420898e-01
-5.271707773208618164e-01 -6.461168527603149414e-01 2.833749055862426758e-01 8.627820014953613281e-02 4.164061844348907471e-01 1.464855074882507324e-01 1.316065788269042969e-01 -6.860380619764328003e-02
-4.060757458209991455e-01 -7.882038354873657227e-01 -3.515337109565734863e-01 2.182417213916778564e-01 1.296537183225154877e-02 1.371554434299468994e-01 -9.226784855127334595e-02 -1.230397596955299377e-01
-7.367882877588272095e-02 -5.873125791549682617e-01 2.937321364879608154e-01 -5.433544516563415527e-01 1.505405306816101074e-01 -4.895257055759429932e-01 9.508493356406688690e-03 7.572641968727111816e-02
-4.889449775218963623e-01 9.199870401062071323e-04 6.603533774614334106e-02 -7.800201773643493652e-01 1.395142078399658203e-01 1.584558635950088501e-01 -3.212299644947052002e-01 -1.946212910115718842e-02
-7.347811758518218994e-02 -5.561128258705139160e-01 2.347741425037384033e-01 -3.527946770191192627e-01 3.603981733322143555e-01 -5.277247428894042969e-01 -1.503462791442871094e-01 -2.734453678131103516e-01
-5.705949068069458008e-01 -5.430088639259338379e-01 3.882325589656829834e-01 3.987747132778167725e-01 1.653377264738082886e-01 -5.024804919958114624e-02 -9.094949811697006226e-02 -1.779994517564773560e-01
-5.648166537284851074e-01 -2.172657102346420288e-01 2.420807182788848877e-01 6.204104796051979065e-02 1.063059195876121521e-01 -1.751917451620101929e-01 -2.017361074686050415e-01 6.990243196487426758e-01
-7.291267514228820801e-01 -4.133280515670776367e-01 -6.763410568237304688e-02 -1.253331173211336136e-02 -4.456180036067962646e-01 -2.838233411312103271e-01 1.029094308614730835e-01 -5.550782009959220886e-02
-5.884687900543212891e-01 -2.029280215501785278e-01 -1.499787569046020508e-01 -1.914080232381820679e-01 -2.332383841276168823e-01 -5.431859493255615234e-01 -3.614645898342132568e-01 -2.707142829895019531e-01
-5.943433847278356552e-03 -7.235994935035705566e-01 -1.787290126085281372e-01 -6.016418933868408203e-01 -2.640975452959537506e-02 -2.103047668933868408e-01 -5.719951912760734558e-02 -1.850787252187728882e-01
-5.446266531944274902e-01 -7.061183452606201172e-01 9.500111639499664307e-02 5.920929461717605591e-02 3.383353352546691895e-01 2.435974925756454468e-01 1.357837617397308350e-01 -1.394553692080080509e-04
-8.284130692481994629e-02 -7.393658161163330078e-01 -1.184628754854202271e-01 4.311549365520477295e-01 -6.636708974838256836e-02 1.213744431734085083e-01 -3.359209895133972168e-01 3.384792506694793701e-01
9.380131214857101440e-02 -3.429983854293823242e-01 2.112806886434555054e-01 1.854519732296466827e-02 1.185630634427070618e-01 -1.425553262233734131e-01 -8.502793908119201660e-01 2.668628096580505371e-01
-2.570593357086181641e-01 -2.108326852321624756e-01 1.054962538182735443e-02 1.631755083799362183e-01 -3.697188496589660645e-01 1.116278115659952164e-02 -8.415768742561340332e-01 1.329070925712585449e-01
-2.160906791687011719e-03 -6.740555167198181152e-01 -3.418602943420410156e-01 -7.596287131309509277e-02 1.295296102762222290e-01 -5.196712166070938110e-02 -1.512550264596939087e-01 6.169677376747131348e-01
-2.185368835926055908e-01 -3.002269566059112549e-01 1.055683866143226624e-01 9.441993385553359985e-02 -2.972975373268127441e-01 1.839460134506225586e-01 -8.483644127845764160e-01 -1.007920131087303162e-02
-3.591063916683197021e-01 -9.098033607006072998e-02 4.124737903475761414e-02 -2.562841773033142090e-01 -3.005418777465820312e-01 3.376546204090118408e-01 -5.985991954803466797e-01 4.824161827564239502e-01
-5.324926972389221191e-01 -2.203095853328704834e-01 2.276299893856048584e-01 1.871267110109329224e-01 -1.620796918869018555e-01 1.643521487712860107e-01 -7.249916195869445801e-01 -4.678783938288688660e-02
-1.780481487512588501e-01 -6.234111785888671875e-01 -6.758254766464233398e-02 1.503524482250213623e-01 1.033264622092247009e-01 -6.978742480278015137e-01 -2.212785482406616211e-01 -7.625662535429000854e-02
-1.658494472503662109e-01 -8.559709787368774414e-01 1.708345487713813782e-02 8.353854063898324966e-04 -2.852988839149475098e-01 1.216489523649215698e-01 2.196824401617050171e-01 3.083195388317108154e-01
-2.358516007661819458e-01 -1.470958888530731201e-01 9.746269136667251587e-02 8.236822485923767090e-02 -1.228141486644744873e-01 -1.401218026876449585e-01 -7.238756418228149414e-01 5.896946787834167480e-01
-3.890732824802398682e-01 -5.767960548400878906e-01 -2.889665402472019196e-02 6.829096376895904541e-02 -1.736259907484054565e-01 -6.742087006568908691e-01 -2.119082212448120117e-02 -1.589873284101486206e-01
-3.796264231204986572e-01 -6.440112590789794922e-01 1.829183995723724365e-01 2.745741605758666992e-01 3.524749772623181343e-03 3.514039814472198486e-01 -3.019899129867553711e-01 -3.429112434387207031e-01
-1.275637149810791016e-01 -6.799712181091308594e-01 -3.607622385025024414e-01 1.533795893192291260e-01 1.011732891201972961e-01 -7.611539214849472046e-02 -2.080764472484588623e-01 5.553077459335327148e-01
-2.767179906368255615e-01 -7.334783077239990234e-01 -3.413996994495391846e-01 6.099622324109077454e-02 -8.149486035108566284e-02 4.473033845424652100e-01 -1.758073419332504272e-01 1.659296303987503052e-01
-7.609098553657531738e-01 -4.227879047393798828e-01 4.272011108696460724e-03 -1.417943090200424194e-01 -2.231719717383384705e-02 -3.954815566539764404e-01 2.170533500611782074e-02 -2.544960677623748779e-01
-1.702800989151000977e-01 -5.703380703926086426e-01 -1.507824808359146118e-01 5.207731723785400391e-01 -2.012071758508682251e-01 -3.116925954818725586e-01 -4.258500039577484131e-01 1.810917854309082031e-01
-3.518740460276603699e-02 -5.989502668380737305e-01 4.434226453304290771e-01 -1.166919693350791931e-01 1.573175191879272461e-01 4.591428935527801514e-01 -1.460286527872085571e-01 4.158054888248443604e-01
-2.433285713195800781e-01 -2.932493984699249268e-01 6.631677038967609406e-03 8.687661588191986084e-02 -4.825648963451385498e-01 2.146365344524383545e-01 -7.534139156341552734e-01 -2.518505416810512543e-02
2.085060775279998779e-01 -7.818539738655090332e-01 3.794229328632354736e-01 1.519511938095092773e-01 1.462759524583816528e-01 1.070474162697792053e-01 -1.630381196737289429e-01 3.445888757705688477e-01
-7.407295703887939453e-01 -1.829700469970703125e-01 -1.270281523466110229e-01 2.039431408047676086e-02 -1.888661235570907593e-01 -2.451450228691101074e-01 -2.360517680644989014e-01 4.998028576374053955e-01
2.165227234363555908e-01 -5.872010588645935059e-01 -7.204831391572952271e-02 7.739077508449554443e-02 3.321446180343627930e-01 -6.639745831489562988e-02 -6.521662473678588867e-01 2.389207631349563599e-01
-2.704535126686096191e-01 -7.353566586971282959e-02 9.644807875156402588e-02 -2.507588267326354980e-01 -4.675877094268798828e-01 2.336797304451465607e-02 -5.234916806221008301e-01 5.966885685920715332e-01
-3.494181931018829346e-01 -4.704296588897705078e-01 -1.996937394142150879e-01 4.059446752071380615e-01 -2.439008057117462158e-01 -1.113202795386314392e-01 -4.477109909057617188e-01 4.238035380840301514e-01
1.616943776607513428e-01 -6.660451889038085938e-01 5.170848220586776733e-02 3.223588764667510986e-01 -1.636054068803787231e-01 -6.629797071218490601e-02 -5.224654674530029297e-01 3.457130491733551025e-01
-6.077356338500976562e-01 -3.112962841987609863e-01 1.401075720787048340e-01 -2.864224463701248169e-02 4.081549346446990967e-01 1.227663978934288025e-01 -1.391061544418334961e-01 5.588282346725463867e-01
2.494190037250518799e-01 -6.642835736274719238e-01 1.333044320344924927e-01 5.610513687133789062e-02 -2.090364396572113037e-01 2.184956967830657959e-01 -5.885635614395141602e-01 1.943089067935943604e-01
-3.230020403861999512e-01 -8.105505108833312988e-01 1.075372621417045593e-01 4.148133099079132080e-01 -5.534397810697555542e-02 3.656070679426193237e-02 -4.783200472593307495e-02 -2.198989540338516235e-01
-6.830542087554931641e-01 -3.690867125988006592e-01 -3.073160722851753235e-02 -2.212160527706146240e-01 -2.735851705074310303e-01 -4.956446886062622070e-01 -7.979544810950756073e-03 -1.635686606168746948e-01
-3.795009255409240723e-01 -1.343265324831008911e-01 -1.816877396777272224e-03 -5.944590270519256592e-02 -2.002438157796859741e-01 3.374177515506744385e-01 -6.448044180870056152e-01 5.144679546356201172e-01
-1.096529215574264526e-01 -6.571480035781860352e-01 5.926582813262939453e-01 2.061907798051834106e-01 1.676422357559204102e-01 1.706185787916183472e-01 -3.691885620355606079e-02 3.221748769283294678e-01
-6.682244595140218735e-03 -3.691061437129974365e-01 2.563527226448059082e-01 -7.546561211347579956e-02 -3.914984762668609619e-01 -4.600040242075920105e-02 -7.026503086090087891e-01 -3.784176409244537354e-01
-5.774815082550048828e-01 -9.322354197502136230e-02 4.462000727653503418e-01 -1.200673058629035950e-01 -1.508967578411102295e-01 -7.293970137834548950e-02 -3.672473728656768799e-01 5.304275155067443848e-01
-7.063316702842712402e-01 -3.443576768040657043e-02 1.135070808231830597e-02 -1.223359256982803345e-02 -2.437527328729629517e-01 2.266034018248319626e-03 -5.522271990776062012e-01 3.677713871002197266e-01
-5.480026602745056152e-01 -3.182406723499298096e-01 -8.527615666389465332e-02 -1.693170331418514252e-02 -4.806445240974426270e-01 -5.512212514877319336e-01 -1.807642728090286255e-01 -1.527010202407836914e-01
4.390314966440200806e-02 -6.862758994102478027e-01 2.034042328596115112e-01 2.701242268085479736e-01 -3.464832007884979248e-01 1.477108746767044067e-01 -3.659583926200866699e-01 3.700847923755645752e-01
-3.535034954547882080e-01 -2.666330337524414062e-01 -4.926430433988571167e-02 -2.490955218672752380e-02 -3.269257843494415283e-01 -9.477698244154453278e-03 -4.192128181457519531e-01 7.198506593704223633e-01
-7.754345536231994629e-01 -1.346737444400787354e-01 1.698503792285919189e-01 -1.541291773319244385e-01 2.551608383655548096e-01 -6.914771348237991333e-02 -1.537986099720001221e-01 4.841663539409637451e-01
-6.953521370887756348e-01 -2.015430629253387451e-01 2.299173176288604736e-02 -2.514600753784179688e-01 1.680580377578735352e-01 -6.717292219400405884e-02 -1.403787434101104736e-01 5.997024178504943848e-01
-2.574911713600158691e-01 -8.092488050460815430e-01 -2.168741077184677124e-01 3.098918497562408447e-01 7.738611847162246704e-02 -2.625190615653991699e-01 -2.012200504541397095e-01 -1.426634043455123901e-01
1.146421730518341064e-01 -5.364561676979064941e-01 4.020617902278900146e-01 2.797478996217250824e-02 -3.835066556930541992e-01 -3.963943570852279663e-02 -5.452857017517089844e-01 -3.010821938514709473e-01
-4.622952342033386230e-01 7.560455705970525742e-03 2.903667986392974854e-01 -2.934122085571289062e-01 -3.094194829463958740e-01 -1.254557371139526367e-01 -5.956620573997497559e-01 3.866905868053436279e-01
-3.146086335182189941e-01 -4.487033486366271973e-01 1.347729586996138096e-03 -2.294006198644638062e-01 -3.846469894051551819e-02 -7.418459653854370117e-01 -2.234072983264923096e-01 -2.129190564155578613e-01
-4.644949436187744141e-01 -1.067131981253623962e-01 3.416600823402404785e-01 -6.274690628051757812e-01 4.198296368122100830e-02 7.192983478307723999e-02 -4.323320090770721436e-01 -2.618401050567626953e-01
-1.337646543979644775e-01 -6.064080595970153809e-01 -3.022146522998809814e-01 1.038936749100685120e-01 2.414003908634185791e-01 -1.399454772472381592e-01 -1.609266996383666992e-01 6.391341090202331543e-01
-9.782665967941284180e-02 -2.503046095371246338e-01 -7.710579782724380493e-02 5.513865500688552856e-02 2.521395683288574219e-01 -5.736621022224426270e-01 -5.503834486007690430e-01 4.724484682083129883e-01
-8.845391273498535156e-01 -4.386924207210540771e-02 -1.530647370964288712e-02 -2.281474471092224121e-01 1.252003163099288940e-01 7.557509094476699829e-02 -3.473741412162780762e-01 1.460306793451309204e-01
-1.900604963302612305e-01 -7.964401245117187500e-01 -6.082410737872123718e-02 -4.840753972530364990e-01 -1.694797426462173462e-01 4.649453610181808472e-02 1.530951559543609619e-01 -1.928943544626235962e-01
-6.931842565536499023e-01 -1.939413994550704956e-01 1.967748850584030151e-01 1.879469156265258789e-01 -4.573329985141754150e-01 2.548711374402046204e-02 -4.378712773323059082e-01 7.939413189888000488e-02
-6.437089294195175171e-02 -6.244700551033020020e-01 -3.457841873168945312e-01 -1.001304090023040771e-01 8.491731435060501099e-02 -2.395313978195190430e-01 -5.069014802575111389e-02 6.396444439888000488e-01
-6.500883698463439941e-01 -2.529675364494323730e-01 3.971714377403259277e-01 -4.208947066217660904e-03 -1.075946688652038574e-01 2.150131464004516602e-01 -4.963337779045104980e-01 -2.268813699483871460e-01
-5.569642782211303711e-01 -1.486543118953704834e-01 5.863499641418457031e-02 -2.453811913728713989e-01 4.399189651012420654e-01 1.910734474658966064e-01 -4.604569375514984131e-01 4.024727940559387207e-01
2.486909739673137665e-02 -4.736108779907226562e-01 -1.987960785627365112e-01 9.066734462976455688e-02 -3.183748126029968262e-01 -8.430016040802001953e-02 -7.489737868309020996e-01 -2.406308799982070923e-01
-3.131500184535980225e-01 3.438466461375355721e-03 1.738530844449996948e-01 -7.169691920280456543e-01 1.031062901020050049e-01 -1.569030135869979858e-01 -5.283815860748291016e-01 2.078917324542999268e-01
-2.428591102361679077e-01 -5.617183446884155273e-01 -2.512674331665039062e-01 -1.298332810401916504e-01 5.840317904949188232e-02 4.522197544574737549e-01 -4.753294885158538818e-01 -3.341381549835205078e-01
-8.913176655769348145e-01 -2.510679364204406738e-01 8.581833541393280029e-02 -1.043447405099868774e-01 1.932329386472702026e-01 2.241418510675430298e-01 -1.574052870273590088e-01 1.091340929269790649e-01
-2.900651097297668457e-01 -6.696834564208984375e-01 -6.110097467899322510e-02 1.686345040798187256e-01 -3.063513338565826416e-01 2.672370672225952148e-01 -2.704804241657257080e-01 -4.436087906360626221e-01
-7.625386714935302734e-01 -7.271252572536468506e-02 1.656344980001449585e-01 -3.820643201470375061e-02 -3.510369360446929932e-01 -3.617205098271369934e-02 -5.011022090911865234e-01 9.335120767354965210e-02
-6.624212265014648438e-01 -1.194813847541809082e-01 4.249192178249359131e-01 9.900627285242080688e-02 -1.161945331841707230e-02 -8.736272156238555908e-02 -5.872192382812500000e-01 -6.300857663154602051e-02
-6.749760508537292480e-01 2.590103074908256531e-03 2.080404609441757202e-01 -1.997082233428955078e-01 -4.500944912433624268e-01 3.932787850499153137e-02 -5.070267319679260254e-01 5.331670399755239487e-03
1.000752951949834824e-02 -7.197631001472473145e-01 -2.616893053054809570e-01 6.124355643987655640e-02 8.505569398403167725e-02 -8.089098334312438965e-02 -6.496828794479370117e-02 6.257875561714172363e-01
-2.525601685047149658e-01 -8.682748079299926758e-01 -3.716782927513122559e-01 -8.173809945583343506e-02 -9.653613716363906860e-02 -5.075259879231452942e-02 6.090191006660461426e-02 -1.479269862174987793e-01
-2.429789602756500244e-01 -2.779073417186737061e-01 1.020515933632850647e-01 -8.528149686753749847e-03 3.638288974761962891e-01 -3.790945410728454590e-01 -6.932430267333984375e-01 -3.107595443725585938e-01
-1.613095104694366455e-01 -7.784537672996520996e-01 -1.900030523538589478e-01 2.899392545223236084e-01 -5.107298493385314941e-02 3.189336955547332764e-01 -3.607404530048370361e-01 1.155946105718612671e-01
-8.012596368789672852e-01 -2.042830884456634521e-01 7.482291199266910553e-03 4.412633925676345825e-02 9.007109701633453369e-02 -2.189478874206542969e-01 -1.744667738676071167e-01 4.772407114505767822e-01
-1.303075551986694336e-01 -5.729349851608276367e-01 -3.525787293910980225e-01 -1.593654900789260864e-01 1.196719259023666382e-01 -2.882108986377716064e-01 -5.129482969641685486e-02 6.364261507987976074e-01
-1.204557716846466064e-02 -6.472424864768981934e-01 -3.353666961193084717e-01 -5.868369340896606445e-01 3.142032027244567871e-02 -1.976713389158248901e-01 -2.298405170440673828e-01 -1.766229569911956787e-01
-3.757744431495666504e-01 -3.537493944168090820e-01 -1.037893891334533691e-01 -1.036065965890884399e-01 -1.870657950639724731e-01 -3.174759820103645325e-02 -4.726014137268066406e-01 6.729003190994262695e-01
-5.151097178459167480e-01 -5.609320998191833496e-01 -2.382249683141708374e-01 4.286359846591949463e-01 9.072961658239364624e-02 2.825207822024822235e-02 -3.195039927959442139e-01 2.615807354450225830e-01
-5.765580534934997559e-01 -2.618553349748253822e-03 1.503044217824935913e-01 -3.520553410053253174e-01 -3.278728723526000977e-01 1.304096281528472900e-01 -6.079487800598144531e-01 1.641057729721069336e-01
-4.106424748897552490e-01 -1.474563479423522949e-01 -2.731547653675079346e-01 -1.490173637866973877e-01 5.222199484705924988e-02 -6.546760201454162598e-01 -5.141479372978210449e-01 1.308952122926712036e-01
-1.509699523448944092e-01 -8.479685783386230469e-01 -1.653640270233154297e-01 -3.035045862197875977e-01 -3.358615338802337646e-01 3.914836421608924866e-02 1.305464804172515869e-01 -8.555110543966293335e-02
-1.865606904029846191e-01 -5.857146382331848145e-01 -3.242475911974906921e-02 -5.098362565040588379e-01 -5.357991456985473633e-01 -1.153928115963935852e-01 -4.428442940115928650e-02 -2.424700558185577393e-01
-6.097369194030761719e-01 -4.171316027641296387e-01 -2.021995335817337036e-01 -5.699016526341438293e-02 3.998786211013793945e-01 2.147049754858016968e-01 -2.153015136718750000e-01 3.971571922302246094e-01
-6.136808395385742188e-01 2.826707204803824425e-03 1.428651511669158936e-01 -3.060076534748077393e-01 1.143842563033103943e-01 -3.856990933418273926e-01 -5.011433959007263184e-01 3.103939294815063477e-01
-7.272052764892578125e-01 -6.190606206655502319e-02 4.998580366373062134e-02 -2.578727304935455322e-01 6.935310363769531250e-02 -2.745739817619323730e-01 -2.282080948352813721e-01 5.158134102821350098e-01
-1.693842709064483643e-01 -4.521830677986145020e-01 1.385889053344726562e-01 2.916220128536224365e-01 -4.418686032295227051e-01 1.069507375359535217e-01 -6.716054677963256836e-01 6.963422149419784546e-02
2.037639170885086060e-01 -4.084115028381347656e-01 8.078234642744064331e-02 1.105154082179069519e-01 -3.977505862712860107e-01 -3.654840886592864990e-01 -6.936189532279968262e-01 -7.039196789264678955e-03
-3.497589230537414551e-01 -1.712659150362014771e-01 -3.997081518173217773e-02 -6.924160122871398926e-01 1.920131221413612366e-02 -4.925449490547180176e-01 -3.170392215251922607e-01 -1.543243825435638428e-01
1.381701678037643433e-01 -4.405603706836700439e-01 1.940195411443710327e-01 -1.879603862762451172e-01 -3.038370311260223389e-01 -1.182799637317657471e-01 -7.202547788619995117e-01 -2.979414463043212891e-01
-1.391344517469406128e-01 -5.401613712310791016e-01 3.000647425651550293e-01 -6.385514736175537109e-01 2.119721919298171997e-01 -1.521921753883361816e-01 1.299584209918975830e-01 3.257247805595397949e-01
-3.111983835697174072e-01 -1.395993381738662720e-01 2.794936597347259521e-01 -7.427531480789184570e-01 2.373403906822204590e-01 1.899575293064117432e-01 -3.988806009292602539e-01 -4.846145585179328918e-02
-6.825965642929077148e-01 -3.827899992465972900e-01 3.650897145271301270e-01 2.887181043624877930e-01 3.841832280158996582e-01 -9.295158833265304565e-02 -1.127449274063110352e-01 -4.401080682873725891e-02
-6.825978159904479980e-01 -4.725458845496177673e-02 4.357922375202178955e-01 -1.259989440441131592e-01 2.120014429092407227e-01 -2.228840142488479614e-01 -4.239028096199035645e-01 2.274229675531387329e-01
-1.743366271257400513e-01 -7.443998456001281738e-01 -2.509550005197525024e-02 -5.197527408599853516e-01 -2.474115192890167236e-01 6.744498759508132935e-02 1.182497814297676086e-01 -2.548701465129852295e-01
-2.498434484004974365e-01 -4.074435830116271973e-01 5.435239076614379883e-01 1.651545166969299316e-01 1.301504522562026978e-01 2.452546060085296631e-01 -4.254685640335083008e-01 4.367620944976806641e-01
-1.148204579949378967e-01 -1.633771359920501709e-01 2.246111035346984863e-01 -4.633865356445312500e-01 -2.935074865818023682e-01 6.878349184989929199e-02 -7.716706991195678711e-01 -9.270159900188446045e-02
-6.391112208366394043e-01 -2.317927032709121704e-02 1.896186023950576782e-01 -2.074906378984451294e-01 -3.571874797344207764e-01 -1.275288127362728119e-02 -4.491992294788360596e-01 4.271610975265502930e-01
-4.141535162925720215e-01 -4.940994679927825928e-01 -1.770619750022888184e-01 2.373751252889633179e-01 -1.180785149335861206e-01 -5.818602442741394043e-01 -3.505585491657257080e-01 1.457716524600982666e-01
-3.623899519443511963e-01 -2.256048172712326050e-01 1.286669224500656128e-01 2.010980546474456787e-01 2.184157371520996094e-01 -5.593022704124450684e-01 -6.300324201583862305e-01 -5.757658928632736206e-02
-3.162011802196502686e-01 -7.536887526512145996e-01 -8.220164477825164795e-02 -1.660251766443252563e-01 -3.836461110040545464e-03 4.203583300113677979e-01 2.374491393566131592e-01 2.540683150291442871e-01
-4.911493659019470215e-01 -1.033044531941413879e-01 3.480048775672912598e-01 -5.652550980448722839e-02 8.473036438226699829e-02 1.176544204354286194e-01 -7.575429081916809082e-01 1.700147390365600586e-01
3.984012454748153687e-02 -1.927026957273483276e-01 3.939670920372009277e-01 -5.358887910842895508e-01 5.814035981893539429e-02 1.299686543643474579e-02 -5.777522921562194824e-01 4.260804653167724609e-01
1.045320034027099609e-01 -6.963790059089660645e-01 4.049594104290008545e-01 2.768770158290863037e-01 1.156269609928131104e-01 2.312361262738704681e-02 -4.945860803127288818e-01 7.040435820817947388e-02
1.456604897975921631e-01 -4.732321202754974365e-01 4.191131293773651123e-01 -3.339078128337860107e-01 3.869594931602478027e-01 -4.929265379905700684e-01 -2.671179473400115967e-01 -6.014896556735038757e-02
1.480150073766708374e-01 -4.766251146793365479e-01 1.142749637365341187e-01 4.931264370679855347e-02 -2.290911599993705750e-02 -1.844079494476318359e-01 -6.662596464157104492e-01 5.069481730461120605e-01
-7.368104457855224609e-01 -1.311903446912765503e-01 5.800095200538635254e-02 -1.700181216001510620e-01 2.038075029850006104e-01 -1.476398557424545288e-01 -4.747522175312042236e-01 3.448254764080047607e-01
-1.178220584988594055e-01 -3.402009904384613037e-01 1.999971270561218262e-01 1.014538556337356567e-01 -5.456470251083374023e-01 5.967650562524795532e-02 -7.201571464538574219e-01 1.308270078152418137e-02
-3.124326467514038086e-01 -2.705524861812591553e-01 4.484995603561401367e-01 -8.025371283292770386e-02 -1.901749819517135620e-01 2.793385386466979980e-01 -7.117128372192382812e-01 -2.937651611864566803e-02
-5.571557879447937012e-01 -1.337462067604064941e-01 -1.711448878049850464e-01 -7.033411860466003418e-01 2.254265844821929932e-01 1.122651025652885437e-01 -2.710229754447937012e-01 1.040962636470794678e-01
-5.000106617808341980e-02 -6.677120923995971680e-01 -4.546515643596649170e-01 5.731448903679847717e-02 1.502790767699480057e-02 -2.014406211674213409e-02 -3.468416929244995117e-01 4.698263406753540039e-01
-5.894361138343811035e-01 -6.168011426925659180e-01 -8.071063458919525146e-02 -4.407631978392601013e-02 -2.399290800094604492e-01 -3.699446320533752441e-01 1.540577877312898636e-02 -2.626828551292419434e-01
-1.585496217012405396e-01 -4.383658766746520996e-01 1.593247950077056885e-01 -1.217713356018066406e-01 -3.020002245903015137e-01 3.635616898536682129e-01 -6.786758303642272949e-01 -2.418733388185501099e-01
-6.279282569885253906e-01 -9.697726368904113770e-02 3.034824728965759277e-01 -1.541443318128585815e-01 -1.707644015550613403e-01 -1.315224617719650269e-01 -5.391899347305297852e-01 3.784905672073364258e-01
-6.774627566337585449e-01 -4.502591788768768311e-01 2.706477940082550049e-01 -1.005423516035079956e-01 -6.143522262573242188e-02 -4.580940902233123779e-01 4.290729016065597534e-02 -1.987122297286987305e-01
-6.023117899894714355e-01 -2.068074643611907959e-01 -9.279897809028625488e-02 -2.823228538036346436e-01 5.132407546043395996e-01 8.915518224239349365e-02 -3.676703572273254395e-01 3.155741095542907715e-01
-1.597359217703342438e-02 -6.621019244194030762e-01 1.299911290407180786e-01 -2.158454954624176025e-01 -6.598298996686935425e-02 4.893545508384704590e-01 -5.010682344436645508e-01 5.466227978467941284e-02
-5.552098751068115234e-01 -2.723463475704193115e-01 -1.007153764367103577e-01 -9.009093791246414185e-02 3.613017499446868896e-01 -4.999810755252838135e-01 -4.423578381538391113e-01 -1.520164757966995239e-01
-1.561336666345596313e-01 -5.438055992126464844e-01 -9.668488055467605591e-02 -4.628898575901985168e-02 7.021582126617431641e-02 5.603237152099609375e-01 -5.619540214538574219e-01 1.836351901292800903e-01
-2.485288232564926147e-01 -2.510418593883514404e-01 -4.998889192938804626e-02 -8.718342334032058716e-02 -1.997558772563934326e-01 -1.605037041008472443e-02 -5.247635841369628906e-01 7.413331270217895508e-01
-3.471018373966217041e-01 -7.138913869857788086e-01 -2.680285871028900146e-01 -4.518583118915557861e-01 -2.704080045223236084e-01 9.578811377286911011e-02 3.159857913851737976e-02 -1.028088405728340149e-01
-5.457270890474319458e-02 -6.050860285758972168e-01 -4.911277890205383301e-01 -1.799060702323913574e-01 9.470234066247940063e-02 8.668234944343566895e-02 -2.729328870773315430e-01 5.160865783691406250e-01
-7.002593278884887695e-01 -1.401676386594772339e-01 2.000082582235336304e-01 4.119269177317619324e-02 -1.933915466070175171e-01 -2.433658242225646973e-01 -5.925682187080383301e-01 -2.292480878531932831e-02
-1.924902796745300293e-01 -5.567644834518432617e-01 -2.581012248992919922e-01 -5.023350119590759277e-01 -5.080662965774536133e-01 -1.470057107508182526e-02 -1.789766848087310791e-01 -2.088636308908462524e-01
-8.204879760742187500e-01 -7.758868485689163208e-02 2.238693684339523315e-01 -1.040191128849983215e-01 -1.982582211494445801e-01 1.147516593337059021e-01 -2.931737303733825684e-01 3.484490513801574707e-01
-3.882007896900177002e-01 -6.549020409584045410e-01 -2.013203948736190796e-01 1.364054381847381592e-01 -9.337118268013000488e-02 -4.764088392257690430e-01 -3.534177541732788086e-01 2.606433816254138947e-02
-5.215792655944824219e-01 -2.455241084098815918e-01 2.674005627632141113e-01 7.850392162799835205e-02 -3.522409126162528992e-02 -3.655794262886047363e-01 -4.190603196620941162e-01 5.286837816238403320e-01
-6.548362374305725098e-01 -2.319113314151763916e-01 2.015331983566284180e-01 1.924086660146713257e-01 1.985755115747451782e-01 -3.034770786762237549e-01 -3.251307606697082520e-01 4.500326812267303467e-01
2.876045405864715576e-01 -7.262315750122070312e-01 1.277031600475311279e-01 2.480458468198776245e-01 -5.732662044465541840e-03 -1.751192361116409302e-01 -5.268551111221313477e-01 -6.132312119007110596e-02
-6.465142965316772461e-01 -1.581700891256332397e-01 -5.930802598595619202e-02 3.597998991608619690e-02 -3.731423616409301758e-02 -4.626565575599670410e-01 -4.092279374599456787e-01 4.114348888397216797e-01
-9.613259136676788330e-02 -4.671979248523712158e-01 9.721785783767700195e-02 -4.906650483608245850e-01 3.780286610126495361e-01 -4.352411627769470215e-01 -3.037478625774383545e-01 -3.125345706939697266e-01
-7.593643069267272949e-01 -1.960272192955017090e-01 2.174331545829772949e-01 -2.419264167547225952e-01 2.873208820819854736e-01 2.472917437553405762e-01 -3.643264472484588623e-01 -5.189982056617736816e-02
-8.340263366699218750e-01 -1.334141492843627930e-01 9.744229912757873535e-02 -2.526144385337829590e-01 1.905325353145599365e-01 -7.478009909391403198e-02 -2.056944221258163452e-01 3.592867851257324219e-01
-7.209852933883666992e-01 -2.458565831184387207e-01 -1.091884076595306396e-01 -8.129731565713882446e-02 2.298307418823242188e-01 -1.945384144783020020e-01 -3.078450858592987061e-01 4.645079970359802246e-01
-5.725700780749320984e-02 -3.350672125816345215e-01 -2.222859263420104980e-01 -1.661793887615203857e-01 4.189003109931945801e-01 -2.272771000862121582e-01 -6.082794666290283203e-01 4.585727453231811523e-01
-5.327165722846984863e-01 -5.500473827123641968e-02 9.639652073383331299e-02 -1.659643054008483887e-01 -2.321801185607910156e-01 1.111492961645126343e-01 -6.466580033302307129e-01 4.380900561809539795e-01
9.442394971847534180e-02 -8.047105073928833008e-01 4.729923605918884277e-02 -5.230957269668579102e-01 -7.457256782799959183e-03 -1.547463834285736084e-01 3.412191942334175110e-02 -2.061365842819213867e-01
-7.643676996231079102e-01 -3.786804080009460449e-01 2.379478216171264648e-01 2.934863567352294922e-01 2.682758569717407227e-01 -2.833584323525428772e-02 -2.310450524091720581e-01 -5.859259516000747681e-02
-4.410723149776458740e-01 -5.712341144680976868e-02 2.598203718662261963e-01 -4.126121103763580322e-01 -3.897017836570739746e-01 9.108452498912811279e-02 -6.303641200065612793e-01 -8.314977586269378662e-02
-4.687846451997756958e-02 -4.111172556877136230e-01 2.935829460620880127e-01 1.423098146915435791e-01 -5.833185911178588867e-01 -9.865637868642807007e-02 -6.102035641670227051e-01 -2.366697590332478285e-04
-3.520811796188354492e-01 -5.170053839683532715e-01 -1.222610026597976685e-01 4.581841230392456055e-01 -1.919779926538467407e-01 -2.031299471855163574e-01 -3.331398665904998779e-01 4.413213133811950684e-01
-6.615558266639709473e-01 -2.663424313068389893e-01 1.331848353147506714e-01 2.682072818279266357e-01 -1.538644433021545410e-01 -4.174104332923889160e-01 -3.623693585395812988e-01 2.692861557006835938e-01
