# Supplementary material for: Where is your field going? A machine learning approach to study the relative motion of the domains of physics
Source: PLoS One. 2020 Jun 18;15(6):e0233997. doi: 10.1371/journal.pone.0233997 (PMC7302634; doi:10.1371/journal.pone.0233997)
Supplement: S26 Data — (ZIP) [file pone.0233997.s026.zip › 25/Pacs4Run_25_VS_500_embeddings1991-1995ED8.txt]

5.478799939155578613e-01 -3.226264119148254395e-01 -4.609078168869018555e-01 1.089800223708152771e-01 -4.080576300621032715e-01 2.276603281497955322e-01 -1.249425038695335388e-01 3.707776665687561035e-01
3.427431285381317139e-01 -5.038410425186157227e-01 1.791694015264511108e-01 -2.445130497217178345e-01 -2.752007544040679932e-01 6.726873517036437988e-01 6.219288706779479980e-02 -6.834875047206878662e-02
4.481263160705566406e-01 -3.636206686496734619e-01 3.231146559119224548e-02 2.054351717233657837e-01 -1.467151194810867310e-01 8.340846747159957886e-02 -7.702464461326599121e-01 4.419639334082603455e-02
4.851915240287780762e-01 -5.263583064079284668e-01 -4.396616518497467041e-01 -2.320244908332824707e-01 -1.317629516124725342e-01 1.036304235458374023e-01 3.915978372097015381e-01 2.427936345338821411e-01
6.901604533195495605e-01 1.822531968355178833e-02 5.365306511521339417e-02 -3.302140533924102783e-01 -8.754544705152511597e-02 5.259796977043151855e-01 -3.565209805965423584e-01 5.786780384369194508e-04
1.914512515068054199e-01 -6.407648324966430664e-01 3.093518316745758057e-01 1.277460902929306030e-01 5.953451618552207947e-02 2.693620622158050537e-01 -5.756781101226806641e-01 1.823283284902572632e-01
1.672972738742828369e-01 -9.080821275711059570e-01 -3.035986423492431641e-01 6.785234436392784119e-03 8.714092522859573364e-02 1.071678623557090759e-01 -4.652098938822746277e-02 1.842224150896072388e-01
5.221406221389770508e-01 -3.876340389251708984e-01 -3.888528347015380859e-01 -1.961850821971893311e-01 -1.729540228843688965e-01 -1.137807592749595642e-02 -5.836853981018066406e-01 1.291619539260864258e-01
3.952757418155670166e-01 -6.198946237564086914e-01 -7.292390614748001099e-02 -4.079146087169647217e-01 -4.461111426353454590e-01 2.754217684268951416e-01 -5.008312687277793884e-02 1.019560992717742920e-01
8.301736712455749512e-01 8.975424803793430328e-03 1.911001205444335938e-01 8.175002038478851318e-02 -7.297590374946594238e-02 1.739868521690368652e-01 -4.667885005474090576e-01 1.184920892119407654e-01
3.670016825199127197e-01 -5.178380012512207031e-01 4.622568190097808838e-01 4.061462581157684326e-01 -2.109524458646774292e-01 3.641634285449981689e-01 -1.978155821561813354e-01 -4.764949530363082886e-02
4.949130713939666748e-01 -4.671731889247894287e-01 4.153127968311309814e-01 4.109172821044921875e-01 -2.054514735937118530e-01 3.176052868366241455e-01 -1.567393988370895386e-01 -1.667989790439605713e-01
5.808771252632141113e-01 -2.831174135208129883e-01 -3.224551677703857422e-01 5.554931983351707458e-02 4.722695350646972656e-01 3.235012888908386230e-01 2.938543558120727539e-01 2.476313412189483643e-01
4.290194511413574219e-01 -3.181151449680328369e-01 -1.633410602807998657e-01 1.183418631553649902e-01 -1.172008141875267029e-01 1.302902400493621826e-02 -7.963919639587402344e-01 1.609782129526138306e-01
3.530357778072357178e-01 -5.538688898086547852e-01 -6.006791591644287109e-01 -2.543489038944244385e-01 -2.582517266273498535e-01 -4.589948058128356934e-02 -2.072691768407821655e-01 1.769889444112777710e-01
4.209575653076171875e-01 -3.205906450748443604e-01 4.486762285232543945e-01 6.697564572095870972e-02 -5.174582600593566895e-01 -4.319805651903152466e-02 -9.023765474557876587e-02 4.862594902515411377e-01
6.584736704826354980e-01 -4.989449381828308105e-01 4.357071518898010254e-01 -1.209923177957534790e-01 -1.477337330579757690e-01 2.376957386732101440e-01 -3.129395842552185059e-02 1.835286766290664673e-01
1.281654983758926392e-01 -2.747559249401092529e-01 1.177166253328323364e-01 -1.157936155796051025e-01 -6.161267161369323730e-01 2.831618189811706543e-01 -5.431514978408813477e-01 3.549806475639343262e-01
2.211273759603500366e-01 -2.350397706031799316e-01 4.753240346908569336e-01 1.984807699918746948e-01 -6.384773850440979004e-01 1.854275017976760864e-01 -4.691698029637336731e-02 4.316171407699584961e-01
6.638010740280151367e-01 -4.053756296634674072e-01 -2.552808225154876709e-01 -7.425359636545181274e-02 -7.342973351478576660e-02 3.367494046688079834e-01 4.494857788085937500e-01 -5.939216166734695435e-02
3.540574014186859131e-01 -7.200947403907775879e-01 2.077013701200485229e-01 -6.471546739339828491e-02 -4.363870918750762939e-01 2.470007389783859253e-01 -2.389744967222213745e-01 1.507829688489437103e-02
7.303500175476074219e-01 -1.648162752389907837e-01 2.622082531452178955e-01 -1.196885704994201660e-01 -5.579891800880432129e-01 1.919069588184356689e-01 -5.258071422576904297e-02 7.349149882793426514e-02
5.490146875381469727e-01 -4.574254751205444336e-01 3.432699143886566162e-01 -4.064899682998657227e-02 -4.748169779777526855e-01 3.213893771171569824e-01 1.934052258729934692e-01 6.091095507144927979e-02
6.031113266944885254e-01 -5.758708119392395020e-01 3.746563792228698730e-01 -1.950784772634506226e-01 -1.750813424587249756e-01 1.687590926885604858e-01 -1.307904124259948730e-01 2.235334813594818115e-01
2.233609110116958618e-01 -5.268634557723999023e-01 3.464303910732269287e-01 1.014935746788978577e-01 -5.361604094505310059e-01 1.004307642579078674e-01 -3.653435111045837402e-01 3.334363102912902832e-01
4.925139248371124268e-01 6.608153693377971649e-03 1.002907305955886841e-01 -3.670880794525146484e-01 -2.370605617761611938e-01 6.324953436851501465e-01 -3.917744159698486328e-01 5.328366905450820923e-02
4.394511580467224121e-01 -5.543250441551208496e-01 -6.687598675489425659e-02 -3.472978621721267700e-02 -5.951540470123291016e-01 2.781069278717041016e-01 4.079588223248720169e-03 -2.497184723615646362e-01
6.201159209012985229e-02 -4.963214695453643799e-01 -1.656716912984848022e-01 4.167268872261047363e-01 1.069555059075355530e-01 1.507087796926498413e-01 -2.111740112304687500e-01 6.855394244194030762e-01
-8.195928484201431274e-02 -2.956104576587677002e-01 -1.487106531858444214e-01 3.602917492389678955e-01 -3.206686973571777344e-01 1.987778991460800171e-01 -2.103170156478881836e-01 7.532582283020019531e-01
7.739205956459045410e-01 -3.859392404556274414e-01 3.156411349773406982e-01 3.463704138994216919e-02 -1.047030314803123474e-01 3.319938182830810547e-01 9.418255090713500977e-02 -1.456565707921981812e-01
5.748628377914428711e-01 -6.183354258537292480e-01 4.117715656757354736e-01 -2.051676437258720398e-02 -2.686653286218643188e-02 -7.435341831296682358e-03 -8.025034517049789429e-02 3.316625952720642090e-01
3.933610022068023682e-01 -5.189237594604492188e-01 3.204336166381835938e-01 -3.231902420520782471e-01 -2.948950417339801788e-02 5.444738864898681641e-01 -2.419536411762237549e-01 1.139850392937660217e-01
7.593722939491271973e-01 -2.060931921005249023e-01 2.793076336383819580e-01 -9.054782241582870483e-02 -4.956890940666198730e-01 2.152002751827239990e-01 1.946047530509531498e-03 5.142888799309730530e-02
4.918252676725387573e-02 -6.589366197586059570e-01 -1.179228201508522034e-01 3.391793072223663330e-01 1.266970634460449219e-01 5.582823604345321655e-02 -3.158554434776306152e-01 5.616953969001770020e-01
2.487295717000961304e-01 -2.532265186309814453e-01 3.288552165031433105e-01 2.587038576602935791e-01 -7.513473033905029297e-01 2.655612528324127197e-01 -1.762671023607254028e-01 1.811656802892684937e-01
9.453958272933959961e-02 -2.601868808269500732e-01 -4.676396548748016357e-01 1.355978548526763916e-01 1.355406045913696289e-01 7.853553891181945801e-01 1.103141382336616516e-01 1.974032521247863770e-01
9.221063554286956787e-02 -6.317346692085266113e-01 -9.820429980754852295e-02 4.273760914802551270e-01 2.726767659187316895e-01 1.047675460577011108e-01 -4.636423587799072266e-01 3.159447014331817627e-01
3.462499380111694336e-01 -7.342125773429870605e-01 3.523035347461700439e-02 -1.209259480237960815e-01 -5.355876684188842773e-01 1.931664347648620605e-01 -3.102649934589862823e-02 6.966344546526670456e-03
1.876012980937957764e-01 -2.228701263666152954e-01 -5.557416081428527832e-01 5.812491774559020996e-01 -2.948848307132720947e-01 7.412610203027725220e-02 -3.036080002784729004e-01 2.894921302795410156e-01
7.376008480787277222e-02 -2.809702157974243164e-01 -1.818093210458755493e-01 3.938106596469879150e-01 1.928381323814392090e-01 8.248738050460815430e-01 -5.479782819747924805e-02 8.287227898836135864e-02
7.032256126403808594e-01 -3.479669569060206413e-03 2.464919686317443848e-01 -1.473265886306762695e-01 -1.413519978523254395e-01 2.815906703472137451e-01 -5.272040963172912598e-01 2.139638662338256836e-01
1.777369678020477295e-01 -9.055511355400085449e-01 9.963517077267169952e-03 -2.918547205626964569e-02 -1.227289438247680664e-02 1.540553942322731018e-02 -3.484050929546356201e-01 1.601921468973159790e-01
7.565452456474304199e-01 -3.510658144950866699e-01 4.229885339736938477e-02 -1.150501295924186707e-01 -1.142878085374832153e-01 4.502757489681243896e-01 9.834727644920349121e-02 -2.527536153793334961e-01
6.184599399566650391e-01 -4.919323623180389404e-01 4.896627068519592285e-01 -7.483530044555664062e-02 -9.931299090385437012e-02 1.769165992736816406e-01 -3.903305158019065857e-02 2.957261800765991211e-01
3.520194888114929199e-01 -1.208038777112960815e-01 8.138700574636459351e-02 -3.531507849693298340e-01 -3.146437406539916992e-01 6.804841756820678711e-01 -4.098328948020935059e-01 -1.128191128373146057e-02
3.865226507186889648e-01 -5.023803114891052246e-01 3.440751135349273682e-01 4.486259818077087402e-01 -1.760648339986801147e-01 1.768788844347000122e-01 -4.649007320404052734e-01 1.198534481227397919e-02
2.749581634998321533e-01 -6.452024579048156738e-01 9.316362440586090088e-03 -1.131167262792587280e-01 -5.539944171905517578e-01 3.906384408473968506e-01 -1.413661241531372070e-01 -1.254476457834243774e-01
6.473007202148437500e-01 -3.104602694511413574e-01 1.241733059287071228e-01 -1.749823391437530518e-01 -3.649663925170898438e-01 4.546998143196105957e-01 3.124619424343109131e-01 -3.152297437191009521e-02
1.838987767696380615e-01 -1.050559356808662415e-01 -3.085267543792724609e-01 4.932981431484222412e-01 -1.975472830235958099e-02 1.846727579832077026e-01 9.707377105951309204e-02 7.567662596702575684e-01
5.098952651023864746e-01 -6.946682333946228027e-01 3.598309159278869629e-01 4.802380502223968506e-02 -3.149243295192718506e-01 1.122289001941680908e-01 -6.907436996698379517e-02 9.546960890293121338e-02
6.934849023818969727e-01 -4.173302650451660156e-01 1.406932175159454346e-01 -5.565411411225795746e-03 -8.839187771081924438e-02 4.414945244789123535e-01 2.750608623027801514e-01 -2.161009758710861206e-01
5.807315185666084290e-02 -4.170192480087280273e-01 -8.814468234777450562e-02 1.146744862198829651e-01 -7.506953477859497070e-01 2.035467028617858887e-01 -4.414712488651275635e-01 4.394397139549255371e-02
4.177785515785217285e-01 -4.957958757877349854e-01 2.260765284299850464e-01 -2.220121175050735474e-01 1.331719160079956055e-01 1.516926288604736328e-01 1.798944473266601562e-01 6.372913718223571777e-01
4.240632355213165283e-01 -5.032946467399597168e-01 -2.325618080794811249e-02 3.196798264980316162e-01 -9.965877979993820190e-03 -1.309794187545776367e-01 -6.539291739463806152e-01 1.387467980384826660e-01
3.978858292102813721e-01 -2.583976984024047852e-01 5.321930050849914551e-01 -2.109649479389190674e-01 -1.412597596645355225e-01 5.700397491455078125e-01 -3.184746950864791870e-02 3.182266354560852051e-01
1.779113113880157471e-01 -5.046432092785835266e-02 -4.554119408130645752e-01 4.706058502197265625e-01 -9.892795979976654053e-02 2.049869596958160400e-01 -2.299098968505859375e-01 6.574694514274597168e-01
4.008428752422332764e-01 -5.150228142738342285e-01 -5.053644180297851562e-01 4.565246775746345520e-02 -6.830564886331558228e-02 4.919359833002090454e-02 -5.541671514511108398e-01 -4.911435768008232117e-02
2.623485624790191650e-01 -1.938974112272262573e-01 2.442692406475543976e-02 -5.859913229942321777e-01 -1.409932225942611694e-01 6.569957137107849121e-01 -3.977173194289207458e-02 3.106289207935333252e-01
3.624616563320159912e-01 -8.177671581506729126e-02 -1.816709637641906738e-01 -3.876778483390808105e-01 1.062976345419883728e-01 5.514247417449951172e-01 2.535257637500762939e-01 5.468014478683471680e-01
4.669916331768035889e-01 -1.782791018486022949e-01 -8.964841812849044800e-02 -4.044392108917236328e-01 2.011861652135848999e-01 5.846921801567077637e-01 -4.406378865242004395e-01 4.500052332878112793e-02
-2.929551154375076294e-02 -2.223725058138370514e-02 9.876575786620378494e-04 5.991044640541076660e-01 -2.248707562685012817e-01 4.225581288337707520e-01 -3.961517214775085449e-01 5.036484599113464355e-01
6.390156149864196777e-01 1.204921305179595947e-01 3.617993295192718506e-01 -2.769693918526172638e-02 -1.468705832958221436e-01 5.237436890602111816e-01 -3.780250251293182373e-01 8.181382715702056885e-02
-1.052659004926681519e-01 -2.244035601615905762e-01 -3.646051883697509766e-01 2.074325680732727051e-01 -2.174912691116333008e-01 7.601545453071594238e-01 -3.446931838989257812e-01 1.365508735179901123e-01
6.921168565750122070e-01 -4.541242122650146484e-01 7.886354811489582062e-03 -9.514117985963821411e-02 -2.235599011182785034e-01 3.740822970867156982e-01 2.802291214466094971e-01 -1.928378343582153320e-01
7.052279263734817505e-02 -1.856463104486465454e-01 -1.407912969589233398e-01 1.571752876043319702e-01 1.173584833741188049e-01 4.409020841121673584e-01 -3.241630792617797852e-01 7.763931155204772949e-01
5.872040390968322754e-01 6.730702519416809082e-02 3.481635153293609619e-01 -1.194062083959579468e-01 -4.850794970989227295e-01 4.846398830413818359e-01 -4.824057966470718384e-02 2.065928876399993896e-01
-9.306225925683975220e-02 -1.443045437335968018e-01 -3.806935548782348633e-01 1.170286163687705994e-01 -1.400508731603622437e-01 7.971845865249633789e-01 -1.221715584397315979e-01 3.766284584999084473e-01
6.658323407173156738e-01 6.685946881771087646e-02 -3.052240908145904541e-01 1.436614338308572769e-02 -6.531281769275665283e-02 -1.019630879163742065e-01 2.403122633695602417e-01 6.216243505477905273e-01
4.967177510261535645e-01 -4.495351314544677734e-01 3.041123449802398682e-01 2.203637659549713135e-01 3.365867584943771362e-02 4.971144795417785645e-01 -3.172962367534637451e-01 -2.474116235971450806e-01
6.237686276435852051e-01 1.507690995931625366e-01 -6.560599803924560547e-01 1.296701729297637939e-01 -4.562585055828094482e-02 2.128662616014480591e-01 -3.029338717460632324e-01 4.230336099863052368e-02
6.291334629058837891e-01 -5.142312869429588318e-02 -4.474919140338897705e-01 1.968721114099025726e-02 -4.355250298976898193e-01 -1.825995892286300659e-01 2.167391180992126465e-01 3.618145287036895752e-01
4.229606986045837402e-01 -5.824981927871704102e-01 5.478515028953552246e-01 1.766730397939682007e-01 -2.175418734550476074e-01 1.785532832145690918e-01 2.905737049877643585e-02 2.653213441371917725e-01
5.935395956039428711e-01 1.186053678393363953e-01 -4.781114682555198669e-02 -3.629964217543601990e-02 2.091574668884277344e-01 5.188186168670654297e-01 -5.589276552200317383e-01 6.870324909687042236e-02
3.329947888851165771e-01 -4.675337076187133789e-01 -3.305782377719879150e-01 6.247557997703552246e-01 -2.490445524454116821e-01 -1.183202043175697327e-01 1.697077453136444092e-01 2.571017444133758545e-01
5.357802510261535645e-01 -4.138855040073394775e-01 4.775012731552124023e-01 1.274970322847366333e-01 -3.134954571723937988e-01 3.653727471828460693e-01 2.510263621807098389e-01 5.084042996168136597e-02
-1.623938977718353271e-01 -4.535738527774810791e-01 -2.949710488319396973e-01 2.367258816957473755e-01 -3.549908399581909180e-01 6.134734153747558594e-01 1.109953820705413818e-01 3.319096565246582031e-01
5.392660498619079590e-01 -2.546150386333465576e-01 -3.099789917469024658e-01 -3.545902669429779053e-01 -4.486855864524841309e-02 2.709388434886932373e-01 -5.818898677825927734e-01 9.233064949512481689e-02
5.828930139541625977e-01 6.423913687467575073e-02 -1.957414746284484863e-01 1.961121335625648499e-02 1.230797618627548218e-01 4.539933204650878906e-01 -6.282519102096557617e-01 3.808753937482833862e-02
4.556455314159393311e-01 -5.319103598594665527e-01 1.320590972900390625e-01 -1.898358464241027832e-01 -6.043154597282409668e-01 2.964255809783935547e-01 5.395516380667686462e-02 -2.205193042755126953e-03
7.910510301589965820e-01 7.919601164758205414e-03 1.153307780623435974e-01 1.930840909481048584e-01 1.479926705360412598e-01 3.937522321939468384e-02 -4.713968634605407715e-01 2.791516184806823730e-01
7.675393819808959961e-01 -3.462131321430206299e-01 7.856894284486770630e-02 -1.062859967350959778e-01 -1.654143780469894409e-01 4.302170872688293457e-01 6.565790623426437378e-02 -2.383075356483459473e-01
7.572043538093566895e-01 7.300800830125808716e-02 -1.904369448311626911e-03 4.015022814273834229e-01 1.112076267600059509e-01 3.013263344764709473e-01 -2.591690421104431152e-01 -2.996169626712799072e-01
7.871725559234619141e-01 1.741195470094680786e-02 -1.483586877584457397e-01 3.052078187465667725e-01 1.047277003526687622e-01 1.516517996788024902e-01 -4.658753275871276855e-01 -1.178480014204978943e-01
5.161633491516113281e-01 -3.631829619407653809e-01 1.770562976598739624e-01 -4.308614730834960938e-01 2.439558953046798706e-01 1.976722329854965210e-01 -1.962281316518783569e-01 4.975829422473907471e-01
4.486782252788543701e-01 -2.314768284559249878e-01 4.597803056240081787e-01 2.541306614875793457e-01 -3.649248778820037842e-01 3.002891540527343750e-01 -4.734570682048797607e-01 1.470403075218200684e-01
3.939350247383117676e-01 -6.034325361251831055e-01 5.190434455871582031e-01 2.118739187717437744e-01 -2.391926348209381104e-01 2.548959255218505859e-01 -9.351107478141784668e-02 1.883034408092498779e-01
6.971595883369445801e-01 -2.427517324686050415e-01 -5.304017663002014160e-01 -2.231339178979396820e-02 -4.104428589344024658e-01 -6.470029801130294800e-02 -1.151742134243249893e-02 -2.083363756537437439e-02
5.818887352943420410e-01 -3.448694348335266113e-01 -3.991942405700683594e-01 1.788456551730632782e-02 -1.092873066663742065e-01 -2.020868211984634399e-01 -5.130164623260498047e-01 2.585072219371795654e-01
1.451804935932159424e-01 -2.584629356861114502e-01 -2.909612059593200684e-01 1.969649493694305420e-01 1.002235431224107742e-02 8.514467477798461914e-01 2.516663968563079834e-01 1.637146063148975372e-02
7.640514969825744629e-01 1.604917645454406738e-02 5.303549021482467651e-02 1.384834647178649902e-01 -3.935205936431884766e-01 2.120925784111022949e-01 -4.238462746143341064e-01 -1.203746795654296875e-01
-7.318941503763198853e-02 -3.464706540107727051e-01 -1.883959323167800903e-01 2.419599145650863647e-01 -6.141192466020584106e-02 3.918831646442413330e-01 -2.365560382604598999e-01 7.531672716140747070e-01
5.157596468925476074e-01 -3.242060244083404541e-01 -1.193704977631568909e-01 -6.612634751945734024e-03 1.894770860671997070e-01 2.076824009418487549e-01 5.067565441131591797e-01 5.279713869094848633e-01
5.001186951994895935e-02 -2.309286445379257202e-01 -7.340575009584426880e-02 3.838353753089904785e-01 1.312431991100311279e-01 4.436664879322052002e-01 -1.425056308507919312e-01 7.463780641555786133e-01
2.784517109394073486e-01 -6.024199128150939941e-01 -1.796918064355850220e-01 7.047456502914428711e-01 4.055800661444664001e-02 7.505049929022789001e-03 -8.135190233588218689e-03 1.698000133037567139e-01
6.229290962219238281e-01 -4.862745702266693115e-01 2.986416816711425781e-01 -1.697209924459457397e-01 -4.360755681991577148e-01 1.205134838819503784e-01 9.839670360088348389e-02 2.076947242021560669e-01
4.552410542964935303e-01 -4.366241991519927979e-01 -3.476444780826568604e-01 -7.716605067253112793e-02 -4.056172966957092285e-01 -1.178515255451202393e-01 -5.405032038688659668e-01 6.888730078935623169e-02
3.034479916095733643e-01 -6.280682086944580078e-01 -2.718206942081451416e-01 4.541024938225746155e-02 9.985700994729995728e-02 -7.267457991838455200e-02 -6.062715649604797363e-01 2.338435798883438110e-01
6.657853722572326660e-02 -4.134475290775299072e-01 -4.925653934478759766e-01 6.852270960807800293e-01 -1.516535729169845581e-01 2.145223170518875122e-01 -1.400376707315444946e-01 1.544094383716583252e-01
6.448501348495483398e-01 5.604764819145202637e-02 1.764092743396759033e-01 -2.915601059794425964e-02 -5.700746178627014160e-01 4.055931568145751953e-01 -2.358250319957733154e-01 6.286668032407760620e-02
2.973034679889678955e-01 5.840475857257843018e-02 -3.761908710002899170e-01 4.797537624835968018e-01 1.684525161981582642e-01 3.956341147422790527e-01 1.120799556374549866e-01 5.822816491127014160e-01
3.383563160896301270e-01 -2.696865797042846680e-01 -6.511299312114715576e-02 -3.867751359939575195e-01 7.320863753557205200e-02 3.802142739295959473e-01 2.505829632282257080e-01 6.680085062980651855e-01
3.034210205078125000e-01 -8.503721654415130615e-02 1.127868741750717163e-01 -3.553572297096252441e-01 -7.761938124895095825e-02 7.580812573432922363e-01 -4.185482561588287354e-01 7.622390240430831909e-02
4.273378849029541016e-01 1.820946931838989258e-01 2.011494785547256470e-01 -3.052599132061004639e-01 -4.474902749061584473e-01 5.853393673896789551e-01 6.654848158359527588e-02 3.213732540607452393e-01
8.462923765182495117e-01 4.969052597880363464e-02 2.420343756675720215e-01 -1.446880400180816650e-02 -3.272736668586730957e-01 2.685756981372833252e-01 -1.984247565269470215e-01 6.258392333984375000e-02
3.639094531536102295e-01 -6.560182571411132812e-01 3.356253504753112793e-01 9.770306199789047241e-02 -3.404718041419982910e-01 -5.958425253629684448e-02 -2.758213281631469727e-01 3.456459641456604004e-01
6.087961792945861816e-01 -2.111459076404571533e-01 3.313060998916625977e-01 7.230082899332046509e-02 -3.670427799224853516e-01 3.993542790412902832e-01 4.138956069946289062e-01 6.541977822780609131e-02
-1.444082856178283691e-01 -4.794409871101379395e-01 9.431405365467071533e-02 3.311858475208282471e-01 -1.521205995231866837e-02 5.706503987312316895e-01 -1.345670074224472046e-01 5.354640483856201172e-01
1.188953965902328491e-01 -6.167460680007934570e-01 -2.070766985416412354e-01 1.924446225166320801e-01 5.120258033275604248e-02 2.266064286231994629e-02 1.543084830045700073e-01 7.061346769332885742e-01
1.943963021039962769e-01 -3.805376291275024414e-01 2.505240729078650475e-03 -5.811098497360944748e-03 -7.578673958778381348e-01 5.245502293109893799e-02 -4.175151586532592773e-01 2.567642629146575928e-01
4.449600577354431152e-01 -3.258619606494903564e-01 -2.995803952217102051e-02 5.497104302048683167e-02 9.694750607013702393e-02 2.580553591251373291e-01 5.793875455856323242e-01 5.293619036674499512e-01
-2.756053581833839417e-02 -2.555811703205108643e-01 -5.783673003315925598e-02 3.716883659362792969e-01 1.724019087851047516e-02 5.522072911262512207e-01 -1.386826485395431519e-01 6.840748190879821777e-01
4.918639361858367920e-01 -2.912803888320922852e-01 2.559050917625427246e-01 1.248273849487304688e-01 -6.588502526283264160e-01 -1.960420422255992889e-02 -2.978884577751159668e-01 2.625848650932312012e-01
6.362277269363403320e-01 -3.036326169967651367e-01 -3.579373657703399658e-01 5.270578712224960327e-02 -6.606387346982955933e-02 2.706317305564880371e-01 5.399683117866516113e-01 5.434023961424827576e-02
2.497159838676452637e-01 -2.219874784350395203e-02 -2.983991503715515137e-01 5.462692975997924805e-01 -4.824655503034591675e-02 1.541636884212493896e-01 -1.076637133955955505e-01 7.155495882034301758e-01
8.249201774597167969e-01 -4.982800409197807312e-02 4.563536047935485840e-01 5.637273937463760376e-02 -1.646823585033416748e-01 1.475848853588104248e-01 -1.418161094188690186e-01 1.912432163953781128e-01
5.382232069969177246e-01 -9.335849434137344360e-03 4.328938126564025879e-01 1.798295676708221436e-01 -1.804420948028564453e-01 2.060634642839431763e-01 -5.576322674751281738e-01 3.232920765876770020e-01
-1.663136929273605347e-01 -2.909308373928070068e-01 -3.461845517158508301e-01 1.644870489835739136e-01 -1.859169453382492065e-01 5.053277015686035156e-01 -5.556334853172302246e-01 3.770275712013244629e-01
6.090826392173767090e-01 1.044076494872570038e-02 3.652539849281311035e-01 -2.544316649436950684e-02 -5.340020656585693359e-01 4.204739630222320557e-01 7.365234941244125366e-02 1.657419502735137939e-01
2.422364503145217896e-01 -6.898003220558166504e-01 4.540827274322509766e-01 9.952365607023239136e-02 -2.802332937717437744e-01 1.811410486698150635e-01 -1.407850831747055054e-01 3.438571095466613770e-01
-5.379473045468330383e-02 -3.347284197807312012e-01 -9.433070570230484009e-02 2.187331616878509521e-01 1.088554781745187938e-04 3.960804641246795654e-01 -2.134529650211334229e-01 7.911248207092285156e-01
7.095624804496765137e-01 1.325804740190505981e-01 2.093489766120910645e-01 1.979978382587432861e-02 -2.622468769550323486e-01 1.415441036224365234e-01 -5.351424813270568848e-01 2.440059483051300049e-01
6.544985175132751465e-01 -2.289332635700702667e-02 2.314245104789733887e-01 -1.441640257835388184e-01 -3.164742588996887207e-01 5.397338867187500000e-01 -3.080715239048004150e-01 -1.019323319196701050e-01
7.789329290390014648e-01 1.400854997336864471e-02 1.491474658250808716e-01 2.407114952802658081e-01 3.174959719181060791e-01 1.109188571572303772e-01 -4.036781489849090576e-01 1.918792873620986938e-01
4.157808423042297363e-01 -6.352705955505371094e-01 1.037190631031990051e-01 -1.109356284141540527e-01 2.981066703796386719e-01 1.221576612442731857e-02 3.486878052353858948e-02 5.570104122161865234e-01
-3.986178338527679443e-02 -4.644861817359924316e-02 6.914868205785751343e-02 3.828025460243225098e-01 -3.338134288787841797e-02 6.443916559219360352e-01 -2.915644049644470215e-01 5.861482024192810059e-01
-9.842451661825180054e-02 -4.212371706962585449e-01 -2.007335871458053589e-01 1.617400646209716797e-01 1.113510951399803162e-01 7.273790836334228516e-01 -5.356070399284362793e-02 4.495217204093933105e-01
4.186514019966125488e-01 -3.556047976016998291e-01 5.194031000137329102e-01 4.117036461830139160e-01 -1.328440457582473755e-01 3.757264614105224609e-01 -3.128099441528320312e-01 4.825811088085174561e-02
6.661162972450256348e-01 2.331994324922561646e-01 -4.977819025516510010e-01 5.239772796630859375e-02 -4.666566848754882812e-02 1.050124019384384155e-01 2.818648219108581543e-01 3.983990550041198730e-01
6.390371918678283691e-01 -4.680190682411193848e-01 -3.690537512302398682e-01 2.269856035709381104e-01 -7.009857147932052612e-02 -1.407561749219894409e-01 -3.497999012470245361e-01 -1.943717002868652344e-01
1.148412302136421204e-01 -3.947139382362365723e-01 -2.641711533069610596e-01 5.195084810256958008e-01 1.020286902785301208e-01 6.675583124160766602e-01 1.870868802070617676e-01 1.707321591675281525e-02
5.071782469749450684e-01 -3.840437531471252441e-01 -1.641424000263214111e-01 -3.176654577255249023e-01 3.606204688549041748e-01 4.856773018836975098e-01 2.113773077726364136e-01 2.383622527122497559e-01
4.374303519725799561e-01 -2.689923048019409180e-01 5.046150684356689453e-01 2.940850257873535156e-01 -3.983467519283294678e-01 4.650188982486724854e-01 1.402686834335327148e-01 -2.402704022824764252e-02
3.218204975128173828e-01 -5.482291802763938904e-02 -1.513239294290542603e-01 -4.983471333980560303e-01 -2.386035583913326263e-02 4.038327038288116455e-01 4.526875540614128113e-02 6.756313443183898926e-01
7.808125615119934082e-01 -2.872816920280456543e-01 -2.748132348060607910e-01 6.772843748331069946e-02 -2.947170436382293701e-01 1.298209726810455322e-01 3.046024143695831299e-01 -1.766273379325866699e-01
4.253030717372894287e-01 -4.172821938991546631e-01 8.427464216947555542e-02 2.711903452873229980e-01 -3.873786330223083496e-02 4.982843622565269470e-02 -6.837767958641052246e-01 3.046510815620422363e-01
3.857314586639404297e-01 -4.776566922664642334e-01 2.323036640882492065e-01 3.150576651096343994e-01 -7.694989442825317383e-02 3.732284605503082275e-01 -5.225524902343750000e-01 -2.270403057336807251e-01
1.672290563583374023e-01 -1.516984105110168457e-01 1.584548689424991608e-02 3.844777047634124756e-01 2.337615042924880981e-01 4.181888401508331299e-01 -2.631484866142272949e-01 7.086427211761474609e-01
-4.492965713143348694e-02 -8.450424671173095703e-02 -3.022455871105194092e-01 1.349899917840957642e-01 9.883662685751914978e-03 7.548344731330871582e-01 -3.635446727275848389e-02 5.568405389785766602e-01
1.371803730726242065e-01 -2.463194578886032104e-01 -4.886114895343780518e-01 7.160956263542175293e-01 -1.499492079019546509e-01 2.874696850776672363e-01 7.256146520376205444e-02 2.420444190502166748e-01
4.682821035385131836e-01 -3.992798030376434326e-01 1.414983570575714111e-01 2.028636485338211060e-01 4.684955775737762451e-01 1.922870725393295288e-01 2.517237365245819092e-01 4.901886284351348877e-01
1.472645848989486694e-01 -1.526111215353012085e-01 1.109441071748733521e-01 1.300548911094665527e-01 -8.278468847274780273e-01 2.952487170696258545e-01 -3.481031954288482666e-01 1.792265921831130981e-01
6.447747349739074707e-01 -4.356414824724197388e-02 4.928356111049652100e-01 -6.611046940088272095e-02 -1.804430186748504639e-01 3.204684853553771973e-01 -3.490675985813140869e-01 2.792888283729553223e-01
1.420883536338806152e-01 -1.229271814227104187e-01 8.706280589103698730e-02 3.597119748592376709e-01 2.016121298074722290e-01 4.011438786983489990e-01 -3.108690977096557617e-01 7.276839017868041992e-01
2.415992021560668945e-01 -1.345628052949905396e-01 -3.300719559192657471e-01 6.894775629043579102e-01 -1.898540742695331573e-02 1.532881557941436768e-01 -1.489550173282623291e-01 5.414338707923889160e-01
4.554783999919891357e-01 -4.911291897296905518e-01 5.359332542866468430e-03 -1.980898529291152954e-01 2.620379924774169922e-01 1.889743953943252563e-01 2.725017666816711426e-01 5.774346590042114258e-01
3.123251199722290039e-01 -5.008572340011596680e-01 -6.612321734428405762e-01 -1.868097633123397827e-01 -3.038191795349121094e-01 -1.080821529030799866e-01 -9.511823207139968872e-02 2.577475905418395996e-01
-1.736827194690704346e-01 -4.104543328285217285e-01 -4.721787273883819580e-01 2.416975051164627075e-01 -3.468356728553771973e-01 5.631775259971618652e-01 -2.561560571193695068e-01 1.300429254770278931e-01
-7.167992182075977325e-03 -3.555441796779632568e-01 -2.875206768512725830e-01 4.028986096382141113e-01 -1.139168739318847656e-01 6.951883435249328613e-01 2.637259960174560547e-01 2.504522502422332764e-01
-2.125610709190368652e-01 -5.952542424201965332e-01 -2.360038757324218750e-01 3.268889188766479492e-01 -1.315906345844268799e-01 5.066794157028198242e-01 -2.576270699501037598e-01 3.122887313365936279e-01
-1.701910048723220825e-01 -2.233403474092483521e-01 -8.597064763307571411e-02 4.191318452358245850e-01 -1.778130680322647095e-01 5.695480704307556152e-01 -3.766446113586425781e-01 4.901307225227355957e-01
6.680148243904113770e-01 -1.552949547767639160e-01 -5.208390951156616211e-01 1.160205230116844177e-01 8.603883534669876099e-02 2.636297643184661865e-01 4.097796082496643066e-01 9.111015126109123230e-03
4.533621072769165039e-01 -4.382414817810058594e-01 1.155778840184211731e-01 -3.042209446430206299e-01 -3.586817979812622070e-01 5.920611619949340820e-01 -7.291115075349807739e-02 -1.095147877931594849e-01
8.688405156135559082e-01 -2.710991501808166504e-01 -5.741119384765625000e-03 6.080041639506816864e-03 2.293749451637268066e-01 3.046715445816516876e-02 -3.431118130683898926e-01 1.686877943575382233e-02
7.703992724418640137e-01 -2.250437140464782715e-01 3.288825750350952148e-01 -2.653119564056396484e-01 7.297777384519577026e-02 3.048705458641052246e-01 -7.806792110204696655e-02 2.700361609458923340e-01
1.666320413351058960e-01 -8.326772451400756836e-01 -2.433157861232757568e-01 3.357037007808685303e-01 1.926703192293643951e-02 -1.229283884167671204e-01 -6.369963288307189941e-02 2.957068085670471191e-01
5.126188397407531738e-01 -2.053874433040618896e-01 5.582500100135803223e-01 2.515336573123931885e-01 -2.092512547969818115e-01 5.127828121185302734e-01 -1.156370490789413452e-01 4.659115802496671677e-03
1.365297883749008179e-01 -3.406426310539245605e-01 1.083205863833427429e-01 4.085368942469358444e-03 -8.185610771179199219e-01 2.266039103269577026e-01 -1.708424836397171021e-01 3.209256827831268311e-01
1.477232128381729126e-01 -1.514523178339004517e-01 -4.783406555652618408e-01 3.305591046810150146e-01 2.228225469589233398e-01 6.559799909591674805e-01 1.495955586433410645e-01 3.388546407222747803e-01
1.200354546308517456e-01 -4.219741523265838623e-01 -2.761027216911315918e-01 4.350349605083465576e-01 9.652417898178100586e-02 6.998332738876342773e-01 2.068942934274673462e-01 -1.235422212630510330e-02
1.362080723047256470e-01 -1.777872294187545776e-01 3.610768318176269531e-01 1.790055185556411743e-01 -6.556438803672790527e-01 3.949962258338928223e-01 -3.060060739517211914e-01 3.284645676612854004e-01
5.333232879638671875e-01 2.894141525030136108e-02 -7.135691642761230469e-01 3.393760696053504944e-02 -2.955689132213592529e-01 6.071369349956512451e-02 -3.199957907199859619e-01 1.046494990587234497e-01
6.418483257293701172e-01 4.541647806763648987e-02 -2.529874444007873535e-01 -1.057488843798637390e-03 -2.633568644523620605e-01 -8.778204210102558136e-03 3.531937301158905029e-01 5.725247859954833984e-01
2.114324122667312622e-01 -4.210631251335144043e-01 -3.292842507362365723e-01 6.467350721359252930e-01 -3.839989900588989258e-01 -4.428216814994812012e-02 -2.281447649002075195e-01 2.232525646686553955e-01
7.020272612571716309e-01 6.739899516105651855e-03 1.774003356695175171e-01 1.004608273506164551e-01 -4.733652770519256592e-01 3.551841676235198975e-01 -2.686858773231506348e-01 -2.076690942049026489e-01
7.896832227706909180e-01 5.024232342839241028e-02 1.524367034435272217e-01 1.898737400770187378e-01 -5.475280284881591797e-01 1.082203015685081482e-01 2.574259601533412933e-02 -4.925470799207687378e-02
-8.293700963258743286e-02 -3.195863664150238037e-01 -1.069715246558189392e-01 1.168709322810173035e-01 -1.634367853403091431e-01 6.973928809165954590e-01 2.232234477996826172e-01 5.504427552223205566e-01
-1.435274034738540649e-01 -3.212260603904724121e-01 -1.459021121263504028e-01 1.176409423351287842e-01 -2.613151073455810547e-01 7.521283030509948730e-01 1.311681568622589111e-01 4.357743561267852783e-01
-9.233080595731735229e-02 -2.083119899034500122e-01 -2.031535506248474121e-01 1.699446141719818115e-02 -2.261928468942642212e-02 8.171258568763732910e-01 -1.824946105480194092e-01 4.527807235717773438e-01
4.054615497589111328e-01 -5.560069680213928223e-01 1.730186939239501953e-01 -1.282937228679656982e-01 3.091218471527099609e-01 3.011470660567283630e-02 4.992185905575752258e-02 6.173386573791503906e-01
2.469233572483062744e-01 -3.219070732593536377e-01 3.480483591556549072e-02 -3.656747052446007729e-03 4.045147895812988281e-01 4.163532257080078125e-01 7.966524362564086914e-02 7.006077766418457031e-01
8.497329354286193848e-01 -8.146104961633682251e-02 2.453737556934356689e-01 3.413209319114685059e-01 -5.571805685758590698e-02 1.467053145170211792e-01 -2.012694627046585083e-01 -1.716783195734024048e-01
4.047654569149017334e-01 -5.411002635955810547e-01 -2.644540369510650635e-01 -6.751060485839843750e-02 1.808325946331024170e-01 1.509452611207962036e-01 3.829403519630432129e-01 5.164818763732910156e-01
8.567945361137390137e-01 -3.061905130743980408e-02 3.368616476655006409e-02 2.124311923980712891e-01 1.179631650447845459e-01 2.006830424070358276e-01 -3.917690217494964600e-01 -1.050328984856605530e-01
7.804162502288818359e-01 -4.342331737279891968e-02 7.277555763721466064e-02 -2.210436612367630005e-01 2.718718647956848145e-01 3.244318962097167969e-01 2.275099903345108032e-01 3.224549591541290283e-01
7.744194269180297852e-01 1.040518134832382202e-01 3.724447190761566162e-01 3.620685636997222900e-02 -3.287871181964874268e-01 2.148065268993377686e-01 -1.978312283754348755e-01 2.367318421602249146e-01
-5.216180160641670227e-02 -1.369559168815612793e-01 -2.225242704153060913e-01 2.947320044040679932e-01 -5.807634815573692322e-02 4.876307249069213867e-01 -1.772003024816513062e-01 7.547063231468200684e-01
3.521220684051513672e-01 -4.284003674983978271e-01 -3.807306885719299316e-01 6.858713626861572266e-01 -1.276328414678573608e-01 -6.263960152864456177e-02 4.092591255903244019e-02 2.349873930215835571e-01
4.283670485019683838e-01 5.646585021167993546e-03 -3.719599545001983643e-01 1.971891522407531738e-01 -1.936711668968200684e-01 2.684229910373687744e-01 -7.277860641479492188e-01 2.464966964907944202e-04
3.175131976604461670e-01 -3.210704922676086426e-01 -4.205577969551086426e-01 7.013012170791625977e-01 -3.062755763530731201e-01 5.724769830703735352e-02 1.655182987451553345e-01 5.411548539996147156e-02
7.202868461608886719e-01 1.423305869102478027e-01 -3.716887533664703369e-01 2.474430650472640991e-01 -1.339455842971801758e-01 -1.067484244704246521e-01 2.183396667242050171e-01 4.295804500579833984e-01
5.814996361732482910e-01 -5.786207318305969238e-01 3.042292892932891846e-01 -1.736961603164672852e-01 -3.055928647518157959e-01 2.928462028503417969e-01 1.371161639690399170e-01 7.989849150180816650e-02
1.304580420255661011e-01 -6.866235136985778809e-01 -1.798545420169830322e-01 1.483134180307388306e-01 1.023783162236213684e-01 5.371144786477088928e-02 -2.943268418312072754e-01 5.976536273956298828e-01
7.475779056549072266e-01 -1.138214115053415298e-02 3.772224113345146179e-02 6.211687996983528137e-02 1.726397778838872910e-03 2.121330052614212036e-01 -6.223401427268981934e-01 5.835825577378273010e-02
6.547858715057373047e-01 3.281043469905853271e-02 -5.396171286702156067e-02 -3.890729248523712158e-01 -2.870603501796722412e-01 5.003690123558044434e-01 -2.882173657417297363e-01 -6.873567122966051102e-03
2.029790133237838745e-01 -5.209689140319824219e-01 -3.590994179248809814e-01 5.997167229652404785e-01 -4.060737416148185730e-02 -1.672879047691822052e-02 -6.815968453884124756e-02 4.384108781814575195e-01
2.499050796031951904e-01 1.403459440916776657e-02 -1.757268756628036499e-01 5.726297497749328613e-01 6.627813726663589478e-02 2.790255844593048096e-01 7.577798515558242798e-02 7.004108428955078125e-01
-1.019709333777427673e-01 -2.440106868743896484e-01 -3.512886166572570801e-01 2.970739603042602539e-01 -2.259377837181091309e-01 7.860600948333740234e-01 3.387484699487686157e-02 2.198139578104019165e-01
3.127940297126770020e-01 -7.488173842430114746e-01 -4.266559183597564697e-01 -2.509213984012603760e-02 2.724099159240722656e-02 -9.235195815563201904e-02 -2.787959277629852295e-01 2.678979337215423584e-01
2.335621714591979980e-01 -2.224268168210983276e-01 -2.826190292835235596e-01 -4.536482393741607666e-01 2.105531990528106689e-01 4.225329160690307617e-01 -9.875425696372985840e-02 6.145612597465515137e-01
5.023443698883056641e-01 1.752423346042633057e-01 -2.431917339563369751e-01 -2.488699406385421753e-01 -3.077866435050964355e-01 1.918497979640960693e-01 -6.187666654586791992e-01 2.853955030441284180e-01
5.389131307601928711e-01 -1.322804242372512817e-01 7.732297480106353760e-02 -4.155502021312713623e-01 1.911338418722152710e-01 2.122792452573776245e-01 -1.712273359298706055e-01 6.344289779663085938e-01
6.862522959709167480e-01 9.510894864797592163e-02 -2.558736801147460938e-01 6.957998126745223999e-02 8.204423356801271439e-04 3.286720812320709229e-02 3.446576297283172607e-01 5.743077993392944336e-01
5.330842733383178711e-01 -2.121432125568389893e-01 -5.044131278991699219e-01 1.221862807869911194e-02 -6.088185310363769531e-01 -8.456715941429138184e-02 -1.901268213987350464e-01 -4.769353941082954407e-02
5.278455093502998352e-02 -4.263778626918792725e-01 -2.136865854263305664e-01 3.613064289093017578e-01 3.238032339140772820e-03 7.608435750007629395e-01 2.443978339433670044e-01 2.424690313637256622e-02
2.661163210868835449e-01 -4.093583524227142334e-01 3.218248859047889709e-02 -4.405288696289062500e-01 -1.450434327125549316e-01 6.913460493087768555e-01 -2.595047354698181152e-01 1.291212067008018494e-02
-5.192761495709419250e-02 -1.459437459707260132e-01 -2.141218632459640503e-01 6.235278397798538208e-02 4.796614497900009155e-02 8.327990770339965820e-01 -9.666679054498672485e-02 4.701791703701019287e-01
2.947305701673030853e-02 1.100253462791442871e-01 -9.815543889999389648e-02 3.834947347640991211e-01 -2.645755410194396973e-01 3.845221400260925293e-01 -4.533222317695617676e-01 6.379376649856567383e-01
2.604338526725769043e-01 -3.563445061445236206e-02 -5.200877189636230469e-01 -1.051333174109458923e-01 -5.928336977958679199e-01 2.387918531894683838e-01 2.807591855525970459e-01 4.025682508945465088e-01
6.213166713714599609e-01 -2.390442490577697754e-01 5.389540791511535645e-01 1.798726469278335571e-01 -3.439614772796630859e-01 1.260848492383956909e-01 -2.095110565423965454e-01 2.364236414432525635e-01
4.660238027572631836e-01 6.711654365062713623e-02 -2.850210070610046387e-01 8.112763166427612305e-01 -5.224774777889251709e-02 1.393517255783081055e-01 1.035162284970283508e-01 7.775954157114028931e-02
6.175736784934997559e-01 -4.747387766838073730e-02 -4.060558676719665527e-01 -7.496476918458938599e-02 -1.610521674156188965e-01 -2.359526157379150391e-01 -3.848605155944824219e-01 4.648858904838562012e-01
7.829863429069519043e-01 5.990378186106681824e-02 1.198286488652229309e-01 3.075633645057678223e-01 -1.545524597167968750e-01 3.332985937595367432e-01 -2.140774726867675781e-01 -3.059185147285461426e-01
4.095344841480255127e-01 -3.649880886077880859e-01 -2.841159999370574951e-01 6.456775069236755371e-01 4.606632888317108154e-02 -1.420331150293350220e-01 -1.268465220928192139e-01 4.038047194480895996e-01
4.999301135540008545e-01 1.092655509710311890e-01 -6.776406764984130859e-01 1.290220022201538086e-01 -3.353418707847595215e-01 1.379733979701995850e-01 -3.616311848163604736e-01 -4.419062286615371704e-03
7.203594446182250977e-01 5.764162912964820862e-02 3.808049857616424561e-01 -6.365197151899337769e-02 -1.435666382312774658e-01 2.294564396142959595e-01 -3.907822370529174805e-01 3.205046653747558594e-01
4.374695420265197754e-01 1.991324499249458313e-02 -5.497466921806335449e-01 4.585799295455217361e-03 -3.204041123390197754e-01 3.085735142230987549e-01 4.559071660041809082e-01 3.166288733482360840e-01
-6.170060485601425171e-03 -3.595052957534790039e-01 -3.746479153633117676e-01 4.032530486583709717e-01 -1.486669778823852539e-01 6.743506789207458496e-01 2.488496303558349609e-01 1.701969802379608154e-01
4.178356528282165527e-01 -3.199488520622253418e-01 1.404895037412643433e-01 -1.740843802690505981e-02 -7.062211632728576660e-01 4.449868574738502502e-02 -3.674019277095794678e-01 2.594089210033416748e-01
6.612178087234497070e-01 -5.838383436203002930e-01 -1.844596713781356812e-01 2.933828346431255341e-02 -2.817927002906799316e-01 -1.696371287107467651e-01 2.471131831407546997e-01 1.333751529455184937e-01
-1.061926186084747314e-01 -5.433885455131530762e-01 -7.010003179311752319e-02 1.289961934089660645e-01 4.193029925227165222e-02 6.701424717903137207e-01 1.749345809221267700e-01 4.364020228385925293e-01
8.685165047645568848e-01 -3.563099503517150879e-01 2.799978256225585938e-01 3.597797080874443054e-02 -1.255519092082977295e-01 1.034974828362464905e-01 -1.119487732648849487e-01 4.649882204830646515e-03
4.303731620311737061e-01 -4.529648423194885254e-01 1.266578137874603271e-01 -3.299393355846405029e-01 -4.342954456806182861e-01 5.403289198875427246e-01 -5.948474258184432983e-02 -2.435712702572345734e-02
6.670961380004882812e-01 -3.152973651885986328e-01 -3.120431602001190186e-01 1.208727359771728516e-01 1.539438813924789429e-01 2.427125424146652222e-01 -3.960785865783691406e-01 -3.226498365402221680e-01
-8.121206611394882202e-02 -6.024828553199768066e-01 -2.346538901329040527e-01 5.873418971896171570e-02 5.141802877187728882e-02 3.546479940414428711e-01 -1.032063290476799011e-01 6.579029560089111328e-01
2.135941684246063232e-01 1.781212985515594482e-01 -2.844446301460266113e-01 4.059853255748748779e-01 -7.800649851560592651e-02 2.871488928794860840e-01 -3.233014941215515137e-01 6.955963969230651855e-01
4.097381532192230225e-01 -4.139490425586700439e-01 -2.976557314395904541e-01 1.202113088220357895e-02 2.699096202850341797e-01 3.926063776016235352e-01 4.845784306526184082e-01 3.319790661334991455e-01
1.433047056198120117e-01 -4.967531263828277588e-01 -1.966426670551300049e-01 7.052428722381591797e-01 -5.600715428590774536e-02 7.750507444143295288e-02 -3.331329226493835449e-01 2.766638100147247314e-01
-5.408488586544990540e-02 -2.599069476127624512e-01 -3.736505508422851562e-01 1.790384054183959961e-01 -1.516303867101669312e-01 8.416600823402404785e-01 -4.437262564897537231e-02 1.565285921096801758e-01
6.378896832466125488e-01 1.218870431184768677e-01 -1.082167178392410278e-01 2.555020153522491455e-01 2.195060700178146362e-01 4.728341996669769287e-01 -4.539080858230590820e-01 -1.531677693128585815e-01
2.916024029254913330e-01 -3.187151551246643066e-01 -4.450448974967002869e-02 1.907606720924377441e-01 4.407830834388732910e-01 4.414284229278564453e-01 3.950732052326202393e-01 4.793607294559478760e-01
6.942662000656127930e-01 -3.628875315189361572e-02 1.866227132268249989e-03 -6.733559072017669678e-02 -2.671780288219451904e-01 4.827023446559906006e-01 -3.844523131847381592e-01 -2.448485046625137329e-01
3.369999825954437256e-01 1.086542606353759766e-01 -5.771800279617309570e-01 5.364066362380981445e-01 7.907427847385406494e-02 3.540733754634857178e-01 8.001165837049484253e-02 3.401966989040374756e-01
2.328054606914520264e-01 -7.986207604408264160e-01 -4.278832077980041504e-01 -4.943301901221275330e-02 8.748413622379302979e-02 -3.291747346520423889e-02 -2.940653264522552490e-01 1.651284396648406982e-01
5.203110575675964355e-01 8.126806467771530151e-02 -5.138024687767028809e-01 4.561520740389823914e-02 -3.548612892627716064e-01 1.558092385530471802e-01 4.164998829364776611e-01 3.645862340927124023e-01
8.840867280960083008e-01 -3.097968995571136475e-01 -1.312443614006042480e-01 9.859521873295307159e-03 1.197767406702041626e-01 -5.229397863149642944e-02 -2.895876169204711914e-01 -6.443743407726287842e-02
4.974886775016784668e-01 -5.685688257217407227e-01 -4.138219058513641357e-01 1.080405935645103455e-01 2.651797235012054443e-02 -1.089049279689788818e-01 -4.834315776824951172e-01 -6.605016998946666718e-03
7.913027405738830566e-01 -2.703918218612670898e-01 3.937726914882659912e-01 -9.236378595232963562e-03 -1.399406790733337402e-01 3.085958361625671387e-01 1.710330396890640259e-01 3.897593170404434204e-02
1.765320003032684326e-01 -3.626811206340789795e-01 -2.448836117982864380e-01 -7.903229445219039917e-02 -8.322234153747558594e-01 -2.063288167119026184e-02 -8.567164093255996704e-02 2.659389376640319824e-01
9.838445484638214111e-02 -3.432038128376007080e-01 -3.143146038055419922e-01 5.246058106422424316e-01 3.755782172083854675e-02 6.817028522491455078e-01 1.587131321430206299e-01 8.489792793989181519e-02
7.165570855140686035e-01 -3.055718541145324707e-01 -1.119099482893943787e-01 1.146714091300964355e-01 -1.168964877724647522e-01 4.366774857044219971e-01 3.981548547744750977e-01 6.796486675739288330e-02
5.078432559967041016e-01 -6.545438170433044434e-01 -4.923253059387207031e-01 6.309036165475845337e-02 -5.441746115684509277e-02 -2.146672904491424561e-01 -4.298396036028862000e-02 1.281104832887649536e-01
6.111900806427001953e-01 -6.147127225995063782e-02 5.114747956395149231e-02 -3.854614496231079102e-01 -5.347653850913047791e-02 5.893166065216064453e-01 -3.469199538230895996e-01 3.104844316840171814e-02
7.363050580024719238e-01 -1.393402963876724243e-01 5.079356487840414047e-03 -3.947930037975311279e-01 1.953637897968292236e-01 3.005762100219726562e-01 1.667824536561965942e-01 3.552777171134948730e-01
3.509013950824737549e-01 -2.506272867321968079e-02 -1.485115289688110352e-01 -1.881512850522994995e-01 2.759333252906799316e-01 5.269838571548461914e-01 1.624333709478378296e-01 6.622291803359985352e-01
5.859999060630798340e-01 1.927291005849838257e-01 -4.269531071186065674e-01 8.289407938718795776e-02 -3.009640872478485107e-01 -5.035420134663581848e-02 2.281843721866607666e-01 5.339627861976623535e-01
3.203075528144836426e-01 -2.237706333398818970e-01 -2.624943554401397705e-01 7.963361740112304688e-01 -2.489277720451354980e-01 1.644998490810394287e-01 2.350282967090606689e-01 3.399172797799110413e-03
7.985844612121582031e-01 -2.713589072227478027e-01 3.119009137153625488e-01 -1.185404807329177856e-01 -1.845919042825698853e-01 1.466929614543914795e-01 -2.841542661190032959e-01 2.023772746324539185e-01
7.409446835517883301e-01 2.235010080039501190e-02 -1.177190765738487244e-01 6.458219885826110840e-02 -2.579354047775268555e-01 4.528953507542610168e-02 -5.725648403167724609e-01 1.898960769176483154e-01
5.795863866806030273e-01 -4.482707083225250244e-01 -6.883225869387388229e-03 -4.018574655055999756e-01 3.001690804958343506e-01 2.200156748294830322e-01 4.345199465751647949e-02 4.014967978000640869e-01
4.789331555366516113e-02 -5.712461844086647034e-02 -4.864844307303428650e-02 4.018196761608123779e-01 -1.386121809482574463e-01 3.142495751380920410e-01 -3.935559093952178955e-01 7.468366026878356934e-01
6.340234279632568359e-01 5.532794818282127380e-02 -2.318738698959350586e-01 2.155802398920059204e-01 -4.677232503890991211e-01 1.959549337625503540e-01 -3.932355344295501709e-01 -2.879502773284912109e-01
6.655807495117187500e-01 -1.360112726688385010e-01 1.093544736504554749e-01 -2.726089656352996826e-01 3.815609514713287354e-01 3.226224482059478760e-01 6.248731631785631180e-03 4.500177502632141113e-01
3.012806475162506104e-01 -5.959876179695129395e-01 -2.106591612100601196e-01 2.880921401083469391e-02 -5.224203467369079590e-01 1.739101111888885498e-01 -3.662406802177429199e-01 -2.674349844455718994e-01
7.439445853233337402e-01 -7.873862981796264648e-02 3.054698109626770020e-01 -5.622456595301628113e-02 -1.248264014720916748e-01 -2.365389373153448105e-03 -4.469636678695678711e-01 3.584829568862915039e-01
7.774059772491455078e-01 4.225466027855873108e-02 4.174966514110565186e-01 1.332718729972839355e-01 -2.989866584539413452e-02 1.159062236547470093e-02 -2.397504299879074097e-01 3.785251379013061523e-01
-6.905723363161087036e-02 -4.862360358238220215e-01 -9.848447144031524658e-02 2.889057695865631104e-01 -1.040387619286775589e-02 3.415822684764862061e-01 -7.955076545476913452e-02 7.365629076957702637e-01
2.801347374916076660e-01 -7.061735987663269043e-01 -3.984551727771759033e-01 2.972612679004669189e-01 6.271060090512037277e-03 -1.400358229875564575e-01 -3.728858232498168945e-01 1.304578483104705811e-01
4.493397474288940430e-01 -3.244776725769042969e-01 -5.355324745178222656e-01 1.459585577249526978e-01 -2.947899885475635529e-02 2.986821234226226807e-01 5.387601852416992188e-01 6.607984751462936401e-02
4.497036933898925781e-01 -1.890554875135421753e-01 4.147888123989105225e-01 3.113355934619903564e-01 -4.238345026969909668e-01 4.171917438507080078e-01 3.731434941291809082e-01 1.115581206977367401e-02
-7.333989441394805908e-02 -3.703430294990539551e-01 3.251583129167556763e-02 1.404112577438354492e-01 -1.372573897242546082e-02 8.007477521896362305e-01 1.725693494081497192e-01 4.068528413772583008e-01
6.986106932163238525e-02 -2.097977846860885620e-01 -1.448479387909173965e-02 4.029595255851745605e-01 2.113012373447418213e-01 4.664114713668823242e-01 -1.804735660552978516e-01 7.026802897453308105e-01
-4.337969422340393066e-02 -4.910050332546234131e-01 -1.179598420858383179e-01 2.864446938037872314e-01 9.569388814270496368e-03 2.791064977645874023e-01 -3.381578326225280762e-01 6.846345663070678711e-01
3.261546194553375244e-01 -6.139972805976867676e-01 -3.536443114280700684e-01 5.846491456031799316e-01 8.296530693769454956e-02 -4.803097993135452271e-02 -5.521354079246520996e-02 1.936815232038497925e-01
2.078476101160049438e-01 2.023117542266845703e-01 -1.836597770452499390e-01 5.007314682006835938e-01 -8.800778537988662720e-02 3.091987967491149902e-01 -3.083509206771850586e-01 6.580096483230590820e-01
1.896515637636184692e-01 8.017439395189285278e-02 -2.029760181903839111e-01 4.256347119808197021e-01 -1.032461896538734436e-01 2.739624679088592529e-01 -3.580121994018554688e-01 7.220472693443298340e-01
4.337162077426910400e-01 -3.597005307674407959e-01 2.946522645652294159e-02 -1.218703016638755798e-01 -6.928424239158630371e-01 3.796209394931793213e-01 1.878000348806381226e-01 -8.586980402469635010e-02
7.129393219947814941e-01 -1.860058605670928955e-01 -4.633823931217193604e-01 2.901267409324645996e-01 1.185593288391828537e-02 1.521984189748764038e-01 2.644588351249694824e-01 -2.549102902412414551e-01
5.444872379302978516e-01 6.239441037178039551e-02 -3.248707056045532227e-01 -2.339567244052886963e-01 -1.163636520504951477e-01 4.048218205571174622e-02 1.394612342119216919e-01 7.104471325874328613e-01
4.317793548107147217e-01 -1.527158766984939575e-01 -1.294351369142532349e-01 -5.769297480583190918e-01 8.751447498798370361e-02 3.678557276725769043e-01 -2.957375943660736084e-01 4.584819674491882324e-01
7.882597446441650391e-01 -9.251971542835235596e-02 -5.945686250925064087e-03 1.195534132421016693e-02 -2.358902990818023682e-02 4.688110053539276123e-01 2.567200064659118652e-01 -2.892458438873291016e-01
6.443338990211486816e-01 -4.740901887416839600e-01 5.354223027825355530e-02 3.525870852172374725e-03 -5.195993557572364807e-02 4.530811309814453125e-01 2.958031594753265381e-01 -2.484175711870193481e-01
6.960656046867370605e-01 -1.468518823385238647e-01 1.713449656963348389e-01 9.715730696916580200e-02 -2.301937714219093323e-02 -1.323964148759841919e-01 -5.425775647163391113e-01 3.777292370796203613e-01
3.019789755344390869e-01 5.353617295622825623e-02 1.198882237076759338e-01 2.484721690416336060e-01 1.919537633657455444e-01 5.797501206398010254e-01 -6.495145559310913086e-01 1.870966404676437378e-01
2.619186341762542725e-01 -2.513205707073211670e-01 5.436637401580810547e-01 1.957467496395111084e-01 -5.541643500328063965e-01 2.798745930194854736e-01 -1.839582771062850952e-01 3.392355740070343018e-01
4.466933310031890869e-01 -5.763416290283203125e-01 -3.680296540260314941e-01 3.038876354694366455e-01 -3.550197780132293701e-01 -2.596582174301147461e-01 1.728599965572357178e-01 1.309956163167953491e-01
5.894969105720520020e-01 2.798401117324829102e-01 -5.247580409049987793e-01 1.437758803367614746e-01 -1.611926406621932983e-01 2.094561457633972168e-01 -4.320392906665802002e-01 1.470633894205093384e-01
2.051418274641036987e-01 -2.385716438293457031e-01 -3.970632851123809814e-01 6.656512618064880371e-01 -1.561542749404907227e-01 8.646971732378005981e-02 -1.634409427642822266e-01 4.916049838066101074e-01
3.703927993774414062e-01 -2.100669443607330322e-01 2.173743844032287598e-01 -4.774873852729797363e-01 -7.252948731184005737e-02 6.532964706420898438e-01 -1.437679529190063477e-01 3.011797666549682617e-01
5.748638510704040527e-01 8.540630340576171875e-02 -6.444931030273437500e-02 -1.680621802806854248e-01 -3.518102169036865234e-01 3.396344184875488281e-01 -6.236522793769836426e-01 4.212665185332298279e-02
3.737370297312736511e-02 -4.637188017368316650e-01 -2.990886867046356201e-01 5.149796605110168457e-01 -6.162006407976150513e-02 6.279691457748413086e-01 -4.486711323261260986e-02 -1.695719361305236816e-01
6.084288954734802246e-01 3.545065969228744507e-02 -3.500352799892425537e-01 -1.959674209356307983e-01 -2.038422524929046631e-01 -1.329309791326522827e-01 6.526450812816619873e-02 6.357262134552001953e-01
6.050124168395996094e-01 2.401466295123100281e-02 -7.167165279388427734e-01 1.537143439054489136e-01 -1.546774655580520630e-01 1.136345714330673218e-01 -2.400640845298767090e-01 4.004772752523422241e-02
3.598746359348297119e-01 -4.400953948497772217e-01 4.659625291824340820e-01 1.543760001659393311e-01 -5.375627875328063965e-01 1.008502617478370667e-01 -1.352553218603134155e-01 3.441148698329925537e-01
6.009209752082824707e-01 -8.063771575689315796e-02 4.986566901206970215e-01 3.794396221637725830e-01 -6.626319140195846558e-02 2.171621769666671753e-01 -3.494795262813568115e-01 2.570454478263854980e-01
7.442826628684997559e-01 -2.589939236640930176e-01 8.053012192249298096e-02 -3.570007979869842529e-01 -8.717992901802062988e-02 4.284176826477050781e-01 2.157998532056808472e-01 8.555207401514053345e-02
5.223597981967031956e-04 -3.375940918922424316e-01 -2.985319793224334717e-01 3.985899984836578369e-01 -1.113424599170684814e-01 7.259562015533447266e-01 2.604349553585052490e-01 1.754955500364303589e-01
2.255648672580718994e-01 -2.299428172409534454e-02 -3.538774251937866211e-01 4.935313463211059570e-01 1.247178241610527039e-01 3.728974461555480957e-01 4.095024242997169495e-02 6.507728695869445801e-01
2.195776700973510742e-01 -8.622817397117614746e-01 -2.973405122756958008e-01 -8.190819621086120605e-02 1.853125244379043579e-01 3.159037791192531586e-03 -1.312846690416336060e-01 2.480907738208770752e-01
3.055807054042816162e-01 -4.068326354026794434e-01 3.488158881664276123e-01 1.670059114694595337e-01 -6.230988502502441406e-01 7.749360054731369019e-02 -2.906751930713653564e-01 3.358494937419891357e-01
2.410565316677093506e-01 -7.680318504571914673e-02 -5.892129540443420410e-01 -1.368721872568130493e-01 -5.310721397399902344e-01 2.965171039104461670e-01 2.675980925559997559e-01 3.584949374198913574e-01
5.212975144386291504e-01 -1.542751789093017578e-01 -2.530955523252487183e-02 -3.188802897930145264e-01 -5.075378417968750000e-01 5.519228577613830566e-01 1.850130707025527954e-01 -7.536386698484420776e-02
7.499241232872009277e-01 -4.781928658485412598e-02 1.837954819202423096e-01 4.997071996331214905e-02 -6.184329986572265625e-01 1.829788438044488430e-03 -1.188799366354942322e-01 4.953964799642562866e-02
5.840170979499816895e-01 3.115431591868400574e-02 -5.795004367828369141e-01 -3.950926661491394043e-01 -3.018709830939769745e-03 2.450105100870132446e-01 -1.877132356166839600e-01 2.660057842731475830e-01
-4.185011237859725952e-02 -1.897576600313186646e-01 -1.938855350017547607e-01 -2.269342541694641113e-02 -1.341312378644943237e-01 8.578907847404479980e-01 1.590961962938308716e-01 3.805977702140808105e-01
2.097976803779602051e-01 -5.762936472892761230e-01 -3.072160482406616211e-01 -2.763284146785736084e-01 -5.916079282760620117e-01 3.102336823940277100e-01 -2.805951610207557678e-02 -7.809861004352569580e-02
2.073168009519577026e-01 -4.800408482551574707e-01 -2.849218845367431641e-01 7.501596808433532715e-01 -2.374112755060195923e-01 3.493922203779220581e-02 -1.045441031455993652e-01 1.189388483762741089e-01
1.142808124423027039e-01 -6.006314978003501892e-02 -3.583573997020721436e-01 5.956948399543762207e-01 -2.178150601685047150e-02 4.070532619953155518e-01 4.062929376959800720e-02 5.764047503471374512e-01
2.719959020614624023e-01 -3.244537711143493652e-01 -3.472597301006317139e-01 7.523182034492492676e-01 -3.280169069766998291e-01 1.276152580976486206e-01 9.977377951145172119e-03 -1.009743735194206238e-01
9.199107438325881958e-02 -6.806986331939697266e-01 -5.127552151679992676e-01 -2.916456758975982666e-01 -6.287579983472824097e-02 1.920403838157653809e-01 -5.538770556449890137e-02 3.692034482955932617e-01
5.362681150436401367e-01 -3.488982319831848145e-01 4.576692357659339905e-02 -4.885855019092559814e-01 2.165774852037429810e-01 4.014982879161834717e-01 4.220385104417800903e-02 3.741500079631805420e-01
8.885390758514404297e-01 -1.860070973634719849e-01 1.229350417852401733e-01 -3.648204728960990906e-02 -2.274011522531509399e-01 -1.578043848276138306e-01 -2.614699006080627441e-01 1.203153654932975769e-01
3.404659032821655273e-01 6.576848775148391724e-02 -2.642334103584289551e-01 7.905644774436950684e-01 -1.297128945589065552e-01 2.232228368520736694e-01 4.557218775153160095e-02 3.409034311771392822e-01
4.543003737926483154e-01 -4.961795210838317871e-01 1.053803488612174988e-01 -2.139593102037906647e-02 4.649807512760162354e-01 2.046883255243301392e-01 1.309849023818969727e-01 5.104828476905822754e-01
2.035911977291107178e-01 1.013499721884727478e-01 -6.071113944053649902e-01 -5.435009673237800598e-02 -4.034319519996643066e-01 3.324523270130157471e-01 1.853807568550109863e-01 5.187414288520812988e-01
7.172144949436187744e-02 1.806421875953674316e-01 -4.488756954669952393e-01 5.148100256919860840e-01 -3.449735641479492188e-01 4.349151551723480225e-01 -2.610224485397338867e-02 4.322803914546966553e-01
4.656772017478942871e-01 -1.526324301958084106e-01 -8.024274110794067383e-01 4.641484469175338745e-02 -2.557028234004974365e-01 1.343704611063003540e-01 -1.742543280124664307e-01 -2.484196156729012728e-04
-6.353783607482910156e-02 -3.075721561908721924e-01 -3.445924222469329834e-01 3.746393322944641113e-01 1.385166123509407043e-02 6.812598705291748047e-01 -2.569372300058603287e-03 4.218414723873138428e-01
5.460706949234008789e-01 -6.517543643712997437e-02 -1.420141309499740601e-01 1.512643545866012573e-01 -4.531270265579223633e-01 2.102078795433044434e-01 -6.196172237396240234e-01 -1.451654285192489624e-01
4.894842505455017090e-01 -7.383447140455245972e-02 -2.803154587745666504e-01 -1.067112013697624207e-01 3.651590347290039062e-01 4.645229578018188477e-01 3.331910073757171631e-01 4.526045024394989014e-01
7.786749005317687988e-01 -1.025168821215629578e-01 3.393775522708892822e-01 -9.395656175911426544e-03 -3.242598176002502441e-01 1.689083725214004517e-01 -3.315740227699279785e-01 1.558030396699905396e-01
1.743943057954311371e-02 -2.952852249145507812e-01 -3.819030821323394775e-01 4.291945397853851318e-01 -2.985379695892333984e-01 6.852914690971374512e-01 -3.291078656911849976e-02 -1.503730118274688721e-01
5.348247885704040527e-01 2.103530019521713257e-01 -6.248408555984497070e-01 -1.215886324644088745e-01 -2.955119013786315918e-01 2.628720402717590332e-01 -3.156745135784149170e-01 9.178882092237472534e-02
-1.440780162811279297e-01 -3.077519834041595459e-01 -1.864413172006607056e-01 1.067534461617469788e-01 -3.951759934425354004e-01 7.817920446395874023e-01 1.377729028463363647e-01 2.280991077423095703e-01
1.435917764902114868e-01 -1.769128590822219849e-01 -6.061595678329467773e-01 -1.135679110884666443e-01 -4.333935976028442383e-01 2.593303918838500977e-01 1.740448027849197388e-01 5.313965678215026855e-01
1.154212728142738342e-01 -3.041803836822509766e-01 -4.647601842880249023e-01 3.796018660068511963e-01 5.150160286575555801e-03 7.193009257316589355e-01 1.833253353834152222e-02 -1.276562213897705078e-01
6.997069716453552246e-01 -3.855162262916564941e-01 -4.235836565494537354e-01 -1.166785731911659241e-01 -9.975244849920272827e-02 2.584105432033538818e-01 2.500012814998626709e-01 -1.718229502439498901e-01
7.996675968170166016e-01 1.049765478819608688e-02 -1.398676633834838867e-01 -2.394467145204544067e-01 4.283620417118072510e-02 4.045018255710601807e-01 -3.400803506374359131e-01 -4.911733791232109070e-02
-6.336023658514022827e-02 -2.534768283367156982e-01 -6.061651185154914856e-02 2.840785384178161621e-01 3.212518990039825439e-02 4.822431802749633789e-01 -2.842701971530914307e-01 7.300411462783813477e-01
4.890543222427368164e-01 -3.969014585018157959e-01 2.188664823770523071e-01 4.377871155738830566e-01 -2.304179668426513672e-01 3.095218837261199951e-01 -3.088281154632568359e-01 -3.456359803676605225e-01
6.048085093498229980e-01 2.439158260822296143e-01 -5.954149961471557617e-01 1.872805356979370117e-01 -2.532872557640075684e-01 2.356293350458145142e-01 -2.437982708215713501e-01 -7.749493420124053955e-02
4.214517474174499512e-01 -7.330536842346191406e-01 -4.529219567775726318e-01 8.686171472072601318e-02 2.349934130907058716e-01 4.087529703974723816e-02 -1.021345034241676331e-01 -7.073445618152618408e-02
3.700836896896362305e-01 -5.359377264976501465e-01 -1.022282429039478302e-02 -4.396448433399200439e-01 -1.703722625970840454e-01 5.887381434440612793e-01 -7.591656595468521118e-02 -3.184411674737930298e-02
6.530799269676208496e-01 -1.587730944156646729e-01 -1.488626003265380859e-01 9.830269217491149902e-02 -6.827154010534286499e-02 2.279647141695022583e-01 5.893409252166748047e-01 3.354143202304840088e-01
5.844794586300849915e-02 -2.451131939888000488e-01 -3.935414552688598633e-01 5.894014835357666016e-01 -1.101725026965141296e-01 5.514376163482666016e-01 2.603865861892700195e-01 2.240796536207199097e-01
3.451513350009918213e-01 -1.567031256854534149e-02 5.494823455810546875e-01 -6.580982357263565063e-02 -3.237028419971466064e-02 5.612946748733520508e-01 6.961417198181152344e-02 5.034059286117553711e-01
6.232877969741821289e-01 -3.807663917541503906e-01 1.124738752841949463e-01 -4.264054298400878906e-01 1.744884401559829712e-01 1.632177978754043579e-01 -1.520318072289228439e-02 4.634003937244415283e-01
8.006656765937805176e-01 1.429557949304580688e-01 -1.931960284709930420e-01 3.864184916019439697e-01 -8.972955495119094849e-02 -3.477872908115386963e-02 -3.757674992084503174e-01 3.730759769678115845e-02
8.629878163337707520e-01 -1.179871782660484314e-01 2.387739270925521851e-01 2.342736721038818359e-01 -9.210830926895141602e-02 2.574670016765594482e-01 -2.770987048279494047e-04 -2.337960153818130493e-01
5.548211336135864258e-01 1.678034961223602295e-01 -3.503995835781097412e-01 3.958144187927246094e-01 -4.301455318927764893e-01 -1.319086253643035889e-01 1.940418481826782227e-01 3.801173269748687744e-01
3.563416004180908203e-01 -3.795399665832519531e-01 3.158400952816009521e-01 4.692185819149017334e-01 -1.834613531827926636e-01 4.848906695842742920e-01 -2.501119375228881836e-01 -2.787759006023406982e-01
4.109615087509155273e-01 -4.749310314655303955e-01 1.914027631282806396e-01 -9.784404188394546509e-02 7.841691374778747559e-02 -1.322624646127223969e-02 2.630583941936492920e-01 6.955708265304565430e-01
3.389719128608703613e-01 -7.325587868690490723e-01 -3.490799069404602051e-01 -5.678581446409225464e-02 3.221843764185905457e-02 2.225265949964523315e-01 3.567268848419189453e-01 2.134577035903930664e-01
5.411653518676757812e-01 -6.802935004234313965e-01 -1.748065464198589325e-02 6.544453091919422150e-03 -4.207814335823059082e-01 7.735990732908248901e-02 -1.792181134223937988e-01 -1.697990000247955322e-01
4.965806603431701660e-01 5.190453678369522095e-02 1.858844608068466187e-01 3.287652432918548584e-01 -6.962066888809204102e-01 2.235603779554367065e-01 -2.537046670913696289e-01 -9.499908983707427979e-02
6.634355187416076660e-01 -7.022144645452499390e-02 5.327021703124046326e-02 1.545815616846084595e-01 1.009162589907646179e-01 1.202962994575500488e-01 -6.770713329315185547e-01 2.123871743679046631e-01
8.291096091270446777e-01 -1.098688244819641113e-01 1.632172847166657448e-03 -1.084671020507812500e-01 -4.770950675010681152e-01 -1.454641819000244141e-01 -8.740212768316268921e-02 1.797773092985153198e-01
2.036235481500625610e-01 -2.422668039798736572e-01 2.362837828695774078e-02 -5.075668096542358398e-01 -5.228158086538314819e-02 7.567960023880004883e-01 2.143545448780059814e-02 2.563768029212951660e-01
6.374118924140930176e-01 -6.918978691101074219e-02 2.538453340530395508e-01 -2.671914547681808472e-02 -2.023102343082427979e-01 3.471760451793670654e-01 -5.985194444656372070e-01 6.388511508703231812e-02
6.236518025398254395e-01 -3.022538125514984131e-01 -3.164921700954437256e-01 -3.235832750797271729e-01 3.598683476448059082e-01 2.848932147026062012e-01 1.353366822004318237e-01 2.929886281490325928e-01
7.322028875350952148e-01 1.527436077594757080e-01 -1.616417616605758667e-01 1.256116628646850586e-01 -5.663759708404541016e-01 1.567297726869583130e-01 -1.425034403800964355e-01 -1.816281825304031372e-01
7.030228376388549805e-01 -6.147329509258270264e-02 -2.782702632248401642e-02 2.835302054882049561e-01 -1.393748819828033447e-01 7.849235087633132935e-02 -6.284756064414978027e-01 -1.575642265379428864e-02
7.016059756278991699e-01 3.145319223403930664e-01 -5.213637948036193848e-01 -2.027629874646663666e-02 -1.540731489658355713e-01 2.310036867856979370e-01 -8.065807074308395386e-02 2.301746755838394165e-01
5.285431146621704102e-01 -2.036283016204833984e-01 -4.202915728092193604e-01 2.117474079132080078e-01 -4.557963013648986816e-01 7.765878736972808838e-02 -3.402662277221679688e-01 -3.579571843147277832e-01
2.188724279403686523e-01 -4.469701275229454041e-02 -3.438403010368347168e-01 5.307425856590270996e-01 -2.342837676405906677e-02 1.720502674579620361e-01 -2.345031499862670898e-01 6.819392442703247070e-01
7.273919582366943359e-01 1.435117237269878387e-02 -1.083193793892860413e-01 -1.315261572599411011e-01 2.039480209350585938e-02 5.110646486282348633e-01 -3.752532303333282471e-01 -1.981028467416763306e-01
7.368232607841491699e-01 1.942041218280792236e-01 -3.985417187213897705e-01 2.954334318637847900e-01 -8.355229347944259644e-02 5.978830158710479736e-02 -4.028362035751342773e-01 2.067590877413749695e-02
7.200666666030883789e-01 -8.852191269397735596e-03 8.224947005510330200e-02 1.566713154315948486e-01 -5.711535215377807617e-01 1.912247985601425171e-01 -2.076455354690551758e-01 -2.102730274200439453e-01
4.743804037570953369e-01 -9.654570370912551880e-02 -1.018956974148750305e-01 -5.401068329811096191e-01 -1.003096699714660645e-01 6.432769298553466797e-01 7.064706832170486450e-02 1.862415522336959839e-01
1.545980870723724365e-01 -6.885770559310913086e-01 -5.397177115082740784e-02 3.849935829639434814e-01 -1.293285191059112549e-01 2.001813203096389771e-01 3.907433748245239258e-01 3.759644925594329834e-01
8.485652208328247070e-01 2.139464169740676880e-01 -1.684110164642333984e-01 2.324217557907104492e-01 7.672407478094100952e-02 2.524286806583404541e-01 -2.419919073581695557e-01 -1.536715477705001831e-01
4.786869883537292480e-01 -8.074636459350585938e-01 7.560067623853683472e-02 -6.597372144460678101e-02 -8.706315606832504272e-02 -8.675378561019897461e-02 -2.067921310663223267e-01 2.256633341312408447e-01
8.370146155357360840e-01 -4.132343828678131104e-01 2.831502854824066162e-01 2.056471258401870728e-01 -3.377032652497291565e-02 1.554064569063484669e-03 4.202380031347274780e-02 5.718551948666572571e-02
3.626251816749572754e-01 -1.029716134071350098e-01 -4.101176559925079346e-01 3.241816163063049316e-01 -3.406178653240203857e-01 -1.649465560913085938e-01 2.451515942811965942e-01 6.174806952476501465e-01
7.470878958702087402e-01 -8.106398582458496094e-02 2.111998349428176880e-01 3.475577533245086670e-01 -3.802664279937744141e-01 2.248942703008651733e-01 -1.849862337112426758e-01 -2.012127935886383057e-01
-5.424160137772560120e-02 -5.184274911880493164e-01 -1.401452124118804932e-01 3.606897890567779541e-01 1.164674386382102966e-01 6.527701616287231445e-01 3.099901787936687469e-02 3.713738918304443359e-01
6.793823242187500000e-01 -7.809744775295257568e-02 -3.540828591212630272e-03 -2.681259810924530029e-01 1.582981050014495850e-01 6.419549584388732910e-01 -1.906055957078933716e-02 -1.513556391000747681e-01
2.374211698770523071e-01 1.170260161161422729e-01 -3.642215430736541748e-01 6.707558631896972656e-01 -3.850785195827484131e-01 2.438536584377288818e-01 1.787697374820709229e-01 3.281104266643524170e-01
4.351990222930908203e-01 -3.612872958183288574e-01 5.877105146646499634e-02 1.931213773787021637e-02 3.048112690448760986e-01 2.944253087043762207e-01 -2.654308974742889404e-01 6.528372764587402344e-01
4.225564301013946533e-01 -5.228072404861450195e-01 -3.354553878307342529e-01 -2.135404944419860840e-01 -5.644723176956176758e-01 -1.229315400123596191e-01 1.531613022089004517e-01 1.810781955718994141e-01
1.215100809931755066e-01 9.709665179252624512e-02 -1.331869661808013916e-01 2.843911051750183105e-01 -3.885240852832794189e-01 6.752020120620727539e-01 2.501113414764404297e-01 4.558354020118713379e-01
3.783525228500366211e-01 -4.528369307518005371e-01 -3.451798558235168457e-01 2.303667515516281128e-01 -2.616221606731414795e-01 2.636530995368957520e-01 5.456313490867614746e-01 2.095174640417098999e-01
3.006295561790466309e-01 -9.074793756008148193e-02 -2.887435257434844971e-01 -3.428113758563995361e-01 2.675804495811462402e-01 5.119675993919372559e-01 5.077769234776496887e-02 6.034945845603942871e-01
4.562816917896270752e-01 -4.211884737014770508e-01 2.245963364839553833e-01 5.309742093086242676e-01 -2.145419865846633911e-01 3.135430812835693359e-01 -2.665357291698455811e-01 -2.581692039966583252e-01
5.809648036956787109e-01 -2.324814945459365845e-01 2.459551692008972168e-01 1.581893265247344971e-01 2.886291146278381348e-01 4.030674397945404053e-01 -5.460521206259727478e-02 5.236055254936218262e-01
5.939078330993652344e-01 4.186862707138061523e-02 -2.142953872680664062e-01 -1.651643961668014526e-01 -1.217819228768348694e-01 -1.317439973354339600e-01 -8.049659430980682373e-03 7.348921298980712891e-01
3.930066227912902832e-01 -7.891385257244110107e-02 2.262328714132308960e-01 5.126872062683105469e-01 2.261640131473541260e-01 1.861409842967987061e-01 -5.947234034538269043e-01 2.929070591926574707e-01
7.844079732894897461e-01 -1.315044891089200974e-02 4.738096892833709717e-02 -3.151604235172271729e-01 1.217311844229698181e-01 3.778255879878997803e-01 2.470638751983642578e-01 2.536707222461700439e-01
3.807995617389678955e-01 -4.007217884063720703e-01 4.207015782594680786e-02 -3.930084109306335449e-01 -5.007010102272033691e-01 5.339713692665100098e-01 -4.826723411679267883e-02 5.614607129245996475e-03
7.327498197555541992e-01 -1.134885326027870178e-01 1.182985305786132812e-01 -4.105128720402717590e-02 -4.158441722393035889e-01 2.758611142635345459e-01 -4.289288818836212158e-01 -3.889148309826850891e-02
1.384184658527374268e-01 -2.358662039041519165e-01 -4.697940945625305176e-01 3.399656713008880615e-01 1.763929612934589386e-02 7.428702116012573242e-01 1.883662641048431396e-01 3.570759668946266174e-02
5.178234577178955078e-01 -5.352666974067687988e-01 -8.120696246623992920e-02 -1.608746312558650970e-02 -5.814197063446044922e-01 5.720212310552597046e-02 -2.252628952264785767e-01 -2.154778242111206055e-01
8.028044700622558594e-01 1.953910738229751587e-01 -3.086787164211273193e-01 3.214761614799499512e-01 -1.362726539373397827e-01 7.690562307834625244e-02 -2.977300882339477539e-01 -7.463183254003524780e-02
7.008000016212463379e-01 3.241232410073280334e-02 1.981663405895233154e-01 1.344251334667205811e-01 -2.536817193031311035e-01 6.225222256034612656e-03 -5.700297355651855469e-01 2.473091632127761841e-01
6.210535168647766113e-01 1.359957605600357056e-01 -6.272708773612976074e-01 -1.795488297939300537e-01 -1.407607793807983398e-01 6.623104959726333618e-02 -2.440519481897354126e-01 2.938190698623657227e-01
5.986012220382690430e-01 -8.781263977289199829e-02 5.086507201194763184e-01 -5.378396064043045044e-02 -3.171847164630889893e-01 2.567999958992004395e-01 -2.898826897144317627e-01 3.489455878734588623e-01
3.230941295623779297e-01 -1.884872764348983765e-01 -2.669602632522583008e-01 -4.444944858551025391e-01 1.917342245578765869e-01 3.005927205085754395e-01 -7.956537604331970215e-02 6.766025424003601074e-01
6.629782319068908691e-01 2.017963677644729614e-01 1.362412571907043457e-01 1.823286563158035278e-01 -3.209469839930534363e-02 4.532903134822845459e-01 4.658754169940948486e-01 2.106905430555343628e-01
3.957536816596984863e-01 -4.594804346561431885e-01 7.957775890827178955e-02 1.662823706865310669e-01 2.243510782718658447e-01 2.123647630214691162e-01 4.596242308616638184e-01 5.399885773658752441e-01
5.826106667518615723e-01 -2.944197654724121094e-01 -2.591294944286346436e-01 -4.897884726524353027e-01 2.746165692806243896e-01 2.828637659549713135e-01 -1.286101043224334717e-01 3.080165684223175049e-01
3.033541142940521240e-01 -4.065504670143127441e-01 3.172507882118225098e-01 7.374940067529678345e-02 4.275662451982498169e-02 1.684819310903549194e-01 -5.826440453529357910e-01 5.166407227516174316e-01
6.494742035865783691e-01 -2.636811137199401855e-01 -7.242902368307113647e-02 -2.259298712015151978e-01 -9.784326702356338501e-02 5.376389622688293457e-01 3.826663494110107422e-01 -8.545709401369094849e-02
4.724950194358825684e-01 1.672980934381484985e-01 -6.952664852142333984e-01 1.768927276134490967e-01 -2.809224724769592285e-01 1.106748208403587341e-01 -3.110694885253906250e-01 2.148083746433258057e-01
4.999661445617675781e-01 -2.091640979051589966e-01 -1.682673692703247070e-01 -4.506159573793411255e-02 2.224843949079513550e-01 4.731447100639343262e-01 5.269050598144531250e-01 3.534764647483825684e-01
8.883629739284515381e-02 -7.082468867301940918e-01 -4.400224983692169189e-01 2.036162167787551880e-01 -2.138535678386688232e-01 2.172837033867835999e-03 2.691377401351928711e-01 3.704618811607360840e-01
7.731747031211853027e-01 -3.086624443531036377e-01 -2.702774703502655029e-01 1.784593611955642700e-01 -3.533324301242828369e-01 -1.612487621605396271e-02 8.740689605474472046e-02 -2.632242143154144287e-01
9.231317788362503052e-02 -1.551654785871505737e-01 -1.360554546117782593e-01 -1.039121374487876892e-01 -3.312077820301055908e-01 5.144318938255310059e-01 4.938147962093353271e-01 5.655981898307800293e-01
3.015359640121459961e-01 -5.651788711547851562e-01 -4.913124442100524902e-01 2.592374384403228760e-01 -2.820118069648742676e-01 4.370998591184616089e-02 -3.582915663719177246e-01 -2.669138014316558838e-01
6.875736117362976074e-01 -3.063571453094482422e-01 8.027900755405426025e-02 -4.095213115215301514e-01 1.405091136693954468e-01 1.908430904150009155e-01 4.219239950180053711e-02 4.486553370952606201e-01
6.732068061828613281e-01 -2.897321879863739014e-01 -2.328538745641708374e-01 -1.459995657205581665e-01 -5.456329584121704102e-01 3.272356092929840088e-02 -2.871289253234863281e-01 -7.798644155263900757e-02
3.831563889980316162e-01 -7.490198016166687012e-01 -6.347443908452987671e-02 -1.081858277320861816e-01 -4.668955504894256592e-01 1.640383452177047729e-01 1.576085537672042847e-01 -8.177267760038375854e-02
2.690689824521541595e-02 -7.167825102806091309e-01 -2.091338783502578735e-01 2.641944885253906250e-01 9.295292943716049194e-02 1.067133340984582901e-02 -2.134643048048019409e-01 5.635972619056701660e-01
7.526243925094604492e-01 -5.188452005386352539e-01 -8.733384311199188232e-02 2.158869653940200806e-01 -1.686839312314987183e-01 -3.517840802669525146e-02 2.734245061874389648e-01 -7.529369741678237915e-02
2.392951548099517822e-01 -1.566440016031265259e-01 -5.489677190780639648e-01 6.859198808670043945e-01 -2.277907878160476685e-01 1.509292721748352051e-01 1.139999646693468094e-02 2.674897015094757080e-01
6.273794174194335938e-01 -5.549409389495849609e-01 3.058502376079559326e-01 -2.800315320491790771e-01 -5.777763947844505310e-02 3.051920235157012939e-01 -1.094764769077301025e-01 1.341942995786666870e-01
6.724579334259033203e-01 1.944711506366729736e-01 -5.334157347679138184e-01 1.246025636792182922e-01 -3.386282920837402344e-01 -2.993652410805225372e-02 -2.190842479467391968e-01 2.153134793043136597e-01
7.912510633468627930e-01 -1.733884066343307495e-01 -2.675111293792724609e-01 -1.348143792711198330e-03 4.272643476724624634e-02 4.243204891681671143e-01 1.210033297538757324e-01 -2.752796709537506104e-01
6.706361770629882812e-01 2.811282277107238770e-01 1.035902500152587891e-01 2.301239371299743652e-01 -5.518627166748046875e-01 2.141601294279098511e-01 -2.389665693044662476e-01 2.022546483203768730e-03
9.396087527275085449e-01 -8.591439574956893921e-02 1.293036341667175293e-01 9.692868590354919434e-02 1.608554390259087086e-03 4.063486680388450623e-02 -2.863115370273590088e-01 3.409274155274033546e-03
6.494640707969665527e-01 -2.680031657218933105e-01 5.632977187633514404e-02 -2.069535255432128906e-01 -2.730161249637603760e-01 5.942742228507995605e-01 1.147926896810531616e-01 -1.396101564168930054e-01
1.724359989166259766e-01 -4.304689764976501465e-01 -5.429282784461975098e-01 4.760266840457916260e-01 -3.024728596210479736e-01 5.532954260706901550e-02 2.383888214826583862e-01 3.349767327308654785e-01
2.045864313840866089e-01 -3.062596917152404785e-01 -9.657737612724304199e-02 2.947776615619659424e-01 -3.034199476242065430e-01 8.822017163038253784e-02 -7.639630436897277832e-01 2.909334897994995117e-01
4.232611656188964844e-01 1.442084759473800659e-01 -2.362189143896102905e-01 3.290721401572227478e-02 -4.549713730812072754e-01 2.257859259843826294e-01 -6.813212633132934570e-01 1.448960602283477783e-01
5.771326422691345215e-01 -3.185251951217651367e-01 -1.399802267551422119e-01 -3.988491892814636230e-01 2.667216658592224121e-01 4.155463278293609619e-01 2.437725812196731567e-01 2.890334129333496094e-01
5.860041379928588867e-01 1.626688092947006226e-01 -1.185380145907402039e-01 1.934205740690231323e-01 -6.454595923423767090e-01 3.262675404548645020e-01 -1.427201628684997559e-01 -1.877168864011764526e-01
5.790581703186035156e-01 -6.044828146696090698e-02 -6.302945613861083984e-01 9.842232614755630493e-02 -3.141587674617767334e-01 6.301206536591053009e-03 -3.938869237899780273e-01 1.403947547078132629e-02
-9.451520442962646484e-02 -2.517682909965515137e-01 -3.768580555915832520e-01 3.216880261898040771e-01 -4.069383442401885986e-01 7.079461216926574707e-01 5.931556224822998047e-02 1.089478209614753723e-01
5.486049056053161621e-01 -4.058746397495269775e-01 -2.337670475244522095e-01 -1.785849332809448242e-01 -3.305818438529968262e-01 4.211082160472869873e-01 3.581660687923431396e-01 -1.812714636325836182e-01
4.302163124084472656e-01 -4.796476066112518311e-01 1.426302492618560791e-01 1.416995525360107422e-01 1.830886453390121460e-01 -4.010156914591789246e-02 -4.886948168277740479e-01 5.200747251510620117e-01
6.946930885314941406e-01 -2.966203391551971436e-01 3.430615738034248352e-02 -3.076817393302917480e-01 3.043666481971740723e-01 2.227787077426910400e-01 8.244716376066207886e-02 4.295414984226226807e-01
7.311511635780334473e-01 -4.278824627399444580e-01 -2.964310050010681152e-01 -6.811565905809402466e-02 -1.583823002874851227e-02 1.693794727325439453e-01 3.983075618743896484e-01 4.726997390389442444e-02
-6.703153252601623535e-02 -5.647147297859191895e-01 -7.555344700813293457e-02 1.451235413551330566e-01 8.854618668556213379e-02 6.895635724067687988e-01 1.202518418431282043e-01 3.899179399013519287e-01
2.271057665348052979e-01 -5.178722143173217773e-01 -6.626397371292114258e-01 2.086687535047531128e-01 -4.254884421825408936e-01 1.087577082216739655e-03 1.285343319177627563e-01 -5.893358960747718811e-03
3.831575512886047363e-01 -5.153872445225715637e-02 -5.130677819252014160e-01 6.919032931327819824e-01 -1.456308960914611816e-01 7.052269577980041504e-02 1.045659370720386505e-02 2.868345677852630615e-01
8.244495391845703125e-01 9.140750020742416382e-02 1.133478581905364990e-01 -2.571946196258068085e-02 -5.075231790542602539e-01 2.959712035953998566e-02 -1.246133595705032349e-01 1.563145071268081665e-01
4.611413478851318359e-01 -3.461427092552185059e-01 -1.766069419682025909e-02 -4.071080386638641357e-01 -3.215814828872680664e-01 6.049678325653076172e-01 -1.174494177103042603e-01 -1.352404356002807617e-01
4.643318057060241699e-01 -4.670108556747436523e-01 2.975535094738006592e-01 3.466055691242218018e-01 -1.282364577054977417e-01 4.679622054100036621e-01 -1.651446819305419922e-01 -3.080863654613494873e-01
8.318967819213867188e-01 -1.505299508571624756e-01 1.877225041389465332e-01 1.618205904960632324e-01 -3.078286349773406982e-01 2.917422056198120117e-01 -4.111891612410545349e-02 -2.056698948144912720e-01
3.015078008174896240e-01 1.342502683401107788e-01 -4.753098785877227783e-01 -6.681768596172332764e-02 -4.554962217807769775e-01 3.781590163707733154e-01 2.999267280101776123e-01 4.693067967891693115e-01
2.275697141885757446e-01 -2.326796352863311768e-01 -1.132681295275688171e-01 -5.395109057426452637e-01 -1.963577717542648315e-01 6.985098123550415039e-01 -2.355247735977172852e-01 9.069829434156417847e-02
2.451175302267074585e-01 -1.553430408239364624e-02 -1.957713961601257324e-01 6.990064978599548340e-01 -4.314713478088378906e-01 2.475319057703018188e-01 2.556166350841522217e-01 3.161647319793701172e-01
5.318939685821533203e-01 -4.114063382148742676e-01 3.188347816467285156e-01 -8.617579191923141479e-02 -5.418132543563842773e-01 2.677724957466125488e-01 2.518177926540374756e-01 1.003793179988861084e-01
5.371506214141845703e-01 -4.332568943500518799e-01 5.374157428741455078e-01 2.390671074390411377e-01 -8.593928813934326172e-02 4.004718661308288574e-01 -1.001274362206459045e-01 -1.996911742025986314e-04
3.312662839889526367e-01 -7.241310924291610718e-02 9.171736240386962891e-02 -4.680556654930114746e-01 -5.603948831558227539e-01 4.264735579490661621e-01 -1.281057447195053101e-01 3.810477256774902344e-01
3.279255032539367676e-01 1.400573253631591797e-01 -5.233263373374938965e-01 -3.783027827739715576e-02 -3.686874508857727051e-01 3.445074856281280518e-01 2.856367230415344238e-01 5.112172365188598633e-01
2.679806649684906006e-01 -1.697843968868255615e-01 -3.257745206356048584e-01 6.900178194046020508e-01 -5.152762532234191895e-01 1.182939559221267700e-01 1.898818016052246094e-01 -3.934179991483688354e-02
4.919854998588562012e-01 -8.084311150014400482e-03 -6.751881837844848633e-01 -1.030073240399360657e-01 -1.699284017086029053e-01 2.080925256013870239e-01 3.035991787910461426e-01 3.564333617687225342e-01
8.248485922813415527e-01 8.537061512470245361e-03 -1.619587093591690063e-01 3.807659745216369629e-01 2.027884572744369507e-01 9.668751060962677002e-02 -2.956778109073638916e-01 -1.021842360496520996e-01
3.792839050292968750e-01 -4.239522218704223633e-01 -7.378167510032653809e-01 -1.468294113874435425e-02 -3.602505028247833252e-01 2.881413139402866364e-02 1.741049927659332752e-03 -3.471840173006057739e-02
5.334504246711730957e-01 5.729066580533981323e-02 -3.602692186832427979e-01 1.616431325674057007e-01 -3.501512110233306885e-01 -9.494765847921371460e-02 -5.973828434944152832e-01 2.602668106555938721e-01
5.037189126014709473e-01 2.492772638797760010e-01 -6.251552104949951172e-01 8.857966959476470947e-02 -2.793917953968048096e-01 1.483743786811828613e-01 -3.923057615756988525e-01 1.774379312992095947e-01
7.612126469612121582e-01 1.770361661911010742e-01 -3.257799446582794189e-01 1.905668973922729492e-01 -3.657847270369529724e-02 -1.808549612760543823e-01 -3.025466203689575195e-01 3.481155931949615479e-01
7.575856447219848633e-01 -2.258678823709487915e-01 2.515534460544586182e-01 3.094534277915954590e-01 -2.174466401338577271e-01 2.730787992477416992e-01 -2.073047868907451630e-02 -3.061408102512359619e-01
4.376969337463378906e-01 -1.363578885793685913e-01 -4.631667733192443848e-01 6.657693386077880859e-01 -2.597510814666748047e-02 -1.277363393455743790e-03 1.356802880764007568e-01 3.361101150512695312e-01
5.102991461753845215e-01 1.348306685686111450e-01 -5.564177036285400391e-01 2.036997824907302856e-01 3.857982112094759941e-03 2.021176964044570923e-01 -5.483194589614868164e-01 1.697077304124832153e-01
7.883641719818115234e-01 1.141531094908714294e-01 -2.635990977287292480e-01 4.301977157592773438e-01 1.692820638418197632e-01 3.656066954135894775e-02 -2.844326198101043701e-01 -1.191424205899238586e-03
8.258402347564697266e-02 -4.997466504573822021e-01 -4.593300521373748779e-01 4.856480956077575684e-01 -2.730295956134796143e-01 4.584247618913650513e-02 -2.116235643625259399e-01 4.185259044170379639e-01
7.648546695709228516e-01 -3.095346968621015549e-03 2.901344373822212219e-02 4.967640936374664307e-01 1.071821227669715881e-01 1.082983687520027161e-01 -3.631396293640136719e-01 -1.108356490731239319e-01
7.375897169113159180e-01 1.244451627135276794e-01 -3.612990379333496094e-01 1.995038986206054688e-01 -4.571437537670135498e-01 2.431435286998748779e-01 -3.987101465463638306e-02 2.114091441035270691e-02
8.720955252647399902e-01 1.194025501608848572e-01 1.171134188771247864e-01 3.705275952816009521e-01 -4.295432474464178085e-03 2.130531072616577148e-01 -1.421554982662200928e-01 -9.256359934806823730e-02
5.906952619552612305e-01 1.907781511545181274e-01 -4.959350526332855225e-01 -6.506139039993286133e-02 9.417231380939483643e-02 2.672543227672576904e-01 -3.927576243877410889e-01 3.604806661605834961e-01
3.824031949043273926e-01 1.921028085052967072e-02 -4.889842867851257324e-01 -2.717464603483676910e-02 -4.658134579658508301e-01 2.956313192844390869e-01 4.412929415702819824e-01 3.382827043533325195e-01
6.370574831962585449e-01 6.916660815477371216e-02 -4.014461338520050049e-01 4.784017428755760193e-02 -4.803045988082885742e-01 3.865012228488922119e-01 3.919159621000289917e-02 -2.105098962783813477e-01
1.941097229719161987e-01 -4.755207300186157227e-01 -2.087096683681011200e-02 -4.780039191246032715e-01 -3.039753735065460205e-01 6.307890415191650391e-01 3.727753460407257080e-02 1.248715296387672424e-01
5.783162117004394531e-01 -1.306844204664230347e-01 -5.504442453384399414e-01 3.294062912464141846e-01 -2.388005703687667847e-01 -1.439259648323059082e-01 -3.963444828987121582e-01 4.631651192903518677e-02
7.632588744163513184e-01 6.435716897249221802e-02 8.306192606687545776e-02 4.759804010391235352e-01 1.031752973794937134e-01 1.651315093040466309e-01 -3.706580996513366699e-01 -6.735422462224960327e-02
5.479031801223754883e-01 1.015010755509138107e-02 -2.100239992141723633e-01 2.815640270709991455e-01 -3.695761859416961670e-01 1.116636097431182861e-01 -6.517302393913269043e-01 -5.002954602241516113e-02
4.614218175411224365e-01 -7.613552808761596680e-01 -3.309922218322753906e-01 -3.661729022860527039e-02 1.045943722128868103e-01 -9.065070748329162598e-02 -2.766468226909637451e-01 2.898862585425376892e-02
5.980378985404968262e-01 2.996066212654113770e-02 -4.452203214168548584e-01 1.478463783860206604e-02 -3.271150887012481689e-01 3.053846359252929688e-01 3.850297629833221436e-01 3.074106872081756592e-01
7.987304329872131348e-01 -2.858282327651977539e-01 -1.323786526918411255e-01 1.644064635038375854e-01 2.043403834104537964e-01 1.903849653899669647e-02 -4.190294444561004639e-01 -1.344439387321472168e-01
3.933573365211486816e-01 7.891144603490829468e-02 -3.921924233436584473e-01 -2.238902449607849121e-02 -4.241856038570404053e-01 4.020304381847381592e-01 4.939351975917816162e-01 3.149488270282745361e-01
8.504182696342468262e-01 -8.266291022300720215e-02 1.261759828776121140e-02 1.012491155415773392e-02 2.370842732489109039e-03 6.956702470779418945e-02 -4.945468902587890625e-01 1.423797458410263062e-01
-3.781777247786521912e-02 -3.859362900257110596e-01 -4.646589159965515137e-01 2.690603435039520264e-01 -3.291853368282318115e-01 6.468884944915771484e-01 -9.026932716369628906e-02 -1.623122990131378174e-01
6.065898016095161438e-02 -3.560726046562194824e-01 -4.406960606575012207e-01 3.395777046680450439e-01 -1.465776264667510986e-01 7.057853341102600098e-01 -6.138366460800170898e-02 -1.913657933473587036e-01
6.683974266052246094e-01 -5.790833234786987305e-01 1.893296688795089722e-01 2.744859158992767334e-01 -1.361138536594808102e-03 1.813297718763351440e-02 3.251215815544128418e-01 -2.616289071738719940e-02
2.260148674249649048e-01 -6.391321867704391479e-02 -4.452085122466087341e-02 4.014684855937957764e-01 4.962455481290817261e-02 8.595198988914489746e-01 1.963022202253341675e-01 4.360873252153396606e-02
5.301178097724914551e-01 -5.242386460304260254e-01 -4.807056188583374023e-01 -2.453302498906850815e-03 -1.767202466726303101e-01 -1.467824876308441162e-01 -3.983317613601684570e-01 4.027016088366508484e-02
4.385893940925598145e-01 -6.562556028366088867e-01 -5.001846551895141602e-01 -1.610611528158187866e-01 1.692836880683898926e-01 -2.648617839440703392e-03 -2.312051951885223389e-01 1.368312835693359375e-01
6.916087269783020020e-01 -3.626355528831481934e-01 -3.017437756061553955e-01 -1.270882785320281982e-01 6.907245516777038574e-02 4.123027324676513672e-01 2.479432970285415649e-01 -2.161748558282852173e-01
6.818178296089172363e-01 -3.336176574230194092e-01 2.679484188556671143e-01 9.408412873744964600e-02 -1.525796502828598022e-01 2.384681999683380127e-01 2.652194499969482422e-01 4.389605820178985596e-01
-1.271212752908468246e-02 -5.520688295364379883e-01 -3.237258791923522949e-01 2.458047270774841309e-01 1.759525090456008911e-01 6.759415268898010254e-01 6.133765727281570435e-02 1.955028623342514038e-01
7.993385195732116699e-01 -2.902628481388092041e-01 2.255442589521408081e-01 1.658439487218856812e-01 -1.310123950242996216e-01 2.885690927505493164e-01 -9.045206825248897076e-04 -3.130393922328948975e-01
5.566535592079162598e-01 -1.568538546562194824e-01 -4.332312941551208496e-01 6.024877354502677917e-02 -1.229321211576461792e-01 8.962355554103851318e-02 -6.716172099113464355e-01 2.204467091360129416e-05
8.152847290039062500e-01 1.264840513467788696e-01 -3.520138263702392578e-01 1.569994986057281494e-01 -3.041614778339862823e-02 -3.884348645806312561e-02 2.352525889873504639e-01 3.361135721206665039e-01
6.162181496620178223e-01 -2.334811389446258545e-01 2.366818487644195557e-01 -1.527951210737228394e-01 2.367776632308959961e-01 4.570766687393188477e-01 2.617822289466857910e-01 3.910043537616729736e-01
3.538683950901031494e-01 -1.244459673762321472e-01 -2.590359747409820557e-01 1.132984012365341187e-01 3.855072706937789917e-02 6.477971673011779785e-01 4.450148046016693115e-01 4.002355933189392090e-01
3.449896816164255142e-03 -4.048157334327697754e-01 -4.586630165576934814e-01 5.703038573265075684e-01 -2.548340260982513428e-01 1.832404434680938721e-01 -2.832891047000885010e-01 3.488896191120147705e-01
-1.177754402160644531e-01 -3.475426733493804932e-01 -9.720136970281600952e-02 3.311659097671508789e-01 -1.630370169878005981e-01 7.248115539550781250e-01 1.157240420579910278e-01 4.253224432468414307e-01
2.081980258226394653e-01 -6.710751056671142578e-01 1.335864067077636719e-01 1.630113571882247925e-01 -3.400426805019378662e-01 5.328362584114074707e-01 -9.994351863861083984e-02 -2.288263887166976929e-01
6.035925149917602539e-01 -1.729640811681747437e-01 -5.345740318298339844e-01 1.644113808870315552e-01 -1.488166749477386475e-01 8.534176647663116455e-02 -4.862563312053680420e-01 -1.645725220441818237e-01
5.301672220230102539e-01 1.376044750213623047e-01 -6.823588609695434570e-01 8.657333999872207642e-02 -3.605174720287322998e-01 1.336854994297027588e-01 -2.768572270870208740e-01 4.883075878024101257e-02
6.213460564613342285e-01 -3.934311866760253906e-02 -1.897367835044860840e-01 -3.191392421722412109e-01 -3.835764229297637939e-01 4.533408880233764648e-01 -3.177634477615356445e-01 -1.445987075567245483e-01
3.345211446285247803e-01 -4.186778962612152100e-01 3.509710729122161865e-01 3.843391239643096924e-01 1.515989154577255249e-01 1.886610239744186401e-01 -5.101968050003051758e-01 3.507579565048217773e-01
6.398957371711730957e-01 -2.010470032691955566e-01 -4.840922057628631592e-01 -2.996700704097747803e-01 2.361600399017333984e-01 9.319213032722473145e-02 -3.353666365146636963e-01 2.214479446411132812e-01
7.298378348350524902e-01 -2.145515829324722290e-01 4.235499072819948196e-03 -2.795793414115905762e-01 6.386423856019973755e-02 5.224484801292419434e-01 -2.313679456710815430e-01 -1.120700091123580933e-01
3.182323873043060303e-01 -6.629134416580200195e-01 4.377761483192443848e-01 3.051931858062744141e-01 -3.593387603759765625e-01 1.619188338518142700e-01 -2.417628094553947449e-02 1.362227499485015869e-01
4.231874346733093262e-01 -5.383047461509704590e-01 -6.196392774581909180e-01 1.089105978608131409e-01 -1.074155196547508240e-01 -2.429390847682952881e-01 -7.186567038297653198e-02 2.441391199827194214e-01
7.990782260894775391e-01 6.665325909852981567e-02 4.192453026771545410e-01 1.669112779200077057e-02 -1.971943229436874390e-01 2.142436951398849487e-01 -9.485988318920135498e-02 2.952995002269744873e-01
3.102307915687561035e-01 -8.771483600139617920e-02 2.872248589992523193e-01 5.123212933540344238e-01 -3.600653111934661865e-01 3.583840727806091309e-01 -5.400515794754028320e-01 -3.673888370394706726e-02
6.023179888725280762e-01 -3.519060909748077393e-01 8.421650528907775879e-02 -1.539741605520248413e-01 -1.057299822568893433e-01 4.324782490730285645e-01 4.976070225238800049e-01 1.916913688182830811e-01
4.697993993759155273e-01 5.765371769666671753e-02 -6.786928772926330566e-01 1.927004903554916382e-01 -3.207237422466278076e-01 1.330231577157974243e-01 -3.959497809410095215e-01 2.952592819929122925e-02
6.326697468757629395e-01 -3.392954766750335693e-01 -4.473885297775268555e-01 1.566698700189590454e-01 2.824886739253997803e-01 1.554947793483734131e-01 -3.486533761024475098e-01 -1.853862553834915161e-01
7.805810570716857910e-01 -1.483741849660873413e-01 -3.117261826992034912e-01 -5.469418689608573914e-02 -9.018315002322196960e-03 9.310307353734970093e-02 4.300810396671295166e-01 2.734859883785247803e-01
8.275133967399597168e-01 5.670215934514999390e-02 -1.764713972806930542e-02 3.996655046939849854e-01 -2.433473477140069008e-03 7.987944781780242920e-02 -3.716799318790435791e-01 -8.619734644889831543e-02
2.394835203886032104e-01 -1.740351170301437378e-01 -2.628089487552642822e-01 5.123645067214965820e-01 -3.467539846897125244e-01 -1.325096189975738525e-02 -6.087469458580017090e-01 2.996443808078765869e-01
2.429618835449218750e-01 -2.902163267135620117e-01 1.336447801440954208e-02 1.664131581783294678e-01 -6.666976809501647949e-01 -3.568629175424575806e-02 -5.275403261184692383e-01 3.237498402595520020e-01
9.267853200435638428e-02 -2.172851115465164185e-01 5.784131586551666260e-02 2.831601202487945557e-01 2.676923871040344238e-01 4.524393975734710693e-01 -3.090951144695281982e-01 6.991224884986877441e-01
6.941148042678833008e-01 6.859310716390609741e-02 -3.932829797267913818e-01 3.367781639099121094e-02 -2.440479397773742676e-01 -2.580263316631317139e-01 -1.809626668691635132e-01 4.458804130554199219e-01
8.382332324981689453e-01 -2.268560826778411865e-01 3.837413340806961060e-02 -1.557838171720504761e-01 -1.994029879570007324e-01 1.109028756618499756e-01 -4.057629406452178955e-01 5.878473445773124695e-02
5.240636467933654785e-01 -2.834253571927547455e-02 -7.418659329414367676e-01 5.956697091460227966e-02 -1.268211752176284790e-01 2.661924660205841064e-01 -2.629354000091552734e-01 -1.206801086664199829e-01
4.560643732547760010e-01 -1.934255361557006836e-01 -3.556276559829711914e-01 -3.635862469673156738e-01 2.504276633262634277e-01 5.188479423522949219e-01 1.187299042940139771e-01 3.871847093105316162e-01
7.022635340690612793e-01 -1.513795107603073120e-01 -2.934789061546325684e-01 1.108323484659194946e-01 -6.015608906745910645e-01 -8.486624807119369507e-02 2.022780105471611023e-02 -1.265280395746231079e-01
-5.687307193875312805e-02 -4.172156155109405518e-01 -2.865852415561676025e-01 4.069205224514007568e-01 -2.847021222114562988e-01 6.537601351737976074e-01 1.947211176156997681e-01 1.691371053457260132e-01
4.530124068260192871e-01 -5.442861914634704590e-01 -6.005185842514038086e-01 9.782531112432479858e-02 -3.239066004753112793e-01 1.076927855610847473e-01 1.311112754046916962e-02 1.079574301838874817e-01
1.584592759609222412e-01 2.284931950271129608e-02 -4.463094770908355713e-01 6.433631777763366699e-01 -4.787387847900390625e-01 2.376321703195571899e-01 -4.448388516902923584e-02 2.713330686092376709e-01
4.695473313331604004e-01 -7.662441581487655640e-02 -2.318128049373626709e-01 2.972271442413330078e-01 -3.323130607604980469e-01 3.478850424289703369e-02 -7.185556292533874512e-01 6.006959080696105957e-02
3.422500491142272949e-01 -5.317736864089965820e-01 -6.205329298973083496e-01 1.830582469701766968e-01 -3.293868005275726318e-01 2.608836889266967773e-01 5.007597804069519043e-02 -4.946351796388626099e-02
6.292964816093444824e-01 -4.392808675765991211e-01 8.831352740526199341e-02 -2.689378336071968079e-02 -5.876471400260925293e-01 2.086126506328582764e-01 8.694006502628326416e-02 -7.802935689687728882e-02
6.841706037521362305e-01 -2.842800617218017578e-01 -3.447657227516174316e-01 -1.919556856155395508e-01 6.581317633390426636e-02 4.401097595691680908e-01 2.923864424228668213e-01 -1.089374497532844543e-01
-1.622457951307296753e-01 -6.081244945526123047e-01 -1.368857324123382568e-01 6.080452725291252136e-02 1.622370257973670959e-02 5.930941104888916016e-01 -5.924296379089355469e-02 4.752813875675201416e-01
4.625810980796813965e-01 -1.300851553678512573e-01 -7.732639461755752563e-02 4.861902296543121338e-01 1.503140032291412354e-01 1.798014342784881592e-02 -3.623533844947814941e-01 6.103432178497314453e-01
8.001828193664550781e-01 7.100636512041091919e-02 -1.967117786407470703e-01 1.962006390094757080e-01 -3.117055296897888184e-01 1.936097592115402222e-01 -3.670313954353332520e-01 -9.010157734155654907e-02
1.751230843365192413e-02 -6.844642758369445801e-01 7.713682949542999268e-02 6.416587531566619873e-02 -1.822772622108459473e-01 -3.788376972079277039e-02 -2.436543554067611694e-01 6.535341143608093262e-01
5.560815334320068359e-01 3.910330310463905334e-02 -1.741088479757308960e-01 -2.249240130186080933e-02 -4.311838448047637939e-01 -1.725841164588928223e-01 1.559475213289260864e-01 6.468385457992553711e-01
4.902586936950683594e-01 -2.997466325759887695e-01 2.516703307628631592e-01 3.383370637893676758e-01 -3.752461075782775879e-01 4.123854637145996094e-01 -2.921863794326782227e-01 -3.094254732131958008e-01
5.719190835952758789e-01 -1.286426484584808350e-01 -6.405930519104003906e-01 2.780753672122955322e-01 -3.330137133598327637e-01 4.399663582444190979e-02 -1.531816869974136353e-01 -1.799329817295074463e-01
6.579300761222839355e-01 2.525659501552581787e-01 -3.823821842670440674e-01 6.088436022400856018e-02 -4.568494558334350586e-01 2.535101175308227539e-01 -2.807774543762207031e-01 4.000819846987724304e-02
5.889045596122741699e-01 -1.301200315356254578e-02 -6.816544532775878906e-01 2.271912842988967896e-01 -1.943224370479583740e-01 6.107964366674423218e-02 -2.888700366020202637e-01 1.087000966072082520e-01
6.868005394935607910e-01 -4.431444779038429260e-02 -1.081864163279533386e-01 2.425837516784667969e-01 -2.421369850635528564e-01 7.504911720752716064e-02 -6.189906597137451172e-01 9.153049439191818237e-02
5.365313291549682617e-01 3.143110498785972595e-02 -1.461088806390762329e-01 2.954998016357421875e-01 -3.305788934230804443e-01 1.888729184865951538e-01 5.030738115310668945e-01 4.521499276161193848e-01
7.060315608978271484e-01 1.847463399171829224e-01 -1.999430358409881592e-01 3.239760994911193848e-01 -1.011199429631233215e-01 1.375232636928558350e-01 -5.389136672019958496e-01 5.370726808905601501e-02
