# Supplementary material for: Where is your field going? A machine learning approach to study the relative motion of the domains of physics
Source: PLoS One. 2020 Jun 18;15(6):e0233997. doi: 10.1371/journal.pone.0233997 (PMC7302634; doi:10.1371/journal.pone.0233997)
Supplement: S26 Data — (ZIP) [file pone.0233997.s026.zip › 25/Pacs4Run_25_VS_500_embeddings1992-1996ED8.txt]

4.619701206684112549e-01 -1.844568550586700439e-01 -3.275351226329803467e-01 4.988234341144561768e-01 4.559061825275421143e-01 3.293886780738830566e-01 -2.365958988666534424e-01 1.553391069173812866e-01
3.237327039241790771e-01 1.613426804542541504e-01 -2.833708822727203369e-01 5.605825781822204590e-01 3.024686872959136963e-01 -1.806822866201400757e-01 5.019431710243225098e-01 -3.139001727104187012e-01
5.772168636322021484e-01 3.386220633983612061e-01 2.075795829296112061e-01 5.401465892791748047e-01 7.210132479667663574e-02 4.325076639652252197e-01 -1.002526283264160156e-01 -1.224588379263877869e-01
-9.983918815851211548e-02 -3.461498394608497620e-02 -2.122568935155868530e-01 6.233601570129394531e-01 5.118814706802368164e-01 3.385857492685317993e-02 1.563732773065567017e-01 5.172828435897827148e-01
1.259034276008605957e-01 1.622513532638549805e-01 1.694437302649021149e-02 7.076795697212219238e-01 2.349889427423477173e-01 1.689555048942565918e-01 -5.237123114056885242e-04 -6.107040643692016602e-01
2.954225838184356689e-01 7.648622244596481323e-02 2.095796763896942139e-01 3.119028508663177490e-01 5.448659658432006836e-01 1.412980109453201294e-01 6.392420530319213867e-01 2.004839777946472168e-01
5.053305625915527344e-01 -1.651845723390579224e-01 2.519677877426147461e-01 6.249116063117980957e-01 1.223052144050598145e-01 4.917829036712646484e-01 8.067265152931213379e-02 -5.981782916933298111e-03
3.329587876796722412e-01 6.069461107254028320e-01 -1.233109757304191589e-01 5.041284561157226562e-01 1.956938058137893677e-01 1.545205265283584595e-01 -1.006695851683616638e-01 4.231980443000793457e-01
2.486335337162017822e-01 4.165854156017303467e-01 1.998661458492279053e-02 5.757946968078613281e-01 2.410771548748016357e-01 2.495758980512619019e-01 -5.147199034690856934e-01 -2.176145464181900024e-01
4.279244542121887207e-01 7.818043231964111328e-02 -1.870700418949127197e-01 7.058985829353332520e-01 1.683406829833984375e-01 7.812025398015975952e-02 4.914034307003021240e-01 -3.951825201511383057e-02
1.420355588197708130e-01 -2.486297637224197388e-01 2.892857491970062256e-01 4.166423678398132324e-01 7.599066495895385742e-01 -9.446496516466140747e-02 2.612369954586029053e-01 7.813739031553268433e-02
3.901659548282623291e-01 6.743327975273132324e-01 -1.909858286380767822e-01 5.443314313888549805e-01 2.006677687168121338e-01 5.108319595456123352e-02 4.005414992570877075e-02 -1.256667971611022949e-01
2.780317664146423340e-01 7.296609878540039062e-01 -2.037299126386642456e-01 4.832094013690948486e-01 2.292610406875610352e-01 8.323315531015396118e-02 6.096364557743072510e-02 -2.282346487045288086e-01
5.899559259414672852e-01 2.173569202423095703e-01 2.740371525287628174e-01 4.417957961559295654e-01 9.625740349292755127e-02 5.456590056419372559e-01 -7.493472099304199219e-02 -1.476607471704483032e-01
1.948951631784439087e-01 -1.651020199060440063e-01 -3.615757077932357788e-02 5.662973523139953613e-01 2.964890003204345703e-01 5.108713507652282715e-01 3.492224514484405518e-01 3.767035007476806641e-01
4.747416079044342041e-01 4.099706411361694336e-01 -7.006792426109313965e-01 2.784823477268218994e-01 8.184498548507690430e-02 8.259830623865127563e-02 2.144798450171947479e-02 -1.551112681627273560e-01
4.890722632408142090e-01 1.281443517655134201e-02 1.304073482751846313e-01 -1.138690859079360962e-01 6.171813011169433594e-01 4.040375351905822754e-01 3.215889632701873779e-01 -2.882593274116516113e-01
5.446599721908569336e-01 4.155031591653823853e-02 2.643095254898071289e-01 -1.089716032147407532e-01 7.214620709419250488e-01 2.814858853816986084e-01 8.876400440931320190e-02 1.107430458068847656e-01
-1.394992023706436157e-01 -2.622216045856475830e-01 -2.856574654579162598e-01 6.485671401023864746e-01 5.500806570053100586e-01 -4.284783732146024704e-03 3.152709305286407471e-01 -8.681815862655639648e-02
7.433615326881408691e-01 3.005113601684570312e-01 -4.956780672073364258e-01 2.085192352533340454e-01 4.426854476332664490e-02 -1.951961591839790344e-02 -1.376004517078399658e-01 -2.159977555274963379e-01
6.762211322784423828e-01 4.702123627066612244e-02 -4.917378127574920654e-01 3.669212460517883301e-01 -8.820839226245880127e-02 2.714297771453857422e-01 -1.876802444458007812e-01 2.177105098962783813e-01
5.789008140563964844e-01 2.599715888500213623e-01 -2.989776432514190674e-01 6.423545479774475098e-01 7.429388910531997681e-02 -3.068794123828411102e-02 2.512994706630706787e-01 1.602155268192291260e-01
3.260697126388549805e-01 1.818059198558330536e-02 -4.848454296588897705e-01 7.813631296157836914e-01 8.479292690753936768e-02 -5.481674149632453918e-02 -1.893239170312881470e-01 -4.130895063281059265e-02
7.281581759452819824e-01 4.206447005271911621e-01 -2.792574167251586914e-01 3.841875791549682617e-01 2.049337700009346008e-02 1.288479417562484741e-01 3.677076473832130432e-02 2.210994958877563477e-01
3.199218809604644775e-01 1.293437182903289795e-01 -4.734214544296264648e-01 7.014625668525695801e-01 2.349640578031539917e-01 -2.958796918392181396e-01 1.254925280809402466e-01 -7.900282740592956543e-02
6.220474839210510254e-01 2.103406190872192383e-01 3.075135350227355957e-01 7.490084040910005569e-03 5.279676318168640137e-01 2.934286594390869141e-01 2.606228925287723541e-02 3.296417295932769775e-01
3.250534832477569580e-01 1.120074391365051270e-01 -1.510242074728012085e-01 5.949431657791137695e-01 1.760913729667663574e-01 1.311287432909011841e-01 3.232167661190032959e-02 -6.751158833503723145e-01
6.196964383125305176e-01 3.882001340389251709e-01 8.787981420755386353e-02 4.979051649570465088e-01 2.829430103302001953e-01 -3.341504633426666260e-01 1.029343809932470322e-02 1.335116177797317505e-01
6.000544428825378418e-01 3.788166046142578125e-01 2.381947338581085205e-01 1.242040935903787613e-02 4.380687773227691650e-01 2.723000943660736084e-01 -2.231454402208328247e-01 3.517049551010131836e-01
-2.312583029270172119e-01 5.443610623478889465e-02 -2.089913636445999146e-01 1.594616323709487915e-01 8.509877920150756836e-01 3.063012063503265381e-01 -2.363070398569107056e-01 2.468116581439971924e-02
6.159254908561706543e-01 -2.051278203725814819e-01 -2.923263013362884521e-01 5.796107053756713867e-01 1.171517074108123779e-01 -1.205857917666435242e-01 3.561065793037414551e-01 -4.558278620243072510e-02
4.863296151161193848e-01 2.387450188398361206e-01 -1.173697933554649353e-01 6.998498439788818359e-01 2.517462670803070068e-01 -3.718001544475555420e-01 -3.119023516774177551e-02 1.828802935779094696e-02
5.966828465461730957e-01 2.113222628831863403e-01 -6.230991706252098083e-02 6.557753086090087891e-01 2.174383699893951416e-01 -3.166710734367370605e-01 1.287729889154434204e-01 -3.530176356434822083e-02
1.174750179052352905e-01 1.711314767599105835e-01 -2.836878597736358643e-01 8.776887655258178711e-01 2.709506452083587646e-01 -1.669473052024841309e-01 6.468554586172103882e-02 2.504945546388626099e-02
1.246920377016067505e-01 -1.206778883934020996e-01 -2.242641896009445190e-01 8.694409132003784180e-01 2.932404279708862305e-01 -1.662573814392089844e-01 1.041856631636619568e-01 -1.979414224624633789e-01
5.863584280014038086e-01 -7.703196257352828979e-02 -2.407832145690917969e-01 -1.539099216461181641e-02 3.364489972591400146e-01 4.772986471652984619e-01 -1.851795017719268799e-01 4.655458331108093262e-01
2.971443831920623779e-01 2.861380390822887421e-02 -4.219481647014617920e-01 8.038094639778137207e-01 9.398683160543441772e-02 -1.163442209362983704e-01 -2.519089579582214355e-01 3.015378303825855255e-02
-4.171746224164962769e-02 3.905123174190521240e-01 -4.328100383281707764e-01 1.920761354267597198e-02 7.453385591506958008e-01 1.822384446859359741e-01 -2.391128093004226685e-01 1.102318614721298218e-01
5.464408397674560547e-01 2.574172616004943848e-01 -3.899817913770675659e-02 5.801161527633666992e-01 2.368554919958114624e-01 -3.248015940189361572e-01 1.261205077171325684e-01 -3.458036184310913086e-01
5.522179007530212402e-01 4.721907079219818115e-01 -6.104820966720581055e-01 2.681608796119689941e-01 1.157309636473655701e-01 -6.447179615497589111e-02 -3.658294677734375000e-02 -9.275831282138824463e-02
5.664705634117126465e-01 5.401637777686119080e-02 -3.356053233146667480e-01 5.759568810462951660e-01 8.824431151151657104e-02 4.102884232997894287e-02 4.702491760253906250e-01 3.508966043591499329e-02
4.177918136119842529e-01 7.711532115936279297e-01 -8.963842689990997314e-02 3.636172413825988770e-01 2.070875316858291626e-01 2.004808634519577026e-01 -7.292501628398895264e-02 -4.608996585011482239e-02
4.878544509410858154e-01 3.659566640853881836e-01 1.931701600551605225e-01 4.351032078266143799e-01 3.078248500823974609e-01 1.304625719785690308e-01 4.162383675575256348e-01 3.411937057971954346e-01
5.998768210411071777e-01 -1.683906316757202148e-01 -3.495368361473083496e-02 -2.170096486806869507e-01 7.192271351814270020e-01 1.506610959768295288e-01 1.527025252580642700e-01 1.315145939588546753e-02
5.059167146682739258e-01 3.255422413349151611e-01 -7.535617798566818237e-02 6.112962365150451660e-01 2.893819510936737061e-01 -4.103324711322784424e-01 2.609086409211158752e-02 -7.690003514289855957e-02
6.009827256202697754e-01 -1.364308036863803864e-02 -1.015355139970779419e-01 5.228400826454162598e-01 9.553005546331405640e-02 -2.090086042881011963e-02 2.602456882596015930e-02 -5.871306657791137695e-01
1.881568282842636108e-01 -1.099574789404869080e-01 -4.843714237213134766e-01 6.864489912986755371e-01 3.032733798027038574e-01 -3.499643802642822266e-01 9.751309454441070557e-02 -1.507309079170227051e-01
5.725315809249877930e-01 1.895610988140106201e-02 -2.598953545093536377e-01 6.179884672164916992e-01 7.368301600217819214e-02 3.542166203260421753e-02 4.534677565097808838e-01 -1.003802865743637085e-01
4.234637320041656494e-01 1.991692483425140381e-01 1.324678119271993637e-02 6.903453469276428223e-01 1.301966607570648193e-01 6.894138455390930176e-02 -3.532148897647857666e-01 -3.972317576408386230e-01
6.266319751739501953e-01 -1.758620738983154297e-01 -1.597231924533843994e-01 -2.026298046112060547e-01 5.883630514144897461e-01 3.991446197032928467e-01 -3.938943892717361450e-02 5.287265405058860779e-02
8.368294835090637207e-01 -8.975120633840560913e-02 -3.887603282928466797e-01 2.785245478153228760e-01 -6.390477716922760010e-02 1.787696778774261475e-01 1.639876663684844971e-01 4.049018956720829010e-03
2.969726026058197021e-01 4.510549455881118774e-02 2.148620635271072388e-01 5.405675768852233887e-01 1.998751610517501831e-01 6.837794780731201172e-01 2.402077168226242065e-01 7.867390662431716919e-02
3.865421712398529053e-01 -3.227390348911285400e-02 -4.247206747531890869e-01 5.445413589477539062e-01 2.035419791936874390e-01 -2.508398592472076416e-01 -3.188399374485015869e-01 -4.081934988498687744e-01
6.497823596000671387e-01 3.380918502807617188e-01 -2.095185071229934692e-01 5.391659736633300781e-01 1.841840893030166626e-01 -2.319660186767578125e-01 1.971926093101501465e-01 4.755955561995506287e-02
6.955754756927490234e-02 -4.821619018912315369e-02 -2.934070825576782227e-01 8.017917871475219727e-01 3.834312856197357178e-01 -2.230652570724487305e-01 2.181986570358276367e-01 -1.396092027425765991e-01
6.362891793251037598e-01 8.602085709571838379e-02 -9.858057647943496704e-02 -2.641205787658691406e-01 5.096185207366943359e-01 2.954290211200714111e-01 -1.127324253320693970e-01 -3.854357302188873291e-01
6.019651889801025391e-01 3.615267276763916016e-01 3.544672131538391113e-01 4.221315383911132812e-01 1.229523047804832458e-01 4.273023605346679688e-01 -3.380705416202545166e-02 -6.516827642917633057e-02
1.051440089941024780e-01 -1.014471352100372314e-01 7.398132234811782837e-02 2.578432857990264893e-01 8.283538818359375000e-01 -3.358592689037322998e-01 4.848747979849576950e-03 -3.281794786453247070e-01
3.305338919162750244e-01 -5.979330465197563171e-02 1.007027924060821533e-01 -6.318336725234985352e-02 7.863300442695617676e-01 4.997700154781341553e-01 -5.704496800899505615e-02 -4.123072698712348938e-02
4.043335318565368652e-01 3.614333570003509521e-01 -1.645106375217437744e-01 5.464311242103576660e-01 3.103798031806945801e-01 -4.086716473102569580e-01 -8.316059410572052002e-02 -3.316110074520111084e-01
2.717186510562896729e-02 3.414109945297241211e-01 -4.717296063899993896e-01 2.670768834650516510e-02 4.762439727783203125e-01 6.040030717849731445e-01 -2.160815745592117310e-01 -1.453915238380432129e-01
3.443518579006195068e-01 2.556655369699001312e-02 3.611494898796081543e-01 5.922977924346923828e-01 3.113417923450469971e-01 7.873430848121643066e-02 1.631260477006435394e-02 -5.441723465919494629e-01
4.226801693439483643e-01 2.300547510385513306e-01 -1.361239403486251831e-01 6.042419075965881348e-01 1.643294841051101685e-01 -1.352721601724624634e-01 -3.806729614734649658e-01 -4.410940110683441162e-01
2.280114591121673584e-01 -7.154714316129684448e-03 3.149209320545196533e-01 6.622024178504943848e-01 2.688328325748443604e-01 4.859162867069244385e-01 4.624022915959358215e-02 -3.158298730850219727e-01
3.577039241790771484e-01 -1.043699979782104492e-01 6.670719385147094727e-02 4.862945079803466797e-01 4.394299387931823730e-01 -4.548560678958892822e-01 7.266989350318908691e-02 -4.636258184909820557e-01
5.621414184570312500e-01 4.032137244939804077e-02 -3.163806796073913574e-01 9.390061721205711365e-03 4.257086217403411865e-01 3.825944960117340088e-01 3.663981854915618896e-01 3.468895256519317627e-01
1.501773856580257416e-02 -1.087999045848846436e-01 -3.117009699344635010e-01 8.081479072570800781e-01 3.329511284828186035e-01 -1.027187481522560120e-01 2.991752326488494873e-01 -1.635950058698654175e-01
-2.941133081912994385e-02 3.497980535030364990e-01 -2.604990005493164062e-01 5.750786885619163513e-02 7.283630967140197754e-01 4.063282907009124756e-01 3.030815720558166504e-01 -1.346680968999862671e-01
4.341506585478782654e-02 5.751934647560119629e-01 -2.515904307365417480e-01 6.022867560386657715e-01 2.294889390468597412e-01 2.134681195020675659e-01 2.582664489746093750e-01 -2.761975228786468506e-01
1.801691949367523193e-01 -4.032883048057556152e-01 6.460221856832504272e-02 4.795275032520294189e-01 3.105309903621673584e-01 6.138218641281127930e-01 -1.257446557283401489e-01 -2.859354317188262939e-01
3.925021588802337646e-01 -7.146245837211608887e-01 -1.290320754051208496e-01 4.175981581211090088e-01 3.187457323074340820e-01 9.057273715734481812e-02 -1.852323263883590698e-01 -1.015487872064113617e-02
1.133880093693733215e-01 4.335834681987762451e-01 -3.319674134254455566e-01 -9.622032195329666138e-02 7.184769511222839355e-01 3.670037090778350830e-01 -1.521307080984115601e-01 -7.512184977531433105e-02
4.200871884822845459e-01 3.265452384948730469e-01 3.114390373229980469e-01 4.430279433727264404e-01 2.986695766448974609e-01 5.084598660469055176e-01 6.332920491695404053e-02 2.681069374084472656e-01
2.891445159912109375e-01 6.127871945500373840e-02 2.647392749786376953e-01 4.504260122776031494e-01 2.737160325050354004e-01 5.175995826721191406e-01 -2.937746345996856689e-01 -4.588425159454345703e-01
2.435592859983444214e-01 1.774965226650238037e-01 -2.545590102672576904e-01 7.184674739837646484e-01 1.302493810653686523e-01 1.376207619905471802e-01 -3.629246354103088379e-01 -4.006988406181335449e-01
6.978424191474914551e-01 -2.031138241291046143e-01 -1.227850168943405151e-01 -2.015581279993057251e-01 6.219843029975891113e-01 1.701855063438415527e-01 1.379141304641962051e-02 -6.426212843507528305e-03
3.222713470458984375e-01 -4.983175396919250488e-01 5.157318897545337677e-03 3.712326884269714355e-01 4.912442564964294434e-01 -4.314090311527252197e-02 -4.649807214736938477e-01 2.249252498149871826e-01
4.648300111293792725e-01 5.581919476389884949e-02 2.412388771772384644e-01 5.408705472946166992e-01 2.216189801692962646e-01 1.520784646272659302e-01 -5.960721373558044434e-01 -5.035161599516868591e-02
2.623562216758728027e-01 1.544908434152603149e-01 2.435897886753082275e-01 5.356356501579284668e-01 2.872762084007263184e-01 2.952648103237152100e-01 -2.435453087091445923e-01 -5.762265920639038086e-01
1.236874386668205261e-01 7.651656121015548706e-02 7.354547828435897827e-02 5.937644243240356445e-01 2.574387192726135254e-01 5.138962864875793457e-01 -4.932571947574615479e-01 -2.172895967960357666e-01
3.687692284584045410e-01 2.002511024475097656e-01 1.797559708356857300e-01 4.279158413410186768e-01 5.845263600349426270e-01 -4.831622242927551270e-01 -2.880405262112617493e-02 1.803832799196243286e-01
3.867874741554260254e-01 8.028517663478851318e-02 2.074583321809768677e-01 -7.665378600358963013e-02 8.012616038322448730e-01 3.774744570255279541e-01 6.977160274982452393e-02 -7.523187249898910522e-02
-3.937536105513572693e-02 6.345585733652114868e-02 2.568643540143966675e-02 7.244514822959899902e-01 2.698464095592498779e-01 2.765257358551025391e-01 -4.846676886081695557e-01 -2.911131680011749268e-01
2.316662222146987915e-01 3.762000501155853271e-01 -4.355998933315277100e-01 6.100130677223205566e-01 3.344430029392242432e-01 -3.206343352794647217e-01 1.497915834188461304e-01 -7.645276188850402832e-02
6.480123400688171387e-01 4.704569578170776367e-01 -2.572077512741088867e-01 3.528144061565399170e-01 2.361047863960266113e-01 -2.309498190879821777e-01 1.554615944623947144e-01 1.867212653160095215e-01
-1.347010433673858643e-01 3.037145137786865234e-01 -4.640245437622070312e-01 1.356677711009979248e-01 6.859583854675292969e-01 2.755890786647796631e-01 -2.364199161529541016e-01 2.313138246536254883e-01
1.890823245048522949e-01 -3.535143136978149414e-01 -3.418385386466979980e-01 6.851737499237060547e-01 1.018383353948593140e-01 4.651929438114166260e-01 -2.154052071273326874e-02 1.603720933198928833e-01
6.243795752525329590e-01 -7.694569975137710571e-02 2.632772028446197510e-01 4.484390020370483398e-01 1.437893509864807129e-01 4.910529553890228271e-01 -8.059303462505340576e-02 2.559560835361480713e-01
5.511227250099182129e-01 2.803417742252349854e-01 -1.496672481298446655e-01 1.427779253572225571e-02 5.308400988578796387e-01 7.434967160224914551e-02 1.595884859561920166e-01 5.313008427619934082e-01
4.477356970310211182e-01 1.187382824718952179e-02 9.549821913242340088e-02 -1.812782287597656250e-01 8.459275960922241211e-01 1.712304204702377319e-01 -5.314003303647041321e-02 -9.835029393434524536e-02
5.364776849746704102e-01 5.252689123153686523e-01 -2.513965666294097900e-01 3.252651691436767578e-01 3.285380303859710693e-01 -3.357433974742889404e-01 2.159252166748046875e-01 -1.493113813921809196e-03
4.785600304603576660e-01 1.667196117341518402e-02 -4.777225255966186523e-01 6.850447654724121094e-01 5.534571409225463867e-02 -6.042963266372680664e-02 2.432280927896499634e-01 -8.557164669036865234e-02
2.703213691711425781e-01 3.079313635826110840e-01 3.028365671634674072e-01 6.144586205482482910e-01 4.898439645767211914e-01 -3.236077725887298584e-01 -9.565804898738861084e-02 -9.495049715042114258e-02
1.758013367652893066e-01 1.806934475898742676e-01 -3.373420536518096924e-01 7.334393858909606934e-01 2.580140344798564911e-02 4.201647639274597168e-01 -2.640340030193328857e-01 -1.944032758474349976e-01
5.144283175468444824e-01 3.050226485356688499e-03 -2.975373566150665283e-01 -2.425310462713241577e-01 6.892726421356201172e-01 -7.934496551752090454e-02 -2.856201231479644775e-01 1.582195609807968140e-01
4.589218199253082275e-01 5.249724984169006348e-01 -2.878290116786956787e-01 5.771420001983642578e-01 5.207631364464759827e-02 1.397559940814971924e-01 -2.749738097190856934e-01 1.405285322107374668e-03
4.102501571178436279e-01 5.268762260675430298e-02 -2.695163786411285400e-01 -6.234921142458915710e-02 5.283755660057067871e-01 3.986325860023498535e-01 -9.773946367204189301e-03 5.605427622795104980e-01
5.816410779953002930e-01 -1.403791308403015137e-01 6.965416669845581055e-02 5.254416465759277344e-01 3.350646793842315674e-02 5.890731215476989746e-01 9.507454931735992432e-02 6.227111443877220154e-02
4.153482913970947266e-01 6.980513781309127808e-02 -4.132571816444396973e-01 7.074769139289855957e-01 1.991187185049057007e-01 -2.809783220291137695e-01 8.680827915668487549e-02 1.586667597293853760e-01
2.751368284225463867e-01 1.372417807579040527e-01 -8.658935874700546265e-02 -6.548750400543212891e-02 5.373675227165222168e-01 7.679980397224426270e-01 -8.512824773788452148e-02 -8.858045935630798340e-02
1.126112416386604309e-01 3.017496466636657715e-01 1.962108016014099121e-01 4.988709464669227600e-02 8.131124377250671387e-01 3.484806418418884277e-01 2.478724531829357147e-02 -2.684650421142578125e-01
4.039936959743499756e-01 6.240587830543518066e-01 -3.411724567413330078e-01 4.411377906799316406e-01 2.487703114748001099e-01 -1.636134684085845947e-01 1.469986736774444580e-01 1.614743471145629883e-01
1.590776443481445312e-01 -2.137739807367324829e-01 -4.480622336268424988e-02 3.222204446792602539e-01 7.769249081611633301e-01 -4.137605428695678711e-01 7.845500856637954712e-02 2.054168283939361572e-01
3.609670400619506836e-01 3.192495182156562805e-02 8.287636935710906982e-02 -1.000345423817634583e-01 7.439739108085632324e-01 5.068769454956054688e-01 1.247018501162528992e-01 -1.607362776994705200e-01
2.666921615600585938e-01 8.709067106246948242e-02 4.303960874676704407e-02 -1.308374255895614624e-01 8.638790249824523926e-01 3.004345297813415527e-01 -1.262166947126388550e-01 -2.232508957386016846e-01
3.327480852603912354e-01 2.941571176052093506e-01 2.622761428356170654e-01 3.894414603710174561e-01 5.749945640563964844e-01 -3.094070255756378174e-01 -9.679827094078063965e-02 3.828519284725189209e-01
1.334567368030548096e-01 -8.043868839740753174e-02 1.166884750127792358e-01 3.191933035850524902e-01 8.503492474555969238e-01 -3.511321544647216797e-01 -9.177865460515022278e-03 -1.172456368803977966e-01
4.124206006526947021e-01 3.764741495251655579e-02 2.297309786081314087e-01 3.747825697064399719e-02 7.326624989509582520e-01 -1.274457573890686035e-01 4.448040425777435303e-01 1.530474424362182617e-01
4.326963424682617188e-01 1.996145769953727722e-02 -3.636562526226043701e-01 6.699311733245849609e-01 8.212201297283172607e-02 1.198739111423492432e-01 -2.870491445064544678e-01 -3.575064539909362793e-01
5.492981672286987305e-01 4.508531466126441956e-02 -1.097304560244083405e-02 4.378646314144134521e-01 2.357587665319442749e-01 -1.507053524255752563e-01 -6.213116459548473358e-03 -6.527327895164489746e-01
2.664538323879241943e-01 1.181101649999618530e-01 3.071584105491638184e-01 6.185393929481506348e-01 2.188808619976043701e-01 6.023976802825927734e-01 1.428169310092926025e-01 8.322700113058090210e-02
4.158580601215362549e-01 2.101985961198806763e-01 -9.989599138498306274e-02 -2.426697611808776855e-01 6.937269568443298340e-01 2.073470205068588257e-01 -2.098302692174911499e-01 -3.817491829395294189e-01
7.824706286191940308e-02 -1.470312327146530151e-01 -1.376020759344100952e-01 2.883687317371368408e-01 7.346200346946716309e-01 -3.604193329811096191e-01 -2.770715653896331787e-01 3.518964350223541260e-01
2.344460487365722656e-01 5.690478533506393433e-02 -4.013747572898864746e-01 4.146522283554077148e-01 3.800508379936218262e-01 -2.794611155986785889e-01 -1.774460077285766602e-01 -5.955958962440490723e-01
1.014360412955284119e-02 -3.199225962162017822e-01 -2.906425297260284424e-01 8.188154697418212891e-01 3.339808881282806396e-01 7.320351898670196533e-02 1.370736658573150635e-01 8.320879936218261719e-02
4.694732427597045898e-01 4.064555764198303223e-01 -5.336839333176612854e-02 5.398670434951782227e-01 1.120567172765731812e-01 6.088294088840484619e-02 -5.387213230133056641e-01 -1.166183501482009888e-01
2.306157201528549194e-01 3.171005249023437500e-01 2.333069890737533569e-01 4.465258717536926270e-01 3.474949002265930176e-01 1.736321151256561279e-01 -6.519873738288879395e-01 -1.282880157232284546e-01
-3.286697342991828918e-02 -5.008060932159423828e-01 -2.260222136974334717e-01 6.131472587585449219e-01 5.307546257972717285e-01 -4.266849532723426819e-02 1.841377019882202148e-01 -6.041161343455314636e-02
2.678182423114776611e-01 2.141988724470138550e-01 -2.377240806818008423e-01 7.388560771942138672e-01 1.475706249475479126e-01 -1.441236138343811035e-01 -4.819499850273132324e-01 -7.174220681190490723e-02
1.257759183645248413e-01 -5.635700225830078125e-01 -1.438512653112411499e-01 3.796314597129821777e-01 6.000281572341918945e-01 -3.246561810374259949e-02 -3.440655469894409180e-01 1.492889225482940674e-01
6.872730851173400879e-01 -1.657146066427230835e-01 -2.672448158264160156e-01 7.288391143083572388e-02 3.378361165523529053e-01 2.242822945117950439e-01 2.183240950107574463e-01 4.597405195236206055e-01
4.348962604999542236e-01 -1.023982688784599304e-01 2.071491479873657227e-01 -5.329801142215728760e-02 7.713442444801330566e-01 2.137486636638641357e-01 -3.328444659709930420e-01 -5.641206726431846619e-02
-4.637693986296653748e-02 1.259122230112552643e-02 -5.958860516548156738e-01 -1.047971192747354507e-02 7.779226899147033691e-01 1.781277507543563843e-01 9.036611765623092651e-03 7.433645427227020264e-02
8.836224675178527832e-02 4.563080370426177979e-01 -1.144760623574256897e-01 -4.403485730290412903e-02 8.103729486465454102e-01 3.025281131267547607e-01 -5.761534348130226135e-02 1.318496614694595337e-01
6.989545226097106934e-01 1.102625206112861633e-01 -4.639052450656890869e-01 3.249245285987854004e-01 -1.265875846147537231e-01 3.815571963787078857e-01 1.167979910969734192e-01 5.717245489358901978e-02
-1.613812148571014404e-01 9.994615614414215088e-02 1.656452566385269165e-01 5.285988450050354004e-01 7.393741011619567871e-01 -1.421820670366287231e-01 2.660781741142272949e-01 -1.393709331750869751e-01
3.063829541206359863e-01 -4.755756556987762451e-01 -4.431222379207611084e-02 3.350681364536285400e-01 2.191133946180343628e-01 6.985217928886413574e-01 -9.076468646526336670e-02 -1.467706561088562012e-01
3.138565719127655029e-01 1.651015728712081909e-01 -2.417343556880950928e-01 7.216402888298034668e-01 2.172182649374008179e-01 -1.123944595456123352e-01 3.448038995265960693e-01 -3.410705924034118652e-01
2.690428793430328369e-01 2.496162205934524536e-01 -9.509458206593990326e-03 -9.410246461629867554e-02 6.061245799064636230e-01 5.584790706634521484e-01 -1.210409998893737793e-01 -4.030199348926544189e-01
2.510466277599334717e-01 1.747792363166809082e-01 -3.142832219600677490e-01 7.275918126106262207e-01 1.039299592375755310e-01 2.172881551086902618e-02 -6.724618375301361084e-02 -5.123166441917419434e-01
4.713047146797180176e-01 -1.188291162252426147e-01 2.394862025976181030e-01 -2.241640165448188782e-02 7.211185693740844727e-01 2.483824491500854492e-01 -2.936367392539978027e-01 -1.948510259389877319e-01
4.119025766849517822e-01 2.771033048629760742e-01 -1.333588659763336182e-01 6.030333042144775391e-01 2.197640947997570038e-02 2.687483131885528564e-01 -4.632786214351654053e-01 -2.911712825298309326e-01
3.212048113346099854e-01 7.256618738174438477e-01 -2.941429316997528076e-01 4.242196381092071533e-01 2.546493411064147949e-01 -3.886013478040695190e-02 -1.048587635159492493e-01 -1.625058054924011230e-01
5.893729329109191895e-01 3.357016742229461670e-01 -6.388651132583618164e-01 2.811681032180786133e-01 5.518052726984024048e-02 3.249561786651611328e-02 -1.959002465009689331e-01 -1.013017371296882629e-01
6.702182888984680176e-01 4.530037343502044678e-01 2.898988127708435059e-01 2.820627987384796143e-01 3.164604008197784424e-01 2.701244354248046875e-01 -2.383159659802913666e-02 -9.117062389850616455e-02
6.200055480003356934e-01 1.764007657766342163e-01 -5.923718810081481934e-01 3.171254992485046387e-01 -7.522556185722351074e-02 2.592554688453674316e-01 -1.492065563797950745e-02 -2.447607964277267456e-01
1.726870685815811157e-01 -1.066258177161216736e-01 -5.152819156646728516e-01 6.180300116539001465e-01 3.374254405498504639e-01 -4.046414494514465332e-01 -6.736898422241210938e-02 -1.708928197622299194e-01
4.533116817474365234e-01 3.257932960987091064e-01 -7.434639334678649902e-02 5.751404166221618652e-01 1.851433515548706055e-01 -2.124170362949371338e-01 -4.083434641361236572e-01 -3.254380822181701660e-01
7.353122830390930176e-01 -6.929115206003189087e-02 -1.570650488138198853e-01 -2.063824236392974854e-01 5.746141076087951660e-01 1.502954661846160889e-01 -6.791907548904418945e-02 1.728243678808212280e-01
4.367223381996154785e-01 3.163009416311979294e-03 -4.157910346984863281e-01 -1.333982050418853760e-01 6.301322579383850098e-01 3.292088806629180908e-01 -6.200767308473587036e-02 3.305997848510742188e-01
2.018534541130065918e-01 6.389824748039245605e-01 -1.233367174863815308e-01 6.190086603164672852e-01 1.460386216640472412e-01 3.342655599117279053e-01 1.113734021782875061e-01 -8.431054651737213135e-02
3.254700079560279846e-02 -7.515662908554077148e-02 1.384000927209854126e-01 2.683130204677581787e-01 7.767866253852844238e-01 -2.721617817878723145e-01 -4.947263747453689575e-02 -4.714114367961883545e-01
6.884495615959167480e-01 2.060987949371337891e-01 -5.242296457290649414e-01 2.915314733982086182e-01 -4.265446215867996216e-02 3.163352310657501221e-01 1.456156522035598755e-01 -2.573088556528091431e-02
2.727458477020263672e-01 4.271751642227172852e-01 -4.997642040252685547e-01 5.905739665031433105e-01 2.459523826837539673e-01 -2.651062309741973877e-01 -3.806382417678833008e-02 -1.112040430307388306e-01
2.550327181816101074e-01 2.848263680934906006e-01 7.121310383081436157e-02 7.368971705436706543e-01 3.436165750026702881e-01 -2.961667180061340332e-01 -1.700645387172698975e-01 -2.665231823921203613e-01
-3.741379454731941223e-02 1.565206348896026611e-01 -2.724502682685852051e-01 1.047197133302688599e-01 5.807493329048156738e-01 7.194935679435729980e-01 1.690408885478973389e-01 -7.342186570167541504e-02
1.204438358545303345e-01 3.431385159492492676e-01 -1.804092526435852051e-01 -3.303261473774909973e-02 6.617370247840881348e-01 6.026524305343627930e-01 1.432237476110458374e-01 1.118563115596771240e-01
1.086574271321296692e-01 1.398369073867797852e-01 -1.243868842720985413e-01 -1.165375635027885437e-01 9.244036078453063965e-01 2.346848994493484497e-01 -8.245325088500976562e-02 -1.522781252861022949e-01
3.758779168128967285e-01 -2.957890927791595459e-01 -3.564162179827690125e-02 5.504139065742492676e-01 2.080132961273193359e-01 3.714911341667175293e-01 1.858673393726348877e-01 5.011755824089050293e-01
2.733680307865142822e-01 9.558261185884475708e-02 1.077348142862319946e-01 2.252051830291748047e-01 6.612200736999511719e-01 -3.881833851337432861e-01 -3.216242194175720215e-01 4.030748307704925537e-01
1.905188709497451782e-01 -1.677844971418380737e-01 -2.791530191898345947e-01 8.236506581306457520e-01 2.498872876167297363e-01 -1.714210063219070435e-01 1.233214214444160461e-01 -2.686767280101776123e-01
1.150458827614784241e-01 2.444122731685638428e-01 3.345961272716522217e-01 8.109792470932006836e-01 3.344330489635467529e-01 1.593088060617446899e-01 -1.325307488441467285e-01 -5.094986781477928162e-02
4.143629372119903564e-01 -4.385062307119369507e-02 -7.769569754600524902e-02 -2.109238505363464355e-01 7.905427813529968262e-01 3.481826484203338623e-01 1.318554393947124481e-02 -1.717335432767868042e-01
8.857451379299163818e-02 -5.615977048873901367e-01 -6.607645750045776367e-02 6.026299595832824707e-01 5.058413147926330566e-01 6.341657787561416626e-02 2.167429327964782715e-01 4.856973141431808472e-02
-1.403477191925048828e-01 2.739880420267581940e-02 -5.937171578407287598e-01 9.720683842897415161e-02 7.791218161582946777e-01 8.254204690456390381e-02 3.976337611675262451e-02 4.666490852832794189e-02
3.284573256969451904e-01 -5.791642069816589355e-01 -1.291412413120269775e-01 4.120537638664245605e-01 4.560177326202392578e-01 -1.762195229530334473e-01 -3.569230735301971436e-01 6.180097907781600952e-02
-1.976115815341472626e-02 2.469501644372940063e-01 -5.115711092948913574e-01 -2.288722246885299683e-02 7.612321972846984863e-01 2.472944259643554688e-01 1.813472509384155273e-01 5.367109924554824829e-02
1.961928606033325195e-01 1.247503682971000671e-01 2.088369280099868774e-01 3.663795590400695801e-01 7.510507702827453613e-01 -3.890802860260009766e-01 1.422999501228332520e-01 1.799686402082443237e-01
6.828421950340270996e-01 4.254451394081115723e-02 -2.813650369644165039e-01 -5.206858366727828979e-02 4.469433426856994629e-01 7.134509086608886719e-02 2.590033411979675293e-01 4.220283031463623047e-01
2.423709481954574585e-01 5.468455553054809570e-01 -3.177002966403961182e-01 6.497898697853088379e-01 2.159054130315780640e-01 -8.092880249023437500e-02 -1.940889805555343628e-01 -1.679903119802474976e-01
1.427300870418548584e-01 2.620314061641693115e-01 -4.047091007232666016e-01 7.543395757675170898e-01 2.472144551575183868e-02 2.875140607357025146e-01 -1.472710520029067993e-01 -2.705287933349609375e-01
9.122364968061447144e-02 4.962741211056709290e-02 -3.070010840892791748e-01 -9.799417853355407715e-02 8.433808684349060059e-01 1.266540139913558960e-01 -3.100525140762329102e-01 2.487929910421371460e-01
5.247033834457397461e-01 1.791317760944366455e-01 1.868643760681152344e-01 1.472707986831665039e-01 4.277640581130981445e-01 2.651008665561676025e-01 5.529835224151611328e-01 2.773807346820831299e-01
4.485535621643066406e-01 5.587940569967031479e-03 -5.175712704658508301e-01 -5.931425094604492188e-02 4.227795898914337158e-01 1.983757615089416504e-01 4.130945205688476562e-01 3.723275065422058105e-01
2.257417738437652588e-01 -2.531603723764419556e-02 -1.486720740795135498e-01 6.606371998786926270e-01 1.561792045831680298e-01 2.105369716882705688e-01 1.401236280798912048e-03 -6.489492058753967285e-01
7.905209809541702271e-02 2.989416420459747314e-01 1.436356902122497559e-01 6.518374681472778320e-01 2.886766195297241211e-01 3.053559958934783936e-01 -4.637164771556854248e-01 -2.593296468257904053e-01
-5.365803465247154236e-02 1.444327086210250854e-01 1.927953660488128662e-01 6.208705306053161621e-01 6.667894721031188965e-01 -2.648839354515075684e-01 -1.658919155597686768e-01 -1.063863560557365417e-01
9.630505740642547607e-02 -1.981131173670291901e-02 -5.144401192665100098e-01 6.748635768890380859e-01 1.028930768370628357e-01 9.925980865955352783e-02 -4.948628842830657959e-01 -7.010523229837417603e-02
-1.150396070443093777e-03 3.338858485221862793e-01 -1.685628443956375122e-01 -1.895299553871154785e-02 8.466635346412658691e-01 2.314020693302154541e-01 1.191880553960800171e-01 -2.741431593894958496e-01
3.669386208057403564e-01 2.277961373329162598e-01 1.970092356204986572e-01 -1.096808537840843201e-02 7.973968982696533203e-01 -3.192311823368072510e-01 -1.903539896011352539e-01 -2.338645979762077332e-02
6.309843659400939941e-01 2.758667171001434326e-01 -1.505741924047470093e-01 -6.764077395200729370e-02 4.065397381782531738e-01 4.194074571132659912e-01 -3.716625506058335304e-04 3.966500461101531982e-01
3.838418126106262207e-01 1.811664402484893799e-01 1.924433857202529907e-01 6.327388882637023926e-01 1.564379334449768066e-01 3.829124867916107178e-01 -3.974649906158447266e-01 -2.310366481542587280e-01
4.603812992572784424e-01 8.305013924837112427e-02 3.312005102634429932e-01 5.876830546185374260e-04 7.741922140121459961e-01 2.068524658679962158e-01 1.168458461761474609e-01 1.250717341899871826e-01
4.131733998656272888e-02 4.562226533889770508e-01 -1.037748456001281738e-01 6.433228496462106705e-03 8.487806916236877441e-01 9.853973984718322754e-02 1.370342075824737549e-01 -1.744308322668075562e-01
4.349840804934501648e-02 3.423191905021667480e-01 -1.472270041704177856e-01 -8.437547087669372559e-02 8.560100197792053223e-01 3.078978955745697021e-01 -1.278786659240722656e-01 -9.068240225315093994e-02
4.744525849819183350e-01 -2.488936856389045715e-02 7.770989090204238892e-02 3.419969379901885986e-01 1.382689028978347778e-01 6.818646788597106934e-01 -2.782794535160064697e-01 -2.996288239955902100e-01
2.588535249233245850e-01 2.514855861663818359e-01 2.379973977804183960e-01 3.961644470691680908e-01 5.692765712738037109e-01 -3.027577400207519531e-01 -1.546320766210556030e-01 4.653081595897674561e-01
1.514847129583358765e-01 -1.404348909854888916e-01 1.172731295228004456e-01 3.468321561813354492e-01 7.883770465850830078e-01 -1.919056773185729980e-01 1.813611388206481934e-01 3.633549809455871582e-01
7.930691838264465332e-01 4.557448327541351318e-01 -1.858233660459518433e-01 2.574183940887451172e-01 1.404840946197509766e-01 -1.046903282403945923e-01 2.338054217398166656e-02 1.769208163022994995e-01
4.696341156959533691e-01 5.075881257653236389e-02 2.009342014789581299e-01 4.195114374160766602e-01 3.198143243789672852e-01 4.155447185039520264e-01 3.458423018455505371e-01 4.073539674282073975e-01
8.059245944023132324e-01 2.201993614435195923e-01 -8.209127932786941528e-02 -1.029507741332054138e-01 3.829674124717712402e-01 2.443085312843322754e-01 1.444016695022583008e-01 2.397031188011169434e-01
1.984376758337020874e-01 -4.918385446071624756e-01 -1.223300844430923462e-01 3.138896822929382324e-01 4.546015560626983643e-01 1.202226355671882629e-01 -5.338883399963378906e-01 3.147588670253753662e-01
3.408568724989891052e-02 2.833846211433410645e-01 -1.811511218547821045e-01 8.110721111297607422e-01 2.003192901611328125e-01 1.047667339444160461e-01 -4.163911938667297363e-01 -5.824077129364013672e-02
-9.450068324804306030e-02 2.446526885032653809e-01 -3.782057762145996094e-01 5.770792439579963684e-02 7.781752943992614746e-01 4.226937890052795410e-01 -1.258191280066967010e-02 -2.143889479339122772e-02
4.589548408985137939e-01 -1.159625127911567688e-01 -8.182659000158309937e-02 -1.703238189220428467e-01 5.436894893646240234e-01 4.664416611194610596e-01 -1.617881059646606445e-01 -4.481803476810455322e-01
5.830094814300537109e-01 -1.116055101156234741e-01 -9.684607386589050293e-02 -2.319486588239669800e-01 7.570398449897766113e-01 -9.074589610099792480e-02 -5.551048368215560913e-02 -6.272825878113508224e-03
4.404858946800231934e-01 -6.529524326324462891e-01 -3.853550553321838379e-01 1.979696154594421387e-01 4.051428735256195068e-01 7.378803566098213196e-03 1.400217860937118530e-01 9.018576145172119141e-02
6.549391746520996094e-01 6.206272542476654053e-02 -5.492166280746459961e-01 -2.137238532304763794e-01 4.279922246932983398e-01 7.343006134033203125e-02 1.663608998060226440e-01 6.033875048160552979e-02
-8.315547369420528412e-03 4.549938738346099854e-01 -4.342043027281761169e-02 4.165583476424217224e-02 8.705016970634460449e-01 1.322110444307327271e-01 1.057503670454025269e-01 5.342962965369224548e-02
1.499908864498138428e-01 -2.144152820110321045e-01 -4.104745090007781982e-01 5.643116831779479980e-01 2.783669717609882355e-02 6.320078969001770020e-01 -3.738042712211608887e-02 2.073294073343276978e-01
3.115249574184417725e-01 -2.549607753753662109e-01 -2.110981792211532593e-01 7.108540534973144531e-01 3.011486828327178955e-01 4.950972646474838257e-02 1.379804909229278564e-01 4.193935394287109375e-01
8.432559669017791748e-02 -9.472277760505676270e-02 3.513305485248565674e-01 2.812212109565734863e-01 8.426441550254821777e-01 -1.046897321939468384e-01 -7.640350610017776489e-02 -2.335630357265472412e-01
1.543471366167068481e-01 1.941124796867370605e-01 -6.996955722570419312e-02 8.692813515663146973e-01 2.174504846334457397e-01 1.992730889469385147e-03 -3.225981891155242920e-01 1.630746573209762573e-01
5.480993390083312988e-01 2.625969350337982178e-01 -1.115583106875419617e-01 3.099302388727664948e-02 5.238921642303466797e-01 1.761415898799896240e-01 3.419364988803863525e-01 4.413784742355346680e-01
7.939512133598327637e-01 3.425571024417877197e-01 -4.363757073879241943e-01 1.154574826359748840e-01 6.501575559377670288e-02 -3.010218590497970581e-02 -1.877451092004776001e-01 -9.033577144145965576e-02
2.705726921558380127e-01 9.186557494103908539e-03 3.574102520942687988e-01 4.637970924377441406e-01 6.451242566108703613e-01 -2.530696392059326172e-01 -2.254196256399154663e-01 -2.298098802566528320e-01
1.992845386266708374e-01 -5.710589885711669922e-01 -4.883992373943328857e-01 2.667957544326782227e-01 5.177590847015380859e-01 -4.990386590361595154e-02 5.160135775804519653e-02 2.263536304235458374e-01
6.156146526336669922e-01 -2.478157281875610352e-01 -1.638108938932418823e-01 -2.195799350738525391e-01 5.527811646461486816e-01 3.675869107246398926e-01 -1.483070552349090576e-01 -1.479008942842483521e-01
-6.169323250651359558e-02 1.564317345619201660e-01 -9.176460653543472290e-02 -2.462740801274776459e-02 8.655940294265747070e-01 2.299932241439819336e-01 -2.202077955007553101e-01 -3.347454369068145752e-01
3.312540054321289062e-01 -4.988856613636016846e-01 -7.773052155971527100e-02 3.518013656139373779e-01 5.331728458404541016e-01 -2.134691923856735229e-01 -4.024514853954315186e-01 1.405993700027465820e-01
4.896940588951110840e-01 1.081189420074224472e-02 -2.912322580814361572e-01 6.766151785850524902e-01 2.215971648693084717e-01 -3.248930871486663818e-01 2.308741509914398193e-01 -9.744128584861755371e-02
3.610494434833526611e-01 -1.102210301905870438e-02 -5.283296108245849609e-01 5.406020283699035645e-01 1.936854422092437744e-01 -2.996141612529754639e-01 -3.034323155879974365e-01 -2.806873321533203125e-01
6.494655013084411621e-01 1.109912768006324768e-01 -2.662534080445766449e-02 -5.137607827782630920e-02 5.083634257316589355e-01 3.655811250209808350e-01 1.708831489086151123e-01 3.758233189582824707e-01
6.160365343093872070e-01 -1.645960807800292969e-01 -8.905707299709320068e-02 -1.955393850803375244e-01 5.681989789009094238e-01 4.200365841388702393e-01 -1.161432191729545593e-01 -1.856616437435150146e-01
2.777146995067596436e-01 2.506839931011199951e-01 2.018925845623016357e-01 -5.898366868495941162e-02 8.369011878967285156e-01 2.195651978254318237e-01 2.568342983722686768e-01 3.487423062324523926e-02
-1.677729636430740356e-01 1.369034200906753540e-01 -5.980036258697509766e-01 1.022136211395263672e-01 7.467548847198486328e-01 1.653450876474380493e-01 -8.438157849013805389e-03 -7.840943289920687675e-04
-1.644061505794525146e-02 1.989036202430725098e-01 -1.714590787887573242e-01 8.477249145507812500e-01 1.645537018775939941e-01 2.249929308891296387e-01 -3.034092187881469727e-01 -2.058509290218353271e-01
4.270106852054595947e-01 -5.784922838211059570e-02 1.262540835887193680e-02 4.924125075340270996e-01 4.916784167289733887e-02 5.394307374954223633e-01 -2.171587049961090088e-01 -4.807546138763427734e-01
2.700418233871459961e-03 1.098427325487136841e-01 2.040054351091384888e-01 7.029305696487426758e-01 2.831934094429016113e-01 5.933370590209960938e-01 1.543503347784280777e-02 -1.403998881578445435e-01
3.256400227546691895e-01 -1.549218893051147461e-01 7.620533555746078491e-02 5.498721003532409668e-01 3.976578116416931152e-01 3.564981818199157715e-01 2.604130506515502930e-01 4.568956196308135986e-01
4.599962830543518066e-01 -4.150834307074546814e-02 5.241667851805686951e-02 6.143764853477478027e-01 5.779327824711799622e-02 3.523572087287902832e-01 -1.539981961250305176e-01 -5.052359700202941895e-01
3.294868627563118935e-03 1.029877066612243652e-01 3.075889647006988525e-01 8.073351979255676270e-01 3.327972292900085449e-01 3.075295984745025635e-01 -1.927581131458282471e-01 -2.230381034314632416e-02
7.475613802671432495e-02 1.255026161670684814e-01 3.254859894514083862e-02 3.855232000350952148e-01 6.534619927406311035e-01 4.613842070102691650e-02 5.685166120529174805e-01 2.768042087554931641e-01
4.061282873153686523e-01 1.041297242045402527e-01 2.283088117837905884e-01 -8.045475184917449951e-02 7.719194889068603516e-01 4.011232852935791016e-01 9.099190682172775269e-02 -2.408116124570369720e-02
9.711932390928268433e-02 1.128933727741241455e-01 2.092710435390472412e-01 5.460544228553771973e-01 3.104024529457092285e-01 4.153316020965576172e-01 -3.729581236839294434e-01 -4.773942828178405762e-01
6.008927226066589355e-01 -3.710958063602447510e-01 2.351015210151672363e-01 3.867691755294799805e-01 2.038967758417129517e-01 3.466964960098266602e-01 -3.449520170688629150e-01 1.248538270592689514e-01
5.854303240776062012e-01 -1.138199642300605774e-01 8.659933507442474365e-02 -1.365856528282165527e-01 5.872290730476379395e-01 3.920222818851470947e-01 -9.912021458148956299e-02 -3.313865065574645996e-01
3.400131165981292725e-01 3.800045549869537354e-01 -2.854857742786407471e-01 7.044373750686645508e-01 6.874912977218627930e-02 1.713193207979202271e-02 -3.247213959693908691e-01 2.275733947753906250e-01
-1.379387080669403076e-01 -1.819145679473876953e-01 -2.470541149377822876e-01 8.530153036117553711e-01 3.591166436672210693e-01 -4.868178442120552063e-02 -1.042897533625364304e-02 -1.666301935911178589e-01
-2.058359980583190918e-02 1.513376384973526001e-01 -5.536608695983886719e-01 -2.165870182216167450e-02 7.625053524971008301e-01 2.333742678165435791e-01 1.794887781143188477e-01 3.961839154362678528e-02
1.169682666659355164e-01 -9.204798378050327301e-03 -3.098258376121520996e-01 6.435338854789733887e-01 2.669738605618476868e-02 5.779487490653991699e-01 -1.944431513547897339e-01 -3.218073248863220215e-01
5.238937139511108398e-01 2.784945070743560791e-01 -8.877052366733551025e-02 7.500852942466735840e-01 1.283509284257888794e-01 -9.406090527772903442e-02 -1.503251045942306519e-01 -1.718987375497817993e-01
4.390428364276885986e-01 -3.279970260336995125e-03 -1.583616435527801514e-02 6.331216692924499512e-01 1.178682073950767517e-01 3.826589882373809814e-01 -4.340944290161132812e-01 -2.395370602607727051e-01
3.936146795749664307e-01 -1.017227321863174438e-01 -5.778093934059143066e-01 -3.385471925139427185e-02 5.154524445533752441e-01 8.900780975818634033e-02 3.787309527397155762e-01 2.875052988529205322e-01
3.270760476589202881e-01 1.076672524213790894e-01 -1.989451646804809570e-01 6.613363027572631836e-01 6.370417773723602295e-02 2.127586603164672852e-01 -1.236487478017807007e-01 -5.829842090606689453e-01
-2.750465460121631622e-02 2.928846478462219238e-01 -4.874905347824096680e-01 -2.860192395746707916e-02 6.976717710494995117e-01 4.118445813655853271e-01 -1.254692077636718750e-01 5.378240719437599182e-02
4.547870159149169922e-01 1.025323718786239624e-01 4.162492230534553528e-02 -1.984421759843826294e-01 8.436502218246459961e-01 1.101706176996231079e-01 -1.153757572174072266e-01 -6.594777107238769531e-02
6.024858355522155762e-01 6.404298357665538788e-03 1.141215674579143524e-02 4.673599302768707275e-01 2.480877339839935303e-01 -2.741567492485046387e-01 2.271631211042404175e-01 -4.796893894672393799e-01
2.655930519104003906e-01 -7.050761580467224121e-01 -3.413675129413604736e-01 3.121698498725891113e-01 4.579481780529022217e-01 1.946411840617656708e-02 -4.417519271373748779e-02 7.936795055866241455e-02
3.012303113937377930e-01 -5.982141494750976562e-01 -1.914118230342864990e-01 2.898508608341217041e-01 4.450960457324981689e-01 4.171242937445640564e-02 -4.607465267181396484e-01 1.364194005727767944e-01
5.013992264866828918e-02 -1.417342573404312134e-01 1.579191535711288452e-01 1.873038113117218018e-01 8.930327296257019043e-01 -1.787409186363220215e-01 -2.477782592177391052e-02 -2.954768836498260498e-01
6.341863274574279785e-01 -2.473114132881164551e-01 -1.526752561330795288e-01 -2.338581681251525879e-01 5.127067565917968750e-01 3.049680888652801514e-01 -2.419779896736145020e-01 -2.102816551923751831e-01
1.537944078445434570e-01 -4.105072617530822754e-01 1.821141690015792847e-02 4.935393929481506348e-01 2.522227466106414795e-01 5.954053997993469238e-01 -1.707312315702438354e-01 -3.415335416793823242e-01
9.278538823127746582e-02 1.615097522735595703e-01 -3.217561542987823486e-01 8.025611639022827148e-01 3.205881118774414062e-01 -2.995012998580932617e-01 -1.021349355578422546e-01 -1.215099766850471497e-01
-1.986483931541442871e-01 1.336715817451477051e-01 5.751523748040199280e-02 6.377016901969909668e-01 6.684405207633972168e-01 -1.959893256425857544e-01 -8.507053554058074951e-02 -2.005933076143264771e-01
3.840454518795013428e-01 1.145901530981063843e-01 -5.528570413589477539e-01 2.666138857603073120e-02 4.308693706989288330e-01 2.195247411727905273e-01 2.282849699258804321e-01 4.970543086528778076e-01
5.374654531478881836e-01 2.314674407243728638e-01 -2.962658107280731201e-01 2.081568539142608643e-02 3.930756449699401855e-01 3.287275433540344238e-01 9.497801959514617920e-02 5.456702113151550293e-01
3.727134168148040771e-01 -2.873985469341278076e-01 -4.332472681999206543e-01 -1.458415985107421875e-01 6.648611426353454590e-01 1.444246470928192139e-01 -2.646364867687225342e-01 1.912653595209121704e-01
5.502623319625854492e-01 -1.036140844225883484e-01 -5.828799009323120117e-01 3.159039020538330078e-01 -1.024556234478950500e-01 4.212596714496612549e-01 2.427168339490890503e-01 -7.936100475490093231e-03
1.088252477347850800e-02 -1.981600075960159302e-01 -1.842326298356056213e-02 3.131432533264160156e-01 8.415490388870239258e-01 -1.499305516481399536e-01 3.064928054809570312e-01 1.938924640417098999e-01
6.926473379135131836e-01 -8.259981125593185425e-02 -2.443480789661407471e-01 -1.799546480178833008e-01 5.318971276283264160e-01 2.797494828701019287e-01 1.052844971418380737e-01 2.215132713317871094e-01
5.899799987673759460e-02 -2.259144186973571777e-01 -1.217449605464935303e-01 6.540856957435607910e-01 6.380075812339782715e-01 -6.846543401479721069e-02 3.004069924354553223e-01 2.909933030605316162e-02
3.268454372882843018e-01 1.255551874637603760e-01 2.797044813632965088e-01 5.525193810462951660e-01 2.459107339382171631e-01 5.717094540596008301e-01 4.948476701974868774e-02 3.226813375949859619e-01
5.026943087577819824e-01 3.470395803451538086e-01 1.014455258846282959e-01 6.066620349884033203e-01 1.511959880590438843e-01 7.397311925888061523e-02 -4.681726396083831787e-01 3.184755519032478333e-02
6.210158392786979675e-02 -4.265299141407012939e-01 2.572467029094696045e-01 5.192682147026062012e-01 4.876444935798645020e-01 3.893015384674072266e-01 -2.687405794858932495e-02 -2.971958816051483154e-01
6.186302304267883301e-01 6.668031960725784302e-02 2.110443711280822754e-01 2.820146083831787109e-01 2.729824185371398926e-01 3.236648738384246826e-01 1.213718652725219727e-01 5.429262518882751465e-01
-6.528836488723754883e-02 2.146369963884353638e-02 -5.478717684745788574e-01 -2.194789238274097443e-02 8.110233545303344727e-01 1.860595196485519409e-01 -9.722750633955001831e-03 4.647601023316383362e-02
2.546685338020324707e-01 1.558904200792312622e-01 -3.251020312309265137e-01 6.048614978790283203e-01 2.116704881191253662e-01 -1.341399401426315308e-01 -4.957346320152282715e-01 -3.615834414958953857e-01
-1.232854798436164856e-01 -4.227431416511535645e-01 -1.886048465967178345e-01 7.008499503135681152e-01 3.928064703941345215e-01 3.066363632678985596e-01 1.758933216333389282e-01 8.069219067692756653e-03
4.558132886886596680e-01 5.123575031757354736e-02 -1.803502887487411499e-01 6.034630537033081055e-01 -6.947237998247146606e-03 4.284963607788085938e-01 4.574470221996307373e-01 1.509922003606334329e-04
1.021521314978599548e-01 2.378562241792678833e-01 -6.424284577369689941e-01 5.608665347099304199e-01 3.414771556854248047e-01 -2.777070403099060059e-01 4.112796857953071594e-02 -1.014124304056167603e-01
3.919917345046997070e-01 1.943679600954055786e-01 1.646900624036788940e-01 -1.325107216835021973e-01 8.324028253555297852e-01 1.793727129697799683e-01 1.959842741489410400e-01 2.006987109780311584e-02
2.289384156465530396e-01 1.066242903470993042e-01 1.880049854516983032e-01 4.832269251346588135e-01 4.383725523948669434e-01 3.378769159317016602e-01 3.355070054531097412e-01 4.984657168388366699e-01
3.269156813621520996e-01 1.826632171869277954e-01 -3.292533382773399353e-02 5.428408384323120117e-01 2.580779194831848145e-01 -1.562781780958175659e-01 -6.876608133316040039e-01 9.776879101991653442e-03
3.931080698966979980e-01 -5.302005410194396973e-01 -8.009194582700729370e-02 3.056198060512542725e-01 1.992486119270324707e-01 6.047984361648559570e-01 2.100321352481842041e-01 -1.222328543663024902e-01
6.548847556114196777e-01 3.072185218334197998e-01 2.016937732696533203e-01 1.801223605871200562e-01 2.748140990734100342e-01 1.064577996730804443e-01 -3.721350133419036865e-01 -4.222295582294464111e-01
4.179384410381317139e-01 -5.672591924667358398e-01 -4.070055186748504639e-01 1.415475010871887207e-01 4.790608584880828857e-01 1.221317723393440247e-01 7.741742581129074097e-02 2.597045600414276123e-01
5.233943462371826172e-01 2.439106106758117676e-01 1.720644384622573853e-01 6.504353284835815430e-01 2.818005383014678955e-01 -3.602576255798339844e-01 -6.842614710330963135e-02 -3.791150404140353203e-03
2.015486210584640503e-01 1.178808417171239853e-02 -6.162958592176437378e-02 5.968662351369857788e-02 8.754592537879943848e-01 -3.764561712741851807e-01 6.553571671247482300e-03 2.090155780315399170e-01
2.125325053930282593e-02 -7.292634993791580200e-02 -2.525433003902435303e-01 7.989258766174316406e-01 4.050178527832031250e-01 -1.797623038291931152e-01 3.025779426097869873e-01 -6.528512388467788696e-02
2.812212705612182617e-01 2.079550027847290039e-01 4.369839280843734741e-02 2.887782752513885498e-01 5.980039238929748535e-01 -4.567902684211730957e-01 -2.228124588727951050e-01 4.200660884380340576e-01
4.924333393573760986e-01 -1.410876959562301636e-01 -1.249923855066299438e-01 -2.027478963136672974e-01 7.993881106376647949e-01 1.109752580523490906e-01 -9.052889794111251831e-02 1.460876315832138062e-01
2.649277746677398682e-01 -1.403816789388656616e-01 4.553633928298950195e-01 4.941974580287933350e-01 5.409626364707946777e-01 -1.580913811922073364e-01 -5.783659592270851135e-02 -3.708646595478057861e-01
2.234579622745513916e-01 -4.755875766277313232e-01 5.756614357233047485e-02 3.778854310512542725e-01 3.408263027667999268e-01 6.472507119178771973e-01 -2.007073163986206055e-01 -4.890967905521392822e-02
1.616573631763458252e-01 -3.122155964374542236e-01 -4.562876820564270020e-01 6.271520256996154785e-01 2.759818434715270996e-01 -8.519966900348663330e-02 2.332591265439987183e-01 -3.701828122138977051e-01
4.157272577285766602e-01 -1.902052313089370728e-01 -1.602454781532287598e-01 4.085400998592376709e-01 3.534889221191406250e-01 3.519094288349151611e-01 3.130367696285247803e-01 5.016199350357055664e-01
4.208086133003234863e-01 -5.770835280418395996e-01 1.637086719274520874e-01 3.116854131221771240e-01 5.390740036964416504e-01 -7.899343222379684448e-02 -2.623164355754852295e-01 -1.719698123633861542e-02
5.017735958099365234e-01 5.422186851501464844e-01 -5.097723603248596191e-01 3.737985193729400635e-01 9.704946726560592651e-02 -7.222060859203338623e-02 -1.989975720643997192e-01 1.985833793878555298e-02
3.395092487335205078e-01 -3.068569898605346680e-01 -2.576762344688177109e-03 3.397648632526397705e-01 2.264762371778488159e-01 6.017078757286071777e-01 -4.043521583080291748e-01 -3.134979903697967529e-01
4.761478677392005920e-02 4.762170314788818359e-01 -1.762425154447555542e-01 -5.101769044995307922e-02 8.505413532257080078e-01 4.900951404124498367e-03 4.987163841724395752e-02 -1.065569519996643066e-01
7.017075419425964355e-01 -8.257571607828140259e-02 -4.851991534233093262e-01 -2.467432171106338501e-01 4.500759840011596680e-01 -3.260654583573341370e-02 2.079226635396480560e-02 -2.057660184800624847e-02
-3.606477007269859314e-02 2.219611704349517822e-01 -5.261750221252441406e-01 -3.750247508287429810e-02 7.897204756736755371e-01 2.024351358413696289e-01 8.018087595701217651e-02 9.934480302035808563e-03
6.812298670411109924e-03 5.249584838747978210e-02 1.621952205896377563e-01 4.872431755065917969e-01 4.595049619674682617e-01 4.494822025299072266e-01 4.287745654582977295e-01 3.694019615650177002e-01
4.038487970829010010e-01 -6.355463266372680664e-01 -4.020029902458190918e-01 1.961142420768737793e-01 4.067832529544830322e-01 9.839423745870590210e-02 1.516119241714477539e-01 1.864925920963287354e-01
1.571655720472335815e-01 -4.957472383975982666e-01 -2.160329520702362061e-01 3.428940773010253906e-01 6.121905446052551270e-01 -2.863343246281147003e-02 3.923095762729644775e-01 1.891645193099975586e-01
6.733715534210205078e-02 2.460302710533142090e-01 -2.174463123083114624e-01 -9.349149465560913086e-02 9.082751274108886719e-01 2.286816090345382690e-01 -3.690692037343978882e-02 1.703895442187786102e-02
1.909155100584030151e-01 -1.686344482004642487e-02 7.612802088260650635e-02 6.724089980125427246e-01 2.749294042587280273e-01 6.539051979780197144e-02 9.500820189714431763e-02 -6.453284621238708496e-01
3.594309091567993164e-01 6.585431694984436035e-01 -7.633361965417861938e-02 3.997272849082946777e-01 2.608906924724578857e-01 6.450756639242172241e-02 -3.537547588348388672e-01 -2.723121345043182373e-01
4.157629907131195068e-01 -1.260749530047178268e-02 -2.957488894462585449e-01 -2.770802378654479980e-01 7.980807423591613770e-01 1.541214734315872192e-01 1.297476328909397125e-02 4.343762248754501343e-02
3.633465170860290527e-01 -1.658820807933807373e-01 -6.158260703086853027e-01 5.609359145164489746e-01 1.130702421069145203e-01 -7.205978780984878540e-02 3.177002966403961182e-01 -1.663154810667037964e-01
2.399185895919799805e-01 3.919428959488868713e-02 2.869053483009338379e-01 3.860520720481872559e-01 5.514400005340576172e-01 2.523294389247894287e-01 3.954606056213378906e-01 4.305885732173919678e-01
2.282052785158157349e-01 2.226496785879135132e-01 -1.168191805481910706e-01 4.923217296600341797e-01 4.711631238460540771e-01 -2.917753159999847412e-01 1.586313843727111816e-01 -5.568040013313293457e-01
6.056023016571998596e-02 2.876415848731994629e-01 3.498988747596740723e-01 5.779893994331359863e-01 6.435954570770263672e-01 -1.348458975553512573e-01 1.148008555173873901e-01 1.073123961687088013e-01
4.169929623603820801e-01 -6.263688206672668457e-01 9.625908732414245605e-02 3.885604739189147949e-01 4.381788372993469238e-01 -4.214902594685554504e-02 -2.824124395847320557e-01 -3.561525954864919186e-04
6.248391270637512207e-01 2.110739499330520630e-01 1.132187917828559875e-01 4.519315361976623535e-01 5.240144580602645874e-02 2.648350298404693604e-01 -5.221683382987976074e-01 4.919426888227462769e-02
1.360496580600738525e-01 -1.726943850517272949e-01 -1.099405065178871155e-01 7.993115186691284180e-01 4.093224108219146729e-01 -2.735548913478851318e-01 1.189760342240333557e-01 -2.101167142391204834e-01
5.729879736900329590e-01 -1.127709522843360901e-01 -1.901503652334213257e-01 5.247327685356140137e-01 1.077101975679397583e-01 1.522087156772613525e-01 5.584466457366943359e-01 -2.888418734073638916e-02
-1.159940361976623535e-01 -1.074505075812339783e-01 -6.747778058052062988e-01 7.019343972206115723e-02 6.374247670173645020e-01 3.245245218276977539e-01 -4.673635121434926987e-03 -5.567202717065811157e-02
1.360684446990489960e-02 2.759119272232055664e-01 2.783921360969543457e-01 5.787856578826904297e-01 6.068480014801025391e-01 -2.496590465307235718e-01 -2.678738832473754883e-01 -9.403277188539505005e-02
-9.111602604389190674e-02 -2.423999905586242676e-01 -1.167096346616744995e-01 7.757512331008911133e-01 3.916056752204895020e-01 2.367849051952362061e-01 2.637006938457489014e-01 1.963893473148345947e-01
1.122184172272682190e-01 6.325031816959381104e-02 2.590937614440917969e-01 3.174125850200653076e-01 6.980305910110473633e-01 2.992388606071472168e-01 4.296202361583709717e-01 2.327273637056350708e-01
2.111247777938842773e-01 -4.457099139690399170e-01 -9.756568819284439087e-02 4.326519668102264404e-01 2.421208769083023071e-01 6.781824827194213867e-01 -1.439892053604125977e-01 -1.441372483968734741e-01
-9.664842858910560608e-03 1.647883951663970947e-01 -1.949861049652099609e-01 8.777006864547729492e-01 1.996819078922271729e-01 8.801931887865066528e-02 -3.416914343833923340e-01 -2.364104439038783312e-04
3.945228159427642822e-01 -5.887743830680847168e-01 -2.607842683792114258e-01 1.246600970625877380e-01 5.475337505340576172e-01 1.231945008039474487e-01 2.853049635887145996e-01 1.333374679088592529e-01
6.669852137565612793e-01 4.331049621105194092e-01 -4.751476943492889404e-01 2.999438345432281494e-01 1.067322865128517151e-01 -1.537947207689285278e-01 -1.260000318288803101e-01 2.997619472444057465e-02
3.952561020851135254e-01 2.627569139003753662e-01 -2.601060569286346436e-01 7.094610333442687988e-01 6.286355853080749512e-02 2.881699986755847931e-02 -4.181520938873291016e-01 -1.552672982215881348e-01
-6.292296573519706726e-03 3.686542212963104248e-01 1.876838356256484985e-01 5.191957950592041016e-01 6.345568299293518066e-01 -2.575918436050415039e-01 2.313864976167678833e-01 -1.915971040725708008e-01
3.692792654037475586e-01 -2.336601763963699341e-01 -5.214520096778869629e-01 -2.408781051635742188e-01 5.782013535499572754e-01 3.285527825355529785e-01 5.495488271117210388e-02 -1.838951408863067627e-01
3.698607087135314941e-01 2.753581404685974121e-01 -9.130715578794479370e-02 5.728448629379272461e-01 1.990626454353332520e-01 -1.053417250514030457e-01 -5.051687955856323242e-01 -3.807550370693206787e-01
-3.028833568096160889e-01 7.560698688030242920e-02 -5.058537125587463379e-01 2.271794974803924561e-01 6.810979247093200684e-01 3.066488206386566162e-01 -1.869698017835617065e-01 -4.648856818675994873e-02
2.995097637176513672e-01 1.451227664947509766e-01 -1.449657231569290161e-01 7.873778343200683594e-01 7.882824540138244629e-02 1.430128663778305054e-01 -4.264499247074127197e-01 1.993190199136734009e-01
2.269471436738967896e-01 -4.273385405540466309e-01 -1.749166846275329590e-01 4.904398024082183838e-01 6.144340038299560547e-01 -3.100651502609252930e-01 3.366280347108840942e-02 1.412330269813537598e-01
3.377359211444854736e-01 -1.076787188649177551e-01 -4.772895574569702148e-01 7.218778133392333984e-01 -1.226706057786941528e-02 7.372647523880004883e-02 -3.461380004882812500e-01 5.393940489739179611e-03
7.389982929453253746e-04 -3.920100331306457520e-01 -1.336144804954528809e-01 4.787388443946838379e-01 2.777309417724609375e-01 6.361135244369506836e-01 -2.556184232234954834e-01 -2.284034639596939087e-01
-2.472351640462875366e-01 1.707451976835727692e-02 -4.583234190940856934e-01 1.689771562814712524e-01 6.411340236663818359e-01 4.107556343078613281e-01 -1.377492398023605347e-01 -3.181535899639129639e-01
6.937614176422357559e-03 -3.789397701621055603e-02 -5.842119082808494568e-02 6.377298235893249512e-01 2.301072925329208374e-01 4.697423875331878662e-01 -5.389350056648254395e-01 -1.560305058956146240e-01
7.826715111732482910e-01 3.027623295783996582e-01 -4.731941819190979004e-01 1.793656647205352783e-01 1.959511265158653259e-02 2.376527339220046997e-02 -1.316237598657608032e-01 -1.462939679622650146e-01
8.984958403743803501e-04 5.341783761978149414e-01 -2.797069847583770752e-01 -6.542600691318511963e-02 7.596159577369689941e-01 5.374412238597869873e-02 -9.462063014507293701e-02 -2.080342769622802734e-01
2.368681430816650391e-01 -1.529803276062011719e-01 1.642894744873046875e-01 7.743600010871887207e-01 2.246043980121612549e-01 2.442663908004760742e-01 -2.208469212055206299e-01 -3.673954010009765625e-01
-6.804198026657104492e-03 5.318121314048767090e-01 -4.454332888126373291e-01 3.551006317138671875e-02 5.971818566322326660e-01 3.237248957157135010e-01 1.518110781908035278e-01 -1.816242188215255737e-01
3.122790455818176270e-01 -1.536586787551641464e-02 -4.225879907608032227e-03 2.403870671987533569e-01 7.068461775779724121e-01 -4.745116531848907471e-01 -7.002009451389312744e-02 3.387421071529388428e-01
7.676163315773010254e-01 3.741833865642547607e-01 -4.541936218738555908e-01 2.236279547214508057e-01 1.615071669220924377e-02 4.734473302960395813e-02 -1.085599884390830994e-01 -1.277131121605634689e-02
4.722981750965118408e-01 -5.620855689048767090e-01 -2.989190518856048584e-01 1.469114273786544800e-01 2.733506858348846436e-01 2.403651177883148193e-01 -4.428412318229675293e-01 1.464727818965911865e-01
1.321544796228408813e-01 6.133611202239990234e-01 -3.447869420051574707e-01 5.924220681190490723e-01 1.376321166753768921e-01 2.422468364238739014e-01 1.297558546066284180e-01 -2.049845010042190552e-01
4.066124856472015381e-01 8.127287775278091431e-02 -3.949514329433441162e-01 5.754593610763549805e-01 1.735743880271911621e-01 -1.616069525480270386e-01 2.626730203628540039e-01 -4.644125401973724365e-01
1.373448669910430908e-01 6.158496737480163574e-01 -2.395263761281967163e-01 6.527357101440429688e-01 1.287946403026580811e-01 3.060324788093566895e-01 6.870592385530471802e-02 -5.885846540331840515e-02
1.288033127784729004e-01 -2.100586444139480591e-01 -3.491836041212081909e-02 5.535339117050170898e-01 2.280584573745727539e-01 4.524193108081817627e-01 -5.914929509162902832e-01 -1.584556102752685547e-01
4.777640402317047119e-01 -4.592304676771163940e-02 -4.348775371909141541e-03 6.127695441246032715e-01 2.829470932483673096e-01 -2.351604849100112915e-01 3.575774133205413818e-01 -3.618090748786926270e-01
3.829053044319152832e-01 1.985945999622344971e-01 2.867598831653594971e-01 5.223351120948791504e-01 2.382374256849288940e-01 3.888124525547027588e-01 -4.580439329147338867e-01 -2.028352320194244385e-01
2.220100909471511841e-01 2.121981382369995117e-01 -4.503224194049835205e-01 -1.071294695138931274e-01 7.725704908370971680e-01 2.088102996349334717e-01 -1.736027747392654419e-02 2.250514179468154907e-01
2.664724290370941162e-01 2.517547905445098877e-01 2.430704981088638306e-01 3.424401283264160156e-01 6.554279327392578125e-01 -3.884690999984741211e-01 -6.918574869632720947e-02 3.224634528160095215e-01
3.367156386375427246e-01 -5.171313285827636719e-01 -3.293010294437408447e-01 5.009152889251708984e-01 2.863669395446777344e-01 3.825640305876731873e-02 2.765711545944213867e-01 3.160398006439208984e-01
2.624555826187133789e-01 -2.221712023019790649e-01 3.805043920874595642e-02 4.784157276153564453e-01 2.164925485849380493e-01 5.492889881134033203e-01 -5.471748709678649902e-01 5.865026265382766724e-02
1.231682449579238892e-01 -5.573632121086120605e-01 -1.437801122665405273e-01 3.825422525405883789e-01 4.078690707683563232e-01 3.373136818408966064e-01 -3.208552598953247070e-01 -3.522481918334960938e-01
4.029998779296875000e-01 -1.031997874379158020e-01 5.373722687363624573e-02 4.602654576301574707e-01 1.418802887201309204e-01 3.861218988895416260e-01 -6.655279994010925293e-01 7.816806435585021973e-03
3.776561021804809570e-01 1.048818677663803101e-01 -1.997216343879699707e-01 5.469087958335876465e-01 3.338322509080171585e-03 5.971547365188598633e-01 -1.812190711498260498e-01 -3.434127867221832275e-01
3.888321816921234131e-01 1.868578256107866764e-03 1.453605145215988159e-01 -1.189258992671966553e-01 7.909013628959655762e-01 4.016536474227905273e-01 -8.062517642974853516e-02 -1.420640498399734497e-01
2.585655748844146729e-01 -1.234328374266624451e-01 -3.799512684345245361e-01 7.335804700851440430e-01 3.916748240590095520e-02 7.916417717933654785e-02 -4.056398570537567139e-01 2.511177062988281250e-01
5.198462605476379395e-01 1.726676821708679199e-01 -1.640498489141464233e-01 1.977338045835494995e-01 3.771864473819732666e-01 -5.894697308540344238e-01 -2.382341921329498291e-01 -2.956940829753875732e-01
-1.045448984950780869e-02 -7.218685001134872437e-02 -1.499296445399522781e-02 5.683615803718566895e-01 5.532823801040649414e-01 -2.223582267761230469e-01 7.893678545951843262e-02 -5.564391016960144043e-01
-4.097734391689300537e-02 -2.518374323844909668e-01 1.533171832561492920e-01 3.445333838462829590e-01 8.652576804161071777e-01 -1.851758509874343872e-01 1.874612644314765930e-02 -9.683576226234436035e-02
-7.996141165494918823e-02 1.479388326406478882e-01 3.372013866901397705e-01 5.887033939361572266e-01 6.772364377975463867e-01 -1.840691268444061279e-01 -1.325704008340835571e-01 -3.658467531204223633e-02
4.692750573158264160e-01 -1.474861949682235718e-01 -6.321790218353271484e-01 -2.059332430362701416e-01 5.397951006889343262e-01 9.416049718856811523e-02 1.220754534006118774e-01 2.868523448705673218e-02
-2.536456584930419922e-01 6.747716665267944336e-02 2.746418491005897522e-02 7.154288887977600098e-01 5.816311240196228027e-01 -1.606735885143280029e-01 -1.447061747312545776e-01 -1.829407066106796265e-01
4.554135799407958984e-01 -1.242806315422058105e-01 -1.158767268061637878e-01 1.972226612269878387e-02 6.798440217971801758e-01 -2.545119822025299072e-01 4.678187370300292969e-01 1.323543488979339600e-01
1.119452491402626038e-01 -2.916537225246429443e-01 -5.053197741508483887e-01 5.927615761756896973e-01 8.279471099376678467e-02 4.303035438060760498e-01 -2.743290066719055176e-01 -1.685808151960372925e-01
2.159455865621566772e-01 8.226257562637329102e-02 3.044709861278533936e-01 6.928508877754211426e-01 5.421535372734069824e-01 -2.655174136161804199e-01 -2.728344313800334930e-02 -9.317296743392944336e-02
1.966590285301208496e-01 -9.869856387376785278e-02 -2.499585747718811035e-01 5.793654918670654297e-01 -1.028279494494199753e-02 7.430554628372192383e-01 1.311291102319955826e-02 -3.211327269673347473e-02
5.542681813240051270e-01 2.204278409481048584e-01 8.510236442089080811e-02 6.330283880233764648e-01 2.050195485353469849e-01 -3.018839471042156219e-02 1.793956607580184937e-01 4.013773798942565918e-01
4.273406267166137695e-01 -3.148183971643447876e-02 -2.129819989204406738e-02 2.318073064088821411e-01 4.866829812526702881e-01 -4.697745740413665771e-01 2.549809813499450684e-01 -4.895271956920623779e-01
6.686661243438720703e-01 -4.962242245674133301e-01 -5.927279591560363770e-02 4.373147711157798767e-02 3.896457850933074951e-01 1.674785912036895752e-01 -1.615279316902160645e-01 3.086379170417785645e-01
2.651288211345672607e-01 -7.797744125127792358e-02 -5.453100204467773438e-01 -8.200056105852127075e-02 6.014414429664611816e-01 -5.956975370645523071e-02 1.758005768060684204e-01 -4.726023375988006592e-01
-7.114163041114807129e-02 3.353577852249145508e-01 -5.362037420272827148e-01 4.544900357723236084e-02 5.799801349639892578e-01 4.937362670898437500e-01 6.119403615593910217e-02 -9.485131502151489258e-02
2.615387737751007080e-01 2.473814189434051514e-01 -5.163468718528747559e-01 5.266629457473754883e-01 -2.689491026103496552e-02 3.304877877235412598e-01 -3.475140929222106934e-01 -3.093545734882354736e-01
1.017783582210540771e-01 -2.190672419965267181e-02 1.797973066568374634e-01 6.212194561958312988e-01 2.998746037483215332e-01 4.286474883556365967e-01 -5.436007976531982422e-01 4.189696907997131348e-02
6.587384939193725586e-01 -8.515924215316772461e-02 -4.305418729782104492e-01 -1.398628801107406616e-01 3.571789562702178955e-01 3.987104296684265137e-01 2.420447915792465210e-01 9.354751557111740112e-02
-1.263399869203567505e-01 6.221100315451622009e-02 3.277609348297119141e-01 5.288842916488647461e-01 7.556295394897460938e-01 -1.020741928368806839e-02 1.457979977130889893e-01 -2.617166563868522644e-02
3.258064389228820801e-01 -4.505673050880432129e-01 -7.120607793331146240e-02 3.209078609943389893e-01 2.722615897655487061e-01 6.885197162628173828e-01 -1.796283274888992310e-01 -4.832229390740394592e-02
2.198842614889144897e-01 -5.058424472808837891e-01 1.725258529186248779e-01 4.728670120239257812e-01 3.510442376136779785e-01 4.527132213115692139e-01 -2.152004390954971313e-01 -2.606022953987121582e-01
2.059704959392547607e-01 8.582198619842529297e-02 7.153981178998947144e-02 7.310023903846740723e-01 1.775928437709808350e-01 2.486346065998077393e-01 -1.513120085000991821e-01 -5.426550507545471191e-01
-4.883233830332756042e-02 -9.113457985222339630e-03 -3.403101488947868347e-02 6.671648025512695312e-01 3.888416588306427002e-01 1.124483905732631683e-02 1.778856813907623291e-01 -6.068755388259887695e-01
3.786340057849884033e-01 -5.097652673721313477e-01 -1.962207555770874023e-01 3.402826488018035889e-01 1.907853484153747559e-01 5.538065433502197266e-01 -2.908049821853637695e-01 -1.217073202133178711e-01
1.845111250877380371e-01 -5.382785573601722717e-02 -4.404018521308898926e-01 7.470467686653137207e-01 1.893574930727481842e-02 2.076231390237808228e-01 -3.320067226886749268e-01 -2.394395768642425537e-01
1.220488920807838440e-01 -2.107645422220230103e-01 2.863215208053588867e-01 2.243715375661849976e-01 8.367913961410522461e-01 -2.149545401334762573e-01 -6.050246208906173706e-02 -2.413999587297439575e-01
6.065380573272705078e-01 -3.721709921956062317e-02 -2.053547203540802002e-01 6.735786199569702148e-01 7.587406039237976074e-02 -4.189632833003997803e-02 3.553344905376434326e-01 3.275766968727111816e-02
6.393554806709289551e-02 6.139153242111206055e-01 -3.566806316375732422e-01 5.392996668815612793e-01 2.409862875938415527e-01 3.087854385375976562e-01 1.606536656618118286e-01 1.473860740661621094e-01
1.295854598283767700e-01 -2.541365027427673340e-01 -1.899910718202590942e-01 3.712537288665771484e-01 6.898477673530578613e-01 1.032448187470436096e-01 4.326465129852294922e-01 2.663907110691070557e-01
6.886141747236251831e-02 3.629818260669708252e-01 -1.254340112209320068e-01 -4.630160331726074219e-02 8.885098695755004883e-01 2.116467803716659546e-01 2.328028343617916107e-02 1.041082814335823059e-01
4.154217243194580078e-01 3.055172041058540344e-02 -3.799379244446754456e-02 8.569238781929016113e-01 2.583555877208709717e-01 -1.451074928045272827e-01 -4.350710660219192505e-02 3.213328868150711060e-02
7.311009168624877930e-01 -1.558490991592407227e-01 -5.628300085663795471e-02 -1.845883876085281372e-01 5.762583613395690918e-01 2.629332244396209717e-01 -3.922097012400627136e-02 3.487421944737434387e-02
9.006842039525508881e-03 1.069786772131919861e-01 4.568146467208862305e-01 5.783676505088806152e-01 6.314747929573059082e-01 5.984423309564590454e-02 1.594994217157363892e-01 -1.323020458221435547e-01
4.161064624786376953e-01 1.908527761697769165e-01 2.642208524048328400e-02 5.766146183013916016e-01 1.010868996381759644e-01 4.820458889007568359e-01 -4.632680118083953857e-01 6.630868650972843170e-03
4.737420976161956787e-01 -4.543425440788269043e-01 -5.341383442282676697e-02 3.834727704524993896e-01 1.191674619913101196e-01 6.196695566177368164e-01 -6.893210113048553467e-02 -1.276482641696929932e-01
5.550478696823120117e-01 3.280183374881744385e-01 -6.326105445623397827e-02 5.936691761016845703e-01 4.785046353936195374e-02 1.774939894676208496e-01 -3.231852352619171143e-01 -2.993964850902557373e-01
3.139558136463165283e-01 1.361721754074096680e-01 2.052547484636306763e-01 4.247594475746154785e-01 3.298526406288146973e-01 6.761090159416198730e-01 2.753875553607940674e-01 1.362874805927276611e-01
7.234764099121093750e-02 -2.946654856204986572e-01 -3.473674356937408447e-01 5.520383119583129883e-01 5.464627146720886230e-01 -3.424496352672576904e-01 -2.254428267478942871e-01 -1.257372647523880005e-01
-8.376765251159667969e-02 -2.055472433567047119e-01 -6.574580073356628418e-02 4.487324953079223633e-01 8.042533397674560547e-01 -2.505892813205718994e-01 1.861447542905807495e-01 -2.795919030904769897e-02
5.178523659706115723e-01 -4.964181035757064819e-02 -2.561107873916625977e-01 7.354602813720703125e-01 1.432970613241195679e-01 -1.377151608467102051e-01 2.862999737262725830e-01 3.745419904589653015e-02
5.227706432342529297e-01 -1.113544702529907227e-01 -3.202505111694335938e-01 6.597354412078857422e-01 9.027294814586639404e-02 -3.661767393350601196e-02 3.911859691143035889e-01 1.182503774762153625e-01
4.063974618911743164e-01 6.182539090514183044e-02 -3.291170001029968262e-01 7.714276909828186035e-01 -7.202651351690292358e-02 2.615514099597930908e-01 2.298091202974319458e-01 3.450815379619598389e-02
2.436716668307781219e-02 -2.463384866714477539e-01 -2.773153781890869141e-01 7.588405013084411621e-01 4.375855922698974609e-01 -1.889424175024032593e-01 1.980389058589935303e-01 -1.399325579404830933e-01
6.930881142616271973e-01 -6.797467172145843506e-02 -4.799879193305969238e-01 -2.039484828710556030e-01 3.916518986225128174e-01 2.105941474437713623e-01 1.442793309688568115e-01 1.564200818538665771e-01
6.783928275108337402e-01 4.134324789047241211e-01 1.971049159765243530e-01 4.202609881758689880e-02 2.985381782054901123e-01 6.191185489296913147e-02 -4.207824468612670898e-01 -2.412971854209899902e-01
4.519031643867492676e-01 -4.811937734484672546e-02 -5.996338129043579102e-01 -1.572152376174926758e-01 5.127757191658020020e-01 -1.271573603153228760e-01 3.606473803520202637e-01 -4.032427910715341568e-03
2.227056771516799927e-01 -1.658585816621780396e-01 -1.286973357200622559e-01 1.239595711231231689e-01 6.086079478263854980e-01 4.011228084564208984e-01 4.050123989582061768e-01 4.422962069511413574e-01
3.868827223777770996e-01 -6.772106513381004333e-03 -3.298079073429107666e-01 6.032809615135192871e-01 1.564017832279205322e-01 1.294874027371406555e-02 3.571304082870483398e-01 -4.747455418109893799e-01
-3.914787247776985168e-02 5.054823756217956543e-01 6.603980064392089844e-02 5.059360861778259277e-01 6.812445521354675293e-01 -1.273862179368734360e-02 -1.351506710052490234e-01 1.002250332385301590e-02
3.673659861087799072e-01 -4.636692106723785400e-01 2.735244631767272949e-01 3.606651723384857178e-01 5.166570544242858887e-01 6.393386865966022015e-04 -4.217532873153686523e-01 1.864121295511722565e-02
2.787438929080963135e-01 2.397000193595886230e-01 -2.981961667537689209e-01 7.826963067054748535e-01 2.522086538374423981e-02 2.305569052696228027e-01 -1.609210968017578125e-01 -2.891767024993896484e-01
5.348046123981475830e-02 -1.439277231693267822e-01 -4.103532135486602783e-01 -1.907703839242458344e-02 8.736377954483032227e-01 -1.515475660562515259e-01 1.096142977476119995e-01 -9.719179570674896240e-02
5.633226037025451660e-01 1.599927544593811035e-01 2.991805672645568848e-01 2.415591925382614136e-01 6.862152814865112305e-01 -1.026858314871788025e-01 -4.051519557833671570e-03 -1.666068136692047119e-01
5.781033262610435486e-02 2.371549457311630249e-01 3.687858283519744873e-01 7.038595676422119141e-01 3.592795729637145996e-01 3.024456799030303955e-01 -2.941777706146240234e-01 -4.357095435261726379e-02
3.066400289535522461e-01 -3.648322448134422302e-02 -1.322567909955978394e-01 8.681918382644653320e-01 6.272924691438674927e-02 2.311096489429473877e-01 -1.555645316839218140e-01 -2.276950329542160034e-01
8.106898665428161621e-01 3.121017515659332275e-01 6.243010237812995911e-02 2.287206053733825684e-01 1.378029435873031616e-01 3.419922590255737305e-01 -2.292613238096237183e-01 2.558552660048007965e-02
-1.049942374229431152e-01 1.828442960977554321e-01 1.193439736962318420e-01 5.166462659835815430e-01 4.816885888576507568e-01 4.125362634658813477e-01 2.915226221084594727e-01 4.326457977294921875e-01
1.538412719964981079e-01 2.381558567285537720e-01 2.093242257833480835e-01 6.218732595443725586e-01 5.692800879478454590e-01 -3.905562758445739746e-01 -1.096896529197692871e-01 2.063382230699062347e-02
2.679376900196075439e-01 -1.596217304468154907e-01 -2.378763407468795776e-01 2.401941269636154175e-01 4.175457358360290527e-01 3.653645515441894531e-01 4.740264117717742920e-01 5.058806538581848145e-01
1.973637342453002930e-01 -2.059285342693328857e-01 1.777084469795227051e-01 3.514657020568847656e-01 3.823484778404235840e-01 7.106665968894958496e-01 -2.163674831390380859e-01 -2.558912336826324463e-01
1.284347921609878540e-01 -3.630846366286277771e-02 1.442103683948516846e-01 4.386386275291442871e-01 3.233503103256225586e-01 4.882259368896484375e-01 -6.507093906402587891e-01 -5.140889063477516174e-02
1.348451822996139526e-01 -2.847348526120185852e-02 -2.580655217170715332e-01 8.719090223312377930e-01 2.855516076087951660e-01 -2.291940897703170776e-02 -1.352899614721536636e-02 -2.682068943977355957e-01
3.947532176971435547e-01 2.051175385713577271e-01 -1.712752878665924072e-01 6.322913169860839844e-01 1.610025763511657715e-02 3.192888200283050537e-01 -4.948928654193878174e-01 -1.607659310102462769e-01
4.673727750778198242e-01 -1.512313336133956909e-01 -2.778015136718750000e-01 4.866722822189331055e-01 1.313057094812393188e-01 2.094623595476150513e-01 6.097763180732727051e-01 1.082838326692581177e-01
5.151862502098083496e-01 2.961186170578002930e-01 -1.987721920013427734e-01 5.862938165664672852e-01 2.657473087310791016e-01 -3.909600377082824707e-01 1.488611102104187012e-01 -1.342206448316574097e-01
6.531513482332229614e-02 1.917552798986434937e-01 1.369815319776535034e-01 5.865644812583923340e-01 2.976782619953155518e-01 3.944741487503051758e-01 -5.932247042655944824e-01 2.086891792714595795e-03
-1.829936355352401733e-01 2.105246931314468384e-01 1.106501445174217224e-01 5.670536756515502930e-01 7.254154086112976074e-01 -2.327714413404464722e-01 8.861317485570907593e-02 -1.170185953378677368e-02
-1.327273100614547729e-01 -1.786887347698211670e-01 -1.537159681320190430e-01 7.581624984741210938e-01 3.468578159809112549e-01 2.995846271514892578e-01 2.354263067245483398e-01 -2.941561937332153320e-01
6.083658933639526367e-01 3.715844154357910156e-01 3.501415848731994629e-01 3.958959877490997314e-01 3.247269988059997559e-01 6.380639970302581787e-02 -2.730073332786560059e-01 1.686163097620010376e-01
3.275965750217437744e-01 -1.970090344548225403e-02 -6.692227721214294434e-01 -2.908556535840034485e-02 4.096316397190093994e-01 1.895753890275955200e-01 4.448009431362152100e-01 2.049453109502792358e-01
5.589663386344909668e-01 -1.238231286406517029e-01 -1.196950972080230713e-01 3.236802816390991211e-01 5.526352208107709885e-03 6.257829070091247559e-01 -3.976061344146728516e-01 -5.833676829934120178e-02
5.434227585792541504e-01 -1.028637886047363281e-01 -1.903438568115234375e-01 3.357641696929931641e-01 -5.077656731009483337e-02 5.351436734199523926e-01 -3.362322449684143066e-01 -3.783295154571533203e-01
1.262454688549041748e-01 -5.079629421234130859e-01 -4.183911383152008057e-01 4.767043590545654297e-01 1.982608735561370850e-01 3.879075050354003906e-01 -2.395169110968708992e-03 -3.659948706626892090e-01
2.248370498418807983e-01 -3.092338740825653076e-01 -4.820806980133056641e-01 6.726843714714050293e-01 2.126169204711914062e-01 -6.687395274639129639e-02 3.273780047893524170e-01 -1.098287850618362427e-01
2.281319499015808105e-01 1.953618675470352173e-01 -1.069462951272726059e-02 8.068288564682006836e-01 1.272115260362625122e-01 1.885004192590713501e-01 -4.492743313312530518e-01 7.169335335493087769e-02
4.018569886684417725e-01 5.005039647221565247e-02 1.943834125995635986e-03 3.946193158626556396e-01 1.036617979407310486e-01 6.454100012779235840e-01 5.018385052680969238e-01 3.370288759469985962e-02
3.703798353672027588e-01 2.904065251350402832e-01 -6.686308979988098145e-02 7.811720967292785645e-01 2.825882136821746826e-01 -2.089125961065292358e-01 1.572882682085037231e-01 -1.246682256460189819e-01
4.487085044384002686e-01 -5.652918815612792969e-01 -4.509963095188140869e-01 1.566186398267745972e-01 4.293138682842254639e-01 -1.099512949585914612e-01 4.278999939560890198e-02 2.301046103239059448e-01
3.436112999916076660e-01 -4.490028023719787598e-01 -2.445361018180847168e-01 3.972051739692687988e-01 1.611109972000122070e-01 5.250992178916931152e-01 3.639231324195861816e-01 1.692097485065460205e-01
1.690056025981903076e-01 -5.090136826038360596e-02 -4.383828043937683105e-01 7.852432131767272949e-01 3.700169920921325684e-02 1.550174802541732788e-01 -3.596986532211303711e-01 -7.264354825019836426e-02
2.251883596181869507e-01 -2.544298470020294189e-01 -2.039077728986740112e-01 8.357274532318115234e-01 3.552797064185142517e-02 3.668855428695678711e-01 -3.819511085748672485e-02 -8.491658419370651245e-02
5.947826504707336426e-01 1.506682634353637695e-01 3.210849463939666748e-01 -3.050275519490242004e-02 6.256328225135803223e-01 1.447537690401077271e-01 3.082966506481170654e-01 1.099535524845123291e-01
-1.271807551383972168e-01 2.034204080700874329e-02 -5.668095946311950684e-01 1.061321943998336792e-01 7.228907942771911621e-01 2.107068300247192383e-01 -1.671328544616699219e-01 2.365848273038864136e-01
3.737673759460449219e-01 1.997386366128921509e-01 -5.254945755004882812e-01 6.178859472274780273e-01 1.973876357078552246e-01 -2.580341100692749023e-01 2.133534401655197144e-01 -1.068253815174102783e-01
3.117120265960693359e-01 -2.721297144889831543e-01 3.023592233657836914e-01 4.254886507987976074e-01 3.605891466140747070e-01 4.060453474521636963e-01 -5.104868412017822266e-01 -2.872465737164020538e-02
-2.279647737741470337e-01 6.168202962726354599e-03 -5.406436324119567871e-01 2.011523991823196411e-01 4.757702648639678955e-01 5.910540819168090820e-01 -4.607471078634262085e-02 -1.934195309877395630e-01
9.841626882553100586e-02 6.446882486343383789e-01 -2.646245062351226807e-01 6.132839918136596680e-01 2.797165215015411377e-01 1.063420251011848450e-01 1.944781541824340820e-01 -3.429706394672393799e-02
8.455236256122589111e-02 -2.010627835988998413e-01 -5.546406507492065430e-01 6.112744808197021484e-01 5.939143151044845581e-02 3.801661729812622070e-01 -2.296632826328277588e-01 -2.652226090431213379e-01
1.187688037753105164e-01 -7.303176820278167725e-02 4.085416197776794434e-01 3.607855439186096191e-01 7.864244580268859863e-01 -1.592883914709091187e-01 3.791476041078567505e-02 -1.954840868711471558e-01
2.562962174415588379e-01 -3.743958473205566406e-02 -1.983280479907989502e-01 7.495548129081726074e-01 1.972745507955551147e-01 -5.132399871945381165e-02 2.947603166103363037e-01 -4.508982896804809570e-01
5.385677814483642578e-01 -5.641064643859863281e-01 -3.544443845748901367e-01 1.370142996311187744e-01 4.253941476345062256e-01 -1.830194294452667236e-01 6.502670049667358398e-02 1.692332625389099121e-01
2.947426140308380127e-01 2.252109907567501068e-02 -2.818949148058891296e-02 4.086638689041137695e-01 4.102513492107391357e-01 -1.200503706932067871e-01 2.647919058799743652e-01 -7.014170289039611816e-01
4.779002070426940918e-01 -7.148834317922592163e-02 -3.268255889415740967e-01 -7.167872041463851929e-02 6.365627050399780273e-01 7.968820631504058838e-02 3.817755877971649170e-01 3.118221461772918701e-01
1.671983599662780762e-01 2.229360342025756836e-01 1.212686225771903992e-01 5.473691225051879883e-01 2.698304355144500732e-01 3.051457405090332031e-01 -6.533043980598449707e-01 -1.236778199672698975e-01
2.161726504564285278e-01 1.148660182952880859e-01 -3.719410300254821777e-01 7.324339151382446289e-01 1.312240213155746460e-01 1.154667437076568604e-01 -4.612936973571777344e-01 -1.480927169322967529e-01
1.971012800931930542e-01 -3.725577592849731445e-01 7.974697276949882507e-03 3.096342980861663818e-01 3.009214699268341064e-01 6.566550135612487793e-01 -3.089956343173980713e-01 -3.304349780082702637e-01
2.559028863906860352e-01 -9.897302091121673584e-02 -5.132975578308105469e-01 5.537049770355224609e-01 2.327846735715866089e-02 2.054460197687149048e-01 -4.957391917705535889e-01 -2.571909725666046143e-01
2.785125672817230225e-01 -2.097941702231764793e-03 -2.986972928047180176e-01 7.578080892562866211e-01 3.684049472212791443e-02 3.183161914348602295e-01 1.635494381189346313e-01 -3.598644435405731201e-01
-6.034800410270690918e-02 -9.617219679057598114e-03 -6.049808263778686523e-01 2.063300833106040955e-02 7.487931847572326660e-01 8.389476686716079712e-02 -2.436616867780685425e-01 -5.232278257608413696e-02
2.575534284114837646e-01 6.780527830123901367e-01 -1.885510087013244629e-01 5.535671114921569824e-01 3.049007058143615723e-01 -1.196694597601890564e-01 -4.151841253042221069e-02 -1.513722240924835205e-01
1.433332562446594238e-01 -3.717242777347564697e-01 -3.699477314949035645e-01 5.992907881736755371e-01 2.810165882110595703e-01 4.375424087047576904e-01 -1.792838424444198608e-01 -2.066632360219955444e-01
6.955442428588867188e-01 4.037406444549560547e-01 4.000217914581298828e-01 1.898579746484756470e-01 3.744113147258758545e-01 2.039036341011524200e-02 -5.847468227148056030e-02 -1.145832762122154236e-01
3.463976979255676270e-01 5.824313685297966003e-02 -1.618953496217727661e-01 4.940047264099121094e-01 2.241029217839241028e-02 6.690066456794738770e-01 -3.123106658458709717e-01 -2.464863955974578857e-01
3.689124584197998047e-01 1.122969854623079300e-02 1.706440001726150513e-01 7.596620321273803711e-01 3.191209137439727783e-01 -1.205005720257759094e-01 4.765570908784866333e-02 -3.727494180202484131e-01
3.843486309051513672e-01 -3.179102204740047455e-03 2.427610158920288086e-01 5.154030323028564453e-01 1.321196854114532471e-01 6.477210521697998047e-01 -1.121987625956535339e-01 -2.794748842716217041e-01
3.215920031070709229e-01 -5.157323554158210754e-02 -5.296754837036132812e-01 -2.281719595193862915e-01 7.438170313835144043e-01 4.999929666519165039e-02 -1.289380434900522232e-02 7.328233122825622559e-02
8.398347496986389160e-01 3.699417710304260254e-01 1.716445684432983398e-01 2.599744498729705811e-01 1.826390177011489868e-01 5.243025347590446472e-02 -1.461212784051895142e-01 5.757270380854606628e-02
1.264155954122543335e-01 -9.749601781368255615e-02 2.141399979591369629e-01 6.191177368164062500e-01 2.893970906734466553e-01 6.432139277458190918e-01 -1.906651407480239868e-01 -1.073450520634651184e-01
-1.325408816337585449e-01 -4.478739947080612183e-02 -6.712315678596496582e-01 8.820903301239013672e-02 5.661064386367797852e-01 4.080188274383544922e-01 -1.852495819330215454e-01 -2.865421213209629059e-02
3.948564529418945312e-01 2.748761884868144989e-02 1.364746242761611938e-01 5.333788394927978516e-01 2.368682473897933960e-01 4.314523637294769287e-01 2.866308689117431641e-01 4.645425081253051758e-01
6.077641248703002930e-02 2.239502966403961182e-01 -8.618099242448806763e-02 -6.486016511917114258e-02 8.125659227371215820e-01 4.609932303428649902e-01 -1.133505403995513916e-01 -2.211154252290725708e-01
2.141790837049484253e-01 -1.641618311405181885e-01 1.463956087827682495e-01 4.380470216274261475e-01 2.852924764156341553e-01 7.798709869384765625e-01 -1.455709934234619141e-01 -5.549783632159233093e-02
5.774703621864318848e-01 -1.041644252836704254e-02 -6.963761895895004272e-02 -3.893487853929400444e-03 4.865686595439910889e-01 3.989783525466918945e-01 2.915077805519104004e-01 4.250240921974182129e-01
3.046111166477203369e-01 -3.631902337074279785e-01 3.546779751777648926e-01 3.621147871017456055e-01 4.231056272983551025e-01 3.657523691654205322e-01 -2.963283658027648926e-01 -3.431876301765441895e-01
4.372246563434600830e-01 6.009158492088317871e-01 -2.159165591001510620e-01 4.600900709629058838e-01 5.217595398426055908e-02 3.855998218059539795e-01 -1.664286404848098755e-01 -1.016076877713203430e-01
5.888456106185913086e-01 1.260420382022857666e-01 -1.376302391290664673e-01 -9.140039235353469849e-02 3.664931058883666992e-01 6.894598603248596191e-01 -1.804022863507270813e-02 -8.980919606983661652e-03
4.477159380912780762e-01 -2.007859200239181519e-01 3.676347061991691589e-02 3.364356458187103271e-01 2.324423789978027344e-01 7.371475100517272949e-01 -1.933608353137969971e-01 9.945235401391983032e-02
1.780068129301071167e-01 7.738173007965087891e-02 -3.454164266586303711e-01 8.732864856719970703e-01 1.317044794559478760e-01 -1.183639746159315109e-02 -5.366740003228187561e-02 -2.449847310781478882e-01
3.272211849689483643e-01 1.000724285840988159e-01 8.599551767110824585e-02 6.802732944488525391e-01 1.389112025499343872e-01 3.554826676845550537e-01 -4.959847033023834229e-01 -1.451890170574188232e-01
3.323387801647186279e-01 -1.973126232624053955e-01 -1.375187635421752930e-01 3.108553886413574219e-01 6.072360277175903320e-01 -4.023454487323760986e-01 3.254177048802375793e-02 -4.509987533092498779e-01
1.287845224142074585e-01 -4.843388497829437256e-01 7.676912844181060791e-02 4.551366269588470459e-01 4.929084777832031250e-01 9.252711385488510132e-02 -5.190648436546325684e-01 1.218165829777717590e-01
1.902564913034439087e-01 -5.230515003204345703e-01 -4.205945432186126709e-01 3.249041438102722168e-01 4.904243350028991699e-01 2.381100319325923920e-02 9.768449515104293823e-02 3.963986635208129883e-01
5.508626699447631836e-01 3.212740719318389893e-01 -3.824449181556701660e-01 3.865984082221984863e-01 1.805184632539749146e-01 -2.685984373092651367e-01 -4.064222872257232666e-01 -1.664324253797531128e-01
5.890436768531799316e-01 -8.831883966922760010e-02 -6.372852325439453125e-01 -1.903956234455108643e-01 3.682457804679870605e-01 2.346267402172088623e-01 6.553413718938827515e-02 8.885283023118972778e-02
2.841731607913970947e-01 -2.668473720550537109e-01 -2.233057916164398193e-01 7.645692229270935059e-01 3.518754243850708008e-01 -1.549440324306488037e-01 1.675996035337448120e-01 1.941474229097366333e-01
1.405157148838043213e-01 1.138367280364036560e-01 -8.890385180711746216e-02 6.209416985511779785e-01 2.903974354267120361e-01 1.642902344465255737e-01 -6.746081113815307617e-01 -8.605849742889404297e-02
-7.668490707874298096e-02 -1.036382243037223816e-01 2.038317173719406128e-01 4.110728502273559570e-01 8.312351107597351074e-01 -1.959384083747863770e-01 -5.833258479833602905e-02 -2.002596408128738403e-01
8.737370371818542480e-01 -4.848291864618659019e-04 1.167292594909667969e-01 1.395248770713806152e-01 1.740539968013763428e-01 3.887124359607696533e-01 -6.420876085758209229e-02 1.340734511613845825e-01
2.024791985750198364e-01 -5.837308764457702637e-01 -4.104433059692382812e-01 3.315372467041015625e-01 5.362222194671630859e-01 -1.829263418912887573e-01 1.156873777508735657e-01 7.416064292192459106e-02
3.220716714859008789e-01 3.742545098066329956e-02 5.271886661648750305e-02 5.525188446044921875e-01 3.172785043716430664e-01 -2.801428735256195068e-02 2.387173660099506378e-02 -6.962705254554748535e-01
3.801871538162231445e-01 -1.706664115190505981e-01 3.059007041156291962e-02 3.679863214492797852e-01 3.465286493301391602e-01 4.296291470527648926e-01 2.553366422653198242e-01 5.657923817634582520e-01
-3.172936849296092987e-04 2.874168753623962402e-01 -5.172142386436462402e-01 2.701977267861366272e-02 6.791444420814514160e-01 2.195591777563095093e-01 1.345138400793075562e-01 -3.487311005592346191e-01
1.725510694086551666e-02 -1.132078468799591064e-01 -2.717176973819732666e-01 2.675044238567352295e-01 8.754230141639709473e-01 -3.039565682411193848e-02 -1.947364360094070435e-01 1.904871463775634766e-01
6.746487021446228027e-01 7.188430521637201309e-03 -3.596608340740203857e-01 5.160561203956604004e-01 9.779286384582519531e-02 -3.806738182902336121e-02 1.583739221096038818e-01 -3.362033665180206299e-01
2.237049043178558350e-01 4.739761352539062500e-01 -3.499970138072967529e-01 5.194455385208129883e-01 1.482673436403274536e-01 2.737856507301330566e-01 4.832522273063659668e-01 5.006563663482666016e-02
7.520401477813720703e-01 -1.169043928384780884e-01 -2.090291231870651245e-01 -1.863306313753128052e-01 5.269758105278015137e-01 -5.056907609105110168e-02 1.210626736283302307e-01 2.178067713975906372e-01
-1.415010094642639160e-01 4.058838188648223877e-01 -8.649177104234695435e-02 5.413426756858825684e-01 6.674128770828247070e-01 -1.543613523244857788e-01 1.555296331644058228e-01 1.457612514495849609e-01
2.325187921524047852e-01 -1.523010581731796265e-01 -2.961701154708862305e-01 6.340612769126892090e-01 3.448337018489837646e-01 2.066545337438583374e-01 2.099470607936382294e-02 5.205111503601074219e-01
2.991986572742462158e-01 2.618888914585113525e-01 -2.266955077648162842e-01 6.135001182556152344e-01 2.172776311635971069e-01 -1.630665808916091919e-01 -5.833070278167724609e-01 8.586854673922061920e-03
4.846059530973434448e-02 -6.435428559780120850e-02 4.376693367958068848e-01 5.809691548347473145e-01 4.030388593673706055e-01 4.514827430248260498e-01 7.863011211156845093e-02 -3.032672703266143799e-01
-7.445044815540313721e-02 1.911826282739639282e-01 -4.217122793197631836e-01 5.175873264670372009e-02 7.166784405708312988e-01 3.708855807781219482e-01 -2.055397182703018188e-01 2.897507548332214355e-01
5.831349492073059082e-01 4.390667676925659180e-01 -3.486678898334503174e-01 3.025199174880981445e-01 -2.230226434767246246e-02 5.026197433471679688e-01 -2.670746669173240662e-02 1.578741148114204407e-02
1.601141691207885742e-01 3.542315661907196045e-01 -3.121702373027801514e-01 -1.524164080619812012e-01 7.687075138092041016e-01 3.224078416824340820e-01 6.178821250796318054e-02 -1.718324571847915649e-01
5.175632238388061523e-01 4.874101579189300537e-01 -3.899489343166351318e-01 4.073368906974792480e-01 1.870546936988830566e-01 1.967801898717880249e-02 3.665136992931365967e-01 -8.286897838115692139e-02
2.318052649497985840e-01 1.049491297453641891e-02 -3.913438320159912109e-01 7.227053046226501465e-01 3.038014769554138184e-01 -2.147272825241088867e-01 -2.753666639328002930e-01 -2.376409024000167847e-01
3.909110557287931442e-03 -4.405844211578369141e-01 -2.276566475629806519e-01 6.795498728752136230e-01 4.595914781093597412e-01 -5.206372588872909546e-02 2.654510736465454102e-01 -8.862926810979843140e-02
2.383755333721637726e-02 4.344002306461334229e-01 -2.726453840732574463e-01 4.894268810749053955e-01 6.041210889816284180e-01 -3.500617146492004395e-01 7.676128298044204712e-02 5.878889560699462891e-02
1.660063862800598145e-02 -3.950819075107574463e-01 1.756710745394229889e-02 5.174486041069030762e-01 3.684219419956207275e-01 6.299352645874023438e-01 -1.983742415904998779e-01 -6.055865064263343811e-02
4.241665899753570557e-01 1.021443903446197510e-01 2.076873332262039185e-01 -1.400197148323059082e-01 7.571174502372741699e-01 2.899718284606933594e-01 -2.378377467393875122e-01 -1.817478388547897339e-01
3.014298975467681885e-01 2.675750851631164551e-01 2.269534170627593994e-01 5.609859228134155273e-01 2.726223170757293701e-01 2.264494597911834717e-01 -1.864878684282302856e-01 -5.576295852661132812e-01
-1.497197896242141724e-01 -2.913315221667289734e-02 1.222526654601097107e-01 4.207845628261566162e-01 8.440850377082824707e-01 -1.588709056377410889e-01 1.619504094123840332e-01 -1.441624462604522705e-01
4.706454873085021973e-01 5.987453088164329529e-02 -1.534094959497451782e-01 7.254774570465087891e-01 -2.243047580122947693e-02 2.812433242797851562e-01 -3.472842872142791748e-01 -1.576336771249771118e-01
2.092491537332534790e-01 -4.097727835178375244e-01 -7.162013091146945953e-03 4.279657304286956787e-01 3.559132814407348633e-01 6.877261996269226074e-01 -7.307695597410202026e-02 -1.064142212271690369e-02
9.961091727018356323e-02 1.736983954906463623e-01 -6.376116275787353516e-01 -1.515770703554153442e-01 6.797859072685241699e-01 1.683084666728973389e-01 -1.499830782413482666e-01 -1.321011930704116821e-01
1.127424910664558411e-01 -1.370453834533691406e-01 -3.318806886672973633e-01 5.651695728302001953e-01 5.881521105766296387e-01 -3.307448923587799072e-01 2.683382332324981689e-01 -1.078226268291473389e-01
1.627793610095977783e-01 -3.762983083724975586e-01 8.037989027798175812e-03 3.993687927722930908e-01 3.478035628795623779e-01 6.864752173423767090e-01 -2.243202775716781616e-01 -1.726474761962890625e-01
4.303117394447326660e-01 -1.601981073617935181e-01 -1.843730509281158447e-01 5.280150771141052246e-01 3.306322991847991943e-01 -2.172894924879074097e-01 4.680511653423309326e-01 -3.174442350864410400e-01
2.786778211593627930e-01 -4.903301298618316650e-01 -1.104933395981788635e-01 2.108189463615417480e-01 5.116490721702575684e-01 -8.577871136367321014e-03 -5.980200171470642090e-01 7.599668949842453003e-02
3.494428992271423340e-01 -4.816759228706359863e-01 1.992754042148590088e-01 4.471134543418884277e-01 4.558786749839782715e-01 4.031697809696197510e-01 -1.735208630561828613e-01 7.600037753582000732e-02
2.454843521118164062e-01 4.219996631145477295e-01 -6.701456010341644287e-02 6.515035629272460938e-01 2.725062668323516846e-01 -3.142484277486801147e-02 -4.152734279632568359e-01 -2.915591001510620117e-01
4.160062968730926514e-01 -3.200351893901824951e-01 -2.354265004396438599e-01 4.614283144474029541e-01 1.458778977394104004e-01 4.190963506698608398e-01 -4.606744945049285889e-01 -2.168671041727066040e-01
1.220384463667869568e-01 -3.901621997356414795e-01 -4.705901145935058594e-01 7.077219486236572266e-01 9.220226854085922241e-02 2.759352624416351318e-01 -1.567947864532470703e-01 3.644875064492225647e-02
1.877869665622711182e-01 -1.441260725259780884e-01 -4.288668185472488403e-02 7.433847188949584961e-01 2.065420746803283691e-01 1.388926208019256592e-01 1.223202943801879883e-01 -5.590979456901550293e-01
4.450722634792327881e-01 1.803790964186191559e-02 -4.082213938236236572e-01 -2.762536406517028809e-01 7.074241638183593750e-01 7.148816436529159546e-02 2.273275405168533325e-01 -3.724419325590133667e-02
4.312953948974609375e-01 -1.749592721462249756e-01 1.824878714978694916e-02 5.388588905334472656e-01 1.586442738771438599e-01 6.573703885078430176e-01 -1.783730387687683105e-01 -5.958855152130126953e-02
6.249552965164184570e-01 2.471489012241363525e-01 1.887812912464141846e-01 -2.206808514893054962e-02 5.858178734779357910e-01 2.850276529788970947e-01 1.530338972806930542e-01 2.537326216697692871e-01
2.722126245498657227e-01 -1.538832783699035645e-01 -4.925875365734100342e-01 3.910818397998809814e-01 3.198318779468536377e-01 2.735779881477355957e-01 4.644016027450561523e-01 3.373817205429077148e-01
5.664984583854675293e-01 -1.664393842220306396e-01 -3.671997785568237305e-01 7.006128430366516113e-01 -1.675559091381728649e-03 4.785581491887569427e-03 1.582575589418411255e-01 -2.474495209753513336e-02
2.386785894632339478e-01 1.207262054085731506e-01 -4.309118986129760742e-01 7.990059852600097656e-01 6.401764601469039917e-02 1.775135546922683716e-01 -1.494338661432266235e-01 -2.154582142829895020e-01
4.424885809421539307e-01 1.335801780223846436e-01 8.680714666843414307e-02 4.874783456325531006e-01 1.852968633174896240e-01 6.555293798446655273e-01 -2.756961584091186523e-01 -3.357955068349838257e-02
3.125637769699096680e-01 4.565487802028656006e-01 -4.999598264694213867e-01 -1.075007542967796326e-01 4.451828598976135254e-01 3.871437609195709229e-01 -1.368321180343627930e-01 2.560463249683380127e-01
-6.923522800207138062e-02 1.716984957456588745e-01 -6.891166567802429199e-01 -6.394239142537117004e-03 6.171257495880126953e-01 2.010697424411773682e-01 -2.636854350566864014e-01 -2.756916801445186138e-04
