# Supplementary material for: Where is your field going? A machine learning approach to study the relative motion of the domains of physics
Source: PLoS One. 2020 Jun 18;15(6):e0233997. doi: 10.1371/journal.pone.0233997 (PMC7302634; doi:10.1371/journal.pone.0233997)
Supplement: S26 Data — (ZIP) [file pone.0233997.s026.zip › 25/Pacs4Run_25_VS_500_embeddings1993-1997ED8.txt]

8.544886708259582520e-01 1.787433624267578125e-01 1.017502620816230774e-01 1.338363289833068848e-01 2.846891880035400391e-01 -1.848936080932617188e-01 1.984730809926986694e-01 -2.345409542322158813e-01
1.207608822733163834e-02 3.596175611019134521e-01 3.618212044239044189e-01 6.468372792005538940e-02 2.528594732284545898e-01 1.296735107898712158e-01 2.911579795181751251e-02 -8.085975050926208496e-01
4.847146868705749512e-01 -5.458979681134223938e-02 3.090493679046630859e-01 -1.676354706287384033e-01 -5.304219946265220642e-02 -1.635093800723552704e-02 7.044317722320556641e-01 -3.730328083038330078e-01
5.995436906814575195e-01 5.798563957214355469e-01 4.738822281360626221e-01 -5.492206290364265442e-02 5.898209288716316223e-02 2.215827703475952148e-01 -1.548139750957489014e-01 1.370640657842159271e-02
6.753035187721252441e-01 1.192640885710716248e-01 1.056052222847938538e-01 1.082871332764625549e-01 2.072453200817108154e-01 5.671079158782958984e-01 1.144102737307548523e-01 -3.594593107700347900e-01
2.041517347097396851e-01 1.695705056190490723e-01 1.545805633068084717e-01 -3.454624116420745850e-01 -1.374613493680953979e-01 -4.445920884609222412e-01 2.859306037425994873e-01 -6.985802054405212402e-01
6.975027918815612793e-01 -2.198174297809600830e-01 2.500869035720825195e-01 9.028482437133789062e-02 -1.293752044439315796e-01 9.491319768130779266e-03 4.136933386325836182e-01 -4.544283151626586914e-01
1.505503207445144653e-01 1.047631949186325073e-01 1.428351253271102905e-01 3.855576366186141968e-02 1.918001025915145874e-01 2.088562250137329102e-01 7.763242125511169434e-01 -5.112566351890563965e-01
-1.749752312898635864e-01 5.955277681350708008e-01 1.811033934354782104e-01 3.206737637519836426e-01 4.451629519462585449e-02 -3.064672052860260010e-01 4.564433693885803223e-01 -4.181577861309051514e-01
3.140666782855987549e-01 4.835769236087799072e-01 3.468513786792755127e-01 9.311513602733612061e-02 -3.011807501316070557e-01 1.082635000348091125e-01 7.400149013847112656e-03 -6.603435873985290527e-01
1.764633059501647949e-01 -4.143113910686224699e-04 3.039166927337646484e-01 -3.290811479091644287e-01 3.072873950004577637e-01 -5.252296328544616699e-01 6.125602126121520996e-01 -1.505956500768661499e-01
7.218148708343505859e-01 2.166945934295654297e-01 6.921006739139556885e-02 -4.106310904026031494e-01 3.345048427581787109e-01 2.244082242250442505e-01 -1.892651319503784180e-01 -2.460593581199645996e-01
7.512331753969192505e-02 2.482380419969558716e-01 6.065489649772644043e-01 -7.254110183566808701e-03 4.852755367755889893e-01 1.609865427017211914e-01 4.656781852245330811e-01 -2.941342592239379883e-01
7.571452856063842773e-01 2.269216775894165039e-01 1.913132965564727783e-01 1.245192289352416992e-01 -3.581800162792205811e-01 2.075655460357666016e-01 5.463010445237159729e-02 -3.857082128524780273e-01
7.577895373106002808e-02 1.680466085672378540e-01 5.633395314216613770e-01 -7.078222185373306274e-02 4.021201133728027344e-01 3.891191631555557251e-02 5.365499258041381836e-01 -4.388120770454406738e-01
6.442160606384277344e-01 -1.903482377529144287e-01 1.947325319051742554e-01 4.838304128497838974e-03 -7.291880249977111816e-02 -4.235842823982238770e-02 6.121253967285156250e-01 -3.591659665107727051e-01
7.381833274848759174e-04 6.327052116394042969e-01 2.816773056983947754e-01 1.775845885276794434e-01 -1.659685969352722168e-01 -2.804856002330780029e-01 5.457636117935180664e-01 -2.910835444927215576e-01
2.393794506788253784e-01 4.071635603904724121e-01 -3.316906690597534180e-01 1.713242381811141968e-01 4.603812396526336670e-01 -6.980041414499282837e-02 6.388162374496459961e-01 -1.124083101749420166e-01
4.824270904064178467e-01 3.117707967758178711e-01 -2.559528686106204987e-02 1.525519341230392456e-01 6.089507341384887695e-01 1.895115077495574951e-01 4.836325347423553467e-01 7.416082918643951416e-02
4.978226125240325928e-01 3.170346021652221680e-01 5.653475522994995117e-01 -4.465548321604728699e-02 2.277619689702987671e-01 -9.223737753927707672e-03 -4.280015528202056885e-01 -3.080647289752960205e-01
2.210595607757568359e-01 3.313186168670654297e-01 6.712607145309448242e-01 -2.206009626388549805e-01 2.340660840272903442e-01 -1.362639963626861572e-01 -1.791785210371017456e-01 -4.864617586135864258e-01
1.958058923482894897e-01 3.926225304603576660e-01 5.145562291145324707e-01 2.267739474773406982e-01 -4.449964314699172974e-02 2.131018191576004028e-01 3.252661228179931641e-01 -5.814830660820007324e-01
2.139006257057189941e-01 3.362523615360260010e-01 4.986892640590667725e-01 5.059225559234619141e-01 -1.174432411789894104e-01 -3.148849904537200928e-01 4.514229893684387207e-01 -1.407269388437271118e-01
1.471312344074249268e-01 6.147547364234924316e-01 3.716788887977600098e-01 3.071218132972717285e-01 -8.243732154369354248e-02 7.454986870288848877e-02 5.601422190666198730e-01 -2.045658677816390991e-01
6.205498576164245605e-01 1.039842665195465088e-01 4.211869835853576660e-02 9.998522698879241943e-02 4.457170069217681885e-01 3.114093840122222900e-01 5.433884263038635254e-01 -3.773139789700508118e-02
2.599643766880035400e-01 3.470719754695892334e-01 -3.343581259250640869e-01 3.683787286281585693e-01 4.160544276237487793e-01 -2.478349655866622925e-01 -2.005341500043869019e-01 -5.382600426673889160e-01
2.216276675462722778e-01 4.723985493183135986e-01 7.444919347763061523e-01 -1.511752791702747345e-02 -4.727306589484214783e-02 -2.819925248622894287e-01 1.248146295547485352e-01 -2.754829525947570801e-01
-1.016983762383460999e-02 6.011384725570678711e-01 5.331420898437500000e-01 -4.681269824504852295e-02 9.790369868278503418e-02 -1.422684639692306519e-01 6.028289720416069031e-02 -5.644801259040832520e-01
7.169436812400817871e-01 2.292256802320480347e-02 1.770594716072082520e-01 4.205560684204101562e-01 4.216666817665100098e-01 -1.341102123260498047e-01 2.144618928432464600e-01 1.883255243301391602e-01
2.988704293966293335e-02 4.874556139111518860e-02 2.247007489204406738e-01 -2.437788695096969604e-01 1.818550825119018555e-01 -4.048105478286743164e-01 2.028155624866485596e-01 -8.054409027099609375e-01
5.603567361831665039e-01 1.538023948669433594e-01 5.148049816489219666e-02 1.641493439674377441e-01 4.076239168643951416e-01 4.426084458827972412e-01 5.058161616325378418e-01 -1.218211054801940918e-01
2.169895470142364502e-01 5.843226313591003418e-01 3.156430125236511230e-01 -2.875891327857971191e-01 5.732487514615058899e-02 2.672141790390014648e-01 4.931907653808593750e-01 -3.334935903549194336e-01
1.447765827178955078e-01 3.005882501602172852e-01 7.444033026695251465e-01 -1.927804499864578247e-01 4.250936508178710938e-01 6.299411505460739136e-02 1.063347384333610535e-01 -3.184429705142974854e-01
4.323273003101348877e-01 -5.757406353950500488e-02 -2.203274667263031006e-01 1.825677007436752319e-01 5.754950046539306641e-01 -4.783756732940673828e-01 -3.373743593692779541e-02 -4.083223044872283936e-01
2.413924485445022583e-01 3.785875141620635986e-01 5.984725356101989746e-01 2.065595984458923340e-01 -4.548444971442222595e-02 1.076188534498214722e-01 2.739048935472965240e-02 -6.190024614334106445e-01
9.294432401657104492e-02 3.544841706752777100e-01 7.738321423530578613e-01 -3.753912821412086487e-02 1.973273903131484985e-01 -2.963065505027770996e-01 1.965336948633193970e-01 -3.164108097553253174e-01
1.291108429431915283e-01 6.074151992797851562e-01 3.801933228969573975e-01 -2.129608690738677979e-01 -4.933783039450645447e-02 7.173246890306472778e-02 3.311754167079925537e-01 -5.542749762535095215e-01
3.147212788462638855e-02 3.798269033432006836e-01 3.946183323860168457e-01 -2.684354186058044434e-01 1.748924404382705688e-01 4.751538857817649841e-02 3.141857683658599854e-01 -7.038480639457702637e-01
1.692366451025009155e-01 1.365638673305511475e-01 4.481704533100128174e-01 3.332257643342018127e-02 2.558884024620056152e-01 1.981206610798835754e-02 7.606647610664367676e-01 -3.259752094745635986e-01
-1.477589271962642670e-02 4.741383790969848633e-01 4.329932630062103271e-01 -2.067255675792694092e-01 1.127576008439064026e-01 -4.552706480026245117e-01 1.577417105436325073e-01 -5.476199388504028320e-01
5.470643639564514160e-01 3.480936586856842041e-01 1.651872545480728149e-01 -2.142589166760444641e-02 -1.261310130357742310e-01 5.243631005287170410e-01 4.150349497795104980e-01 -2.978018820285797119e-01
4.792543768417090178e-04 5.739730596542358398e-01 3.660286664962768555e-01 -2.931680977344512939e-01 1.189754381775856018e-01 3.388220444321632385e-02 3.838850259780883789e-01 -5.366182923316955566e-01
6.905842572450637817e-02 1.146969292312860489e-02 3.463580012321472168e-01 -1.142903268337249756e-01 1.404904425144195557e-01 -3.186312019824981689e-01 1.601756960153579712e-01 -8.456674218177795410e-01
2.486925423145294189e-01 4.600978195667266846e-01 3.770120739936828613e-01 1.796061545610427856e-01 -1.574909090995788574e-01 2.725643515586853027e-01 1.908454149961471558e-01 -6.454058289527893066e-01
1.257351636886596680e-01 4.903706014156341553e-01 6.536505818367004395e-01 -1.300850659608840942e-01 2.458746731281280518e-01 -1.248323470354080200e-01 -1.332557499408721924e-01 -4.535988271236419678e-01
9.474021941423416138e-02 5.679466724395751953e-01 5.342424511909484863e-01 -3.291604220867156982e-01 1.548407673835754395e-01 2.292765118181705475e-02 3.292894959449768066e-01 -3.765186667442321777e-01
8.053506910800933838e-02 5.447813868522644043e-01 4.203566908836364746e-01 -3.240749007090926170e-03 3.040355816483497620e-02 1.749893724918365479e-01 4.227250814437866211e-01 -5.565742850303649902e-01
2.439975142478942871e-01 1.524743437767028809e-01 4.265717864036560059e-01 6.176472902297973633e-01 -1.038524955511093140e-01 -7.039962708950042725e-02 3.080210685729980469e-01 -4.930989742279052734e-01
1.989343613386154175e-01 2.386662662029266357e-01 5.395675897598266602e-01 2.721470892429351807e-01 6.104057538323104382e-04 9.400932490825653076e-02 8.873625844717025757e-02 -7.221871018409729004e-01
8.089494705200195312e-01 -3.254194185137748718e-02 1.981414854526519775e-01 -8.955038152635097504e-03 -2.644001841545104980e-01 9.744770079851150513e-02 3.395322561264038086e-01 -3.324393630027770996e-01
3.349956274032592773e-01 3.815228939056396484e-01 -1.858635619282722473e-02 4.474806189537048340e-01 5.935382843017578125e-01 -2.002835422754287720e-01 3.712617158889770508e-01 1.067580953240394592e-01
3.440496027469635010e-01 5.881925225257873535e-01 -1.106538847088813782e-01 2.311423718929290771e-01 5.083644390106201172e-01 -1.745036691427230835e-01 3.955125808715820312e-01 1.570737659931182861e-01
5.056238919496536255e-02 5.994469523429870605e-01 3.981592059135437012e-01 6.844928860664367676e-02 1.269447505474090576e-01 2.266221642494201660e-01 5.167346596717834473e-01 -3.747044503688812256e-01
1.793162375688552856e-01 3.400320112705230713e-01 6.706219315528869629e-01 -1.500042676925659180e-01 3.893870115280151367e-01 2.425747178494930267e-02 -1.622589081525802612e-01 -4.488322138786315918e-01
3.586195111274719238e-01 1.891508996486663818e-01 -2.486477941274642944e-01 4.363462701439857483e-02 6.542717218399047852e-01 1.925274118548259139e-04 5.573988556861877441e-01 -1.819866597652435303e-01
4.082191288471221924e-01 5.315979719161987305e-01 -1.762562692165374756e-01 1.350218504667282104e-01 5.817758440971374512e-01 -1.063200980424880981e-01 3.437917232513427734e-01 1.830398142337799072e-01
3.616221845149993896e-01 9.801863133907318115e-02 -5.101976990699768066e-01 2.099277675151824951e-01 1.591248661279678345e-01 -5.331526398658752441e-01 2.027358263731002808e-01 -4.523008167743682861e-01
1.767767220735549927e-01 5.488061904907226562e-01 -2.143629491329193115e-01 4.245442748069763184e-01 5.035666823387145996e-01 2.097095847129821777e-01 2.794869542121887207e-01 -2.563236355781555176e-01
5.140623450279235840e-01 -1.726108044385910034e-01 3.073113262653350830e-01 -8.959403261542320251e-03 1.066446825861930847e-01 1.582090184092521667e-02 7.485531568527221680e-01 -1.986699104309082031e-01
2.783901691436767578e-01 6.114355921745300293e-01 -2.053502649068832397e-01 -3.534705042839050293e-01 1.196190267801284790e-01 -2.596765011548995972e-02 -2.058706283569335938e-01 -5.693587660789489746e-01
4.364996254444122314e-01 2.031044811010360718e-01 -4.667371511459350586e-01 2.001219242811203003e-01 3.344494402408599854e-01 3.145868831779807806e-04 1.240399405360221863e-01 -6.189359426498413086e-01
2.223248481750488281e-01 2.608597576618194580e-01 4.331456720829010010e-01 -3.275843858718872070e-01 -1.158868987113237381e-02 -5.449262261390686035e-01 3.820414543151855469e-01 -3.802137374877929688e-01
-9.820804931223392487e-03 1.113897040486335754e-01 4.528947472572326660e-01 -1.389675959944725037e-02 3.949202001094818115e-01 -8.196584880352020264e-03 4.209486842155456543e-01 -6.700465083122253418e-01
3.495638370513916016e-01 -7.008443772792816162e-02 1.210648864507675171e-01 -5.190218687057495117e-01 1.180765628814697266e-01 -1.522942036390304565e-01 1.390128135681152344e-01 -7.296524643898010254e-01
6.840364336967468262e-01 -3.100154362618923187e-02 -3.277172148227691650e-02 -1.189397722482681274e-01 -4.435830563306808472e-02 2.247557640075683594e-01 5.351560115814208984e-01 -4.207584857940673828e-01
-1.394088715314865112e-01 5.110625624656677246e-01 3.147452175617218018e-01 -2.741613686084747314e-01 3.681363165378570557e-01 -8.454892039299011230e-02 3.246385157108306885e-01 -5.450579524040222168e-01
1.162474080920219421e-01 2.224606722593307495e-01 3.173589408397674561e-01 -4.363282024860382080e-01 4.684691131114959717e-02 -4.024907946586608887e-01 5.096856355667114258e-01 -4.710899293422698975e-01
3.273326531052589417e-02 1.010243371129035950e-01 4.135254323482513428e-01 -3.663772642612457275e-01 3.319059312343597412e-01 -4.901210665702819824e-01 3.204395771026611328e-01 -4.800265431404113770e-01
5.891106128692626953e-01 -6.040470674633979797e-02 1.281227469444274902e-01 -3.155942857265472412e-01 -2.441379427909851074e-01 -1.672690659761428833e-01 2.301573455333709717e-01 -6.266818046569824219e-01
2.547765374183654785e-01 4.218235909938812256e-01 -2.601923048496246338e-01 2.091539278626441956e-02 6.399651765823364258e-01 6.607554107904434204e-02 4.905031919479370117e-01 -1.857462376356124878e-01
7.491185665130615234e-01 -2.466197162866592407e-01 2.974063158035278320e-01 1.051521152257919312e-01 4.019086062908172607e-02 -4.553498625755310059e-01 -1.066552940756082535e-02 -2.634765803813934326e-01
2.214069217443466187e-01 3.159187436103820801e-01 7.021242976188659668e-01 -6.288751959800720215e-02 2.781556844711303711e-01 -3.088540025055408478e-02 -2.099246978759765625e-01 -4.815061688423156738e-01
7.386167049407958984e-01 2.354590892791748047e-01 1.996888406574726105e-02 5.506478548049926758e-01 8.348675817251205444e-02 -6.957100704312324524e-03 2.967127561569213867e-01 1.832081936299800873e-02
6.556315422058105469e-01 4.782710671424865723e-01 2.752961218357086182e-01 2.714093029499053955e-02 -1.693045794963836670e-01 -4.285250902175903320e-01 -1.975514739751815796e-01 1.164261847734451294e-01
2.830075323581695557e-01 1.082454696297645569e-01 -1.746774911880493164e-01 1.006328985095024109e-01 5.707337260246276855e-01 -3.321729004383087158e-01 -3.065395653247833252e-01 -5.809544920921325684e-01
4.525637030601501465e-01 2.199336290359497070e-01 2.095892578363418579e-01 -5.091429352760314941e-01 -8.585862815380096436e-02 -4.285314977169036865e-01 4.937644302845001221e-01 -9.405809640884399414e-02
5.017878413200378418e-01 -8.596523106098175049e-02 3.928852677345275879e-01 -3.096670806407928467e-01 7.832522690296173096e-02 -5.393431782722473145e-01 4.290912449359893799e-01 -9.706319123506546021e-02
7.301257848739624023e-01 -2.089120075106620789e-02 1.725957542657852173e-01 -2.315290970727801323e-03 -2.719762325286865234e-01 -2.119271270930767059e-02 5.324655771255493164e-01 -2.806162536144256592e-01
2.080981135368347168e-01 3.669795989990234375e-01 2.021905779838562012e-02 -3.981261253356933594e-01 -5.558576900511980057e-03 -6.606175005435943604e-02 -1.269319951534271240e-01 -8.016239404678344727e-01
3.065716624259948730e-01 2.242788076400756836e-01 -5.314080119132995605e-01 1.086520999670028687e-01 4.023115932941436768e-01 -4.784549772739410400e-01 2.097689360380172729e-01 -3.560003638267517090e-01
4.579785168170928955e-01 -2.065956592559814453e-02 5.556119680404663086e-01 -3.907758891582489014e-01 1.467325091361999512e-01 -4.796335995197296143e-01 2.442848235368728638e-01 -1.310137361288070679e-01
4.240059554576873779e-01 -2.017530500888824463e-01 1.345300525426864624e-01 -3.647591769695281982e-01 9.223829954862594604e-02 -5.457256436347961426e-01 3.412834107875823975e-01 -4.533963501453399658e-01
6.398237347602844238e-01 5.519908666610717773e-01 -5.262683704495429993e-02 -2.213538140058517456e-01 -2.852430343627929688e-01 -3.554466068744659424e-01 -1.206674501299858093e-01 -1.090786531567573547e-01
1.159668667241930962e-03 5.082070231437683105e-01 6.016544103622436523e-01 -9.981322288513183594e-02 3.902234733104705811e-01 1.004165038466453552e-01 2.135311067104339600e-01 -4.022690653800964355e-01
6.903466582298278809e-01 7.063133269548416138e-02 6.034858822822570801e-01 1.971365958452224731e-01 -8.419658988714218140e-02 -3.024843335151672363e-01 -7.429071515798568726e-02 -1.061593666672706604e-01
4.695542156696319580e-01 5.757494568824768066e-01 6.969513744115829468e-02 -5.567404627799987793e-01 9.868828952312469482e-02 1.896541267633438110e-01 2.709518373012542725e-01 -1.187057867646217346e-01
-1.944464594125747681e-01 6.155704259872436523e-01 1.818033307790756226e-01 1.676284521818161011e-01 1.301551610231399536e-01 -1.573667228221893311e-01 5.456202626228332520e-01 -4.274409413337707520e-01
2.024772018194198608e-01 8.661396801471710205e-02 6.147956252098083496e-01 -5.026623234152793884e-02 8.841442316770553589e-02 -5.206567049026489258e-01 3.925706446170806885e-01 -3.714679479598999023e-01
3.784567117691040039e-01 -3.356554731726646423e-02 -2.691321969032287598e-01 4.514426887035369873e-01 4.125553369522094727e-01 6.012590136379003525e-03 4.509371221065521240e-01 -4.536837637424468994e-01
3.438397049903869629e-01 -5.860815942287445068e-02 8.871304243803024292e-02 -4.667001962661743164e-01 6.712558865547180176e-02 -4.820965826511383057e-01 3.362770974636077881e-01 -5.501409173011779785e-01
6.236292719841003418e-01 8.427276462316513062e-02 2.555063366889953613e-01 5.825185179710388184e-01 1.475359797477722168e-01 -1.586794555187225342e-01 3.857440948486328125e-01 6.023938208818435669e-02
1.414304822683334351e-01 1.946072429418563843e-01 6.043748855590820312e-01 7.847641408443450928e-02 1.550084054470062256e-01 -2.374593317508697510e-01 6.356136202812194824e-01 -2.937321662902832031e-01
6.788964271545410156e-01 4.759496450424194336e-01 1.605215072631835938e-01 2.944757640361785889e-01 5.719625204801559448e-02 4.129803553223609924e-02 3.766293525695800781e-01 2.307854890823364258e-01
5.830167531967163086e-01 1.578226089477539062e-01 2.385198175907135010e-01 9.054168313741683960e-02 -4.985799491405487061e-01 -5.810040235519409180e-02 2.956674993038177490e-01 -4.803303778171539307e-01
1.262137740850448608e-01 5.446608066558837891e-01 5.415834784507751465e-01 3.930998966097831726e-02 -9.671661257743835449e-02 -8.554490283131599426e-03 1.121102869510650635e-01 -6.087369322776794434e-01
2.852991223335266113e-01 8.440592139959335327e-02 -3.292230665683746338e-01 -1.112924888730049133e-02 6.433702707290649414e-01 9.753226488828659058e-02 3.751013875007629395e-01 -4.887015521526336670e-01
3.408579826354980469e-01 4.240103065967559814e-01 -1.972249150276184082e-01 1.139818802475929260e-01 7.368148565292358398e-01 7.986399531364440918e-02 3.138475120067596436e-01 -6.608287990093231201e-02
2.317038923501968384e-01 3.217534124851226807e-01 -2.575474381446838379e-01 6.218886002898216248e-02 7.727837562561035156e-01 2.885255776345729828e-02 3.106263279914855957e-01 -2.794173359870910645e-01
7.393150329589843750e-01 -3.429127037525177002e-01 3.739168643951416016e-01 3.531757742166519165e-02 9.953606873750686646e-02 3.728183358907699585e-02 3.102823197841644287e-01 -2.952807843685150146e-01
9.134917706251144409e-02 6.783958077430725098e-01 6.147478818893432617e-01 2.361562103033065796e-02 5.984594672918319702e-02 -3.606983646750450134e-02 1.502289921045303345e-01 -3.542745113372802734e-01
-5.313757434487342834e-02 6.376578211784362793e-01 3.053205609321594238e-01 -5.926948040723800659e-02 2.411562949419021606e-01 1.564747691154479980e-01 5.198032855987548828e-01 -3.754989206790924072e-01
4.254495501518249512e-01 4.178585112094879150e-01 -1.431483477354049683e-01 5.376740172505378723e-02 5.717932581901550293e-01 -4.208014309406280518e-01 1.540125459432601929e-01 3.053903877735137939e-01
2.740390598773956299e-01 3.663477003574371338e-01 9.720349311828613281e-02 -6.338123679161071777e-01 2.520901262760162354e-01 1.945188939571380615e-01 2.692669928073883057e-01 -4.534682333469390869e-01
-3.725348040461540222e-02 5.052003264427185059e-01 3.573521375656127930e-01 -2.876476012170314789e-02 2.499050945043563843e-01 1.624811291694641113e-01 5.497363209724426270e-01 -4.730689227581024170e-01
7.498484849929809570e-01 -1.440352797508239746e-01 2.226832211017608643e-01 2.673288881778717041e-01 -1.418191641569137573e-01 -4.713478684425354004e-01 5.464565753936767578e-02 -2.250798046588897705e-01
4.062115550041198730e-01 6.610151529312133789e-01 -2.066528946161270142e-01 -3.717524409294128418e-01 1.418505609035491943e-01 8.152429759502410889e-02 -1.445376574993133545e-01 -4.116878807544708252e-01
1.364474445581436157e-01 4.182212948799133301e-01 -2.170420885086059570e-01 2.468289732933044434e-01 6.986651420593261719e-01 1.658048182725906372e-01 2.289808839559555054e-01 -3.610880970954895020e-01
1.061780303716659546e-01 2.996562719345092773e-01 4.860805571079254150e-01 -3.730236738920211792e-02 1.207733005285263062e-01 -3.204206749796867371e-02 -1.057811733335256577e-02 -8.034561276435852051e-01
6.863231658935546875e-01 3.519423902034759521e-01 -1.559786647558212280e-01 5.495472550392150879e-01 2.284211665391921997e-01 7.699893414974212646e-02 1.402805000543594360e-01 -3.133628889918327332e-02
5.899663567543029785e-01 6.143360137939453125e-01 5.520703271031379700e-03 -3.431499600410461426e-01 2.688159942626953125e-01 3.227013349533081055e-02 -2.833604812622070312e-01 -5.614342913031578064e-02
6.074934005737304688e-01 4.590886235237121582e-01 -1.225281357765197754e-01 -1.374346856027841568e-02 2.978981733322143555e-01 4.829890429973602295e-01 2.823510766029357910e-01 -5.695103108882904053e-02
2.771699130535125732e-01 2.208322733640670776e-01 3.669783174991607666e-01 -1.293087303638458252e-01 -9.193819016218185425e-02 -5.833775401115417480e-01 3.915010690689086914e-01 -4.700649678707122803e-01
1.184663176536560059e-01 1.808930039405822754e-01 4.527494013309478760e-01 -2.733733057975769043e-01 2.217924445867538452e-01 -3.610338568687438965e-01 6.736066937446594238e-01 -2.006119936704635620e-01
5.106448531150817871e-01 1.319158822298049927e-01 7.179282307624816895e-01 4.520480707287788391e-02 2.849038839340209961e-01 -1.477269679307937622e-01 -2.646919488906860352e-01 -1.769754439592361450e-01
3.925248980522155762e-01 7.618215680122375488e-02 1.194048523902893066e-01 -5.305912494659423828e-01 1.729554384946823120e-01 -4.384976923465728760e-01 5.618863701820373535e-01 -8.016154915094375610e-02
-2.938420325517654419e-02 5.277147889137268066e-01 3.932717144489288330e-01 4.227001070976257324e-01 6.052911654114723206e-02 -3.359960615634918213e-01 4.458303153514862061e-01 -2.683166861534118652e-01
1.196676939725875854e-01 5.543949007987976074e-01 3.282349109649658203e-01 4.883260130882263184e-01 -2.009783685207366943e-01 -1.723107695579528809e-01 2.873778641223907471e-01 -4.236224889755249023e-01
1.129412427544593811e-01 4.527322053909301758e-01 5.140386819839477539e-01 -3.920901119709014893e-01 4.955965653061866760e-02 -4.380104839801788330e-01 3.399440944194793701e-01 -2.333154082298278809e-01
6.022924780845642090e-01 3.181114792823791504e-01 3.218505680561065674e-01 -9.394925832748413086e-02 1.499348580837249756e-01 -5.603135004639625549e-02 -5.246233344078063965e-01 -3.504070937633514404e-01
3.877349570393562317e-02 2.712286263704299927e-02 2.191920280456542969e-01 -3.338484466075897217e-01 3.322633802890777588e-01 -2.875415980815887451e-01 1.307230442762374878e-01 -7.925233840942382812e-01
1.324629187583923340e-01 3.733967542648315430e-01 4.019367396831512451e-01 -5.567753911018371582e-01 2.207085490226745605e-01 -1.345448642969131470e-01 2.541942596435546875e-01 -4.899461567401885986e-01
2.598458230495452881e-01 2.511671483516693115e-01 1.767777139320969582e-03 2.714547142386436462e-02 8.462225198745727539e-01 1.332132816314697266e-01 3.415821790695190430e-01 -1.346790641546249390e-01
6.026838421821594238e-01 1.410246044397354126e-01 -2.672443687915802002e-01 2.565771937370300293e-01 4.494912624359130859e-01 -2.940169274806976318e-01 -2.639101445674896240e-01 -3.485625684261322021e-01
1.125214062631130219e-02 2.978065907955169678e-01 3.587274253368377686e-01 5.069892406463623047e-01 -7.622316479682922363e-02 -3.819917440414428711e-01 3.454359769821166992e-01 -5.043882727622985840e-01
5.074806809425354004e-01 6.868921518325805664e-01 5.749729648232460022e-02 -3.492717444896697998e-01 2.622839212417602539e-01 -6.092303246259689331e-02 -2.698888182640075684e-01 -1.174524193629622459e-03
2.789909839630126953e-01 2.865993380546569824e-01 -3.949839472770690918e-01 2.417213618755340576e-01 4.608359038829803467e-01 1.217369884252548218e-01 3.991153836250305176e-01 -4.889791607856750488e-01
-4.316110536456108093e-02 2.335770428180694580e-01 5.014907121658325195e-01 -1.146992519497871399e-01 4.782979190349578857e-01 -7.101573795080184937e-02 5.736704468727111816e-01 -3.406172692775726318e-01
6.228480339050292969e-01 4.354178011417388916e-01 1.396466419100761414e-02 -9.226586669683456421e-02 -6.050100550055503845e-02 -3.999799787998199463e-01 -4.345501363277435303e-01 -2.475590854883193970e-01
2.659461498260498047e-01 2.307401299476623535e-01 -2.837446630001068115e-01 1.925764679908752441e-01 6.459636092185974121e-01 -5.389615520834922791e-02 5.287586450576782227e-01 -2.422307878732681274e-01
2.782071232795715332e-01 7.583463788032531738e-01 -2.125481888651847839e-02 -4.598383307456970215e-01 1.204226687550544739e-01 2.154425978660583496e-01 2.008734494447708130e-01 -1.853143274784088135e-01
-4.070904478430747986e-02 3.775532841682434082e-01 3.138748407363891602e-01 -3.619847893714904785e-01 1.151493489742279053e-01 -3.765748143196105957e-01 5.080911517143249512e-01 -4.615423083305358887e-01
4.961850643157958984e-01 1.955308169126510620e-01 -4.949068725109100342e-01 6.095489859580993652e-02 4.935982525348663330e-01 -1.980295628309249878e-01 1.995545923709869385e-01 -3.797931373119354248e-01
3.215846717357635498e-01 4.025233089923858643e-01 9.550441801548004150e-02 -4.629340767860412598e-01 5.141676664352416992e-01 1.426130533218383789e-01 -2.557464540004730225e-01 -4.012680947780609131e-01
-1.465794164687395096e-02 4.961732327938079834e-01 8.189719170331954956e-02 -2.463358342647552490e-01 8.386959880590438843e-02 -4.629660248756408691e-01 -3.294971212744712830e-02 -6.809929609298706055e-01
2.350336760282516479e-01 2.515483200550079346e-01 3.536072969436645508e-01 5.745317935943603516e-01 -2.018658965826034546e-01 -2.407441288232803345e-01 4.341236054897308350e-01 -3.730773329734802246e-01
6.396929621696472168e-01 3.689885735511779785e-01 1.367422491312026978e-01 3.992969393730163574e-01 2.872046232223510742e-01 1.905373483896255493e-01 3.841807544231414795e-01 1.005890816450119019e-01
2.957637906074523926e-01 8.463209122419357300e-02 9.546053595840930939e-03 3.988983482122421265e-02 8.404162526130676270e-01 -2.179977297782897949e-02 4.277989566326141357e-01 -1.178657338023185730e-01
2.467654198408126831e-01 -1.995088160037994385e-01 4.772436022758483887e-01 1.137749925255775452e-01 3.372806012630462646e-01 5.289445444941520691e-02 5.824226140975952148e-01 -4.503606259822845459e-01
5.627788305282592773e-01 -3.336142748594284058e-02 -4.322760403156280518e-01 3.006278574466705322e-01 2.936444580554962158e-01 -4.394048452377319336e-02 3.405499160289764404e-01 -4.481017589569091797e-01
1.927671879529953003e-01 4.599258601665496826e-01 3.237304091453552246e-01 -5.002322196960449219e-01 3.252601623535156250e-02 -2.063506835838779807e-04 3.595525324344635010e-01 -5.156932473182678223e-01
-7.967008277773857117e-03 9.587274491786956787e-02 4.771411716938018799e-01 -1.888347268104553223e-01 2.556385099887847900e-01 -3.978714942932128906e-01 2.209951132535934448e-01 -6.744858026504516602e-01
1.888174265623092651e-01 1.049684733152389526e-01 2.920568585395812988e-01 -2.849214673042297363e-01 -9.197060950100421906e-03 -5.679950118064880371e-01 5.882292985916137695e-01 -3.437088429927825928e-01
4.408071041107177734e-01 3.878028988838195801e-01 -6.846880912780761719e-02 -7.891206443309783936e-02 -3.300223350524902344e-01 1.022933050990104675e-02 6.663646697998046875e-01 -3.021950423717498779e-01
4.782264232635498047e-01 -4.920984059572219849e-02 -2.795755863189697266e-01 4.590725898742675781e-01 1.923608034849166870e-01 6.012669950723648071e-02 1.730290502309799194e-01 -6.398523449897766113e-01
5.794206261634826660e-01 4.122129082679748535e-01 1.112684085965156555e-01 5.098800063133239746e-01 7.252984493970870972e-02 -9.485432505607604980e-02 4.332864880561828613e-01 1.414172351360321045e-01
5.887138247489929199e-01 4.820616841316223145e-01 2.653141133487224579e-02 3.354910761117935181e-02 1.289117522537708282e-02 5.568699836730957031e-01 4.513299837708473206e-02 -3.269490301609039307e-01
2.613598704338073730e-01 6.392752528190612793e-01 -3.202551901340484619e-01 -3.789194524288177490e-01 -5.865045264363288879e-02 -1.343744248151779175e-01 -4.974671825766563416e-02 -5.028952956199645996e-01
7.617151141166687012e-01 2.852807044982910156e-01 -3.175146281719207764e-01 2.977930307388305664e-01 2.018423080444335938e-01 -2.953104972839355469e-01 1.304936856031417847e-01 6.270220875740051270e-02
-9.600642323493957520e-02 4.100607633590698242e-01 6.586031317710876465e-01 1.783657819032669067e-03 4.862238168716430664e-01 -1.001329645514488220e-01 2.198690772056579590e-01 -3.067391216754913330e-01
6.481859087944030762e-01 3.574339449405670166e-01 -4.839502274990081787e-02 2.544967532157897949e-01 1.792753338813781738e-01 -8.883191645145416260e-02 5.524936318397521973e-01 1.992619633674621582e-01
4.866182506084442139e-01 4.579749703407287598e-01 5.134824290871620178e-02 3.243241608142852783e-01 5.434941649436950684e-01 -3.198262676596641541e-02 3.249290585517883301e-01 2.089288085699081421e-01
1.953888535499572754e-01 8.267345838248729706e-03 2.965016961097717285e-01 -1.377522796392440796e-01 9.287458844482898712e-03 -4.454511702060699463e-01 6.972931325435638428e-02 -8.071497082710266113e-01
6.320372819900512695e-01 3.627469539642333984e-01 -5.030648410320281982e-02 6.438114047050476074e-01 1.035696943290531635e-03 -1.985086649656295776e-01 1.101788505911827087e-01 -1.932589896023273468e-02
5.772936344146728516e-01 4.600061476230621338e-01 -3.190730512142181396e-02 9.202316403388977051e-02 4.435791075229644775e-01 2.565660476684570312e-01 4.098022282123565674e-01 -1.229374781250953674e-01
2.236975580453872681e-01 4.379965364933013916e-01 -2.685849070549011230e-01 2.810531258583068848e-01 6.769028902053833008e-01 -7.796731591224670410e-02 3.278920352458953857e-01 -1.876171678304672241e-01
4.539960920810699463e-01 4.883841276168823242e-01 -2.420376241207122803e-02 -5.362036228179931641e-01 4.844596087932586670e-01 1.020272672176361084e-01 1.366967558860778809e-01 5.891965329647064209e-02
5.816782116889953613e-01 1.915530115365982056e-01 -4.839731752872467041e-01 5.490402877330780029e-02 3.772514164447784424e-01 -2.149026095867156982e-01 -1.097338274121284485e-01 -4.326317310333251953e-01
7.395476102828979492e-01 2.903362214565277100e-01 2.650091648101806641e-01 2.568813264369964600e-01 -3.303981721401214600e-01 1.734562069177627563e-01 2.924621291458606720e-02 -3.040578067302703857e-01
4.137927591800689697e-01 -1.010389328002929688e-01 2.293226867914199829e-01 -2.992409467697143555e-01 6.459482014179229736e-02 -5.039795041084289551e-01 5.449314713478088379e-01 -3.483023643493652344e-01
2.762179076671600342e-01 3.491129279136657715e-01 -4.752827584743499756e-01 6.751684844493865967e-02 6.129149198532104492e-01 -3.047821521759033203e-01 1.523739844560623169e-01 -2.821292281150817871e-01
1.563296765089035034e-01 5.700675770640373230e-03 6.947674751281738281e-01 5.822675675153732300e-02 1.744769662618637085e-01 -4.727359712123870850e-01 2.322793304920196533e-01 -4.261000752449035645e-01
5.567032694816589355e-01 1.619813591241836548e-01 -2.469379752874374390e-01 1.459786444902420044e-01 4.111504256725311279e-01 -3.116438686847686768e-01 -3.518220782279968262e-01 -4.377327859401702881e-01
7.128335833549499512e-01 1.571413725614547729e-01 3.335602879524230957e-01 -1.114768311381340027e-01 2.903463244438171387e-01 -1.603557318449020386e-01 -4.681372940540313721e-01 -1.196570992469787598e-01
4.962638616561889648e-01 5.592404007911682129e-01 -2.617429494857788086e-01 3.527830243110656738e-01 1.437273919582366943e-01 -4.008392691612243652e-01 2.133062779903411865e-01 1.455264985561370850e-01
5.926207900047302246e-01 1.036914661526679993e-01 5.410430431365966797e-01 2.353841811418533325e-01 -2.903801798820495605e-01 -3.890734612941741943e-01 1.422999650239944458e-01 -1.843023598194122314e-01
5.354875922203063965e-01 6.064867377281188965e-01 1.351422816514968872e-01 -2.476560324430465698e-01 -5.317500606179237366e-02 -4.536685347557067871e-01 -2.391175776720046997e-01 3.194349352270364761e-03
8.020168542861938477e-01 3.617125153541564941e-01 1.113495789468288422e-02 2.533072233200073242e-01 9.328371286392211914e-02 2.418338060379028320e-01 3.006699681282043457e-01 6.369251012802124023e-02
-1.252913773059844971e-01 2.496255189180374146e-01 5.265983939170837402e-01 -4.682358726859092712e-02 5.051906108856201172e-01 -1.797797083854675293e-01 4.314160645008087158e-01 -4.108925759792327881e-01
3.142837584018707275e-01 3.444212079048156738e-01 6.978264451026916504e-01 -3.913739919662475586e-01 1.561781316995620728e-01 -1.047974750399589539e-01 2.905342578887939453e-01 -1.505998820066452026e-01
4.410162866115570068e-01 -1.019245386123657227e-01 3.474830687046051025e-01 -4.602434635162353516e-01 2.190236002206802368e-01 -4.053366482257843018e-01 4.552720189094543457e-01 -2.073781341314315796e-01
5.938366055488586426e-01 -1.626761071383953094e-02 2.420313954353332520e-01 -5.705733895301818848e-01 1.354357898235321045e-01 -5.204505473375320435e-02 3.958164155483245850e-01 -2.919557690620422363e-01
1.625760197639465332e-01 4.757348597049713135e-01 -1.128525007516145706e-02 3.986887037754058838e-01 6.723906993865966797e-01 5.016307812184095383e-03 3.603706955909729004e-01 -7.851064950227737427e-02
3.384211063385009766e-01 4.230398237705230713e-01 -2.554538249969482422e-01 2.404948472976684570e-01 6.579700112342834473e-01 -2.161661088466644287e-01 -2.576070427894592285e-01 -1.933912187814712524e-01
1.578244268894195557e-01 5.074576735496520996e-01 5.523827672004699707e-01 -1.622835844755172729e-01 -3.071078844368457794e-02 -5.824800133705139160e-01 1.949768662452697754e-01 -8.873179554939270020e-02
2.966123819351196289e-01 3.995544016361236572e-01 2.354664802551269531e-01 -6.558445096015930176e-01 4.311435222625732422e-01 -2.321085780858993530e-01 -5.899362266063690186e-02 -1.534976512193679810e-01
5.635712742805480957e-01 -1.672304570674896240e-01 1.284856647253036499e-01 6.852506846189498901e-02 -1.185900866985321045e-01 -5.719524621963500977e-01 3.943470120429992676e-01 -3.694786429405212402e-01
5.658457279205322266e-01 3.675343096256256104e-01 6.720700860023498535e-01 1.915791928768157959e-01 1.794059574604034424e-01 9.997675567865371704e-02 -1.105512753129005432e-01 -4.419315606355667114e-02
3.385168612003326416e-01 2.345329225063323975e-01 -4.060931801795959473e-01 3.244825303554534912e-01 3.883513808250427246e-01 -1.465719044208526611e-01 -2.779589220881462097e-02 -6.221956610679626465e-01
-3.240080177783966064e-02 6.399891376495361328e-01 5.624976158142089844e-01 -1.355569511651992798e-01 2.836926281452178955e-01 -1.910182833671569824e-01 -1.557105481624603271e-01 -3.367039859294891357e-01
4.528484046459197998e-01 1.872320920228958130e-01 -4.897381663322448730e-01 -1.039761975407600403e-01 5.362124443054199219e-01 -6.907167285680770874e-02 1.086909323930740356e-01 -4.528901576995849609e-01
4.604630768299102783e-01 6.391205787658691406e-01 -1.017670333385467529e-01 -4.387404322624206543e-01 1.918766498565673828e-01 2.476781159639358521e-01 1.424736808985471725e-02 -2.797943353652954102e-01
2.685441076755523682e-01 2.408371865749359131e-01 -4.873080551624298096e-01 -1.317199319601058960e-02 5.198158025741577148e-01 -6.743265688419342041e-02 9.532694518566131592e-02 -5.902509093284606934e-01
7.822476029396057129e-01 7.068784907460212708e-03 1.143382415175437927e-01 1.234902292490005493e-01 -3.376094624400138855e-02 2.847174704074859619e-01 3.919527232646942139e-01 -3.519730865955352783e-01
3.238507211208343506e-01 2.494734525680541992e-01 -4.843780696392059326e-01 -2.740629203617572784e-02 5.474181771278381348e-01 -2.396430671215057373e-01 2.727487087249755859e-01 -4.074594974517822266e-01
7.893895357847213745e-02 4.396646916866302490e-01 -1.179085075855255127e-01 4.824103713035583496e-01 5.822767615318298340e-01 3.200705721974372864e-02 3.790987133979797363e-01 -2.646787762641906738e-01
6.734771132469177246e-01 5.975934863090515137e-01 -6.395468115806579590e-02 -2.832836508750915527e-01 1.357225924730300903e-01 2.629682123661041260e-01 -9.395727515220642090e-02 -9.257490932941436768e-02
3.228608071804046631e-01 2.894045412540435791e-01 -4.575425088405609131e-01 -1.077745035290718079e-01 5.361932516098022461e-01 -2.949543669819831848e-02 5.886782333254814148e-02 -5.469980239868164062e-01
3.175686299800872803e-01 5.816609263420104980e-01 -2.869421243667602539e-01 -3.454800546169281006e-01 4.710494875907897949e-01 1.852984726428985596e-01 1.724329590797424316e-01 -2.705038487911224365e-01
2.515427768230438232e-01 1.042195335030555725e-01 6.925851702690124512e-01 -3.454211652278900146e-01 3.763822317123413086e-01 -2.901640534400939941e-01 3.076459765434265137e-01 -7.980975508689880371e-02
5.050135254859924316e-01 3.801070153713226318e-01 -2.920389473438262939e-01 -4.602198302745819092e-01 9.667889773845672607e-02 2.019160427153110504e-02 -9.395284950733184814e-02 -5.336753129959106445e-01
1.648457199335098267e-01 4.801855385303497314e-01 2.895416319370269775e-02 4.294067621231079102e-01 6.814590692520141602e-01 -9.859707951545715332e-02 2.873266637325286865e-01 -1.883735507726669312e-02
3.250064849853515625e-01 1.269529014825820923e-01 7.298527956008911133e-01 -2.174833565950393677e-01 4.281313419342041016e-01 -1.979387551546096802e-01 -2.189542800188064575e-01 -1.668910384178161621e-01
2.703886926174163818e-01 -1.177789941430091858e-01 2.641646862030029297e-01 -2.475292533636093140e-01 -4.689570050686597824e-03 -4.674764275550842285e-01 3.476861417293548584e-01 -6.652237176895141602e-01
6.952942013740539551e-01 -2.099957913160324097e-01 2.600306868553161621e-01 1.545336656272411346e-02 -2.440155670046806335e-02 -5.392057299613952637e-01 -3.162550181150436401e-02 -3.350740671157836914e-01
4.702195525169372559e-01 5.907350182533264160e-01 -5.189371481537818909e-02 -4.907016158103942871e-01 1.248220726847648621e-01 2.371014058589935303e-01 3.229436278343200684e-01 -1.017576009035110474e-01
6.889092922210693359e-01 4.399080872535705566e-01 -9.929611533880233765e-02 -1.245920062065124512e-01 -1.158281788229942322e-01 -4.903219342231750488e-01 -2.197092026472091675e-01 -6.631796061992645264e-02
3.932633996009826660e-01 4.386164247989654541e-01 -1.300411671400070190e-01 -6.662976145744323730e-01 1.474703401327133179e-01 -9.173209220170974731e-02 5.742186680436134338e-02 -3.982922434806823730e-01
7.185881733894348145e-01 -2.675421535968780518e-01 3.719362914562225342e-01 -2.151271253824234009e-01 6.941848248243331909e-02 -8.112062513828277588e-02 2.715927660465240479e-01 -3.771917521953582764e-01
9.078046679496765137e-01 8.495989441871643066e-02 2.717279791831970215e-01 1.008871644735336304e-01 -8.807878196239471436e-02 1.731670796871185303e-01 1.721900552511215210e-01 -1.313923001289367676e-01
3.763650357723236084e-01 2.313783764839172363e-01 -2.360177934169769287e-01 1.598291099071502686e-01 6.108151078224182129e-01 2.089733630418777466e-01 5.053405761718750000e-01 -2.267808318138122559e-01
6.370908021926879883e-01 4.023096263408660889e-01 1.860377788543701172e-01 5.483691096305847168e-01 -4.148659110069274902e-02 -2.584750056266784668e-01 7.762143760919570923e-02 1.496262550354003906e-01
3.564413189888000488e-01 7.080994844436645508e-01 2.133691869676113129e-02 3.338541984558105469e-01 -2.738419547677040100e-02 -2.268548905849456787e-01 -3.806851506233215332e-01 -2.499933689832687378e-01
7.113931179046630859e-01 2.027346044778823853e-01 6.243978813290596008e-02 1.904506087303161621e-01 1.180448532104492188e-01 5.121796131134033203e-01 3.337870836257934570e-01 -1.580250114202499390e-01
5.289766192436218262e-01 1.058910340070724487e-01 -3.398390114307403564e-01 1.533557176589965820e-01 3.351489007472991943e-01 -3.748419284820556641e-01 -2.322519123554229736e-01 -5.130203366279602051e-01
6.586151123046875000e-01 -1.308855712413787842e-01 4.064940810203552246e-01 -4.652192592620849609e-01 1.814629286527633667e-01 -1.103501617908477783e-01 2.920041680335998535e-01 -1.925006955862045288e-01
3.249006271362304688e-01 6.658877134323120117e-01 -1.165785714983940125e-01 1.744465231895446777e-01 6.246756911277770996e-01 1.882081478834152222e-02 1.013723164796829224e-01 7.849117368459701538e-02
1.669420003890991211e-01 4.226615726947784424e-01 3.234319090843200684e-01 -2.958225607872009277e-01 -1.491207778453826904e-01 -1.839652806520462036e-01 4.920828044414520264e-01 -5.505840182304382324e-01
6.462073922157287598e-01 3.824205994606018066e-01 5.494394898414611816e-02 6.050951480865478516e-01 -4.692323878407478333e-02 -9.079185128211975098e-02 2.340503633022308350e-01 4.227173700928688049e-02
4.440919682383537292e-02 2.717976868152618408e-01 -3.956193327903747559e-01 9.057027101516723633e-02 6.237484216690063477e-01 -3.783871531486511230e-01 1.839801818132400513e-01 -4.397143721580505371e-01
4.612324833869934082e-01 3.344484269618988037e-01 -3.716038763523101807e-01 1.311581488698720932e-02 5.111252069473266602e-01 2.616060972213745117e-01 3.621427714824676514e-01 -2.762486040592193604e-01
5.903822779655456543e-01 5.436667799949645996e-01 1.184024754911661148e-02 -3.140635490417480469e-01 -5.755218211561441422e-03 -4.618616104125976562e-01 -2.091158777475357056e-01 4.533087834715843201e-03
4.578831791877746582e-01 5.873537063598632812e-01 2.077255249023437500e-01 2.806195020675659180e-01 1.275045126676559448e-01 -1.549196243286132812e-01 -4.982421994209289551e-01 -1.869726926088333130e-01
8.300700187683105469e-01 4.442461207509040833e-02 2.159361690282821655e-01 -3.255730867385864258e-02 1.288418620824813843e-01 4.457715749740600586e-01 5.143946036696434021e-02 -2.082383632659912109e-01
5.962949395179748535e-01 5.495221018791198730e-01 -3.597397357225418091e-02 -2.704406902194023132e-02 -3.169796466827392578e-01 -4.405404925346374512e-01 -1.509561687707901001e-01 -1.519630998373031616e-01
3.532501459121704102e-01 7.831932306289672852e-01 -6.326457113027572632e-02 -4.343498349189758301e-01 7.170874625444412231e-02 1.117735505104064941e-01 2.223988920450210571e-01 -4.542719945311546326e-02
2.519117593765258789e-01 1.405365113168954849e-02 6.694961190223693848e-01 -3.099389374256134033e-01 2.105622291564941406e-01 -4.918064177036285400e-01 1.841020435094833374e-01 -2.682387828826904297e-01
6.983078122138977051e-01 2.528228163719177246e-01 1.727363653481006622e-02 -1.319438964128494263e-01 -4.047117829322814941e-01 -3.771538734436035156e-01 3.209368884563446045e-01 -1.473159343004226685e-01
7.379774451255798340e-01 -1.596362143754959106e-01 1.962677538394927979e-01 3.443688154220581055e-01 -1.104483380913734436e-01 -2.732840478420257568e-01 -1.350559741258621216e-01 -4.094772636890411377e-01
3.090207278728485107e-02 4.197469353675842285e-01 6.350859403610229492e-01 -2.427082359790802002e-01 3.781081736087799072e-01 -1.828292906284332275e-01 -1.024999618530273438e-01 -4.167943000793457031e-01
3.457739651203155518e-01 3.295167982578277588e-01 -2.415080517530441284e-01 4.918194934725761414e-02 7.673792839050292969e-01 -2.657183818519115448e-02 3.321619331836700439e-01 -1.058551743626594543e-01
7.680048346519470215e-01 -4.844406247138977051e-02 1.221540793776512146e-01 -1.375745534896850586e-01 -1.753313094377517700e-01 -3.268178999423980713e-01 -9.620367735624313354e-02 -4.766205549240112305e-01
4.936804771423339844e-01 8.550699055194854736e-02 2.565220594406127930e-01 -2.131601870059967041e-01 -1.445725709199905396e-01 -5.190893411636352539e-01 5.447459816932678223e-01 -2.249983549118041992e-01
3.705509305000305176e-01 3.213720619678497314e-01 3.897830247879028320e-01 3.570250570774078369e-01 -1.668462157249450684e-01 2.900275290012359619e-01 1.248127743601799011e-01 -5.937023162841796875e-01
4.814189374446868896e-01 4.670247733592987061e-01 7.863962650299072266e-02 4.635673761367797852e-01 3.656363785266876221e-01 -4.096121340990066528e-02 3.964692056179046631e-01 1.910210400819778442e-01
3.700450062751770020e-01 -2.582286298274993896e-01 5.430226922035217285e-01 2.069762647151947021e-01 6.841256469488143921e-02 -5.334585309028625488e-01 2.136920243501663208e-01 -3.517802655696868896e-01
1.423783600330352783e-01 5.265619754791259766e-01 -1.024532690644264221e-01 2.683919668197631836e-01 6.419599056243896484e-01 1.324427276849746704e-01 3.864560127258300781e-01 -2.023067474365234375e-01
4.729152321815490723e-01 -1.623537689447402954e-01 1.595109105110168457e-01 -4.608850479125976562e-01 1.653765141963958740e-01 -5.488691926002502441e-01 2.533089220523834229e-01 -3.454875051975250244e-01
6.233120560646057129e-01 1.915439516305923462e-01 -4.378434121608734131e-01 1.809123456478118896e-01 3.659314513206481934e-01 -2.172170132398605347e-01 -1.509729921817779541e-01 -3.827206790447235107e-01
5.527914762496948242e-01 5.060424208641052246e-01 8.472127467393875122e-02 5.410546660423278809e-01 1.795955449342727661e-01 -2.593043744564056396e-01 -8.722648024559020996e-03 1.971176564693450928e-01
2.797536253929138184e-01 1.959015727043151855e-01 7.622719407081604004e-01 -3.324895501136779785e-01 3.325434923171997070e-01 -2.161982208490371704e-01 1.674274057149887085e-01 -7.996192574501037598e-02
6.148477792739868164e-01 1.579219661653041840e-02 6.161299347877502441e-01 7.144213467836380005e-02 3.355315029621124268e-01 -1.358384490013122559e-01 -3.219991326332092285e-01 -4.770502448081970215e-02
3.501855731010437012e-01 -6.981498748064041138e-02 1.161227226257324219e-01 -2.198641002178192139e-01 -1.832473427057266235e-01 -5.335889458656311035e-01 4.003776013851165771e-01 -5.762569904327392578e-01
5.154880881309509277e-01 6.001511216163635254e-01 -2.007848620414733887e-01 4.114523530006408691e-01 2.842633426189422607e-01 -2.364580035209655762e-01 1.022203266620635986e-01 1.315901130437850952e-01
4.297925829887390137e-01 2.083196789026260376e-01 -5.137289166450500488e-01 1.493987590074539185e-01 2.808533012866973877e-01 -4.870130717754364014e-01 3.220238536596298218e-02 -4.105443954467773438e-01
2.117728739976882935e-01 -1.016028672456741333e-01 4.904735088348388672e-01 -2.186245620250701904e-01 1.832921653985977173e-01 -4.877464473247528076e-01 1.949440538883209229e-01 -5.890435576438903809e-01
2.392011880874633789e-01 4.605561494827270508e-01 2.118357867002487183e-01 -5.981214642524719238e-01 4.467005729675292969e-01 -1.981073766946792603e-01 -1.995497941970825195e-01 -2.223492115736007690e-01
5.109661817550659180e-01 4.826755821704864502e-01 1.207144558429718018e-01 1.912547498941421509e-01 3.249612450599670410e-02 -3.734434545040130615e-01 -5.204431414604187012e-01 -2.083513587713241577e-01
1.201986297965049744e-01 5.670750141143798828e-01 3.140390664339065552e-02 4.185182154178619385e-01 6.529155373573303223e-01 4.155588895082473755e-02 2.221375554800033569e-01 -1.022931113839149475e-01
5.229800939559936523e-01 4.697324633598327637e-01 -4.077599048614501953e-01 -3.960337042808532715e-01 1.506612449884414673e-01 8.575022220611572266e-04 -5.249827355146408081e-02 -3.965813517570495605e-01
3.990800678730010986e-01 6.272212862968444824e-01 -2.481727302074432373e-01 4.076334536075592041e-01 -1.212407946586608887e-01 -8.548306673765182495e-02 -2.654410600662231445e-01 -3.565224707126617432e-01
6.922318786382675171e-02 4.392849802970886230e-01 5.770108699798583984e-01 -8.101204037666320801e-02 1.976943016052246094e-01 -1.942517310380935669e-01 5.996870994567871094e-01 -1.621452569961547852e-01
5.308051109313964844e-01 -1.918573379516601562e-01 5.120596885681152344e-01 -5.808345228433609009e-02 1.576085388660430908e-01 -5.662119388580322266e-01 2.627552747726440430e-01 -3.716701269149780273e-02
7.668457031250000000e-01 -1.473814994096755981e-01 4.478558301925659180e-01 -1.590623147785663605e-02 -1.028765812516212463e-01 6.351757794618606567e-02 3.637874722480773926e-01 -2.060079425573348999e-01
5.939053297042846680e-01 1.814869195222854614e-01 -2.906416058540344238e-01 2.291974127292633057e-01 4.911148548126220703e-01 -2.531840205192565918e-01 -2.795848250389099121e-01 -3.063843846321105957e-01
2.768584489822387695e-01 3.548357784748077393e-01 2.593465149402618408e-01 -4.107252359390258789e-01 -6.688512116670608521e-02 -1.795296370983123779e-01 6.754266619682312012e-01 -2.618767023086547852e-01
7.917776107788085938e-01 -8.047084324061870575e-03 3.014016747474670410e-01 1.355077773332595825e-01 1.324719041585922241e-01 2.182556539773941040e-01 4.354644119739532471e-01 9.489252418279647827e-02
2.576766312122344971e-01 3.285771012306213379e-01 5.116358399391174316e-01 -1.196303777396678925e-02 1.857446432113647461e-01 -2.478638142347335815e-01 -3.759368956089019775e-01 -5.713663101196289062e-01
1.503949314355850220e-01 6.122277975082397461e-01 4.752771556377410889e-01 -1.100147962570190430e-01 -2.835448086261749268e-02 1.740675233304500580e-02 4.134211689233779907e-02 -6.014571189880371094e-01
4.282015264034271240e-01 9.844668209552764893e-02 4.148857295513153076e-01 3.082684874534606934e-01 -2.242761403322219849e-01 1.392933875322341919e-01 2.301560789346694946e-01 -6.458464860916137695e-01
2.756201326847076416e-01 2.957373559474945068e-01 6.798300743103027344e-01 -1.270229518413543701e-01 4.483596086502075195e-01 1.312760412693023682e-01 -2.065674513578414917e-01 -3.119928836822509766e-01
2.927927374839782715e-01 3.618481159210205078e-01 3.592790663242340088e-01 5.708863139152526855e-01 -3.327362835407257080e-01 -2.206473648548126221e-01 7.484424114227294922e-02 -4.041601419448852539e-01
1.774158924818038940e-01 4.896707832813262939e-01 2.279563546180725098e-01 -4.194159209728240967e-01 -5.779011175036430359e-02 -5.271849036216735840e-01 4.680680930614471436e-01 -2.282422408461570740e-02
5.784317255020141602e-01 3.875145912170410156e-01 5.574693083763122559e-01 -9.808539599180221558e-02 3.632909059524536133e-01 8.280966430902481079e-02 -1.868091672658920288e-01 -1.453305482864379883e-01
-1.048074513673782349e-01 4.574809968471527100e-01 3.086962401866912842e-01 1.539303362369537354e-01 1.545684337615966797e-01 -2.105893492698669434e-01 6.711506247520446777e-01 -3.769034743309020996e-01
1.223906278610229492e-01 1.496559828519821167e-01 1.714677661657333374e-01 -2.062584459781646729e-01 8.873946219682693481e-02 -1.305489242076873779e-02 7.209935784339904785e-02 -9.367158412933349609e-01
6.105660200119018555e-01 5.132512450218200684e-01 4.386556893587112427e-02 -1.828524470329284668e-01 3.989036381244659424e-01 1.913209855556488037e-01 -3.336122334003448486e-01 -1.462815850973129272e-01
-1.030306965112686157e-01 4.634403288364410400e-01 6.207045316696166992e-01 1.287628617137670517e-02 5.306662917137145996e-01 -1.616951823234558105e-01 3.223865851759910583e-02 -2.835072576999664307e-01
4.495590627193450928e-01 4.370279610157012939e-01 -2.349047809839248657e-01 2.267911136150360107e-01 6.848464608192443848e-01 -5.701861530542373657e-02 1.667788475751876831e-01 1.441123336553573608e-02
6.640689373016357422e-01 -1.791491955518722534e-01 1.703194826841354370e-01 8.903039991855621338e-02 -5.359369888901710510e-02 -6.452428698539733887e-01 1.530979424715042114e-01 -2.175623625516891479e-01
3.445416092872619629e-01 -4.941504821181297302e-02 5.035353302955627441e-01 -5.076568201184272766e-02 -6.109635904431343079e-02 -5.276675820350646973e-01 2.764531373977661133e-01 -5.139378309249877930e-01
2.305294424295425415e-01 4.334035217761993408e-01 5.330461263656616211e-01 -4.338786751031875610e-02 1.346547901630401611e-02 2.398051619529724121e-01 2.818029522895812988e-01 -5.795654654502868652e-01
8.260769844055175781e-01 -6.720575690269470215e-02 1.214686855673789978e-01 8.901333808898925781e-02 -1.872583925724029541e-01 -4.386443495750427246e-01 4.653227329254150391e-02 -2.465005069971084595e-01
-6.603758782148361206e-02 4.588233530521392822e-01 3.708694875240325928e-02 -2.677484154701232910e-01 1.642111539840698242e-01 -1.347463876008987427e-01 6.529968976974487305e-02 -8.140451908111572266e-01
5.249055027961730957e-01 4.582733213901519775e-01 -1.540250182151794434e-01 2.639666199684143066e-01 5.708315372467041016e-01 -2.411027699708938599e-01 -1.379898935556411743e-01 1.343029737472534180e-01
7.994035482406616211e-01 1.197354793548583984e-01 1.015107780694961548e-01 -9.600799530744552612e-02 -1.196011807769536972e-02 4.289376437664031982e-01 2.184904068708419800e-01 -3.085885643959045410e-01
4.702364504337310791e-01 5.160527825355529785e-01 -3.405866026878356934e-01 3.122846782207489014e-01 4.876831173896789551e-01 -2.434026747941970825e-01 4.410507902503013611e-02 4.638576880097389221e-03
5.658086538314819336e-01 2.310264408588409424e-01 -4.359584748744964600e-01 1.297332048416137695e-01 4.302028417587280273e-01 -2.932476103305816650e-01 -1.374858021736145020e-01 -3.600358366966247559e-01
4.336720407009124756e-01 2.021943181753158569e-01 -1.550233811140060425e-01 -5.997762084007263184e-01 1.156257465481758118e-03 -8.290454000234603882e-02 1.195082813501358032e-01 -6.050830483436584473e-01
2.169959843158721924e-01 2.178308516740798950e-01 -8.377592265605926514e-02 -2.630948424339294434e-01 -5.636332789435982704e-04 -2.904472053050994873e-01 7.783123254776000977e-01 -3.729549646377563477e-01
3.517349064350128174e-01 1.743998229503631592e-01 3.627354502677917480e-01 2.598808705806732178e-01 -1.041541323065757751e-01 2.189178615808486938e-01 1.122315414249897003e-03 -7.667970657348632812e-01
1.137546449899673462e-01 4.643889963626861572e-01 5.547987818717956543e-01 2.066129297018051147e-01 2.979857381433248520e-03 -1.442354172468185425e-01 -1.587846279144287109e-01 -6.122801303863525391e-01
7.169145345687866211e-01 2.433298379182815552e-01 5.098636150360107422e-01 3.493947088718414307e-01 1.660371720790863037e-01 8.059483021497726440e-02 1.773637160658836365e-02 1.020205616950988770e-01
5.677633285522460938e-01 4.533855617046356201e-01 3.704904913902282715e-01 -2.237771302461624146e-01 4.197999536991119385e-01 -7.908263057470321655e-02 -3.131941854953765869e-01 6.457784026861190796e-02
5.296676158905029297e-01 6.023307442665100098e-01 -7.313987612724304199e-02 -4.246904551982879639e-01 4.057616889476776123e-01 6.413324177265167236e-02 -4.804482217878103256e-03 4.647424444556236267e-02
5.833341479301452637e-01 -1.190957129001617432e-01 4.092952609062194824e-01 -1.027398854494094849e-01 8.741335570812225342e-02 -6.460943222045898438e-01 2.058560103178024292e-01 -1.943875220604240894e-03
4.143552780151367188e-01 5.847988724708557129e-01 -6.514358520507812500e-02 3.978773057460784912e-01 -1.816528588533401489e-01 -1.760419458150863647e-01 -3.276335299015045166e-01 -3.904326260089874268e-01
6.151565909385681152e-01 1.021753624081611633e-01 6.759392619132995605e-01 3.489620983600616455e-02 3.175844848155975342e-01 1.167427971959114075e-01 -1.918842792510986328e-01 -4.150314629077911377e-02
7.159098982810974121e-01 2.055352926254272461e-01 5.274822469800710678e-03 4.351451098918914795e-01 2.609005868434906006e-01 -9.294591844081878662e-03 4.268144071102142334e-01 7.431777566671371460e-02
3.207505941390991211e-01 1.676105409860610962e-01 -4.133586585521697998e-01 -1.359622925519943237e-01 6.555788516998291016e-01 -1.278494894504547119e-01 8.104787766933441162e-02 -4.764206707477569580e-01
7.593319416046142578e-01 2.170919477939605713e-01 3.183780610561370850e-01 -1.581547781825065613e-02 6.763151288032531738e-02 4.232638478279113770e-01 2.381659746170043945e-01 -1.849927753210067749e-01
1.310740262269973755e-01 2.755917012691497803e-01 2.591979503631591797e-01 -2.282171100378036499e-01 9.431228041648864746e-02 -2.642018795013427734e-01 7.804178595542907715e-01 -3.159948885440826416e-01
4.124797582626342773e-01 8.561296015977859497e-02 -2.051048725843429565e-01 4.031625986099243164e-01 2.872358262538909912e-01 -3.849092125892639160e-01 -2.402395009994506836e-01 -5.740629434585571289e-01
5.149792432785034180e-01 2.075203806161880493e-01 -4.190078079700469971e-01 1.749293506145477295e-01 6.229972243309020996e-01 -1.091852411627769470e-01 2.704527415335178375e-02 -2.911793291568756104e-01
3.519088625907897949e-01 3.799557089805603027e-01 1.106862798333168030e-01 -6.819648742675781250e-01 4.607457220554351807e-01 -4.356768354773521423e-02 -1.763895899057388306e-02 -1.999257653951644897e-01
6.448664069175720215e-01 -1.788061112165451050e-01 3.377386331558227539e-01 1.770411878824234009e-01 1.179662812501192093e-02 -5.622571706771850586e-01 -1.389055550098419189e-01 -2.668289542198181152e-01
3.859495818614959717e-01 3.185862302780151367e-01 1.141170710325241089e-01 -3.979611992835998535e-01 -2.018489092588424683e-01 -2.884344756603240967e-01 6.495160460472106934e-01 -1.798373758792877197e-01
6.808820962905883789e-01 4.691627919673919678e-01 -2.312132418155670166e-01 -2.495026588439941406e-01 -1.921174228191375732e-01 -1.665957868099212646e-01 -1.858764439821243286e-01 -3.183729350566864014e-01
6.664547324180603027e-01 4.883709847927093506e-01 -5.221733823418617249e-02 -2.008072882890701294e-01 -3.357822895050048828e-01 -3.342075347900390625e-01 -1.308797746896743774e-01 -1.808529347181320190e-01
4.488187730312347412e-01 2.200254797935485840e-01 -2.847004830837249756e-01 1.229817233979701996e-02 6.433177590370178223e-01 9.727227687835693359e-02 4.735806584358215332e-01 -1.461052298545837402e-01
5.357965826988220215e-01 6.461476534605026245e-02 -2.906970381736755371e-01 2.955025732517242432e-01 2.113660424947738647e-01 -3.398155272006988525e-01 -2.208986729383468628e-01 -5.726904273033142090e-01
5.049554109573364258e-01 5.523424148559570312e-01 -2.073715329170227051e-01 3.604200482368469238e-01 -1.397996395826339722e-01 -1.098114345222711563e-02 -2.756204009056091309e-01 -4.140062332153320312e-01
1.397636383771896362e-01 3.269600570201873779e-01 4.854232370853424072e-01 -2.682949304580688477e-01 9.706388413906097412e-02 -3.087995648384094238e-01 6.268344521522521973e-01 -2.612381577491760254e-01
3.883433938026428223e-01 3.898102343082427979e-01 -1.521598845720291138e-01 5.559074878692626953e-01 5.024607181549072266e-01 -3.336547017097473145e-01 3.549098968505859375e-02 -5.014011549064889550e-05
1.147096306085586548e-01 -7.932399213314056396e-02 6.356977820396423340e-01 9.452255070209503174e-02 3.557791411876678467e-01 -1.483851671218872070e-01 4.674135148525238037e-01 -4.476949572563171387e-01
4.364355504512786865e-01 3.557856380939483643e-01 5.128656029701232910e-01 -3.305353820323944092e-01 -1.328610628843307495e-01 -2.063278704881668091e-01 4.822759330272674561e-01 -1.335764080286026001e-01
2.835849523544311523e-01 -8.478240109980106354e-03 -2.305306047201156616e-01 5.017829537391662598e-01 2.980462908744812012e-01 -2.431195527315139771e-01 2.466094680130481720e-02 -6.826642155647277832e-01
6.891908049583435059e-01 -7.029159367084503174e-02 3.446296453475952148e-01 -3.521921932697296143e-01 8.731822669506072998e-02 -4.368478059768676758e-01 2.799068689346313477e-01 -2.140074223279953003e-02
7.976910471916198730e-01 7.685822248458862305e-02 2.307991534471511841e-01 1.950634419918060303e-01 -2.035924643278121948e-01 -4.574058651924133301e-01 1.012419611215591431e-01 -7.445750385522842407e-02
1.705064177513122559e-01 3.464404940605163574e-01 1.754709929227828979e-01 -5.974639058113098145e-01 4.512121081352233887e-01 1.545558720827102661e-01 2.524087438359856606e-03 -4.854555428028106689e-01
2.628881931304931641e-01 3.893293738365173340e-01 4.425683915615081787e-01 -3.669982552528381348e-01 1.564909815788269043e-01 -5.081389471888542175e-02 -2.376637607812881470e-01 -6.043197512626647949e-01
4.947750270366668701e-01 5.083116888999938965e-01 -2.210671603679656982e-01 -3.147494792938232422e-01 5.361433029174804688e-01 5.576482415199279785e-02 -2.167706638574600220e-01 -1.064436137676239014e-01
3.364322707056999207e-02 3.647533478215336800e-03 5.927678346633911133e-01 1.659992188215255737e-01 4.423473775386810303e-01 -7.196997851133346558e-02 4.108729064464569092e-01 -5.002580285072326660e-01
6.315482854843139648e-01 -2.866838499903678894e-02 2.378387153148651123e-01 -2.585173025727272034e-02 -1.492837220430374146e-01 -6.683135032653808594e-01 2.710088789463043213e-01 -2.673521079123020172e-02
5.169619917869567871e-01 -1.031696647405624390e-01 2.844747304916381836e-01 -3.924125134944915771e-01 -1.120108366012573242e-02 -3.977678120136260986e-01 1.909946352243423462e-01 -5.407117009162902832e-01
1.513250470161437988e-01 9.316609799861907959e-02 1.978825628757476807e-01 -3.241751790046691895e-01 7.003657519817352295e-02 -3.447811007499694824e-01 2.443713694810867310e-02 -8.365390896797180176e-01
5.878742933273315430e-01 4.252563118934631348e-01 1.464327275753021240e-01 2.021802365779876709e-01 1.831314712762832642e-01 9.048295021057128906e-02 -5.253007411956787109e-01 -3.059022724628448486e-01
6.005451679229736328e-01 4.058967828750610352e-01 -4.275687783956527710e-02 1.202108636498451233e-01 -1.431001424789428711e-01 -6.496810317039489746e-01 -1.073201447725296021e-01 6.506665050983428955e-02
6.767627000808715820e-01 3.200769126415252686e-01 -6.609870493412017822e-02 7.673645019531250000e-02 4.219922423362731934e-02 5.350165367126464844e-01 1.368277221918106079e-01 -3.500575423240661621e-01
1.920043230056762695e-01 4.102226197719573975e-01 6.524091958999633789e-01 1.046818792819976807e-01 -9.846623241901397705e-02 -4.715425372123718262e-01 3.179262876510620117e-01 -1.585261374711990356e-01
5.490489602088928223e-01 5.234705209732055664e-01 2.586521506309509277e-01 -1.996509432792663574e-01 -2.134985774755477905e-01 3.189316093921661377e-01 3.820781707763671875e-01 -1.564600318670272827e-01
6.993156671524047852e-01 3.594430983066558838e-01 -4.207381308078765869e-01 3.031540513038635254e-01 2.536593377590179443e-01 -2.077489793300628662e-01 4.352836310863494873e-02 -5.863300338387489319e-02
7.440339922904968262e-01 -3.363884687423706055e-01 3.078058362007141113e-01 1.576506495475769043e-01 1.654383838176727295e-01 5.535926669836044312e-02 2.895611226558685303e-01 -3.152422606945037842e-01
5.024158954620361328e-01 -9.669057093560695648e-03 -4.027211666107177734e-01 2.832336127758026123e-01 3.516350388526916504e-01 -2.979057133197784424e-01 7.285891473293304443e-02 -5.360742211341857910e-01
6.051006913185119629e-01 3.062579035758972168e-01 -2.083355039358139038e-01 4.253567159175872803e-01 2.788644134998321533e-01 -4.085702300071716309e-01 2.205749005079269409e-01 1.495961248874664307e-01
-8.398704975843429565e-02 6.618038415908813477e-01 3.623966276645660400e-01 1.320555955171585083e-01 9.040166437625885010e-02 -1.459099799394607544e-01 5.659167766571044922e-01 -2.376299947500228882e-01
5.477790832519531250e-01 4.606379866600036621e-01 4.284082949161529541e-01 3.857631087303161621e-01 -4.459126293659210205e-02 -7.646234333515167236e-02 -3.286958038806915283e-01 -1.988170593976974487e-01
-5.819291621446609497e-02 6.186348199844360352e-01 4.270606040954589844e-01 -6.413222849369049072e-02 1.615262776613235474e-01 5.232167243957519531e-02 3.434451818466186523e-01 -5.297433733940124512e-01
3.421806693077087402e-01 2.850845754146575928e-01 -5.431927442550659180e-01 -8.499155938625335693e-02 3.519013524055480957e-01 -5.008635520935058594e-01 3.887012600898742676e-02 -3.509235680103302002e-01
4.436751604080200195e-01 1.176517549902200699e-02 9.779502451419830322e-02 -4.844495952129364014e-01 4.758133366703987122e-02 -3.585457503795623779e-01 5.936074256896972656e-01 -2.748997807502746582e-01
8.188032507896423340e-01 1.163091212511062622e-01 2.352181822061538696e-01 -2.690326422452926636e-02 1.434826012700796127e-02 4.426341056823730469e-01 1.699233055114746094e-01 -1.870226413011550903e-01
4.500213265419006348e-01 6.286290287971496582e-02 -4.937850534915924072e-01 4.723015800118446350e-02 3.077560067176818848e-01 -2.234312295913696289e-01 1.238160878419876099e-01 -6.225022673606872559e-01
1.997119933366775513e-01 2.655479013919830322e-01 2.871161699295043945e-01 -2.443398982286453247e-01 7.483548484742641449e-03 -1.922066882252693176e-02 -1.927394606173038483e-02 -8.640976548194885254e-01
-1.284510046243667603e-01 7.231976985931396484e-01 -4.209061712026596069e-02 -4.064596593379974365e-01 1.837252825498580933e-01 -2.404279112815856934e-01 2.306122630834579468e-01 -3.856963515281677246e-01
4.771736264228820801e-01 3.639653921127319336e-01 1.476471424102783203e-01 -6.424110531806945801e-01 1.361693739891052246e-01 5.516474321484565735e-02 1.131739765405654907e-01 -4.134603440761566162e-01
3.703179359436035156e-01 4.306634962558746338e-01 1.737011075019836426e-01 -5.015176534652709961e-01 4.774662852287292480e-01 2.822782397270202637e-01 1.138163059949874878e-01 -2.740298509597778320e-01
2.314845323562622070e-01 3.328056931495666504e-01 3.555028438568115234e-01 -5.602963566780090332e-01 4.692637920379638672e-01 -1.664597392082214355e-01 -2.428293079137802124e-01 -2.974182665348052979e-01
7.001584768295288086e-01 -1.595335900783538818e-01 2.934443950653076172e-01 1.953849792480468750e-01 -1.748772710561752319e-01 -4.031348824501037598e-01 1.859750300645828247e-01 -3.638071417808532715e-01
5.506226420402526855e-01 1.316057145595550537e-01 3.029338121414184570e-01 -2.854817807674407959e-01 -6.479325890541076660e-02 -5.746415257453918457e-01 4.028267860412597656e-01 9.770092368125915527e-02
4.537487924098968506e-01 5.194919705390930176e-01 -1.106956973671913147e-01 5.095471739768981934e-01 3.331220149993896484e-01 -3.589513003826141357e-01 -3.154652193188667297e-02 1.074096113443374634e-01
2.893858850002288818e-01 5.312397480010986328e-01 6.015950441360473633e-01 -1.545069664716720581e-01 -1.631319075822830200e-01 -3.942299187183380127e-01 2.479781210422515869e-01 -6.876559555530548096e-02
7.387604117393493652e-01 -1.306332349777221680e-01 1.659933477640151978e-01 6.835544109344482422e-02 3.662872686982154846e-02 -6.223246455192565918e-01 -2.033225074410438538e-02 -1.260899305343627930e-01
6.718712449073791504e-01 6.775177270174026489e-02 2.103326171636581421e-01 -1.007963251322507858e-02 -1.541325747966766357e-01 -6.313586831092834473e-01 -1.119645163416862488e-01 -2.544617950916290283e-01
2.288487255573272705e-01 4.440390765666961670e-01 6.957209855318069458e-02 -6.755304336547851562e-01 4.703069627285003662e-01 -4.600388184189796448e-02 5.615582689642906189e-02 -2.506342530250549316e-01
5.882357358932495117e-01 5.981183052062988281e-01 -6.865670531988143921e-02 1.852737925946712494e-02 4.322344064712524414e-01 3.207102715969085693e-01 3.609754517674446106e-02 -1.384291984140872955e-02
2.742856144905090332e-01 4.903277456760406494e-01 4.750342667102813721e-01 2.924194931983947754e-01 -2.289482206106185913e-01 4.195921123027801514e-02 8.209727704524993896e-02 -5.588036179542541504e-01
7.022254467010498047e-01 5.863212943077087402e-01 -2.079814374446868896e-01 6.083980947732925415e-02 -2.462434619665145874e-01 -2.266530543565750122e-01 6.016930565237998962e-02 2.282830700278282166e-02
8.078652024269104004e-01 -6.940019130706787109e-02 8.772802352905273438e-02 -1.406273096799850464e-01 -1.063260734081268311e-01 -4.302533864974975586e-01 -7.801613956689834595e-02 -3.354930281639099121e-01
1.158159375190734863e-01 5.426214337348937988e-01 3.677069544792175293e-01 3.559977710247039795e-01 -1.406007707118988037e-01 -1.858786791563034058e-01 5.791365504264831543e-01 -2.012146264314651489e-01
3.926087319850921631e-01 2.442888356745243073e-02 6.354776024818420410e-01 1.869786679744720459e-01 5.261838063597679138e-02 -6.107648015022277832e-01 -3.336071968078613281e-02 -1.719109416007995605e-01
2.888984978199005127e-01 3.658277094364166260e-01 5.030536651611328125e-01 1.163401454687118530e-01 -1.458471119403839111e-01 1.327573806047439575e-01 1.822735816240310669e-01 -6.663258075714111328e-01
2.296881079673767090e-01 2.802406847476959229e-01 1.292668581008911133e-01 -4.872523546218872070e-01 1.700498461723327637e-01 -3.584106862545013428e-01 -2.205719947814941406e-01 -6.391844153404235840e-01
5.906456708908081055e-01 -2.836400866508483887e-01 5.122388601303100586e-01 3.389196097850799561e-01 4.822213668376207352e-04 -2.337197065353393555e-01 2.544299066066741943e-01 -2.721602022647857666e-01
4.753190577030181885e-01 4.047519266605377197e-01 7.188845425844192505e-02 2.079643756151199341e-01 -2.677117288112640381e-01 -1.060544326901435852e-01 6.855095028877258301e-01 -9.481643885374069214e-02
2.692648172378540039e-01 5.793843418359756470e-02 6.611412763595581055e-01 1.216579005122184753e-01 4.156851768493652344e-01 1.709533333778381348e-01 5.044701099395751953e-01 -1.253877133131027222e-01
3.341008424758911133e-01 6.068814396858215332e-01 -1.039730012416839600e-02 5.644077062606811523e-01 2.040388733148574829e-01 -3.702470958232879639e-01 6.730020791292190552e-02 1.347716003656387329e-01
6.979529857635498047e-01 3.487125039100646973e-01 -1.549844145774841309e-01 3.812116086483001709e-01 2.258406281471252441e-01 -3.498761653900146484e-01 1.524256318807601929e-01 1.589587628841400146e-01
1.264216750860214233e-01 4.302847012877464294e-02 6.272124648094177246e-01 1.244503706693649292e-01 1.200583651661872864e-01 -5.894106030464172363e-01 3.680408596992492676e-01 -2.756986618041992188e-01
2.019436210393905640e-01 1.561567485332489014e-01 3.852995932102203369e-01 -3.244703710079193115e-01 3.073781728744506836e-01 -2.653184831142425537e-01 -2.764945626258850098e-01 -6.631534695625305176e-01
5.333476662635803223e-01 -9.797482192516326904e-02 3.265287280082702637e-01 -2.797931432723999023e-01 1.912197470664978027e-01 -5.111710429191589355e-01 4.661910235881805420e-01 7.642802596092224121e-02
3.729881644248962402e-01 1.656278520822525024e-01 -4.120939970016479492e-01 -5.278385430574417114e-02 6.665835976600646973e-01 -1.631581932306289673e-01 7.160378247499465942e-02 -4.298352599143981934e-01
1.453569531440734863e-01 4.627456068992614746e-01 -7.723520696163177490e-02 -2.338525354862213135e-01 1.914076507091522217e-02 7.317715138196945190e-02 -1.878600418567657471e-01 -8.142929077148437500e-01
7.485809922218322754e-01 -1.115766316652297974e-01 -1.149540618062019348e-01 1.362768933176994324e-02 -1.398498713970184326e-01 -5.390403270721435547e-01 2.339649796485900879e-01 -2.211675941944122314e-01
6.603775024414062500e-01 -4.660397768020629883e-02 1.541574150323867798e-01 -2.637931406497955322e-01 5.219303444027900696e-02 -5.982280969619750977e-01 3.240519464015960693e-01 5.260944738984107971e-02
1.369406133890151978e-01 1.866270303726196289e-01 7.139611244201660156e-01 1.004477590322494507e-02 1.408973634243011475e-01 -5.580407977104187012e-01 1.116536706686019897e-01 -3.047098517417907715e-01
4.085960686206817627e-01 6.362455487251281738e-01 -3.370866924524307251e-02 -5.088636279106140137e-01 2.305834591388702393e-01 2.560867369174957275e-01 1.945034861564636230e-01 -1.076181977987289429e-01
-1.812786795198917389e-02 6.663482189178466797e-01 -2.573055922985076904e-01 4.341396391391754150e-01 3.212468326091766357e-01 -2.261451631784439087e-01 2.532106824219226837e-02 -3.820807337760925293e-01
5.306404829025268555e-01 3.602251410484313965e-01 -3.220520615577697754e-01 -4.622094035148620605e-01 1.787559986114501953e-01 -2.320231683552265167e-02 -1.531260609626770020e-01 -4.640729129314422607e-01
5.542526245117187500e-01 3.524186909198760986e-01 1.327257454395294189e-01 -5.524192452430725098e-01 4.278316497802734375e-01 1.110464110970497131e-01 -1.375946253538131714e-01 -1.775344312191009521e-01
5.944003462791442871e-01 4.453221261501312256e-01 -7.530539482831954956e-02 -3.986245989799499512e-01 3.401411175727844238e-01 1.183456741273403168e-03 -3.460538089275360107e-01 -2.198938429355621338e-01
3.189240097999572754e-01 3.708367049694061279e-01 5.891894102096557617e-01 -1.488572955131530762e-01 2.071101963520050049e-01 -1.668577790260314941e-01 -4.095247685909271240e-01 -3.911754786968231201e-01
1.963440179824829102e-01 4.688931703567504883e-01 -1.831574141979217529e-01 -1.880102455615997314e-01 -2.157699614763259888e-01 -3.450798690319061279e-01 7.046683430671691895e-01 -1.024669557809829712e-01
3.834815621376037598e-01 -2.207373380661010742e-01 3.718200325965881348e-01 9.248577803373336792e-02 -4.304720088839530945e-02 -4.551064968109130859e-01 4.637281894683837891e-01 -4.831091761589050293e-01
1.296108067035675049e-01 5.034737586975097656e-01 3.985077440738677979e-01 -3.141579627990722656e-01 4.189263880252838135e-01 -4.817637205123901367e-01 -1.565072536468505859e-01 -2.003032267093658447e-01
7.416247725486755371e-01 4.468476772308349609e-01 2.433530241250991821e-01 3.729420527815818787e-02 3.710856735706329346e-01 1.068478450179100037e-01 -1.988445669412612915e-01 3.237526491284370422e-02
4.800212383270263672e-01 5.141345262527465820e-01 -1.957964599132537842e-01 2.515904307365417480e-01 5.211231112480163574e-01 -3.258247971534729004e-01 -1.151825562119483948e-01 1.123081073164939880e-01
2.621252238750457764e-01 -1.030578911304473877e-01 4.405174851417541504e-01 -2.942795753479003906e-01 1.398756504058837891e-01 -4.712677896022796631e-01 2.646377086639404297e-01 -5.729936361312866211e-01
5.552170872688293457e-01 2.112498730421066284e-01 1.749401390552520752e-01 -6.215205788612365723e-01 2.402094751596450806e-01 8.643417060375213623e-02 -1.229335591197013855e-01 -3.872098624706268311e-01
5.933648347854614258e-01 -1.320235431194305420e-01 3.237119615077972412e-01 -5.302217006683349609e-01 2.229625284671783447e-01 -1.261284947395324707e-01 3.749739229679107666e-01 -1.957995295524597168e-01
3.121203482151031494e-01 4.272283911705017090e-01 6.474280953407287598e-01 -4.299962222576141357e-01 2.558748722076416016e-01 -2.161313034594058990e-02 1.886869966983795166e-01 -1.202293485403060913e-01
2.853420078754425049e-01 6.259789466857910156e-01 -4.053594172000885010e-01 1.222804095596075058e-02 3.912363946437835693e-01 -1.498469859361648560e-01 -2.641777992248535156e-01 -3.419862687587738037e-01
1.810626238584518433e-01 -1.020454242825508118e-02 6.309323310852050781e-01 -2.108134888112545013e-02 1.283547431230545044e-01 -4.423728585243225098e-01 3.447047173976898193e-01 -4.874447882175445557e-01
5.557022094726562500e-01 5.304711461067199707e-01 1.248137876391410828e-01 -2.852618694305419922e-01 3.837216496467590332e-01 4.621839150786399841e-02 -3.883759379386901855e-01 -1.123758405447006226e-01
3.066783547401428223e-01 1.946074664592742920e-01 6.463961601257324219e-01 -4.218686223030090332e-01 3.473149240016937256e-01 -1.608863621950149536e-01 -3.465316817164421082e-02 -3.529339134693145752e-01
5.499223470687866211e-01 4.819672927260398865e-02 3.886604011058807373e-01 -3.008148372173309326e-01 -7.933317124843597412e-02 -2.911468148231506348e-01 5.749299526214599609e-01 -1.791965365409851074e-01
2.142759561538696289e-01 5.868448615074157715e-01 -1.062233075499534607e-01 -3.754490911960601807e-01 -3.207427263259887695e-02 -2.154634445905685425e-01 -2.119140475988388062e-01 -6.042288541793823242e-01
8.035050630569458008e-01 3.122352361679077148e-01 1.258279830217361450e-01 3.461321890354156494e-01 2.020965218544006348e-01 2.513969540596008301e-01 -8.210545778274536133e-02 -1.022926196455955505e-01
1.980915814638137817e-01 1.558034718036651611e-01 3.636395633220672607e-01 1.285323351621627808e-01 -1.255674213171005249e-01 -2.106698602437973022e-01 3.351904824376106262e-02 -8.523252010345458984e-01
7.886107563972473145e-01 2.982021868228912354e-01 1.265737265348434448e-01 4.452506005764007568e-01 -8.549945801496505737e-02 1.600898355245590210e-01 -1.401647627353668213e-01 -1.493798196315765381e-01
1.917335577309131622e-02 3.352925479412078857e-01 2.006510049104690552e-01 -4.686595499515533447e-01 6.101372465491294861e-02 -4.589853286743164062e-01 4.195851981639862061e-01 -4.866896867752075195e-01
2.254021614789962769e-01 3.361975550651550293e-01 -2.042456418275833130e-01 1.601400524377822876e-01 6.794006228446960449e-01 5.835587531328201294e-02 5.003106594085693359e-01 -2.313066422939300537e-01
3.149774670600891113e-01 5.838602185249328613e-01 3.616795316338539124e-02 -1.977134346961975098e-01 -2.141858041286468506e-01 3.091420605778694153e-02 6.800236105918884277e-01 -1.011649966239929199e-01
3.922272026538848877e-01 2.688557505607604980e-01 5.742934346199035645e-01 8.026943355798721313e-02 -5.829402431845664978e-02 -5.813905596733093262e-01 -3.492209687829017639e-02 -3.081971704959869385e-01
3.004556298255920410e-01 3.438750505447387695e-01 5.190041661262512207e-01 1.528166532516479492e-01 -2.579825520515441895e-01 4.089130833745002747e-02 2.343562841415405273e-01 -6.128687262535095215e-01
1.581311225891113281e-01 3.066815435886383057e-01 2.727997303009033203e-01 1.081405356526374817e-01 -1.475959718227386475e-01 -1.160582154989242554e-01 -4.739574622362852097e-03 -8.715218305587768555e-01
4.979198575019836426e-01 7.104799747467041016e-01 -1.446202099323272705e-01 -1.524487435817718506e-01 -2.669430971145629883e-01 1.140591427683830261e-01 2.773256003856658936e-01 -2.048435211181640625e-01
4.367884397506713867e-01 -2.432208042591810226e-03 6.260837316513061523e-01 -1.434915512800216675e-01 3.959764242172241211e-01 -1.903099119663238525e-01 -2.935361266136169434e-01 -3.427251279354095459e-01
6.131302118301391602e-01 4.019180536270141602e-01 -2.173531800508499146e-01 -3.827074468135833740e-01 -2.381893098354339600e-01 -3.958632349967956543e-01 -2.393902651965618134e-02 -2.341174781322479248e-01
3.688368499279022217e-01 1.156599745154380798e-01 1.993235051631927490e-01 -4.856670498847961426e-01 7.263419628143310547e-01 -1.070784498006105423e-02 1.462723314762115479e-01 -1.609251648187637329e-01
5.033897161483764648e-01 4.694251418113708496e-01 5.279649049043655396e-02 6.606073379516601562e-01 5.542255192995071411e-02 -2.887966930866241455e-01 2.241024747490882874e-02 8.487183600664138794e-03
2.299638539552688599e-01 6.036584451794624329e-02 1.185916438698768616e-01 -3.556878268718719482e-01 3.203446511179208755e-03 -4.219053983688354492e-01 1.980470679700374603e-02 -7.902457118034362793e-01
6.565270423889160156e-01 -1.164874527603387833e-02 3.605546355247497559e-01 4.755691587924957275e-01 -1.141611784696578979e-01 -4.976518452167510986e-03 -1.887672543525695801e-01 -4.049445986747741699e-01
4.417149126529693604e-01 6.879276782274246216e-02 4.537100493907928467e-01 2.841031849384307861e-01 -2.490757964551448822e-02 -6.438770890235900879e-01 -1.934865713119506836e-01 -2.468863725662231445e-01
4.162665009498596191e-01 -1.264287829399108887e-01 -2.241771370172500610e-01 4.121693968772888184e-01 1.136455982923507690e-01 -2.743172645568847656e-01 -9.979221504181623459e-04 -7.088249921798706055e-01
2.997679114341735840e-01 3.360563516616821289e-01 -2.124162614345550537e-01 1.279687434434890747e-01 6.069764494895935059e-01 -3.049997687339782715e-01 -3.078314065933227539e-01 -4.236780703067779541e-01
3.586038351058959961e-01 -6.427711993455886841e-02 2.440599054098129272e-01 7.243239134550094604e-02 -1.681205034255981445e-01 -6.222794055938720703e-01 4.172678291797637939e-01 -4.613581597805023193e-01
4.069546461105346680e-01 7.051249146461486816e-01 -4.742027446627616882e-02 3.746270537376403809e-01 -6.648582220077514648e-02 -1.791409701108932495e-01 -3.338094055652618408e-01 -2.159910202026367188e-01
3.733449876308441162e-01 1.974293403327465057e-02 3.616229593753814697e-01 -4.323998391628265381e-01 2.298631668090820312e-01 6.253457162529230118e-03 2.051068693399429321e-01 -6.689826250076293945e-01
5.046347975730895996e-01 2.310572564601898193e-01 2.742444537580013275e-02 -3.363696858286857605e-02 -4.737049341201782227e-01 -4.727889001369476318e-01 3.793208599090576172e-01 -3.134686946868896484e-01
1.284640282392501831e-01 8.215834200382232666e-02 3.593250513076782227e-01 -2.380879223346710205e-01 9.875338524580001831e-02 -4.815601408481597900e-01 6.133400797843933105e-01 -4.160628616809844971e-01
3.426345288753509521e-01 5.903272628784179688e-01 -4.458422958850860596e-02 -1.225102916359901428e-01 -2.887909412384033203e-01 -1.008475571870803833e-01 6.438390016555786133e-01 -9.497230499982833862e-02
1.341772824525833130e-01 3.570252358913421631e-01 6.166858673095703125e-01 -1.118763163685798645e-01 -8.553316816687583923e-03 -5.026933550834655762e-01 1.798048764467239380e-01 -4.202477633953094482e-01
3.661248385906219482e-01 2.588355243206024170e-01 5.931383371353149414e-01 1.018491610884666443e-01 1.101080030202865601e-01 9.458924829959869385e-02 -2.538110315799713135e-01 -5.926882624626159668e-01
1.273671090602874756e-01 4.730959832668304443e-01 2.305541634559631348e-01 -5.196995735168457031e-01 2.284671962261199951e-01 1.958690136671066284e-01 1.858013421297073364e-01 -5.582389235496520996e-01
7.210792303085327148e-01 -6.380685418844223022e-02 -3.888849541544914246e-02 7.016606628894805908e-02 -2.918757200241088867e-01 -4.304243922233581543e-01 2.821442186832427979e-01 -3.456532955169677734e-01
3.142781928181648254e-02 5.523640513420104980e-01 6.425159573554992676e-01 1.174042001366615295e-01 1.763813197612762451e-01 -4.209239035844802856e-02 2.912891097366809845e-02 -4.832858145236968994e-01
2.633212208747863770e-01 3.682163357734680176e-02 4.128051996231079102e-01 -2.478700280189514160e-01 1.322142928838729858e-01 -2.645627260208129883e-01 -1.616127640008926392e-01 -7.641110420227050781e-01
7.388719916343688965e-01 -5.094016715884208679e-02 2.561913728713989258e-01 1.541291475296020508e-01 3.891436848789453506e-03 4.319517910480499268e-01 3.158961534500122070e-01 -2.751285433769226074e-01
3.945046663284301758e-01 -3.938746079802513123e-02 4.012538194656372070e-01 -3.937899768352508545e-01 2.232203185558319092e-01 -4.501956999301910400e-01 5.213659405708312988e-01 -4.912861809134483337e-02
2.112124413251876831e-01 4.772672355175018311e-01 3.260536491870880127e-01 -4.415083229541778564e-01 5.876885652542114258e-01 1.270360946655273438e-01 -1.537915319204330444e-01 -2.029696851968765259e-01
2.689091265201568604e-01 7.826252281665802002e-02 8.178331851959228516e-01 -1.563009470701217651e-01 2.639040946960449219e-01 -1.057944074273109436e-01 1.462197899818420410e-01 -3.550544679164886475e-01
4.487192332744598389e-01 -3.071508109569549561e-01 9.180708974599838257e-02 1.433087885379791260e-01 -1.419891323894262314e-02 -4.226877987384796143e-01 5.556582212448120117e-01 -4.332675039768218994e-01
7.161642313003540039e-01 1.764811128377914429e-01 7.044654339551925659e-02 -2.969789505004882812e-01 -2.144557088613510132e-01 -4.727856516838073730e-01 3.029939234256744385e-01 3.848637640476226807e-02
8.499635010957717896e-02 7.555388659238815308e-02 6.284053921699523926e-01 8.967154473066329956e-02 5.529097318649291992e-01 9.480911493301391602e-02 2.964107394218444824e-01 -4.261167645454406738e-01
2.407551705837249756e-01 5.925338864326477051e-01 2.614832520484924316e-01 -5.936351418495178223e-01 3.222702741622924805e-01 6.348485499620437622e-02 1.365588456392288208e-01 -2.088721841573715210e-01
2.409750968217849731e-01 1.213292106986045837e-01 4.804510176181793213e-01 -1.725870072841644287e-01 4.429324343800544739e-02 -5.261324644088745117e-01 5.916591286659240723e-01 -1.943015456199645996e-01
5.472034215927124023e-01 1.700923293828964233e-01 5.748232603073120117e-01 2.256091535091400146e-01 1.881559751927852631e-02 -5.209577679634094238e-01 -6.132522225379943848e-02 -1.216713190078735352e-01
1.490774452686309814e-01 1.612485051155090332e-01 4.630742371082305908e-01 -8.879467099905014038e-02 1.676412969827651978e-01 -8.322637528181076050e-02 -1.025131717324256897e-01 -8.269905447959899902e-01
9.222962707281112671e-02 -1.065983697772026062e-01 4.544918239116668701e-01 3.195503950119018555e-01 3.243075907230377197e-01 7.422912120819091797e-02 3.291273415088653564e-01 -6.726405024528503418e-01
-1.175136938691139221e-01 4.084890186786651611e-01 3.342230021953582764e-01 -1.697347462177276611e-01 4.538521766662597656e-01 8.917655050754547119e-02 4.634406268596649170e-01 -5.001011490821838379e-01
7.679311633110046387e-01 -2.679948806762695312e-01 3.115127384662628174e-01 -1.985535025596618652e-01 8.458726108074188232e-02 -3.004686236381530762e-01 1.137329861521720886e-01 -3.026966154575347900e-01
6.419070959091186523e-01 -9.053823351860046387e-02 9.106819517910480499e-03 9.313407540321350098e-02 -2.274885624647140503e-01 -5.943348407745361328e-01 1.363413929939270020e-01 -3.839623928070068359e-01
5.650864243507385254e-01 1.546365916728973389e-01 6.715334057807922363e-01 8.895051479339599609e-02 -1.635617017745971680e-01 -1.831469386816024780e-01 1.946619898080825806e-01 -3.157646656036376953e-01
3.942317962646484375e-01 1.477609872817993164e-01 -2.850967943668365479e-01 3.558497130870819092e-01 1.418004035949707031e-01 -4.359132349491119385e-01 -1.943517327308654785e-01 -6.057544946670532227e-01
6.910812258720397949e-01 -1.005788072943687439e-01 3.939200341701507568e-01 4.327974319458007812e-01 -1.384575814008712769e-01 1.088165715336799622e-01 2.680397331714630127e-01 -2.587416768074035645e-01
5.537602901458740234e-01 4.354218244552612305e-01 5.848921462893486023e-02 2.321330010890960693e-01 -3.108711540699005127e-01 -2.055661827325820923e-01 5.467479228973388672e-01 9.283870458602905273e-02
4.729676246643066406e-01 3.795295953750610352e-01 -1.131149753928184509e-01 5.191591978073120117e-01 2.558641433715820312e-01 -5.092918276786804199e-01 1.122476905584335327e-01 1.117742061614990234e-01
3.591900765895843506e-01 -1.029685959219932556e-01 2.785292863845825195e-01 1.037176325917243958e-01 -7.748947292566299438e-02 -6.261197924613952637e-01 4.668253362178802490e-01 -3.950790762901306152e-01
4.512718915939331055e-01 1.758965700864791870e-01 6.168872714042663574e-01 -3.321949243545532227e-01 6.583188474178314209e-02 -2.657968103885650635e-01 4.386127889156341553e-01 -8.454450964927673340e-02
3.032720088958740234e-01 8.483443856239318848e-01 -1.640138179063796997e-01 2.759616971015930176e-01 -5.759350582957267761e-02 -1.912340819835662842e-01 -1.531447023153305054e-01 -1.481280177831649780e-01
5.106246471405029297e-01 1.659801304340362549e-01 -4.924449622631072998e-01 1.482075545936822891e-03 4.577623009681701660e-01 -1.429346501827239990e-01 3.375547826290130615e-01 -3.539618253707885742e-01
4.263196587562561035e-01 4.836890697479248047e-01 -7.754951715469360352e-02 -4.523557126522064209e-01 3.815185427665710449e-01 -6.584706716239452362e-03 -3.022973835468292236e-01 -3.696936964988708496e-01
7.076722979545593262e-01 5.268048048019409180e-01 4.685207083821296692e-02 3.460897505283355713e-01 2.505087852478027344e-01 2.532917819917201996e-02 6.047784164547920227e-02 1.806919723749160767e-01
4.670543074607849121e-01 4.519203305244445801e-02 -1.657613068819046021e-01 3.199857473373413086e-01 3.973659873008728027e-01 -3.014891743659973145e-01 -3.228721916675567627e-01 -5.448928475379943848e-01
2.621421813964843750e-01 -1.153018027544021606e-01 3.433299362659454346e-01 -3.677492737770080566e-01 2.241725623607635498e-01 -3.680560290813446045e-01 1.890286356210708618e-01 -6.658992171287536621e-01
1.543278396129608154e-01 2.359412759542465210e-01 6.537018418312072754e-01 -2.530039660632610321e-02 1.013999581336975098e-01 -6.274058222770690918e-01 2.341324985027313232e-01 -1.838763654232025146e-01
4.189502894878387451e-01 -6.958309561014175415e-02 4.402467608451843262e-01 -1.073661595582962036e-01 1.783786118030548096e-01 -5.824581980705261230e-01 4.756978452205657959e-01 -1.301130652427673340e-01
4.902662932872772217e-01 9.690625965595245361e-02 -3.238054811954498291e-01 5.473805069923400879e-01 2.769240438938140869e-01 -2.433864623308181763e-01 3.697591125965118408e-01 -2.704201638698577881e-01
1.394495815038681030e-01 2.285301983356475830e-01 3.473106920719146729e-01 5.316974967718124390e-02 1.421949118375778198e-01 -3.133197724819183350e-01 7.865427136421203613e-01 -2.604575157165527344e-01
5.306979641318321228e-02 2.134660184383392334e-01 5.519415438175201416e-02 -5.360111594200134277e-02 1.239662617444992065e-01 -2.116177976131439209e-01 -8.775360137224197388e-02 -9.369343519210815430e-01
8.124522566795349121e-01 4.586993716657161713e-03 6.204999610781669617e-02 1.546771675348281860e-01 -2.166001051664352417e-01 -3.707201182842254639e-01 2.883465588092803955e-01 -2.112637609243392944e-01
4.899375140666961670e-01 6.911623477935791016e-02 -3.318506181240081787e-01 2.230466902256011963e-01 5.150837302207946777e-01 -1.508885324001312256e-01 8.963204920291900635e-02 -5.469891428947448730e-01
4.823873639106750488e-01 8.937314897775650024e-02 -2.996058464050292969e-01 1.774856448173522949e-01 4.321739673614501953e-01 -4.723764657974243164e-01 -1.818104535341262817e-01 -4.416799247264862061e-01
4.213694632053375244e-01 4.693781733512878418e-01 -5.209374800324440002e-02 1.984181255102157593e-01 5.610964298248291016e-01 -4.929509013891220093e-02 4.579654037952423096e-01 1.818153709173202515e-01
4.652024209499359131e-01 5.653811097145080566e-01 -2.062759548425674438e-01 -4.741739928722381592e-01 1.532950401306152344e-01 1.098287627100944519e-01 -7.781655341386795044e-02 -3.936027586460113525e-01
1.423337906599044800e-01 4.562491178512573242e-01 3.226287364959716797e-01 -2.894504666328430176e-01 3.049598261713981628e-02 7.239855825901031494e-02 2.560700774192810059e-01 -7.155164480209350586e-01
6.033824086189270020e-01 3.109995126724243164e-01 -4.135999679565429688e-01 3.457908630371093750e-01 -1.060817614197731018e-01 -1.812493801116943359e-01 4.324946105480194092e-01 -1.319711059331893921e-01
7.669764161109924316e-01 -1.372967362403869629e-01 2.164363116025924683e-01 8.046582341194152832e-02 -1.543084383010864258e-01 -3.324258923530578613e-01 -2.249137125909328461e-02 -4.524970948696136475e-01
4.789948463439941406e-01 5.241079330444335938e-01 -2.116940543055534363e-02 -3.132053017616271973e-01 4.038506448268890381e-01 2.606443688273429871e-02 -3.875502645969390869e-01 -2.887198626995086670e-01
7.545193433761596680e-01 1.009179465472698212e-02 -5.724902451038360596e-02 -3.174505531787872314e-01 -9.818471223115921021e-02 -5.028405189514160156e-01 1.095364913344383240e-01 -2.281653434038162231e-01
4.094946980476379395e-01 4.611862599849700928e-01 -9.891594946384429932e-02 2.676298022270202637e-01 4.289762973785400391e-01 2.602763473987579346e-01 5.351159572601318359e-01 9.875180199742317200e-03
6.928932666778564453e-01 3.361728787422180176e-01 -4.569729268550872803e-01 2.142477929592132568e-01 3.226078748703002930e-01 -2.065970748662948608e-01 4.427554458379745483e-02 -5.866708233952522278e-02
8.125078082084655762e-01 -1.661728173494338989e-01 2.280262857675552368e-01 1.998967826366424561e-01 -2.512128651142120361e-02 -3.442557454109191895e-01 -8.713161945343017578e-02 -3.058234751224517822e-01
1.573863476514816284e-01 6.549740210175514221e-03 4.689219295978546143e-01 1.232962384819984436e-01 4.096428453922271729e-01 1.715117841958999634e-01 5.892995595932006836e-01 -4.422661662101745605e-01
4.861876666545867920e-01 2.623250186443328857e-01 -4.158764779567718506e-01 3.061404228210449219e-01 3.968136608600616455e-01 -3.874881863594055176e-01 -5.460536479949951172e-02 -3.428439199924468994e-01
6.334190368652343750e-01 4.881475567817687988e-01 1.936393380165100098e-01 2.912110090255737305e-01 3.456213697791099548e-02 -1.260196417570114136e-01 -4.648324847221374512e-01 -7.104708999395370483e-02
3.857491910457611084e-01 3.469725549221038818e-01 6.608507633209228516e-01 -7.049727439880371094e-02 4.016706943511962891e-01 3.532701358199119568e-02 -2.213489264249801636e-01 -2.784446775913238525e-01
3.978449106216430664e-01 1.088489815592765808e-01 3.085149824619293213e-01 -4.472875297069549561e-01 2.131325751543045044e-01 -5.480345487594604492e-01 4.196292757987976074e-01 -1.129946410655975342e-01
7.450712919235229492e-01 3.029141426086425781e-01 4.000479727983474731e-02 -2.467581927776336670e-01 -3.777676522731781006e-01 -2.388875335454940796e-01 2.519411742687225342e-01 -1.654442846775054932e-01
5.062970519065856934e-01 2.621686160564422607e-01 5.618447065353393555e-01 -3.740915283560752869e-02 3.081815838813781738e-01 3.720624744892120361e-02 -3.734787106513977051e-01 -3.493070304393768311e-01
4.887198507785797119e-01 1.605324298143386841e-01 3.011701703071594238e-01 5.820710584521293640e-02 4.887603968381881714e-02 -7.107006907463073730e-01 1.636556088924407959e-01 -3.271441161632537842e-01
6.677168011665344238e-01 4.472467303276062012e-01 4.760472774505615234e-01 2.435456812381744385e-01 1.402796506881713867e-01 -5.641002207994461060e-02 -1.181110218167304993e-01 -1.771398186683654785e-01
2.607243359088897705e-01 -6.614911369979381561e-03 3.892987966537475586e-01 5.194677114486694336e-01 -3.509120270609855652e-02 -2.474106252193450928e-01 5.935803651809692383e-01 -3.095121383666992188e-01
9.052616953849792480e-01 1.937158852815628052e-01 7.406024634838104248e-02 7.820674777030944824e-02 -2.115606367588043213e-01 2.105702459812164307e-01 1.451259404420852661e-01 -1.456539928913116455e-01
-3.435942903161048889e-02 2.405215948820114136e-01 3.113093674182891846e-01 -3.575200140476226807e-01 2.964975833892822266e-01 -5.621247291564941406e-01 1.342308968305587769e-01 -5.425143241882324219e-01
5.230199098587036133e-01 1.568443775177001953e-01 -4.125755429267883301e-01 3.586235642433166504e-01 4.089665710926055908e-01 -4.013119935989379883e-01 1.433004345744848251e-02 -2.729656100273132324e-01
8.652925491333007812e-01 2.224706113338470459e-02 2.948118746280670166e-01 2.854873538017272949e-01 -7.305735349655151367e-02 1.004131361842155457e-01 -8.183936774730682373e-02 -2.454361170530319214e-01
7.952209711074829102e-01 -9.667925536632537842e-02 8.688789606094360352e-02 6.041519716382026672e-02 -1.155142486095428467e-01 -5.199201107025146484e-01 8.408617228269577026e-03 -2.516866326332092285e-01
5.714752674102783203e-01 5.555531382560729980e-01 -1.301591992378234863e-01 -2.807418406009674072e-01 -1.842007637023925781e-01 -4.362336993217468262e-01 -1.622415781021118164e-01 -1.358942985534667969e-01
5.231769680976867676e-01 5.633500814437866211e-01 2.085371017456054688e-01 2.106312215328216553e-01 2.040630131959915161e-01 -1.275437474250793457e-01 -4.865498244762420654e-01 -1.625711321830749512e-01
4.923295229673385620e-02 5.226299166679382324e-01 4.565855562686920166e-01 -2.198006063699722290e-01 6.741092801094055176e-01 5.806265026330947876e-02 3.101019375026226044e-02 -9.431377053260803223e-02
1.250836104154586792e-01 4.684831500053405762e-01 5.447800755500793457e-01 -1.961399018764495850e-01 1.091436576098203659e-02 -3.312391936779022217e-01 1.641535200178623199e-02 -5.652552843093872070e-01
6.892856359481811523e-01 3.406562209129333496e-01 -2.282053828239440918e-01 -2.201887369155883789e-01 -1.873021945357322693e-02 -3.879817426204681396e-01 3.945526182651519775e-01 -4.153708741068840027e-02
7.170164585113525391e-01 3.321173191070556641e-01 1.607884466648101807e-02 -2.739142179489135742e-01 -1.039529889822006226e-01 -4.715554118156433105e-01 -2.269221991300582886e-01 -1.250342875719070435e-01
3.609395921230316162e-01 5.949991941452026367e-01 -5.198673903942108154e-02 -1.925165504217147827e-01 5.285216569900512695e-01 -2.154683619737625122e-01 -3.713954091072082520e-01 -1.106210201978683472e-01
5.047643929719924927e-02 5.483496561646461487e-02 6.066305637359619141e-01 -9.616340696811676025e-02 3.540022671222686768e-01 -3.327247202396392822e-01 1.370480656623840332e-01 -6.019898056983947754e-01
-3.434395790100097656e-02 2.380807995796203613e-01 2.940788865089416504e-01 -9.702038019895553589e-02 8.227006345987319946e-02 -3.863077461719512939e-01 3.205620646476745605e-01 -7.664728164672851562e-01
5.999861955642700195e-01 1.326610743999481201e-01 1.220962256193161011e-01 -9.295901656150817871e-02 -2.120391279458999634e-01 -4.039651453495025635e-01 5.848420262336730957e-01 -2.206357717514038086e-01
1.153654605150222778e-01 5.646488666534423828e-01 4.766515195369720459e-01 -1.853216141462326050e-01 -5.361719056963920593e-02 -4.845599532127380371e-01 4.100385010242462158e-01 -2.273326180875301361e-02
4.073737859725952148e-01 6.826739311218261719e-01 -3.255827724933624268e-01 9.388744831085205078e-02 -3.311548382043838501e-02 -4.964622855186462402e-01 3.529312461614608765e-02 6.608196347951889038e-02
3.894400298595428467e-01 5.214753746986389160e-01 1.702518165111541748e-01 -3.824600577354431152e-01 5.670346021652221680e-01 2.262905836105346680e-01 -2.989065460860729218e-02 -1.658596992492675781e-01
4.646293446421623230e-02 5.655254721641540527e-01 2.940141260623931885e-01 2.524128854274749756e-01 -8.139470219612121582e-02 -1.606689244508743286e-01 1.631415486335754395e-01 -6.846976280212402344e-01
7.920572161674499512e-01 1.044182926416397095e-01 4.207238852977752686e-01 1.195193827152252197e-01 8.799597620964050293e-02 -2.080514580011367798e-01 -3.272380232810974121e-01 -1.110647022724151611e-01
5.910281538963317871e-01 2.113074362277984619e-01 5.475490689277648926e-01 1.047096922993659973e-01 1.333001535385847092e-02 -3.175628185272216797e-01 -2.890991270542144775e-01 -3.326540887355804443e-01
6.945350766181945801e-01 5.278348922729492188e-02 3.429699242115020752e-01 3.273978456854820251e-02 -2.514838278293609619e-01 -2.889273762702941895e-01 3.117417395114898682e-01 -3.901646435260772705e-01
5.828514099121093750e-01 6.274020671844482422e-01 2.813633382320404053e-01 -1.981011629104614258e-01 1.690594553947448730e-01 -3.291522711515426636e-02 -3.361290097236633301e-01 -7.479380071163177490e-02
5.330347418785095215e-01 4.530225396156311035e-01 -1.475094109773635864e-01 -2.621441185474395752e-01 -5.990701913833618164e-02 -6.375659704208374023e-01 -9.739615023136138916e-02 2.450960874557495117e-02
4.043910503387451172e-01 5.411787033081054688e-01 -2.118852883577346802e-01 4.397788941860198975e-01 4.821244776248931885e-01 -2.036603391170501709e-01 1.681349128484725952e-01 5.569197610020637512e-02
4.780815839767456055e-01 4.454492032527923584e-01 3.388126939535140991e-02 6.342824697494506836e-01 1.829585134983062744e-01 1.801302582025527954e-01 3.210822343826293945e-01 -2.315643429756164551e-02
7.319399118423461914e-01 -2.287319749593734741e-01 6.362546980381011963e-02 -2.273777127265930176e-01 -8.919030427932739258e-03 -1.775363981723785400e-01 9.208197891712188721e-02 -5.622446537017822266e-01
5.674395561218261719e-01 9.298769384622573853e-02 4.776462540030479431e-02 -5.954557657241821289e-02 -2.120227068662643433e-01 -4.482494890689849854e-01 6.300388574600219727e-01 -1.439034640789031982e-01
7.886001467704772949e-01 -1.397954970598220825e-01 3.009480535984039307e-01 3.325102925300598145e-01 -1.333689689636230469e-02 -1.450616866350173950e-03 -1.373343616724014282e-01 -3.720128238201141357e-01
4.951426386833190918e-01 -9.047547727823257446e-02 -3.251653313636779785e-01 7.165545225143432617e-02 6.108031272888183594e-01 -1.165459528565406799e-01 2.009092122316360474e-01 -4.568948745727539062e-01
8.211975693702697754e-01 -1.765172034502029419e-01 1.445287615060806274e-01 1.405800431966781616e-01 -1.405760645866394043e-01 -2.470073401927947998e-01 5.783996731042861938e-02 -4.119530022144317627e-01
1.515758931636810303e-01 3.205371499061584473e-01 5.397823452949523926e-01 3.338991105556488037e-01 6.300701946020126343e-02 -6.372490525245666504e-02 -1.730842590332031250e-01 -6.583600640296936035e-01
3.847460150718688965e-01 6.102111935615539551e-01 3.672277629375457764e-01 -7.021086663007736206e-02 1.428711414337158203e-01 6.200339272618293762e-02 -3.285421431064605713e-01 -4.556649327278137207e-01
3.151262402534484863e-01 1.532663851976394653e-01 -1.400779932737350464e-01 -4.309486597776412964e-03 7.697591185569763184e-01 -7.116209715604782104e-02 5.036357641220092773e-01 -7.951431721448898315e-02
2.756877839565277100e-01 4.928179681301116943e-01 6.209572553634643555e-01 1.563417911529541016e-01 -1.416777372360229492e-01 -4.523208737373352051e-02 1.126769185066223145e-02 -4.988490641117095947e-01
5.276425480842590332e-01 1.890355497598648071e-01 3.572358191013336182e-01 -2.560499012470245361e-01 -3.308036327362060547e-01 -2.555120289325714111e-01 4.074395596981048584e-01 -3.898149430751800537e-01
4.950594902038574219e-01 1.821443885564804077e-01 7.325359582901000977e-01 1.721408963203430176e-01 -4.431486874818801880e-02 -3.858918547630310059e-01 -1.038599479943513870e-02 -6.718503683805465698e-02
5.670435428619384766e-01 -2.453471869230270386e-01 3.327897787094116211e-01 9.663805365562438965e-02 6.132569164037704468e-02 1.904901266098022461e-01 1.392540186643600464e-01 -6.623740792274475098e-01
