# Supplementary material for: Where is your field going? A machine learning approach to study the relative motion of the domains of physics
Source: PLoS One. 2020 Jun 18;15(6):e0233997. doi: 10.1371/journal.pone.0233997 (PMC7302634; doi:10.1371/journal.pone.0233997)
Supplement: S26 Data — (ZIP) [file pone.0233997.s026.zip › 25/Pacs4Run_25_VS_500_embeddings1994-1998ED8.txt]

1.260136365890502930e-01 2.110028117895126343e-01 -4.610586762428283691e-01 2.880230247974395752e-01 -1.179500147700309753e-01 2.279861271381378174e-01 3.231470286846160889e-01 -6.882965564727783203e-01
5.817726254463195801e-01 2.728425264358520508e-01 -1.958967000246047974e-01 -4.280202984809875488e-01 4.896771535277366638e-02 -2.724471092224121094e-01 3.051163852214813232e-01 -4.424926042556762695e-01
1.503554135560989380e-01 -4.191083014011383057e-01 -3.578057289123535156e-01 -1.652820780873298645e-02 8.667685836553573608e-02 2.120562642812728882e-01 -1.862198561429977417e-01 -7.656923532485961914e-01
6.474517583847045898e-01 -5.880478024482727051e-02 1.439143121242523193e-01 4.051185250282287598e-01 3.484979271888732910e-01 2.423243969678878784e-01 3.682620227336883545e-01 -2.769962251186370850e-01
2.494975775480270386e-01 3.456094488501548767e-02 9.319913387298583984e-02 3.395314216613769531e-01 2.103675603866577148e-01 -2.969952821731567383e-01 2.533492147922515869e-01 -7.848200201988220215e-01
5.600964426994323730e-01 7.392044365406036377e-02 -5.094913244247436523e-01 -2.698220908641815186e-01 2.821307778358459473e-01 1.901558488607406616e-01 -3.439815640449523926e-01 -3.381743431091308594e-01
1.720202714204788208e-01 -3.407255709171295166e-01 -5.794383287429809570e-01 1.401343047618865967e-01 -2.566068246960639954e-02 -1.948766559362411499e-01 5.701027810573577881e-02 -6.760496497154235840e-01
4.651264250278472900e-01 5.130177736282348633e-01 1.515936106443405151e-02 2.774142026901245117e-01 3.410676419734954834e-01 -2.063281089067459106e-01 3.203772902488708496e-01 -4.263118505477905273e-01
8.239048719406127930e-01 -9.332813322544097900e-02 -1.126073077321052551e-01 -4.702610522508621216e-02 -5.344262346625328064e-02 -1.273131370544433594e-01 5.405113101005554199e-02 -5.249691009521484375e-01
1.533190906047821045e-01 -3.452832624316215515e-02 -4.018715396523475647e-02 -1.973910182714462280e-01 -1.364193409681320190e-01 -1.351522374898195267e-02 -2.789590060710906982e-01 -9.154846072196960449e-01
2.072326391935348511e-01 -2.857395261526107788e-02 -2.023872919380664825e-03 -4.990601241588592529e-01 -1.105092912912368774e-01 1.098874360322952271e-01 3.154965639114379883e-01 -7.637718915939331055e-01
5.575636029243469238e-01 -2.705814242362976074e-01 -2.088417112827301025e-01 5.663026571273803711e-01 -1.066799741238355637e-02 -8.551084250211715698e-02 1.093755364418029785e-01 -4.818776547908782959e-01
-4.390247911214828491e-02 -1.790320873260498047e-01 -3.849476277828216553e-01 -3.721419572830200195e-01 2.973320186138153076e-01 4.848694503307342529e-01 -3.358764946460723877e-02 -5.955778360366821289e-01
6.331286579370498657e-02 -3.569048643112182617e-01 -3.989851772785186768e-01 1.091592013835906982e-01 -1.669176369905471802e-01 1.552312634885311127e-02 -1.894900351762771606e-01 -7.959249615669250488e-01
5.984368324279785156e-01 -2.591360807418823242e-01 3.868179023265838623e-02 -1.597651988267898560e-01 -3.778953254222869873e-01 5.005954504013061523e-01 1.499089449644088745e-01 -3.630804717540740967e-01
6.143567562103271484e-01 1.864855922758579254e-02 -4.031179472804069519e-02 -2.610421180725097656e-01 -3.395723402500152588e-01 4.117667675018310547e-01 -2.561049461364746094e-01 -4.494428336620330811e-01
2.391229718923568726e-01 -1.925733089447021484e-01 -2.693604677915573120e-02 -4.445416331291198730e-01 3.394132852554321289e-02 2.216658443212509155e-01 1.376516819000244141e-01 -7.988473773002624512e-01
-1.394164413213729858e-01 2.600622773170471191e-01 -3.422116041183471680e-01 2.896344959735870361e-01 -2.460453957319259644e-01 -8.790568262338638306e-02 4.489403665065765381e-01 -6.649215817451477051e-01
-1.897413730621337891e-01 2.211734801530838013e-01 -2.168397419154644012e-03 3.381981551647186279e-01 -1.016137562692165375e-02 1.910489648580551147e-01 4.241142868995666504e-01 -7.643441557884216309e-01
4.852983951568603516e-01 -5.436055362224578857e-02 -2.664642930030822754e-01 1.113648787140846252e-01 5.188499689102172852e-01 4.577054828405380249e-02 5.761435031890869141e-01 -2.736482024192810059e-01
6.760932207107543945e-01 -3.843665495514869690e-02 -2.199519425630569458e-01 -2.070098817348480225e-01 4.669953882694244385e-01 1.371269226074218750e-01 3.363286554813385010e-01 -3.165172338485717773e-01
3.837961256504058838e-01 6.798454523086547852e-01 -1.882998198270797729e-01 1.640379279851913452e-01 -4.789180755615234375e-01 1.904457360506057739e-01 1.114111915230751038e-01 -2.238323986530303955e-01
6.649073958396911621e-01 -1.049096733331680298e-01 -6.457829475402832031e-02 -1.802615970373153687e-01 -2.142740935087203979e-01 -1.702022105455398560e-01 1.955917924642562866e-01 -6.301500797271728516e-01
-1.365173906087875366e-01 -6.150974333286285400e-02 6.140181049704551697e-02 3.856726884841918945e-01 -2.279956638813018799e-02 1.386875808238983154e-01 1.807873845100402832e-01 -8.789924979209899902e-01
4.880179166793823242e-01 -2.307980507612228394e-01 -3.728481829166412354e-01 -1.369553953409194946e-01 -6.028909087181091309e-01 2.351336777210235596e-01 -6.743967067450284958e-03 -3.633008003234863281e-01
-1.885212659835815430e-01 -7.888217456638813019e-03 1.280537843704223633e-01 2.408509105443954468e-01 7.668074220418930054e-02 2.113362252712249756e-01 1.087228208780288696e-01 -9.097400903701782227e-01
5.271058678627014160e-01 -9.594767354428768158e-03 2.837269902229309082e-01 -2.235859185457229614e-01 4.851143807172775269e-02 1.429339200258255005e-01 7.225437462329864502e-02 -7.507138848304748535e-01
2.254268229007720947e-01 7.013357281684875488e-01 -1.186362653970718384e-02 1.914260089397430420e-01 -3.125901222229003906e-01 7.779865711927413940e-02 -9.384696930646896362e-02 -5.549359917640686035e-01
-1.381203383207321167e-01 2.316506057977676392e-01 -2.457896173000335693e-01 5.564455986022949219e-01 1.206868812441825867e-01 4.285488724708557129e-01 -1.449524015188217163e-01 -5.813653469085693359e-01
5.695285797119140625e-01 -2.209021598100662231e-01 1.176990345120429993e-01 -5.629527196288108826e-02 -4.946734607219696045e-01 3.251092433929443359e-01 4.339613765478134155e-02 -5.074802637100219727e-01
6.310099959373474121e-01 -3.018776476383209229e-01 -8.749201893806457520e-02 -2.788993716239929199e-01 9.317856281995773315e-02 4.605965316295623779e-01 2.335062175989151001e-01 -3.871692717075347900e-01
4.923316240310668945e-01 -9.180810302495956421e-02 -3.637153282761573792e-02 -3.617593348026275635e-01 3.716559112071990967e-01 1.922228634357452393e-01 4.645500183105468750e-01 -4.755035638809204102e-01
1.245950981974601746e-01 -2.911180853843688965e-01 -6.067048385739326477e-02 -3.059974014759063721e-01 -7.800228893756866455e-02 2.375328838825225830e-01 7.470090687274932861e-02 -8.569275140762329102e-01
6.950021386146545410e-01 9.917578846216201782e-02 -5.802108719944953918e-02 -4.688567519187927246e-01 4.094551503658294678e-02 1.468771696090698242e-01 3.193737864494323730e-01 -3.983641862869262695e-01
3.661157786846160889e-01 8.865209668874740601e-02 -6.363691687583923340e-01 -4.812936484813690186e-01 2.324799597263336182e-01 3.565266355872154236e-02 -4.902610927820205688e-02 -4.046840071678161621e-01
4.100345671176910400e-01 -1.226759105920791626e-01 2.529270946979522705e-01 4.168270826339721680e-01 -5.234763771295547485e-02 2.730309031903743744e-02 -1.358476132154464722e-01 -7.464349269866943359e-01
5.504404902458190918e-01 1.279376894235610962e-01 4.413964599370956421e-02 -4.727573692798614502e-01 1.366225183010101318e-01 1.977155953645706177e-01 6.179064046591520309e-03 -6.303999423980712891e-01
-1.562427878379821777e-01 4.039342105388641357e-01 -4.076968431472778320e-01 4.430842101573944092e-01 6.970113608986139297e-03 2.742570638656616211e-01 4.489817917346954346e-01 -4.159745275974273682e-01
5.467104911804199219e-01 1.710507422685623169e-01 -1.321429312229156494e-01 -4.508302807807922363e-01 1.403324604034423828e-01 -2.382189221680164337e-02 -7.715725153684616089e-02 -6.518633365631103516e-01
4.855238497257232666e-01 -1.734500825405120850e-01 -1.786585748195648193e-01 -4.976031780242919922e-01 1.092213168740272522e-01 3.566808998584747314e-01 4.198311567306518555e-01 -3.731555342674255371e-01
-9.991112351417541504e-02 9.367881715297698975e-02 -4.452117532491683960e-02 1.309882700443267822e-01 -2.923993766307830811e-01 2.573858499526977539e-01 6.029953956604003906e-01 -6.683963537216186523e-01
4.649951159954071045e-01 1.490711271762847900e-01 -4.254103899002075195e-01 -5.949862599372863770e-01 8.292051404714584351e-02 3.876121342182159424e-01 7.991162687540054321e-02 -2.511369287967681885e-01
7.583686113357543945e-01 -9.184807538986206055e-02 -2.224850952625274658e-01 -1.782582104206085205e-01 -8.993618935346603394e-02 -1.786922514438629150e-01 3.020948171615600586e-01 -4.515360295772552490e-01
4.518558681011199951e-01 7.822602987289428711e-02 -6.301310062408447266e-01 -4.196673631668090820e-01 1.907695233821868896e-01 -7.047709077596664429e-02 -5.756500735878944397e-02 -4.145445525646209717e-01
5.450001358985900879e-01 -4.921627417206764221e-02 1.860879063606262207e-01 -2.718011438846588135e-01 -1.799510866403579712e-01 1.423746794462203979e-01 1.134101524949073792e-01 -7.256261110305786133e-01
6.777618527412414551e-01 -6.356991361826658249e-03 1.050212085247039795e-01 -2.895902395248413086e-01 1.306134164333343506e-01 1.285572648048400879e-01 2.725377865135669708e-02 -6.413867473602294922e-01
6.170320510864257812e-01 -3.990904428064823151e-03 1.067940145730972290e-01 -3.287002742290496826e-01 -6.751956045627593994e-02 6.822913885116577148e-02 8.177835494279861450e-02 -6.956325769424438477e-01
7.940624952316284180e-01 9.448274038732051849e-03 -1.138510257005691528e-01 -1.068786457180976868e-01 -1.552774459123611450e-01 -1.991916596889495850e-01 1.579414308071136475e-01 -5.062177181243896484e-01
3.239879608154296875e-01 -6.178126484155654907e-02 -3.001314699649810791e-01 -5.269355773925781250e-01 -8.878341875970363617e-03 8.597184903919696808e-03 9.313901513814926147e-02 -7.173892855644226074e-01
6.676912307739257812e-01 1.113844439387321472e-01 -1.689542233943939209e-01 -3.450302779674530029e-01 3.711969554424285889e-01 1.753992736339569092e-01 4.059804975986480713e-01 -2.466141283512115479e-01
6.036898493766784668e-01 -3.695053160190582275e-01 -2.239208817481994629e-01 5.601863190531730652e-02 -5.042514801025390625e-01 6.580054014921188354e-02 1.654201298952102661e-01 -3.997284770011901855e-01
4.629878699779510498e-02 4.178409576416015625e-01 -1.214247867465019226e-01 2.033344004303216934e-03 -6.372548341751098633e-01 1.925574243068695068e-01 9.309404343366622925e-02 -5.972257852554321289e-01
4.337458610534667969e-01 -1.983119994401931763e-01 -4.492184221744537354e-01 -4.187573194503784180e-01 1.192410439252853394e-01 4.457970261573791504e-01 -6.534212827682495117e-02 -4.220887720584869385e-01
5.151299238204956055e-01 6.168506145477294922e-01 -1.723448485136032104e-01 1.234790310263633728e-01 3.611197471618652344e-01 -7.155011873692274094e-03 -2.822044193744659424e-01 -3.147833347320556641e-01
7.168721556663513184e-01 -1.415090858936309814e-01 -3.139458000659942627e-01 -1.467441916465759277e-01 -1.040262356400489807e-01 -2.264808714389801025e-01 2.337392121553421021e-01 -4.787740409374237061e-01
2.611069977283477783e-01 4.760037362575531006e-01 -1.026291325688362122e-01 3.035094439983367920e-01 -5.259887576103210449e-01 -1.000374779105186462e-01 -1.159318462014198303e-01 -5.499827265739440918e-01
3.364764451980590820e-01 -1.919271945953369141e-01 -4.895519018173217773e-01 4.637023806571960449e-01 3.664062544703483582e-02 -5.823264643549919128e-02 -2.455726712942123413e-01 -5.746539235115051270e-01
1.602821350097656250e-01 -1.624294370412826538e-01 -1.577764153480529785e-01 2.295866310596466064e-01 -4.784322157502174377e-02 -7.952550053596496582e-02 -2.692229151725769043e-01 -8.883854746818542480e-01
-2.945833206176757812e-01 1.812011450529098511e-01 -4.639396667480468750e-01 2.549377381801605225e-01 -3.439477458596229553e-02 4.467510879039764404e-01 4.022744596004486084e-01 -4.874004423618316650e-01
-3.129678070545196533e-01 4.407413005828857422e-01 -3.947840631008148193e-01 -2.902095764875411987e-02 -1.746953129768371582e-01 4.877186194062232971e-02 2.950329482555389404e-01 -6.566278338432312012e-01
5.605770945549011230e-01 2.504564076662063599e-02 -9.617008268833160400e-02 -3.109777569770812988e-01 4.375192224979400635e-01 6.355683505535125732e-02 4.662196934223175049e-01 -4.078564047813415527e-01
3.434927165508270264e-01 -8.707059174776077271e-02 -6.446517705917358398e-01 1.100086793303489685e-01 2.520989179611206055e-01 -4.892499744892120361e-02 -3.012586832046508789e-01 -5.385621786117553711e-01
2.080963999032974243e-01 -3.391372447367757559e-04 -4.066720902919769287e-01 -6.214504837989807129e-01 2.192600518465042114e-01 3.648515045642852783e-01 7.283140905201435089e-03 -4.731473028659820557e-01
3.546332663972862065e-05 -4.234513938426971436e-01 -3.251248002052307129e-01 4.105541110038757324e-02 -5.817508324980735779e-02 8.358160406351089478e-02 -6.746808439493179321e-02 -8.356884121894836426e-01
8.290321379899978638e-02 -1.397217810153961182e-01 -8.751414418220520020e-01 2.542128562927246094e-01 1.761379987001419067e-01 6.768100708723068237e-02 1.828411519527435303e-01 -2.721610963344573975e-01
3.448323011398315430e-01 1.135302633047103882e-01 -4.790854156017303467e-01 -2.052989602088928223e-01 5.154796242713928223e-01 -1.207119692116975784e-02 -2.713404893875122070e-01 -5.069915056228637695e-01
-2.197448611259460449e-01 3.466336131095886230e-01 -2.613231539726257324e-01 3.088824450969696045e-01 8.168234676122665405e-02 3.042411804199218750e-01 5.528472065925598145e-01 -5.128200650215148926e-01
3.423358500003814697e-01 2.956347167491912842e-01 -1.002283692359924316e-01 -6.659075021743774414e-01 3.268931806087493896e-02 1.551451086997985840e-01 1.382979601621627808e-01 -5.455846786499023438e-01
9.939852356910705566e-02 1.358440816402435303e-01 -3.186346888542175293e-01 7.373487949371337891e-01 1.378594487905502319e-01 3.709226548671722412e-01 -4.725236445665359497e-03 -4.121211469173431396e-01
1.700807660818099976e-01 7.589480876922607422e-01 -2.929212450981140137e-01 1.777635701000690460e-02 -3.215901851654052734e-01 1.912723779678344727e-01 -1.806969493627548218e-01 -3.691811263561248779e-01
6.055035591125488281e-01 -8.541679009795188904e-03 -1.537284851074218750e-01 -2.534288167953491211e-01 4.282553791999816895e-01 4.716696590185165405e-02 4.934952259063720703e-01 -3.409821093082427979e-01
3.013709485530853271e-01 2.998611032962799072e-01 -7.315011024475097656e-01 3.175352811813354492e-01 1.693172305822372437e-01 6.428594142198562622e-02 3.878898322582244873e-01 8.759316056966781616e-03
3.539833724498748779e-01 3.451697528362274170e-01 3.234840929508209229e-01 1.006112545728683472e-01 3.701933622360229492e-01 2.675033509731292725e-01 -7.360497862100601196e-02 -6.532765626907348633e-01
-1.165409460663795471e-01 2.012845426797866821e-01 -1.393529921770095825e-01 8.688045293092727661e-02 -2.457991689443588257e-01 3.649060726165771484e-01 6.178174614906311035e-01 -5.862281322479248047e-01
1.835592985153198242e-01 -2.683059275150299072e-01 -5.154000520706176758e-01 3.638446331024169922e-01 -1.129976585507392883e-01 -6.534053385257720947e-02 -1.983194202184677124e-01 -6.632715463638305664e-01
6.010328233242034912e-02 -6.582294404506683350e-02 -1.761045157909393311e-01 6.394275426864624023e-01 4.506567865610122681e-02 5.665172934532165527e-01 1.080745011568069458e-01 -4.663922190666198730e-01
3.763118386268615723e-02 -3.397143185138702393e-01 -6.259974837303161621e-01 -3.397486358880996704e-02 2.393863946199417114e-01 4.822850227355957031e-01 -7.554052025079727173e-02 -4.410669207572937012e-01
1.376986503601074219e-01 -2.408252507448196411e-01 -3.462093174457550049e-01 -9.131338447332382202e-03 2.831964194774627686e-01 5.887101888656616211e-01 -3.251181244850158691e-01 -5.202079415321350098e-01
4.256677925586700439e-01 7.932388782501220703e-02 -7.001415640115737915e-02 -4.386222660541534424e-01 3.618807792663574219e-01 1.410038620233535767e-01 -5.935727059841156006e-02 -6.788668036460876465e-01
2.043470889329910278e-01 -4.026126861572265625e-01 -3.429447412490844727e-01 -3.145400062203407288e-02 4.360677003860473633e-01 6.135880947113037109e-01 6.342129409313201904e-02 -3.269206583499908447e-01
4.840227961540222168e-01 4.572446346282958984e-01 -5.546885728836059570e-01 4.252807796001434326e-01 1.471542119979858398e-01 1.971999853849411011e-01 7.990192621946334839e-02 3.434704989194869995e-02
1.931111328303813934e-02 4.295395910739898682e-01 7.662102580070495605e-02 5.972993094474077225e-04 -3.928974866867065430e-01 6.768577545881271362e-02 3.556133806705474854e-01 -7.237685322761535645e-01
5.187406539916992188e-01 -4.296641051769256592e-01 -4.709394872188568115e-01 2.958430647850036621e-01 1.985365450382232666e-01 1.934226751327514648e-01 3.358598351478576660e-01 -2.176208198070526123e-01
2.082267254590988159e-01 -8.278112858533859253e-02 -6.629037857055664062e-01 -5.870213359594345093e-02 4.514869451522827148e-01 3.111017644405364990e-01 -2.445409297943115234e-01 -3.827225565910339355e-01
2.158909589052200317e-01 4.880304634571075439e-01 -5.339492112398147583e-02 2.130424827337265015e-01 -5.717113018035888672e-01 2.540183067321777344e-01 2.493555545806884766e-01 -4.619760215282440186e-01
2.011711895465850830e-01 -4.435188174247741699e-01 -4.581722915172576904e-01 3.529703617095947266e-01 1.123467087745666504e-01 -6.307522300630807877e-03 -1.486042048782110214e-02 -6.445377469062805176e-01
2.862638235092163086e-01 -7.550435513257980347e-02 -3.161463737487792969e-01 -4.316840469837188721e-01 2.774369716644287109e-01 5.002250075340270996e-01 -1.943481713533401489e-01 -5.109647512435913086e-01
-1.009974032640457153e-01 1.243007406592369080e-01 -2.594085633754730225e-01 1.707763820886611938e-01 -5.907233953475952148e-01 2.266932427883148193e-01 9.764228016138076782e-02 -6.841152310371398926e-01
3.786007761955261230e-01 -3.066669106483459473e-01 -5.917921662330627441e-01 -3.656834363937377930e-01 6.151196733117103577e-02 3.666772842407226562e-01 1.345889866352081299e-01 -3.497490286827087402e-01
5.400144457817077637e-01 9.094145148992538452e-03 1.314834058284759521e-01 -3.979111611843109131e-01 1.923179924488067627e-01 2.302642464637756348e-01 1.821653395891189575e-01 -6.399129629135131836e-01
4.838939309120178223e-01 -7.901728153228759766e-03 1.621852070093154907e-02 -5.198345780372619629e-01 1.012184172868728638e-01 1.656334102153778076e-01 3.728755414485931396e-01 -5.644268393516540527e-01
5.094796419143676758e-01 5.004088282585144043e-01 -3.072550594806671143e-01 -2.671806514263153076e-01 3.360892832279205322e-01 -1.835695505142211914e-01 -1.113966256380081177e-01 -4.064079225063323975e-01
2.037380188703536987e-01 -2.067449837923049927e-01 -2.252980172634124756e-01 -4.398573935031890869e-01 -2.189502716064453125e-01 3.743474483489990234e-01 -6.541031599044799805e-02 -6.922137141227722168e-01
-1.645381301641464233e-01 3.769055604934692383e-01 -1.078752800822257996e-01 -1.884692609310150146e-01 -3.465563654899597168e-01 3.627046942710876465e-01 5.209752917289733887e-01 -5.105295777320861816e-01
4.938831627368927002e-01 -2.766742408275604248e-01 -5.068735480308532715e-01 2.255673557519912720e-01 -2.383317202329635620e-01 -9.326584637165069580e-02 -2.124920189380645752e-01 -5.109560489654541016e-01
-4.166928678750991821e-02 4.638893306255340576e-01 -7.773126661777496338e-02 7.348705083131790161e-02 -3.249008953571319580e-01 2.641564607620239258e-01 5.111382603645324707e-01 -5.788148045539855957e-01
6.110371351242065430e-01 1.479504164308309555e-02 2.459549717605113983e-02 -2.938472926616668701e-01 -2.842391729354858398e-01 3.994836807250976562e-01 -2.020872831344604492e-01 -5.081785321235656738e-01
2.528815865516662598e-01 -1.943961828947067261e-01 -8.081834912300109863e-01 4.118772447109222412e-01 -3.267041966319084167e-02 1.342647224664688110e-01 1.057702153921127319e-01 -2.125461548566818237e-01
7.152783870697021484e-01 1.051605343818664551e-01 -3.380193114280700684e-01 -3.700652122497558594e-01 1.940082386136054993e-02 -1.725733578205108643e-01 2.233817279338836670e-01 -3.821717798709869385e-01
2.536830008029937744e-01 6.176424026489257812e-02 -5.891256332397460938e-01 -2.096495181322097778e-01 4.149731397628784180e-01 2.871806025505065918e-01 -3.595740795135498047e-01 -3.960295617580413818e-01
-1.034226715564727783e-01 4.158582687377929688e-01 -2.163157761096954346e-01 3.693369328975677490e-01 -4.335051029920578003e-02 5.634137988090515137e-01 4.884313344955444336e-01 -2.743788957595825195e-01
-1.905326843261718750e-01 4.356606304645538330e-01 -9.697876125574111938e-02 1.003157123923301697e-01 -5.565758049488067627e-02 2.339896708726882935e-01 5.599777698516845703e-01 -6.188740134239196777e-01
3.810536265373229980e-01 1.455055624246597290e-01 -5.949994549155235291e-02 5.152789950370788574e-01 4.922674000263214111e-01 -1.708655804395675659e-02 -1.872680038213729858e-01 -5.356165170669555664e-01
7.896654009819030762e-01 -2.817677520215511322e-02 -1.039129123091697693e-01 -3.245317935943603516e-01 -7.805706560611724854e-02 -7.626606151461601257e-03 2.019012421369552612e-01 -4.610863327980041504e-01
4.267906546592712402e-01 1.329697202891111374e-02 9.986673295497894287e-02 -3.878148496150970459e-01 -1.422330141067504883e-01 9.338897466659545898e-02 3.343803063035011292e-02 -7.919781208038330078e-01
7.288771867752075195e-01 -1.164589151740074158e-01 8.229894191026687622e-02 -3.093909323215484619e-01 1.863527111709117889e-02 2.696603536605834961e-01 3.197802007198333740e-01 -4.211368560791015625e-01
-1.470090299844741821e-01 -1.249637007713317871e-01 -5.407062917947769165e-02 4.095033407211303711e-01 2.563609182834625244e-01 4.610171318054199219e-01 2.174026370048522949e-01 -6.831062436103820801e-01
2.574737071990966797e-01 3.132970929145812988e-01 2.428480610251426697e-02 -1.823400557041168213e-01 5.296449065208435059e-01 1.160850897431373596e-01 -2.456460446119308472e-01 -6.688596010208129883e-01
5.910962447524070740e-02 -1.553213000297546387e-01 -7.866028696298599243e-02 5.530342459678649902e-01 2.145410180091857910e-01 5.323107838630676270e-01 3.132178485393524170e-01 -4.825546443462371826e-01
4.817370474338531494e-01 -1.929024159908294678e-01 -3.065949976444244385e-01 6.277631036937236786e-03 4.104602932929992676e-01 6.861475110054016113e-02 5.987769365310668945e-01 -3.239736557006835938e-01
-1.331213582307100296e-02 3.404430150985717773e-01 1.646208614110946655e-01 3.853324651718139648e-01 2.536972165107727051e-01 -2.893632091581821442e-02 2.674337923526763916e-01 -7.560554146766662598e-01
2.158525735139846802e-01 -2.683191299438476562e-01 -2.602671384811401367e-01 -4.392608106136322021e-01 -6.258972454816102982e-03 5.245905518531799316e-01 -5.622141063213348389e-02 -5.850881338119506836e-01
-3.672500327229499817e-02 -1.557603925466537476e-01 -3.812588155269622803e-01 -1.460260599851608276e-01 2.862426340579986572e-01 6.235612630844116211e-01 -2.382122725248336792e-01 -5.293387770652770996e-01
4.061275720596313477e-01 5.982762575149536133e-01 1.855858229100704193e-02 2.924694716930389404e-01 4.548408389091491699e-01 1.838315874338150024e-01 2.805848419666290283e-01 -2.680314779281616211e-01
5.432730913162231445e-01 -2.158908359706401825e-02 -1.609412729740142822e-01 -3.345178067684173584e-01 -5.322989225387573242e-01 3.934639394283294678e-01 3.840951249003410339e-02 -3.563042581081390381e-01
7.438441514968872070e-01 -1.533218920230865479e-01 -2.969045341014862061e-01 -8.661198616027832031e-02 -4.194731116294860840e-01 1.225524991750717163e-01 -1.862811669707298279e-02 -3.690671324729919434e-01
3.331862688064575195e-01 5.797446966171264648e-01 -4.555068165063858032e-02 2.124197036027908325e-01 -3.633333742618560791e-01 4.977962970733642578e-01 -1.854213178157806396e-01 -3.024775981903076172e-01
4.380806088447570801e-01 6.745693683624267578e-01 -6.365520507097244263e-02 2.395057231187820435e-01 3.109622001647949219e-01 -2.625415287911891937e-02 -4.531197994947433472e-02 -4.383911192417144775e-01
-2.773920074105262756e-02 2.006498128175735474e-01 3.625505790114402771e-02 3.952277898788452148e-01 -8.809525519609451294e-02 7.789242863655090332e-01 5.186409689486026764e-03 -4.323654770851135254e-01
4.287902116775512695e-01 1.229292973875999451e-01 -9.294519573450088501e-02 -4.159122407436370850e-01 4.784003496170043945e-01 2.871919274330139160e-01 -1.049603819847106934e-01 -5.450163483619689941e-01
4.385218322277069092e-01 2.618167735636234283e-02 -6.231034398078918457e-01 -4.021400213241577148e-01 -1.081772446632385254e-01 2.708593904972076416e-01 -1.792310178279876709e-01 -3.739619851112365723e-01
4.923460781574249268e-01 1.006130203604698181e-01 2.099639326333999634e-01 -4.014804065227508545e-01 -4.656021669507026672e-02 1.443448364734649658e-01 1.638194918632507324e-01 -7.016843557357788086e-01
5.336364507675170898e-01 2.244951874017715454e-01 -3.349914550781250000e-01 2.193696647882461548e-01 4.604420661926269531e-01 -6.510809808969497681e-02 5.067743062973022461e-01 -1.772725284099578857e-01
6.496581435203552246e-01 4.327702522277832031e-01 -4.378125369548797607e-01 3.318796157836914062e-01 8.823271840810775757e-02 1.742739528417587280e-01 2.152181118726730347e-01 6.599400192499160767e-02
2.103308737277984619e-01 -3.923679143190383911e-02 -3.015420958399772644e-02 -5.616957545280456543e-01 -4.185401648283004761e-02 3.080546557903289795e-01 1.824822425842285156e-01 -7.126435041427612305e-01
-2.029971480369567871e-01 3.759518563747406006e-01 -6.775155663490295410e-02 -7.812883704900741577e-02 8.858546614646911621e-03 2.907550036907196045e-01 5.494737625122070312e-01 -6.482434272766113281e-01
-1.171833798289299011e-01 3.640468418598175049e-01 -1.709941476583480835e-01 -1.301477849483489990e-02 -4.577798843383789062e-01 8.271444588899612427e-03 2.128784060478210449e-01 -7.545738220214843750e-01
2.509712576866149902e-01 2.809099555015563965e-01 -8.262638747692108154e-02 1.692836731672286987e-01 7.761555910110473633e-01 1.847989261150360107e-01 2.154740877449512482e-02 -4.307973980903625488e-01
-1.804914176464080811e-01 2.467534840106964111e-01 -6.560150533914566040e-02 -1.371985226869583130e-01 8.881499990820884705e-03 3.132960796356201172e-01 6.112315654754638672e-01 -6.415381431579589844e-01
3.665312826633453369e-01 -1.628236919641494751e-01 -9.246562421321868896e-02 -3.830662369728088379e-01 2.361750453710556030e-01 7.030333876609802246e-01 -4.003646224737167358e-02 -3.636150062084197998e-01
1.636137217283248901e-01 4.517309069633483887e-01 8.343634009361267090e-02 2.508311867713928223e-01 -4.994549155235290527e-01 3.229998648166656494e-01 2.330875545740127563e-01 -5.396090149879455566e-01
-2.154046595096588135e-01 -1.540643125772476196e-01 -3.448135852813720703e-01 4.586178660392761230e-01 -9.983383119106292725e-03 4.823347926139831543e-01 2.713302373886108398e-01 -5.424679517745971680e-01
4.551379382610321045e-01 6.239535212516784668e-01 1.065478250384330750e-01 2.722190618515014648e-01 3.557984530925750732e-01 2.725983560085296631e-01 2.555144727230072021e-01 -2.277843952178955078e-01
3.134298324584960938e-01 2.422218620777130127e-01 -4.975419640541076660e-01 -5.129840970039367676e-01 3.012179732322692871e-01 -9.302916936576366425e-03 -8.864806592464447021e-02 -4.834380447864532471e-01
8.921477943658828735e-02 -2.465329766273498535e-01 -2.740467786788940430e-01 -3.833095431327819824e-01 -1.038096323609352112e-01 -5.619859788566827774e-03 1.096217259764671326e-01 -8.284982442855834961e-01
7.928167469799518585e-03 2.167333066463470459e-01 -1.604615449905395508e-01 3.007436692714691162e-01 -6.138745546340942383e-01 2.511930465698242188e-01 4.941117763519287109e-02 -6.280030608177185059e-01
-7.473459839820861816e-02 9.292930364608764648e-02 9.389811009168624878e-02 7.894704490900039673e-02 6.626675277948379517e-02 5.975018441677093506e-02 2.804825007915496826e-01 -9.402647018432617188e-01
6.622925996780395508e-01 -1.859290152788162231e-01 -3.802239596843719482e-01 -1.502901166677474976e-01 -4.258069097995758057e-01 2.569483816623687744e-01 -1.094593703746795654e-01 -3.167430758476257324e-01
7.567584514617919922e-01 -1.081282272934913635e-01 -1.717386692762374878e-01 8.352822065353393555e-02 -1.850913017988204956e-01 -2.776652276515960693e-01 1.142584756016731262e-01 -5.047197341918945312e-01
2.026530914008617401e-02 -5.082481727004051208e-02 -2.654252350330352783e-01 6.037917137145996094e-01 8.774439990520477295e-02 5.473501682281494141e-01 3.020175099372863770e-01 -4.043330550193786621e-01
5.023275613784790039e-01 -1.660129129886627197e-01 6.468147784471511841e-02 3.066301941871643066e-01 3.346059471368789673e-02 3.454101681709289551e-01 -4.623393118381500244e-01 -5.363910794258117676e-01
5.774371623992919922e-01 -2.829276323318481445e-01 -3.228707611560821533e-01 2.369759604334831238e-02 -5.377256274223327637e-01 1.564825773239135742e-01 -5.922199785709381104e-02 -4.056698679924011230e-01
4.159882664680480957e-01 5.636877194046974182e-02 -7.199297547340393066e-01 -3.823034465312957764e-01 2.354774177074432373e-01 4.988459870219230652e-02 -6.794068217277526855e-02 -3.110749125480651855e-01
7.288102805614471436e-02 -2.013173997402191162e-01 -7.015723269432783127e-03 5.715828537940979004e-01 1.783949881792068481e-01 3.947235941886901855e-01 3.238520622253417969e-01 -5.786983370780944824e-01
4.761736094951629639e-01 5.611414909362792969e-01 -4.296672046184539795e-01 -4.389789402484893799e-01 7.819423079490661621e-02 1.402332335710525513e-01 -7.649733871221542358e-02 -2.223307341337203979e-01
3.011208176612854004e-01 1.978569477796554565e-02 -1.864355355501174927e-01 -5.514850616455078125e-01 1.536585539579391479e-01 4.767203032970428467e-01 -1.708868145942687988e-01 -5.384843349456787109e-01
2.748077213764190674e-01 -2.328038215637207031e-01 -8.007966279983520508e-01 2.546898424625396729e-01 2.919094264507293701e-01 1.255600750446319580e-01 1.578120887279510498e-01 -1.956010758876800537e-01
-3.143459260463714600e-01 2.885984480381011963e-01 -4.472115039825439453e-01 1.293655019253492355e-02 -7.848222553730010986e-02 3.091006577014923096e-01 4.667950868606567383e-01 -5.460144281387329102e-01
4.522603452205657959e-01 -3.151136264204978943e-02 -5.408437252044677734e-01 -5.481958389282226562e-01 2.147132307291030884e-01 1.683498322963714600e-01 1.059030890464782715e-01 -3.402616381645202637e-01
1.417646706104278564e-01 5.126661434769630432e-02 -1.612295508384704590e-01 5.678309202194213867e-01 -1.034187525510787964e-01 7.199787497520446777e-01 1.109243929386138916e-01 -2.957676649093627930e-01
-2.213177829980850220e-01 4.087763726711273193e-01 -2.928393781185150146e-01 -2.989079616963863373e-02 -2.698724567890167236e-01 2.694598734378814697e-01 5.402365326881408691e-01 -5.098792314529418945e-01
3.112892247736454010e-02 3.226305544376373291e-01 -2.346367985010147095e-01 6.635267734527587891e-01 -8.504906296730041504e-02 5.141356587409973145e-01 1.176514253020286560e-01 -3.379462361335754395e-01
2.018150538206100464e-01 -2.086927145719528198e-01 -4.213017821311950684e-01 -3.825066685676574707e-01 6.930125504732131958e-02 5.400648713111877441e-01 -2.080997526645660400e-01 -5.021286606788635254e-01
2.301070094108581543e-01 4.780385494232177734e-01 5.637004226446151733e-02 1.535305380821228027e-01 -4.887000322341918945e-01 5.628228187561035156e-01 2.701799152418971062e-03 -3.690204024314880371e-01
3.945033252239227295e-01 2.876397073268890381e-01 -4.067816138267517090e-01 1.527508497238159180e-01 -1.803812682628631592e-01 1.761236041784286499e-02 7.341715097427368164e-01 -3.116052225232124329e-02
7.321563363075256348e-02 3.284060359001159668e-01 -3.154481947422027588e-01 1.925687491893768311e-01 -5.755327939987182617e-01 2.007509581744670868e-02 -1.843927353620529175e-01 -6.201265454292297363e-01
3.944684267044067383e-01 -2.751877903938293457e-01 -7.608242332935333252e-02 1.817604303359985352e-01 1.392372548580169678e-01 1.782786399126052856e-01 7.625117897987365723e-01 -3.118436932563781738e-01
3.410146236419677734e-01 -4.607552886009216309e-01 -6.820255517959594727e-01 1.439074575901031494e-01 -1.129226461052894592e-01 2.752799689769744873e-01 1.338223069906234741e-01 -2.812582254409790039e-01
7.048843894153833389e-03 -1.997601538896560669e-01 -6.075446605682373047e-01 -2.398085296154022217e-01 1.543598771095275879e-01 3.488088250160217285e-01 -2.406748235225677490e-01 -5.744637250900268555e-01
-1.268888860940933228e-01 5.570587143301963806e-02 -4.547670185565948486e-01 3.231221735477447510e-01 -2.060782164335250854e-01 6.966058015823364258e-01 3.076726794242858887e-01 -2.172206342220306396e-01
4.868927896022796631e-01 1.938072890043258667e-01 -2.554208934307098389e-01 2.605040669441223145e-01 -3.948498368263244629e-01 1.965064406394958496e-01 6.306682825088500977e-01 2.955496078357100487e-03
1.505841910839080811e-01 1.770748756825923920e-02 -1.854752302169799805e-01 5.032898187637329102e-01 1.485977470874786377e-01 7.895897030830383301e-01 3.623505309224128723e-02 -2.060653865337371826e-01
2.255657613277435303e-01 6.829996109008789062e-01 -2.926198840141296387e-01 2.764715440571308136e-02 4.127984344959259033e-01 7.823723554611206055e-02 -2.482908964157104492e-01 -3.975789546966552734e-01
2.256132811307907104e-01 5.370310544967651367e-01 3.507201373577117920e-01 3.336223587393760681e-02 2.529640793800354004e-01 2.576442658901214600e-01 3.309004902839660645e-01 -5.447129011154174805e-01
5.065691471099853516e-01 5.587633252143859863e-01 -5.341821312904357910e-01 2.280485928058624268e-01 2.045009136199951172e-01 1.042494475841522217e-01 1.900890320539474487e-01 7.065568119287490845e-02
2.810956537723541260e-01 -8.851855993270874023e-02 -6.981739401817321777e-01 -2.775335013866424561e-01 2.233009785413742065e-01 1.698080152273178101e-01 -2.273235619068145752e-01 -4.672301411628723145e-01
3.531850576400756836e-01 -9.675259701907634735e-03 -5.240184068679809570e-02 -6.016564369201660156e-01 -1.927954331040382385e-02 2.266521304845809937e-01 4.894720911979675293e-01 -4.680858850479125977e-01
-1.272085309028625488e-01 2.829494476318359375e-01 -2.065514624118804932e-01 5.138612166047096252e-02 -3.523407876491546631e-01 1.350446790456771851e-01 5.414196252822875977e-01 -6.503362655639648438e-01
3.065750896930694580e-01 -3.118184506893157959e-01 -5.899990797042846680e-01 -4.485646486282348633e-01 -8.793734945356845856e-03 3.563883304595947266e-01 1.627099364995956421e-01 -3.254340589046478271e-01
4.058813750743865967e-01 6.076323390007019043e-01 -4.929357394576072693e-02 1.306278258562088013e-01 -3.596014976501464844e-01 4.210320115089416504e-01 -2.244576513767242432e-01 -2.993117272853851318e-01
3.886622488498687744e-01 -1.038322597742080688e-01 -2.030356526374816895e-01 -1.787587702274322510e-01 5.042713284492492676e-01 2.408742010593414307e-01 6.188095808029174805e-01 -2.640970051288604736e-01
2.170944362878799438e-01 -1.434425562620162964e-01 -8.128028512001037598e-01 9.204658865928649902e-02 -4.685022309422492981e-02 2.915752530097961426e-01 -2.362536191940307617e-01 -3.466216623783111572e-01
1.954988241195678711e-01 5.933446884155273438e-01 6.471253931522369385e-03 2.576332390308380127e-01 -4.236692190170288086e-01 2.263342142105102539e-01 3.591345846652984619e-01 -4.284917712211608887e-01
4.500406980514526367e-01 -3.117733001708984375e-01 -2.567273378372192383e-01 4.740702211856842041e-01 -2.206839472055435181e-01 -1.175264865159988403e-01 4.010172784328460693e-01 -4.316022992134094238e-01
-1.521675586700439453e-01 2.221199423074722290e-01 -2.842831052839756012e-02 1.680043041706085205e-01 -2.283097058534622192e-01 1.436022520065307617e-01 4.412694871425628662e-01 -7.943604588508605957e-01
5.363634824752807617e-01 1.566920131444931030e-01 -3.371329009532928467e-01 3.238825201988220215e-01 3.645350933074951172e-01 -1.623737439513206482e-02 5.609859824180603027e-01 -1.461118012666702271e-01
2.544795274734497070e-01 -3.256121277809143066e-01 -7.243401557207107544e-02 -2.523436844348907471e-01 4.091605842113494873e-01 5.153870582580566406e-01 2.367952316999435425e-01 -5.207539200782775879e-01
-2.777175605297088623e-01 3.230057656764984131e-01 -4.947963058948516846e-01 4.566724598407745361e-02 -5.971511453390121460e-02 3.437487185001373291e-01 4.893988966941833496e-01 -4.586840271949768066e-01
4.584767296910285950e-02 -3.114936947822570801e-01 -4.593061506748199463e-01 -1.197128668427467346e-01 3.940799534320831299e-01 4.292613267898559570e-01 -1.219939813017845154e-01 -5.666828751564025879e-01
1.650191694498062134e-01 -3.737206459045410156e-01 -3.867541551589965820e-01 1.031850650906562805e-01 5.265450477600097656e-01 2.085567116737365723e-01 -5.436521396040916443e-02 -5.909099578857421875e-01
2.442283034324645996e-01 4.562997519969940186e-01 2.525895237922668457e-01 1.396113038063049316e-01 -3.705137073993682861e-01 4.117084741592407227e-01 2.984462678432464600e-01 -5.029869675636291504e-01
1.723800748586654663e-01 5.629492998123168945e-01 -1.641236245632171631e-01 1.358491927385330200e-01 -5.875130295753479004e-01 2.163289040327072144e-01 1.032599732279777527e-01 -4.531548321247100830e-01
8.343409746885299683e-02 -4.395677149295806885e-02 -1.080314069986343384e-01 5.619208216667175293e-01 1.571007422171533108e-03 7.108804583549499512e-01 2.414091490209102631e-03 -3.978961706161499023e-01
1.888170838356018066e-01 -3.536028563976287842e-01 -4.652999043464660645e-01 1.824609190225601196e-01 4.569355547428131104e-01 1.374783664941787720e-01 -7.012021541595458984e-02 -5.974193811416625977e-01
3.832747042179107666e-01 2.326375544071197510e-01 -7.165123522281646729e-02 6.250330712646245956e-03 6.958302855491638184e-01 4.631578326225280762e-01 -9.973561763763427734e-02 -2.918306291103363037e-01
2.588351368904113770e-01 -3.106590509414672852e-01 -1.927611827850341797e-01 3.911428749561309814e-01 -3.709942474961280823e-02 -1.246364936232566833e-01 9.958083927631378174e-02 -7.870951890945434570e-01
1.728485822677612305e-01 3.487036377191543579e-02 -1.521062850952148438e-01 -6.739972233772277832e-01 -1.653795838356018066e-01 2.133003920316696167e-01 1.620548367500305176e-01 -6.264101862907409668e-01
2.090054750442504883e-01 6.719080805778503418e-01 -1.299381852149963379e-01 1.353472024202346802e-01 3.101804852485656738e-01 -1.625829339027404785e-01 -1.230096295475959778e-01 -5.760877728462219238e-01
-2.487961351871490479e-01 2.062623649835586548e-01 -2.818083763122558594e-01 3.120198249816894531e-01 2.455475181341171265e-01 4.773851335048675537e-01 4.081544578075408936e-01 -5.138128995895385742e-01
2.960453033447265625e-01 -4.421564042568206787e-01 -1.876313239336013794e-01 4.630120396614074707e-01 7.686587423086166382e-02 5.791362375020980835e-02 2.726864814758300781e-01 -6.193938255310058594e-01
1.852999925613403320e-01 -2.048955261707305908e-01 -3.021691143512725830e-01 3.144725412130355835e-02 5.861155390739440918e-01 2.935476303100585938e-01 -1.773018985986709595e-01 -6.084808707237243652e-01
1.166991591453552246e-01 7.701435685157775879e-01 -1.638121157884597778e-01 3.205573260784149170e-01 -2.262401878833770752e-01 2.763273119926452637e-01 1.371652036905288696e-01 -3.425101935863494873e-01
5.216069817543029785e-01 -2.812245488166809082e-01 -2.196222692728042603e-01 -1.910079270601272583e-01 1.420514732599258423e-01 7.206722497940063477e-01 9.533855319023132324e-02 -1.244361698627471924e-01
-9.074211120605468750e-03 6.392430663108825684e-01 1.487512141466140747e-01 3.383150696754455566e-02 2.282830178737640381e-01 6.671620160341262817e-02 1.410363465547561646e-01 -7.011126875877380371e-01
-2.853224873542785645e-01 2.519413530826568604e-01 -4.873847961425781250e-01 -1.881242841482162476e-01 -3.152922987937927246e-01 1.564681231975555420e-01 3.965933024883270264e-01 -5.486384630203247070e-01
4.612218737602233887e-01 -2.308119386434555054e-01 -5.808784812688827515e-02 5.880919694900512695e-01 1.444728672504425049e-01 -1.330819129943847656e-01 2.059955298900604248e-01 -5.511412024497985840e-01
4.810034334659576416e-01 3.767901957035064697e-01 1.789792329072952271e-01 5.385386347770690918e-01 2.535388469696044922e-01 1.075134426355361938e-01 2.066748589277267456e-01 -4.313372373580932617e-01
2.183641940355300903e-01 4.733584225177764893e-01 9.852751344442367554e-02 -2.826533652842044830e-02 -5.106800794601440430e-01 3.404219746589660645e-01 4.028802812099456787e-01 -4.227865934371948242e-01
2.208467572927474976e-01 -3.100468516349792480e-01 -1.619793921709060669e-01 -3.184922039508819580e-01 4.307534992694854736e-01 5.312859416007995605e-01 2.576464414596557617e-01 -4.395770132541656494e-01
2.233490049839019775e-01 4.487562179565429688e-01 1.953888535499572754e-01 -1.406234502792358398e-02 -4.546994268894195557e-01 4.244839549064636230e-01 3.287132382392883301e-01 -4.640777111053466797e-01
1.714990288019180298e-01 4.916418194770812988e-01 1.138927862048149109e-01 6.065147370100021362e-02 -4.678156077861785889e-01 1.640158444643020630e-01 4.059613943099975586e-01 -5.492439866065979004e-01
3.637844324111938477e-01 -1.754042804241180420e-01 -7.461104393005371094e-01 -3.161967992782592773e-01 -8.973873220384120941e-03 1.900749504566192627e-01 -6.612211465835571289e-03 -3.794476687908172607e-01
3.468286097049713135e-01 5.022044181823730469e-01 -1.008112505078315735e-01 -3.102909587323665619e-02 4.776994287967681885e-01 9.765806794166564941e-02 -2.452556937932968140e-01 -5.643498301506042480e-01
4.842975735664367676e-01 4.482007324695587158e-01 -5.459063053131103516e-01 3.926520943641662598e-01 5.711778625845909119e-02 3.183600604534149170e-01 -1.626538857817649841e-02 8.661705255508422852e-02
4.565383493900299072e-01 4.319242835044860840e-01 -6.246106624603271484e-01 4.109305739402770996e-01 -3.614696487784385681e-02 4.250597208738327026e-02 2.067757546901702881e-01 1.192332245409488678e-02
2.527629733085632324e-01 5.702857971191406250e-01 -1.174341305159032345e-03 6.744217872619628906e-02 -3.826854526996612549e-01 -3.447202220559120178e-02 4.462980329990386963e-01 -5.094277858734130859e-01
3.319216370582580566e-01 4.873603880405426025e-01 3.740952014923095703e-01 7.137648761272430420e-02 3.642587661743164062e-01 3.805423676967620850e-01 6.602828949689865112e-02 -4.747731685638427734e-01
4.404448270797729492e-01 5.257059335708618164e-01 1.731815785169601440e-01 2.413068860769271851e-01 4.233286678791046143e-01 1.149056255817413330e-01 -8.527905680239200592e-03 -4.989364445209503174e-01
5.014911890029907227e-01 -2.001971304416656494e-01 -2.348250299692153931e-01 -3.297145068645477295e-01 1.033826991915702820e-01 3.498640954494476318e-01 -1.663792878389358521e-01 -6.195146441459655762e-01
2.879548370838165283e-01 3.332028388977050781e-01 4.268175065517425537e-01 6.396302580833435059e-02 3.190132081508636475e-01 2.510131001472473145e-01 5.627875775098800659e-02 -6.721972227096557617e-01
3.736075460910797119e-01 5.772523880004882812e-01 -5.795280635356903076e-02 1.277391910552978516e-01 -4.189876317977905273e-01 3.603982329368591309e-01 -2.362915724515914917e-01 -3.824265897274017334e-01
4.970366060733795166e-01 2.244501113891601562e-01 -1.550783663988113403e-01 2.505606412887573242e-01 1.247197762131690979e-02 2.113295942544937134e-01 7.555333375930786133e-01 -1.003290899097919464e-02
2.396536469459533691e-01 -7.988595217466354370e-02 -7.536571025848388672e-01 2.498569488525390625e-01 3.901781141757965088e-01 -8.544588834047317505e-02 9.966969490051269531e-03 -3.822534084320068359e-01
3.241994185373187065e-03 3.465768992900848389e-01 1.836000978946685791e-01 2.194727510213851929e-01 -1.879075765609741211e-01 5.488758534193038940e-02 3.756729960441589355e-01 -7.864760756492614746e-01
1.922508627176284790e-01 -2.277392894029617310e-01 -2.014115899801254272e-01 -3.959950804710388184e-01 4.276771247386932373e-01 4.595054686069488525e-01 3.917811512947082520e-01 -4.077380001544952393e-01
5.139579176902770996e-01 6.229259967803955078e-01 -4.497821629047393799e-01 2.959333956241607666e-01 1.323111057281494141e-01 9.584320336580276489e-02 1.703293472528457642e-01 4.717820510268211365e-02
5.313870906829833984e-01 2.360685542225837708e-02 -1.403184980154037476e-01 -4.411017000675201416e-01 3.784493505954742432e-01 2.556263804435729980e-01 4.434413313865661621e-01 -3.124124407768249512e-01
-1.998244524002075195e-01 5.051811784505844116e-02 -3.025098741054534912e-01 4.180732369422912598e-01 2.222743481397628784e-01 5.268928408622741699e-01 3.011541962623596191e-01 -5.229769349098205566e-01
-2.287872834131121635e-03 -3.607309460639953613e-01 -7.626523375511169434e-01 -5.643249675631523132e-02 1.068999618291854858e-01 3.760322630405426025e-01 1.882772743701934814e-01 -3.110763728618621826e-01
-1.801652759313583374e-01 6.041327118873596191e-01 -2.605182826519012451e-01 1.575762629508972168e-01 1.815824657678604126e-01 2.400167435407638550e-01 4.277279376983642578e-01 -4.861406683921813965e-01
6.708698868751525879e-01 -9.491896629333496094e-02 -2.713294699788093567e-02 -3.137512207031250000e-01 3.044547326862812042e-02 -4.304882511496543884e-02 2.293592542409896851e-01 -6.215803623199462891e-01
4.262467026710510254e-01 3.985034823417663574e-01 3.430526852607727051e-01 -6.759359966963529587e-03 3.505897819995880127e-01 2.601080238819122314e-01 -7.093073427677154541e-02 -5.883684754371643066e-01
1.933446526527404785e-01 -1.941430717706680298e-01 -6.019265651702880859e-01 -1.156587675213813782e-01 6.740796566009521484e-02 5.104846954345703125e-01 -2.344643920660018921e-01 -4.786667823791503906e-01
1.651311814785003662e-01 -1.975771933794021606e-01 -7.589387893676757812e-01 3.952718377113342285e-01 2.487255819141864777e-02 -9.177504479885101318e-02 3.265911340713500977e-01 -2.928546369075775146e-01
1.598228216171264648e-01 5.997779220342636108e-02 -7.511478066444396973e-01 3.563882410526275635e-01 -1.459455639123916626e-01 5.862705782055854797e-02 -3.480908274650573730e-01 -3.656763732433319092e-01
-2.853289842605590820e-01 3.605903089046478271e-01 -3.313243687152862549e-01 -1.067047342658042908e-01 -6.644409894943237305e-02 5.592800676822662354e-02 4.716095626354217529e-01 -6.613940000534057617e-01
2.666464149951934814e-01 -3.838765025138854980e-01 -7.609685063362121582e-01 -2.148583531379699707e-01 -5.296080559492111206e-02 2.152863591909408569e-01 2.338356673717498779e-01 -2.290615439414978027e-01
-2.494118511676788330e-01 2.536126375198364258e-01 -4.578607678413391113e-01 3.522164523601531982e-01 -7.096519693732261658e-03 6.319582462310791016e-01 1.894630938768386841e-01 -3.232084214687347412e-01
2.829125225543975830e-01 -3.332982063293457031e-01 -4.141635000705718994e-01 -3.654362261295318604e-01 3.643327057361602783e-01 3.826015889644622803e-01 2.320736646652221680e-01 -4.133004546165466309e-01
6.793037056922912598e-02 -1.457453966140747070e-01 7.239638268947601318e-02 5.082249641418457031e-01 2.554069757461547852e-01 4.727438837289810181e-02 3.534398674964904785e-01 -7.198767662048339844e-01
4.166433513164520264e-01 -2.773186564445495605e-01 -2.645043730735778809e-01 2.825448215007781982e-01 3.344160914421081543e-01 1.324890851974487305e-01 6.603526473045349121e-01 -1.850825399160385132e-01
5.386101603507995605e-01 3.566728830337524414e-01 -4.712807536125183105e-01 2.268471866846084595e-01 -2.000951021909713745e-02 -8.893600851297378540e-02 5.484474301338195801e-01 -3.727747593075037003e-03
-1.064992025494575500e-01 3.533311486244201660e-01 1.420457265339791775e-04 8.417232334613800049e-02 -1.278149932622909546e-01 3.710000216960906982e-01 5.829958319664001465e-01 -6.023852825164794922e-01
1.502854377031326294e-01 -1.692308634519577026e-01 -5.654206871986389160e-01 -7.854087278246879578e-03 5.565304756164550781e-01 4.122822880744934082e-01 -1.429904103279113770e-01 -3.589759767055511475e-01
4.505586326122283936e-01 1.634628027677536011e-01 -4.434210360050201416e-01 1.757500767707824707e-01 -3.550299108028411865e-01 7.754243910312652588e-03 6.442541480064392090e-01 -3.995694592595100403e-02
4.889709353446960449e-01 9.513188153505325317e-02 -5.431915521621704102e-01 -1.683003008365631104e-01 2.978502810001373291e-01 -1.244600117206573486e-01 5.429151654243469238e-01 -1.717944890260696411e-01
3.669179379940032959e-01 6.344224810600280762e-01 2.614464163780212402e-01 2.049586921930313110e-01 2.828516364097595215e-01 3.642827868461608887e-01 1.797723025083541870e-01 -3.278598785400390625e-01
1.614645868539810181e-01 2.094199657440185547e-01 -9.859217703342437744e-02 4.180437922477722168e-01 2.033656537532806396e-01 8.166998028755187988e-01 1.402646750211715698e-01 -1.325186192989349365e-01
3.582053482532501221e-01 3.166508674621582031e-01 -7.497670501470565796e-02 -9.244219958782196045e-02 7.378697395324707031e-01 3.705011606216430664e-01 7.857814431190490723e-02 -2.633567750453948975e-01
2.069557756185531616e-01 5.227146744728088379e-01 -3.548120334744453430e-02 1.866295039653778076e-01 -4.876866340637207031e-01 5.253164172172546387e-01 -5.520521849393844604e-02 -3.619474470615386963e-01
7.507390528917312622e-02 6.810448169708251953e-01 -2.104263752698898315e-01 1.922427564859390259e-01 4.150149226188659668e-01 -1.336225569248199463e-01 1.438101008534431458e-02 -5.089265704154968262e-01
3.087515234947204590e-01 -1.523603945970535278e-01 -6.646370887756347656e-01 -4.158673584461212158e-01 3.058748841285705566e-01 2.025742381811141968e-01 2.060402557253837585e-02 -3.629745543003082275e-01
2.370103448629379272e-01 5.879430770874023438e-01 -3.897794336080551147e-02 2.689761221408843994e-01 -4.019956290721893311e-01 4.862298071384429932e-01 -2.428785152733325958e-02 -3.545022606849670410e-01
6.250463128089904785e-01 2.649062275886535645e-01 -1.102303713560104370e-01 -4.353935718536376953e-01 1.835746914148330688e-01 2.528142929077148438e-01 4.650141000747680664e-01 -1.535277515649795532e-01
-3.333517313003540039e-01 3.962562084197998047e-01 -4.868973791599273682e-01 -8.942101150751113892e-02 3.046840056777000427e-02 2.698311507701873779e-01 4.180895090103149414e-01 -4.881151616573333740e-01
3.052520155906677246e-01 5.372763872146606445e-01 -5.108107998967170715e-02 2.921844720840454102e-01 -5.329283475875854492e-01 3.079192042350769043e-01 9.142589569091796875e-02 -3.781386315822601318e-01
6.783717870712280273e-01 -2.684950642287731171e-02 -3.858378827571868896e-01 -9.837562590837478638e-02 -1.123092696070671082e-01 -3.529066741466522217e-01 1.655188351869583130e-01 -4.647462666034698486e-01
2.916174829006195068e-01 -4.868595004081726074e-01 -3.567230999469757080e-01 3.040117323398590088e-01 1.547008603811264038e-01 -6.732082925736904144e-03 1.423448882997035980e-02 -6.588417291641235352e-01
4.414062798023223877e-01 2.772433757781982422e-01 -3.764962255954742432e-01 2.436660826206207275e-01 -2.866504788398742676e-01 -8.022808283567428589e-02 6.480031609535217285e-01 -1.366048157215118408e-01
7.322293240576982498e-03 -3.102452754974365234e-01 -7.751435637474060059e-01 -3.497215732932090759e-02 1.345133781433105469e-01 4.519024789333343506e-01 7.899285852909088135e-02 -2.703224718570709229e-01
3.793246746063232422e-01 6.045098304748535156e-01 -5.646450445055961609e-02 2.088468968868255615e-01 -3.408450186252593994e-01 4.837472438812255859e-01 -1.781760752201080322e-01 -2.488818019628524780e-01
5.074299573898315430e-01 -4.961002245545387268e-02 -4.444399848580360413e-02 -1.158546432852745056e-01 5.084201097488403320e-01 6.262732297182083130e-02 5.290400385856628418e-01 -4.270355999469757080e-01
-8.553407341241836548e-02 5.352466106414794922e-01 -1.870819479227066040e-01 2.857854962348937988e-01 -1.147844493389129639e-01 6.169114708900451660e-01 3.437648713588714600e-01 -2.785542905330657959e-01
3.040518760681152344e-01 -9.917046129703521729e-02 -7.334020733833312988e-01 -1.513159424066543579e-01 1.480687260627746582e-01 2.468932718038558960e-01 -3.453536033630371094e-01 -3.671412765979766846e-01
5.294283628463745117e-01 3.847401142120361328e-01 -3.138578236103057861e-01 -3.929499089717864990e-01 2.172553390264511108e-01 -5.421060323715209961e-02 -2.105649709701538086e-01 -4.735904633998870850e-01
-5.495743080973625183e-02 -2.309040427207946777e-01 -2.092529237270355225e-01 4.882723093032836914e-01 2.916541099548339844e-01 7.102105766534805298e-02 9.714940190315246582e-02 -7.496147155761718750e-01
2.828317508101463318e-02 -3.951940238475799561e-01 -6.698697805404663086e-01 8.354191482067108154e-02 2.704686820507049561e-01 3.937304615974426270e-01 5.583375692367553711e-02 -3.949969708919525146e-01
3.483122289180755615e-01 -3.419486582279205322e-01 3.754309844225645065e-03 -3.523512482643127441e-01 -1.011699214577674866e-01 4.662492275238037109e-01 1.280537843704223633e-01 -6.273458003997802734e-01
2.130609750747680664e-01 3.693680465221405029e-01 -8.677451871335506439e-03 -2.398241311311721802e-03 7.298092246055603027e-01 2.911919355392456055e-01 3.683537244796752930e-02 -4.464528262615203857e-01
1.524927765130996704e-01 -1.506711393594741821e-01 -8.407527804374694824e-01 2.297662496566772461e-01 1.388908177614212036e-01 3.440058231353759766e-01 -7.117007672786712646e-02 -2.273561060428619385e-01
6.968025565147399902e-01 -2.137298434972763062e-01 -3.426775634288787842e-01 4.378508776426315308e-02 -1.717870086431503296e-01 -2.657553851604461670e-01 1.488698180764913559e-02 -4.990816116333007812e-01
7.555122971534729004e-01 -2.697327733039855957e-01 -3.513731658458709717e-01 2.206249088048934937e-01 -3.627251386642456055e-01 3.121730312705039978e-02 1.163718923926353455e-01 -1.955005675554275513e-01
1.962675899267196655e-01 -2.529855966567993164e-01 -6.644127517938613892e-02 -1.419229358434677124e-01 1.713530719280242920e-01 5.815720558166503906e-01 -2.376693934202194214e-01 -6.699597239494323730e-01
-1.771692633628845215e-01 5.381864309310913086e-01 -1.919826865196228027e-01 2.389132380485534668e-01 1.205817330628633499e-03 4.462248384952545166e-01 4.123417735099792480e-01 -4.646350741386413574e-01
6.055364012718200684e-01 2.548362314701080322e-01 -3.573860526084899902e-01 -3.379721045494079590e-01 1.635947227478027344e-01 -2.371982932090759277e-01 -8.401466906070709229e-02 -4.861581325531005859e-01
2.516547143459320068e-01 -1.939131468534469604e-01 -7.723510861396789551e-01 4.602656066417694092e-01 4.745339602231979370e-02 1.676561087369918823e-01 -1.210582349449396133e-02 -2.453367710113525391e-01
1.595563441514968872e-01 -2.900057137012481689e-01 -4.423632025718688965e-01 2.671604752540588379e-01 5.651092156767845154e-02 -2.417492270469665527e-01 1.529359966516494751e-01 -7.337254881858825684e-01
1.536526829004287720e-01 -9.371813386678695679e-02 -4.501147940754890442e-02 -3.234191536903381348e-01 1.665661931037902832e-01 8.261896967887878418e-01 -9.078896045684814453e-02 -3.773663341999053955e-01
6.139633059501647949e-01 2.457377268001437187e-03 6.744849379174411297e-04 1.854925304651260376e-01 4.550678431987762451e-01 1.191165298223495483e-01 4.252895116806030273e-01 -4.318431317806243896e-01
3.691297471523284912e-01 -6.922581046819686890e-02 -1.582127064466476440e-01 -4.828567504882812500e-01 -4.144663512706756592e-01 3.081904947757720947e-01 -3.156047686934471130e-02 -5.770698785781860352e-01
3.782105147838592529e-01 -3.068165779113769531e-01 -9.793443232774734497e-02 1.723654121160507202e-01 4.048133790493011475e-01 9.120893478393554688e-02 6.420912742614746094e-01 -3.728879392147064209e-01
3.406953811645507812e-01 3.874002993106842041e-01 -3.427790477871894836e-02 2.142259925603866577e-01 4.759266674518585205e-01 1.208954825997352600e-01 6.143345832824707031e-01 -2.612489461898803711e-01
4.697518944740295410e-01 1.504310965538024902e-01 -4.943022876977920532e-02 -5.379399061203002930e-01 2.235762178897857666e-01 3.196919560432434082e-01 4.658120572566986084e-01 -3.093715608119964600e-01
6.433158516883850098e-01 1.283864229917526245e-01 3.081348352134227753e-02 -4.741476476192474365e-01 -6.931521743535995483e-02 1.226083338260650635e-01 1.461368799209594727e-01 -5.501842498779296875e-01
3.640560507774353027e-01 4.467796981334686279e-01 6.145782023668289185e-02 4.954550862312316895e-01 4.090070128440856934e-01 5.710108578205108643e-02 3.521925508975982666e-01 -3.521525859832763672e-01
2.150670289993286133e-01 4.299850761890411377e-01 -3.149058520793914795e-01 1.391954626888036728e-02 3.799264430999755859e-01 -6.056769192218780518e-02 -4.507222175598144531e-01 -5.642131567001342773e-01
3.720870316028594971e-01 5.499619245529174805e-01 -1.894308626651763916e-01 2.797093987464904785e-01 -3.992471694946289062e-01 2.105525434017181396e-01 -3.101345896720886230e-01 -3.808644413948059082e-01
2.927337288856506348e-01 -3.487892150878906250e-01 -6.837335228919982910e-02 2.828003466129302979e-01 9.191613644361495972e-02 1.995348036289215088e-01 7.311910986900329590e-01 -3.536932170391082764e-01
3.663426637649536133e-01 1.538738142699003220e-02 -2.238194644451141357e-01 -8.588139899075031281e-03 2.212566584348678589e-01 4.436101019382476807e-01 -5.990656018257141113e-01 -4.590897560119628906e-01
9.641362726688385010e-02 5.985021591186523438e-01 4.686151072382926941e-02 3.347749114036560059e-01 -3.334529399871826172e-01 2.903187274932861328e-01 2.041502445936203003e-01 -5.301661491394042969e-01
-1.971076726913452148e-01 4.961875677108764648e-01 -5.286098122596740723e-01 1.027297526597976685e-01 -1.930113136768341064e-01 5.415806174278259277e-01 2.354499846696853638e-01 -1.973959654569625854e-01
1.560589522123336792e-01 -3.040776550769805908e-01 -2.238421887159347534e-01 -4.838695824146270752e-01 -3.784433007240295410e-02 1.916503757238388062e-01 2.554583847522735596e-01 -7.039362192153930664e-01
-7.436732947826385498e-02 6.420370936393737793e-01 -3.605669140815734863e-01 2.310113608837127686e-01 5.668109282851219177e-03 5.566037893295288086e-01 2.398662865161895752e-01 -1.775025725364685059e-01
4.533560574054718018e-01 -2.701618969440460205e-01 -5.575864911079406738e-01 4.704691469669342041e-01 1.947185397148132324e-01 3.549310564994812012e-01 2.147687599062919617e-02 -1.577470004558563232e-01
4.471592009067535400e-01 5.466361641883850098e-01 -4.796836376190185547e-01 3.883634805679321289e-01 1.075713858008384705e-01 -2.554906904697418213e-01 4.247510805726051331e-02 -2.041170597076416016e-01
2.108698040246963501e-01 4.757613241672515869e-01 -1.005252376198768616e-01 1.038977205753326416e-01 -6.126531958580017090e-01 4.494117796421051025e-01 8.276464068330824375e-04 -3.618969619274139404e-01
2.758415937423706055e-01 -2.438087612390518188e-01 -8.009884953498840332e-01 2.559986412525177002e-01 1.681081205606460571e-01 1.681913435459136963e-01 2.895587980747222900e-01 -1.302226781845092773e-01
4.385618120431900024e-02 -3.237565457820892334e-01 -2.620402574539184570e-01 -1.997629180550575256e-02 5.434789136052131653e-02 5.585410594940185547e-01 -2.987556159496307373e-01 -6.480875015258789062e-01
4.152337610721588135e-01 6.302123665809631348e-01 -2.114105820655822754e-01 6.013160943984985352e-02 -4.951437413692474365e-01 1.147236078977584839e-01 -1.655305027961730957e-01 -3.104411959648132324e-01
7.928978800773620605e-01 1.038844957947731018e-01 -2.607620060443878174e-01 -2.394605576992034912e-01 -2.712791226804256439e-02 -1.424435526132583618e-01 3.595858812332153320e-01 -2.912985682487487793e-01
2.305201590061187744e-01 4.464874267578125000e-01 2.111610621213912964e-01 1.059849709272384644e-01 -4.294957220554351807e-01 4.696678221225738525e-01 2.322541475296020508e-01 -4.823805689811706543e-01
4.322245419025421143e-01 1.751471757888793945e-01 -2.635594010353088379e-01 -4.277447462081909180e-01 3.289203643798828125e-01 4.124231040477752686e-01 -2.978230714797973633e-01 -4.038518369197845459e-01
3.867913037538528442e-02 -1.788288056850433350e-01 -8.208641409873962402e-01 1.618513911962509155e-01 -7.108069956302642822e-02 4.213373661041259766e-01 -1.337302476167678833e-01 -2.570001184940338135e-01
2.197717875242233276e-01 -1.062041744589805603e-01 -3.631769418716430664e-01 -5.450864434242248535e-01 -1.753627508878707886e-01 -7.084556389600038528e-03 2.648441791534423828e-01 -6.406710743904113770e-01
5.667341947555541992e-01 -9.701321832835674286e-03 -2.924677431583404541e-01 3.151946663856506348e-01 8.384822309017181396e-02 -5.748501047492027283e-02 6.807802319526672363e-01 -1.415503174066543579e-01
4.444629251956939697e-01 -3.263816535472869873e-01 3.831719607114791870e-02 5.553216338157653809e-01 1.875747740268707275e-01 2.482199482619762421e-02 1.891699284315109253e-01 -5.607957243919372559e-01
7.917483448982238770e-01 9.812397509813308716e-02 -6.331429630517959595e-02 -3.585778474807739258e-01 1.168811693787574768e-01 8.848935365676879883e-02 2.238604426383972168e-01 -3.991421461105346680e-01
4.455739557743072510e-01 4.176152646541595459e-01 -6.687377095222473145e-01 3.714939355850219727e-01 5.552223697304725647e-02 -1.666375100612640381e-01 3.312649950385093689e-02 -9.947596490383148193e-02
3.167588114738464355e-01 5.150491595268249512e-01 -2.141970992088317871e-01 1.547229886054992676e-01 -5.115433335304260254e-01 -8.629623800516128540e-02 -2.382688969373703003e-01 -4.885417819023132324e-01
3.567809462547302246e-01 -9.068389981985092163e-02 -8.103135228157043457e-02 -2.269939631223678589e-01 1.272975653409957886e-01 4.911285936832427979e-01 -3.799206912517547607e-01 -6.361130475997924805e-01
3.732271492481231689e-01 -2.544285655021667480e-01 2.173294872045516968e-02 4.680936634540557861e-01 1.556370854377746582e-01 -8.748210966587066650e-02 1.919862329959869385e-01 -7.124948501586914062e-01
3.019796907901763916e-01 -2.463115006685256958e-01 8.105447143316268921e-02 4.809980094432830811e-01 6.913244724273681641e-02 -5.868259072303771973e-02 3.719563484191894531e-01 -6.809078454971313477e-01
3.174118995666503906e-01 -2.476284205913543701e-01 -1.188548803329467773e-01 -4.636974036693572998e-01 -7.107114791870117188e-02 5.347878932952880859e-01 3.944779280573129654e-03 -5.636696219444274902e-01
1.528929322957992554e-01 -2.626394629478454590e-01 -8.267870545387268066e-01 2.384660691022872925e-01 -7.025972753763198853e-02 -3.606563434004783630e-02 6.842695176601409912e-02 -3.953253924846649170e-01
3.670749068260192871e-01 4.967043176293373108e-02 1.367308795452117920e-01 4.755347371101379395e-01 4.979825112968683243e-03 -1.990040391683578491e-01 2.446867823600769043e-01 -7.200424671173095703e-01
3.679732382297515869e-01 1.929167211055755615e-01 -3.944016247987747192e-02 4.725675657391548157e-02 6.966180205345153809e-01 1.655894219875335693e-01 -1.662670448422431946e-02 -5.573304891586303711e-01
3.608357608318328857e-01 -1.537016928195953369e-01 -7.163974046707153320e-01 -1.300813108682632446e-01 3.705292940139770508e-01 1.735378205776214600e-01 -9.423131495714187622e-02 -3.738181591033935547e-01
5.161516666412353516e-01 3.898020684719085693e-01 1.216678507626056671e-02 -3.199739009141921997e-02 5.976709127426147461e-01 1.867142021656036377e-01 -1.623013168573379517e-01 -4.025611877441406250e-01
-1.336751878261566162e-02 3.229369223117828369e-01 1.753680258989334106e-01 2.597125768661499023e-01 -1.615533828735351562e-01 9.404007345438003540e-02 3.717154562473297119e-01 -7.900714874267578125e-01
9.385897219181060791e-02 2.434615939855575562e-01 -1.681455969810485840e-01 3.140641152858734131e-01 -4.694880172610282898e-02 8.234279155731201172e-01 3.408711552619934082e-01 -9.261156618595123291e-02
5.029414594173431396e-02 -8.423466235399246216e-03 -8.800817131996154785e-01 2.840376198291778564e-01 1.828053295612335205e-01 2.482137978076934814e-01 1.640637964010238647e-01 -1.422437578439712524e-01
3.549358248710632324e-02 -1.584732979536056519e-01 -4.050022661685943604e-01 -8.215994387865066528e-02 3.834902644157409668e-01 3.864738047122955322e-01 -3.431274294853210449e-01 -6.234468817710876465e-01
5.954553484916687012e-01 -8.744454383850097656e-02 1.599123030900955200e-01 3.274869024753570557e-01 1.900626718997955322e-01 2.570773363113403320e-01 -3.617974519729614258e-01 -5.213990807533264160e-01
2.550674378871917725e-01 3.528299927711486816e-01 -6.903927326202392578e-01 4.352343380451202393e-01 3.007342480123043060e-02 3.734572231769561768e-01 4.910724237561225891e-02 3.992902487516403198e-02
5.118691921234130859e-01 2.377120703458786011e-01 4.745765402913093567e-02 -3.455370366573333740e-01 5.098634362220764160e-01 1.881025433540344238e-01 8.519222028553485870e-03 -5.142169594764709473e-01
-1.031128615140914917e-01 1.404581218957901001e-01 -5.307926535606384277e-01 5.156193971633911133e-01 -1.576293855905532837e-01 5.274091958999633789e-01 2.320133596658706665e-01 -2.553380727767944336e-01
5.536423251032829285e-02 -7.291364669799804688e-02 -8.028412461280822754e-01 3.673517107963562012e-01 1.656017825007438660e-02 2.772988080978393555e-01 -2.031789422035217285e-01 -3.060500025749206543e-01
3.017251789569854736e-01 -4.059955179691314697e-01 -9.427547454833984375e-02 -7.432769238948822021e-02 1.904444545507431030e-01 5.878674983978271484e-01 -1.390838772058486938e-01 -5.731626152992248535e-01
3.500582575798034668e-01 2.324948608875274658e-01 -1.289144456386566162e-01 -1.042492911219596863e-01 7.674975991249084473e-01 3.735522627830505371e-01 1.356315910816192627e-01 -2.211985588073730469e-01
6.324832439422607422e-01 2.402610778808593750e-01 -1.731747090816497803e-01 -2.620639503002166748e-01 4.545314610004425049e-01 2.382743358612060547e-02 3.417966067790985107e-01 -3.458047509193420410e-01
8.636030554771423340e-02 4.448289871215820312e-01 -9.687274694442749023e-02 4.777793884277343750e-01 -2.516343593597412109e-01 6.006866693496704102e-01 1.353755742311477661e-01 -3.384387493133544922e-01
-9.847215563058853149e-02 -2.586128711700439453e-01 -7.627292871475219727e-01 4.729612916707992554e-02 9.660058468580245972e-02 4.806281924247741699e-01 6.362387444823980331e-03 -3.147285878658294678e-01
-3.413657471537590027e-02 5.884662866592407227e-01 -1.478056162595748901e-01 1.263912469148635864e-01 -7.479941099882125854e-02 7.086935043334960938e-01 2.315398603677749634e-01 -2.308001369237899780e-01
4.224891662597656250e-01 -1.942258477210998535e-01 5.797833949327468872e-02 5.065610408782958984e-01 2.631250321865081787e-01 -5.670098587870597839e-02 3.477912247180938721e-01 -5.748087763786315918e-01
3.822205960750579834e-01 7.615367323160171509e-02 -8.119804859161376953e-01 2.185552120208740234e-01 2.696211636066436768e-01 2.559917569160461426e-01 5.272663012146949768e-02 4.696472082287073135e-03
2.212550789117813110e-01 3.304821848869323730e-01 -4.570326805114746094e-01 6.997271180152893066e-01 -6.018285080790519714e-02 5.440399423241615295e-02 3.211741447448730469e-01 -1.832928955554962158e-01
-8.853825181722640991e-02 -2.128955870866775513e-01 -6.311234831809997559e-01 -5.198683962225914001e-02 1.533874124288558960e-01 5.869005918502807617e-01 -9.882686287164688110e-02 -4.099638462066650391e-01
2.873222827911376953e-01 5.301767587661743164e-01 1.550692170858383179e-01 1.389313787221908569e-01 -4.888382554054260254e-01 3.108198940753936768e-01 1.370356827974319458e-01 -4.885278642177581787e-01
6.182309985160827637e-01 2.445776015520095825e-01 -3.087972402572631836e-01 -2.531491219997406006e-01 3.626624941825866699e-01 -1.617341935634613037e-01 -4.377408325672149658e-02 -4.888086616992950439e-01
4.919134676456451416e-01 -2.408765852451324463e-01 -4.308420717716217041e-01 -3.889389336109161377e-01 -2.585698962211608887e-01 3.360694050788879395e-01 2.438326030969619751e-01 -3.519173264503479004e-01
3.114576339721679688e-01 5.624399185180664062e-01 -3.484706953167915344e-02 -5.880175828933715820e-01 8.126763999462127686e-02 2.877429127693176270e-01 1.773817837238311768e-02 -3.872486650943756104e-01
-1.310492008924484253e-01 -3.088529407978057861e-01 -6.044577360153198242e-01 -1.364917606115341187e-01 1.189463809132575989e-01 5.341213345527648926e-01 7.539800833910703659e-03 -4.516038596630096436e-01
2.129302322864532471e-01 3.441316187381744385e-01 9.294079989194869995e-02 9.806281328201293945e-02 -6.144334077835083008e-01 4.758556187152862549e-01 8.511758595705032349e-02 -4.547174870967864990e-01
5.755527019500732422e-01 -6.014668196439743042e-02 1.566552817821502686e-01 -3.446200788021087646e-01 -2.620848715305328369e-01 4.473251700401306152e-01 3.756299614906311035e-02 -5.016157627105712891e-01
-1.147036328911781311e-01 6.907268613576889038e-02 -5.534695982933044434e-01 4.648337066173553467e-01 -9.563733637332916260e-02 6.042308807373046875e-01 1.705650538206100464e-01 -2.373586148023605347e-01
4.068637490272521973e-01 -2.198090255260467529e-01 -1.418380718678236008e-02 3.442980647087097168e-01 -1.255338042974472046e-01 5.031678080558776855e-01 -4.277183413505554199e-01 -4.642457067966461182e-01
-8.678476512432098389e-02 3.614172041416168213e-01 -3.157521784305572510e-01 2.257654666900634766e-01 -7.053205370903015137e-02 7.923861145973205566e-01 2.336204499006271362e-01 -1.541018933057785034e-01
8.930888772010803223e-01 -1.051583886146545410e-01 -1.631522625684738159e-01 -5.322435125708580017e-02 -1.384362131357192993e-01 3.969999495893716812e-03 2.515210509300231934e-01 -2.818494439125061035e-01
4.376783668994903564e-01 -2.530783116817474365e-01 -1.334238499402999878e-01 -4.044921100139617920e-01 1.173972859978675842e-01 6.041184067726135254e-01 3.004861176013946533e-01 -3.064966499805450439e-01
2.884034216403961182e-01 -2.270635450258851051e-03 -7.552575469017028809e-01 3.906774222850799561e-01 3.191775679588317871e-01 8.751340210437774658e-02 -1.441899091005325317e-01 -2.518969178199768066e-01
1.462973803281784058e-01 4.212477207183837891e-01 1.312562823295593262e-01 4.402488470077514648e-01 3.645857870578765869e-01 2.542529702186584473e-01 3.129479289054870605e-01 -5.427675247192382812e-01
6.074836254119873047e-01 3.582285344600677490e-01 -3.621813952922821045e-01 -1.120234876871109009e-01 5.416626334190368652e-01 1.008933335542678833e-01 -1.309543550014495850e-01 -1.954087466001510620e-01
1.598306596279144287e-01 -2.851015329360961914e-01 -1.383869200944900513e-01 -2.092186659574508667e-01 -2.486872076988220215e-01 6.142715923488140106e-03 2.372260391712188721e-02 -8.762432932853698730e-01
1.474492549896240234e-01 5.152323842048645020e-01 1.388221383094787598e-01 2.533739209175109863e-01 -3.961276412010192871e-01 3.265228867530822754e-01 2.489478737115859985e-01 -5.511942505836486816e-01
3.898618817329406738e-01 2.643832266330718994e-01 -6.197201013565063477e-01 -2.988112568855285645e-01 4.443648755550384521e-01 1.344284266233444214e-01 -1.523510217666625977e-01 -2.569558024406433105e-01
4.550651609897613525e-01 1.596682667732238770e-01 -5.853148698806762695e-01 -3.592929840087890625e-01 4.331530630588531494e-01 6.030153110623359680e-02 -8.390786498785018921e-02 -3.121512234210968018e-01
6.914973855018615723e-01 -8.139625936746597290e-02 -2.584856152534484863e-01 -2.656468451023101807e-01 -1.672099828720092773e-01 -1.713209897279739380e-01 1.968528926372528076e-01 -5.308125019073486328e-01
3.471733629703521729e-01 7.421144843101501465e-01 -3.669325113296508789e-01 -2.648675441741943359e-01 1.881818175315856934e-01 -8.815993368625640869e-02 7.205953449010848999e-02 -2.748912274837493896e-01
3.216728866100311279e-01 -2.393852770328521729e-01 -3.657147586345672607e-01 -1.504473090171813965e-01 5.568391084671020508e-01 1.369803845882415771e-01 -2.047310583293437958e-02 -5.946318507194519043e-01
6.122848987579345703e-01 8.208791166543960571e-02 -6.219264864921569824e-01 -3.264562487602233887e-01 6.936194747686386108e-02 -9.793053567409515381e-02 -4.490644484758377075e-02 -3.295212686061859131e-01
3.145959079265594482e-01 -2.351971119642257690e-01 -5.328267812728881836e-01 -4.667054116725921631e-01 4.466472938656806946e-02 3.837895393371582031e-01 3.617357015609741211e-01 -2.526882290840148926e-01
3.388495743274688721e-01 -3.649230897426605225e-01 -5.789586305618286133e-01 -2.277631685137748718e-02 7.332081347703933716e-02 3.731400072574615479e-01 5.103843212127685547e-01 -1.058237552642822266e-01
4.678342044353485107e-01 7.311660796403884888e-02 -4.925707876682281494e-01 -2.149074375629425049e-01 6.003089547157287598e-01 1.258973926305770874e-01 2.614657878875732422e-01 -2.058846354484558105e-01
2.717336416244506836e-01 -3.237635195255279541e-01 -5.022563338279724121e-01 -4.387699365615844727e-01 -1.841420084238052368e-01 4.535842239856719971e-01 1.714728474617004395e-01 -3.278835117816925049e-01
3.609637171030044556e-02 6.818009912967681885e-02 -1.991184661164879799e-03 3.436312377452850342e-01 -5.582500696182250977e-01 5.590205788612365723e-01 1.118605211377143860e-02 -5.016870498657226562e-01
5.459261536598205566e-01 -3.753521479666233063e-03 -5.438520312309265137e-01 -3.676365911960601807e-01 3.606188595294952393e-01 -2.443703263998031616e-02 1.485306918621063232e-01 -3.439686000347137451e-01
2.547413706779479980e-01 6.685581803321838379e-01 -1.450644433498382568e-01 2.720640897750854492e-01 3.901457786560058594e-01 -6.954075396060943604e-02 -1.575606763362884521e-01 -4.595640599727630615e-01
6.855943202972412109e-01 9.255480766296386719e-02 -2.893001735210418701e-01 -8.953781425952911377e-02 3.994869887828826904e-01 8.016239106655120850e-02 4.891574978828430176e-01 -1.561781615018844604e-01
4.103254675865173340e-01 5.891573429107666016e-01 9.084510058164596558e-02 1.892109662294387817e-01 -2.254500985145568848e-01 3.004190027713775635e-01 5.286536216735839844e-01 -1.411346793174743652e-01
4.891887307167053223e-01 -1.138717979192733765e-01 -7.382535338401794434e-01 1.032151430845260620e-01 2.656806409358978271e-01 2.127961069345474243e-01 2.760199606418609619e-01 -7.506161346100270748e-04
4.643780887126922607e-01 3.705106675624847412e-01 -2.620209455490112305e-01 -3.480361998081207275e-01 6.688126921653747559e-02 4.929116368293762207e-01 4.556963443756103516e-01 -4.686488583683967590e-02
4.077888131141662598e-01 2.646274864673614502e-01 -2.539617121219635010e-01 1.702695488929748535e-01 -2.299640923738479614e-01 3.023094832897186279e-01 7.234653830528259277e-01 5.015560239553451538e-02
-1.474470645189285278e-02 6.528850197792053223e-01 -5.051522254943847656e-01 -5.252718180418014526e-02 -2.739319801330566406e-01 1.106442958116531372e-01 2.193486690521240234e-01 -4.244889914989471436e-01
4.692842960357666016e-01 2.604689002037048340e-01 6.788127869367599487e-02 5.440164208412170410e-01 3.048880994319915771e-01 1.953439265489578247e-01 4.025247097015380859e-01 -3.438375294208526611e-01
2.401387989521026611e-01 -5.065329074859619141e-01 -6.158757209777832031e-01 2.122224122285842896e-01 -2.126465588808059692e-01 3.348669409751892090e-02 1.268163323402404785e-01 -4.460877478122711182e-01
3.893640637397766113e-01 7.116689085960388184e-01 -7.566881179809570312e-02 -1.278687827289104462e-02 -4.089000523090362549e-01 2.335034161806106567e-01 -6.695113331079483032e-02 -3.314034342765808105e-01
2.424809187650680542e-01 -1.058933958411216736e-01 -2.513999342918395996e-01 -3.738054335117340088e-01 4.627074003219604492e-01 2.059586793184280396e-01 5.191129446029663086e-01 -4.483990669250488281e-01
1.041702404618263245e-01 -2.820850610733032227e-01 -3.436727523803710938e-01 2.293580956757068634e-02 5.567734837532043457e-01 3.289337754249572754e-01 -1.384269446134567261e-01 -5.946288108825683594e-01
3.327758014202117920e-01 3.308991491794586182e-01 -3.175805136561393738e-02 2.185395210981369019e-01 7.209223508834838867e-01 1.153430268168449402e-01 2.422409690916538239e-02 -4.442727565765380859e-01
2.975029349327087402e-01 7.058393955230712891e-01 1.871141344308853149e-01 2.603155076503753662e-01 2.519000172615051270e-01 1.154450997710227966e-01 1.952081769704818726e-01 -4.422888457775115967e-01
2.657182216644287109e-01 -1.183204799890518188e-01 -2.581623494625091553e-01 7.665634751319885254e-01 3.397845849394798279e-02 2.767618298530578613e-01 3.168462216854095459e-01 -2.880688905715942383e-01
3.563862740993499756e-01 4.391939938068389893e-02 -9.118256717920303345e-02 1.840664446353912354e-01 1.026784628629684448e-01 4.971987307071685791e-01 -6.313723921775817871e-01 -4.153128266334533691e-01
5.293135046958923340e-01 -2.452916949987411499e-01 -6.136649847030639648e-01 -1.018691714853048325e-02 1.891577392816543579e-01 4.121244847774505615e-01 2.754932343959808350e-01 -3.804014995694160461e-02
4.042209088802337646e-01 2.793869078159332275e-01 -1.352475136518478394e-01 4.082700908184051514e-01 2.564346194267272949e-01 -9.860216826200485229e-02 6.465597748756408691e-01 -2.829338610172271729e-01
1.233181729912757874e-01 -8.995013684034347534e-02 -7.743748426437377930e-01 2.960687577724456787e-01 -1.356741935014724731e-01 -5.381970666348934174e-03 -2.647400200366973877e-01 -4.481793940067291260e-01
4.731306135654449463e-01 -2.586566507816314697e-01 -4.358175992965698242e-01 4.380715489387512207e-01 -1.233470737934112549e-01 -2.363964170217514038e-01 3.740427196025848389e-01 -3.411670029163360596e-01
4.472754299640655518e-01 -2.998855337500572205e-02 -4.683169722557067871e-01 -3.970247134566307068e-02 5.807321071624755859e-01 9.992735832929611206e-02 4.090969860553741455e-01 -2.520965635776519775e-01
1.335655599832534790e-01 -1.071728244423866272e-01 -1.754237413406372070e-01 -3.128348886966705322e-01 -2.492983788251876831e-01 -1.183558702468872070e-01 1.043672487139701843e-01 -8.688983917236328125e-01
1.428781002759933472e-01 -4.405088722705841064e-01 -6.557648777961730957e-01 2.167760580778121948e-01 2.741720974445343018e-01 2.283013612031936646e-01 9.652558714151382446e-02 -4.146195054054260254e-01
5.535386204719543457e-01 -6.624180823564529419e-02 -7.689325511455535889e-02 -3.512870073318481445e-01 1.029200181365013123e-01 5.993695855140686035e-01 5.211436003446578979e-02 -4.328274130821228027e-01
4.362308681011199951e-01 3.138404190540313721e-01 -4.166744649410247803e-01 -5.223534703254699707e-01 2.675473988056182861e-01 3.791821599006652832e-01 -9.582348167896270752e-02 -2.004824429750442505e-01
4.004487097263336182e-01 3.685851693153381348e-01 2.242379039525985718e-01 9.441115707159042358e-02 4.635693132877349854e-01 6.533444393426179886e-03 1.675795465707778931e-01 -6.336937546730041504e-01
7.094900012016296387e-01 -2.946103513240814209e-01 -2.654088139533996582e-01 -1.586347371339797974e-01 -1.630854606628417969e-01 -6.061098352074623108e-02 1.740233451128005981e-01 -5.036540627479553223e-01
4.301200509071350098e-01 4.362474977970123291e-01 2.762498892843723297e-02 3.233421146869659424e-01 5.438311696052551270e-01 1.004709899425506592e-01 3.344821631908416748e-01 -3.188203573226928711e-01
3.628079295158386230e-01 -1.879629343748092651e-01 -7.680392861366271973e-01 5.774534493684768677e-02 -3.343497812747955322e-01 1.601548790931701660e-01 -1.216870918869972229e-01 -2.959297299385070801e-01
3.648542165756225586e-01 2.187763750553131104e-01 -1.516197174787521362e-01 2.096350938081741333e-01 6.557857394218444824e-01 -5.810538306832313538e-03 -1.626554429531097412e-01 -5.436335206031799316e-01
6.402438879013061523e-01 -2.126806080341339111e-01 -3.170211240649223328e-02 -1.342502534389495850e-01 -4.055660068988800049e-01 4.251295924186706543e-01 2.119611017405986786e-02 -4.244507849216461182e-01
3.264188170433044434e-01 -1.732982248067855835e-01 -6.301523447036743164e-01 -3.246577680110931396e-01 4.004136919975280762e-01 1.985627561807632446e-01 -2.065498149022459984e-03 -4.014491140842437744e-01
2.751973271369934082e-01 3.669573664665222168e-01 3.554331660270690918e-01 1.103046983480453491e-01 4.317219257354736328e-01 2.779466807842254639e-01 -7.644680887460708618e-02 -6.177592873573303223e-01
4.566624760627746582e-01 -3.915974497795104980e-02 2.981329150497913361e-02 1.952563077211380005e-01 1.150429397821426392e-01 4.949087798595428467e-01 -5.551190972328186035e-01 -4.296337366104125977e-01
2.412426024675369263e-01 6.910648196935653687e-02 -1.744362413883209229e-01 4.528193771839141846e-01 -7.579050213098526001e-02 8.246538043022155762e-01 8.628923445940017700e-02 -9.115418791770935059e-02
3.076630830764770508e-01 -2.069809287786483765e-01 -6.959154605865478516e-01 -4.237229228019714355e-01 5.005931481719017029e-02 2.189385890960693359e-01 1.708865910768508911e-01 -3.449935019016265869e-01
2.913716137409210205e-01 6.657635420560836792e-02 -2.169626066461205482e-03 6.472099423408508301e-01 9.291295707225799561e-02 1.356081664562225342e-01 4.854207932949066162e-01 -4.786742329597473145e-01
-6.120749935507774353e-02 -3.310346901416778564e-01 -2.766420245170593262e-01 -1.145409345626831055e-01 3.503731489181518555e-01 5.993328094482421875e-01 1.853111013770103455e-02 -5.609943866729736328e-01
3.583762943744659424e-01 -6.143613159656524658e-02 -4.105181097984313965e-01 -3.652097880840301514e-01 -2.614523172378540039e-01 -2.849163711071014404e-01 2.582384943962097168e-01 -5.913265943527221680e-01
3.583709895610809326e-01 3.148936331272125244e-01 -3.511196672916412354e-01 2.849076390266418457e-01 -6.022787094116210938e-01 -2.858589217066764832e-02 -2.299636751413345337e-01 -3.892489075660705566e-01
9.230445325374603271e-02 4.071773588657379150e-01 4.129055887460708618e-02 -7.625266909599304199e-02 3.474977612495422363e-01 1.515845209360122681e-01 1.097327247262001038e-01 -8.138753175735473633e-01
3.207145333290100098e-01 -1.330320984125137329e-01 2.072351723909378052e-01 2.077000588178634644e-01 9.426168352365493774e-02 3.544306457042694092e-01 -4.088596105575561523e-01 -7.012037038803100586e-01
5.031533241271972656e-01 1.570220887660980225e-01 2.780686505138874054e-02 4.303424954414367676e-01 2.310107648372650146e-01 3.292869031429290771e-01 -4.446617960929870605e-01 -4.203488528728485107e-01
6.921769380569458008e-01 -5.552741140127182007e-02 -2.843660712242126465e-01 -3.876143693923950195e-01 3.069362640380859375e-01 2.632696926593780518e-01 2.088227719068527222e-01 -2.820836305618286133e-01
4.797372967004776001e-02 1.618604809045791626e-01 -7.411695718765258789e-01 2.759197354316711426e-01 1.188939735293388367e-01 2.399274408817291260e-01 -3.694217503070831299e-01 -3.712982237339019775e-01
7.235156893730163574e-01 3.495243191719055176e-02 -5.068705677986145020e-01 -2.100426256656646729e-01 4.351835325360298157e-02 -1.956862658262252808e-01 4.320560023188591003e-03 -3.661448657512664795e-01
4.154710769653320312e-01 4.011231660842895508e-01 -6.340215802192687988e-01 4.025911092758178711e-01 1.372787356376647949e-01 -1.097349524497985840e-01 -2.183018326759338379e-01 -1.545257717370986938e-01
3.200245201587677002e-01 -2.445975691080093384e-01 -8.107576966285705566e-01 -8.601437509059906006e-02 -1.892693787813186646e-01 1.999676674604415894e-01 -1.183843314647674561e-01 -2.884525954723358154e-01
1.229835953563451767e-02 -3.667510449886322021e-01 -4.181312918663024902e-01 -1.168960183858871460e-01 2.459194809198379517e-01 4.529412686824798584e-01 -8.899126201868057251e-02 -6.350529789924621582e-01
2.580254673957824707e-01 -2.053172290325164795e-01 6.843147426843643188e-02 -2.928324341773986816e-01 3.787443935871124268e-01 3.957864046096801758e-01 3.263808786869049072e-01 -6.278656125068664551e-01
2.242434769868850708e-01 1.663093119859695435e-01 7.812235504388809204e-02 -5.963401198387145996e-01 1.365034095942974091e-02 2.493306994438171387e-01 1.238305419683456421e-01 -6.947268843650817871e-01
2.023670822381973267e-01 7.002952694892883301e-01 -8.562645316123962402e-02 1.140373200178146362e-01 -3.825369477272033691e-01 2.582843899726867676e-01 -1.081607118248939514e-01 -4.728146791458129883e-01
2.706328034400939941e-01 -2.778433263301849365e-01 -7.807583548128604889e-03 4.743855297565460205e-01 7.332003116607666016e-02 -5.118748918175697327e-02 -2.146840281784534454e-02 -7.848576307296752930e-01
4.903312325477600098e-01 2.293519079685211182e-01 5.105472635477781296e-03 9.473186731338500977e-02 7.102844715118408203e-01 2.472486346960067749e-01 1.240564510226249695e-01 -3.419747054576873779e-01
3.629886507987976074e-01 5.299606919288635254e-01 -6.204562634229660034e-02 2.701740860939025879e-01 5.779505968093872070e-01 5.329046398401260376e-03 5.324790254235267639e-02 -4.167094528675079346e-01
4.797389507293701172e-01 6.455137133598327637e-01 -2.528289258480072021e-01 -2.988719344139099121e-01 2.533141374588012695e-01 -1.239527240395545959e-01 -1.366014126688241959e-02 -3.466939628124237061e-01
4.716949462890625000e-01 -3.259646594524383545e-01 -4.683691263198852539e-01 1.574619859457015991e-01 1.623508930206298828e-01 4.599460065364837646e-01 4.314736723899841309e-01 -5.485668033361434937e-02
7.629706859588623047e-01 1.230966392904520035e-02 -5.434462428092956543e-02 -3.623018264770507812e-01 8.191371709108352661e-02 1.451805830001831055e-01 3.762533664703369141e-01 -3.378673791885375977e-01
3.603785336017608643e-01 2.575931847095489502e-01 -5.091918706893920898e-01 -5.591201782226562500e-01 1.970853805541992188e-01 1.509829908609390259e-01 -1.201309040188789368e-01 -3.947297334671020508e-01
3.837741613388061523e-01 5.436317324638366699e-01 -5.607341974973678589e-02 2.415636330842971802e-01 5.863855481147766113e-01 9.257955104112625122e-02 1.843376606702804565e-01 -3.305835127830505371e-01
6.139079928398132324e-01 3.931289166212081909e-02 -3.415416479110717773e-01 -1.858612000942230225e-01 1.872202903032302856e-01 -2.535475194454193115e-01 5.249274373054504395e-01 -3.090142607688903809e-01
3.810944259166717529e-01 6.712836027145385742e-01 -8.868363499641418457e-02 2.859628200531005859e-01 3.954135775566101074e-01 -6.093035638332366943e-02 2.023433446884155273e-01 -3.368953466415405273e-01
-3.629630431532859802e-02 3.156004846096038818e-01 -6.862390786409378052e-02 3.544722795486450195e-01 -3.285944759845733643e-01 6.943063139915466309e-01 2.061228752136230469e-01 -3.690485954284667969e-01
1.092823743820190430e-01 5.977475643157958984e-01 -5.358542874455451965e-02 1.340429633855819702e-01 -3.781821131706237793e-01 5.878831744194030762e-01 1.188612356781959534e-02 -3.480612635612487793e-01
1.416096985340118408e-01 -3.658576309680938721e-01 -7.445994615554809570e-01 -1.784000843763351440e-01 -3.025779314339160919e-02 1.200899481773376465e-01 1.603290811181068420e-02 -4.942121207714080811e-01
3.021100461483001709e-01 -2.870891094207763672e-01 -2.660525441169738770e-01 -3.543887734413146973e-01 3.023385405540466309e-01 1.184209957718849182e-01 5.566256642341613770e-01 -4.633246064186096191e-01
4.646528363227844238e-01 -1.529323011636734009e-01 -1.308671385049819946e-01 5.030550360679626465e-01 -1.172547489404678345e-01 4.662089645862579346e-01 -3.967088460922241211e-01 -3.194391429424285889e-01
3.660521209239959717e-01 -2.684724032878875732e-01 -6.477581262588500977e-01 4.098945558071136475e-01 2.558828294277191162e-01 2.440230399370193481e-01 1.566031128168106079e-01 -2.382779866456985474e-01
1.374722570180892944e-01 -4.256005957722663879e-02 -1.362875550985336304e-01 -5.406686067581176758e-01 -3.052468784153461456e-02 1.069198083132505417e-02 3.924927115440368652e-01 -7.164471745491027832e-01
2.823733389377593994e-01 -1.455306112766265869e-01 -5.478135347366333008e-01 -3.368182778358459473e-01 5.103666186332702637e-01 1.938691288232803345e-01 4.106724262237548828e-02 -4.310383498668670654e-01
3.376595377922058105e-01 5.560778379440307617e-01 -2.333406917750835419e-02 -8.137238025665283203e-02 5.577188134193420410e-01 2.298890948295593262e-01 -9.175763279199600220e-02 -4.441606402397155762e-01
4.372374713420867920e-01 4.967945516109466553e-01 -2.984035313129425049e-01 2.092576771974563599e-01 -5.578538179397583008e-01 4.304962605237960815e-02 -1.409118473529815674e-01 -3.102817535400390625e-01
1.076163277029991150e-01 -3.074296414852142334e-01 -7.058565616607666016e-01 -2.758448421955108643e-01 -1.816007792949676514e-01 3.861432075500488281e-01 4.617935791611671448e-02 -3.679186999797821045e-01
-3.639925504103302956e-03 -1.888566911220550537e-01 -7.537876367568969727e-01 -5.898670293390750885e-03 -1.144283264875411987e-01 1.569817513227462769e-01 -2.384692132472991943e-01 -5.490761995315551758e-01
-1.500311642885208130e-01 2.293563783168792725e-01 -5.400225520133972168e-01 3.111591935157775879e-01 -2.077094316482543945e-01 6.561526656150817871e-01 9.828393906354904175e-02 -2.304404824972152710e-01
3.671835362911224365e-01 4.767823517322540283e-01 -2.743179798126220703e-01 2.611494660377502441e-01 -8.997297286987304688e-02 1.897387802600860596e-01 6.710346937179565430e-01 -4.691395442932844162e-03
2.927887998521327972e-02 4.884739816188812256e-01 7.807859778404235840e-02 2.384921908378601074e-01 -3.186051249504089355e-01 5.703052133321762085e-02 2.571459710597991943e-01 -7.257240414619445801e-01
6.633563041687011719e-01 9.863498061895370483e-02 -4.420712292194366455e-01 -3.579227626323699951e-01 2.610230445861816406e-01 -7.820565998554229736e-02 1.880149543285369873e-01 -3.421916365623474121e-01
2.225571870803833008e-01 -1.342616379261016846e-01 -8.039789795875549316e-01 3.299352824687957764e-01 1.573378145694732666e-01 3.488870561122894287e-01 -4.141056165099143982e-02 -1.703242808580398560e-01
2.648893594741821289e-01 -4.865211248397827148e-01 -2.202551364898681641e-01 -1.644352972507476807e-01 2.622460424900054932e-01 4.731202721595764160e-01 1.121045947074890137e-01 -5.589244961738586426e-01
5.707571506500244141e-01 -5.343471169471740723e-01 -3.954318165779113770e-01 6.064430251717567444e-02 3.847805084660649300e-03 2.297915369272232056e-01 1.991397589445114136e-01 -3.690389394760131836e-01
1.290462464094161987e-01 6.453825235366821289e-01 -1.723989546298980713e-01 1.056665778160095215e-01 -3.809791803359985352e-01 5.520950555801391602e-01 1.325108110904693604e-02 -2.753399908542633057e-01
5.817652344703674316e-01 2.522480487823486328e-01 1.977791637182235718e-01 -1.223234739154577255e-02 4.314159154891967773e-01 4.003347456455230713e-01 -1.956758648157119751e-01 -4.171057641506195068e-01
3.996034860610961914e-01 -1.580255776643753052e-01 -3.764764070510864258e-01 5.540293455123901367e-01 -1.093899384140968323e-01 -2.456562817096710205e-01 3.777516484260559082e-01 -3.894257545471191406e-01
3.406362831592559814e-01 5.168881416320800781e-01 -5.863363742828369141e-01 3.033422231674194336e-01 2.901698648929595947e-01 2.364999055862426758e-01 1.975808590650558472e-01 4.263515025377273560e-02
7.467412948608398438e-02 -1.861437261104583740e-01 -3.747950196266174316e-01 -1.442961692810058594e-01 3.457506299018859863e-01 6.781764030456542969e-01 -5.496964603662490845e-02 -4.647505581378936768e-01
-3.622983768582344055e-02 -2.294615805149078369e-01 -5.829558968544006348e-01 -3.107992410659790039e-01 1.629794687032699585e-01 5.183408260345458984e-01 1.586094945669174194e-01 -4.349766075611114502e-01
1.726428121328353882e-01 -2.547629177570343018e-01 -2.818812429904937744e-01 -2.853831052780151367e-01 -3.219943940639495850e-01 3.042527139186859131e-01 -9.153144806623458862e-02 -7.346847653388977051e-01
5.598459243774414062e-01 3.564599454402923584e-01 -4.959102272987365723e-01 -2.685768306255340576e-01 2.886117100715637207e-01 2.771820500493049622e-02 -2.604070901870727539e-01 -2.992852926254272461e-01
4.138073027133941650e-01 1.668582856655120850e-02 -4.905188679695129395e-01 5.324409008026123047e-01 1.359103173017501831e-01 9.041444212198257446e-02 -2.783176302909851074e-01 -4.475218057632446289e-01
5.463744997978210449e-01 -2.149568647146224976e-01 6.220347248017787933e-03 6.684398651123046875e-02 2.482299059629440308e-01 1.972190290689468384e-01 7.055796980857849121e-01 -2.289222180843353271e-01
3.497742116451263428e-01 -2.452964149415493011e-02 -7.174070477485656738e-01 -1.530125830322504044e-02 -6.710229068994522095e-02 4.598010778427124023e-01 2.354362756013870239e-01 -3.013291954994201660e-01
1.544775962829589844e-01 3.271648585796356201e-01 -5.003717914223670959e-02 -1.355022639036178589e-01 -5.968912839889526367e-01 3.401758074760437012e-01 7.353756576776504517e-02 -6.089569926261901855e-01
-5.762905627489089966e-02 -3.533086553215980530e-02 -4.224192202091217041e-01 5.586450099945068359e-01 -3.851803839206695557e-01 4.086497724056243896e-01 1.207716464996337891e-01 -4.182870090007781982e-01
4.151648283004760742e-01 -2.617926597595214844e-01 -4.043793082237243652e-01 -6.684110313653945923e-02 -3.613037168979644775e-01 1.607160121202468872e-01 -3.440783917903900146e-01 -5.624520182609558105e-01
3.030070662498474121e-01 -3.359446525573730469e-01 -3.685339689254760742e-01 -2.643062472343444824e-01 3.813724219799041748e-02 7.141366004943847656e-01 2.215815037488937378e-01 -1.706135123968124390e-01
2.424799948930740356e-01 -3.510001003742218018e-01 -3.451982140541076660e-01 -3.961736559867858887e-01 1.125658079981803894e-01 5.345671176910400391e-01 -1.874078251421451569e-02 -4.930547177791595459e-01
2.206105738878250122e-01 -2.271572500467300415e-01 -3.884185254573822021e-01 -4.550248384475708008e-01 1.911185234785079956e-01 3.623304665088653564e-01 -6.580033153295516968e-02 -6.080088019371032715e-01
3.497656583786010742e-01 -7.047404348850250244e-02 -4.631830155849456787e-01 1.321519613265991211e-01 2.355520874261856079e-01 1.368344426155090332e-01 7.311708927154541016e-01 -1.785371601581573486e-01
1.431589126586914062e-01 1.624565720558166504e-01 -7.033636569976806641e-01 4.227082729339599609e-01 5.085853114724159241e-02 1.076127439737319946e-01 -3.041718602180480957e-01 -4.159603714942932129e-01
3.240545392036437988e-01 -1.597589105367660522e-01 -3.492326736450195312e-01 7.254214286804199219e-01 3.689900413155555725e-02 1.308654993772506714e-01 -4.874593764543533325e-02 -4.476635456085205078e-01
1.752487421035766602e-01 -2.546265423297882080e-01 -7.750812172889709473e-01 3.368724286556243896e-01 2.304540574550628662e-01 1.161084473133087158e-01 2.233977466821670532e-01 -2.715191245079040527e-01
3.951380550861358643e-01 -1.924733221530914307e-01 -4.970745742321014404e-01 3.848861753940582275e-01 3.231683969497680664e-01 -1.313721984624862671e-01 -1.739718616008758545e-01 -5.095460414886474609e-01
4.299082458019256592e-01 5.667963624000549316e-01 -2.605378925800323486e-01 1.748789846897125244e-01 -4.753183126449584961e-01 -1.036207098513841629e-02 -1.645362526178359985e-01 -3.772943913936614990e-01
5.860242843627929688e-01 -9.622476994991302490e-02 -3.285215198993682861e-01 2.414279431104660034e-01 3.856841921806335449e-01 2.295464724302291870e-01 4.040274620056152344e-01 -3.412043750286102295e-01
1.620457768440246582e-01 1.944582015275955200e-01 -8.107736706733703613e-01 2.794219553470611572e-01 3.939447458833456039e-03 -7.782188244163990021e-03 -3.238250911235809326e-01 -3.091240823268890381e-01
2.158528938889503479e-02 -3.282361924648284912e-01 -6.054860353469848633e-01 4.110930487513542175e-02 8.579239994287490845e-02 2.357582598924636841e-01 -1.004104614257812500e-01 -6.711685657501220703e-01
5.738800764083862305e-01 1.756618916988372803e-01 5.327060818672180176e-02 -3.866670429706573486e-01 -3.831142559647560120e-02 1.601848155260086060e-01 -8.536087721586227417e-02 -6.730838418006896973e-01
4.518947005271911621e-01 -1.064250618219375610e-01 -4.762670993804931641e-01 4.406989812850952148e-01 2.257309257984161377e-01 1.434610784053802490e-01 5.213531255722045898e-01 -1.416835039854049683e-01
1.328274756669998169e-01 -7.514256238937377930e-02 -8.518916368484497070e-01 4.012982547283172607e-01 1.292240619659423828e-01 1.782957613468170166e-01 1.146885603666305542e-01 -1.682536453008651733e-01
4.198990166187286377e-01 -3.804419934749603271e-01 -5.432729125022888184e-01 1.800735741853713989e-01 -1.644445955753326416e-01 2.229085117578506470e-01 -1.764998137950897217e-01 -4.934517145156860352e-01
4.953198730945587158e-01 2.677178978919982910e-01 -5.400544404983520508e-01 3.923912048339843750e-01 -3.024820052087306976e-02 4.407877922058105469e-01 1.655171960592269897e-01 1.214531138539314270e-01
5.271952748298645020e-01 8.526539802551269531e-02 -5.487360358238220215e-01 -9.605903178453445435e-02 -4.183709919452667236e-01 -1.530879549682140350e-02 4.406999647617340088e-01 -1.870061755180358887e-01
6.746114492416381836e-01 -2.696370519697666168e-02 -4.438839554786682129e-01 -2.372333705425262451e-01 -2.641829662024974823e-02 -2.641691267490386963e-01 3.295254707336425781e-01 -3.343492746353149414e-01
4.771463572978973389e-02 5.127801895141601562e-01 -6.020522117614746094e-01 6.501812487840652466e-02 -7.556963711977005005e-02 4.694269597530364990e-01 3.768461346626281738e-01 3.872858651448041201e-04
3.443484008312225342e-01 -3.487720489501953125e-01 -3.508880436420440674e-01 5.222257375717163086e-01 -5.771446973085403442e-02 3.712162077426910400e-01 -4.047784209251403809e-02 -4.702861905097961426e-01
1.981079876422882080e-01 -4.421991705894470215e-01 -4.889400601387023926e-01 1.987830251455307007e-01 3.123098015785217285e-01 -5.785161256790161133e-02 1.760250031948089600e-01 -5.956231951713562012e-01
4.416314363479614258e-01 4.134506285190582275e-01 1.042144596576690674e-01 1.992903798818588257e-01 5.834593176841735840e-01 2.161497622728347778e-01 6.744896620512008667e-02 -4.378905892372131348e-01
5.100125670433044434e-01 -1.679772585630416870e-01 -4.794239103794097900e-01 -3.992813527584075928e-01 3.039051890373229980e-01 3.904443681240081787e-01 8.486258238554000854e-02 -2.653132677078247070e-01
5.339857935905456543e-01 2.135738171637058258e-02 -2.219029143452644348e-02 2.945962175726890564e-02 4.373780190944671631e-01 9.954974055290222168e-02 6.372045874595642090e-01 -3.252742886543273926e-01
1.799426078796386719e-01 -4.776807725429534912e-01 -3.331189453601837158e-01 2.282169181853532791e-03 1.184743195772171021e-01 5.133360624313354492e-01 -5.449318885803222656e-02 -5.898717641830444336e-01
3.777055740356445312e-01 5.499183535575866699e-01 -6.487699747085571289e-01 2.958433926105499268e-01 5.410229787230491638e-02 2.048985660076141357e-01 3.383630141615867615e-02 -2.114810049533843994e-02
4.415788054466247559e-01 4.772003591060638428e-01 -6.283967494964599609e-01 1.701709181070327759e-01 2.960202395915985107e-01 1.748469918966293335e-01 1.870259791612625122e-01 -1.640512421727180481e-02
7.189798355102539062e-01 2.265305370092391968e-01 -2.286885529756546021e-01 4.101175665855407715e-01 -1.304087191820144653e-01 -8.182989433407783508e-03 4.378635585308074951e-01 -4.958765208721160889e-02
3.602373003959655762e-01 6.187406778335571289e-01 7.387558929622173309e-03 4.864643514156341553e-01 2.382731884717941284e-01 2.505529224872589111e-01 3.539183363318443298e-02 -3.603934943675994873e-01
-7.881467789411544800e-02 -2.804445028305053711e-01 -6.660768985748291016e-01 -4.175921902060508728e-02 2.501005530357360840e-01 4.494116604328155518e-01 1.523382961750030518e-01 -4.266248345375061035e-01
2.052416503429412842e-01 7.739878445863723755e-02 8.067473769187927246e-02 6.982847452163696289e-01 1.057705208659172058e-01 3.932194411754608154e-01 2.102701216936111450e-01 -4.977478086948394775e-01
-2.609496116638183594e-01 3.825089931488037109e-01 -4.458920359611511230e-01 2.835944890975952148e-01 -1.836415976285934448e-01 4.589714705944061279e-01 1.376693993806838989e-01 -4.929651916027069092e-01
5.975907444953918457e-01 4.093628525733947754e-01 2.258845269680023193e-01 -1.155213490128517151e-01 3.312356173992156982e-01 3.046907484531402588e-01 2.892434597015380859e-01 -3.531615734100341797e-01
1.153643876314163208e-01 4.161879122257232666e-01 -5.926979184150695801e-01 3.650445938110351562e-01 3.245365321636199951e-01 4.606540501117706299e-02 -1.592656522989273071e-01 -4.428529441356658936e-01
3.746328055858612061e-01 5.270692519843578339e-03 7.949997484683990479e-02 -3.438836336135864258e-01 2.493484765291213989e-01 4.636128544807434082e-01 -2.251503914594650269e-01 -6.381551623344421387e-01
3.528263568878173828e-01 -9.062464535236358643e-02 -1.643550992012023926e-01 -4.418752193450927734e-01 6.136104837059974670e-02 7.087246179580688477e-01 1.005496978759765625e-01 -3.589825928211212158e-01
2.205372601747512817e-01 1.576729118824005127e-01 -3.009536266326904297e-01 4.505770504474639893e-01 -9.550101310014724731e-02 7.818741202354431152e-01 1.099129244685173035e-01 -1.952960528433322906e-02
1.637540198862552643e-02 -2.919343411922454834e-01 -4.080412685871124268e-01 1.665276885032653809e-01 1.723893731832504272e-01 3.764992952346801758e-01 -2.750700116157531738e-01 -6.878544092178344727e-01
2.401227504014968872e-01 -4.361454546451568604e-01 -3.380732536315917969e-01 3.679307103157043457e-01 1.359616518020629883e-01 -1.121414378285408020e-01 3.695171698927879333e-02 -6.855836510658264160e-01
1.155181601643562317e-01 -1.886706352233886719e-01 -7.562083005905151367e-01 -2.149393558502197266e-01 -3.851670399308204651e-02 4.694239497184753418e-01 6.463361531496047974e-02 -3.270919620990753174e-01
2.775444686412811279e-01 2.831305563449859619e-01 -7.509547472000122070e-01 3.573352396488189697e-01 -5.202819406986236572e-02 2.797992229461669922e-01 2.596325278282165527e-01 5.273627489805221558e-02
4.898620247840881348e-01 2.304750084877014160e-01 -1.572667956352233887e-01 2.251263558864593506e-01 -1.056724712252616882e-01 -2.641759254038333893e-02 7.789213061332702637e-01 -1.136604994535446167e-01
-1.146282106637954712e-01 3.812380731105804443e-01 -4.675760567188262939e-01 2.790332436561584473e-01 4.801446106284856796e-03 3.778701722621917725e-01 3.603595197200775146e-01 -5.218839645385742188e-01
4.698269665241241455e-01 5.782812833786010742e-01 -1.108055636286735535e-01 2.280153036117553711e-01 3.682012557983398438e-01 -1.200046762824058533e-01 -1.435944885015487671e-01 -4.582489132881164551e-01
2.743227481842041016e-01 -1.743118017911911011e-01 -5.204589962959289551e-01 4.545675516128540039e-01 -9.893710911273956299e-02 -3.267314136028289795e-01 2.694255113601684570e-01 -4.772014617919921875e-01
3.625014722347259521e-01 6.515651345252990723e-01 -5.853718146681785583e-02 3.272973895072937012e-01 3.938540220260620117e-01 2.450343370437622070e-01 6.241373345255851746e-02 -3.383001685142517090e-01
2.078260183334350586e-01 2.454557418823242188e-01 2.208851128816604614e-01 3.093343675136566162e-01 -4.681116044521331787e-01 2.194778174161911011e-01 1.644131988286972046e-01 -6.765731573104858398e-01
9.043318629264831543e-01 -2.129211463034152985e-02 -6.886558234691619873e-02 7.347935438156127930e-02 -1.279220730066299438e-01 -3.617842216044664383e-03 2.521955072879791260e-01 -3.026700019836425781e-01
