# Supplementary material for: Where is your field going? A machine learning approach to study the relative motion of the domains of physics
Source: PLoS One. 2020 Jun 18;15(6):e0233997. doi: 10.1371/journal.pone.0233997 (PMC7302634; doi:10.1371/journal.pone.0233997)
Supplement: S26 Data — (ZIP) [file pone.0233997.s026.zip › 25/Pacs4Run_25_VS_500_embeddings1995-1999ED8.txt]

-2.117091566324234009e-01 1.751236617565155029e-01 -3.803799450397491455e-01 1.469301730394363403e-01 3.783471882343292236e-01 1.999691128730773926e-01 -4.934864640235900879e-01 5.758213996887207031e-01
-3.271329402923583984e-02 4.789524525403976440e-02 -3.493162989616394043e-01 -5.596705898642539978e-02 7.541375607252120972e-02 7.617494463920593262e-01 -5.049238204956054688e-01 1.748831421136856079e-01
2.445302158594131470e-01 7.476566433906555176e-01 -1.847499981522560120e-02 1.818456649780273438e-01 4.347717463970184326e-01 1.214327216148376465e-01 -2.590851187705993652e-01 2.773226201534271240e-01
8.421823382377624512e-02 -2.550898492336273193e-01 -6.476517915725708008e-01 3.628089129924774170e-01 4.401579797267913818e-01 -8.677219599485397339e-02 -3.547479212284088135e-01 2.227973043918609619e-01
7.583513855934143066e-02 1.358394920825958252e-01 -2.228624820709228516e-01 -1.030089333653450012e-01 8.119205236434936523e-01 3.239058554172515869e-01 4.570403695106506348e-02 3.863926529884338379e-01
3.172584772109985352e-01 -6.428915262222290039e-02 -4.444395005702972412e-01 5.658777952194213867e-01 -4.495080932974815369e-02 2.090838104486465454e-01 -5.121039152145385742e-01 2.635965645313262939e-01
-1.536759883165359497e-01 -3.041121661663055420e-01 -2.704140245914459229e-01 1.828700751066207886e-01 7.319262027740478516e-01 7.725296914577484131e-02 -3.855498135089874268e-01 2.949602603912353516e-01
2.275277376174926758e-01 2.799141705036163330e-01 -1.221160814166069031e-01 -4.350228309631347656e-01 5.749804973602294922e-01 6.713615357875823975e-02 -3.316473662853240967e-01 4.697044491767883301e-01
-2.875207960605621338e-01 7.563865929841995239e-02 -6.348354816436767578e-01 -2.137570381164550781e-01 2.361216545104980469e-01 1.877727210521697998e-01 -6.032279133796691895e-01 -8.947925269603729248e-02
-1.088001132011413574e-01 2.760949134826660156e-01 -1.531605273485183716e-01 4.009127616882324219e-01 8.114438056945800781e-01 1.651569604873657227e-01 -1.449606418609619141e-01 1.449605077505111694e-01
-3.241071403026580811e-01 -2.260370105504989624e-01 -8.201775550842285156e-01 -1.363587379455566406e-02 3.751637339591979980e-01 6.288433820009231567e-02 -1.528823524713516235e-01 5.393895506858825684e-02
5.673381034284830093e-03 2.732710242271423340e-01 -4.571552872657775879e-01 2.670053243637084961e-01 4.370286464691162109e-01 5.916079878807067871e-01 -3.192737400531768799e-01 4.558755457401275635e-02
-3.308871015906333923e-02 -1.254940032958984375e-01 -5.553746819496154785e-01 -6.067883595824241638e-02 9.809273481369018555e-02 -2.661098241806030273e-01 -7.593160867691040039e-01 1.184732317924499512e-01
-1.376253962516784668e-01 3.357999622821807861e-01 -7.607153058052062988e-01 4.671775102615356445e-01 -7.388998568058013916e-02 1.436839550733566284e-01 -2.112923562526702881e-01 2.461550943553447723e-02
-1.336641758680343628e-01 -3.701369166374206543e-01 -5.665100812911987305e-01 2.511832118034362793e-01 5.828361511230468750e-01 -3.821454942226409912e-02 -1.912714540958404541e-01 2.887262701988220215e-01
-2.841863036155700684e-01 -8.219110220670700073e-02 -7.028120160102844238e-01 -5.559698864817619324e-02 1.995738148689270020e-01 1.819914430379867554e-01 -5.837575793266296387e-01 -4.151711612939834595e-02
-3.831600248813629150e-01 3.608671128749847412e-01 -7.137459516525268555e-01 2.544150352478027344e-01 -2.317862361669540405e-01 2.715288996696472168e-01 -1.447042971849441528e-01 2.026776969432830811e-02
-3.277443051338195801e-01 -3.871656209230422974e-02 -6.162896156311035156e-01 3.208550810813903809e-01 -2.309146896004676819e-02 3.341444535180926323e-03 2.180025726556777954e-01 6.002119183540344238e-01
-5.102707818150520325e-02 2.302967011928558350e-01 -5.243918895721435547e-01 2.222803235054016113e-01 2.334429770708084106e-01 1.103057991713285446e-02 3.060638606548309326e-01 6.867837309837341309e-01
-5.161800235509872437e-02 4.661344885826110840e-01 2.352894842624664307e-02 -1.190282776951789856e-01 4.421226680278778076e-01 3.065983355045318604e-01 -6.825506091117858887e-01 9.991343319416046143e-02
1.004225164651870728e-01 4.074557423591613770e-01 -2.223397046327590942e-01 -1.843303628265857697e-02 2.256713062524795532e-01 3.666452765464782715e-01 -7.656154036521911621e-01 5.096217989921569824e-02
-4.634400606155395508e-01 5.416711792349815369e-02 -4.430095255374908447e-01 -5.533122420310974121e-01 1.476906090974807739e-01 5.326884239912033081e-02 -5.033266544342041016e-02 5.026867985725402832e-01
-1.294086724519729614e-01 3.288868069648742676e-01 -4.889156818389892578e-01 2.483039349317550659e-01 5.077785849571228027e-01 -1.318657696247100830e-01 2.958534657955169678e-01 4.600398838520050049e-01
-1.387613564729690552e-01 1.883542388677597046e-01 -6.534835100173950195e-01 4.475028440356254578e-02 4.179314076900482178e-01 4.975723028182983398e-01 -3.030509054660797119e-01 -4.626022279262542725e-02
1.426804810762405396e-01 1.867726147174835205e-01 -8.291991353034973145e-01 -1.752500683069229126e-01 2.989241778850555420e-01 3.221562802791595459e-01 -1.043911725282669067e-01 1.497888565063476562e-01
5.017662420868873596e-02 1.837064027786254883e-01 -4.083804190158843994e-01 4.569133222103118896e-01 5.102022290229797363e-01 1.068123504519462585e-01 2.196523845195770264e-01 5.179068446159362793e-01
-3.318415284156799316e-01 -8.872559666633605957e-02 -7.890328764915466309e-01 1.244682539254426956e-02 3.113047778606414795e-01 3.430272638797760010e-02 -4.004314839839935303e-01 -2.912798337638378143e-02
-3.797473609447479248e-01 5.039696097373962402e-01 -4.825837314128875732e-01 4.348495304584503174e-01 2.545178830623626709e-01 -5.900772288441658020e-02 -2.892530858516693115e-01 -1.670237481594085693e-01
-5.602397918701171875e-01 -8.310299366712570190e-02 -4.052944779396057129e-01 -2.621467411518096924e-01 -1.722346097230911255e-01 3.343473374843597412e-01 -1.034705117344856262e-01 5.422930717468261719e-01
-4.785821959376335144e-02 3.492034375667572021e-01 -3.776408433914184570e-01 -2.380723655223846436e-01 2.010791301727294922e-01 2.422208338975906372e-01 -7.584194540977478027e-01 -4.660247266292572021e-02
1.846506893634796143e-01 1.951967924833297729e-01 -7.682419419288635254e-01 -1.619714349508285522e-01 2.046644128859043121e-02 3.147803246974945068e-01 -4.369352161884307861e-01 1.447549462318420410e-01
-3.713647425174713135e-01 2.934197485446929932e-01 -1.521108001470565796e-01 3.057301640510559082e-01 4.078212976455688477e-01 -5.123777389526367188e-01 -6.243183463811874390e-02 4.760645627975463867e-01
-8.686143159866333008e-02 4.321956932544708252e-01 -6.113923192024230957e-01 3.780070692300796509e-02 3.963032737374305725e-02 7.078358530998229980e-02 -6.463406085968017578e-01 -7.807216793298721313e-02
-2.314977794885635376e-01 9.538362175226211548e-02 -3.234055936336517334e-01 2.585340738296508789e-01 -9.399182349443435669e-02 -1.718456745147705078e-01 1.459919754415750504e-02 8.528195023536682129e-01
-2.972603440284729004e-01 4.519388079643249512e-01 -7.590299248695373535e-01 1.899769157171249390e-01 2.766106128692626953e-01 1.181761845946311951e-01 -3.744820132851600647e-02 -5.734798312187194824e-02
9.124124795198440552e-02 2.888579070568084717e-01 -5.909569859504699707e-01 -1.892930455505847931e-02 7.370995283126831055e-01 1.424518506973981857e-02 6.503538042306900024e-02 1.044002994894981384e-01
-1.938376724720001221e-01 1.665274500846862793e-01 -5.120117068290710449e-01 2.525193989276885986e-01 6.294367462396621704e-02 3.188897371292114258e-01 2.581807374954223633e-01 6.606539487838745117e-01
3.442444652318954468e-02 -1.761231869459152222e-01 -3.101713955402374268e-01 3.029260635375976562e-01 -1.272979974746704102e-01 3.892383277416229248e-01 -7.483689785003662109e-01 2.281615585088729858e-01
-9.196755290031433105e-02 2.140619307756423950e-01 -8.742001652717590332e-01 -1.575972288846969604e-01 1.792594939470291138e-01 2.840961813926696777e-01 -2.062876373529434204e-01 3.546230494976043701e-02
-3.474630415439605713e-01 -1.122808456420898438e-01 -5.617375969886779785e-01 1.016846224665641785e-01 1.835643127560615540e-02 4.434380531311035156e-01 -5.854591727256774902e-01 -3.220150992274284363e-02
1.130427978932857513e-02 4.447373747825622559e-01 -6.107745170593261719e-01 -2.084329910576343536e-02 -3.419846668839454651e-02 6.583067029714584351e-02 -6.497713327407836914e-01 -2.991406992077827454e-02
5.902719125151634216e-02 3.275372684001922607e-01 -5.774666666984558105e-01 -3.036277554929256439e-02 -1.982785016298294067e-02 4.924125671386718750e-01 -5.522856712341308594e-01 8.344212919473648071e-02
1.062051802873611450e-01 -1.910380423069000244e-01 -3.969778716564178467e-01 2.715431451797485352e-01 -8.780635893344879150e-03 5.509195923805236816e-01 -5.966691374778747559e-01 2.475770115852355957e-01
4.785083234310150146e-02 2.068540155887603760e-01 -5.730540752410888672e-01 1.549193561077117920e-01 -4.353893697261810303e-01 2.470953464508056641e-01 -5.456765294075012207e-01 2.326969802379608154e-01
2.381424307823181152e-01 7.047618180513381958e-02 -6.917586326599121094e-01 1.570002920925617218e-02 9.846997261047363281e-02 4.569586515426635742e-01 -4.565626382827758789e-01 1.805205941200256348e-01
-7.080619782209396362e-02 1.257027536630630493e-01 -7.655404806137084961e-01 -8.251046389341354370e-02 2.063549458980560303e-01 5.177909135818481445e-01 -2.708383798599243164e-01 4.776891320943832397e-02
3.341552913188934326e-01 1.242834981530904770e-02 -7.315078973770141602e-01 -1.182467788457870483e-01 5.807561054825782776e-02 3.121635913848876953e-01 -4.225915670394897461e-01 2.443301528692245483e-01
-7.335326671600341797e-01 8.835985511541366577e-02 -2.302134633064270020e-01 -7.190061360597610474e-02 2.729025781154632568e-01 3.402521610260009766e-01 1.009858995676040649e-01 4.421640336513519287e-01
4.111088216304779053e-01 1.750131994485855103e-01 -1.504934281110763550e-01 -5.635889619588851929e-02 5.932860076427459717e-02 4.502667188644409180e-01 -2.740387320518493652e-01 7.022664546966552734e-01
-1.927909441292285919e-02 2.677876874804496765e-02 -5.764132738113403320e-01 2.338972240686416626e-01 -1.105423551052808762e-02 -1.149575486779212952e-01 -7.647273540496826172e-01 1.174977496266365051e-01
-6.891055405139923096e-02 -3.393637537956237793e-01 -4.625704586505889893e-01 -9.520414471626281738e-02 7.276993989944458008e-01 -1.356326323002576828e-02 -5.137613043189048767e-02 3.530983030796051025e-01
-9.896837919950485229e-02 2.624381184577941895e-01 -4.348989427089691162e-01 1.417439877986907959e-01 3.490556776523590088e-01 6.357643604278564453e-01 -4.313381314277648926e-01 -3.780544036999344826e-03
-3.545380234718322754e-01 4.261063635349273682e-01 -4.206989109516143799e-01 5.038536787033081055e-01 4.187161624431610107e-01 2.122080773115158081e-01 -1.486849635839462280e-01 -1.393466889858245850e-01
1.523061543703079224e-01 4.696978926658630371e-01 -3.260739445686340332e-01 1.860684156417846680e-02 -3.904526680707931519e-02 3.910840749740600586e-01 -6.953408122062683105e-01 1.074531376361846924e-01
-6.032822728157043457e-01 -4.374588429927825928e-01 -2.682288885116577148e-01 -6.990107148885726929e-02 8.993472158908843994e-02 2.011386007070541382e-01 -1.074831038713455200e-01 5.547519922256469727e-01
-1.630353033542633057e-01 2.364148646593093872e-01 -5.087451934814453125e-01 1.009064391255378723e-01 3.416534662246704102e-01 6.671463251113891602e-01 -2.936867475509643555e-01 2.145615965127944946e-02
-3.057856559753417969e-01 3.847973644733428955e-01 -2.716557979583740234e-01 3.804492056369781494e-01 -8.165948837995529175e-02 -3.394300341606140137e-01 1.976950094103813171e-02 6.462321281433105469e-01
-8.857078105211257935e-02 -1.856560111045837402e-01 -2.070191204547882080e-01 4.962586462497711182e-01 7.172574996948242188e-01 2.652613259851932526e-02 -2.464923113584518433e-01 3.043633997440338135e-01
4.017319679260253906e-01 2.256825864315032959e-01 -5.493842363357543945e-01 -3.880991041660308838e-01 2.975831627845764160e-01 1.390721648931503296e-01 -7.130120694637298584e-02 4.714382290840148926e-01
-1.577226221561431885e-01 1.894812732934951782e-01 -3.546003103256225586e-01 2.630695104598999023e-01 3.285569548606872559e-01 6.474576592445373535e-01 -4.655155837535858154e-01 -2.043941617012023926e-02
1.258365362882614136e-01 4.112603962421417236e-01 -2.777303457260131836e-01 -1.817040294408798218e-01 1.821315437555313110e-01 4.224860966205596924e-01 -6.989163160324096680e-01 6.876806914806365967e-02
-1.543152797967195511e-02 -1.017339825630187988e-01 -5.943045616149902344e-01 1.329772770404815674e-01 -1.677764952182769775e-01 6.520295888185501099e-02 -7.555978894233703613e-01 1.232990995049476624e-01
2.307644188404083252e-01 -2.939478158950805664e-01 -2.269407659769058228e-01 4.957686960697174072e-01 3.480884134769439697e-01 2.094407528638839722e-01 -4.632826149463653564e-01 4.282427728176116943e-01
1.506289839744567871e-01 3.387134075164794922e-01 -7.607727050781250000e-01 -2.094391174614429474e-02 1.564471721649169922e-01 3.864412903785705566e-01 -3.125478625297546387e-01 1.089573800563812256e-01
-2.766619026660919189e-01 2.869618125259876251e-02 -1.166008040308952332e-01 5.361926555633544922e-01 5.460402742028236389e-02 2.281902581453323364e-01 4.215877130627632141e-02 7.514696717262268066e-01
-5.167339369654655457e-02 3.706048429012298584e-01 -1.651631146669387817e-01 1.154504343867301941e-01 3.872315883636474609e-01 -5.848305821418762207e-01 -1.954670101404190063e-01 5.377655625343322754e-01
-7.503969222307205200e-02 -3.975712358951568604e-01 -6.351513862609863281e-01 1.845030486583709717e-01 5.449129939079284668e-01 -8.407428115606307983e-02 -1.787668913602828979e-01 2.507817149162292480e-01
-1.126359403133392334e-01 -3.487050831317901611e-01 -3.295266330242156982e-01 1.334992796182632446e-01 6.927072405815124512e-01 -1.452628970146179199e-01 -3.431430160999298096e-01 3.472985923290252686e-01
-5.010045170783996582e-01 2.078287154436111450e-01 -1.339553445577621460e-01 -5.216112136840820312e-01 4.675834253430366516e-02 3.703567385673522949e-01 -2.769027352333068848e-01 4.469383656978607178e-01
3.739830255508422852e-01 -2.343148291110992432e-01 -3.085851669311523438e-01 2.612346708774566650e-01 1.279817223548889160e-01 2.440142184495925903e-01 -6.298219561576843262e-01 4.112993180751800537e-01
-7.230486720800399780e-03 1.412606388330459595e-01 -7.651301026344299316e-01 -1.378255188465118408e-01 -1.997646987438201904e-01 3.718264102935791016e-01 -4.269403219223022461e-01 1.230217963457107544e-01
-3.357798159122467041e-01 -1.455919146537780762e-01 1.041710227727890015e-01 2.734295129776000977e-01 4.253371059894561768e-01 -7.041110843420028687e-02 -7.297132611274719238e-01 2.491760849952697754e-01
-7.114746421575546265e-02 5.872306823730468750e-01 -3.254415988922119141e-01 -2.373032569885253906e-01 6.788906455039978027e-01 4.829052463173866272e-02 -4.275396931916475296e-03 1.569415479898452759e-01
4.082275927066802979e-02 -5.424479022622108459e-03 -3.210545480251312256e-01 3.500257432460784912e-01 1.237552687525749207e-01 -3.756714165210723877e-01 -7.444096803665161133e-01 2.492384463548660278e-01
1.419794932007789612e-02 4.031410515308380127e-01 -1.947408020496368408e-01 -2.033238708972930908e-01 2.220356762409210205e-01 3.775314390659332275e-01 -7.523139715194702148e-01 1.431044284254312515e-02
-3.924926221370697021e-01 3.195930123329162598e-01 -4.986438155174255371e-01 2.835151553153991699e-01 -7.484003901481628418e-02 2.016412317752838135e-01 2.048600763082504272e-01 5.714504122734069824e-01
-2.600952386856079102e-01 7.884535938501358032e-02 2.610407769680023193e-01 -1.905569732189178467e-01 1.568874120712280273e-01 1.533042080700397491e-02 -7.646246552467346191e-01 4.606301188468933105e-01
-4.614493995904922485e-02 2.292033582925796509e-01 -3.634755611419677734e-01 3.013192713260650635e-01 -1.376794427633285522e-01 -2.096486836671829224e-02 9.861650317907333374e-02 8.326513767242431641e-01
1.870481818914413452e-01 5.397412180900573730e-02 -5.951476693153381348e-01 2.654824256896972656e-01 1.908468306064605713e-01 -3.876043856143951416e-01 -5.627603530883789062e-01 1.845514029264450073e-01
9.584277123212814331e-02 -2.256722003221511841e-01 -1.293166279792785645e-01 5.731565356254577637e-01 5.816231369972229004e-01 8.951498568058013916e-02 -2.422664463520050049e-01 4.355039894580841064e-01
3.395180776715278625e-02 1.464631259441375732e-01 -1.791813969612121582e-01 7.833854109048843384e-02 4.251852631568908691e-01 -4.630413055419921875e-01 -1.701120287179946899e-01 7.176524996757507324e-01
1.592161506414413452e-01 3.616807758808135986e-01 -2.264334708452224731e-01 4.995616078376770020e-01 9.611162357032299042e-03 -3.762636482715606689e-01 -6.177634000778198242e-01 1.403747200965881348e-01
-4.802936017513275146e-01 3.275802433490753174e-01 -4.684181511402130127e-01 3.954613953828811646e-02 1.131785362958908081e-01 3.675148785114288330e-01 2.201443761587142944e-01 4.946612715721130371e-01
3.950774669647216797e-02 1.235851198434829712e-01 -4.139179587364196777e-01 1.892742663621902466e-01 7.519508153200149536e-02 7.071579098701477051e-01 -5.014537572860717773e-01 1.372246444225311279e-01
-6.028823852539062500e-01 2.292080596089363098e-02 -1.814065724611282349e-01 1.759388744831085205e-01 4.589292109012603760e-01 1.836465746164321899e-01 1.620622575283050537e-01 5.491252541542053223e-01
-1.760484874248504639e-01 3.677130341529846191e-01 -2.647252082824707031e-01 -1.061192527413368225e-01 -3.015929758548736572e-01 -3.250678479671478271e-01 -8.194467425346374512e-02 7.410201430320739746e-01
-1.490807235240936279e-01 2.650789022445678711e-01 1.787794232368469238e-01 -2.221903502941131592e-01 1.908325254917144775e-01 -2.329576462507247925e-01 -6.213614940643310547e-01 5.911014676094055176e-01
1.353877186775207520e-01 -2.297876179218292236e-01 -2.346675395965576172e-01 4.117206931114196777e-01 1.173797249794006348e-01 -1.126584559679031372e-01 -7.496941089630126953e-01 3.402553796768188477e-01
-1.485831886529922485e-01 2.337796986103057861e-01 -3.444066345691680908e-01 3.230532407760620117e-01 5.112683176994323730e-01 6.176105737686157227e-01 -2.390833646059036255e-01 1.708357594907283783e-02
2.143337391316890717e-03 1.120699718594551086e-01 -3.031676113605499268e-01 3.463917970657348633e-01 4.715643227100372314e-01 -2.048941105604171753e-01 5.501478910446166992e-02 7.128510475158691406e-01
-4.548594951629638672e-01 4.228106737136840820e-01 -1.213725805282592773e-01 3.009353578090667725e-01 -3.964326530694961548e-02 3.399426341056823730e-01 5.671226233243942261e-02 6.234514713287353516e-01
-2.673704922199249268e-01 1.023730039596557617e-01 -8.601847290992736816e-01 -6.685703247785568237e-02 2.264450341463088989e-01 -7.208959665149450302e-03 -3.402190804481506348e-01 -8.103456348180770874e-02
-9.436809271574020386e-02 -2.682472392916679382e-02 -5.527422428131103516e-01 4.553588628768920898e-01 -1.569124460220336914e-01 6.891682744026184082e-02 -6.343052387237548828e-01 2.139751911163330078e-01
-4.484418928623199463e-01 -1.465674042701721191e-01 -2.391045689582824707e-01 -1.957186907529830933e-01 1.105978488922119141e-01 3.352494239807128906e-01 7.846397906541824341e-02 7.424018979072570801e-01
-4.873879551887512207e-01 4.661323428153991699e-01 -3.360044360160827637e-01 1.368234455585479736e-01 -6.528679281473159790e-02 2.429232448339462280e-01 1.760361939668655396e-01 5.650586485862731934e-01
-2.407472282648086548e-01 -1.004523634910583496e-01 -2.671609222888946533e-01 5.247742533683776855e-01 6.694729924201965332e-01 2.079418003559112549e-01 -2.367815077304840088e-01 1.941338479518890381e-01
-4.201202467083930969e-02 2.827804982662200928e-01 -5.705556869506835938e-01 -1.499079018831253052e-01 8.229842036962509155e-02 4.243528842926025391e-01 -6.187059879302978516e-01 -2.487606555223464966e-02
-2.066339403390884399e-01 3.169161677360534668e-01 -2.639341056346893311e-01 2.059716731309890747e-01 -2.701170928776264191e-02 2.728732228279113770e-01 1.958489567041397095e-01 7.945027947425842285e-01
2.917309701442718506e-01 -1.925018429756164551e-01 -3.562006354331970215e-01 3.313410282135009766e-01 7.535108923912048340e-02 -6.140418350696563721e-02 -7.199831604957580566e-01 3.366694748401641846e-01
-4.442931413650512695e-01 -5.115716159343719482e-02 1.382744759321212769e-01 4.973447918891906738e-01 4.697058200836181641e-01 -8.895413577556610107e-02 -4.721838831901550293e-01 2.863928377628326416e-01
1.710686385631561279e-01 -4.101712629199028015e-02 -7.775137424468994141e-01 1.313762664794921875e-01 -1.643468141555786133e-01 -1.600100398063659668e-01 -4.770524203777313232e-01 2.589856386184692383e-01
-8.805574476718902588e-02 2.374113053083419800e-01 -5.774734616279602051e-01 9.363450855016708374e-02 1.477089077234268188e-01 6.296386122703552246e-01 -4.187045693397521973e-01 -7.914834655821323395e-03
-9.832885861396789551e-02 4.925539195537567139e-01 1.199797959998250008e-03 3.956069424748420715e-02 4.485754072666168213e-01 2.374824285507202148e-01 -6.936920285224914551e-01 8.561105281114578247e-02
-2.062165737152099609e-01 4.394476413726806641e-01 1.924712210893630981e-02 3.411392867565155029e-01 5.200001597404479980e-01 -1.980727724730968475e-02 -6.131725311279296875e-01 -2.899893186986446381e-02
4.325808286666870117e-01 -5.056074261665344238e-02 -4.885734319686889648e-01 -3.494328558444976807e-01 2.688916027545928955e-01 1.543184220790863037e-01 -4.270445406436920166e-01 4.135530292987823486e-01
4.000324904918670654e-01 1.937321503646671772e-03 -2.842196226119995117e-01 -1.191561203449964523e-02 2.226613461971282959e-02 6.115633845329284668e-01 -3.757773339748382568e-01 4.932881295680999756e-01
-2.381934225559234619e-01 1.287144422531127930e-02 -8.309308290481567383e-01 -8.642011135816574097e-02 1.832761168479919434e-01 4.133865833282470703e-01 -1.917746216058731079e-01 6.266984343528747559e-02
-7.495120912790298462e-02 2.093634195625782013e-02 -7.945706844329833984e-01 7.302410434931516647e-03 7.981792092323303223e-02 -1.921852976083755493e-01 -5.645265579223632812e-01 -2.349127642810344696e-02
1.434760540723800659e-01 3.823497295379638672e-01 -4.146279990673065186e-01 -1.171862185001373291e-01 4.465085566043853760e-01 1.140648573637008667e-01 2.507276535034179688e-01 6.101878285408020020e-01
-2.746397554874420166e-01 5.036063790321350098e-01 -4.875278472900390625e-01 5.062846541404724121e-01 1.898804008960723877e-01 3.356140553951263428e-01 -1.627509593963623047e-01 -4.203250259160995483e-02
-2.937545776367187500e-01 2.409593909978866577e-01 -8.440923690795898438e-01 1.540314704179763794e-01 -2.075222879648208618e-01 2.486466020345687866e-01 -1.083000674843788147e-01 5.300664901733398438e-02
-3.121442794799804688e-01 4.682715833187103271e-01 -6.954703927040100098e-01 2.990046739578247070e-01 -8.704795688390731812e-02 5.261067673563957214e-02 -3.019268810749053955e-01 -9.327265620231628418e-02
8.253610879182815552e-02 1.477926820516586304e-01 -3.539947867393493652e-01 7.323601096868515015e-02 5.255415439605712891e-01 -3.479629456996917725e-01 -1.084431633353233337e-02 6.657924652099609375e-01
1.228225007653236389e-01 -9.061684459447860718e-02 -5.050195455551147461e-01 4.835188016295433044e-02 1.667329072952270508e-01 -4.746306538581848145e-01 -6.300557255744934082e-01 2.632037997245788574e-01
-1.362203620374202728e-02 4.685779213905334473e-01 -6.377616524696350098e-01 -7.714435458183288574e-02 1.519480198621749878e-01 3.793310523033142090e-01 -4.459800422191619873e-01 -4.098194837570190430e-02
-7.392516136169433594e-01 2.446663230657577515e-01 -3.168045580387115479e-01 -3.007364273071289062e-01 -1.073276475071907043e-01 1.012101769447326660e-03 -1.615656465291976929e-01 4.064655303955078125e-01
4.227408766746520996e-01 4.156643450260162354e-01 -1.236328631639480591e-01 -2.113677263259887695e-01 3.084350526332855225e-01 3.150946199893951416e-01 -3.332292139530181885e-01 5.320654511451721191e-01
-1.157063990831375122e-01 5.110162496566772461e-01 -2.858233451843261719e-01 3.949955403804779053e-01 7.269414141774177551e-03 2.981865704059600830e-01 9.940731525421142578e-02 6.236250400543212891e-01
-4.091313481330871582e-02 -9.724373370409011841e-02 -5.464959740638732910e-01 4.070783257484436035e-01 -1.121548116207122803e-01 2.431155443191528320e-01 -6.118593811988830566e-01 2.800776064395904541e-01
-6.113078594207763672e-01 1.777168810367584229e-01 -3.761533200740814209e-01 2.667729258537292480e-01 2.063572257757186890e-01 2.597984671592712402e-01 2.100313007831573486e-01 4.773555994033813477e-01
3.869321048259735107e-01 4.191815555095672607e-01 -9.399659186601638794e-02 -1.759647428989410400e-01 9.231517463922500610e-02 3.695579767227172852e-01 -1.852604001760482788e-01 6.747999191284179688e-01
1.167842969298362732e-01 2.294193059206008911e-01 -5.551626682281494141e-01 2.110355496406555176e-01 3.569321036338806152e-01 1.169334724545478821e-01 2.352223098278045654e-01 6.201476454734802246e-01
-3.595515191555023193e-01 2.200905978679656982e-02 -7.017811536788940430e-01 -5.449113249778747559e-02 -1.895323768258094788e-02 1.362428963184356689e-01 -5.942865014076232910e-01 -5.171568319201469421e-02
3.987615406513214111e-01 5.672182887792587280e-02 -5.404762625694274902e-01 -2.831096202135086060e-02 -2.663631737232208252e-02 1.677897125482559204e-01 -6.476201415061950684e-01 3.107749521732330322e-01
-5.598891898989677429e-02 4.401305913925170898e-01 2.946102619171142578e-01 -5.035607516765594482e-02 8.148367702960968018e-02 -1.781371682882308960e-01 -6.098392605781555176e-01 5.509474277496337891e-01
-2.609868943691253662e-01 5.964704751968383789e-01 -3.430113196372985840e-01 3.692832291126251221e-01 -3.878142312169075012e-02 1.539110988378524780e-01 1.229043453931808472e-01 5.308330655097961426e-01
-3.845847025513648987e-02 3.660089075565338135e-01 1.789637506008148193e-01 -1.815177947282791138e-01 3.830276727676391602e-01 3.696675598621368408e-01 -6.684246063232421875e-01 2.634879052639007568e-01
-3.894423842430114746e-01 9.425854682922363281e-02 -1.709974706172943115e-01 -6.118228286504745483e-02 3.827680647373199463e-01 -3.590275049209594727e-01 9.215475060045719147e-03 7.286764979362487793e-01
3.429285436868667603e-02 -1.516256332397460938e-01 -2.501799762248992920e-01 4.012213647365570068e-01 -1.378276795148849487e-01 3.711259961128234863e-01 -7.311003208160400391e-01 2.470356822013854980e-01
-4.908104836940765381e-01 1.281350255012512207e-01 -3.632633090019226074e-01 -2.086980491876602173e-01 1.689209938049316406e-01 2.845562696456909180e-01 1.682411432266235352e-01 6.552554965019226074e-01
1.417760998010635376e-01 5.306460857391357422e-01 -1.097775697708129883e-01 -5.165026187896728516e-01 1.375294029712677002e-01 1.078187599778175354e-01 -2.954801917076110840e-01 5.492179393768310547e-01
7.815911620855331421e-02 3.072504401206970215e-01 -7.125555276870727539e-01 -4.115169867873191833e-03 -2.039404809474945068e-01 -2.146304100751876831e-01 -5.437660217285156250e-01 9.163171797990798950e-02
-4.159906506538391113e-01 -2.110479474067687988e-01 -5.322883129119873047e-01 7.296015322208404541e-02 2.990892529487609863e-01 1.928950697183609009e-01 -6.011804342269897461e-01 -7.533754408359527588e-02
-5.887799710035324097e-02 -3.993269428610801697e-02 -5.024478435516357422e-01 1.687873005867004395e-01 3.106623589992523193e-01 -3.885565698146820068e-01 3.367343544960021973e-02 6.821836233139038086e-01
-1.312248855829238892e-01 4.034783542156219482e-01 -4.955068230628967285e-01 -8.396542817354202271e-02 6.552889943122863770e-01 -3.345693051815032959e-01 -1.594318002462387085e-01 -2.548286505043506622e-02
-1.953073143959045410e-01 -1.019592359662055969e-01 1.778407096862792969e-01 3.809128403663635254e-01 4.055452644824981689e-01 -7.406990975141525269e-02 -7.192871570587158203e-01 2.956523597240447998e-01
3.150105848908424377e-02 1.464789956808090210e-01 -2.960149645805358887e-01 4.430101811885833740e-02 2.946636080741882324e-01 -5.109753012657165527e-01 -1.338852196931838989e-01 7.225763797760009766e-01
-7.042129337787628174e-02 -1.295084953308105469e-01 -3.128488361835479736e-01 3.594553172588348389e-01 1.816367916762828827e-02 1.296960413455963135e-01 -8.346555233001708984e-01 1.933522373437881470e-01
1.358159780502319336e-01 -2.369333654642105103e-01 -3.687608838081359863e-01 1.490474641323089600e-01 -1.180407106876373291e-01 4.652908146381378174e-01 -6.472484469413757324e-01 3.433035314083099365e-01
-6.492952816188335419e-03 4.263443052768707275e-01 -7.231598347425460815e-02 -9.028386324644088745e-02 3.301325142383575439e-01 1.315018981695175171e-01 -8.235207796096801758e-01 1.846517249941825867e-02
-5.130768939852714539e-02 2.173340320587158203e-01 -8.332028388977050781e-01 -2.050779014825820923e-01 2.841143682599067688e-02 3.539993762969970703e-01 -2.789818048477172852e-01 9.947896003723144531e-02
1.101767048239707947e-01 6.859941035509109497e-02 -3.358827531337738037e-01 9.747184813022613525e-02 5.611467361450195312e-01 -1.866063475608825684e-01 7.137637585401535034e-02 7.113616466522216797e-01
-6.366935372352600098e-01 8.744216710329055786e-02 -4.710067510604858398e-01 -2.683351561427116394e-02 3.317885398864746094e-01 6.290084123611450195e-02 2.308976501226425171e-01 4.439075589179992676e-01
4.142279794905334711e-04 6.532672047615051270e-01 6.814271211624145508e-02 3.806346952915191650e-01 3.311590850353240967e-01 2.510829269886016846e-01 -4.514515697956085205e-01 2.172514051198959351e-01
3.821174427866935730e-02 -2.914306819438934326e-01 -4.046347737312316895e-01 4.987850487232208252e-01 -5.019951984286308289e-02 1.415267288684844971e-01 -6.244909763336181641e-01 2.975795269012451172e-01
5.588729679584503174e-02 5.363668799400329590e-01 -7.539292424917221069e-02 -5.542137026786804199e-01 9.804212488234043121e-03 1.119483411312103271e-01 -3.095303177833557129e-01 5.365749001502990723e-01
-2.320515811443328857e-01 -2.493877857923507690e-01 -2.695234119892120361e-01 6.679106503725051880e-02 -7.293780148029327393e-02 -3.772586584091186523e-01 -1.332097947597503662e-01 8.009150624275207520e-01
-3.018345832824707031e-01 -9.927002340555191040e-02 -1.527397893369197845e-02 -9.362187236547470093e-02 4.512883126735687256e-01 -3.577015697956085205e-01 -2.279948741197586060e-01 7.116528749465942383e-01
-4.311355352401733398e-01 3.994821906089782715e-01 -4.596085846424102783e-01 5.079545974731445312e-01 3.528924584388732910e-01 1.415355801582336426e-01 -1.740621328353881836e-01 -1.020547151565551758e-01
-2.937229573726654053e-01 3.406746387481689453e-01 -1.911597698926925659e-01 5.657663345336914062e-01 -6.451106071472167969e-02 5.628094077110290527e-02 1.364741288125514984e-02 6.584212779998779297e-01
-6.318833827972412109e-01 2.785293161869049072e-01 -1.162077337503433228e-01 -2.877656519412994385e-01 7.926458865404129028e-02 1.933775246143341064e-01 -4.606068134307861328e-02 6.172781586647033691e-01
-3.611119091510772705e-01 2.380608022212982178e-01 -1.361820250749588013e-01 3.552687168121337891e-01 -9.525732696056365967e-02 2.344553917646408081e-01 7.247133553028106689e-02 7.738659977912902832e-01
4.962362349033355713e-02 -3.012714982032775879e-01 -4.504181444644927979e-01 2.925283908843994141e-01 1.788539141416549683e-01 -2.918998897075653076e-01 -6.083766222000122070e-01 3.619493246078491211e-01
1.550926417112350464e-01 -3.094273805618286133e-02 -7.840334177017211914e-01 9.121804684400558472e-02 -2.577324509620666504e-01 -1.783098280429840088e-02 -4.681287407875061035e-01 2.570433914661407471e-01
-2.750878334045410156e-01 9.346080571413040161e-02 -1.261514723300933838e-01 -1.745408475399017334e-01 2.539501488208770752e-01 -3.976220190525054932e-01 -4.639340192079544067e-02 8.027868866920471191e-01
-1.301131695508956909e-01 7.915069907903671265e-02 -2.050918191671371460e-01 -2.249912619590759277e-01 2.926974594593048096e-01 -5.240335464477539062e-01 -2.203068584203720093e-01 6.894229650497436523e-01
-3.269056081771850586e-01 3.526470959186553955e-01 -5.913660526275634766e-01 5.385447144508361816e-01 -4.543259367346763611e-02 2.792297899723052979e-01 -2.183459997177124023e-01 -3.633542358875274658e-02
3.772881627082824707e-01 1.147544011473655701e-02 -3.419015407562255859e-01 2.489329725503921509e-01 4.633113741874694824e-01 -2.202843576669692993e-01 -5.586701631546020508e-01 3.215009570121765137e-01
3.844752162694931030e-02 4.561879113316535950e-02 -3.552762866020202637e-01 3.363038599491119385e-01 -1.215979233384132385e-01 3.618842363357543945e-01 -7.768096923828125000e-01 8.910533040761947632e-02
-3.925266563892364502e-01 -2.706517279148101807e-01 -1.902745515108108521e-01 4.628253579139709473e-01 2.552735805511474609e-01 -2.457024306058883667e-01 -5.365937352180480957e-01 3.298354446887969971e-01
-4.692687094211578369e-01 2.515047192573547363e-01 -3.984933495521545410e-01 3.212729394435882568e-01 9.817645885050296783e-03 2.836351096630096436e-01 1.751348972320556641e-01 5.859192013740539551e-01
-2.067936956882476807e-02 -1.335161626338958740e-01 -6.933752298355102539e-01 3.575426638126373291e-01 -1.671706736087799072e-01 -2.218731045722961426e-01 -5.022614598274230957e-01 2.090444415807723999e-01
-1.482255607843399048e-01 2.554147243499755859e-01 3.527192771434783936e-01 1.372598260641098022e-01 -4.572097212076187134e-03 4.546686112880706787e-01 -4.010514020919799805e-01 6.339990496635437012e-01
-7.613928914070129395e-01 -7.843891531229019165e-02 -2.035840749740600586e-01 -5.633467808365821838e-02 4.597422480583190918e-01 1.955125033855438232e-01 -3.282048180699348450e-02 3.447358310222625732e-01
2.114223241806030273e-01 1.981085985898971558e-01 -4.487012326717376709e-01 1.074535027146339417e-01 -3.808058798313140869e-01 4.416047930717468262e-01 -3.845074176788330078e-01 4.640050232410430908e-01
-6.817091703414916992e-01 3.411266207695007324e-01 -2.850784659385681152e-01 -3.898070752620697021e-01 -1.324992626905441284e-01 4.949001222848892212e-02 -2.404197901487350464e-01 3.284491598606109619e-01
1.903408467769622803e-01 4.448138773441314697e-01 -5.182165503501892090e-01 -4.570181369781494141e-01 1.632569916546344757e-02 -3.732976689934730530e-02 1.209553913213312626e-03 5.355701446533203125e-01
-4.029044806957244873e-01 2.037458270788192749e-01 3.393648862838745117e-01 2.874062359333038330e-01 1.281484775245189667e-02 4.664179086685180664e-01 -3.594005703926086426e-01 5.015037655830383301e-01
5.210860967636108398e-01 4.449358284473419189e-01 -2.911688387393951416e-01 -1.917561143636703491e-01 1.261457055807113647e-01 -7.562695443630218506e-02 -3.982773125171661377e-01 4.782204031944274902e-01
-4.022198021411895752e-01 9.619349241256713867e-02 -2.377526015043258667e-01 -1.664545834064483643e-01 -2.415385283529758453e-02 2.028701901435852051e-01 1.243284791707992554e-01 8.291776180267333984e-01
-2.287478893995285034e-01 3.278580727055668831e-03 -3.567316532135009766e-01 4.391715824604034424e-01 -1.997616142034530640e-01 5.479058623313903809e-02 -7.542954087257385254e-01 1.251650005578994751e-01
-2.260300964117050171e-01 2.782640047371387482e-02 -1.854610145092010498e-01 -7.973912358283996582e-02 5.052536725997924805e-01 -4.646076261997222900e-01 -1.405311673879623413e-01 6.453615427017211914e-01
-1.851572841405868530e-01 2.762846648693084717e-01 2.049863487482070923e-01 -3.540265262126922607e-01 6.787283718585968018e-02 -6.685905903577804565e-02 -6.752027273178100586e-01 5.070047974586486816e-01
1.542813181877136230e-01 2.351310104131698608e-01 -7.728874087333679199e-01 -1.961226910352706909e-01 7.770980894565582275e-02 2.925614118576049805e-01 -4.292542934417724609e-01 9.592429548501968384e-02
-3.274431824684143066e-01 2.579176723957061768e-01 -2.921502590179443359e-01 -2.936062812805175781e-01 1.975025981664657593e-01 4.418979585170745850e-01 1.586001664400100708e-01 6.287033557891845703e-01
4.424470663070678711e-01 2.148475050926208496e-01 -1.221367716789245605e-01 2.826690115034580231e-02 -7.892072200775146484e-02 3.268864452838897705e-01 -1.966789811849594116e-01 7.685043215751647949e-01
-1.636169701814651489e-01 3.212469816207885742e-01 -5.901443958282470703e-01 -1.993551403284072876e-01 -2.156230853870511055e-03 2.445755451917648315e-01 -6.447107195854187012e-01 -8.088973164558410645e-02
1.609272211790084839e-01 1.770437359809875488e-01 -5.864407401531934738e-03 2.098662704229354858e-01 8.186225295066833496e-01 2.367392331361770630e-01 -1.712007075548171997e-01 3.783934712409973145e-01
-1.811561733484268188e-01 2.527263164520263672e-01 -3.890833854675292969e-01 2.394586354494094849e-01 2.444212138652801514e-01 3.027946949005126953e-01 2.605043351650238037e-01 6.894176602363586426e-01
1.342099457979202271e-01 1.443383544683456421e-01 -6.629279851913452148e-01 -7.642268389463424683e-02 1.776281744241714478e-01 5.478786230087280273e-01 -4.132371544837951660e-01 1.155530214309692383e-01
1.285971403121948242e-01 -2.808558382093906403e-02 -4.669441282749176025e-01 3.451433777809143066e-01 1.606554239988327026e-01 -3.102853596210479736e-01 -6.982636451721191406e-01 1.893512457609176636e-01
-3.099624812602996826e-01 1.239298731088638306e-01 -9.423929452896118164e-02 6.337599754333496094e-01 3.638914525508880615e-01 -1.190559789538383484e-01 -5.673959851264953613e-01 9.748019278049468994e-02
1.518542915582656860e-01 3.681712746620178223e-01 -5.129779577255249023e-01 1.193648055195808411e-01 1.832556873559951782e-01 -2.372902035713195801e-01 -6.885263919830322266e-01 -6.170264910906553268e-03
2.888387143611907959e-01 4.166981875896453857e-01 -4.950079023838043213e-01 -4.715831875801086426e-01 1.228182539343833923e-01 1.642139256000518799e-01 -6.676977872848510742e-02 4.785420000553131104e-01
-4.663291852921247482e-03 -8.486136049032211304e-02 -3.679380714893341064e-01 1.362147778272628784e-01 7.774945497512817383e-01 2.791120707988739014e-01 -8.473530411720275879e-02 3.863452672958374023e-01
-6.539831757545471191e-01 1.063862256705760956e-02 -2.180593460798263550e-01 -3.307133316993713379e-01 2.051698267459869385e-01 2.780574560165405273e-01 -4.014558717608451843e-02 5.424476861953735352e-01
-1.211452856659889221e-01 2.158722579479217529e-01 -1.539654433727264404e-01 3.037136793136596680e-01 8.506310582160949707e-01 4.956533014774322510e-02 -2.270498424768447876e-01 2.125892490148544312e-01
4.117464125156402588e-01 1.442954987287521362e-01 -1.489180624485015869e-01 -8.647428452968597412e-02 1.939701586961746216e-01 4.067827463150024414e-01 -1.382907480001449585e-01 7.468388676643371582e-01
-1.815979182720184326e-02 4.053018987178802490e-01 -3.206127285957336426e-01 -1.585378646850585938e-01 3.695866838097572327e-02 3.139596581459045410e-01 -7.793970704078674316e-01 -8.795215748250484467e-03
-1.704394370317459106e-01 4.849007129669189453e-01 1.725074946880340576e-01 -2.038846313953399658e-01 4.056990444660186768e-01 1.232240349054336548e-01 -6.676955819129943848e-01 1.972322613000869751e-01
4.040486365556716919e-02 3.511748015880584717e-01 -2.579289376735687256e-01 3.167507052421569824e-01 3.492248058319091797e-02 -1.885396838188171387e-01 2.920421306043863297e-03 8.193961381912231445e-01
-2.051857113838195801e-01 -5.642896518111228943e-02 -1.935325264930725098e-01 3.111695647239685059e-01 1.527734100818634033e-01 -3.018521368503570557e-01 -8.318722248077392578e-01 1.181840747594833374e-01
-3.245176374912261963e-01 1.840168982744216919e-01 -3.040491640567779541e-01 -4.370369315147399902e-01 -1.180892214179039001e-01 3.182999789714813232e-03 -9.826727211475372314e-03 7.505512237548828125e-01
-1.342269927263259888e-01 4.001606404781341553e-01 -4.745492637157440186e-01 1.806408166885375977e-01 -2.319464385509490967e-01 -1.708676218986511230e-01 -6.935557126998901367e-01 -3.456998150795698166e-03
1.293423324823379517e-01 2.686586380004882812e-01 -4.485362172126770020e-01 4.656457901000976562e-02 9.713662415742874146e-02 -1.557822525501251221e-01 -8.209451436996459961e-01 9.256403893232345581e-03
-2.388770282268524170e-01 1.575818806886672974e-01 3.163692653179168701e-01 -1.768640577793121338e-01 1.334901452064514160e-01 -1.550852507352828979e-01 -6.342384219169616699e-01 5.853255391120910645e-01
2.832069694995880127e-01 2.614468336105346680e-01 -4.379651546478271484e-01 -2.422063201665878296e-01 -6.225195527076721191e-02 2.756923735141754150e-01 5.213221162557601929e-02 7.199741601943969727e-01
4.100887179374694824e-01 2.399707585573196411e-02 -3.861989378929138184e-01 2.817290723323822021e-01 3.579832613468170166e-01 -2.406435459852218628e-01 -5.402307510375976562e-01 3.532985746860504150e-01
-3.781774640083312988e-01 -1.165499165654182434e-01 -3.344913423061370850e-01 -7.060939073562622070e-02 -1.476784497499465942e-01 4.675351679325103760e-01 6.542732566595077515e-02 6.941536664962768555e-01
-4.116822183132171631e-01 2.808406949043273926e-01 -1.154906451702117920e-01 -1.417309641838073730e-01 1.672594696283340454e-01 5.362259149551391602e-01 8.762930333614349365e-02 6.285122036933898926e-01
4.979141354560852051e-01 5.772586166858673096e-02 -4.467170238494873047e-01 -2.704542875289916992e-01 1.392998397350311279e-01 1.517619192600250244e-01 -2.626715302467346191e-01 6.038338541984558105e-01
-3.366363942623138428e-01 3.150652395561337471e-03 -6.840157508850097656e-01 -1.918147206306457520e-01 -6.284080445766448975e-02 1.814158260822296143e-01 -5.854859948158264160e-01 -4.838321357965469360e-02
-1.584394425153732300e-01 2.794007956981658936e-01 -4.213289618492126465e-01 5.444010719656944275e-02 2.774677276611328125e-01 3.413388431072235107e-01 2.883056700229644775e-01 6.631212234497070312e-01
1.755041182041168213e-01 5.105417370796203613e-01 -1.053570136427879333e-01 -3.641283214092254639e-01 4.504849612712860107e-01 1.009577438235282898e-01 -1.363021284341812134e-01 5.771903395652770996e-01
-1.317667402327060699e-02 -2.246007025241851807e-01 1.740758568048477173e-01 3.338522613048553467e-01 4.746628403663635254e-01 1.043106988072395325e-01 -6.197600364685058594e-01 4.328202605247497559e-01
-3.192721307277679443e-01 4.476125240325927734e-01 -2.102265059947967529e-01 4.899953007698059082e-01 -1.392361074686050415e-01 -9.114981442689895630e-02 -3.272546082735061646e-02 6.202028989791870117e-01
3.965885564684867859e-02 3.213573396205902100e-01 -4.261943101882934570e-01 1.133531257510185242e-01 6.508945673704147339e-02 -2.430365234613418579e-01 -7.980692982673645020e-01 -2.116632461547851562e-02
-4.514196515083312988e-01 2.308763116598129272e-01 -7.694182544946670532e-02 -1.268444359302520752e-01 9.335236251354217529e-02 5.091305971145629883e-01 5.963790416717529297e-02 6.703891158103942871e-01
-4.259099066257476807e-01 1.565305441617965698e-01 -1.080361753702163696e-01 6.376360654830932617e-01 8.840283378958702087e-03 2.107938528060913086e-01 -1.532500702887773514e-02 5.754131078720092773e-01
-2.203908860683441162e-01 2.945634126663208008e-01 1.586010903120040894e-01 -3.355706930160522461e-01 1.738436669111251831e-01 -3.172828257083892822e-01 -6.043102741241455078e-01 4.804345667362213135e-01
2.176239043474197388e-01 -8.639320731163024902e-03 -1.849618107080459595e-01 4.510438442230224609e-01 5.118373036384582520e-01 -3.979128599166870117e-02 -6.252986788749694824e-01 2.456717789173126221e-01
1.023313924670219421e-01 2.385434955358505249e-01 -2.975727617740631104e-01 3.117156028747558594e-01 1.835323721170425415e-01 -3.400260508060455322e-01 -4.543400555849075317e-02 7.717142701148986816e-01
1.461888402700424194e-01 3.808625638484954834e-01 3.658830374479293823e-02 1.879938542842864990e-01 7.066413164138793945e-01 3.965874016284942627e-01 -1.458013951778411865e-01 3.449789583683013916e-01
1.114287674427032471e-01 5.164247155189514160e-01 -3.012273013591766357e-01 -5.641053915023803711e-01 3.401018306612968445e-02 7.158388197422027588e-02 -1.389513760805130005e-01 5.351148247718811035e-01
-1.094828099012374878e-01 1.800424456596374512e-01 -5.904030054807662964e-02 3.788737058639526367e-01 7.712516188621520996e-01 2.660785615444183350e-01 -2.563932836055755615e-01 2.778541445732116699e-01
-3.045905232429504395e-01 1.239055469632148743e-01 -3.287984430789947510e-01 -1.399963945150375366e-01 1.467237472534179688e-01 4.755441844463348389e-01 1.658216118812561035e-01 6.992836594581604004e-01
1.085866540670394897e-01 -1.154520586133003235e-01 -8.405497074127197266e-01 1.791490763425827026e-01 -1.100314687937498093e-02 1.239891499280929565e-01 -4.091055989265441895e-01 2.310838997364044189e-01
-2.427982836961746216e-01 4.553299862891435623e-03 -1.542077660560607910e-01 2.012589275836944580e-01 -3.051444515585899353e-02 -3.371775150299072266e-01 -1.225479617714881897e-01 8.643525242805480957e-01
-2.023385316133499146e-01 6.894015669822692871e-01 1.981379091739654541e-01 1.835747063159942627e-01 1.886966452002525330e-02 3.122034966945648193e-01 -3.276383876800537109e-01 4.534890651702880859e-01
3.047246336936950684e-01 2.489721775054931641e-01 -5.090451240539550781e-01 -4.966936111450195312e-01 2.971639633178710938e-01 -1.626107608899474144e-03 -2.572484500706195831e-02 5.003533363342285156e-01
-7.097179889678955078e-01 3.256987631320953369e-01 -2.819903492927551270e-01 -3.652738928794860840e-01 -3.358588740229606628e-02 1.622339785099029541e-01 -2.354811578989028931e-01 3.072098195552825928e-01
-4.735210165381431580e-02 -5.224625766277313232e-02 -4.186224937438964844e-01 3.384063243865966797e-01 2.504869103431701660e-01 -3.580865263938903809e-01 -6.768221259117126465e-01 2.370798736810684204e-01
-1.002635955810546875e-01 1.351121366024017334e-01 -2.180920243263244629e-01 2.653154432773590088e-01 3.400140702724456787e-01 7.349542975425720215e-01 -4.343628287315368652e-01 9.642111510038375854e-02
3.433662950992584229e-01 3.727262914180755615e-01 -3.279886543750762939e-01 -4.461082518100738525e-01 2.191733568906784058e-01 1.909795254468917847e-01 -1.491458117961883545e-01 5.743090510368347168e-01
-1.032958626747131348e-01 3.424718081951141357e-01 1.194811612367630005e-01 -4.444066882133483887e-01 6.213837489485740662e-02 -1.665970981121063232e-01 -5.915486216545104980e-01 5.279435515403747559e-01
-9.821985661983489990e-02 2.538508176803588867e-01 -1.466514617204666138e-01 1.848183721303939819e-01 -1.813878566026687622e-01 -1.417806604877114296e-03 5.395053420215845108e-03 9.150494933128356934e-01
-3.762795031070709229e-01 -1.558494716882705688e-01 2.737302184104919434e-01 2.783836722373962402e-01 5.021285414695739746e-01 1.234841272234916687e-01 -5.367051959037780762e-01 3.553378582000732422e-01
-3.822870180010795593e-02 1.437320709228515625e-01 -3.915458321571350098e-01 1.002851575613021851e-01 4.169830679893493652e-02 -9.089731425046920776e-02 -8.959192037582397461e-01 -4.291964694857597351e-02
-1.380837559700012207e-01 1.488687396049499512e-01 4.572525992989540100e-02 -8.639579266309738159e-02 2.963136434555053711e-01 -3.624169528484344482e-01 -2.338575869798660278e-01 8.218144178390502930e-01
-1.687578409910202026e-01 3.449505567550659180e-01 -3.012268841266632080e-01 1.501231491565704346e-01 -8.521372079849243164e-02 2.017400711774826050e-01 1.812896430492401123e-01 8.114364147186279297e-01
-6.091174855828285217e-02 3.059112131595611572e-01 -7.821538448333740234e-01 1.557566109113395214e-03 -5.238938611000776291e-03 4.223992526531219482e-01 -3.353595435619354248e-01 5.147633142769336700e-03
-3.424838483333587646e-01 3.814216554164886475e-01 3.375541567802429199e-01 -8.858687430620193481e-02 6.586039811372756958e-02 2.804845571517944336e-01 -5.904662013053894043e-01 4.286868870258331299e-01
-1.094059050083160400e-01 5.187279582023620605e-01 9.616681188344955444e-02 1.170987933874130249e-01 5.305725336074829102e-01 5.844860896468162537e-02 -6.390788555145263672e-01 5.144028738141059875e-02
1.612099260091781616e-01 -2.367522567510604858e-02 -1.910731047391891479e-01 4.163303971290588379e-01 1.231606751680374146e-01 -2.389345020055770874e-01 -7.859451174736022949e-01 2.713719904422760010e-01
4.901823103427886963e-01 2.775517702102661133e-01 -3.130923509597778320e-01 -2.858175039291381836e-01 2.021190822124481201e-01 -2.513799443840980530e-02 -4.284601807594299316e-01 5.271674990653991699e-01
-2.415735274553298950e-01 -2.688326835632324219e-01 -8.556840568780899048e-02 1.988417841494083405e-02 5.821356773376464844e-01 -2.640556991100311279e-01 -4.885958433151245117e-01 4.629479348659515381e-01
-2.155747264623641968e-01 3.028858602046966553e-01 3.105147927999496460e-02 9.313511848449707031e-02 1.042188555002212524e-01 5.284368395805358887e-01 -7.450129389762878418e-01 8.365283161401748657e-02
4.779353365302085876e-02 -2.566512525081634521e-01 -1.913302540779113770e-01 2.059646844863891602e-01 7.388324737548828125e-01 9.054509550333023071e-02 -3.135210275650024414e-01 4.477163553237915039e-01
-2.054596096277236938e-01 -9.634716808795928955e-02 -1.388417780399322510e-01 3.194326460361480713e-01 1.475734263658523560e-01 -3.775923550128936768e-01 -7.786948680877685547e-01 2.376334369182586670e-01
-3.369047641754150391e-01 2.320629805326461792e-01 -9.525614231824874878e-02 -2.394717186689376831e-02 -9.105254709720611572e-02 -1.541364639997482300e-01 -1.705010980367660522e-02 8.891881108283996582e-01
4.802882298827171326e-02 -6.139207631349563599e-02 -1.499480158090591431e-01 3.856454193592071533e-01 2.293894290924072266e-01 -3.845139741897583008e-01 -7.052556872367858887e-01 3.533575534820556641e-01
-1.895612925291061401e-01 3.144251108169555664e-01 -2.345749586820602417e-01 5.654313564300537109e-01 -2.587355859577655792e-02 3.116707205772399902e-01 6.452407687902450562e-02 6.232929229736328125e-01
4.670284688472747803e-02 5.385223627090454102e-01 -1.630711406469345093e-01 -1.608683168888092041e-01 2.365408241748809814e-01 3.723190426826477051e-01 -6.760190725326538086e-01 6.137610599398612976e-02
-2.564329206943511963e-01 -1.404845714569091797e-01 -1.837854087352752686e-01 5.871378183364868164e-01 1.224040705710649490e-02 5.788929015398025513e-02 -6.905460357666015625e-01 2.358889132738113403e-01
-7.150236964225769043e-01 2.985990047454833984e-01 -3.086790144443511963e-01 -2.877502143383026123e-01 -1.332287490367889404e-01 -5.051337648183107376e-03 -1.799882203340530396e-01 4.139151573181152344e-01
3.369979858398437500e-01 3.853930905461311340e-02 -6.513775587081909180e-01 1.160800680518150330e-01 -2.160569131374359131e-01 1.348133832216262817e-01 -5.351610183715820312e-01 3.097214102745056152e-01
-6.882810592651367188e-01 1.513393372297286987e-01 -2.184028178453445435e-01 -2.872187495231628418e-01 -3.495456278324127197e-02 6.935719400644302368e-03 -1.054280847311019897e-01 6.006548404693603516e-01
-7.095379233360290527e-01 2.324355989694595337e-01 -1.106129214167594910e-01 -2.930108010768890381e-01 3.032340295612812042e-02 9.461750090122222900e-02 -1.073607206344604492e-01 5.683668255805969238e-01
7.693476974964141846e-02 3.178281188011169434e-01 -3.154535591602325439e-01 1.140324845910072327e-01 7.473233938217163086e-01 5.546601116657257080e-02 2.213531434535980225e-01 4.122937619686126709e-01
5.449939966201782227e-01 4.431046545505523682e-01 -2.139063626527786255e-01 -1.037178337574005127e-01 6.931176758371293545e-04 -2.830554544925689697e-02 -4.719523787498474121e-01 4.760101139545440674e-01
-2.313131392002105713e-01 2.190877050161361694e-01 3.536539971828460693e-01 3.779706358909606934e-01 3.274398669600486755e-02 4.413699805736541748e-01 -3.822284340858459473e-01 5.371996164321899414e-01
1.151675824075937271e-02 -1.061605811119079590e-01 -3.217700123786926270e-01 4.305490255355834961e-01 -7.416988164186477661e-02 8.304927498102188110e-02 -8.164015412330627441e-01 1.441491991281509399e-01
3.340152800083160400e-01 6.762515008449554443e-02 -5.464485883712768555e-01 -9.812184609472751617e-03 -9.851906448602676392e-02 5.258848071098327637e-01 -3.834400475025177002e-01 3.897065222263336182e-01
2.475902065634727478e-02 -1.304348707199096680e-01 -2.880899012088775635e-01 3.041461706161499023e-01 7.930546998977661133e-01 3.617678210139274597e-02 -3.692131340503692627e-01 2.007739990949630737e-01
1.809426993131637573e-01 4.690654575824737549e-01 1.483797132968902588e-01 2.483856827020645142e-01 4.961535632610321045e-01 3.379442095756530762e-01 -4.832382798194885254e-01 2.638774812221527100e-01
-2.444490045309066772e-01 3.470295667648315430e-01 -9.072415530681610107e-02 5.721725225448608398e-01 -1.274785995483398438e-01 5.203605070710182190e-02 -5.903545767068862915e-02 6.795286536216735840e-01
-3.465271890163421631e-01 -1.036699414253234863e-01 -6.177830696105957031e-02 3.235245048999786377e-01 3.090441823005676270e-01 -3.495869636535644531e-01 -7.027664184570312500e-01 2.215557098388671875e-01
-2.016817480325698853e-01 5.545064434409141541e-02 -3.370896577835083008e-01 4.359388053417205811e-01 5.334463715553283691e-01 5.701421499252319336e-01 -2.041738033294677734e-01 3.554766625165939331e-02
4.265441745519638062e-02 5.605785846710205078e-01 -1.736938208341598511e-02 -4.327866435050964355e-01 2.787579596042633057e-01 1.782937645912170410e-01 -4.519856572151184082e-01 4.272477328777313232e-01
-4.163461625576019287e-01 -4.660044983029365540e-02 5.680652335286140442e-02 3.930029571056365967e-01 5.606517195701599121e-01 -2.685592174530029297e-01 -4.652879238128662109e-01 2.527030110359191895e-01
9.346686303615570068e-03 -9.956711530685424805e-02 -8.319925665855407715e-01 -1.019222736358642578e-01 2.279828637838363647e-01 -3.081393241882324219e-01 -3.114282786846160889e-01 2.085321396589279175e-01
-5.921210050582885742e-01 -1.539656817913055420e-01 -1.594815403223037720e-01 -2.590703964233398438e-01 1.480017006397247314e-01 2.063116282224655151e-01 -6.125082820653915405e-02 6.818466186523437500e-01
-5.988121628761291504e-01 3.472117707133293152e-02 8.519976399838924408e-03 -2.393797785043716431e-01 2.345675528049468994e-01 2.431320846080780029e-01 -8.681163936853408813e-02 6.790963411331176758e-01
-1.952164024114608765e-01 2.258650511503219604e-01 3.516798913478851318e-01 1.690761297941207886e-01 1.804917603731155396e-01 4.630224704742431641e-01 -2.520340085029602051e-01 6.694189906120300293e-01
7.730115205049514771e-02 7.009408622980117798e-02 -2.738217413425445557e-01 3.422019481658935547e-01 7.920347452163696289e-01 -1.335079520940780640e-01 -6.139346584677696228e-02 3.848613798618316650e-01
-5.712699890136718750e-01 1.994262784719467163e-01 3.726937994360923767e-02 2.047504335641860962e-01 -7.044947892427444458e-02 -2.155150175094604492e-01 -1.444434523582458496e-01 7.199266552925109863e-01
3.280893862247467041e-01 7.383939623832702637e-02 -1.311593353748321533e-01 -1.947557479143142700e-01 2.417356222867965698e-01 2.763364911079406738e-01 -1.425383687019348145e-01 8.225920200347900391e-01
5.879846960306167603e-02 1.445973813533782959e-01 -6.739281415939331055e-01 -1.348096281290054321e-01 -2.409115284681320190e-01 -4.561491310596466064e-01 -4.305870831012725830e-01 2.275211364030838013e-01
-3.938505351543426514e-01 3.344999551773071289e-01 -6.137771904468536377e-02 3.204310834407806396e-01 5.724231004714965820e-01 -3.241369426250457764e-01 -4.399010241031646729e-01 -1.739555969834327698e-02
-1.400419473648071289e-01 -3.567180335521697998e-01 -3.026626706123352051e-01 5.678554177284240723e-01 -9.030137956142425537e-02 -8.153066784143447876e-02 -5.379796624183654785e-01 3.672222197055816650e-01
3.604522347450256348e-01 1.456169188022613525e-01 -4.981483817100524902e-01 -2.556769549846649170e-01 6.449268013238906860e-02 2.969978749752044678e-01 -6.125900745391845703e-01 2.602185606956481934e-01
-2.707795500755310059e-01 3.042955398559570312e-01 -1.479277759790420532e-01 1.180304065346717834e-01 -3.981695510447025299e-03 -8.617673814296722412e-02 7.201052457094192505e-02 8.863639831542968750e-01
-7.259887456893920898e-01 2.756379544734954834e-01 -2.166647017002105713e-01 -4.566783607006072998e-01 7.934512197971343994e-02 8.402635157108306885e-02 -2.716963887214660645e-01 2.330030351877212524e-01
-3.192701637744903564e-01 1.505949050188064575e-01 -8.691191077232360840e-01 1.506344974040985107e-01 -1.033127829432487488e-01 1.217889115214347839e-01 -2.608136832714080811e-01 -6.163635849952697754e-02
-1.123178675770759583e-01 6.257787346839904785e-02 -8.843750953674316406e-01 -5.569813773036003113e-02 1.572669148445129395e-01 -1.029583066701889038e-01 -4.036254882812500000e-01 5.926371668465435505e-04
-3.750553429126739502e-01 9.181734174489974976e-02 4.850515723228454590e-02 -6.626613438129425049e-02 -1.074400991201400757e-01 -7.174324244260787964e-02 -1.131949648261070251e-01 9.025827646255493164e-01
-3.391858637332916260e-01 4.672818481922149658e-01 -1.444425880908966064e-01 6.076488494873046875e-01 3.612402975559234619e-01 3.292201459407806396e-01 -1.855480223894119263e-01 -5.649187043309211731e-02
6.317979097366333008e-02 1.325563490390777588e-01 -6.395761966705322266e-01 1.035797037184238434e-02 4.191358387470245361e-01 -4.296842813491821289e-01 -4.414054155349731445e-01 1.188699677586555481e-01
-4.035879373550415039e-01 8.325070142745971680e-02 1.568529605865478516e-01 3.513647019863128662e-01 3.440202474594116211e-01 -7.644418627023696899e-02 -7.382696270942687988e-01 1.135358810424804688e-01
2.036146670579910278e-01 2.399396896362304688e-01 -4.003677517175674438e-02 3.235626816749572754e-01 7.371914982795715332e-01 2.797667682170867920e-01 -1.120472997426986694e-01 4.004983603954315186e-01
-7.682685256004333496e-01 -1.644277274608612061e-01 -1.900565773248672485e-01 -2.958923578262329102e-01 5.341705679893493652e-02 2.055067718029022217e-01 -2.946105003356933594e-01 3.566109836101531982e-01
-4.836482554674148560e-02 5.188937187194824219e-01 -4.488990604877471924e-01 -1.487008780241012573e-01 -1.224513798952102661e-01 2.122754156589508057e-01 -6.655107140541076660e-01 4.276050627231597900e-02
4.741644859313964844e-02 -8.650740236043930054e-02 1.853469908237457275e-01 -3.244814276695251465e-01 3.114821314811706543e-01 -7.754199206829071045e-03 -5.096099376678466797e-01 7.027396559715270996e-01
-4.246512353420257568e-01 2.970394790172576904e-01 -3.637065887451171875e-01 -2.969473898410797119e-01 3.363148868083953857e-02 1.447312831878662109e-01 1.382197290658950806e-01 6.854164004325866699e-01
2.251711785793304443e-01 -1.147627085447311401e-01 -3.420123457908630371e-01 1.284497529268264771e-01 9.107282757759094238e-02 7.308993339538574219e-01 -3.644771575927734375e-01 3.567970395088195801e-01
1.780339777469635010e-01 4.124887660145759583e-02 -1.255844086408615112e-01 3.682108819484710693e-01 2.853940473869442940e-03 4.970986545085906982e-01 -7.056397199630737305e-01 2.649701535701751709e-01
4.820909500122070312e-01 -3.001310527324676514e-01 -3.163705170154571533e-01 2.083567902445793152e-02 1.285134106874465942e-01 7.874284684658050537e-02 -3.485864996910095215e-01 6.578423380851745605e-01
1.110427081584930420e-01 5.329529047012329102e-01 -1.515889018774032593e-01 -2.443266212940216064e-01 5.250303745269775391e-01 -3.325802832841873169e-02 -4.572588503360748291e-01 3.675695955753326416e-01
-5.239052772521972656e-01 -2.755610272288322449e-02 -4.553105533123016357e-01 1.220161691308021545e-01 8.901787549257278442e-02 2.619655132293701172e-01 -6.366956233978271484e-01 -1.436548382043838501e-01
-2.283483147621154785e-01 2.681466937065124512e-01 -1.627829074859619141e-01 -1.245379745960235596e-01 -6.517971307039260864e-02 -5.111338496208190918e-01 -2.106613367795944214e-01 7.239212989807128906e-01
-2.564950883388519287e-01 5.583914518356323242e-01 2.360727041959762573e-01 9.839828312397003174e-02 2.845634222030639648e-01 3.792422711849212646e-01 -5.082399249076843262e-01 2.718230783939361572e-01
-6.235951557755470276e-02 1.217727661132812500e-01 -8.401121497154235840e-01 6.670735031366348267e-02 -5.206115543842315674e-02 -2.008519023656845093e-01 -4.704928994178771973e-01 8.141774684190750122e-02
1.761100604198873043e-03 -2.179142236709594727e-01 -6.649599075317382812e-01 7.117808610200881958e-02 2.995426356792449951e-01 -4.656466543674468994e-01 -3.440430760383605957e-01 2.834680676460266113e-01
-3.498550951480865479e-01 -8.560790866613388062e-02 -6.104426383972167969e-01 2.697960240766406059e-03 1.442257612943649292e-01 9.346707910299301147e-02 -6.750127077102661133e-01 -1.115614473819732666e-01
-2.640080749988555908e-01 -1.773882955312728882e-01 -8.475607633590698242e-02 3.259413838386535645e-01 2.748670876026153564e-01 -4.275523722171783447e-01 -6.458964347839355469e-01 3.314766585826873779e-01
-4.068298339843750000e-01 -2.945583760738372803e-01 -4.241585731506347656e-02 3.313351571559906006e-01 4.164523482322692871e-01 -3.242028951644897461e-01 -4.913864731788635254e-01 3.407962620258331299e-01
-4.714981094002723694e-02 -4.822859540581703186e-02 -1.551213413476943970e-01 3.576286435127258301e-01 1.780828237533569336e-01 -5.186097025871276855e-01 -6.544836163520812988e-01 3.383366465568542480e-01
-6.497177481651306152e-02 6.129426360130310059e-01 6.379299610853195190e-02 3.846032321453094482e-01 5.685642957687377930e-01 6.352077703922986984e-03 -2.247941792011260986e-01 3.070060610771179199e-01
-6.264806389808654785e-01 9.266447275876998901e-02 -2.152123600244522095e-01 -5.111573338508605957e-01 1.556599289178848267e-01 2.228415161371231079e-01 -3.358133733272552490e-01 3.235397338867187500e-01
-5.113283917307853699e-02 -3.465865179896354675e-02 2.934282124042510986e-01 -9.142682701349258423e-02 2.304657101631164551e-01 -1.036088019609451294e-01 -6.392470598220825195e-01 6.551634669303894043e-01
-4.210108816623687744e-01 -2.741944789886474609e-01 -1.113831922411918640e-01 2.615296840667724609e-01 5.812758207321166992e-01 -1.159343589097261429e-02 -5.397450327873229980e-01 1.934491693973541260e-01
-3.478251993656158447e-01 -9.537018835544586182e-02 -2.533274590969085693e-01 5.349196493625640869e-02 1.349928528070449829e-01 -4.340169727802276611e-01 -1.200393810868263245e-01 7.628124356269836426e-01
-4.843803942203521729e-01 -1.954290419816970825e-01 7.166402041912078857e-02 -4.371798411011695862e-02 2.920981347560882568e-01 -3.089592456817626953e-01 -6.762110590934753418e-01 2.865266501903533936e-01
4.999980628490447998e-01 2.729670405387878418e-01 -3.892796337604522705e-01 -1.809789687395095825e-01 2.939815521240234375e-01 5.743655934929847717e-02 -4.910496771335601807e-01 4.004311263561248779e-01
5.523869991302490234e-01 2.935791909694671631e-01 -4.219754338264465332e-01 -1.923785358667373657e-01 1.325208097696304321e-01 9.214490652084350586e-02 -4.490516483783721924e-01 4.073173105716705322e-01
-2.982069253921508789e-01 9.107609838247299194e-02 -1.032761931419372559e-01 -4.668086767196655273e-02 -1.171234548091888428e-01 -3.721456527709960938e-01 -1.477761417627334595e-01 8.460996150970458984e-01
-4.976391196250915527e-01 3.127161562442779541e-01 -2.825585603713989258e-01 -2.101920694112777710e-01 2.182836085557937622e-02 4.193281233310699463e-01 9.418883919715881348e-02 5.876731872558593750e-01
-2.564925551414489746e-01 3.090661168098449707e-01 -5.551744103431701660e-01 4.695363715291023254e-02 6.461595892906188965e-01 -3.185781836509704590e-01 -9.150671213865280151e-02 -2.964460849761962891e-02
-5.505815148353576660e-01 -1.129098907113075256e-01 -5.649969577789306641e-01 -1.379955746233463287e-02 3.302628993988037109e-01 1.722997874021530151e-01 -4.613766372203826904e-01 -1.143249124288558960e-01
1.711735688149929047e-02 3.098383545875549316e-01 -3.076900541782379150e-01 1.797187477350234985e-01 8.108348250389099121e-01 1.366900503635406494e-01 1.142666190862655640e-01 2.958732247352600098e-01
-3.677068352699279785e-01 2.663227617740631104e-01 1.172159090638160706e-01 7.300720363855361938e-02 -6.512513756752014160e-02 -2.217717319726943970e-01 -1.707141846418380737e-01 8.320017457008361816e-01
7.859522104263305664e-02 6.017971038818359375e-01 -3.544937819242477417e-02 -3.580191135406494141e-01 3.850471675395965576e-01 2.336011230945587158e-01 -1.447418332099914551e-01 5.276816487312316895e-01
1.784082502126693726e-01 -2.930539250373840332e-01 -6.092420816421508789e-01 2.782308161258697510e-01 2.295537590980529785e-01 -2.838815748691558838e-01 -3.882841169834136963e-01 3.868507742881774902e-01
1.118349656462669373e-01 5.630506277084350586e-01 -4.689301252365112305e-01 -9.688508510589599609e-02 6.027909517288208008e-01 -1.502791196107864380e-01 -2.346850484609603882e-01 -1.293135806918144226e-02
-3.353587090969085693e-01 1.929551213979721069e-01 -1.508056074380874634e-01 -3.782731890678405762e-01 1.910985559225082397e-01 -2.276526540517807007e-01 -4.545156285166740417e-02 7.707527875900268555e-01
-3.918028175830841064e-01 1.215580776333808899e-01 1.827327609062194824e-01 -1.124557554721832275e-01 -5.149013549089431763e-02 -3.908920288085937500e-01 -6.217715740203857422e-01 4.935877323150634766e-01
9.851867705583572388e-02 6.591264158487319946e-02 -7.960145473480224609e-01 4.565054923295974731e-02 2.134323120117187500e-01 -3.404434919357299805e-01 -4.223999381065368652e-01 1.017333492636680603e-01
-7.299296557903289795e-02 3.438605666160583496e-01 -3.592171370983123779e-01 -1.203234586864709854e-02 2.561959028244018555e-01 6.429805159568786621e-01 -5.175956487655639648e-01 1.687280461192131042e-02
1.749182306230068207e-02 5.219479799270629883e-01 -3.229900002479553223e-01 -2.688025832176208496e-01 1.995813846588134766e-01 -4.342345986515283585e-03 1.178544461727142334e-01 7.049437165260314941e-01
2.373722046613693237e-01 -9.303984045982360840e-02 -2.139937728643417358e-01 4.510923922061920166e-01 7.756000012159347534e-02 7.451240718364715576e-02 -7.449274659156799316e-01 3.453052043914794922e-01
2.889770567417144775e-01 -3.053177893161773682e-02 -1.882630139589309692e-01 3.046038746833801270e-01 -2.153654992580413818e-01 3.173073828220367432e-01 -6.810433268547058105e-01 4.200563728809356689e-01
-6.624291092157363892e-02 2.795748226344585419e-02 -8.090163469314575195e-01 -1.618563830852508545e-01 1.658401042222976685e-01 -1.658467203378677368e-01 -5.071601867675781250e-01 4.365737363696098328e-02
-6.460195034742355347e-02 -2.796847745776176453e-02 -3.106466531753540039e-01 2.756265997886657715e-01 9.848269075155258179e-02 -5.294151306152343750e-01 -6.909717917442321777e-01 2.348439693450927734e-01
4.935440123081207275e-01 4.268840849399566650e-01 -1.449895650148391724e-01 -5.813263356685638428e-02 7.156671583652496338e-02 8.536862581968307495e-02 -6.045895218849182129e-01 4.145418703556060791e-01
-2.247962504625320435e-01 2.220744788646697998e-01 -5.022200345993041992e-01 -5.737428739666938782e-02 1.483486741781234741e-01 1.999519467353820801e-01 2.865423858165740967e-01 7.074871063232421875e-01
-4.738552868366241455e-02 -3.613435849547386169e-02 -4.029736518859863281e-01 7.723306119441986084e-02 2.902687191963195801e-01 -5.426595211029052734e-01 -6.301343441009521484e-01 2.286735773086547852e-01
-4.431051909923553467e-01 5.935687106102705002e-03 -1.238336637616157532e-01 -3.125238716602325439e-01 1.242797300219535828e-01 3.768379390239715576e-01 -3.417760133743286133e-02 7.293808460235595703e-01
-6.230360865592956543e-01 1.801690012216567993e-01 -4.860561788082122803e-01 -1.236656159162521362e-01 2.517015337944030762e-01 -2.027858942747116089e-01 1.807340383529663086e-01 4.366704225540161133e-01
5.818494781851768494e-02 2.109695225954055786e-01 -3.518037199974060059e-01 6.514044851064682007e-02 8.394524455070495605e-02 4.463418722152709961e-01 -7.828281521797180176e-01 7.077751308679580688e-02
2.701165080070495605e-01 1.908951103687286377e-01 -4.602731466293334961e-01 1.888714544475078583e-02 -3.823006451129913330e-01 2.485242933034896851e-01 -5.952019095420837402e-01 3.408878147602081299e-01
1.402200162410736084e-01 -8.090794086456298828e-02 -2.900253236293792725e-01 4.012553095817565918e-01 -5.562964081764221191e-02 6.248415708541870117e-01 -4.796467423439025879e-01 3.241745531558990479e-01
1.864437460899353027e-01 3.613251447677612305e-01 -1.484479308128356934e-01 2.001319527626037598e-01 6.530623435974121094e-01 4.371157586574554443e-01 5.260508507490158081e-02 3.902120292186737061e-01
-2.803537547588348389e-01 2.975551486015319824e-01 2.266932725906372070e-01 -1.263649314641952515e-01 4.098893105983734131e-01 -1.627993881702423096e-01 -2.114694863557815552e-01 7.254463434219360352e-01
2.753529548645019531e-01 1.443646699190139771e-01 -4.836826026439666748e-02 -1.494797505438327789e-02 -1.949539184570312500e-01 5.730866789817810059e-01 -2.986744046211242676e-01 6.671843528747558594e-01
4.854439795017242432e-01 1.682021021842956543e-01 -3.359284102916717529e-01 3.844159841537475586e-01 2.744281291961669922e-01 1.561174243688583374e-01 -5.202472209930419922e-01 3.241728544235229492e-01
-9.706852585077285767e-02 -2.038017362356185913e-01 1.888519823551177979e-01 3.552995920181274414e-01 4.451388418674468994e-01 -7.728856056928634644e-02 -5.965128540992736816e-01 4.766445159912109375e-01
2.415885478258132935e-01 3.924055695533752441e-01 -2.115577012300491333e-01 -1.398590356111526489e-01 2.000645846128463745e-01 3.789772391319274902e-01 -6.983802914619445801e-01 2.279275655746459961e-01
-2.159115523099899292e-01 2.246646136045455933e-01 2.082744687795639038e-01 2.043299376964569092e-01 2.489145696163177490e-01 -1.857147365808486938e-01 -7.785196304321289062e-01 3.394670784473419189e-01
-3.293353319168090820e-01 -1.829107105731964111e-01 -2.628272473812103271e-01 4.998915642499923706e-02 1.440840512514114380e-01 -5.224539041519165039e-01 -1.806111037731170654e-01 6.783555746078491211e-01
-4.239852726459503174e-01 2.625715732574462891e-01 -4.360437989234924316e-01 -1.902104169130325317e-01 2.357837976887822151e-03 4.379169046878814697e-01 1.354552209377288818e-01 5.611180663108825684e-01
2.808477357029914856e-02 5.466663241386413574e-01 -3.321453928947448730e-01 -8.690160699188709259e-03 -2.129334062337875366e-01 4.079343676567077637e-01 -6.062024235725402832e-01 1.036278828978538513e-01
3.756609559059143066e-01 1.172491237521171570e-01 -3.579241037368774414e-01 1.333342194557189941e-01 1.666386425495147705e-01 6.077835559844970703e-01 -4.716733992099761963e-01 2.821323573589324951e-01
-3.842532634735107422e-01 4.415260255336761475e-01 -5.107671394944190979e-02 3.086547553539276123e-01 1.633548140525817871e-01 -7.279057055711746216e-02 -7.254845499992370605e-01 3.487812727689743042e-02
5.075451731681823730e-01 2.312724143266677856e-01 -1.365478783845901489e-01 1.313865333795547485e-01 8.161024190485477448e-03 3.154819905757904053e-01 -5.834715962409973145e-01 4.614851772785186768e-01
-1.227342784404754639e-01 4.186729192733764648e-01 -4.896711409091949463e-01 2.473309040069580078e-01 4.066892862319946289e-01 4.871382713317871094e-01 -3.137161433696746826e-01 -8.707018941640853882e-02
-2.528171241283416748e-01 2.648113965988159180e-01 -6.962743401527404785e-01 1.377410255372524261e-03 1.505051255226135254e-01 -4.148439690470695496e-02 -5.876833796501159668e-01 -1.068354994058609009e-01
1.565259099006652832e-01 -2.121818363666534424e-01 -6.504905819892883301e-01 1.456466168165206909e-01 -2.268410772085189819e-01 2.553743422031402588e-01 -5.005336403846740723e-01 3.448488712310791016e-01
-2.448509037494659424e-01 1.524847745895385742e-01 -5.201150774955749512e-01 -1.055350154638290405e-01 -9.714050590991973877e-02 -4.947891831398010254e-02 -7.865737676620483398e-01 6.750003993511199951e-02
-5.820484161376953125e-01 1.568115949630737305e-01 3.945186326745897532e-04 -1.992907971143722534e-01 2.172353863716125488e-01 3.588408827781677246e-01 -3.915814310312271118e-02 6.476275920867919922e-01
9.181868284940719604e-02 1.999185085296630859e-01 -2.109141349792480469e-01 1.749891340732574463e-01 8.690434098243713379e-01 1.005239188671112061e-01 -1.932921409606933594e-01 2.716476023197174072e-01
-5.039792060852050781e-01 -2.417796552181243896e-01 -4.762223362922668457e-02 5.361946821212768555e-01 2.063968479633331299e-01 -7.317434251308441162e-02 -5.217894911766052246e-01 2.784900665283203125e-01
-3.113576769828796387e-01 -2.581911981105804443e-01 -1.381008028984069824e-01 5.811110734939575195e-01 4.831879734992980957e-01 -1.345180124044418335e-01 -3.197591602802276611e-01 3.547109365463256836e-01
-2.525418400764465332e-01 3.850913345813751221e-01 -2.522143907845020294e-02 -5.611172318458557129e-02 -4.464725852012634277e-01 1.503695398569107056e-01 -7.027236819267272949e-01 2.614828050136566162e-01
-5.281209945678710938e-01 7.733359932899475098e-02 -4.444743692874908447e-01 3.433935716748237610e-02 4.231451451778411865e-01 2.686674520373344421e-02 -5.390336513519287109e-01 -2.145697772502899170e-01
-3.665097057819366455e-01 4.578117430210113525e-01 1.070689260959625244e-01 4.433451294898986816e-01 1.747143417596817017e-01 -2.830434590578079224e-02 -6.450884938240051270e-01 2.438767813146114349e-02
2.184982597827911377e-01 3.020749986171722412e-01 -2.998317778110504150e-02 2.336459457874298096e-01 1.133589223027229309e-01 2.682003378868103027e-01 -8.256206512451171875e-01 1.977088898420333862e-01
-2.017837762832641602e-01 5.674686431884765625e-01 -2.948477119207382202e-02 -4.563565179705619812e-02 1.955521255731582642e-01 3.327772617340087891e-01 -6.952911615371704102e-01 -4.358252510428428650e-02
-3.049187660217285156e-01 4.184474349021911621e-01 1.058192476630210876e-01 -2.857979238033294678e-01 -1.224449947476387024e-01 4.382571280002593994e-01 -1.722112447023391724e-01 6.342942714691162109e-01
-2.642915844917297363e-01 -1.217786520719528198e-01 -1.976019516587257385e-02 4.964350461959838867e-01 3.656429946422576904e-01 -3.174939006567001343e-02 -6.211298704147338867e-01 3.846773803234100342e-01
1.562781929969787598e-01 2.229053825139999390e-01 -5.993925929069519043e-01 -2.441309392452239990e-01 -3.768289089202880859e-01 4.010461568832397461e-01 -1.827819049358367920e-01 4.132451117038726807e-01
-8.739362657070159912e-02 3.379178047180175781e-01 -9.023947715759277344e-01 1.017951369285583496e-01 -3.790899366140365601e-02 1.366609036922454834e-01 -1.798981875181198120e-01 3.191955760121345520e-02
-4.324098527431488037e-01 1.647326499223709106e-01 -3.504643738269805908e-01 1.109596416354179382e-01 -1.722476258873939514e-02 1.290449947118759155e-01 2.593402005732059479e-02 7.956919074058532715e-01
-1.306023299694061279e-01 -5.199628323316574097e-02 7.102251797914505005e-02 -2.003570348024368286e-01 6.416741609573364258e-01 -1.734585464000701904e-01 -1.832361072301864624e-01 6.779699325561523438e-01
-1.254245452582836151e-02 6.805575489997863770e-01 -8.580416440963745117e-02 -2.552014291286468506e-01 4.429720342159271240e-01 -7.500869780778884888e-02 -1.309039294719696045e-01 4.951844513416290283e-01
1.678902283310890198e-02 1.898400634527206421e-01 -6.718474626541137695e-01 -3.907236456871032715e-02 3.851303756237030029e-01 -5.195003151893615723e-01 -2.829657196998596191e-01 1.117926985025405884e-01
-4.603903591632843018e-01 3.793935477733612061e-01 -9.416356682777404785e-02 2.961547076702117920e-01 7.427971810102462769e-02 8.812028914690017700e-03 -7.361338734626770020e-01 -6.206946447491645813e-03
6.690472364425659180e-02 2.936996817588806152e-01 -6.564594507217407227e-01 -1.796542480587959290e-02 -9.880520403385162354e-02 -5.009133368730545044e-03 -6.767947673797607422e-01 1.008175387978553772e-01
-2.933481633663177490e-01 -1.108233854174613953e-01 -1.725965887308120728e-01 7.043747305870056152e-01 4.692116379737854004e-01 1.006569862365722656e-01 -3.181546926498413086e-01 2.102805972099304199e-01
-5.733479857444763184e-01 -4.211748018860816956e-02 -1.610653400421142578e-01 -3.527189791202545166e-01 -2.788251265883445740e-02 2.631359398365020752e-01 -2.050162106752395630e-01 6.380407810211181641e-01
-4.708106219768524170e-01 -1.360579729080200195e-01 -3.804753720760345459e-01 3.753667175769805908e-01 4.294011890888214111e-01 4.097840283066034317e-03 -5.292870998382568359e-01 9.806594252586364746e-02
3.796872496604919434e-01 1.990294605493545532e-01 -5.580525845289230347e-02 -2.230872064828872681e-01 2.024418860673904419e-01 2.921715378761291504e-01 -1.929289698600769043e-01 7.744510173797607422e-01
-2.754983305931091309e-01 -2.157963067293167114e-01 -1.528654694557189941e-01 6.588013172149658203e-01 5.183013081550598145e-01 1.018237695097923279e-01 -3.068430721759796143e-01 2.167683094739913940e-01
-7.912726998329162598e-01 -1.026562005281448364e-01 -1.330173164606094360e-01 -2.349421679973602295e-01 3.535984158515930176e-01 1.653755754232406616e-01 -2.728084027767181396e-01 2.522940933704376221e-01
-5.576463937759399414e-01 5.616293102502822876e-02 -2.436518371105194092e-01 -4.175710380077362061e-01 -1.645422130823135376e-01 2.908907532691955566e-01 -3.131240606307983398e-01 4.923477768898010254e-01
-1.805528700351715088e-01 8.596900105476379395e-02 -5.099737048149108887e-01 6.651667505502700806e-02 3.244520425796508789e-01 6.424934864044189453e-01 -4.212328493595123291e-01 2.851206576451659203e-03
-3.400360345840454102e-01 4.133012890815734863e-02 -5.235369205474853516e-01 2.440389394760131836e-01 -9.906501322984695435e-02 -1.002277955412864685e-01 -7.273234724998474121e-01 1.275602541863918304e-02
-3.220890462398529053e-01 4.950035512447357178e-01 3.228347599506378174e-01 2.158353030681610107e-01 -5.305991508066654205e-03 2.297816723585128784e-01 -3.469115495681762695e-01 5.720556378364562988e-01
2.297179102897644043e-01 2.610448300838470459e-01 -3.191620409488677979e-01 6.679230183362960815e-02 1.084407344460487366e-01 1.220272555947303772e-01 -8.600470423698425293e-01 8.017947524785995483e-02
-2.276645004749298096e-01 -1.590081155300140381e-01 -2.029913812875747681e-01 -1.309276670217514038e-01 1.293915808200836182e-01 -7.911884784698486328e-02 5.891551077365875244e-02 9.154589176177978516e-01
-2.112157940864562988e-01 -3.884862065315246582e-01 -4.069718420505523682e-01 2.914412617683410645e-01 6.773301959037780762e-01 -4.751157760620117188e-02 -1.371207237243652344e-01 2.721516788005828857e-01
3.596767187118530273e-01 3.782138526439666748e-01 -4.655372351408004761e-02 -2.666387557983398438e-01 3.850391805171966553e-01 1.850871443748474121e-01 -2.270121872425079346e-01 6.482873558998107910e-01
-7.822811603546142578e-02 2.459748089313507080e-01 -7.958206534385681152e-01 -2.133841514587402344e-01 -1.254046112298965454e-01 1.484688837081193924e-02 -4.659523665904998779e-01 1.464749574661254883e-01
-1.289873383939266205e-03 -3.534241393208503723e-02 -3.195671141147613525e-01 1.298090368509292603e-01 8.699551224708557129e-01 9.296853095293045044e-02 5.310419015586376190e-03 3.380567729473114014e-01
-3.198336362838745117e-01 -8.246237412095069885e-03 -4.490703344345092773e-01 1.679370552301406860e-01 2.872205674648284912e-01 1.073138713836669922e-01 7.992285490036010742e-02 7.532408237457275391e-01
2.131696045398712158e-01 6.323015689849853516e-01 -4.507762938737869263e-02 -2.574261724948883057e-01 3.202049136161804199e-01 2.564689815044403076e-01 -2.494375407695770264e-01 5.058917403221130371e-01
-5.991466045379638672e-01 1.658568233251571655e-01 1.249667908996343613e-02 -2.291136980056762695e-01 6.447260081768035889e-02 4.636133462190628052e-02 -6.023193895816802979e-02 7.422475814819335938e-01
3.288065493106842041e-01 -4.648354277014732361e-02 -4.460364282131195068e-01 3.068547248840332031e-01 2.956596314907073975e-01 -3.583048582077026367e-01 -5.285055637359619141e-01 3.185938894748687744e-01
4.652219414710998535e-01 5.880621671676635742e-01 -1.298951357603073120e-01 -7.923939079046249390e-02 2.889265716075897217e-01 1.207101866602897644e-01 -3.929208815097808838e-01 4.026953279972076416e-01
9.960443526506423950e-02 3.510112166404724121e-01 -6.887915134429931641e-01 -6.814602762460708618e-02 5.042405724525451660e-01 -3.003719747066497803e-01 -2.018543183803558350e-01 5.064943805336952209e-02
2.166305854916572571e-02 -1.351655870676040649e-01 -8.537691831588745117e-02 5.364162921905517578e-01 6.497643589973449707e-01 5.434580892324447632e-02 -4.114114046096801758e-01 3.030226230621337891e-01
-2.010141164064407349e-01 4.994361698627471924e-01 5.105887353420257568e-02 8.712111413478851318e-02 6.713249683380126953e-01 -3.951712325215339661e-02 1.555484253913164139e-02 4.974725544452667236e-01
4.498219862580299377e-02 3.537544608116149902e-01 -2.606891393661499023e-01 -5.006803199648857117e-02 1.731713563203811646e-01 1.544872969388961792e-01 -8.643527626991271973e-01 -3.752950206398963928e-02
-3.022301197052001953e-01 -1.398757193237543106e-02 -7.239134907722473145e-01 -9.670766443014144897e-02 -9.100799616135191172e-06 2.326037883758544922e-01 -5.658519268035888672e-01 -2.766211517155170441e-02
1.659849435091018677e-01 3.769527375698089600e-01 1.538016051054000854e-01 2.119100540876388550e-01 3.445659577846527100e-01 2.268992811441421509e-01 -7.257161736488342285e-01 2.547976970672607422e-01
-3.316719532012939453e-01 1.978663951158523560e-01 1.639602184295654297e-01 2.814805805683135986e-01 6.662778854370117188e-01 3.889817297458648682e-01 -3.643525838851928711e-01 1.293928474187850952e-01
3.281210064888000488e-01 4.657581746578216553e-01 -7.219381630420684814e-02 -3.123453557491302490e-01 2.971740961074829102e-01 1.400516778230667114e-01 -3.386230766773223877e-01 5.916435718536376953e-01
-5.455601215362548828e-01 6.478373706340789795e-02 -4.880379140377044678e-02 -3.218905329704284668e-01 1.170326396822929382e-01 9.331406652927398682e-02 -9.645454585552215576e-02 7.486416697502136230e-01
-1.949190646409988403e-01 8.380368351936340332e-02 -1.283118277788162231e-01 -2.983537614345550537e-01 1.966556459665298462e-01 -5.370600819587707520e-01 -2.733408510684967041e-01 6.690907478332519531e-01
5.324970483779907227e-01 4.305904209613800049e-01 -1.918821036815643311e-01 -1.038142889738082886e-01 3.692849278450012207e-01 3.902598470449447632e-02 -3.552691638469696045e-01 4.683290123939514160e-01
3.320165351033210754e-02 1.620413213968276978e-01 -4.749313294887542725e-01 2.133239209651947021e-01 2.065140157938003540e-01 -5.560700297355651855e-01 -5.792350769042968750e-01 1.191558837890625000e-01
-5.487923622131347656e-01 -2.962606959044933319e-02 -2.917263507843017578e-01 1.725303977727890015e-01 1.768477857112884521e-01 4.928418695926666260e-01 -5.388768315315246582e-01 -1.360950469970703125e-01
-4.078868925571441650e-01 5.552795529365539551e-01 -4.911199584603309631e-02 2.034451961517333984e-01 2.508582174777984619e-01 -2.084215134382247925e-01 -6.124109029769897461e-01 8.633618243038654327e-03
2.405269816517829895e-02 -3.362452611327171326e-03 -6.183703243732452393e-02 5.972310900688171387e-01 4.082895219326019287e-01 -2.144792079925537109e-01 -5.956780910491943359e-01 2.671464383602142334e-01
8.913093805313110352e-02 3.580003231763839722e-02 -4.059311151504516602e-01 3.264514803886413574e-01 1.527940481901168823e-01 7.193538546562194824e-01 -3.837868869304656982e-01 1.769612282514572144e-01
-1.309740245342254639e-01 2.090443223714828491e-01 -5.860530138015747070e-01 -1.882935464382171631e-01 5.593473315238952637e-01 -4.153098762035369873e-01 -2.689838409423828125e-01 5.029346048831939697e-02
8.736557513475418091e-02 -7.473032921552658081e-02 -2.779210805892944336e-01 4.105543196201324463e-01 6.205741316080093384e-03 1.434313654899597168e-01 -8.371874094009399414e-01 1.396203339099884033e-01
-7.862573117017745972e-02 -2.205044180154800415e-01 -2.008122056722640991e-01 -3.272531554102897644e-02 4.916456341743469238e-01 -4.049764573574066162e-01 -5.269495248794555664e-01 4.694700539112091064e-01
-1.150460168719291687e-01 4.716608300805091858e-02 -6.001657247543334961e-01 1.809996664524078369e-01 4.904841184616088867e-01 3.880612850189208984e-01 -4.458965361118316650e-01 -3.987477347254753113e-02
1.880902349948883057e-01 5.277261510491371155e-02 -6.336920857429504395e-01 2.747184336185455322e-01 3.953460156917572021e-01 -3.025290966033935547e-01 -4.592653810977935791e-01 1.614127457141876221e-01
5.863354802131652832e-01 1.986855715513229370e-01 -1.786450892686843872e-01 1.134532038122415543e-02 3.915819823741912842e-01 1.421698778867721558e-01 -3.785142004489898682e-01 5.175618529319763184e-01
1.112108230590820312e-01 3.960811197757720947e-01 -5.042604804039001465e-01 3.740352019667625427e-02 8.929392695426940918e-02 5.043823719024658203e-01 -5.566868782043457031e-01 5.290548875927925110e-02
3.772044926881790161e-02 -1.768963336944580078e-01 1.767761558294296265e-01 -1.802971810102462769e-01 2.736667096614837646e-01 -8.942451328039169312e-02 -5.988321900367736816e-01 6.797335147857666016e-01
2.400563359260559082e-01 -2.336282134056091309e-01 -3.146110475063323975e-01 4.259722232818603516e-01 3.454523980617523193e-01 -2.068201303482055664e-01 -5.307326316833496094e-01 4.044371247291564941e-01
8.138098567724227905e-02 -3.283225372433662415e-02 -3.033197522163391113e-01 3.702874481678009033e-01 9.106320142745971680e-02 1.361035704612731934e-01 -8.525927066802978516e-01 9.722418338060379028e-02
-4.651182293891906738e-01 2.166000455617904663e-01 6.490398943424224854e-02 2.624100446701049805e-01 5.443051457405090332e-01 -1.810765117406845093e-01 -5.673177838325500488e-01 1.130111142992973328e-01
-8.673555566929280758e-04 1.085280328989028931e-01 -3.673578500747680664e-01 -6.396304965019226074e-01 2.958935499191284180e-01 2.436230331659317017e-02 -4.033392369747161865e-01 4.396736919879913330e-01
-7.687205672264099121e-01 -2.067559584975242615e-02 -2.275504171848297119e-01 -3.758065402507781982e-01 1.851916313171386719e-01 9.251786395907402039e-03 -2.293169051408767700e-01 3.586974442005157471e-01
-1.743036359548568726e-01 -1.429242491722106934e-01 -4.115594327449798584e-01 2.566537559032440186e-01 5.385969206690788269e-02 6.475966423749923706e-02 -8.371970057487487793e-01 7.710512727499008179e-02
-4.247552156448364258e-01 -1.078334599733352661e-01 -2.373746782541275024e-01 7.384829968214035034e-02 -8.232182264328002930e-02 -4.979492127895355225e-01 -2.021459341049194336e-01 6.712387800216674805e-01
-3.687805831432342529e-01 2.656010165810585022e-02 -4.719374477863311768e-01 -2.173848301172256470e-01 1.648445725440979004e-01 3.632147312164306641e-01 -6.528679132461547852e-01 -8.932584524154663086e-02
-3.691606223583221436e-02 2.761636674404144287e-01 -3.492372483015060425e-02 1.528601907193660736e-02 2.509729266166687012e-01 6.539552211761474609e-01 -6.362005472183227539e-01 1.597548723220825195e-01
-3.559628129005432129e-01 -4.320414662361145020e-01 -4.163809418678283691e-01 5.313223004341125488e-01 1.386286020278930664e-01 -1.508829146623611450e-01 -3.141766786575317383e-01 3.004391491413116455e-01
-1.544658094644546509e-01 4.183152616024017334e-01 -4.246048629283905029e-01 4.922398179769515991e-02 1.064889132976531982e-01 4.940833747386932373e-01 -5.971179604530334473e-01 -8.020109683275222778e-02
-2.508924007415771484e-01 -3.054155409336090088e-01 -5.998001694679260254e-01 2.702395617961883545e-01 -1.024410948157310486e-01 -2.606132328510284424e-01 -4.668482840061187744e-01 3.385615944862365723e-01
2.092651724815368652e-01 4.237135052680969238e-01 -3.510466516017913818e-01 -2.784201204776763916e-01 6.546744704246520996e-01 -1.417825669050216675e-01 -1.671269685029983521e-01 3.151047527790069580e-01
-3.321888744831085205e-01 3.973357677459716797e-01 -3.681195378303527832e-01 3.225802630186080933e-02 5.530551075935363770e-01 -5.149617791175842285e-01 -1.538145989179611206e-01 2.253406308591365814e-02
3.726583719253540039e-01 1.811573505401611328e-01 -2.557957172393798828e-01 -1.744018122553825378e-02 -2.210309952497482300e-01 5.167346000671386719e-01 -3.615450263023376465e-01 5.621281862258911133e-01
-3.341552615165710449e-01 2.619090378284454346e-01 -3.921088278293609619e-01 -8.343270421028137207e-02 2.396014034748077393e-01 4.109766483306884766e-01 2.405218333005905151e-01 6.122680902481079102e-01
-1.986002475023269653e-01 1.929965019226074219e-01 1.754033118486404419e-01 -3.752412497997283936e-01 4.161586984992027283e-02 -9.061788022518157959e-02 -6.735057234764099121e-01 5.368282198905944824e-01
-2.654076218605041504e-01 -2.355004660785198212e-02 1.737801283597946167e-01 3.157770931720733643e-01 6.688915491104125977e-01 4.178965687751770020e-01 -1.707562804222106934e-01 3.845494985580444336e-01
2.508029937744140625e-01 -1.116539016366004944e-01 -2.085585743188858032e-01 3.542142510414123535e-01 -7.242643088102340698e-02 3.660793602466583252e-01 -6.916614174842834473e-01 3.714993894100189209e-01
-2.892034947872161865e-01 -1.155245602130889893e-01 -3.765605092048645020e-01 5.750721693038940430e-01 2.285797595977783203e-01 -8.729998022317886353e-02 -5.974037051200866699e-01 1.172542124986648560e-01
4.350205883383750916e-02 2.872889637947082520e-01 -6.228712201118469238e-01 -3.323671519756317139e-01 1.528333872556686401e-01 1.431214660406112671e-01 -6.073039174079895020e-01 6.690447777509689331e-02
5.081208348274230957e-01 4.470529556274414062e-01 -4.463696777820587158e-01 -2.118466049432754517e-01 2.519561350345611572e-01 -7.532636076211929321e-02 -3.391918540000915527e-01 3.370829522609710693e-01
2.746177315711975098e-01 2.320777438580989838e-02 -6.741755604743957520e-01 -2.013012319803237915e-01 7.168182730674743652e-02 -1.568320021033287048e-02 -6.260111331939697266e-01 1.781500130891799927e-01
2.733824029564857483e-02 -1.416301131248474121e-01 -1.285568326711654663e-01 4.005593359470367432e-01 8.075661063194274902e-01 9.544743597507476807e-02 -2.056991755962371826e-01 3.140597045421600342e-01
-2.979316413402557373e-01 -2.186012715101242065e-01 3.085683286190032959e-02 4.526461660861968994e-01 3.263415694236755371e-01 -2.045122385025024414e-01 -5.767369866371154785e-01 4.203092157840728760e-01
4.288092553615570068e-01 5.056301355361938477e-01 -5.227750539779663086e-01 -2.692016959190368652e-01 1.355693489313125610e-01 -2.724239369854331017e-03 -8.230967074632644653e-02 4.353576302528381348e-01
-7.216451764106750488e-01 2.249746173620223999e-01 -3.469331264495849609e-01 -2.410570979118347168e-01 1.449068039655685425e-01 1.651251167058944702e-01 -3.242967650294303894e-03 4.492980539798736572e-01
-1.752263307571411133e-01 5.424814820289611816e-01 2.750724852085113525e-01 -7.653501629829406738e-02 3.792728483676910400e-01 3.701824545860290527e-01 -3.634634315967559814e-01 4.248510897159576416e-01
-3.050012588500976562e-01 4.318127334117889404e-01 1.660565435886383057e-01 -5.276437103748321533e-02 3.792698979377746582e-01 1.511625200510025024e-01 -7.111069560050964355e-01 1.333579868078231812e-01
-1.840918213129043579e-01 2.929910421371459961e-01 -2.338402420282363892e-01 5.417204927653074265e-03 6.053419113159179688e-01 -4.815266430377960205e-01 -4.003861248493194580e-01 2.587279081344604492e-01
-1.275416761636734009e-01 3.525485098361968994e-01 -3.931002020835876465e-01 3.091307282447814941e-01 5.698179602622985840e-01 -1.150943711400032043e-01 -5.198510885238647461e-01 -3.418416902422904968e-02
2.295274287462234497e-01 -4.487478360533714294e-02 3.687487170100212097e-02 4.829375147819519043e-01 5.117591619491577148e-01 2.776544690132141113e-01 -4.588383436203002930e-01 4.014886319637298584e-01
-4.855121076107025146e-01 5.532301217317581177e-02 -6.736630201339721680e-01 3.743387386202812195e-02 9.795928746461868286e-02 -2.847759127616882324e-01 -4.485109746456146240e-01 1.189072206616401672e-01
7.694619148969650269e-02 2.757849097251892090e-01 -5.094449520111083984e-01 5.497343838214874268e-02 9.270797669887542725e-02 -4.556525647640228271e-01 -6.434009671211242676e-01 1.590185463428497314e-01
-2.156469076871871948e-01 3.395610749721527100e-01 -7.418875694274902344e-01 4.019815027713775635e-01 2.148062586784362793e-01 2.822683453559875488e-01 -1.696052774786949158e-02 -1.017818972468376160e-02
-4.786236584186553955e-02 -3.762613236904144287e-02 -4.177667498588562012e-01 2.721625268459320068e-01 3.986643254756927490e-02 -3.985445201396942139e-01 -7.325654029846191406e-01 2.249727398157119751e-01
-4.067125916481018066e-02 5.245693922042846680e-01 6.739041954278945923e-02 -9.730961918830871582e-02 3.422535359859466553e-01 3.085006773471832275e-01 -6.930304765701293945e-01 1.286883503198623657e-01
-1.640516966581344604e-01 4.405658841133117676e-01 2.468875646591186523e-01 2.225007414817810059e-01 -1.288588047027587891e-01 1.018824204802513123e-01 -3.193869292736053467e-01 7.345312833786010742e-01
-3.773792982101440430e-01 -1.125669553875923157e-01 -3.125447034835815430e-01 -3.344758599996566772e-02 4.419184625148773193e-01 -3.704020380973815918e-01 5.739969201385974884e-03 6.431081891059875488e-01
4.168279170989990234e-01 4.493352398276329041e-02 -3.926174938678741455e-01 2.977267801761627197e-01 -4.781217873096466064e-02 5.057713389396667480e-01 -3.688064515590667725e-01 4.328242838382720947e-01
6.782500445842742920e-02 1.709161549806594849e-01 -7.710671424865722656e-01 3.858261182904243469e-02 1.780088543891906738e-01 -2.744947075843811035e-01 -5.088421106338500977e-01 6.480332463979721069e-02
8.673061430454254150e-02 -1.851652264595031738e-01 7.376927137374877930e-02 4.650967121124267578e-01 5.223558545112609863e-01 3.295032978057861328e-01 -4.034995138645172119e-01 4.384003281593322754e-01
-5.551387071609497070e-01 4.605441540479660034e-02 -2.099260240793228149e-01 9.972491860389709473e-02 1.952995955944061279e-01 -4.494996741414070129e-02 -7.210435271263122559e-01 2.749906480312347412e-01
-4.181368052959442139e-01 -9.223416447639465332e-02 1.251863539218902588e-01 3.833354413509368896e-01 5.338435769081115723e-01 -9.491815418004989624e-02 -5.469689965248107910e-01 2.467047572135925293e-01
9.871806018054485321e-03 -1.910280138254165649e-01 -1.151836887001991272e-01 4.649682044982910156e-01 6.978375911712646484e-01 3.772103041410446167e-02 -3.291101753711700439e-01 3.704515695571899414e-01
-3.269318938255310059e-01 1.175462231040000916e-01 2.127792388200759888e-01 5.728661641478538513e-02 -1.893973648548126221e-01 -1.590564846992492676e-01 -4.394444227218627930e-01 7.592496275901794434e-01
-5.675230175256729126e-02 -2.202183455228805542e-01 -4.927640408277511597e-02 4.428107142448425293e-01 6.779783368110656738e-01 1.209059506654739380e-01 -3.533390760421752930e-01 3.881393671035766602e-01
-2.492944300174713135e-01 4.181750863790512085e-02 -2.950030863285064697e-01 3.271747827529907227e-01 -2.220230996608734131e-01 1.105392426252365112e-01 -8.168828487396240234e-01 1.149902790784835815e-01
-4.026560783386230469e-01 2.445511706173419952e-02 -6.146782040596008301e-01 5.453880429267883301e-01 3.383977413177490234e-01 1.437802910804748535e-01 -1.501571834087371826e-01 -6.526584178209304810e-02
-1.520220190286636353e-02 -1.499172896146774292e-01 -2.899777889251708984e-02 2.829315066337585449e-01 5.086824893951416016e-01 -2.378772497177124023e-01 -4.222703874111175537e-01 6.346232891082763672e-01
-3.888072967529296875e-01 3.940952122211456299e-01 2.900446653366088867e-01 -1.100246831774711609e-01 1.820198893547058105e-01 -2.540900409221649170e-01 -5.163067579269409180e-01 4.827222824096679688e-01
-4.926183521747589111e-01 -7.908708602190017700e-02 7.367883343249559402e-03 2.435431033372879028e-01 5.225650668144226074e-01 -2.439123541116714478e-01 -5.624642372131347656e-01 2.068125009536743164e-01
1.097332909703254700e-01 -2.088691107928752899e-02 -2.177400588989257812e-01 1.471889913082122803e-01 -5.268277972936630249e-02 6.193601489067077637e-01 -6.856337189674377441e-01 2.489396631717681885e-01
-2.809374928474426270e-01 -3.455092012882232666e-01 -3.791614770889282227e-01 3.775308430194854736e-01 2.549033761024475098e-01 -1.797919422388076782e-01 -6.167848110198974609e-01 1.941142529249191284e-01
1.717120260000228882e-01 5.398927330970764160e-01 -1.293005198240280151e-01 -1.622724086046218872e-01 6.654143333435058594e-01 -6.571672111749649048e-02 -1.829563230276107788e-01 3.942231833934783936e-01
3.372954428195953369e-01 -9.556402266025543213e-02 -4.807821810245513916e-01 2.624427378177642822e-01 5.063323378562927246e-01 -2.615932226181030273e-01 -3.867426216602325439e-01 3.204659521579742432e-01
-6.842473149299621582e-02 3.751309216022491455e-02 -7.136026620864868164e-01 -3.694407641887664795e-01 5.084663163870573044e-03 3.529622256755828857e-01 -4.510922729969024658e-01 1.417859792709350586e-01
4.139674454927444458e-02 9.722111374139785767e-02 -5.614212751388549805e-01 2.059806585311889648e-01 -2.197881042957305908e-02 -5.230677723884582520e-01 -5.453137755393981934e-01 2.444639354944229126e-01
-1.475729942321777344e-01 4.012531340122222900e-01 2.466371506452560425e-01 2.702295482158660889e-01 5.307576656341552734e-01 9.801467508077621460e-02 -4.990522861480712891e-01 3.781540989875793457e-01
-4.357385635375976562e-01 6.777867674827575684e-01 -1.050373315811157227e-01 2.759427726268768311e-01 3.071597814559936523e-01 2.513848841190338135e-01 -3.197280466556549072e-01 6.158067658543586731e-02
-3.174738287925720215e-01 -1.814766079187393188e-01 -2.614522278308868408e-01 -3.770567476749420166e-02 1.024893671274185181e-01 -2.381397932767868042e-01 -8.956369757652282715e-02 8.492709994316101074e-01
-1.803894788026809692e-01 4.418902099132537842e-02 -2.573414146900177002e-01 1.235114112496376038e-01 7.627409696578979492e-02 8.056901097297668457e-01 -4.610142409801483154e-01 1.286035925149917603e-01
-8.622144907712936401e-02 -1.253509670495986938e-01 -1.812419481575489044e-02 1.952572911977767944e-01 5.519700050354003906e-01 -1.694186776876449585e-01 -5.965886116027832031e-01 4.991067349910736084e-01
-3.571015298366546631e-01 1.686680130660533905e-02 7.793276011943817139e-02 1.876716613769531250e-01 8.155159354209899902e-01 2.300519198179244995e-01 -2.635991573333740234e-01 2.083874195814132690e-01
4.855541884899139404e-01 4.324575960636138916e-01 -1.892436742782592773e-01 -1.813603341579437256e-01 3.316948711872100830e-01 1.374065428972244263e-01 -3.276571035385131836e-01 5.217774510383605957e-01
-1.264006942510604858e-01 -1.297544836997985840e-01 -2.764253020286560059e-01 1.477695703506469727e-01 2.900267243385314941e-01 -3.737920522689819336e-01 -7.740963101387023926e-01 2.141932994127273560e-01
4.900430887937545776e-02 2.360006868839263916e-01 -8.411249518394470215e-01 -1.613524258136749268e-01 8.947664499282836914e-02 1.367823779582977295e-01 -3.949639201164245605e-01 1.602013260126113892e-01
-1.194661296904087067e-02 -1.018706336617469788e-01 -4.955539405345916748e-01 4.686528146266937256e-01 3.844809532165527344e-01 -2.546672523021697998e-01 -4.887033700942993164e-01 2.697378396987915039e-01
-2.270794659852981567e-02 1.821615099906921387e-01 -6.057219505310058594e-01 3.759664893150329590e-01 -3.841672092676162720e-02 -1.179564222693443298e-01 -6.649076938629150391e-01 2.366387844085693359e-02
-3.112599849700927734e-01 1.062583252787590027e-01 -8.933165669441223145e-02 -2.442725747823715210e-01 7.084250450134277344e-02 -5.168570876121520996e-01 -2.670062482357025146e-01 6.933432817459106445e-01
-1.992323100566864014e-01 -3.017843067646026611e-01 -1.785697788000106812e-01 4.690835773944854736e-01 7.351831346750259399e-02 1.361657679080963135e-01 -6.124215722084045410e-01 4.672255814075469971e-01
3.352726399898529053e-01 3.726472556591033936e-01 -1.228912919759750366e-01 -3.962436020374298096e-01 3.041342496871948242e-01 7.433053851127624512e-02 -2.657354772090911865e-01 6.387307643890380859e-01
-2.579057216644287109e-01 1.245197281241416931e-01 -4.370082020759582520e-01 2.861029505729675293e-01 -8.329892158508300781e-02 -4.500471353530883789e-01 -6.283854842185974121e-01 2.019878625869750977e-01
1.524957120418548584e-01 3.448371291160583496e-01 7.452508434653282166e-03 2.220225483179092407e-01 4.036519825458526611e-01 2.426803112030029297e-01 -6.973720788955688477e-01 3.167432844638824463e-01
-4.391006827354431152e-01 -1.135023459792137146e-01 -3.472242951393127441e-01 3.227902054786682129e-01 4.912650883197784424e-01 -2.711237370967864990e-01 -4.876812994480133057e-01 1.298734247684478760e-01
-2.951157391071319580e-01 1.378484517335891724e-01 9.096426516771316528e-02 -4.438346624374389648e-01 1.387732196599245071e-02 -1.560084372758865356e-01 -5.621418952941894531e-01 5.900052189826965332e-01
-3.444377332925796509e-02 4.014421701431274414e-01 -3.288170397281646729e-01 -1.198380999267101288e-02 5.047168135643005371e-01 -4.234947264194488525e-01 1.258334051817655563e-02 5.432755351066589355e-01
-1.629549562931060791e-01 -1.070008650422096252e-01 -2.144418060779571533e-01 4.223398268222808838e-01 7.221121788024902344e-01 4.502084851264953613e-02 -4.076526761054992676e-01 2.190587818622589111e-01
6.926157511770725250e-03 2.840143069624900818e-02 -7.778438329696655273e-01 -2.154183536767959595e-01 -4.540563374757766724e-02 -3.343403339385986328e-01 -4.608561098575592041e-01 1.465123146772384644e-01
-6.357821170240640640e-03 2.780479146167635918e-03 -4.981222450733184814e-01 2.140834480524063110e-01 5.080016255378723145e-01 -4.454674124717712402e-01 -4.644100368022918701e-01 1.838768422603607178e-01
-1.986465752124786377e-01 7.081134319305419922e-01 -1.307229995727539062e-01 1.308261752128601074e-01 3.579730391502380371e-01 5.092868208885192871e-01 -1.137700602412223816e-01 1.563634425401687622e-01
9.423442929983139038e-02 3.636247813701629639e-01 4.062347859144210815e-02 -1.074940413236618042e-01 3.430286347866058350e-01 4.563167691230773926e-01 -6.718650460243225098e-01 2.615249454975128174e-01
-4.696830809116363525e-01 2.081989496946334839e-01 -9.886024892330169678e-02 1.580187827348709106e-01 9.385842084884643555e-02 -3.070309758186340332e-01 -4.562266543507575989e-02 7.721067070960998535e-01
-5.699833631515502930e-01 -4.157678410410881042e-02 1.570818871259689331e-01 3.063836693763732910e-01 -5.997105687856674194e-02 -2.468889653682708740e-01 -4.623875021934509277e-01 5.258249640464782715e-01
-9.338545054197311401e-02 -1.504091769456863403e-01 -1.580769009888172150e-02 -6.186634302139282227e-02 7.618631124496459961e-01 -1.270321011543273926e-01 -2.501787245273590088e-01 5.526454448699951172e-01
-5.376085638999938965e-01 3.142127990722656250e-01 -2.707216739654541016e-01 -2.552701830863952637e-01 1.430712640285491943e-02 -1.236935108900070190e-01 6.027438119053840637e-02 6.742820739746093750e-01
2.102178037166595459e-01 5.830189585685729980e-01 -1.434761881828308105e-01 -1.407172977924346924e-01 9.670620411634445190e-02 2.557682991027832031e-01 -1.708684563636779785e-01 6.866913437843322754e-01
-3.028170466423034668e-01 2.368251085281372070e-01 -9.740953147411346436e-02 9.804704040288925171e-02 6.103461384773254395e-01 -3.906739950180053711e-01 -2.032660692930221558e-01 5.163798332214355469e-01
