# Supplementary material for: Where is your field going? A machine learning approach to study the relative motion of the domains of physics
Source: PLoS One. 2020 Jun 18;15(6):e0233997. doi: 10.1371/journal.pone.0233997 (PMC7302634; doi:10.1371/journal.pone.0233997)
Supplement: S26 Data — (ZIP) [file pone.0233997.s026.zip › 25/Pacs4Run_25_VS_500_embeddings1996-2000ED8.txt]

-5.254073441028594971e-02 -3.799273669719696045e-01 3.492031395435333252e-01 -2.004040628671646118e-01 -2.493657171726226807e-01 -4.514553844928741455e-01 1.145090311765670776e-01 -6.416249871253967285e-01
4.732031226158142090e-01 -6.196384429931640625e-01 2.298705838620662689e-02 9.974890202283859253e-02 -2.185601592063903809e-01 -5.086672306060791016e-01 2.763007953763008118e-02 -2.727167308330535889e-01
-2.894583344459533691e-01 -1.917454749345779419e-01 1.029681861400604248e-01 1.236213669180870056e-01 -3.187213838100433350e-01 -6.734007596969604492e-01 -1.471170783042907715e-01 -5.261819362640380859e-01
-2.513224817812442780e-02 -2.473073750734329224e-01 1.150012835860252380e-01 1.424052119255065918e-01 -1.194312348961830139e-01 -8.114373683929443359e-01 3.904027044773101807e-01 -2.821243703365325928e-01
-1.290681213140487671e-01 -5.591531991958618164e-01 7.865992188453674316e-02 -4.540769457817077637e-01 2.665600478649139404e-01 -4.197574034333229065e-02 1.438603550195693970e-01 -6.039898991584777832e-01
2.092614471912384033e-01 -6.974756717681884766e-01 -1.684434944763779640e-03 -4.884251058101654053e-01 -3.532709777355194092e-01 -3.264917805790901184e-02 -1.520474553108215332e-01 -2.866890132427215576e-01
-2.704224586486816406e-01 -1.102608889341354370e-01 -1.677210628986358643e-01 -4.126594364643096924e-01 -1.843572705984115601e-01 -4.959164559841156006e-01 2.190059572458267212e-01 -6.232269406318664551e-01
2.358731776475906372e-01 -1.848725825548171997e-01 -1.564082689583301544e-02 -3.525112867355346680e-01 1.805242747068405151e-01 -3.749379813671112061e-01 -4.668011665344238281e-01 -6.281771063804626465e-01
4.856809601187705994e-02 -3.507253229618072510e-01 2.546639181673526764e-02 -3.590553700923919678e-01 -1.336991041898727417e-01 -1.982528567314147949e-01 5.287755131721496582e-01 -6.389682292938232422e-01
-1.658067256212234497e-01 -3.101512491703033447e-01 5.064392685890197754e-01 3.869471549987792969e-01 -2.642928361892700195e-01 -5.903392434120178223e-01 7.726198434829711914e-02 -2.139744758605957031e-01
2.358429282903671265e-01 -3.460843265056610107e-01 4.718418419361114502e-02 -1.725257188081741333e-01 4.546351134777069092e-01 -3.047059178352355957e-01 9.094390273094177246e-02 -6.962777972221374512e-01
2.303560227155685425e-01 -3.860676884651184082e-01 -2.297813445329666138e-01 -2.801572084426879883e-01 -1.463272720575332642e-01 -7.086268663406372070e-01 -8.381428569555282593e-02 -3.687977492809295654e-01
4.703316986560821533e-01 -2.813558578491210938e-01 9.453103691339492798e-02 -6.330467462539672852e-01 2.814652621746063232e-01 -3.828462660312652588e-01 -2.333916425704956055e-01 -9.837317466735839844e-02
-2.616368420422077179e-02 -4.607312381267547607e-01 1.137490645051002502e-01 -4.069840610027313232e-01 2.219243943691253662e-01 -1.346927881240844727e-01 4.213581085205078125e-01 -6.029363274574279785e-01
3.470060825347900391e-01 -6.157797574996948242e-01 4.027995765209197998e-01 6.219155713915824890e-02 7.501694560050964355e-02 9.023450314998626709e-02 -1.388725824654102325e-03 -5.661404132843017578e-01
2.422498315572738647e-01 -3.540302515029907227e-01 3.337604552507400513e-02 -2.865298688411712646e-01 2.131740152835845947e-01 -2.662955522537231445e-01 -3.363868594169616699e-01 -7.094023227691650391e-01
3.806673884391784668e-01 -5.234825611114501953e-02 6.618914008140563965e-01 -4.657886922359466553e-02 1.567342877388000488e-01 -4.348329603672027588e-01 4.353064596652984619e-01 -9.457858651876449585e-02
4.220517352223396301e-03 -7.110511884093284607e-03 6.490947604179382324e-01 -1.113444939255714417e-01 4.466455578804016113e-01 -4.970187842845916748e-01 1.528438627719879150e-01 -3.103688955307006836e-01
6.634699106216430664e-01 -4.458261430263519287e-01 2.329902499914169312e-01 -3.252816200256347656e-01 3.146800398826599121e-01 -3.007307946681976318e-01 -9.136998653411865234e-02 -5.606564506888389587e-02
1.865344122052192688e-02 -1.097706481814384460e-01 1.446242183446884155e-01 7.630839943885803223e-02 -6.744018197059631348e-01 -5.015848278999328613e-01 -5.383741110563278198e-03 -5.044099688529968262e-01
-9.633903950452804565e-02 1.696525327861309052e-02 4.612353742122650146e-01 -7.182091474533081055e-02 4.057542979717254639e-01 -5.767866969108581543e-01 2.914876639842987061e-01 -4.361768364906311035e-01
4.160635769367218018e-01 -1.604057252407073975e-01 8.344853669404983521e-02 -4.458434134721755981e-02 -6.080651283264160156e-01 -4.469414055347442627e-01 -3.551781475543975830e-01 -3.107382655143737793e-01
2.707858979701995850e-01 -4.052938818931579590e-01 -1.567311286926269531e-01 -2.431662678718566895e-01 9.687716513872146606e-02 -6.446752548217773438e-01 -1.240802481770515442e-01 -4.881907403469085693e-01
2.069536410272121429e-02 -6.198852206580340862e-04 4.433600604534149170e-01 -5.570172071456909180e-01 -4.938839077949523926e-01 -4.217379093170166016e-01 -1.335110366344451904e-01 2.304900139570236206e-01
1.513404846191406250e-01 -5.012698173522949219e-01 4.612413048744201660e-02 -3.161174803972244263e-02 2.813504934310913086e-01 -7.061469554901123047e-01 -1.481469869613647461e-01 -3.506403863430023193e-01
1.097220554947853088e-01 -4.814332127571105957e-01 7.341113686561584473e-02 -3.341047465801239014e-01 3.663026988506317139e-01 -2.083974629640579224e-01 -1.168057620525360107e-01 -6.692661643028259277e-01
3.250845670700073242e-01 -6.284609436988830566e-01 1.837519556283950806e-01 -3.662636876106262207e-02 -8.416728116571903229e-03 -4.098880290985107422e-01 -4.686299860477447510e-01 -2.766903042793273926e-01
-1.067199483513832092e-01 2.972296252846717834e-02 3.120269477367401123e-01 -2.374353408813476562e-01 4.445013105869293213e-01 -5.888603329658508301e-01 2.312376350164413452e-01 -4.859860241413116455e-01
2.934007048606872559e-01 -2.813664376735687256e-01 1.145605891942977905e-01 8.275336772203445435e-02 -1.683095544576644897e-01 -4.288854300975799561e-01 -3.978844285011291504e-01 -6.664786338806152344e-01
9.337192773818969727e-02 -7.303346991539001465e-01 1.939945816993713379e-01 -7.418248057365417480e-02 4.118819162249565125e-02 -2.734312415122985840e-01 -4.577098488807678223e-01 -3.588822484016418457e-01
-1.530457735061645508e-01 5.000138771720230579e-04 8.418426513671875000e-01 -2.089296728372573853e-01 1.029972508549690247e-01 4.803637042641639709e-02 1.551430821418762207e-01 -4.327134490013122559e-01
1.616833359003067017e-01 1.515978127717971802e-01 2.631662189960479736e-01 -7.702253460884094238e-01 -1.762973368167877197e-01 -4.258962869644165039e-01 -2.702688872814178467e-01 5.347394570708274841e-02
-8.115233853459358215e-03 -3.015724420547485352e-01 8.097987174987792969e-01 -2.131590992212295532e-01 2.801024019718170166e-01 -3.001256883144378662e-01 1.843136548995971680e-01 7.261789590120315552e-02
-3.580982685089111328e-01 -4.257349669933319092e-01 -2.031058259308338165e-02 -1.082552894949913025e-01 2.214936167001724243e-01 -6.922482848167419434e-01 1.230786442756652832e-01 -3.673801720142364502e-01
6.493143439292907715e-01 -4.768159687519073486e-01 2.862351536750793457e-01 3.867630288004875183e-02 1.810267008841037750e-02 -2.985624372959136963e-01 -2.270953953266143799e-01 -3.557690382003784180e-01
1.093821972608566284e-01 -6.342782974243164062e-01 6.127357855439186096e-02 -5.905786752700805664e-01 2.951999306678771973e-01 -3.777983188629150391e-01 4.874873161315917969e-02 3.062564507126808167e-02
6.290933489799499512e-01 -3.413179814815521240e-01 -6.248024106025695801e-02 -3.095111548900604248e-01 -2.747396565973758698e-02 -2.482812255620956421e-01 -1.023246571421623230e-01 -5.614035725593566895e-01
3.464418947696685791e-01 2.544433772563934326e-01 6.052740216255187988e-01 -1.857554018497467041e-01 2.742770612239837646e-01 -5.306748747825622559e-01 5.384435132145881653e-02 -2.337351739406585693e-01
1.521995812654495239e-01 -5.010198950767517090e-01 8.175373077392578125e-02 -1.243693605065345764e-01 2.954998910427093506e-01 -5.590167641639709473e-01 -3.870674967765808105e-01 -3.924562335014343262e-01
4.330296516418457031e-01 -4.365884661674499512e-01 2.141177207231521606e-01 1.832268573343753815e-02 -1.017974838614463806e-01 -3.108589649200439453e-01 -4.634935855865478516e-01 -5.038565993309020996e-01
2.598643004894256592e-01 -7.897236347198486328e-01 -1.286747981794178486e-03 -2.456850111484527588e-01 -3.717750608921051025e-01 -2.249065339565277100e-01 -9.208608418703079224e-02 -2.261965423822402954e-01
1.660285145044326782e-01 -5.777328014373779297e-01 1.087728291749954224e-01 -3.407629132270812988e-01 4.342907369136810303e-01 -5.566936731338500977e-01 6.511760875582695007e-03 -1.102261990308761597e-01
5.570314526557922363e-01 -6.218484044075012207e-01 2.678016126155853271e-01 -2.881533801555633545e-01 -1.784316301345825195e-01 -1.046387404203414917e-01 -3.130495548248291016e-01 -8.650565892457962036e-02
5.186938047409057617e-01 -4.062995016574859619e-01 4.535029083490371704e-02 -4.333622753620147705e-02 1.507112234830856323e-01 -5.622186660766601562e-01 -2.159606516361236572e-01 -4.201193749904632568e-01
4.079698920249938965e-01 -7.050919532775878906e-01 7.095313817262649536e-02 -3.096222579479217529e-01 -3.847987651824951172e-01 -2.375981211662292480e-02 -6.442831456661224365e-02 -2.876108288764953613e-01
5.377057194709777832e-01 -3.935659229755401611e-01 1.161714121699333191e-01 -9.357776492834091187e-02 -1.928650438785552979e-01 -4.540404081344604492e-01 -4.624184072017669678e-01 -2.766687572002410889e-01
1.176906526088714600e-01 3.197696805000305176e-01 4.882608652114868164e-01 -5.210566520690917969e-01 -3.475425541400909424e-01 -4.409699738025665283e-01 2.323389053344726562e-01 -6.910791993141174316e-02
1.122904419898986816e-01 -7.225487828254699707e-01 -8.552495390176773071e-03 -2.523311674594879150e-01 -4.896594956517219543e-02 -4.126132726669311523e-01 -4.100022614002227783e-01 -2.466191202402114868e-01
-1.959187537431716919e-01 -5.164310336112976074e-01 1.272546947002410889e-01 4.414213355630636215e-03 -2.322179973125457764e-01 -7.003105878829956055e-01 3.609719574451446533e-01 6.356677412986755371e-02
-3.209800124168395996e-01 -6.380719542503356934e-01 2.964363992214202881e-01 -1.332754194736480713e-01 -4.425084292888641357e-01 -3.905320763587951660e-01 -1.461402773857116699e-01 1.204704642295837402e-01
4.271636605262756348e-01 -5.554625391960144043e-01 2.894113659858703613e-01 -3.296112418174743652e-01 -1.570073515176773071e-01 1.660087257623672485e-01 -1.551539599895477295e-01 -4.902113080024719238e-01
4.112385213375091553e-01 -3.904003798961639404e-01 -2.060425579547882080e-01 -2.350418418645858765e-01 -2.218156158924102783e-01 -6.311100125312805176e-01 4.087773710489273071e-02 -3.627659678459167480e-01
-1.832936257123947144e-01 -4.119660556316375732e-01 6.796874850988388062e-02 -2.722249031066894531e-01 2.359922975301742554e-01 -5.286380052566528320e-01 2.059007585048675537e-01 -5.834515094757080078e-01
-2.646847665309906006e-01 -5.089660882949829102e-01 3.904742598533630371e-01 9.320780634880065918e-02 -1.230124384164810181e-03 -5.493823885917663574e-01 -4.075672924518585205e-01 -2.044605016708374023e-01
-2.793305180966854095e-02 -1.774950474500656128e-01 6.069793105125427246e-01 -5.019445419311523438e-01 4.375051558017730713e-01 -3.396755456924438477e-01 1.623980104923248291e-01 -1.190770566463470459e-01
-2.567062973976135254e-01 -3.505411744117736816e-01 -9.741342812776565552e-02 -5.601663589477539062e-01 -4.967569187283515930e-02 -2.367872148752212524e-01 3.492254614830017090e-01 -5.544844269752502441e-01
6.390324980020523071e-02 -5.492269396781921387e-01 -1.418212652206420898e-01 -4.910177290439605713e-01 2.186752706766128540e-01 -5.920625925064086914e-01 1.759829223155975342e-01 -6.105556339025497437e-02
3.035314083099365234e-01 -3.212723731994628906e-01 -2.419353872537612915e-01 -2.779037654399871826e-01 -1.473058313131332397e-01 -7.433518171310424805e-01 1.196504533290863037e-01 -2.833764851093292236e-01
4.230392575263977051e-01 -2.683797776699066162e-01 1.528420746326446533e-01 2.888739109039306641e-02 -5.065462589263916016e-01 -3.797207772731781006e-01 -3.965879976749420166e-01 -4.083576202392578125e-01
3.180814087390899658e-01 -3.196843862533569336e-01 9.226070344448089600e-02 1.589054614305496216e-01 -4.342832267284393311e-01 -5.522092580795288086e-01 -2.895694375038146973e-01 -4.306691884994506836e-01
3.291186094284057617e-01 1.212130952626466751e-02 2.428502589464187622e-01 -7.869355678558349609e-01 -2.982552945613861084e-01 -2.597593963146209717e-01 1.750027835369110107e-01 1.619658023118972778e-01
2.489524483680725098e-01 -6.679248213768005371e-01 2.127614766359329224e-01 -2.579825222492218018e-01 -4.276073351502418518e-02 5.219491198658943176e-03 -4.288566410541534424e-01 -4.407982230186462402e-01
5.309218168258666992e-01 -2.618748843669891357e-01 -1.212038844823837280e-01 -1.514059603214263916e-01 -1.762485951185226440e-01 -6.506029367446899414e-01 -8.059815317392349243e-02 -3.886971175670623779e-01
-1.645105034112930298e-01 -6.707365512847900391e-01 4.694095626473426819e-02 -4.575437009334564209e-01 -3.054081797599792480e-01 -4.978145286440849304e-02 2.018395215272903442e-01 -4.183391928672790527e-01
-1.189910098910331726e-01 -1.501113921403884888e-01 8.520681262016296387e-01 5.901855975389480591e-02 -1.135300323367118835e-01 -3.197646513581275940e-02 2.999295592308044434e-01 -3.604649007320404053e-01
4.196801781654357910e-01 1.218227297067642212e-01 6.416671276092529297e-01 -5.096246600151062012e-01 2.368685305118560791e-01 -1.690362542867660522e-01 1.753302216529846191e-01 -1.488399803638458252e-01
4.658370316028594971e-01 -3.222849071025848389e-01 -1.499402821063995361e-01 -1.916508227586746216e-01 -8.246120065450668335e-02 -7.125867009162902832e-01 -4.173896834254264832e-02 -3.218608498573303223e-01
-1.556677669286727905e-01 -3.296449184417724609e-01 1.073669195175170898e-01 -4.034963250160217285e-01 9.510181099176406860e-02 -1.548129320144653320e-01 4.078302979469299316e-01 -7.024441361427307129e-01
2.016222774982452393e-01 -5.595191121101379395e-01 1.244590617716312408e-02 -9.801357239484786987e-02 -3.817056072875857353e-03 -6.202999353408813477e-01 -3.798290193080902100e-01 -3.278236687183380127e-01
-3.163706511259078979e-02 -4.239501953125000000e-01 5.530237779021263123e-02 -3.284718096256256104e-01 3.041540086269378662e-01 -1.619388759136199951e-01 3.640922009944915771e-01 -6.760298013687133789e-01
5.040359497070312500e-01 -4.379307329654693604e-01 -1.188036426901817322e-01 -1.443663835525512695e-01 -3.436508774757385254e-01 -5.376745462417602539e-01 -5.942332744598388672e-02 -3.293743431568145752e-01
2.547158002853393555e-01 -4.824818670749664307e-01 2.199884951114654541e-01 -1.677274554967880249e-01 -2.430205233395099640e-02 -2.554984986782073975e-01 -6.533583998680114746e-01 -3.647691011428833008e-01
-7.485400885343551636e-03 -1.511371582746505737e-01 2.339025288820266724e-01 -3.016694486141204834e-01 -5.561633110046386719e-01 1.376952379941940308e-01 2.595362067222595215e-01 -6.601137518882751465e-01
-8.462412655353546143e-02 2.102766931056976318e-01 4.009393453598022461e-01 -6.779444813728332520e-01 -3.604443967342376709e-01 -2.957919239997863770e-01 -3.212565779685974121e-01 -8.742220699787139893e-02
3.882085680961608887e-01 -3.174183964729309082e-01 1.682257056236267090e-01 2.099000364542007446e-01 -4.342253208160400391e-01 -5.156600475311279297e-01 -2.454377710819244385e-01 -4.018521308898925781e-01
-1.819569468498229980e-01 1.687064021825790405e-01 5.460385084152221680e-01 -6.920526921749114990e-02 -4.070410430431365967e-01 -2.488758601248264313e-02 -1.971542388200759888e-01 -6.559809446334838867e-01
2.438450604677200317e-02 -8.638848066329956055e-01 7.318728417158126831e-02 -2.222287207841873169e-01 -3.698346316814422607e-01 -1.109362691640853882e-01 -1.443629711866378784e-02 -2.215251475572586060e-01
6.230030953884124756e-02 -1.895160377025604248e-01 6.649437546730041504e-01 -2.910882234573364258e-01 4.808970391750335693e-01 -4.450731575489044189e-01 2.932475320994853973e-02 -5.574680492281913757e-02
-5.130663141608238220e-02 -5.198352336883544922e-01 4.762594699859619141e-01 -1.540282517671585083e-01 2.558623999357223511e-02 2.269024848937988281e-01 -1.343298703432083130e-01 -6.375007629394531250e-01
-1.677839905023574829e-01 -1.525765210390090942e-01 8.202639818191528320e-01 -3.448936343193054199e-01 2.535400092601776123e-01 -2.044219970703125000e-01 -2.227804511785507202e-01 3.289952874183654785e-02
-2.742086946964263916e-01 -1.332771331071853638e-01 5.975159406661987305e-01 -1.307358294725418091e-01 3.915500342845916748e-01 -3.105552792549133301e-01 2.261533141136169434e-01 -4.816929996013641357e-01
2.191011309623718262e-01 -4.466555714607238770e-01 4.646532237529754639e-01 -1.371048688888549805e-01 -2.023344933986663818e-01 2.696129083633422852e-01 1.304411590099334717e-01 -6.222120523452758789e-01
1.602294445037841797e-01 -3.445450067520141602e-01 4.571626484394073486e-01 -1.128200814127922058e-01 -3.102028965950012207e-01 3.064429759979248047e-01 -1.445051580667495728e-01 -6.502878665924072266e-01
-3.325949609279632568e-01 2.061291411519050598e-02 6.441150307655334473e-01 -2.756843864917755127e-01 -1.490938812494277954e-01 -1.921310275793075562e-01 4.291087985038757324e-01 -3.934361338615417480e-01
-2.797924447804689407e-03 -4.203828871250152588e-01 1.083835586905479431e-01 -3.223017752170562744e-01 -2.357891201972961426e-01 -1.690362691879272461e-01 6.860908865928649902e-01 -3.908382952213287354e-01
3.115209937095642090e-01 2.021401003003120422e-02 5.221334695816040039e-01 -2.829404771327972412e-01 3.131404221057891846e-01 -6.658972501754760742e-01 8.496590703725814819e-02 -3.423739224672317505e-02
1.879351586103439331e-01 1.851256787776947021e-01 2.530077695846557617e-01 -5.029439330101013184e-01 -1.572047173976898193e-02 -6.139416694641113281e-01 4.640661776065826416e-01 -1.446180343627929688e-01
2.632264792919158936e-01 2.556500136852264404e-01 6.628320217132568359e-01 -1.768320649862289429e-01 -1.254301816225051880e-01 -6.106308102607727051e-01 7.830902934074401855e-02 2.007538918405771255e-03
8.350056409835815430e-02 -6.616743803024291992e-01 2.608162760734558105e-01 -2.596500813961029053e-01 -4.250334203243255615e-01 2.025254964828491211e-01 1.454181522130966187e-01 -4.206602275371551514e-01
6.369543671607971191e-01 -4.758407175540924072e-01 3.333420157432556152e-01 -3.194181025028228760e-01 -1.220519542694091797e-01 1.450730413198471069e-01 -5.571461748331785202e-03 -3.445954620838165283e-01
3.376645147800445557e-01 1.868982017040252686e-01 4.786905944347381592e-01 -5.013349056243896484e-01 2.446931302547454834e-01 -5.528610944747924805e-01 3.263070806860923767e-02 -6.305111199617385864e-02
-4.218570590019226074e-01 6.504780054092407227e-02 3.981522023677825928e-01 -2.629935741424560547e-01 -3.267232179641723633e-01 -2.093723118305206299e-01 -3.923317492008209229e-01 -5.344209074974060059e-01
1.565229296684265137e-01 -5.241936445236206055e-01 7.181898504495620728e-02 -3.844244480133056641e-01 3.776183426380157471e-01 -2.719246745109558105e-01 -2.749326229095458984e-01 -5.056233406066894531e-01
2.229238748550415039e-01 1.623068004846572876e-01 6.178214550018310547e-01 -3.277796208858489990e-01 1.570718586444854736e-01 -6.364752054214477539e-01 6.629122048616409302e-02 2.553007565438747406e-02
4.392826855182647705e-01 -3.303376138210296631e-01 4.180555045604705811e-02 -7.559318095445632935e-02 -3.134061768651008606e-02 -5.351629257202148438e-01 -4.438893496990203857e-01 -4.539013504981994629e-01
5.721625685691833496e-01 -3.398199975490570068e-01 -6.003995239734649658e-02 -1.232035383582115173e-01 -1.224925667047500610e-01 -5.536263585090637207e-01 -1.911802291870117188e-01 -4.246317744255065918e-01
2.914448976516723633e-01 6.859987974166870117e-02 4.457087516784667969e-01 -5.699877738952636719e-01 -1.479254961013793945e-01 -5.488737225532531738e-01 1.061740051954984665e-02 2.521002590656280518e-01
3.418130567297339439e-03 -2.448070943355560303e-01 -1.079338341951370239e-01 -5.310801863670349121e-01 -7.347278296947479248e-02 -3.064504861831665039e-01 4.092324078083038330e-01 -6.161011457443237305e-01
-6.435044854879379272e-02 -3.758784756064414978e-02 2.584846317768096924e-01 -5.331975817680358887e-01 -4.433788955211639404e-01 3.486118093132972717e-02 3.925381600856781006e-01 -5.398573875427246094e-01
1.731877475976943970e-01 -6.620290130376815796e-02 1.466964930295944214e-01 1.007511019706726074e-01 -5.533301234245300293e-01 -4.733370244503021240e-01 -1.658303290605545044e-02 -6.351812481880187988e-01
4.686910808086395264e-01 -4.515222907066345215e-01 3.687730059027671814e-02 -3.751472234725952148e-01 -3.563347160816192627e-01 3.566673398017883301e-02 -6.525262445211410522e-02 -5.494145750999450684e-01
1.901649385690689087e-01 9.446261823177337646e-02 7.266582250595092773e-01 -2.357029765844345093e-01 2.565961778163909912e-01 -5.447331070899963379e-01 5.917251855134963989e-02 -7.244841754436492920e-02
2.044605612754821777e-01 -7.784847617149353027e-01 3.686434328556060791e-01 -1.907703429460525513e-01 -2.355899959802627563e-01 1.711034923791885376e-01 1.383635997772216797e-01 -2.755764722824096680e-01
4.101569652557373047e-01 -3.685994148254394531e-01 6.575293838977813721e-02 -1.629461348056793213e-01 3.280221223831176758e-01 -5.042244791984558105e-01 -2.196175456047058105e-01 -5.049336552619934082e-01
-2.472687363624572754e-01 -7.169802784919738770e-01 2.800081074237823486e-01 2.207731455564498901e-02 -2.131906598806381226e-01 -2.851636409759521484e-01 -4.078081846237182617e-01 -2.298466563224792480e-01
3.708546459674835205e-01 -4.608475267887115479e-01 -5.890753492712974548e-02 -5.374625921249389648e-01 1.639880985021591187e-01 -5.704767704010009766e-01 7.046119868755340576e-02 2.120391838252544403e-02
3.337170183658599854e-01 -5.828185081481933594e-01 1.727254837751388550e-01 -5.327675938606262207e-01 3.072383403778076172e-01 -3.012027144432067871e-01 -2.237531542778015137e-01 9.813815355300903320e-03
-1.187675818800926208e-01 -1.927468031644821167e-01 -5.804043263196945190e-02 -6.459213048219680786e-02 -4.021788537502288818e-01 -7.459155917167663574e-01 3.471035957336425781e-01 -3.202863633632659912e-01
3.833198249340057373e-01 -3.773868978023529053e-01 8.421891927719116211e-02 -3.474093973636627197e-01 1.939540952444076538e-01 -2.363958805799484253e-01 -4.186134636402130127e-01 -5.604645609855651855e-01
1.512243598699569702e-02 -6.096023917198181152e-01 2.566237747669219971e-01 -1.868159323930740356e-01 2.786950767040252686e-01 -8.172913640737533569e-02 -3.195265531539916992e-01 -5.839114189147949219e-01
2.612951099872589111e-01 -6.571682691574096680e-01 4.562231525778770447e-02 -3.129458129405975342e-01 -5.348474979400634766e-01 -2.959626913070678711e-02 -1.390315592288970947e-01 -3.058935105800628662e-01
2.639920711517333984e-01 -5.249723792076110840e-01 5.673570036888122559e-01 3.524317219853401184e-02 -3.386850282549858093e-02 2.345059365034103394e-01 9.282255917787551880e-02 -5.165463089942932129e-01
-1.188048534095287323e-02 -1.520186066627502441e-01 3.976710140705108643e-01 -1.520249396562576294e-01 4.270126223564147949e-01 -6.922091841697692871e-01 2.147105187177658081e-01 -2.964820861816406250e-01
5.083294510841369629e-01 -2.899698317050933838e-01 5.168337374925613403e-02 -7.312760502099990845e-02 7.354332599788904190e-03 -5.664034485816955566e-01 -4.085350930690765381e-01 -4.021594226360321045e-01
9.450729191303253174e-02 -1.399790048599243164e-01 1.607607603073120117e-01 -2.683175802230834961e-01 -5.947172641754150391e-01 3.434404358267784119e-02 2.920885682106018066e-01 -6.583706736564636230e-01
1.990072876214981079e-01 1.440455615520477295e-01 7.426847219467163086e-01 -3.617452979087829590e-01 2.787977457046508789e-01 -3.894793391227722168e-01 -4.614317789673805237e-02 -1.601725667715072632e-01
-6.142855435609817505e-02 -3.328673541545867920e-02 7.369207739830017090e-01 2.686595022678375244e-01 9.153807163238525391e-02 -5.795260071754455566e-01 6.167420372366905212e-02 -1.784795820713043213e-01
-2.388660013675689697e-01 -3.153226077556610107e-01 7.750850915908813477e-01 -1.508369147777557373e-01 1.515516340732574463e-01 -1.450120955705642700e-01 3.686307072639465332e-01 -2.003019452095031738e-01
2.653326988220214844e-01 -6.174983382225036621e-01 4.604584574699401855e-01 -7.644347101449966431e-02 7.646702975034713745e-02 4.567459225654602051e-02 -4.626591801643371582e-01 -3.293052613735198975e-01
2.211400568485260010e-01 -1.777387708425521851e-01 3.055480122566223145e-01 2.364255189895629883e-01 -4.834424853324890137e-01 -2.738163173198699951e-01 -1.818114817142486572e-01 -6.546006202697753906e-01
-1.671133637428283691e-01 -5.018289666622877121e-03 2.160539478063583374e-01 -7.709514498710632324e-01 -1.444004029035568237e-01 -5.251392722129821777e-01 -1.730626523494720459e-01 6.655247509479522705e-02
-2.766700387001037598e-01 1.547428965568542480e-01 2.806273996829986572e-01 -1.802401840686798096e-01 -3.129996657371520996e-01 -2.813036739826202393e-01 -4.391131699085235596e-01 -6.467991471290588379e-01
-1.302867829799652100e-01 -4.742351472377777100e-01 3.641449511051177979e-01 2.014627903699874878e-01 -5.669871568679809570e-01 -5.046163797378540039e-01 -9.078345447778701782e-02 -2.416363172233104706e-02
6.469585299491882324e-01 -4.232651889324188232e-01 1.755690872669219971e-01 -3.179726898670196533e-01 3.341309130191802979e-01 -3.204283714294433594e-01 -1.669811308383941650e-01 -1.678082644939422607e-01
1.000741496682167053e-01 -7.726147770881652832e-01 2.131903767585754395e-01 -1.033515185117721558e-01 -4.352063834667205811e-01 -3.010722398757934570e-01 -2.157629877328872681e-01 1.015736907720565796e-01
1.611494719982147217e-01 7.897397875785827637e-02 6.722285151481628418e-01 -3.767283856868743896e-01 3.252783417701721191e-01 -5.024345517158508301e-01 -2.957880124449729919e-02 -1.218886077404022217e-01
-2.971176244318485260e-02 -2.058091759681701660e-02 1.951612681150436401e-01 5.450541153550148010e-02 -7.168564796447753906e-01 -4.969483613967895508e-01 -9.734889119863510132e-02 -4.328013658523559570e-01
-4.303152263164520264e-01 -2.447605133056640625e-02 7.575556039810180664e-01 -3.071480691432952881e-01 -6.655569374561309814e-02 -2.341916859149932861e-01 1.425550132989883423e-01 -2.576857507228851318e-01
3.117817342281341553e-01 3.224251866340637207e-01 5.771219134330749512e-01 -4.144394397735595703e-01 -5.289933830499649048e-02 -4.237555563449859619e-01 2.775790691375732422e-01 -1.859766691923141479e-01
2.679358720779418945e-01 -6.357795000076293945e-01 1.843467652797698975e-01 -5.134953260421752930e-01 -1.377208381891250610e-01 4.488092660903930664e-02 -2.859078049659729004e-01 -3.515808582305908203e-01
-5.790017172694206238e-02 -6.397877931594848633e-01 1.801289618015289307e-01 -1.593449115753173828e-01 -2.678182125091552734e-01 -1.296266466379165649e-01 -5.386719107627868652e-01 -3.883099257946014404e-01
-3.514005243778228760e-01 -2.171903997659683228e-01 6.574678421020507812e-01 -3.423122689127922058e-02 1.300185620784759521e-01 -2.961043119430541992e-01 3.584911823272705078e-01 -4.034994542598724365e-01
3.551222085952758789e-01 -3.580689728260040283e-01 5.636658072471618652e-01 -1.689546625129878521e-04 2.495899423956871033e-02 2.859453111886978149e-02 -5.226656198501586914e-01 -3.915809392929077148e-01
1.488126814365386963e-01 2.075440585613250732e-01 4.537275731563568115e-01 -4.241356253623962402e-01 -2.141693532466888428e-01 -7.020255327224731445e-01 3.151485323905944824e-02 9.653426706790924072e-02
-4.087199866771697998e-01 -3.814645111560821533e-01 4.064510166645050049e-01 -1.170212924480438232e-01 -3.997961580753326416e-01 -4.995516240596771240e-01 -3.129266202449798584e-01 3.499297052621841431e-02
2.390447258949279785e-01 -2.644270360469818115e-01 -1.358084976673126221e-01 -4.777608513832092285e-01 8.084196597337722778e-02 -2.018433213233947754e-01 -9.288421273231506348e-02 -7.552038431167602539e-01
-1.269713342189788818e-01 -7.100828289985656738e-01 1.948840618133544922e-01 8.245865255594253540e-02 1.732326596975326538e-01 -5.147958993911743164e-01 3.264114558696746826e-01 -1.825176328420639038e-01
-4.536420404911041260e-01 -2.115855664014816284e-01 7.454010844230651855e-01 -2.952508628368377686e-01 -1.131115332245826721e-01 3.314313245937228203e-03 1.181744262576103210e-01 -2.826204001903533936e-01
1.344147026538848877e-01 -3.357300534844398499e-02 1.090889424085617065e-01 -1.414609998464584351e-01 -4.770274162292480469e-01 -2.259857654571533203e-01 2.060726583003997803e-01 -7.923404574394226074e-01
-2.004032135009765625e-01 -2.480064481496810913e-01 6.599245667457580566e-01 -5.588734149932861328e-01 -1.883407495915889740e-02 -7.158377766609191895e-02 3.780011832714080811e-01 4.612679034471511841e-02
1.470318734645843506e-01 -6.793541908264160156e-01 1.062247529625892639e-01 -4.907143115997314453e-01 -2.646089196205139160e-01 1.465493589639663696e-01 -1.257786452770233154e-01 -3.968125283718109131e-01
1.275278329849243164e-01 1.368496119976043701e-01 2.614001631736755371e-01 1.171023994684219360e-01 -1.992375701665878296e-01 -4.501064717769622803e-01 1.103677786886692047e-02 -8.003451824188232422e-01
-1.972730159759521484e-01 -2.140871137380599976e-01 6.110718846321105957e-01 -2.685539424419403076e-01 2.419798076152801514e-01 -2.004705071449279785e-01 5.070696473121643066e-01 -3.374278247356414795e-01
-3.601770997047424316e-01 -1.590476036071777344e-01 6.000570654869079590e-01 -8.668597042560577393e-02 1.039596945047378540e-01 -4.132889509201049805e-01 3.839958012104034424e-01 -3.851302564144134521e-01
-2.532694339752197266e-01 -1.163345575332641602e-01 4.920428395271301270e-01 1.763164997100830078e-01 -4.191716015338897705e-01 -6.068595647811889648e-01 -2.843973338603973389e-01 -1.557625085115432739e-01
3.669597208499908447e-01 -4.631817340850830078e-01 3.880127891898155212e-02 -2.766784280538558960e-02 -2.747549489140510559e-02 -5.464969277381896973e-01 -3.222851157188415527e-01 -4.952281117439270020e-01
5.561200529336929321e-02 2.516609728336334229e-01 5.041766762733459473e-01 -4.430195987224578857e-01 -2.072606086730957031e-01 -5.353186130523681641e-01 3.852800130844116211e-01 -7.176337391138076782e-02
-1.643963456153869629e-01 -5.894480943679809570e-01 3.666891157627105713e-01 2.044251887127757072e-03 -2.038811594247817993e-01 -3.301467001438140869e-02 3.240256905555725098e-01 -5.860117077827453613e-01
1.954362094402313232e-01 -8.102710843086242676e-01 8.544251322746276855e-02 -3.007981777191162109e-01 -3.472730219364166260e-01 -7.749025523662567139e-02 -2.140007466077804565e-01 -1.873123645782470703e-01
-3.716403841972351074e-01 -1.784509420394897461e-01 7.453413605690002441e-01 -2.015299350023269653e-01 -2.999368011951446533e-01 -8.388081192970275879e-02 3.322379589080810547e-01 -1.628206819295883179e-01
1.387143433094024658e-01 -5.811452269554138184e-01 2.995518147945404053e-01 -2.862411439418792725e-01 -2.634210512042045593e-02 1.966848671436309814e-01 1.831054687500000000e-01 -6.312342286109924316e-01
2.526755928993225098e-01 -4.889890253543853760e-01 1.332718580961227417e-01 -7.509765028953552246e-02 1.825213283300399780e-01 -5.376160144805908203e-01 -4.637081325054168701e-01 -3.691523075103759766e-01
1.976577788591384888e-01 -5.756826400756835938e-01 -3.966196253895759583e-02 -5.261119008064270020e-01 2.656528055667877197e-01 -4.968800246715545654e-01 1.754925698041915894e-01 -5.380867421627044678e-02
-1.427607536315917969e-01 -2.104287445545196533e-01 9.856848977506160736e-03 -3.170411661267280579e-02 -2.205096334218978882e-01 -5.929379463195800781e-01 4.937772154808044434e-01 -5.387214422225952148e-01
-4.455266594886779785e-01 -5.200995877385139465e-02 7.812730669975280762e-01 -2.562411427497863770e-01 -6.136012822389602661e-02 -1.989523321390151978e-01 8.689865469932556152e-02 -2.680584490299224854e-01
-2.480942308902740479e-01 -1.138466894626617432e-01 4.199587404727935791e-01 -1.363077387213706970e-02 -3.418915271759033203e-01 -6.014252901077270508e-01 -5.073521733283996582e-01 -1.137042492628097534e-01
2.472418248653411865e-01 -9.326843172311782837e-02 6.189181208610534668e-01 -5.013278126716613770e-01 3.948821127414703369e-01 -3.441430330276489258e-01 1.437300294637680054e-01 -2.754440531134605408e-02
-4.402319341897964478e-02 1.983646154403686523e-01 4.530369341373443604e-01 -6.147383451461791992e-01 -2.424859702587127686e-01 -5.542721152305603027e-01 -5.778582766652107239e-02 7.881278544664382935e-02
4.689640104770660400e-01 -5.662024021148681641e-01 3.555959463119506836e-02 -2.754071950912475586e-01 -4.459065794944763184e-01 -5.987244099378585815e-02 -2.055759280920028687e-01 -3.710731565952301025e-01
-3.829196393489837646e-01 -2.259285151958465576e-01 8.039806485176086426e-01 -1.286875903606414795e-01 -1.074840128421783447e-01 -4.204825684428215027e-02 2.121358811855316162e-01 -2.847123742103576660e-01
3.416227996349334717e-01 5.898932740092277527e-02 5.654610991477966309e-01 -4.680054485797882080e-01 2.658393681049346924e-01 -5.147720575332641602e-01 4.028873145580291748e-02 6.127621605992317200e-02
2.552619576454162598e-01 -3.468016386032104492e-01 2.985081672668457031e-01 -4.829798042774200439e-01 -3.748214542865753174e-01 2.021983712911605835e-01 4.103412628173828125e-01 -3.774097263813018799e-01
4.703206717967987061e-01 -2.648198902606964111e-01 2.026442438364028931e-01 8.483782410621643066e-02 -4.035280346870422363e-01 -3.412062227725982666e-01 -4.604411721229553223e-01 -4.112713932991027832e-01
7.259829044342041016e-01 -4.583352208137512207e-01 2.205520421266555786e-01 -2.590712606906890869e-01 -1.757542937994003296e-01 5.526629090309143066e-02 1.119596362113952637e-01 -3.172345757484436035e-01
3.628031313419342041e-01 9.627696126699447632e-02 6.000493168830871582e-01 -2.991202771663665771e-01 1.869475990533828735e-01 -5.761314034461975098e-01 1.994568258523941040e-01 -5.397010967135429382e-02
4.740780293941497803e-01 -3.296672999858856201e-01 4.261803328990936279e-01 1.778981983661651611e-01 -1.286948025226593018e-01 -3.994468972086906433e-02 -1.225811094045639038e-01 -6.481573581695556641e-01
4.248340725898742676e-01 -5.865737795829772949e-01 2.361146919429302216e-02 -5.775784850120544434e-01 1.851465702056884766e-01 -3.258150517940521240e-01 2.658206596970558167e-02 1.231393590569496155e-02
2.888371646404266357e-01 -6.434482932090759277e-01 3.301095962524414062e-01 -2.052908688783645630e-01 2.185477502644062042e-02 -5.669577978551387787e-03 -4.922701120376586914e-01 -3.295317590236663818e-01
3.461656570434570312e-01 -3.539942204952239990e-01 3.469775319099426270e-01 1.154752522706985474e-01 -6.557891517877578735e-02 -6.957412511110305786e-02 -2.414897531270980835e-01 -7.440907359123229980e-01
-2.602890729904174805e-01 -1.982723176479339600e-01 5.674241781234741211e-01 8.897648006677627563e-02 1.403491497039794922e-01 -6.126276254653930664e-01 -3.933015763759613037e-01 -1.155596971511840820e-01
3.353165388107299805e-01 -1.994713246822357178e-01 2.904976010322570801e-01 -2.337795644998550415e-01 -3.724896013736724854e-01 2.501085996627807617e-01 1.855570673942565918e-01 -6.877485513687133789e-01
4.933131039142608643e-01 -2.665544152259826660e-01 1.088066920638084412e-01 -2.074316889047622681e-01 4.835265502333641052e-02 -3.418489992618560791e-01 -5.330810546875000000e-01 -4.768124818801879883e-01
2.423064261674880981e-01 4.126363992691040039e-01 5.161521434783935547e-01 -2.296853065490722656e-02 -3.204158544540405273e-01 -2.539586722850799561e-01 -2.418922483921051025e-01 -5.276409983634948730e-01
-3.678768500685691833e-02 8.064237982034683228e-02 1.037376597523689270e-01 -6.408710479736328125e-01 -3.202211558818817139e-01 -5.722795128822326660e-01 3.717944920063018799e-01 -4.888711497187614441e-02
-1.725721657276153564e-01 6.515246629714965820e-02 2.213058620691299438e-01 -7.100471854209899902e-01 -2.215952873229980469e-01 -5.412681102752685547e-01 -2.659325599670410156e-01 5.922483745962381363e-03
-1.721260547637939453e-01 -5.717880725860595703e-01 4.857744574546813965e-01 2.446347326040267944e-01 -3.646861314773559570e-01 -2.865134775638580322e-01 -3.103757500648498535e-01 -1.902335733175277710e-01
9.016007184982299805e-02 4.483646154403686523e-01 2.484732419252395630e-01 -1.921489387750625610e-01 -3.916575014591217041e-02 -4.941509962081909180e-01 -2.556538879871368408e-01 -6.173348426818847656e-01
-1.597425192594528198e-01 -5.428974032402038574e-01 4.528847932815551758e-01 1.897003501653671265e-02 -3.912407755851745605e-01 -5.100647211074829102e-01 2.932942286133766174e-02 2.453260570764541626e-01
-3.135190308094024658e-01 -8.073622360825538635e-03 3.840653300285339355e-01 -2.184934616088867188e-01 -5.251316428184509277e-01 -1.370039731264114380e-01 -4.722778201103210449e-01 -4.345288872718811035e-01
8.793263882398605347e-02 1.814957559108734131e-01 4.640331268310546875e-01 -2.953982651233673096e-01 -2.039118707180023193e-01 -7.652595639228820801e-01 -1.274197995662689209e-01 1.153358519077301025e-01
2.345128655433654785e-01 -6.009226441383361816e-01 2.862305641174316406e-01 -4.718132913112640381e-01 2.994846552610397339e-02 2.698673307895660400e-01 -2.190553843975067139e-01 -3.970510065555572510e-01
1.534197628498077393e-01 -1.382417627610266209e-03 5.946964621543884277e-01 -4.298969209194183350e-01 -4.773763194680213928e-02 -5.867358446121215820e-01 -2.958750724792480469e-02 3.009518086910247803e-01
-2.616211473941802979e-01 -6.039837598800659180e-01 3.903423547744750977e-01 -2.190550863742828369e-01 -3.766457438468933105e-01 -2.988215088844299316e-01 -2.689226865768432617e-01 2.508584260940551758e-01
-2.062270641326904297e-01 -3.013657629489898682e-01 7.867112755775451660e-02 -2.299362868070602417e-01 8.119872957468032837e-02 -4.339617788791656494e-01 2.811492979526519775e-01 -7.304985523223876953e-01
3.429481983184814453e-01 -3.931323587894439697e-01 -2.098491191864013672e-01 -1.433421075344085693e-01 -3.334588706493377686e-01 -6.181635260581970215e-01 1.563187390565872192e-01 -3.814358711242675781e-01
2.947322130203247070e-01 -6.246124505996704102e-01 2.317370027303695679e-01 -4.155948758125305176e-01 -3.165757060050964355e-01 -7.734166830778121948e-02 -4.362941086292266846e-01 4.074063617736101151e-03
2.765420675277709961e-01 -5.544877648353576660e-01 4.235430359840393066e-01 -1.567304581403732300e-01 -3.049539960920810699e-02 2.436942309141159058e-01 1.914751827716827393e-01 -5.613690614700317383e-01
-1.143664121627807617e-01 -7.783561199903488159e-02 1.405934393405914307e-01 -3.466599807143211365e-02 -4.534399509429931641e-02 -4.491111636161804199e-01 3.650217652320861816e-01 -7.892376184463500977e-01
5.980257391929626465e-01 -1.876068711280822754e-01 4.734858274459838867e-01 -1.001159250736236572e-01 -3.438520058989524841e-02 1.167224943637847900e-01 -3.867702782154083252e-01 -4.566827416419982910e-01
-1.041921228170394897e-01 -2.807089388370513916e-01 5.886200070381164551e-01 3.180507337674498558e-03 3.482959046959877014e-02 -6.793795824050903320e-01 -2.256803214550018311e-01 2.239675223827362061e-01
-3.040972054004669189e-01 1.773004978895187378e-01 4.544984102249145508e-01 -2.358130216598510742e-01 -2.835608720779418945e-01 -1.029682531952857971e-01 -3.850786983966827393e-01 -6.120605468750000000e-01
2.429110407829284668e-01 2.011141926050186157e-01 5.069444179534912109e-01 -1.824198663234710693e-01 2.873722314834594727e-01 -6.493492126464843750e-01 1.638588458299636841e-01 -2.814084291458129883e-01
-4.566136002540588379e-02 -3.740884736180305481e-02 2.098477929830551147e-01 5.013826489448547363e-02 -7.341736555099487305e-01 -3.654094636440277100e-01 -7.693650200963020325e-03 -5.266606807708740234e-01
-1.264161616563796997e-01 -3.871597945690155029e-01 1.289613395929336548e-01 -3.251980841159820557e-01 -6.098788380622863770e-01 -3.681230917572975159e-02 3.707316517829895020e-01 -4.483214318752288818e-01
-3.029160201549530029e-01 -3.719588816165924072e-01 4.004150331020355225e-01 -6.835527718067169189e-03 3.714362904429435730e-02 -5.597717165946960449e-01 -5.396409630775451660e-01 -5.977598577737808228e-02
7.379087805747985840e-02 1.824215203523635864e-01 3.924869894981384277e-01 -6.511353850364685059e-01 -3.728974163532257080e-01 -4.879539906978607178e-01 3.447919338941574097e-02 7.009658217430114746e-02
-2.229195982217788696e-01 -7.041501998901367188e-01 4.267877936363220215e-01 9.853412955999374390e-02 -2.338741421699523926e-01 -4.207973182201385498e-01 -1.734924614429473877e-01 -2.748606540262699127e-02
-1.779276877641677856e-01 -1.353663355112075806e-01 7.136104106903076172e-01 -3.152892589569091797e-01 3.147261440753936768e-01 -1.861105710268020630e-01 2.626462876796722412e-01 -3.724218010902404785e-01
3.330700397491455078e-01 -7.812719345092773438e-01 2.537916898727416992e-01 -1.400415003299713135e-01 -2.098459452390670776e-01 -1.334410160779953003e-01 -3.342937529087066650e-01 -1.451290696859359741e-01
5.107285380363464355e-01 -2.777188122272491455e-01 3.987950980663299561e-01 1.663905978202819824e-01 -7.543626427650451660e-02 2.528765704482793808e-03 -1.429894864559173584e-01 -6.701956391334533691e-01
-1.338407099246978760e-01 -1.634708344936370850e-01 7.070565223693847656e-01 -4.251803457736968994e-01 4.133445322513580322e-01 -2.518276870250701904e-01 1.140091344714164734e-01 -1.654930114746093750e-01
-1.762834936380386353e-01 -8.188808709383010864e-02 4.991162717342376709e-01 -6.138617992401123047e-01 -4.361230507493019104e-02 -4.554485678672790527e-01 -2.530289888381958008e-01 2.508305311203002930e-01
4.805128276348114014e-01 1.056552305817604065e-01 3.996046781539916992e-01 -4.728641510009765625e-01 -2.010319568216800690e-02 -5.656305551528930664e-01 -1.267585605382919312e-01 1.955767571926116943e-01
-4.209358990192413330e-01 4.699402675032615662e-02 3.552482128143310547e-01 -3.701570928096771240e-01 -2.426531463861465454e-01 -7.575230300426483154e-02 -4.137192666530609131e-01 -5.671018362045288086e-01
4.203222692012786865e-01 2.600920014083385468e-02 4.828709959983825684e-01 -5.604720711708068848e-01 2.635000944137573242e-01 -3.229948282241821289e-01 3.005604743957519531e-01 -1.061362698674201965e-01
-4.231254458427429199e-01 -1.988405436277389526e-01 3.877315521240234375e-01 6.631430983543395996e-02 -2.759097218513488770e-01 -7.056351304054260254e-01 -9.942664206027984619e-02 -2.067877054214477539e-01
2.367745935916900635e-01 2.566663920879364014e-01 4.640607237815856934e-01 -2.870969474315643311e-01 -1.700363606214523315e-01 -7.167711853981018066e-01 -1.782310754060745239e-01 7.644291967153549194e-02
1.105010062456130981e-01 6.258414685726165771e-02 4.511908292770385742e-01 -7.832548022270202637e-02 5.590828880667686462e-02 -8.695234060287475586e-01 1.169275492429733276e-01 3.599982336163520813e-02
4.290125370025634766e-01 -1.674696952104568481e-01 1.344761848449707031e-01 -4.212232232093811035e-01 -2.422191649675369263e-01 8.260334283113479614e-02 2.901036739349365234e-01 -6.653839945793151855e-01
-1.258380562067031860e-01 -1.363459825515747070e-01 6.984235644340515137e-01 -5.859112739562988281e-01 1.121471449732780457e-01 -1.430525723844766617e-02 3.334626257419586182e-01 -1.025096103549003601e-01
3.131302595138549805e-01 2.315941601991653442e-01 5.432044267654418945e-01 -3.527193367481231689e-01 -2.024991214275360107e-01 -5.888619422912597656e-01 -2.003989815711975098e-01 3.012260235846042633e-02
3.359391093254089355e-01 -5.249264836311340332e-01 1.201715841889381409e-01 -2.180787473917007446e-01 6.062661111354827881e-02 -4.876245856285095215e-01 -5.187475681304931641e-01 -1.975985318422317505e-01
1.865381374955177307e-02 -6.456820368766784668e-01 4.503867328166961670e-01 1.446115076541900635e-01 -1.971736401319503784e-01 -1.902915909886360168e-02 1.645448207855224609e-01 -5.409911870956420898e-01
2.322363108396530151e-01 -2.869770526885986328e-01 6.793235987424850464e-02 -3.470797240734100342e-01 1.083641797304153442e-01 -1.913411766290664673e-01 -5.690674185752868652e-01 -6.053423881530761719e-01
-3.385726511478424072e-01 -2.105089128017425537e-01 4.557368457317352295e-01 -6.610112637281417847e-02 -1.206749975681304932e-01 -6.157099008560180664e-01 -4.841047227382659912e-01 -3.115487284958362579e-02
3.417639434337615967e-01 -6.432338356971740723e-01 1.928846389055252075e-01 -2.562887370586395264e-01 1.292617898434400558e-02 -1.000909954309463501e-01 -3.394241034984588623e-01 -4.910857975482940674e-01
8.929069340229034424e-02 2.773682475090026855e-01 2.267725765705108643e-01 -7.460422813892364502e-02 -2.904042899608612061e-01 -6.549401283264160156e-01 -2.422701567411422729e-01 -5.349079966545104980e-01
7.407690584659576416e-02 -1.731315255165100098e-01 5.824004411697387695e-01 -4.728192687034606934e-01 4.536708295345306396e-01 -3.974184393882751465e-01 1.846142113208770752e-01 -6.283768266439437866e-02
-2.531637549400329590e-01 -3.851392567157745361e-01 5.193089246749877930e-01 1.977550238370895386e-01 1.324304491281509399e-01 -4.655094444751739502e-01 -4.564176797866821289e-01 -1.903496235609054565e-01
-3.543922007083892822e-01 2.371808141469955444e-02 4.671709835529327393e-01 -1.578695029020309448e-01 -3.838676512241363525e-01 -1.729973554611206055e-01 -5.146341323852539062e-01 -4.342134296894073486e-01
1.648816913366317749e-01 -4.663212597370147705e-01 3.130769133567810059e-01 -3.351092934608459473e-01 -1.846612393856048584e-01 1.997190564870834351e-01 -1.717246882617473602e-02 -6.861200928688049316e-01
-1.974871009588241577e-01 -4.237042069435119629e-01 2.367511205375194550e-02 -2.522437572479248047e-01 -2.185540795326232910e-01 -3.704771101474761963e-01 4.885797798633575439e-01 -5.418087840080261230e-01
2.620351910591125488e-01 1.255109012126922607e-01 4.831508696079254150e-01 -2.964389622211456299e-01 -1.532787978649139404e-01 -7.325164079666137695e-01 -7.068250328302383423e-02 1.708890646696090698e-01
-9.578809887170791626e-02 9.462165087461471558e-02 2.051569968461990356e-01 -6.404209136962890625e-01 -3.106843531131744385e-01 -5.998312830924987793e-01 -2.696152329444885254e-01 -2.506917342543601990e-02
-4.991475939750671387e-01 -2.906573116779327393e-01 6.589617729187011719e-01 -3.440305590629577637e-01 -2.553007900714874268e-01 -9.347739070653915405e-02 1.984501481056213379e-01 -2.198861166834831238e-02
1.401560604572296143e-01 -4.221735000610351562e-01 4.095100462436676025e-01 -1.328157633543014526e-01 -3.012579679489135742e-01 2.293063551187515259e-01 3.248637616634368896e-01 -6.065582633018493652e-01
1.582938879728317261e-01 1.170701831579208374e-01 6.122466325759887695e-01 -3.525694012641906738e-01 3.042995333671569824e-01 -5.835494995117187500e-01 -1.686149835586547852e-01 -2.295759692788124084e-02
-1.980340629816055298e-01 -1.026043519377708435e-01 7.844468951225280762e-01 -4.454399645328521729e-01 9.817618131637573242e-02 -3.223144710063934326e-01 -2.379081398248672485e-02 1.496328115463256836e-01
-8.079502731561660767e-02 -5.704843401908874512e-01 1.475032418966293335e-01 -1.682830303907394409e-01 -3.283407092094421387e-01 -4.824181646108627319e-02 3.976990282535552979e-01 -5.913069844245910645e-01
4.738524928689002991e-02 -6.380424499511718750e-01 1.467468142509460449e-01 5.435642600059509277e-02 -2.256381511688232422e-01 -3.983710408210754395e-01 -4.834008812904357910e-01 -3.505405485630035400e-01
3.637009859085083008e-01 -2.188525497913360596e-01 4.561285376548767090e-01 -1.854032874107360840e-01 -2.959494888782501221e-01 2.950243651866912842e-01 2.799941301345825195e-01 -5.695394873619079590e-01
4.599221944808959961e-01 -1.360076218843460083e-01 2.297170013189315796e-01 5.425914004445075989e-02 -7.262496352195739746e-01 -2.729935944080352783e-01 -6.027902290225028992e-02 -3.296391367912292480e-01
1.638651043176651001e-01 -6.316385269165039062e-01 3.673114180564880371e-01 -1.410146355628967285e-01 -3.497880995273590088e-01 2.210112214088439941e-01 2.655287384986877441e-01 -4.215151667594909668e-01
-2.688361108303070068e-01 -4.197695851325988770e-01 3.910672068595886230e-01 1.265065371990203857e-01 -1.875252872705459595e-01 -5.746086835861206055e-01 -4.540336430072784424e-01 -1.053369492292404175e-01
-1.201058328151702881e-01 -3.322477638721466064e-01 -4.688718914985656738e-02 -4.843964874744415283e-01 1.902154088020324707e-01 -2.660693228244781494e-01 3.455954492092132568e-01 -6.418228745460510254e-01
1.084626019001007080e-01 9.264439344406127930e-02 2.189856320619583130e-01 1.198328435420989990e-01 -4.463004469871520996e-01 -3.317754268646240234e-01 1.075297147035598755e-01 -7.723448276519775391e-01
-7.073689252138137817e-02 -1.130113750696182251e-01 7.784098982810974121e-01 -3.416911661624908447e-01 3.508197367191314697e-01 -3.653439879417419434e-01 -3.307034075260162354e-02 4.365575313568115234e-02
-1.748169064521789551e-01 -5.390698909759521484e-01 5.814118981361389160e-01 2.719852030277252197e-01 -2.509584128856658936e-01 -2.997463941574096680e-01 -2.472790330648422241e-01 -2.298955321311950684e-01
-4.088078439235687256e-02 2.444288432598114014e-01 4.060025811195373535e-01 -5.718583613634109497e-02 -4.764080047607421875e-01 -3.263173699378967285e-01 -3.549344837665557861e-01 -5.577178001403808594e-01
-2.007047683000564575e-01 -2.717707678675651550e-02 2.533178925514221191e-01 -7.723836898803710938e-01 -1.365491449832916260e-01 -4.868440926074981689e-01 -1.839011311531066895e-01 9.354200214147567749e-02
1.031163111329078674e-01 1.757172048091888428e-01 4.336132407188415527e-01 -6.667529940605163574e-01 -3.213960230350494385e-01 -4.610960781574249268e-01 3.443909808993339539e-02 9.391214698553085327e-02
-7.074395194649696350e-03 7.875031977891921997e-02 1.157426387071609497e-01 -3.570336401462554932e-01 -5.343931913375854492e-01 -1.509799212217330933e-01 4.215340614318847656e-01 -6.056542396545410156e-01
-2.705482542514801025e-01 -1.723610162734985352e-01 2.639784812927246094e-01 -4.342499375343322754e-01 -6.677730381488800049e-02 -7.356797158718109131e-02 1.976963281631469727e-01 -7.680380344390869141e-01
3.276537656784057617e-01 -1.569337844848632812e-01 1.504429429769515991e-01 1.599330604076385498e-01 -5.851216912269592285e-01 -5.298147201538085938e-01 -2.367575615644454956e-01 -3.750706315040588379e-01
4.468864202499389648e-01 -3.748230934143066406e-01 2.415291965007781982e-01 -2.317202091217041016e-02 -2.554610967636108398e-01 3.146933764219284058e-02 -2.450662106275558472e-01 -6.889256834983825684e-01
5.942465364933013916e-02 6.713243573904037476e-02 -1.663694903254508972e-02 -1.771779507398605347e-01 -8.527244627475738525e-02 -5.530096888542175293e-01 3.458572626113891602e-01 -7.263503670692443848e-01
2.920927293598651886e-02 -9.426973760128021240e-02 1.680666357278823853e-01 2.485515624284744263e-01 -3.877833485603332520e-01 -5.298290252685546875e-01 1.443730480968952179e-02 -6.847865581512451172e-01
-9.787966310977935791e-02 1.271974109113216400e-02 3.444981873035430908e-01 -7.481564879417419434e-01 -1.928921043872833252e-01 -4.989645183086395264e-01 -5.289080366492271423e-02 1.512290239334106445e-01
-5.757458880543708801e-02 -1.583606451749801636e-01 4.528954625129699707e-01 2.627557516098022461e-01 -5.112462043762207031e-01 -5.702993869781494141e-01 -1.809233874082565308e-01 -2.794726192951202393e-01
3.563767373561859131e-01 -1.672629565000534058e-01 1.319905817508697510e-01 -6.018053293228149414e-01 -2.911766171455383301e-01 1.482760906219482422e-01 3.713863790035247803e-01 -4.698192775249481201e-01
3.133725821971893311e-01 -3.494066894054412842e-01 -2.630733549594879150e-01 -2.925745844841003418e-01 -9.412417560815811157e-02 -6.232966780662536621e-01 2.965262532234191895e-01 -3.736564517021179199e-01
5.002759695053100586e-01 -5.900343656539916992e-01 1.482753306627273560e-01 -2.997056543827056885e-01 -3.947767615318298340e-01 1.415046751499176025e-01 1.326242741197347641e-02 -3.372333943843841553e-01
3.680570721626281738e-01 1.396319479681551456e-03 5.603653192520141602e-01 -4.359241724014282227e-01 3.776268362998962402e-01 -4.226560294628143311e-01 1.820943653583526611e-01 -7.806747406721115112e-02
-2.906573116779327393e-01 -1.648911386728286743e-01 5.510138273239135742e-01 -6.404358744621276855e-01 9.390547871589660645e-02 -3.643989562988281250e-01 -8.317286521196365356e-02 1.613448858261108398e-01
5.775602906942367554e-02 -7.627803087234497070e-01 1.561426520347595215e-01 -1.757265329360961914e-01 -3.270175457000732422e-01 -2.708853185176849365e-01 -4.101067185401916504e-01 -1.051823049783706665e-01
3.895455598831176758e-01 -5.993834733963012695e-01 4.782241303473711014e-03 -1.073676869273185730e-01 -5.805788636207580566e-01 -2.909946143627166748e-01 4.452995583415031433e-02 -2.317557185888290405e-01
-9.817695617675781250e-02 1.871618777513504028e-01 2.001822292804718018e-01 -6.439525485038757324e-01 -4.798617959022521973e-01 -4.693988561630249023e-01 -2.008232772350311279e-01 -9.824182093143463135e-02
-1.023668795824050903e-01 -5.326722264289855957e-01 5.185647606849670410e-01 2.800551056861877441e-01 -4.319871068000793457e-01 -3.051279187202453613e-01 -2.602653801441192627e-01 -1.048199385404586792e-01
-9.731499105691909790e-02 -2.135314494371414185e-01 6.493363976478576660e-01 -6.378215551376342773e-01 6.741724163293838501e-02 -1.768946349620819092e-01 1.864540874958038330e-01 2.141917645931243896e-01
-7.807222008705139160e-02 -3.339629620313644409e-02 4.774684906005859375e-01 2.936624586582183838e-01 -5.019813030958175659e-02 -6.039832830429077148e-01 3.553521037101745605e-01 -4.300986826419830322e-01
-1.231193244457244873e-01 1.419054716825485229e-01 3.816292881965637207e-01 -6.968542337417602539e-01 -2.149230092763900757e-01 -5.230706334114074707e-01 -1.083731129765510559e-01 4.379748925566673279e-02
-1.849914938211441040e-01 -9.555558860301971436e-02 2.079580277204513550e-01 -3.597742319107055664e-01 -3.484563529491424561e-01 -9.852713346481323242e-02 2.863080501556396484e-01 -7.555537819862365723e-01
1.530695706605911255e-01 -5.327278375625610352e-01 3.713020086288452148e-01 -7.850336283445358276e-02 3.953326642513275146e-01 -8.485499769449234009e-02 -9.394199401140213013e-02 -6.135384440422058105e-01
-7.374602556228637695e-02 -4.715811088681221008e-02 7.561634182929992676e-01 -4.334393143653869629e-01 2.632306218147277832e-01 -4.040673971176147461e-01 -7.991359569132328033e-03 7.767709437757730484e-03
-9.483455121517181396e-02 8.992979419417679310e-04 2.921299934387207031e-01 -4.303013980388641357e-01 -3.220893144607543945e-01 5.234146118164062500e-02 3.745907247066497803e-01 -6.882637143135070801e-01
1.823252141475677490e-01 2.572420053184032440e-02 3.846394419670104980e-01 -6.998354792594909668e-01 -3.158174753189086914e-01 -4.087082445621490479e-01 3.705319715663790703e-03 2.481569200754165649e-01
3.061875998973846436e-01 -4.489937424659729004e-01 6.782587170600891113e-01 4.153871163725852966e-02 2.796636223793029785e-01 8.065491914749145508e-02 -2.378051280975341797e-01 -3.187870681285858154e-01
-1.282072961330413818e-01 -2.014180272817611694e-01 3.672286272048950195e-01 -3.322444483637809753e-02 1.719526201486587524e-01 -3.396444320678710938e-01 4.810196459293365479e-01 -6.562979221343994141e-01
1.138407811522483826e-01 -3.143883347511291504e-01 -6.154802069067955017e-02 -5.570400357246398926e-01 -1.561315655708312988e-01 -8.224056661128997803e-02 5.210378170013427734e-01 -5.210543274879455566e-01
-6.600202620029449463e-02 -3.130845725536346436e-01 2.047355985268950462e-03 -2.875676155090332031e-01 -7.474646717309951782e-02 -2.383100837469100952e-01 4.725359082221984863e-01 -7.274982333183288574e-01
1.354817394167184830e-02 -2.480960190296173096e-01 4.452270567417144775e-01 -3.475625216960906982e-01 -4.561170339584350586e-01 2.405270636081695557e-01 3.638096451759338379e-01 -4.700898528099060059e-01
2.816667258739471436e-01 -1.511255204677581787e-01 -1.754346117377281189e-02 -3.010596632957458496e-01 2.141168415546417236e-01 -3.356817960739135742e-01 -1.137331351637840271e-01 -7.971302866935729980e-01
3.396718502044677734e-01 -4.573079049587249756e-01 2.347200959920883179e-01 -1.086710765957832336e-01 3.672909736633300781e-01 -2.326615601778030396e-01 -2.683380246162414551e-01 -5.895339846611022949e-01
2.288334518671035767e-01 4.627313017845153809e-01 3.890275359153747559e-01 -1.188013851642608643e-01 -2.577661275863647461e-01 -4.734068214893341064e-01 -1.737475395202636719e-01 -4.973058402538299561e-01
2.598329484462738037e-01 4.499499201774597168e-01 3.303819298744201660e-01 -1.565856337547302246e-01 -2.154565453529357910e-01 -3.437966108322143555e-01 -1.845653355121612549e-01 -6.306175589561462402e-01
6.039828062057495117e-01 -5.355955362319946289e-01 1.890703737735748291e-01 1.337682157754898071e-01 -2.775855958461761475e-01 -3.472563028335571289e-01 -9.912898391485214233e-02 -2.953529357910156250e-01
6.330829858779907227e-01 -3.719331324100494385e-01 2.230631560087203979e-01 -2.690199911594390869e-01 -2.957549989223480225e-01 5.769620090723037720e-02 4.107443690299987793e-01 -2.814814746379852295e-01
4.621435403823852539e-01 -3.632837533950805664e-01 8.431901782751083374e-02 -5.016559958457946777e-01 3.692396581172943115e-01 -2.277008146047592163e-01 -2.989785671234130859e-01 -3.436654806137084961e-01
2.602988481521606445e-01 -1.230411678552627563e-01 6.018610000610351562e-01 -5.701592564582824707e-01 3.674649298191070557e-01 -2.616891860961914062e-01 1.567003726959228516e-01 -4.147816821932792664e-02
-2.022709697484970093e-01 -2.352058738470077515e-01 -6.930816918611526489e-02 -1.264575868844985962e-01 -2.113833427429199219e-01 -6.135058403015136719e-01 4.405892491340637207e-01 -5.174730420112609863e-01
2.980483137071132660e-02 1.362456679344177246e-01 3.936758637428283691e-01 2.229364663362503052e-01 6.517022848129272461e-02 -3.983362615108489990e-01 1.313029229640960693e-01 -7.718212604522705078e-01
-1.523900330066680908e-01 -4.333234131336212158e-01 5.938448905944824219e-01 1.014255434274673462e-01 -3.686275482177734375e-01 -5.110769867897033691e-01 4.032490774989128113e-02 1.653998643159866333e-01
4.549632966518402100e-01 -5.953405499458312988e-01 3.705700337886810303e-01 -2.177593708038330078e-01 -3.172400295734405518e-01 1.387936808168888092e-02 -3.845760822296142578e-01 -7.144372910261154175e-02
4.828919656574726105e-03 -8.924308419227600098e-01 3.603059351444244385e-01 -6.668222695589065552e-02 1.180305108428001404e-01 -8.695577830076217651e-02 1.939916461706161499e-01 -1.007558107376098633e-01
5.927947759628295898e-01 -1.399655789136886597e-01 -5.761824175715446472e-02 -4.470525383949279785e-01 6.033319979906082153e-02 -1.662358790636062622e-01 -1.462337523698806763e-01 -6.108758449554443359e-01
1.319335848093032837e-01 -1.139887236058712006e-02 2.293228358030319214e-01 -3.432603180408477783e-01 -6.396780610084533691e-01 4.979818686842918396e-02 2.606338858604431152e-01 -5.765839815139770508e-01
-3.496260568499565125e-02 2.305414080619812012e-01 1.965161859989166260e-01 8.626294322311878204e-03 -4.680595397949218750e-01 -6.416366696357727051e-01 -5.194114148616790771e-02 -5.229340791702270508e-01
1.451795399188995361e-01 1.791688799858093262e-01 1.928859949111938477e-01 -7.285296320915222168e-01 -5.414172410964965820e-01 -2.813749015331268311e-01 -5.010505020618438721e-02 -6.360724568367004395e-02
2.225966304540634155e-01 -2.243642508983612061e-01 -1.995890885591506958e-01 -5.106173753738403320e-01 3.789894282817840576e-02 -6.400294303894042969e-01 3.834885656833648682e-01 -2.034892737865447998e-01
-1.415351480245590210e-01 -8.372690081596374512e-01 3.702629506587982178e-01 -2.044164091348648071e-01 -3.101055920124053955e-01 -4.944103583693504333e-02 -2.689148299396038055e-02 2.710627950727939606e-02
-2.231225520372390747e-01 -7.091191411018371582e-01 2.089062035083770752e-01 -1.178178563714027405e-01 2.695235013961791992e-01 -3.938614726066589355e-01 3.631114065647125244e-01 -1.738501787185668945e-01
7.191302254796028137e-03 -1.084029227495193481e-01 3.963887691497802734e-01 -4.632303714752197266e-01 -2.574529647827148438e-01 1.869036406278610229e-01 4.570914506912231445e-01 -5.534825325012207031e-01
9.367744624614715576e-02 1.936103105545043945e-01 7.428051233291625977e-01 -3.587077260017395020e-01 -2.439919263124465942e-01 -3.430669903755187988e-01 3.048281669616699219e-01 5.622921139001846313e-02
-4.577209651470184326e-01 -3.269448280334472656e-01 6.905933618545532227e-01 -4.189718961715698242e-01 -9.509359300136566162e-02 -1.303494572639465332e-01 1.983036659657955170e-02 6.866516172885894775e-02
-7.716203480958938599e-02 8.940351009368896484e-02 4.654848277568817139e-01 -2.409861683845520020e-01 -3.258789181709289551e-01 1.826935857534408569e-01 6.141708791255950928e-02 -7.536289095878601074e-01
-2.459858208894729614e-01 -1.504431217908859253e-01 7.294732332229614258e-01 -4.576323628425598145e-01 -2.685843966901302338e-02 -4.798579961061477661e-02 3.848091661930084229e-01 -1.555551886558532715e-01
-1.908324658870697021e-01 -3.846601843833923340e-01 5.937930196523666382e-02 -3.321335911750793457e-01 -4.513061344623565674e-01 -2.175418138504028320e-01 5.641984939575195312e-01 -3.639496862888336182e-01
2.015507780015468597e-02 -5.556592345237731934e-01 1.964747756719589233e-01 -6.111193299293518066e-01 -2.844652533531188965e-01 2.953089177608489990e-01 -4.413492977619171143e-02 -3.296842575073242188e-01
-4.184205457568168640e-02 -5.863111019134521484e-01 3.245874941349029541e-01 -1.389529109001159668e-01 -4.166796207427978516e-01 3.380431607365608215e-02 5.084801316261291504e-01 -3.106557726860046387e-01
3.506673276424407959e-01 -5.061110854148864746e-01 4.051879942417144775e-01 -2.534215748310089111e-01 3.164121508598327637e-01 5.798585712909698486e-02 -3.446209728717803955e-01 -4.126033484935760498e-01
1.707044094800949097e-01 -1.083951368927955627e-01 3.457463383674621582e-01 -3.920763134956359863e-01 -2.986605167388916016e-01 2.893024981021881104e-01 2.205775529146194458e-01 -6.813938021659851074e-01
3.069270253181457520e-01 -2.400359660387039185e-01 4.857436120510101318e-01 -1.893340796232223511e-01 -1.970298141241073608e-01 2.706154286861419678e-01 3.495690524578094482e-01 -5.849207639694213867e-01
-4.595140814781188965e-01 -1.540137529373168945e-01 4.875764250755310059e-01 -1.644493490457534790e-01 -5.107581615447998047e-01 -1.586490124464035034e-01 -3.127846717834472656e-01 -3.412839770317077637e-01
-4.283615052700042725e-01 -3.445108607411384583e-02 3.566561937332153320e-01 -2.683285474777221680e-01 -4.195444285869598389e-01 -1.233580112457275391e-01 -3.430741131305694580e-01 -5.542393326759338379e-01
-3.946798443794250488e-01 1.403695195913314819e-01 4.785746037960052490e-01 -4.669329822063446045e-01 -2.236002236604690552e-01 8.146821707487106323e-02 -2.505994737148284912e-01 -5.079665780067443848e-01
2.367793582379817963e-02 -5.394077897071838379e-01 4.556557536125183105e-01 -1.930138766765594482e-01 3.237826228141784668e-01 1.275987476110458374e-01 1.163243725895881653e-01 -5.735453367233276367e-01
1.486102640628814697e-01 -7.443189620971679688e-01 1.705296784639358521e-01 -2.396888583898544312e-01 -5.323485732078552246e-01 -1.624640263617038727e-02 -1.588872373104095459e-01 -1.687279641628265381e-01
5.066171884536743164e-01 -3.243780434131622314e-01 4.551769047975540161e-02 -3.717694282531738281e-01 1.175868585705757141e-01 -5.986715108156204224e-02 -2.684397697448730469e-01 -6.390327215194702148e-01
-2.471059262752532959e-01 -2.874562144279479980e-01 6.925083994865417480e-01 -5.980627536773681641e-01 6.424371898174285889e-02 -4.875804856419563293e-02 7.620211690664291382e-02 8.215401321649551392e-02
1.191414073109626770e-01 -7.512810826301574707e-01 1.013393029570579529e-01 -1.422598771750926971e-02 -4.511663317680358887e-01 -1.992163807153701782e-01 2.002379447221755981e-01 -3.571784496307373047e-01
5.371026992797851562e-01 -2.488594651222229004e-01 2.942382693290710449e-01 -1.280406117439270020e-01 -2.108670771121978760e-01 -2.832843959331512451e-01 -5.934047102928161621e-01 -2.641495764255523682e-01
-2.050207927823066711e-02 1.488229334354400635e-01 2.103837579488754272e-01 -6.153650283813476562e-01 -5.701304078102111816e-01 -4.102622866630554199e-01 -2.319456040859222412e-01 -8.563575148582458496e-02
-9.100437909364700317e-02 -6.467119455337524414e-01 3.826519846916198730e-01 2.354399412870407104e-01 -3.187226355075836182e-01 -4.284825026988983154e-01 -1.735174655914306641e-01 -2.373557388782501221e-01
-1.600363701581954956e-01 3.520383033901453018e-03 1.186849251389503479e-01 2.501498907804489136e-02 9.694841504096984863e-02 -6.740117669105529785e-01 3.108169436454772949e-01 -6.319541931152343750e-01
-5.737547762691974640e-03 -6.618457436561584473e-01 4.170638024806976318e-01 -2.368309497833251953e-01 1.635302156209945679e-01 1.841312050819396973e-01 1.115441620349884033e-01 -5.087314248085021973e-01
-5.158731341361999512e-02 1.016054078936576843e-01 4.781828224658966064e-01 -4.851998388767242432e-01 5.171382427215576172e-02 -7.034822106361389160e-01 -1.264452338218688965e-01 9.688746184110641479e-02
-2.539211511611938477e-01 -6.760603785514831543e-01 3.408596813678741455e-01 1.230439916253089905e-01 -3.191766738891601562e-01 -2.636632025241851807e-01 -3.788612782955169678e-01 -1.794811934232711792e-01
-2.926850318908691406e-01 -2.061792761087417603e-01 4.222540855407714844e-01 1.216551437973976135e-01 -3.168362975120544434e-01 -6.332552433013916016e-01 4.892466589808464050e-02 -4.182534813880920410e-01
-3.373411893844604492e-01 -1.622988134622573853e-01 4.999609887599945068e-01 -2.045908011496067047e-02 -9.501322358846664429e-02 -7.707944512367248535e-01 2.149100787937641144e-02 -7.659643888473510742e-02
-2.752901911735534668e-01 -7.188062667846679688e-01 1.078701764345169067e-01 -1.175766810774803162e-02 1.213450357317924500e-01 -5.644897222518920898e-01 1.358772218227386475e-01 -2.095772773027420044e-01
3.303027749061584473e-01 -7.292494177818298340e-01 -7.782219909131526947e-03 -1.234939470887184143e-01 -3.538649380207061768e-01 -4.650819003582000732e-01 -3.809056803584098816e-02 2.848445996642112732e-02
3.526589870452880859e-01 -6.846791505813598633e-01 -3.547725453972816467e-02 -3.297584950923919678e-01 -4.437839388847351074e-01 -2.474374324083328247e-01 6.065942719578742981e-02 -1.870771646499633789e-01
3.414145112037658691e-01 -1.691091954708099365e-01 2.627786993980407715e-01 -3.659435510635375977e-01 -4.060770869255065918e-01 -5.024695768952369690e-02 3.466682434082031250e-01 -6.035466790199279785e-01
1.406030450016260147e-02 -1.420515179634094238e-01 3.659607097506523132e-02 -4.739646315574645996e-01 -2.769034802913665771e-01 -8.089020103216171265e-02 4.293303191661834717e-01 -6.972078680992126465e-01
2.786199934780597687e-02 -5.502637028694152832e-01 3.602249920368194580e-01 -1.911877989768981934e-01 -5.097890496253967285e-01 -2.993759512901306152e-01 -3.799045979976654053e-01 1.904742270708084106e-01
1.979206055402755737e-01 -5.630160570144653320e-01 2.398708611726760864e-01 -1.798580437898635864e-01 -5.021021366119384766e-01 9.910070896148681641e-02 1.843451559543609619e-01 -5.079791545867919922e-01
4.491134285926818848e-01 -3.533446192741394043e-01 4.044845998287200928e-01 -1.126363128423690796e-01 -8.645537495613098145e-02 2.468115836381912231e-01 2.207686156034469604e-01 -6.164582967758178711e-01
2.482334077358245850e-01 -7.389879822731018066e-01 4.211310446262359619e-01 2.212418057024478912e-02 3.323608636856079102e-01 -1.556236445903778076e-01 -7.064362615346908569e-02 -2.734284400939941406e-01
1.303024142980575562e-01 -6.339785456657409668e-01 3.864923417568206787e-01 -7.572622597217559814e-02 3.316006064414978027e-01 -6.041389331221580505e-02 -6.703076511621475220e-02 -5.548692345619201660e-01
-4.834769759327173233e-03 -5.335630178451538086e-01 3.866866528987884521e-01 2.850823104381561279e-01 -5.733492374420166016e-01 -2.629567384719848633e-01 -1.851671338081359863e-01 -2.287492454051971436e-01
5.035754442214965820e-01 -2.356337457895278931e-01 -5.198845639824867249e-02 -1.737860403954982758e-02 -2.461800128221511841e-01 -6.848262548446655273e-01 -1.080324500799179077e-01 -3.829113543033599854e-01
1.687128469347953796e-02 -4.003836214542388916e-02 5.052844285964965820e-01 -1.332674473524093628e-01 -6.989025473594665527e-01 1.137184426188468933e-01 1.461659073829650879e-01 -4.497539997100830078e-01
1.170727461576461792e-01 1.805466413497924805e-01 4.538187086582183838e-01 -3.686177730560302734e-01 -1.793251037597656250e-01 -7.290115356445312500e-01 -1.964725106954574585e-01 9.823464602231979370e-02
1.663495898246765137e-01 -7.892057299613952637e-01 1.206457465887069702e-01 -4.014967381954193115e-01 -2.343419492244720459e-01 -1.501155272126197815e-02 -2.994179725646972656e-01 -1.701013892889022827e-01
3.883048593997955322e-01 -4.225574433803558350e-01 1.864673197269439697e-01 -2.255250662565231323e-01 2.581547200679779053e-01 -3.120106756687164307e-01 -3.379410505294799805e-01 -5.539263486862182617e-01
2.321637719869613647e-01 1.249511688947677612e-01 4.736130833625793457e-01 -5.103402137756347656e-01 -3.261333107948303223e-01 -5.456885099411010742e-01 -6.739258021116256714e-02 1.924841701984405518e-01
-3.062742352485656738e-01 3.434617519378662109e-01 5.639758110046386719e-01 -1.722684949636459351e-01 -1.832915246486663818e-01 -2.826475501060485840e-01 -1.371617764234542847e-01 -5.551450848579406738e-01
1.568483263254165649e-01 -3.020175993442535400e-01 2.578686773777008057e-01 9.250700473785400391e-02 -6.305702924728393555e-01 -3.458956480026245117e-01 -4.171171784400939941e-01 -3.433374762535095215e-01
-2.882851064205169678e-01 7.731922715902328491e-02 8.077901005744934082e-01 -3.777098357677459717e-01 -2.150969207286834717e-01 -2.441282123327255249e-01 -9.135262668132781982e-02 -3.890103101730346680e-02
7.397390156984329224e-02 1.661501675844192505e-01 6.213433146476745605e-01 -2.151091247797012329e-01 2.271053940057754517e-01 -6.858639121055603027e-01 -4.115067794919013977e-02 -1.044184640049934387e-01
3.433560132980346680e-01 -1.933483220636844635e-02 4.107426404953002930e-01 -8.105395734310150146e-02 -7.429556250572204590e-01 2.590774744749069214e-02 1.920792013406753540e-01 -3.419135510921478271e-01
-4.265232682228088379e-01 -7.206024229526519775e-02 5.503464937210083008e-01 -6.029282212257385254e-01 1.934658735990524292e-01 -2.190687805414199829e-01 -2.306662201881408691e-01 -8.862553536891937256e-02
-1.412387639284133911e-01 -3.068287968635559082e-01 -8.467389643192291260e-02 -5.378948450088500977e-01 -1.054570302367210388e-01 -1.779003590345382690e-01 5.314410328865051270e-01 -5.140116214752197266e-01
1.911514103412628174e-01 1.673166155815124512e-01 4.653884768486022949e-01 -3.393097221851348877e-01 -7.638981193304061890e-02 -7.198286056518554688e-01 -2.639153003692626953e-01 1.005436256527900696e-01
-2.333992272615432739e-01 -1.213806420564651489e-01 4.224269688129425049e-01 1.703081429004669189e-01 -4.009574949741363525e-01 -7.264395952224731445e-01 -1.059010699391365051e-01 -1.537718027830123901e-01
-5.812222883105278015e-02 -1.705421209335327148e-01 7.721595466136932373e-02 -7.479431629180908203e-01 -1.121895313262939453e-01 4.083366692066192627e-02 3.853628039360046387e-01 -4.892829656600952148e-01
-2.381806671619415283e-01 -3.184650540351867676e-01 2.106292247772216797e-01 -4.227525293827056885e-01 -5.631684064865112305e-01 4.704042151570320129e-02 2.625026404857635498e-01 -4.800903797149658203e-01
-6.940504908561706543e-02 -4.708765447139739990e-01 1.193837374448776245e-01 3.933267667889595032e-02 -5.577854514122009277e-01 -2.691432833671569824e-01 -2.270463556051254272e-01 -5.679312348365783691e-01
-7.516977936029434204e-02 -2.460060715675354004e-01 5.124641060829162598e-01 -1.448937654495239258e-01 3.682507276535034180e-01 -5.365247130393981934e-01 1.344382911920547485e-01 -4.568104743957519531e-01
5.812738537788391113e-01 -3.735062181949615479e-01 3.487441241741180420e-01 -1.991960108280181885e-01 -2.799373865127563477e-02 4.812849685549736023e-02 -1.821063309907913208e-01 -5.701311230659484863e-01
5.141806602478027344e-01 2.071537077426910400e-02 4.572489559650421143e-01 1.131092011928558350e-02 -4.048229753971099854e-01 -5.712550133466720581e-02 6.835179030895233154e-02 -5.951198935508728027e-01
3.147152960300445557e-01 -8.518741279840469360e-02 9.107034653425216675e-02 -2.051031962037086487e-02 -6.769520044326782227e-01 -3.757890462875366211e-01 -2.960110008716583252e-01 -4.448359012603759766e-01
6.043432652950286865e-02 6.917627155780792236e-02 3.278106451034545898e-01 -8.609311580657958984e-01 -2.055413424968719482e-01 -2.899319231510162354e-01 -1.055073216557502747e-01 7.389596849679946899e-02
1.061480417847633362e-01 -3.034113943576812744e-01 5.375809073448181152e-01 -1.331554651260375977e-01 -5.960671231150627136e-02 2.852230966091156006e-01 1.354279220104217529e-01 -6.976422071456909180e-01
-3.524612188339233398e-01 -1.582085490226745605e-01 3.912491798400878906e-01 8.980302512645721436e-02 -4.195781052112579346e-01 -6.830394268035888672e-01 4.524936527013778687e-02 -2.120483219623565674e-01
1.283756457269191742e-02 1.140221282839775085e-01 2.372876554727554321e-01 -6.750938296318054199e-01 -3.360776007175445557e-01 -4.194970726966857910e-01 -4.282093048095703125e-01 -4.987743496894836426e-02
2.384614348411560059e-01 -8.673842251300811768e-02 -8.452623337507247925e-02 -4.502489864826202393e-01 2.062853276729583740e-01 -3.272558152675628662e-01 -2.089982181787490845e-01 -7.296666502952575684e-01
-9.894702583551406860e-02 1.375326067209243774e-01 6.314939856529235840e-01 -6.532671451568603516e-01 -2.064092308282852173e-01 -2.797203958034515381e-01 -1.294784843921661377e-01 9.021537750959396362e-02
-1.077721267938613892e-01 -6.687204241752624512e-01 2.083928436040878296e-01 -2.096566371619701385e-02 -6.070142388343811035e-01 -1.986992359161376953e-01 -2.004420012235641479e-01 -2.218249440193176270e-01
1.852948069572448730e-01 2.647396028041839600e-01 4.679713547229766846e-01 -5.760102868080139160e-01 -2.806838154792785645e-01 -5.028436183929443359e-01 -9.084064513444900513e-02 7.004763185977935791e-02
3.106701374053955078e-01 -3.335467278957366943e-01 -1.794930249452590942e-01 -3.421533405780792236e-01 5.291206389665603638e-02 -6.924947500228881836e-01 -1.906452476978302002e-01 -3.524905443191528320e-01
-2.813356518745422363e-01 -9.091182798147201538e-02 5.588528513908386230e-01 -5.350992083549499512e-01 -8.248368650674819946e-02 -4.358178377151489258e-01 3.113276660442352295e-01 1.423793882131576538e-01
-1.782156527042388916e-01 -2.111362367868423462e-01 6.941499710083007812e-01 -4.651826620101928711e-01 -5.899751558899879456e-02 7.351696491241455078e-02 4.405286908149719238e-01 -1.499025374650955200e-01
6.097711324691772461e-01 -7.748156040906906128e-02 5.243217945098876953e-01 1.990762352943420410e-02 -4.935145378112792969e-01 -2.784232236444950104e-02 2.089845687150955200e-01 -2.426100224256515503e-01
-8.895333111286163330e-02 2.899312674999237061e-01 3.742046058177947998e-01 -2.629207670688629150e-01 -1.768043488264083862e-01 -6.596781611442565918e-01 -4.405818283557891846e-01 -1.957638710737228394e-01
-2.469916194677352905e-01 -1.422590315341949463e-01 5.645940825343132019e-02 -2.396268099546432495e-01 1.940110772848129272e-01 -5.024483203887939453e-01 3.553747832775115967e-01 -6.646525859832763672e-01
-2.504872381687164307e-01 -1.506923437118530273e-01 3.683142066001892090e-01 1.291493177413940430e-01 -5.139098763465881348e-01 -6.720225811004638672e-01 -1.136198267340660095e-01 -1.832646429538726807e-01
-8.784580230712890625e-02 -1.271447390317916870e-01 4.189262539148330688e-02 -1.160496473312377930e-01 -1.512448340654373169e-01 -9.194061756134033203e-01 2.618304491043090820e-01 -1.554248332977294922e-01
3.003837764263153076e-01 -7.171314954757690430e-01 4.992799088358879089e-02 -4.560232162475585938e-02 -3.933917880058288574e-01 -4.625698626041412354e-01 -1.395345479249954224e-01 -5.216983333230018616e-02
1.923869699239730835e-01 1.121515966951847076e-02 3.107002973556518555e-01 -3.020897209644317627e-01 -3.004825413227081299e-01 -1.083215624094009399e-01 -6.456633806228637695e-01 -5.061267614364624023e-01
5.131311416625976562e-01 -1.065162345767021179e-01 -1.821021437644958496e-01 -4.069377779960632324e-01 -5.208552256226539612e-02 -3.222573697566986084e-01 -4.286779090762138367e-02 -6.466767191886901855e-01
-2.795445621013641357e-01 -3.938423991203308105e-01 3.506758511066436768e-01 2.788394391536712646e-01 -3.299922645092010498e-01 -4.610508978366851807e-01 -2.511745691299438477e-01 -4.259889125823974609e-01
2.814659476280212402e-01 -4.434407651424407959e-01 4.118005633354187012e-01 -1.248083934187889099e-01 -1.126088500022888184e-01 -3.496593534946441650e-01 -6.217620372772216797e-01 1.320988535881042480e-01
-2.961212992668151855e-01 -3.596232235431671143e-01 -8.063841611146926880e-02 -4.840308129787445068e-01 -1.458666026592254639e-01 -2.583701014518737793e-01 5.015192031860351562e-01 -4.501569271087646484e-01
3.238393366336822510e-01 -1.467809677124023438e-01 2.119944095611572266e-01 -4.420069158077239990e-01 -9.214408695697784424e-02 -1.079516410827636719e-01 2.583776414394378662e-01 -7.391674518585205078e-01
-3.026745021343231201e-01 -2.908467650413513184e-01 4.627299010753631592e-01 1.622970104217529297e-01 -4.878490269184112549e-01 -5.761477351188659668e-01 -8.040095865726470947e-02 -8.324575424194335938e-02
5.173217058181762695e-01 -4.244455695152282715e-01 4.781973063945770264e-01 -1.976064220070838928e-02 8.967152982950210571e-02 -1.159175932407379150e-01 -4.005255401134490967e-01 -3.758492767810821533e-01
-2.226131260395050049e-01 -3.608783483505249023e-01 -2.398439124226570129e-02 -4.431495368480682373e-01 -2.569790482521057129e-01 -2.308582365512847900e-01 5.516416430473327637e-01 -4.467786550521850586e-01
2.085469216108322144e-01 -2.157687395811080933e-01 7.345600128173828125e-01 -4.565246701240539551e-01 8.033641427755355835e-02 -3.590815961360931396e-01 3.123397938907146454e-02 1.599679142236709595e-01
5.313699841499328613e-01 -2.722795009613037109e-01 1.545139700174331665e-01 1.394550502300262451e-01 -3.887700736522674561e-01 -2.275786101818084717e-01 -1.494864672422409058e-01 -6.122966408729553223e-01
3.666039407253265381e-01 -3.021454513072967529e-01 3.631008788943290710e-02 -3.654103279113769531e-01 1.617597490549087524e-01 -2.441245168447494507e-01 -4.246406853199005127e-01 -6.110513806343078613e-01
-4.755771756172180176e-01 -2.210013270378112793e-01 4.412728548049926758e-01 -3.703887462615966797e-01 -3.161445260047912598e-01 -2.760409414768218994e-01 4.066147506237030029e-01 -2.271423190832138062e-01
-7.430434226989746094e-02 -5.887266993522644043e-01 4.265052974224090576e-01 9.962876886129379272e-02 -1.438385546207427979e-01 1.583281345665454865e-02 3.667215704917907715e-01 -5.482901930809020996e-01
7.477252930402755737e-02 2.079837471246719360e-01 9.406963735818862915e-02 -7.036395668983459473e-01 -5.425766110420227051e-01 -3.419024348258972168e-01 9.933793544769287109e-02 -1.613681167364120483e-01
-5.713152140378952026e-02 1.707505881786346436e-01 6.132181286811828613e-01 -6.707294583320617676e-01 -2.324776202440261841e-01 -2.538058757781982422e-01 -1.460559219121932983e-01 4.324674606323242188e-02
-1.869251765310764313e-02 -8.287147283554077148e-01 4.211731851100921631e-01 2.468803524971008301e-02 2.108749598264694214e-01 -1.526510119438171387e-01 2.399865388870239258e-01 -9.758183360099792480e-02
-4.615934193134307861e-01 -3.068941831588745117e-01 6.633430719375610352e-01 -3.430196642875671387e-01 -3.266447782516479492e-01 5.081759765744209290e-02 1.439658552408218384e-01 -7.110222429037094116e-02
5.499384999275207520e-01 -2.847678363323211670e-01 2.757985293865203857e-01 -4.599013626575469971e-01 -2.324808202683925629e-02 1.437385976314544678e-01 -2.741921544075012207e-01 -4.822013974189758301e-01
1.050029098987579346e-01 -4.524010121822357178e-01 4.774113595485687256e-01 -4.579142108559608459e-02 1.251754313707351685e-01 1.932867318391799927e-01 -6.749942898750305176e-03 -7.079654335975646973e-01
-3.677013814449310303e-01 -5.544294714927673340e-01 4.705724120140075684e-01 2.430242113769054413e-02 -3.872855007648468018e-01 -4.141023457050323486e-01 -4.465842992067337036e-02 1.091307401657104492e-01
-8.602057397365570068e-02 -7.433115839958190918e-01 3.689652085304260254e-01 4.243852943181991577e-02 1.694753319025039673e-01 -3.197197616100311279e-01 3.680932223796844482e-01 -1.889886409044265747e-01
5.772571563720703125e-01 -3.659742176532745361e-01 2.222181558609008789e-01 1.239046454429626465e-01 -3.612737059593200684e-01 -1.228506639599800110e-01 -9.993169456720352173e-02 -5.590229034423828125e-01
4.106936454772949219e-01 1.386325210332870483e-01 4.773304164409637451e-01 -7.452097535133361816e-02 -5.724511146545410156e-01 -8.825535327196121216e-02 1.851943433284759521e-01 -4.570862650871276855e-01
1.325467824935913086e-01 4.072294235229492188e-01 4.004982113838195801e-01 -6.906407326459884644e-02 -1.348290741443634033e-01 -4.382992982864379883e-01 -2.963599860668182373e-01 -5.944011211395263672e-01
5.460182428359985352e-01 -2.856031358242034912e-01 -2.075759135186672211e-02 -1.286153048276901245e-01 -4.963874444365501404e-02 -6.825965642929077148e-01 -1.645350009202957153e-01 -3.284029960632324219e-01
1.797441095113754272e-01 -6.003217697143554688e-01 3.737728595733642578e-01 -2.375888228416442871e-01 9.098313003778457642e-02 -3.974402248859405518e-01 -3.523100316524505615e-01 -3.475517630577087402e-01
1.410380899906158447e-01 -2.039619535207748413e-01 1.720463037490844727e-01 9.202904254198074341e-02 -5.877954363822937012e-01 -3.362638354301452637e-01 3.958785906434059143e-02 -6.635469198226928711e-01
-2.785777151584625244e-01 -1.506014019250869751e-01 1.027354374527931213e-01 -1.263532694429159164e-02 -1.862330138683319092e-01 -5.539103150367736816e-01 3.668852448463439941e-01 -6.425693035125732422e-01
-1.789845973253250122e-01 -4.957838654518127441e-01 1.322199702262878418e-01 -3.049484789371490479e-01 -4.228475391864776611e-01 -1.057306826114654541e-01 5.536255240440368652e-01 -3.394216299057006836e-01
2.803914546966552734e-01 -1.615991592407226562e-01 6.532501429319381714e-02 -4.799372255802154541e-01 -8.000408113002777100e-02 -1.539158672094345093e-01 5.865694284439086914e-01 -5.352615714073181152e-01
-3.683433234691619873e-01 -4.553610980510711670e-01 3.240870535373687744e-01 1.053758114576339722e-01 -2.923697531223297119e-01 -6.684488058090209961e-01 3.898309543728828430e-02 -8.372347056865692139e-02
5.067963600158691406e-01 -5.804482698440551758e-01 1.015646532177925110e-01 -1.721850335597991943e-01 -4.127235114574432373e-01 5.631237849593162537e-02 1.523890793323516846e-01 -4.117524027824401855e-01
1.037635058164596558e-01 -6.626258492469787598e-01 3.917804956436157227e-01 2.603586614131927490e-01 3.189995288848876953e-01 -3.514051735401153564e-01 1.566040366888046265e-01 -2.812659740447998047e-01
-2.177299186587333679e-02 -6.440564990043640137e-01 4.345198273658752441e-01 -9.433116018772125244e-02 -5.123227462172508240e-02 1.392195075750350952e-01 2.014572173357009888e-01 -5.695782899856567383e-01
-1.261452138423919678e-01 -2.815846800804138184e-01 4.664503931999206543e-01 -3.490629196166992188e-01 -2.548102438449859619e-01 6.684805452823638916e-02 2.271887809038162231e-01 -6.666070818901062012e-01
-1.696294248104095459e-01 -4.899297654628753662e-01 5.048877596855163574e-01 3.724955618381500244e-01 -3.223302960395812988e-01 -4.214067757129669189e-01 -2.309054322540760040e-02 -2.356189787387847900e-01
3.880638778209686279e-01 -5.735201835632324219e-01 3.581359088420867920e-01 2.009271979331970215e-01 -9.204941987991333008e-02 -1.091759800910949707e-01 -3.189976513385772705e-01 -4.792661964893341064e-01
-1.381922811269760132e-01 -1.530348956584930420e-01 3.485075533390045166e-01 -3.887162208557128906e-01 -5.322654843330383301e-01 -7.767444103956222534e-02 3.668579161167144775e-01 -5.108824372291564941e-01
3.916402757167816162e-01 -4.600907564163208008e-01 5.295555591583251953e-01 -4.023452103137969971e-01 1.033507138490676880e-01 2.122077047824859619e-01 -1.316943019628524780e-01 -3.457841873168945312e-01
-2.821759879589080811e-01 1.058693304657936096e-01 4.998622238636016846e-01 1.856095902621746063e-02 -1.744753420352935791e-01 -6.187205314636230469e-01 3.062386214733123779e-01 -3.897725641727447510e-01
-7.048001140356063843e-02 -6.542459130287170410e-01 3.352637887001037598e-01 -3.173679113388061523e-02 1.586185395717620850e-01 -6.941278278827667236e-02 7.787492126226425171e-02 -6.461759805679321289e-01
4.236118793487548828e-01 -5.519478917121887207e-01 -1.361510008573532104e-01 -3.223192989826202393e-01 -3.363838493824005127e-01 -4.928315281867980957e-01 -1.063279882073402405e-01 -1.616693586111068726e-01
5.562494397163391113e-01 -3.758506476879119873e-01 5.466708168387413025e-02 1.450648307800292969e-01 -3.595955967903137207e-01 -5.162168741226196289e-01 1.401139795780181885e-01 -3.314658701419830322e-01
5.641822889447212219e-02 6.541171669960021973e-02 -1.233599707484245300e-01 -3.068180978298187256e-01 -4.026069045066833496e-01 -5.120560526847839355e-01 3.735652863979339600e-01 -5.651003718376159668e-01
-1.918184310197830200e-01 -7.441912293434143066e-01 3.917968869209289551e-01 1.401066184043884277e-01 -3.325640559196472168e-01 -3.389652967453002930e-01 -7.268482446670532227e-02 -7.396584004163742065e-02
-7.041121274232864380e-02 -2.225757539272308350e-01 7.475615143775939941e-01 -5.297014713287353516e-01 -5.290099233388900757e-02 7.437253743410110474e-02 3.121602833271026611e-01 -1.722799241542816162e-02
4.822399914264678955e-01 -3.827348649501800537e-01 5.618111044168472290e-02 -3.877323865890502930e-01 -2.494473755359649658e-01 1.127209141850471497e-01 -2.437286823987960815e-02 -6.260524988174438477e-01
3.133805096149444580e-01 -4.762697517871856689e-01 1.905724257230758667e-01 -3.607042729854583740e-01 3.709383010864257812e-01 -4.172838926315307617e-01 -4.306026101112365723e-01 -1.067458689212799072e-01
6.207097768783569336e-01 -2.091616243124008179e-01 -1.547330059111118317e-02 -1.531553268432617188e-01 -2.449196875095367432e-01 -5.455633997917175293e-01 -3.163411021232604980e-01 -2.992958128452301025e-01
-4.552320241928100586e-01 -2.262161076068878174e-01 3.554329872131347656e-01 -3.691234886646270752e-01 -3.677845895290374756e-01 -4.781702905893325806e-02 -3.474104702472686768e-01 -4.698503017425537109e-01
9.970539808273315430e-02 1.879321783781051636e-01 6.144012808799743652e-01 -2.609893083572387695e-01 -4.570525139570236206e-02 -7.101725935935974121e-01 4.179215803742408752e-02 3.091082721948623657e-02
4.169186055660247803e-01 -7.096070051193237305e-01 8.823627233505249023e-02 -1.104577481746673584e-01 -3.189243078231811523e-01 -6.261066347360610962e-02 1.793418973684310913e-01 -4.060221016407012939e-01
1.948441565036773682e-01 -3.387718796730041504e-01 2.871018946170806885e-01 -2.226731032133102417e-01 -4.277642965316772461e-01 9.698159247636795044e-02 5.283944010734558105e-01 -4.936298429965972900e-01
5.757346749305725098e-01 -2.779072821140289307e-01 -9.001965820789337158e-02 -1.875168830156326294e-01 3.555117920041084290e-02 -5.127846598625183105e-01 3.858183510601520538e-03 -5.327326655387878418e-01
2.949642948806285858e-03 1.218299865722656250e-01 -6.354255974292755127e-02 -3.557976186275482178e-01 -2.319066971540451050e-01 -5.078436732292175293e-01 5.056979060173034668e-01 -5.358198881149291992e-01
-3.916744589805603027e-01 -6.770261526107788086e-01 2.767792046070098877e-01 4.329038038849830627e-02 -1.343811396509408951e-02 -5.107071399688720703e-01 1.029063314199447632e-01 -1.953300237655639648e-01
6.584348529577255249e-02 -1.389908790588378906e-01 1.161448955535888672e-01 9.369782358407974243e-02 -6.183813810348510742e-01 -4.455736875534057617e-01 -1.526171118021011353e-01 -5.914843678474426270e-01
1.317059099674224854e-01 -4.777779877185821533e-01 2.357079386711120605e-01 -6.603792905807495117e-01 1.033802554011344910e-01 2.048681825399398804e-01 2.205255180597305298e-01 -4.017871916294097900e-01
-2.384772896766662598e-01 -6.806628108024597168e-01 3.412992954254150391e-01 -1.342380046844482422e-01 5.675237253308296204e-02 -2.735333740711212158e-01 5.087761282920837402e-01 -9.179929643869400024e-02
2.577814161777496338e-01 1.498465687036514282e-01 3.136310279369354248e-01 3.476053848862648010e-02 -6.650552153587341309e-01 -2.818720936775207520e-01 4.768879711627960205e-02 -5.361878871917724609e-01
3.385301306843757629e-02 -5.158680081367492676e-01 9.208708256483078003e-02 -1.665261387825012207e-01 -4.377590715885162354e-01 -2.703240513801574707e-01 6.221371889114379883e-01 -2.115663439035415649e-01
6.003334522247314453e-01 -5.015673041343688965e-01 1.376001238822937012e-01 -3.228433430194854736e-01 -3.175273835659027100e-01 -2.119470760226249695e-02 3.571139574050903320e-01 -1.899080276489257812e-01
5.507079362869262695e-01 -1.068897098302841187e-01 -2.364798635244369507e-02 -3.454090952873229980e-01 -5.685194581747055054e-02 -2.502531707286834717e-01 -2.974892556667327881e-01 -6.411474943161010742e-01
-2.833109498023986816e-01 1.215576827526092529e-01 5.378669500350952148e-01 -1.341335028409957886e-01 -3.050633072853088379e-01 -1.691021770238876343e-01 -4.894619882106781006e-01 -4.862446784973144531e-01
4.806321859359741211e-01 -5.108882188796997070e-01 2.052699327468872070e-01 -3.116628527641296387e-01 -3.998295366764068604e-01 1.053393110632896423e-01 -2.073083370923995972e-01 -3.934204876422882080e-01
-8.058798313140869141e-02 -4.629838168621063232e-01 3.029640913009643555e-01 1.348160356283187866e-01 -3.407102525234222412e-01 -6.516862511634826660e-01 -3.820652514696121216e-02 -3.563016057014465332e-01
5.838295221328735352e-01 -4.548799097537994385e-01 -5.319930240511894226e-02 -8.091891556978225708e-02 -3.690411448478698730e-01 -4.687793850898742676e-01 2.340921312570571899e-01 -1.791786402463912964e-01
-4.596398472785949707e-01 -4.324893951416015625e-01 2.907918691635131836e-01 1.041823327541351318e-01 -1.512782871723175049e-01 -6.264749169349670410e-01 1.479156315326690674e-01 -2.627459466457366943e-01
6.913570165634155273e-01 -2.836280167102813721e-01 3.384644985198974609e-01 -4.276778101921081543e-01 -1.027940809726715088e-01 1.653458178043365479e-01 2.776011824607849121e-01 -1.707213371992111206e-01
-3.569471836090087891e-01 -4.639151692390441895e-01 4.016045928001403809e-01 1.566390097141265869e-01 5.280502140522003174e-02 -5.753611922264099121e-01 -2.474314123392105103e-01 -2.765832245349884033e-01
-8.590247482061386108e-02 7.444578409194946289e-02 2.260518968105316162e-01 -7.834134697914123535e-01 -4.819821715354919434e-01 -2.943779528141021729e-01 4.715427756309509277e-02 -3.246247395873069763e-02
4.469000995159149170e-01 -3.882064521312713623e-01 2.855207324028015137e-01 1.857262402772903442e-01 -3.120133467018604279e-02 -3.276021480560302734e-01 -1.783722341060638428e-01 -6.272528767585754395e-01
6.842770427465438843e-02 1.583781242370605469e-01 4.362006187438964844e-01 -6.250683069229125977e-01 6.014164164662361145e-02 -5.535048246383666992e-01 -2.701799571514129639e-01 -7.918944954872131348e-02
2.954124510288238525e-01 -7.000504732131958008e-01 1.830923929810523987e-02 -1.383025050163269043e-01 -3.967792987823486328e-01 -4.956616163253784180e-01 -6.351729854941368103e-03 -6.588562391698360443e-03
1.586127653717994690e-02 -2.397751808166503906e-01 2.630441784858703613e-01 -5.403459668159484863e-01 -4.508867859840393066e-01 1.239567473530769348e-01 4.428440928459167480e-01 -4.078176915645599365e-01
8.355671167373657227e-02 -3.030688762664794922e-01 1.650478690862655640e-01 -6.423351168632507324e-01 -1.206917017698287964e-01 9.119442850351333618e-02 5.107303708791732788e-02 -6.601824760437011719e-01
-4.767931699752807617e-01 -2.525284290313720703e-01 6.870338916778564453e-01 -4.396038651466369629e-01 -1.794611364603042603e-01 -2.027935348451137543e-02 6.951626390218734741e-02 -7.861550897359848022e-02
1.943512409925460815e-01 -4.348283708095550537e-01 -6.394909229129552841e-03 -5.435564517974853516e-01 4.005269110202789307e-01 -5.515965819358825684e-01 -3.750269860029220581e-02 -1.075660064816474915e-01
-1.275918930768966675e-01 -3.096605539321899414e-01 -1.467404365539550781e-01 -4.683007895946502686e-01 -1.195830702781677246e-01 -2.132896631956100464e-01 3.513975441455841064e-01 -6.809695363044738770e-01
-2.759476304054260254e-01 2.419175654649734497e-01 4.970712363719940186e-01 -4.846665263175964355e-01 -7.968644052743911743e-02 -1.136147826910018921e-01 -2.250434756278991699e-01 -5.598613023757934570e-01
-3.943116962909698486e-01 -3.932889997959136963e-01 4.824459850788116455e-01 1.409901678562164307e-01 -2.561233937740325928e-01 -5.787957906723022461e-01 -1.785117238759994507e-01 -6.884555518627166748e-02
8.895060420036315918e-02 -5.569788813591003418e-01 5.047367811203002930e-01 -2.992769181728363037e-01 2.434024512767791748e-01 9.795508533716201782e-02 5.363132432103157043e-02 -5.155775547027587891e-01
-2.645321786403656006e-01 -1.872782558202743530e-01 7.237141728401184082e-01 -2.289296984672546387e-01 -9.341444820165634155e-02 -1.800015121698379517e-01 4.749669730663299561e-01 -2.281623482704162598e-01
1.724911332130432129e-01 -5.484687685966491699e-01 6.152928471565246582e-01 -5.366655066609382629e-02 5.275023728609085083e-02 1.933913379907608032e-01 -1.068033725023269653e-01 -4.861826896667480469e-01
-4.091648459434509277e-01 -3.412555754184722900e-01 3.762195706367492676e-01 -2.177785933017730713e-01 8.038274012506008148e-03 -2.001098543405532837e-01 1.099174693226814270e-01 -6.891805529594421387e-01
4.537087082862854004e-01 -4.113830924034118652e-01 4.789875745773315430e-01 -1.055475920438766479e-01 2.656436711549758911e-02 1.881250739097595215e-01 1.344285607337951660e-01 -5.746088624000549316e-01
2.290514530614018440e-03 -6.200640797615051270e-01 2.916265428066253662e-01 -2.335928827524185181e-01 -4.931238293647766113e-01 -2.556344568729400635e-01 -3.671407103538513184e-01 1.805303245782852173e-01
-3.058173926547169685e-03 5.194744467735290527e-02 3.293979763984680176e-01 -4.610398709774017334e-01 -3.829867541790008545e-01 1.176221296191215515e-01 3.430914282798767090e-01 -6.308768987655639648e-01
1.643972992897033691e-01 3.643417730927467346e-02 1.701115220785140991e-01 -4.060274362564086914e-01 -4.581834673881530762e-01 1.545633841305971146e-02 4.062306880950927734e-01 -6.345515251159667969e-01
-3.842529058456420898e-01 -4.581269621849060059e-01 3.342528939247131348e-01 5.366373807191848755e-02 8.356331381946802139e-04 -6.217045783996582031e-01 -3.692901134490966797e-01 -7.051263004541397095e-02
3.194431662559509277e-01 -7.695205807685852051e-01 3.230046629905700684e-01 -6.936357170343399048e-02 2.028330788016319275e-02 -3.672184944152832031e-01 -2.247560173273086548e-01 -1.042810454964637756e-01
2.001979202032089233e-01 -5.871623754501342773e-01 -3.663302585482597351e-02 -6.114936470985412598e-01 2.660145759582519531e-01 -1.544800549745559692e-01 2.284139245748519897e-01 -3.051127493381500244e-01
-4.284242093563079834e-01 1.578040868043899536e-01 3.100576400756835938e-01 -4.068017303943634033e-01 -1.184512451291084290e-01 -1.543712019920349121e-01 -3.353492319583892822e-01 -6.161225438117980957e-01
-1.513712406158447266e-01 5.060402303934097290e-02 6.823852658271789551e-01 -5.511601567268371582e-01 -1.542462855577468872e-01 -3.902232050895690918e-01 -6.858025491237640381e-02 1.559785902500152588e-01
4.289612174034118652e-01 -3.058693706989288330e-01 8.249597251415252686e-02 -3.199311196804046631e-01 4.653795808553695679e-02 -3.161934316158294678e-01 -5.941799283027648926e-01 -3.975937664508819580e-01
2.500117570161819458e-02 -4.673213362693786621e-01 1.657443642616271973e-01 -2.853773832321166992e-01 2.916862629354000092e-02 -3.492600917816162109e-01 9.840527921915054321e-02 -7.345455288887023926e-01
6.100797653198242188e-02 1.093657910823822021e-01 8.617806434631347656e-02 -1.438636779785156250e-01 -1.877602487802505493e-01 -4.664344787597656250e-01 1.357966214418411255e-01 -8.276098370552062988e-01
3.092470765113830566e-01 -3.011119067668914795e-01 6.176440119743347168e-01 -2.123849540948867798e-01 3.005989268422126770e-02 2.912901043891906738e-01 -7.469160947948694229e-03 -5.489052534103393555e-01
1.124740391969680786e-01 -8.995925635099411011e-02 5.558585748076438904e-03 -5.413833260536193848e-02 5.240407586097717285e-02 -9.271481633186340332e-01 1.423743367195129395e-01 -3.060632348060607910e-01
-1.219238638877868652e-01 2.615599930286407471e-01 5.926361083984375000e-01 -2.151746302843093872e-02 5.522388219833374023e-02 -4.687001109123229980e-01 -2.897507846355438232e-01 -5.082867145538330078e-01
3.649048805236816406e-01 -2.111082077026367188e-01 4.469685256481170654e-01 -6.424109451472759247e-03 -2.238452881574630737e-01 1.602453589439392090e-01 3.117790222167968750e-01 -6.704208850860595703e-01
5.845258757472038269e-02 -3.872837498784065247e-02 5.644083023071289062e-01 -4.339820444583892822e-01 2.699275910854339600e-01 -4.547346532344818115e-01 4.251041114330291748e-01 -1.668179333209991455e-01
5.208410620689392090e-01 -4.156182408332824707e-01 3.190030157566070557e-01 -8.890987187623977661e-02 -2.789491415023803711e-02 9.211945533752441406e-02 -1.278364807367324829e-01 -6.486229896545410156e-01
-3.464383780956268311e-01 -1.809035390615463257e-01 7.009636163711547852e-01 -4.778744578361511230e-01 -1.938738226890563965e-01 -6.237060949206352234e-02 -2.337527126073837280e-01 -1.772653013467788696e-01
-1.620939970016479492e-01 -3.952867686748504639e-01 -4.352026432752609253e-02 -3.065512776374816895e-01 -4.394057095050811768e-01 -2.987720966339111328e-01 4.489537477493286133e-01 -4.875494837760925293e-01
-1.044870018959045410e-01 -4.293962940573692322e-02 6.831046938896179199e-02 -2.556295692920684814e-01 -4.432879984378814697e-01 -3.484044969081878662e-01 5.726518630981445312e-01 -5.209661722183227539e-01
6.638398766517639160e-02 -1.676412522792816162e-01 1.941143870353698730e-01 -5.710064768791198730e-01 1.832273043692111969e-02 -2.538518235087394714e-02 1.147518828511238098e-01 -7.678624391555786133e-01
2.186555415391921997e-01 1.223273575305938721e-01 2.338054329156875610e-01 2.439589053392410278e-02 -3.390081822872161865e-01 -6.653298139572143555e-01 -2.399666607379913330e-01 -5.165184736251831055e-01
-1.386416405439376831e-01 1.967554539442062378e-01 4.904774129390716553e-01 -6.391559243202209473e-01 -7.543248683214187622e-02 1.710546612739562988e-01 -5.589752923697233200e-03 -5.079334378242492676e-01
-1.937191635370254517e-01 -4.760269224643707275e-01 4.047579169273376465e-01 2.468373775482177734e-01 -4.097869694232940674e-01 -5.818721055984497070e-01 1.372482441365718842e-02 -6.651989370584487915e-02
2.144318968057632446e-01 -4.035016298294067383e-01 1.637253612279891968e-01 -2.395872771739959717e-02 -6.814147830009460449e-01 -2.582619786262512207e-01 3.425593376159667969e-01 -3.397840261459350586e-01
-2.816809713840484619e-01 1.964581161737442017e-01 4.744718074798583984e-01 -3.989058434963226318e-01 -2.088615149259567261e-01 -2.582074403762817383e-01 -4.988276660442352295e-01 -3.724074661731719971e-01
4.341819584369659424e-01 3.870272636413574219e-02 2.651214003562927246e-01 -2.496501803398132324e-01 -4.374896883964538574e-01 -1.955192834138870239e-01 3.932451903820037842e-01 -5.413933992385864258e-01
-2.628377079963684082e-01 -2.635120451450347900e-01 4.634505808353424072e-01 -1.274949014186859131e-01 -6.130780577659606934e-01 -3.704933822154998779e-02 1.063119545578956604e-01 -4.918300807476043701e-01
1.926676779985427856e-01 -5.396741032600402832e-01 3.152982592582702637e-01 -1.096789687871932983e-01 2.454946786165237427e-01 -1.476745605468750000e-01 -2.392919808626174927e-01 -6.487315297126770020e-01
-2.902800738811492920e-01 -1.908648312091827393e-01 5.321111083030700684e-01 -1.099770143628120422e-01 -2.644784450531005859e-01 -1.377489566802978516e-01 3.775261938571929932e-01 -5.938192009925842285e-01
-1.370070576667785645e-01 1.395632475614547729e-01 3.383955657482147217e-01 6.138282828032970428e-03 -2.597509622573852539e-01 -4.111147224903106689e-01 1.724614799022674561e-01 -7.622159123420715332e-01
-5.734446644783020020e-01 6.574783474206924438e-02 3.641541898250579834e-01 -3.955923616886138916e-01 -8.090207725763320923e-02 -1.783095598220825195e-01 -1.906813681125640869e-01 -5.504889488220214844e-01
1.212581321597099304e-01 -1.272793114185333252e-01 2.631190121173858643e-01 1.810299754142761230e-01 -5.258632302284240723e-01 -4.428729414939880371e-01 2.594647929072380066e-02 -6.274959444999694824e-01
-2.894665300846099854e-02 2.075931802392005920e-02 7.898500561714172363e-02 -8.630084395408630371e-01 -2.872834503650665283e-01 -3.715818822383880615e-01 -1.578035801649093628e-01 -4.692675545811653137e-02
1.517478376626968384e-01 -3.071788847446441650e-01 5.185593366622924805e-01 -3.149516880512237549e-01 3.038426674902439117e-02 2.619642615318298340e-01 -6.626009196043014526e-02 -6.637593507766723633e-01
-2.800667285919189453e-02 -4.242984056472778320e-01 3.898379802703857422e-01 -3.702097237110137939e-01 -4.537317752838134766e-01 -8.891822397708892822e-02 5.346469283103942871e-01 -1.747321635484695435e-01
4.167800843715667725e-01 -4.079356193542480469e-01 -4.608060419559478760e-02 -1.173445582389831543e-02 -1.329250931739807129e-01 -6.437871456146240234e-01 -1.601151823997497559e-01 -4.470501542091369629e-01
-6.858341395854949951e-02 7.422403898090124130e-03 4.579653441905975342e-01 -8.503559231758117676e-01 -1.456191986799240112e-01 -1.825392991304397583e-01 -1.211327500641345978e-02 8.793000131845474243e-02
-8.805932104587554932e-02 -1.290796399116516113e-01 8.575950264930725098e-01 -4.090429246425628662e-01 3.420395404100418091e-02 -6.205465644598007202e-02 2.574701905250549316e-01 -3.856076672673225403e-02
1.165220662951469421e-01 -5.208091437816619873e-02 4.948574602603912354e-01 -3.809382915496826172e-01 3.591926991939544678e-01 -5.314323902130126953e-01 3.979954123497009277e-01 -1.545060276985168457e-01
-1.745212078094482422e-01 -2.430128902196884155e-01 5.553795099258422852e-01 -5.787013173103332520e-01 3.022370338439941406e-01 -1.016030609607696533e-01 -3.879890441894531250e-01 -1.222277656197547913e-01
-4.054837226867675781e-01 -1.117395162582397461e-01 1.385995596647262573e-01 -4.413988292217254639e-01 -1.374981254339218140e-01 -6.417983770370483398e-02 -3.557918965816497803e-01 -6.778213977813720703e-01
1.078072041273117065e-01 1.662319004535675049e-01 4.226189851760864258e-01 -5.674555897712707520e-01 -2.648818790912628174e-01 -6.025844216346740723e-01 -7.758795469999313354e-02 1.443659067153930664e-01
2.142340987920761108e-01 -5.683764219284057617e-01 1.809411644935607910e-01 -2.988783717155456543e-01 -3.439321219921112061e-01 -2.932476252317428589e-02 1.978478431701660156e-01 -5.921916365623474121e-01
