# Supplementary material for: Where is your field going? A machine learning approach to study the relative motion of the domains of physics
Source: PLoS One. 2020 Jun 18;15(6):e0233997. doi: 10.1371/journal.pone.0233997 (PMC7302634; doi:10.1371/journal.pone.0233997)
Supplement: S26 Data — (ZIP) [file pone.0233997.s026.zip › 25/Pacs4Run_25_VS_500_embeddings1997-2001ED8.txt]

-4.339973628520965576e-01 3.340577781200408936e-01 2.279905676841735840e-01 -4.317080378532409668e-01 3.952469229698181152e-01 5.047026872634887695e-01 -1.556406021118164062e-01 1.628841012716293335e-01
2.134070694446563721e-01 4.202978312969207764e-01 1.748565733432769775e-01 -4.429636597633361816e-01 3.819631636142730713e-01 4.474217295646667480e-01 -1.262495666742324829e-01 -4.347350597381591797e-01
-1.907563209533691406e-01 3.150783106684684753e-02 6.754326820373535156e-01 -5.012821555137634277e-01 1.652816981077194214e-01 3.913257122039794922e-01 2.155830711126327515e-01 -1.679177731275558472e-01
-5.748195201158523560e-02 2.683429419994354248e-01 4.382183849811553955e-01 -4.877070188522338867e-01 -1.852273344993591309e-01 6.524255275726318359e-01 -1.671201735734939575e-01 8.304807543754577637e-02
-2.459033280611038208e-01 -1.397468745708465576e-01 3.484661579132080078e-01 -3.605127334594726562e-01 3.363950550556182861e-01 7.355429530143737793e-01 -5.944280419498682022e-04 1.200779378414154053e-01
1.915280520915985107e-01 2.096430063247680664e-01 -4.249665737152099609e-01 -5.507066249847412109e-01 4.813714921474456787e-01 3.735628426074981689e-01 -1.559952348470687866e-01 1.997252404689788818e-01
2.032476216554641724e-01 7.184835672378540039e-01 2.181684523820877075e-01 -1.865761429071426392e-01 3.606881499290466309e-01 4.085986912250518799e-01 2.502553761005401611e-01 1.967199333012104034e-02
-6.416815519332885742e-02 3.081422746181488037e-01 1.753969341516494751e-01 -1.844250038266181946e-02 6.739706397056579590e-01 3.128148019313812256e-01 2.004433572292327881e-01 5.268392562866210938e-01
-2.544417977333068848e-02 1.433553844690322876e-01 5.690901875495910645e-01 -7.039331793785095215e-01 9.007430076599121094e-02 1.186693757772445679e-01 -1.791994571685791016e-01 -3.242033720016479492e-01
-1.782826185226440430e-01 2.423810213804244995e-02 4.045540392398834229e-01 -1.233227998018264771e-01 6.556196212768554688e-01 5.011877417564392090e-01 -2.767972461879253387e-02 3.270517587661743164e-01
-4.302635788917541504e-02 5.292036533355712891e-01 1.665773838758468628e-01 -4.509540274739265442e-02 4.233648478984832764e-01 4.607967436313629150e-01 4.790827333927154541e-01 2.592661678791046143e-01
1.253824532032012939e-01 5.320745110511779785e-01 5.520610138773918152e-02 -2.502762675285339355e-01 7.294511795043945312e-01 -5.802635848522186279e-02 2.184170335531234741e-01 -2.287309169769287109e-01
1.637461185455322266e-01 6.829963922500610352e-01 1.528411507606506348e-01 -1.540893465280532837e-01 3.531588315963745117e-01 4.798595607280731201e-01 2.610121965408325195e-01 1.910115778446197510e-01
-8.506721258163452148e-02 2.423396110534667969e-01 2.642395198345184326e-01 -9.658239036798477173e-02 6.917003989219665527e-01 2.459214180707931519e-01 2.312857061624526978e-01 5.123129487037658691e-01
4.811085760593414307e-02 1.668951958417892456e-01 3.096948843449354172e-03 -5.390837788581848145e-01 3.975727856159210205e-01 5.706493258476257324e-01 3.056912720203399658e-01 -3.194656074047088623e-01
3.880279883742332458e-02 7.574623823165893555e-01 7.717919349670410156e-02 7.119235396385192871e-02 4.045425653457641602e-01 2.163615226745605469e-01 -2.039867192506790161e-01 4.020477235317230225e-01
-4.634073078632354736e-01 3.350991606712341309e-01 -2.181459963321685791e-01 -5.409520864486694336e-01 8.380788564682006836e-02 3.461355343461036682e-02 4.132742583751678467e-01 3.920817375183105469e-01
-5.620622038841247559e-01 1.789769679307937622e-01 1.965772658586502075e-01 -5.690134167671203613e-01 5.417627980932593346e-04 1.895110756158828735e-01 4.980342686176300049e-01 7.537703961133956909e-02
-1.807987391948699951e-01 5.125620365142822266e-01 -2.789376676082611084e-01 -8.040700852870941162e-02 6.479182839393615723e-01 1.174438297748565674e-01 3.633632361888885498e-01 -2.338728606700897217e-01
-1.574499011039733887e-01 3.809103667736053467e-01 5.731453299522399902e-01 -1.495994776487350464e-01 2.106458507478237152e-02 4.722463190555572510e-01 -4.596504569053649902e-01 -2.109552323818206787e-01
-4.302269816398620605e-01 2.236303389072418213e-01 3.813688457012176514e-01 -4.124652445316314697e-01 1.765888184309005737e-01 2.140760421752929688e-01 5.829094648361206055e-01 1.803572773933410645e-01
1.443398445844650269e-01 5.107761621475219727e-01 2.282560616731643677e-01 -4.430743157863616943e-01 3.916925191879272461e-01 2.006233334541320801e-01 4.622645080089569092e-01 -2.499939352273941040e-01
2.792204320430755615e-01 7.438898682594299316e-01 -5.362653732299804688e-02 -4.629020988941192627e-01 2.739537358283996582e-01 2.609853446483612061e-01 6.433373689651489258e-02 -6.485839188098907471e-02
6.064642593264579773e-02 4.363102316856384277e-01 2.295034527778625488e-01 -2.326084971427917480e-01 4.729669392108917236e-01 5.297472476959228516e-01 3.590693771839141846e-01 -2.567410767078399658e-01
1.624730378389358521e-01 7.389793992042541504e-01 -2.064658254384994507e-01 -4.141945540904998779e-01 2.167321443557739258e-01 3.352873027324676514e-01 1.821136325597763062e-01 -1.441216617822647095e-01
-6.395168602466583252e-02 4.766239821910858154e-01 -1.108629032969474792e-01 -3.993846178054809570e-01 -5.264023318886756897e-02 6.206195950508117676e-01 -2.402172982692718506e-01 -3.889692127704620361e-01
-3.455355465412139893e-01 3.264266848564147949e-01 -4.933870211243629456e-02 -6.921606063842773438e-01 1.342412978410720825e-01 -3.777555823326110840e-01 -2.076277583837509155e-01 2.978271543979644775e-01
1.514934152364730835e-01 6.095106601715087891e-01 2.877496480941772461e-01 -1.109963208436965942e-01 4.919982254505157471e-01 3.096658885478973389e-01 2.809375226497650146e-01 3.058517277240753174e-01
-7.291204333305358887e-01 4.323617219924926758e-01 1.497564464807510376e-01 -7.863411307334899902e-02 -5.758208036422729492e-02 1.880318522453308105e-01 1.504095196723937988e-01 4.376548230648040771e-01
-4.247713088989257812e-01 1.274317800998687744e-01 3.849082291126251221e-01 -4.220055639743804932e-01 2.490993738174438477e-01 2.574583590030670166e-01 5.786661505699157715e-01 1.178878098726272583e-01
7.549359649419784546e-02 7.512683272361755371e-01 1.572708636522293091e-01 -1.799539625644683838e-01 2.915195934474468231e-02 5.633751749992370605e-01 -5.315479636192321777e-02 -2.274032682180404663e-01
2.166393548250198364e-01 1.364939063787460327e-01 6.640834212303161621e-01 -4.729720652103424072e-01 4.000179767608642578e-01 1.273842602968215942e-01 2.145187258720397949e-01 2.178711593151092529e-01
-7.132408618927001953e-01 4.719642698764801025e-01 6.060789152979850769e-02 -2.473812401294708252e-01 6.917519867420196533e-02 6.292936392128467560e-03 4.149184525012969971e-01 -1.633536070585250854e-01
1.134545207023620605e-01 5.164206027984619141e-01 -7.522594928741455078e-02 -1.625711470842361450e-01 4.925267398357391357e-01 6.528682708740234375e-01 1.396629810333251953e-01 4.899170715361833572e-03
-3.085812926292419434e-01 4.223977029323577881e-01 3.525726199150085449e-01 -5.226786136627197266e-01 2.001540809869766235e-01 -4.979038834571838379e-01 -8.880655467510223389e-02 1.816615313291549683e-01
-2.039357572793960571e-01 4.714598953723907471e-01 2.699663043022155762e-01 1.242938563227653503e-01 7.650843858718872070e-01 6.168789416551589966e-02 1.601747423410415649e-01 -1.816305369138717651e-01
-9.732486307621002197e-02 8.245561122894287109e-01 -9.276174008846282959e-03 -1.613950915634632111e-02 2.567640244960784912e-01 3.626943826675415039e-01 -1.056322529911994934e-01 -3.188345432281494141e-01
-7.367433514446020126e-03 2.595886886119842529e-01 8.683791160583496094e-01 -3.166415989398956299e-01 2.242571562528610229e-01 6.086150649935007095e-03 -1.650459617376327515e-01 -2.543401718139648438e-02
1.129860132932662964e-01 6.695249080657958984e-01 1.150973960757255554e-01 -3.597239553928375244e-01 2.960896193981170654e-01 2.107416689395904541e-01 4.943022429943084717e-01 -1.410885155200958252e-01
-1.170218884944915771e-01 4.842355251312255859e-01 3.850255012512207031e-01 -1.276624202728271484e-01 5.498473644256591797e-01 7.481931895017623901e-02 4.557792842388153076e-01 -2.676093280315399170e-01
-4.127806425094604492e-01 1.345092356204986572e-01 4.854056239128112793e-02 -7.337005734443664551e-01 2.060243040323257446e-01 7.709395140409469604e-02 4.715231359004974365e-01 1.108645461499691010e-02
6.014608219265937805e-02 6.126447319984436035e-01 6.710607092827558517e-03 -3.024162352085113525e-01 3.479563891887664795e-01 4.381603598594665527e-01 4.016819596290588379e-01 -2.348228842020034790e-01
2.187892235815525055e-02 8.369526863098144531e-01 7.638327032327651978e-02 7.085934630595147610e-04 1.890443712472915649e-01 3.481394946575164795e-01 -2.230263650417327881e-01 -2.941373884677886963e-01
-5.395405739545822144e-02 4.712508246302604675e-02 1.869359612464904785e-01 -4.265497624874114990e-01 4.934703111648559570e-01 5.732289552688598633e-01 2.642000913619995117e-01 -3.688798248767852783e-01
-2.376321936026215553e-03 6.608608961105346680e-01 -4.001763164997100830e-01 -2.869338989257812500e-01 4.733227193355560303e-01 1.153085678815841675e-01 -2.161976844072341919e-01 -1.916073858737945557e-01
3.354772627353668213e-01 5.824286937713623047e-01 9.395033121109008789e-03 -4.481773674488067627e-01 4.578627347946166992e-01 2.228766679763793945e-01 5.605909228324890137e-02 -2.912484109401702881e-01
2.022272795438766479e-01 3.495777845382690430e-01 -1.498905867338180542e-01 -2.966004312038421631e-01 6.530694961547851562e-01 3.728448748588562012e-01 -3.998165428638458252e-01 3.308038040995597839e-02
-1.932682991027832031e-01 2.369367033243179321e-01 -7.390514761209487915e-02 -6.495251059532165527e-01 5.007338523864746094e-01 -3.696937263011932373e-01 8.490061759948730469e-02 2.907708585262298584e-01
6.761461496353149414e-02 2.418178766965866089e-01 1.411875337362289429e-01 -3.209562599658966064e-01 5.041595697402954102e-01 6.171905994415283203e-01 4.664834961295127869e-02 -4.203908145427703857e-01
-8.593972772359848022e-02 6.457536220550537109e-01 -3.269286751747131348e-01 -3.965683653950691223e-02 5.344387292861938477e-01 3.544368743896484375e-01 -2.031288295984268188e-01 1.210384815931320190e-01
2.171593606472015381e-01 1.573771983385086060e-01 2.375169545412063599e-01 -8.433837890625000000e-01 2.050897777080535889e-01 6.942711025476455688e-02 -3.365249633789062500e-01 1.525367517024278641e-02
2.203284949064254761e-01 7.751610279083251953e-01 -7.375553250312805176e-02 -1.487809121608734131e-01 4.232701361179351807e-01 2.715257406234741211e-01 -2.610709965229034424e-01 4.430673643946647644e-02
-7.516497373580932617e-02 6.311717033386230469e-01 -2.273210734128952026e-01 -3.212563395500183105e-01 1.984335929155349731e-01 3.856242597103118896e-01 5.623549222946166992e-02 -4.998476803302764893e-01
-1.016459763050079346e-01 2.175842225551605225e-01 4.704579710960388184e-01 -1.102162003517150879e-01 6.752231121063232422e-01 2.689695656299591064e-01 1.291437894105911255e-01 -4.048429429531097412e-01
1.535492837429046631e-01 4.472363293170928955e-01 1.308961808681488037e-01 -7.779477834701538086e-01 -1.661793887615203857e-01 2.412966191768646240e-01 6.619794666767120361e-02 2.526738643646240234e-01
2.550804018974304199e-01 3.554598093032836914e-01 -4.099430143833160400e-02 -3.689501583576202393e-01 6.258091926574707031e-01 3.431410789489746094e-01 -3.175461590290069580e-01 -2.460876852273941040e-01
5.389672517776489258e-02 5.824118852615356445e-01 1.867745965719223022e-01 -3.926992714405059814e-01 5.310031585395336151e-03 4.832318127155303955e-01 -1.083185300230979919e-01 -4.727791547775268555e-01
2.787352725863456726e-02 2.816366851329803467e-01 1.999529600143432617e-01 -4.431533515453338623e-01 5.078401565551757812e-01 2.125067561864852905e-01 1.551623046398162842e-01 5.969942212104797363e-01
-2.319857478141784668e-01 -1.374590098857879639e-01 1.671435236930847168e-01 -2.792709767818450928e-01 6.021609306335449219e-01 5.158871412277221680e-01 6.572484970092773438e-02 4.339373111724853516e-01
-8.461379408836364746e-01 2.214109599590301514e-01 1.801483146846294403e-02 -3.449042439460754395e-01 1.196719706058502197e-01 5.809583887457847595e-02 2.698357105255126953e-01 1.588609367609024048e-01
-2.054971307516098022e-01 -1.189038753509521484e-01 4.974235296249389648e-01 -6.128877401351928711e-01 6.097596883773803711e-02 5.331685543060302734e-01 5.391507595777511597e-02 -1.722724437713623047e-01
1.194285601377487183e-02 6.172729134559631348e-01 -3.031869605183601379e-02 -2.986855804920196533e-01 6.735553592443466187e-02 4.046849608421325684e-01 -3.773952722549438477e-01 -4.668676257133483887e-01
1.147116199135780334e-01 3.519025444984436035e-01 -1.083509027957916260e-01 -4.622760713100433350e-01 3.867308199405670166e-01 6.096833944320678711e-01 1.240979786962270737e-02 -3.407904803752899170e-01
-2.990761697292327881e-01 2.024652212858200073e-01 2.701613605022430420e-01 -4.792198836803436279e-01 4.276847243309020996e-01 -3.819297552108764648e-01 -6.418222188949584961e-02 4.837546348571777344e-01
-5.531007647514343262e-01 6.036092042922973633e-01 4.285992383956909180e-01 3.939183801412582397e-02 -9.744355827569961548e-02 2.449609488248825073e-01 1.356146186590194702e-01 2.378954142332077026e-01
-1.397168934345245361e-01 9.891673922538757324e-02 3.929837942123413086e-01 -1.582307517528533936e-01 6.207134723663330078e-01 2.798106670379638672e-01 7.420033216476440430e-02 5.675706267356872559e-01
2.374030947685241699e-01 8.646334409713745117e-01 -1.013215724378824234e-02 -2.762615084648132324e-01 2.640563547611236572e-01 1.718322783708572388e-01 2.833583578467369080e-02 -1.398958414793014526e-01
-1.084725931286811829e-01 3.847055435180664062e-01 1.377848628908395767e-02 -2.151282131671905518e-01 3.470766246318817139e-01 6.913754343986511230e-01 2.083734571933746338e-01 -3.897225260734558105e-01
-1.129079703241586685e-02 3.376969099044799805e-01 7.452598959207534790e-02 -3.486013412475585938e-01 4.236009716987609863e-01 5.588469505310058594e-01 2.525195479393005371e-01 -4.508241713047027588e-01
2.201997302472591400e-02 2.537961006164550781e-01 3.929242491722106934e-01 -3.326303511857986450e-02 5.854451060295104980e-01 3.385697603225708008e-01 1.467928588390350342e-01 5.483457446098327637e-01
-7.320683598518371582e-01 4.580135643482208252e-02 -2.069722265005111694e-01 -4.405422806739807129e-01 3.563266098499298096e-01 8.578370511531829834e-02 2.988286912441253662e-01 3.790976479649543762e-02
1.843731850385665894e-01 6.353293657302856445e-01 3.530012816190719604e-02 -4.811181426048278809e-01 3.120115399360656738e-01 2.740930020809173584e-01 2.110883295536041260e-01 -3.355681896209716797e-01
-8.195989131927490234e-01 3.229218721389770508e-01 1.070369333028793335e-01 -4.046766161918640137e-01 -2.058684378862380981e-01 -2.880244515836238861e-02 7.149993441998958588e-03 7.413818687200546265e-02
-6.042841672897338867e-01 3.533215522766113281e-01 4.069023430347442627e-01 -2.038317471742630005e-01 1.078949049115180969e-01 1.480739116668701172e-01 4.337724447250366211e-01 2.848890721797943115e-01
9.413530677556991577e-02 1.222882233560085297e-02 7.807332277297973633e-02 -4.041315913200378418e-01 5.899571776390075684e-01 4.792276620864868164e-01 -1.951554268598556519e-01 4.536263346672058105e-01
-8.102380484342575073e-02 5.837258100509643555e-01 2.013957798480987549e-01 -2.060212939977645874e-01 3.179237246513366699e-02 5.104365348815917969e-01 -2.464428097009658813e-01 -4.973975419998168945e-01
-1.241984665393829346e-01 6.316463351249694824e-01 -1.956661790609359741e-01 -1.058452352881431580e-01 2.589113116264343262e-01 3.067497313022613525e-01 -1.727552860975265503e-01 5.874814391136169434e-01
-4.645726084709167480e-01 1.601182073354721069e-01 3.146673738956451416e-01 -2.530032992362976074e-01 1.972061097621917725e-01 -4.436975810676813126e-03 -7.458708882331848145e-01 -1.657427474856376648e-02
-2.238050550222396851e-01 4.603475332260131836e-01 5.558218806982040405e-02 -5.248292684555053711e-01 2.269189357757568359e-01 -4.580685794353485107e-01 -4.370470046997070312e-01 -8.442254364490509033e-02
-2.269193679094314575e-01 4.233520627021789551e-01 -2.400694489479064941e-01 -1.294792443513870239e-01 2.710312008857727051e-01 4.972205162048339844e-01 -3.901649415493011475e-01 4.711345434188842773e-01
-7.452355027198791504e-01 2.295791059732437134e-01 8.409450203180313110e-02 -4.668005108833312988e-01 -1.340141799300909042e-02 1.603582054376602173e-01 3.290951550006866455e-01 -1.809558719396591187e-01
-2.402867972850799561e-01 5.161259174346923828e-01 -2.733061909675598145e-01 -1.567457988858222961e-02 1.347980946302413940e-01 5.327422022819519043e-01 -4.169916212558746338e-01 3.536487519741058350e-01
-3.272573351860046387e-01 1.463235318660736084e-01 2.868136167526245117e-01 6.526667624711990356e-02 5.481768250465393066e-01 3.146773576736450195e-01 -5.851736664772033691e-01 2.074190825223922729e-01
-4.382751286029815674e-01 2.576508522033691406e-01 -7.291937619447708130e-02 -6.411718726158142090e-01 2.154723256826400757e-01 -7.839513942599296570e-03 5.236499905586242676e-01 -6.643065065145492554e-02
-2.897745966911315918e-01 -7.507206499576568604e-02 1.404254138469696045e-01 -2.585641145706176758e-01 3.648135960102081299e-01 6.695594191551208496e-01 -7.670805603265762329e-02 4.863509535789489746e-01
-5.710262656211853027e-01 4.115899205207824707e-01 6.154106259346008301e-01 1.812482811510562897e-02 1.690561026334762573e-01 1.364845931529998779e-01 1.890823096036911011e-01 2.061650753021240234e-01
-5.684065818786621094e-01 5.504152551293373108e-02 -1.501752883195877075e-01 -6.143592596054077148e-01 3.702713251113891602e-01 -3.051372058689594269e-02 2.773192822933197021e-01 -2.428094446659088135e-01
-3.975121080875396729e-01 1.916626989841461182e-01 1.031341329216957092e-01 -4.615787267684936523e-01 5.547567605972290039e-01 -2.344120442867279053e-01 3.841520547866821289e-01 2.669858038425445557e-01
-9.730561077594757080e-02 3.557130396366119385e-01 -3.151204288005828857e-01 -1.837539672851562500e-01 5.917938947677612305e-01 5.425723195075988770e-01 -2.902075350284576416e-01 4.591606184840202332e-02
8.347085118293762207e-02 7.950390577316284180e-01 3.336317241191864014e-01 2.384058199822902679e-02 3.786963820457458496e-01 2.429555505514144897e-01 2.115135490894317627e-01 4.348132386803627014e-02
-1.135375127196311951e-01 4.411927759647369385e-01 -1.681222617626190186e-01 -2.179483920335769653e-01 3.286654353141784668e-01 6.567930579185485840e-01 2.552239596843719482e-01 -3.348945975303649902e-01
-2.738869190216064453e-01 3.368421494960784912e-01 2.872607409954071045e-01 -2.206601053476333618e-01 -5.415698140859603882e-02 7.273777723312377930e-01 -3.294999897480010986e-01 -1.993290930986404419e-01
-2.263254672288894653e-01 2.351563423871994019e-01 -2.727188356220722198e-02 -8.052416443824768066e-01 2.715296149253845215e-01 -2.218467742204666138e-01 3.385072052478790283e-01 8.239477872848510742e-02
3.007475435733795166e-01 2.481863349676132202e-01 -1.184918209910392761e-01 -5.271244049072265625e-01 5.133641362190246582e-01 3.716486394405364990e-01 -3.259221613407135010e-01 2.194615006446838379e-01
-3.717823326587677002e-01 1.562694311141967773e-01 3.964280188083648682e-01 -4.755290150642395020e-01 9.912814944982528687e-02 2.198975346982479095e-02 -6.298190355300903320e-01 2.170090079307556152e-01
-2.294521927833557129e-01 4.948856830596923828e-01 -4.560329616069793701e-01 -3.016128949820995331e-02 6.054894924163818359e-01 3.201566636562347412e-01 -1.510855853557586670e-01 -4.024073854088783264e-02
-4.213988184928894043e-01 2.854637205600738525e-01 -1.217395514249801636e-01 -7.115651369094848633e-01 2.324880361557006836e-01 -1.283523142337799072e-01 3.755338788032531738e-01 -9.075850993394851685e-02
-1.799228936433792114e-01 -1.389757692813873291e-01 1.417636722326278687e-01 -2.696917355060577393e-01 7.572471499443054199e-01 5.063003301620483398e-01 8.063865453004837036e-02 1.386255323886871338e-01
1.270906031131744385e-01 6.991170048713684082e-01 4.484425857663154602e-02 -3.481955528259277344e-01 1.265176981687545776e-01 4.890754818916320801e-01 1.380309760570526123e-01 -3.123753368854522705e-01
-3.896448016166687012e-01 -1.174842938780784607e-01 2.449575364589691162e-01 -8.700770139694213867e-02 7.292136549949645996e-01 2.090926170349121094e-01 -3.960541188716888428e-01 1.856575906276702881e-01
-2.341370284557342529e-02 2.883067429065704346e-01 1.910631805658340454e-01 -2.282325625419616699e-01 7.476953268051147461e-01 2.294428944587707520e-01 2.002019435167312622e-01 -4.194790422916412354e-01
1.750818341970443726e-01 7.987629175186157227e-01 6.032523140311241150e-02 -1.545298844575881958e-01 3.709928393363952637e-01 3.294881880283355713e-01 2.156367599964141846e-01 1.053951680660247803e-01
-5.980240702629089355e-01 1.001506522297859192e-01 4.839287325739860535e-02 -7.151970267295837402e-01 9.194462001323699951e-02 3.213784471154212952e-02 3.198993206024169922e-01 -8.164712786674499512e-02
9.771198779344558716e-02 6.507918238639831543e-01 -4.880085960030555725e-02 -2.929336428642272949e-01 3.909129202365875244e-01 3.017482757568359375e-01 4.846291542053222656e-01 -6.731127505190670490e-04
-3.420348763465881348e-01 2.373106032609939575e-01 3.089473545551300049e-01 -5.948000550270080566e-01 2.412549257278442383e-01 2.707801461219787598e-01 4.958339333534240723e-01 9.099257178604602814e-03
-7.497453689575195312e-01 3.168790340423583984e-01 3.623418509960174561e-01 -2.693679183721542358e-02 1.699140220880508423e-01 2.738405764102935791e-01 2.690335810184478760e-01 1.709212958812713623e-01
-1.221902817487716675e-01 5.727533102035522461e-01 -2.377666980028152466e-01 -1.195187047123908997e-01 5.971862077713012695e-01 1.331211179494857788e-01 4.025365412235260010e-01 -2.231978774070739746e-01
3.837478756904602051e-01 5.146844983100891113e-01 5.793672800064086914e-02 -6.409706473350524902e-01 1.654854565858840942e-01 2.638095021247863770e-01 -2.442844361066818237e-01 1.303133070468902588e-01
-2.350966185331344604e-01 5.518643856048583984e-01 1.955377906560897827e-01 -1.264006048440933228e-01 -1.293091475963592529e-01 6.353169679641723633e-01 -3.462226092815399170e-01 -2.138793617486953735e-01
1.854775249958038330e-01 3.697774708271026611e-01 -1.698410809040069580e-01 -2.956316769123077393e-01 5.898314118385314941e-01 4.580600261688232422e-01 -3.890727460384368896e-01 -5.933701619505882263e-02
-4.549924135208129883e-01 1.940479278564453125e-01 1.447407901287078857e-01 -6.114269495010375977e-01 4.050604104995727539e-01 -4.221282601356506348e-01 -1.755737699568271637e-03 1.351480484008789062e-01
1.325632482767105103e-01 8.314423561096191406e-01 1.725434213876724243e-01 5.811961367726325989e-02 4.137724936008453369e-01 1.781923770904541016e-01 -8.851061575114727020e-03 2.343992292881011963e-01
-6.260449886322021484e-01 2.848800830543041229e-02 4.360405728220939636e-02 -6.589559316635131836e-01 1.992598026990890503e-01 1.452721357345581055e-01 3.048332631587982178e-01 -1.319096684455871582e-01
-7.982954382896423340e-02 6.839280724525451660e-01 5.696236342191696167e-02 -1.643080078065395355e-02 6.514579057693481445e-01 7.603126112371683121e-03 1.088560298085212708e-01 -2.933431863784790039e-01
2.800790369510650635e-01 5.488879084587097168e-01 -1.807151436805725098e-01 -5.380367040634155273e-01 1.392856091260910034e-01 4.460395574569702148e-01 -2.734336853027343750e-01 7.084308564662933350e-02
-3.184404671192169189e-01 1.502638123929500580e-02 1.614551693201065063e-01 -1.030022744089365005e-02 5.436693429946899414e-01 4.997873604297637939e-01 -5.524151921272277832e-01 1.472067385911941528e-01
-1.127216368913650513e-01 5.345840454101562500e-01 -1.968572139739990234e-01 -1.816444545984268188e-01 1.639897525310516357e-01 3.121317028999328613e-01 -2.667964994907379150e-01 6.589894890785217285e-01
4.587821662425994873e-02 3.677909374237060547e-01 -3.603205829858779907e-02 -1.376418471336364746e-01 5.387366414070129395e-01 3.480747938156127930e-01 -5.458881855010986328e-01 3.646838963031768799e-01
-1.651325263082981110e-02 6.904490590095520020e-01 -3.105455823242664337e-02 -2.172413617372512817e-01 2.603150606155395508e-01 4.775232970714569092e-01 2.413394898176193237e-01 -3.475801646709442139e-01
4.801745340228080750e-02 8.490084409713745117e-01 -2.900017797946929932e-01 -1.473688185214996338e-01 3.125912547111511230e-01 1.209592893719673157e-01 -9.484424442052841187e-02 2.229810953140258789e-01
9.509477019309997559e-02 5.616635084152221680e-01 4.691003561019897461e-01 -4.900137186050415039e-01 -4.454139992594718933e-02 -4.912671446800231934e-02 -4.051668345928192139e-01 -2.162518799304962158e-01
1.425767093896865845e-01 5.318168997764587402e-01 2.783456742763519287e-01 -8.209767192602157593e-02 4.564155936241149902e-01 6.100757122039794922e-01 1.317796856164932251e-01 1.214612200856208801e-01
-3.685890138149261475e-01 2.535810768604278564e-01 3.682230412960052490e-01 -6.423594951629638672e-01 -2.506064176559448242e-01 2.342587113380432129e-01 3.561053574085235596e-01 8.445792645215988159e-02
-1.183168590068817139e-01 9.399300813674926758e-01 -2.510007321834564209e-01 -3.104289248585700989e-02 9.286677092313766479e-02 1.122658476233482361e-01 -1.113971136510372162e-02 1.312077939510345459e-01
1.473442912101745605e-01 1.876626610755920410e-01 7.164522409439086914e-01 -2.383666336536407471e-01 5.619377493858337402e-01 -6.474900990724563599e-02 -6.604111939668655396e-02 2.205037921667098999e-01
-6.421039104461669922e-01 4.184631705284118652e-01 5.497511029243469238e-01 -1.060259342193603516e-01 1.554829031229019165e-01 -2.059838175773620605e-01 1.031507626175880432e-01 1.479153037071228027e-01
3.172206282615661621e-01 2.409421801567077637e-01 -3.470307961106300354e-02 -7.170647978782653809e-01 3.907491266727447510e-01 8.569794893264770508e-02 -3.566869199275970459e-01 -1.966655701398849487e-01
-2.281894534826278687e-01 1.639541685581207275e-01 4.174527227878570557e-01 -3.686490654945373535e-01 3.840310871601104736e-02 5.035780668258666992e-01 -5.433953404426574707e-01 -2.460398823022842407e-01
-3.994592130184173584e-01 7.861224561929702759e-02 7.227132096886634827e-03 -6.698437333106994629e-01 4.227464497089385986e-01 -8.807482570409774780e-02 3.750874400138854980e-01 2.415514439344406128e-01
-8.643042445182800293e-01 1.825897246599197388e-01 2.631711959838867188e-01 -7.314516603946685791e-02 3.637102842330932617e-01 -9.815292805433273315e-02 -4.213886708021163940e-02 3.653811663389205933e-02
-7.436872273683547974e-02 4.603016376495361328e-01 -3.857213854789733887e-01 -2.424143701791763306e-01 7.007229924201965332e-01 2.277463525533676147e-01 -1.627997606992721558e-01 7.524107396602630615e-02
-6.033008694648742676e-01 6.043348461389541626e-02 -1.084523741155862808e-02 -6.373650431632995605e-01 1.841431111097335815e-01 1.864090859889984131e-01 3.784790039062500000e-01 -1.188313290476799011e-01
-7.522279769182205200e-02 2.969159185886383057e-01 -1.090371757745742798e-01 -3.254128992557525635e-01 1.391175482422113419e-02 6.072148084640502930e-01 -2.060814350843429565e-01 6.140251159667968750e-01
-5.456404685974121094e-01 1.705348789691925049e-01 7.593008875846862793e-02 -2.983417809009552002e-01 -3.663453087210655212e-02 7.230415940284729004e-01 -1.621449440717697144e-01 -1.673287749290466309e-01
-2.687577903270721436e-01 6.941615343093872070e-01 -7.625470310449600220e-02 -4.462071061134338379e-01 1.329591572284698486e-01 -4.362230896949768066e-01 -5.695569794625043869e-03 1.816381812095642090e-01
5.115377251058816910e-03 5.568946003913879395e-01 -1.696623414754867554e-01 -3.542915880680084229e-01 2.926842570304870605e-01 5.748288631439208984e-01 2.433425933122634888e-01 -2.454109787940979004e-01
1.672561615705490112e-01 4.252547621726989746e-01 -1.160424388945102692e-02 -2.392895966768264771e-01 5.969499349594116211e-01 1.761289983987808228e-01 -4.964597225189208984e-01 3.161433041095733643e-01
8.717164397239685059e-02 1.341453045606613159e-01 2.954888045787811279e-01 -8.751325011253356934e-01 -1.074518542736768723e-03 9.034105390310287476e-02 -2.916026413440704346e-01 1.674545556306838989e-01
-3.039161860942840576e-01 2.652522623538970947e-01 2.358946055173873901e-01 -7.076652646064758301e-01 2.777775228023529053e-01 -4.093929529190063477e-01 1.440631151199340820e-01 1.237841397523880005e-01
-6.055389642715454102e-01 3.996987938880920410e-01 5.755087733268737793e-01 2.137364633381366730e-02 1.325307339429855347e-01 -3.885756805539131165e-02 -1.465564370155334473e-01 3.183441460132598877e-01
-6.384393572807312012e-01 2.457994520664215088e-01 4.126370251178741455e-01 -1.879815012216567993e-02 3.322389125823974609e-01 2.478471398353576660e-01 3.944800198078155518e-01 1.842001527547836304e-01
-4.836930036544799805e-01 1.175102218985557556e-01 2.922344021499156952e-02 -5.361290574073791504e-01 -1.207783818244934082e-01 2.123001962900161743e-01 -5.734412670135498047e-01 2.746823728084564209e-01
5.064690858125686646e-02 3.070726990699768066e-01 -2.265304177999496460e-01 -1.825805604457855225e-01 7.559431195259094238e-01 3.228592276573181152e-01 -3.122057616710662842e-01 2.129061520099639893e-01
-6.398832798004150391e-01 4.897736012935638428e-01 5.649185180664062500e-01 7.063256949186325073e-02 8.883134275674819946e-02 1.532370317727327347e-02 -6.393023580312728882e-02 1.197352483868598938e-01
-6.394213438034057617e-01 2.600188851356506348e-01 5.027294158935546875e-01 -1.314882338047027588e-01 7.904766499996185303e-02 3.376185595989227295e-01 2.025823593139648438e-01 3.036940395832061768e-01
-1.751074492931365967e-01 7.084658145904541016e-01 -1.972488909959793091e-01 5.804792419075965881e-02 1.486570946872234344e-02 6.085854172706604004e-01 -1.922650486230850220e-01 1.325667351484298706e-01
-2.256811261177062988e-01 3.862439990043640137e-01 1.017264276742935181e-01 -4.875214993953704834e-01 4.212613403797149658e-01 -3.630651831626892090e-01 3.422158062458038330e-01 3.542160391807556152e-01
-1.562813371419906616e-01 3.276238739490509033e-01 3.325114250183105469e-01 3.799242665991187096e-03 7.527785897254943848e-01 2.100636214017868042e-01 2.546820640563964844e-01 -2.863484919071197510e-01
-1.630359739065170288e-01 4.433948397636413574e-01 4.016413390636444092e-01 -6.628797054290771484e-01 -3.145587742328643799e-01 6.499233096837997437e-02 -2.664787471294403076e-01 -4.373626783490180969e-02
3.310485184192657471e-01 4.539313614368438721e-01 -7.632246613502502441e-02 -4.177741110324859619e-01 5.557079315185546875e-01 2.143070995807647705e-01 -3.741144239902496338e-01 -9.639761596918106079e-02
-5.653921961784362793e-01 2.466016113758087158e-01 6.154567003250122070e-01 -1.937355399131774902e-01 1.268016248941421509e-01 2.589826881885528564e-01 2.725123763084411621e-01 2.139747589826583862e-01
-1.967396736145019531e-01 3.195754066109657288e-02 6.029379963874816895e-01 -3.109371066093444824e-01 1.189267262816429138e-01 6.877698898315429688e-01 8.316078037023544312e-02 7.726180553436279297e-02
-7.078040242195129395e-01 2.939314544200897217e-01 4.866476356983184814e-01 -2.116698771715164185e-01 2.803919650614261627e-02 -6.508550792932510376e-02 -1.496518552303314209e-01 3.218225240707397461e-01
-6.080971360206604004e-01 4.409989714622497559e-01 5.313390493392944336e-01 2.709768712520599365e-02 6.513473391532897949e-02 -5.941715091466903687e-03 -2.146566845476627350e-02 3.846344649791717529e-01
-7.477509975433349609e-02 4.178400039672851562e-01 -7.432933151721954346e-02 -1.088901050388813019e-02 6.431103348731994629e-01 2.593145072460174561e-01 -2.693167924880981445e-01 5.106942653656005859e-01
1.632581949234008789e-01 4.198793470859527588e-01 -1.241826713085174561e-01 -2.759862542152404785e-01 5.125150084495544434e-01 4.895828962326049805e-01 -3.992760479450225830e-01 -2.089835107326507568e-01
6.454690545797348022e-02 4.320161938667297363e-01 1.639608144760131836e-01 -5.164346098899841309e-01 1.338492333889007568e-01 4.605655670166015625e-01 6.058653444051742554e-02 -5.309433937072753906e-01
-1.350956857204437256e-01 7.621530443429946899e-02 4.056043326854705811e-01 -1.395262926816940308e-01 6.496102809906005859e-01 3.694335520267486572e-01 1.086956709623336792e-01 4.708168804645538330e-01
1.595900952816009521e-01 8.479742407798767090e-01 -2.743846476078033447e-01 -1.809589564800262451e-01 3.451002836227416992e-01 1.261127293109893799e-01 -2.374509163200855255e-02 1.089734584093093872e-01
-4.191606044769287109e-01 3.812528848648071289e-01 -5.074676871299743652e-02 -4.843128323554992676e-01 4.108583927154541016e-01 -4.969302415847778320e-01 -1.199587509036064148e-01 -1.080843582749366760e-01
1.856409311294555664e-01 6.818583011627197266e-01 -6.456220149993896484e-02 -4.791360199451446533e-01 2.151409536600112915e-01 2.328323125839233398e-01 3.912963867187500000e-01 -1.151426434516906738e-01
-3.253134191036224365e-01 3.713642060756683350e-02 -7.487322390079498291e-02 -6.438403576612472534e-02 7.821499705314636230e-01 2.889446318149566650e-01 -3.659273982048034668e-01 2.321432232856750488e-01
1.459206454455852509e-02 7.008357644081115723e-01 -7.468640059232711792e-02 -2.903726398944854736e-01 1.358422636985778809e-02 4.877491295337677002e-01 -2.199528664350509644e-01 -3.636743426322937012e-01
-1.679614186286926270e-01 5.482568144798278809e-01 2.548546791076660156e-01 -6.635733246803283691e-01 -3.775247335433959961e-01 3.520656144246459007e-03 1.091488376259803772e-01 1.071080192923545837e-01
-2.806473076343536377e-01 6.483368277549743652e-01 -2.772198021411895752e-01 -4.160100594162940979e-03 -5.512061342597007751e-02 6.201778054237365723e-01 -5.518448725342750549e-02 1.825495362281799316e-01
-2.011335194110870361e-01 4.088223278522491455e-01 -5.187118053436279297e-01 -1.162291988730430603e-01 5.751482844352722168e-01 3.674250841140747070e-01 -1.880406737327575684e-01 -9.318019449710845947e-02
-1.261744499206542969e-01 4.216555953025817871e-01 3.936412930488586426e-02 -5.200359970331192017e-03 8.347999453544616699e-01 1.642808765172958374e-01 4.016111418604850769e-02 -2.814569473266601562e-01
2.359427064657211304e-01 6.386116743087768555e-01 -2.714702486991882324e-01 -4.564677774906158447e-01 3.767458498477935791e-01 2.021107077598571777e-01 -2.610165476799011230e-01 -5.942484736442565918e-02
7.985842227935791016e-02 8.191558122634887695e-01 8.997476100921630859e-02 -1.764184236526489258e-01 2.440160214900970459e-01 3.511825799942016602e-01 1.201740726828575134e-01 -2.933814525604248047e-01
-1.568519026041030884e-01 -4.611854255199432373e-02 2.689550817012786865e-01 -1.731481701135635376e-01 5.817561745643615723e-01 5.182747840881347656e-01 -4.596011340618133545e-01 2.295021861791610718e-01
-7.491422295570373535e-01 1.424081772565841675e-01 -1.677016466856002808e-01 -4.021221995353698730e-01 2.882754206657409668e-01 1.513185352087020874e-01 3.310329020023345947e-01 -1.144430264830589294e-01
-3.157639410346746445e-03 5.770303606986999512e-01 -3.254905045032501221e-01 -4.199030622839927673e-02 6.531635522842407227e-01 1.819449365139007568e-01 -9.283002465963363647e-02 3.016200959682464600e-01
1.418073326349258423e-01 4.016280174255371094e-02 1.828004717826843262e-01 -9.350889921188354492e-01 7.797647267580032349e-02 9.966217726469039917e-02 -1.987574100494384766e-01 1.222823113203048706e-01
-1.508311629295349121e-01 4.583589732646942139e-01 3.863581418991088867e-01 -6.543876528739929199e-01 -3.011400401592254639e-01 2.155061624944210052e-02 -2.895643711090087891e-01 1.210953742265701294e-01
-5.148884654045104980e-01 1.847376823425292969e-01 -1.737606078386306763e-01 -6.706746816635131836e-01 2.589292228221893311e-01 -1.793657056987285614e-02 3.688825666904449463e-01 1.316213607788085938e-01
-4.787577986717224121e-01 -4.896267130970954895e-02 5.462881550192832947e-02 -5.662463307380676270e-01 2.476272881031036377e-01 8.867786079645156860e-02 -5.270134210586547852e-01 -3.128070235252380371e-01
-2.142026871442794800e-01 6.716182231903076172e-01 -2.041380256414413452e-01 8.981719613075256348e-02 9.326642006635665894e-02 6.349883079528808594e-01 -1.576624065637588501e-01 1.286100000143051147e-01
-5.642998814582824707e-01 2.021265029907226562e-01 1.064063906669616699e-01 -6.617574691772460938e-01 2.313934117555618286e-01 -3.643245697021484375e-01 7.189566642045974731e-02 -4.540917463600635529e-03
-7.039173841476440430e-01 8.512753248214721680e-02 -2.139213383197784424e-01 -5.644058585166931152e-01 3.012746870517730713e-01 -2.091056667268276215e-02 1.926806569099426270e-01 -6.788005679845809937e-02
-1.842701584100723267e-01 2.053245007991790771e-01 5.374232530593872070e-01 -2.956970632076263428e-01 3.043761849403381348e-01 5.506669878959655762e-01 1.099142059683799744e-01 3.737186491489410400e-01
-3.886005282402038574e-01 3.166431933641433716e-02 5.286605954170227051e-01 -2.700623273849487305e-01 3.282662332057952881e-01 5.737611651420593262e-01 1.129491478204727173e-01 2.141337841749191284e-01
-2.083980292081832886e-01 1.934253424406051636e-01 1.823357790708541870e-01 -8.134319186210632324e-01 3.066204786300659180e-01 -3.518331050872802734e-01 4.939891397953033447e-02 -6.321346759796142578e-02
3.905955702066421509e-02 1.842679232358932495e-01 1.502854526042938232e-01 -3.815686404705047607e-01 3.835226297378540039e-01 7.145695090293884277e-01 -5.583186447620391846e-02 -3.681343495845794678e-01
-8.426284044981002808e-02 4.798568785190582275e-01 -2.475369423627853394e-01 -8.987996727228164673e-02 3.126622140407562256e-01 5.165475010871887207e-01 -2.395138740539550781e-01 5.209014415740966797e-01
9.288816899061203003e-02 4.818706512451171875e-01 -2.760723233222961426e-01 -4.059559106826782227e-01 4.891737401485443115e-01 -3.126475214958190918e-02 -4.022763967514038086e-01 -3.406780958175659180e-01
2.002140432596206665e-01 1.702066212892532349e-01 9.337292611598968506e-02 -8.785206079483032227e-01 1.650726795196533203e-01 -2.507154643535614014e-02 -3.291741013526916504e-01 1.191384270787239075e-01
-7.427996397018432617e-01 2.636127769947052002e-01 3.142970204353332520e-01 -1.720083802938461304e-01 7.350600510835647583e-02 3.449071943759918213e-01 3.176993727684020996e-01 1.584002077579498291e-01
-3.445333242416381836e-01 2.022365778684616089e-01 3.533626496791839600e-01 4.281156510114669800e-02 3.299060165882110596e-01 6.294471621513366699e-01 -4.270417392253875732e-01 -1.621508151292800903e-01
-2.881716489791870117e-01 2.519786655902862549e-01 2.359150499105453491e-01 -4.352888464927673340e-01 -1.167753525078296661e-02 7.094161957502365112e-02 -7.612913846969604492e-01 1.536161899566650391e-01
1.257731914520263672e-01 5.984407663345336914e-01 2.862930595874786377e-01 -5.732185840606689453e-01 -1.289615184068679810e-01 1.160251051187515259e-01 -4.305765628814697266e-01 -4.176912363618612289e-03
-5.062568187713623047e-01 -1.808370836079120636e-02 2.793288230895996094e-01 -4.685888290405273438e-01 1.547206640243530273e-01 5.975925177335739136e-02 -6.196540594100952148e-01 1.851925104856491089e-01
-2.801078557968139648e-01 6.954481005668640137e-01 -8.355099707841873169e-02 -4.659965932369232178e-01 8.053869009017944336e-02 -4.312299191951751709e-01 -1.105392649769783020e-01 9.535849839448928833e-02
-4.703019559383392334e-01 -1.506767570972442627e-01 -2.815023958683013916e-01 -6.587635278701782227e-01 1.571677476167678833e-01 2.565175294876098633e-01 -3.838785588741302490e-01 -7.095101475715637207e-02
-1.141380369663238525e-01 2.339863777160644531e-01 1.873722672462463379e-01 -4.566782414913177490e-01 6.029756069183349609e-01 -3.697543740272521973e-01 1.432288321666419506e-03 4.338888525962829590e-01
-3.055537343025207520e-01 7.770654559135437012e-01 -3.774550855159759521e-01 9.625345468521118164e-02 1.971938461065292358e-01 3.071199059486389160e-01 -1.334627270698547363e-01 6.987783126533031464e-03
-4.066682159900665283e-01 3.729135096073150635e-01 -1.614478081464767456e-01 1.564956158399581909e-01 4.063750505447387695e-01 4.006044864654541016e-01 -4.559091031551361084e-01 3.339494466781616211e-01
-4.785422086715698242e-01 6.116682663559913635e-02 -1.564366221427917480e-01 2.461968921124935150e-02 7.003491520881652832e-01 3.997293710708618164e-01 -2.478155195713043213e-01 1.746205091476440430e-01
-4.376518130302429199e-01 1.075440421700477600e-01 6.497194617986679077e-02 -6.976090073585510254e-01 2.510529458522796631e-01 1.110388711094856262e-01 4.784425497055053711e-01 4.184531047940254211e-02
-4.821219015866518021e-03 2.597996294498443604e-01 1.546630263328552246e-01 -9.214802384376525879e-01 -8.911044150590896606e-02 2.918836660683155060e-02 7.792218774557113647e-02 2.111162096261978149e-01
-2.469828724861145020e-01 1.392142176628112793e-01 3.633357584476470947e-01 -3.380156457424163818e-01 3.355205431580543518e-02 5.608627796173095703e-01 -5.537366271018981934e-01 -2.259078472852706909e-01
-8.964668512344360352e-01 2.886040210723876953e-01 1.320352703332901001e-01 2.042782306671142578e-02 2.829495370388031006e-01 4.740521684288978577e-02 1.117539256811141968e-01 -2.019082196056842804e-02
-4.879075288772583008e-01 1.441719233989715576e-01 -6.377186626195907593e-02 -7.697867751121520996e-01 1.540360599756240845e-01 -2.823034822940826416e-01 -8.851231075823307037e-03 2.025376558303833008e-01
1.944641917943954468e-01 7.269296050071716309e-01 4.204028099775314331e-02 -3.799638748168945312e-01 3.622023463249206543e-01 1.330701559782028198e-01 2.421448826789855957e-01 -2.829924523830413818e-01
3.073843419551849365e-01 3.746133446693420410e-01 2.689989805221557617e-01 -7.332173585891723633e-01 2.056152075529098511e-01 1.126936152577400208e-01 -2.719486653804779053e-01 1.621051132678985596e-01
-3.354975283145904541e-01 2.479243725538253784e-01 -1.831812039017677307e-02 -6.304872035980224609e-01 3.724847137928009033e-01 -4.640587568283081055e-01 -1.454693228006362915e-01 2.299312055110931396e-01
8.009474724531173706e-02 6.378314495086669922e-01 2.794371843338012695e-01 -6.241082549095153809e-01 -3.018284440040588379e-01 3.983705490827560425e-02 2.409271150827407837e-02 1.609089523553848267e-01
-4.638712406158447266e-01 1.355205625295639038e-01 2.567711472511291504e-01 -4.144390225410461426e-01 -3.327981010079383850e-02 1.258347034454345703e-01 -5.507298111915588379e-01 4.566412270069122314e-01
-5.864958167076110840e-01 3.801830112934112549e-01 2.013770341873168945e-01 -5.410846471786499023e-01 1.449710573069751263e-03 -4.122218787670135498e-01 -8.829497545957565308e-02 -2.081370539963245392e-02
-4.006998836994171143e-01 1.462837308645248413e-01 1.833625882863998413e-01 -7.746484875679016113e-01 1.598223894834518433e-01 -8.514761179685592651e-02 3.636295497417449951e-01 1.389921754598617554e-01
2.513306140899658203e-01 2.964201867580413818e-01 -1.718721240758895874e-01 -4.685937166213989258e-01 5.419090986251831055e-01 4.421303272247314453e-01 -2.954033315181732178e-01 -1.531020104885101318e-01
-8.838808536529541016e-02 2.713845074176788330e-01 5.144758224487304688e-01 -7.065814733505249023e-01 -2.204325050115585327e-01 2.052997946739196777e-01 -9.641306102275848389e-02 2.335837632417678833e-01
-3.210679292678833008e-01 1.048580780625343323e-01 7.136255502700805664e-02 -7.526994347572326660e-01 4.039395451545715332e-01 -3.270917236804962158e-01 3.823570534586906433e-02 -2.065262347459793091e-01
-8.355400562286376953e-01 2.232279032468795776e-01 1.954156011343002319e-01 -3.024210929870605469e-01 3.789447993040084839e-02 2.520612180233001709e-01 2.370496988296508789e-01 -3.511894494295120239e-02
-3.714241683483123779e-01 8.553599566221237183e-02 1.198435481637716293e-02 -7.254052162170410156e-01 3.959745764732360840e-01 -3.465885519981384277e-01 -3.791679069399833679e-02 -2.236389815807342529e-01
-8.083954453468322754e-01 3.218894600868225098e-01 1.774268895387649536e-01 -3.180288374423980713e-01 1.096971929073333740e-01 -2.239342927932739258e-01 3.771265968680381775e-02 -2.160068899393081665e-01
-1.521803736686706543e-01 5.598223209381103516e-01 4.347019493579864502e-01 -5.944847464561462402e-01 -2.969732880592346191e-01 -1.115012168884277344e-01 -1.060452312231063843e-01 9.587030112743377686e-02
8.788690716028213501e-02 6.713993549346923828e-01 -3.742855489253997803e-01 -2.597391307353973389e-01 4.719946086406707764e-01 2.872231006622314453e-01 1.031175777316093445e-01 1.342968195676803589e-01
2.233014255762100220e-01 8.878124952316284180e-01 1.883807331323623657e-01 -1.431084573268890381e-01 1.865749210119247437e-01 2.327549308538436890e-01 3.781536966562271118e-02 1.246713176369667053e-01
-1.627251133322715759e-02 3.467968702316284180e-01 -1.601459980010986328e-01 -3.990180492401123047e-01 -5.924784019589424133e-02 5.336124300956726074e-01 -1.909434199333190918e-01 6.081883907318115234e-01
-5.461489558219909668e-01 1.088342145085334778e-01 -1.249225344508886337e-03 -5.754552483558654785e-01 -7.595824450254440308e-02 3.024561107158660889e-01 -3.845398724079132080e-01 -3.370546102523803711e-01
-3.109566867351531982e-01 1.774135045707225800e-02 2.534952461719512939e-01 4.730056971311569214e-02 7.144392728805541992e-01 5.221586823463439941e-01 -9.056710451841354370e-02 2.126465439796447754e-01
-6.181288361549377441e-01 6.944817304611206055e-02 -3.355494737625122070e-01 -4.333447217941284180e-01 4.700822532176971436e-01 7.445020973682403564e-02 2.934777438640594482e-01 7.947866804897785187e-03
-3.067015111446380615e-01 2.143596708774566650e-01 4.451294243335723877e-01 -6.808699667453765869e-02 2.530070245265960693e-01 6.908374428749084473e-01 -9.996282309293746948e-02 3.254941999912261963e-01
-3.139936923980712891e-01 2.563984692096710205e-01 2.545271515846252441e-01 -5.523337721824645996e-01 -3.591984882950782776e-02 5.149964243173599243e-02 -6.739787459373474121e-01 8.730055391788482666e-02
-7.151399850845336914e-01 4.329388737678527832e-01 4.994522631168365479e-01 -7.515260949730873108e-03 -2.070342004299163818e-02 1.686364263296127319e-01 -1.268406510353088379e-01 -8.169630169868469238e-02
7.894515246152877808e-02 6.741181612014770508e-01 1.773785650730133057e-01 -6.384613513946533203e-01 -2.732554376125335693e-01 2.557444944977760315e-02 1.213141977787017822e-01 1.009776964783668518e-01
-3.995964825153350830e-01 2.067126035690307617e-01 -3.053501546382904053e-01 -1.056642979383468628e-01 2.808992564678192139e-01 4.767495691776275635e-01 -4.249031841754913330e-01 4.543696045875549316e-01
-2.332650721073150635e-01 4.812859892845153809e-01 -1.702921241521835327e-01 -2.574753016233444214e-02 4.897469282150268555e-01 3.898886442184448242e-01 -2.957054674625396729e-01 4.527495205402374268e-01
-7.899004220962524414e-01 1.607037335634231567e-01 -1.019819304347038269e-01 -4.069034159183502197e-01 2.006392925977706909e-01 1.315498054027557373e-01 3.344867229461669922e-01 -6.941198557615280151e-02
-5.652545690536499023e-01 1.002667695283889771e-01 7.360052317380905151e-02 -7.781919836997985840e-01 7.412756234407424927e-02 -1.269879844039678574e-02 2.318980842828750610e-01 1.061828341335058212e-03
-8.418183922767639160e-01 2.473385185003280640e-01 1.956059783697128296e-02 -4.372359812259674072e-01 -7.136674970388412476e-02 5.991087853908538818e-02 1.385067552328109741e-01 -1.036386936902999878e-01
-4.745476245880126953e-01 2.071217447519302368e-01 3.616937622427940369e-02 -3.800853788852691650e-01 5.690283179283142090e-01 -4.798684120178222656e-01 -1.789640486240386963e-01 -6.078221835196018219e-03
4.133180901408195496e-02 4.051837623119354248e-01 5.788864195346832275e-02 -1.136333644390106201e-01 5.474069118499755859e-01 1.732814013957977295e-01 -5.881080627441406250e-01 3.772298395633697510e-01
-2.392509132623672485e-01 2.961760759353637695e-01 3.900038003921508789e-01 -2.316069900989532471e-01 -1.703649312257766724e-01 7.577952146530151367e-01 -2.042095959186553955e-01 -6.568512320518493652e-02
-3.828202188014984131e-01 -6.372325867414474487e-02 1.431450545787811279e-01 -1.254891753196716309e-01 2.912032902240753174e-01 7.737483978271484375e-01 -1.496623009443283081e-01 3.275137245655059814e-01
-4.499172568321228027e-01 2.811642885208129883e-01 -2.679287791252136230e-01 -2.139232307672500610e-02 3.996144235134124756e-01 3.214183747768402100e-01 -4.847780764102935791e-01 3.850535750389099121e-01
-2.150472626090049744e-02 6.244824528694152832e-01 -4.013215005397796631e-02 -9.555470198392868042e-02 3.247913420200347900e-01 3.828711509704589844e-01 -4.091582000255584717e-01 -4.234710037708282471e-01
-2.117268443107604980e-01 6.117941141128540039e-01 -9.269663691520690918e-02 -5.985245108604431152e-01 9.394443780183792114e-02 -4.263343811035156250e-01 -1.136805564165115356e-01 1.026924774050712585e-01
-3.238338828086853027e-01 6.970890164375305176e-01 -1.167766079306602478e-01 -4.340265393257141113e-01 9.018143266439437866e-02 -4.343436360359191895e-01 -5.557977780699729919e-02 8.547852933406829834e-02
-4.451206028461456299e-01 1.742186695337295532e-01 3.735225796699523926e-01 -1.083506420254707336e-01 -5.995547398924827576e-02 7.141928076744079590e-01 -3.127306699752807617e-01 -9.375566244125366211e-02
9.397767484188079834e-02 2.664666771888732910e-01 -1.482916772365570068e-01 -4.233736395835876465e-01 3.926974534988403320e-01 6.098930239677429199e-01 -3.455376327037811279e-01 -2.708337008953094482e-01
-2.819761037826538086e-01 5.361129716038703918e-02 1.138996481895446777e-01 -8.628022670745849609e-01 2.857854962348937988e-01 -2.549104988574981689e-01 7.230836898088455200e-02 9.128686040639877319e-02
-3.374088108539581299e-01 3.053219318389892578e-01 1.269090641289949417e-02 -1.950346380472183228e-01 2.120536416769027710e-01 3.876862525939941406e-01 -4.525199532508850098e-01 -5.955607891082763672e-01
-2.104575932025909424e-01 4.814788699150085449e-01 3.841805458068847656e-01 -4.605017602443695068e-01 -3.494160771369934082e-01 2.910924553871154785e-01 -3.740976750850677490e-01 -1.321121752262115479e-01
-4.938550591468811035e-01 6.776523590087890625e-02 -1.890351325273513794e-01 6.196714565157890320e-02 6.343719363212585449e-01 5.126526355743408203e-01 -1.863573789596557617e-01 1.094132438302040100e-01
2.829219102859497070e-01 5.881353020668029785e-01 -8.299387991428375244e-02 -5.987212061882019043e-01 -3.092038817703723907e-02 4.528439939022064209e-01 -5.167045444250106812e-02 -1.815082505345344543e-03
3.321159258484840393e-02 5.069873332977294922e-01 -2.558968067169189453e-01 -1.239057332277297974e-01 4.887787103652954102e-01 4.175644814968109131e-01 -4.922617673873901367e-01 7.374792546033859253e-02
5.190742388367652893e-02 5.305523872375488281e-01 3.876470327377319336e-01 -1.184294894337654114e-01 3.388980031013488770e-01 5.998083353042602539e-01 2.526947557926177979e-01 1.142260953783988953e-01
-7.399087548255920410e-01 1.747565716505050659e-01 1.497594416141510010e-01 -2.864707708358764648e-01 3.114598691463470459e-01 -3.367502391338348389e-01 -1.447033435106277466e-01 -2.935212254524230957e-01
3.539243042469024658e-01 5.718893408775329590e-01 -1.188979148864746094e-01 -6.326550245285034180e-01 2.648361027240753174e-01 1.770699322223663330e-01 -1.758124232292175293e-01 -2.981746010482311249e-02
-1.527931839227676392e-01 -1.002113241702318192e-02 -1.999896392226219177e-02 -2.943401932716369629e-01 5.490345358848571777e-01 6.508754491806030273e-01 3.061826527118682861e-01 -2.658800482749938965e-01
-1.537460088729858398e-01 9.197965264320373535e-02 -1.750312596559524536e-01 -3.072838783264160156e-01 2.165995240211486816e-01 6.617999672889709473e-01 -2.848716974258422852e-01 5.261139869689941406e-01
-1.481178253889083862e-01 5.084943771362304688e-01 2.290763705968856812e-01 -2.726179957389831543e-01 -6.793637573719024658e-02 5.210440754890441895e-01 -2.863628268241882324e-01 -4.843470454216003418e-01
1.275745183229446411e-01 6.059182286262512207e-01 3.133057057857513428e-01 -6.080919504165649414e-01 -1.036858782172203064e-01 4.976487904787063599e-02 -3.588661253452301025e-01 8.148313313722610474e-02
-2.349255681037902832e-01 -6.733308732509613037e-02 3.393820822238922119e-01 -3.234947025775909424e-01 5.592580437660217285e-01 4.740731790661811829e-02 -3.250685632228851318e-01 5.475041270256042480e-01
-8.336929678916931152e-01 3.440206348896026611e-01 1.740688108839094639e-03 -1.208875104784965515e-01 3.062658011913299561e-01 -1.785391718149185181e-01 4.837571829557418823e-02 -2.096993625164031982e-01
-6.495595723390579224e-02 7.450479269027709961e-01 -7.282158732414245605e-02 5.531803891062736511e-02 1.323023587465286255e-01 5.427375435829162598e-01 -3.330847620964050293e-01 9.647848457098007202e-02
5.263915285468101501e-02 6.224845647811889648e-01 -3.969497382640838623e-01 -3.431761562824249268e-01 4.077544212341308594e-01 9.902557730674743652e-02 -3.404316604137420654e-01 -2.060091793537139893e-01
-4.615741223096847534e-02 8.657321929931640625e-01 -2.216547280550003052e-01 -9.678386896848678589e-02 2.168176919221878052e-01 -1.347696632146835327e-01 1.341164950281381607e-02 3.528831899166107178e-01
-3.856707811355590820e-01 4.385180175304412842e-01 -2.581253647804260254e-01 7.826023548841476440e-02 3.367313444614410400e-01 4.116754829883575439e-01 -3.964873254299163818e-01 3.822824060916900635e-01
-4.151236712932586670e-01 2.372138351202011108e-01 5.207646489143371582e-01 -4.404509365558624268e-01 -1.635978370904922485e-01 4.119218289852142334e-01 3.305732011795043945e-01 2.206017635762691498e-02
-4.806846082210540771e-01 1.036039963364601135e-01 7.502929866313934326e-02 -4.754587411880493164e-01 -1.642186753451824188e-02 1.837060600519180298e-01 -6.665303111076354980e-01 -2.196308821439743042e-01
1.567033529281616211e-01 5.340476632118225098e-01 2.896556854248046875e-01 -7.479622364044189453e-01 -1.786929070949554443e-01 6.739759445190429688e-02 -1.005086228251457214e-01 -1.770988479256629944e-02
-7.751797139644622803e-02 2.699517607688903809e-01 1.763767302036285400e-01 -4.733434617519378662e-01 1.664931476116180420e-01 4.890058934688568115e-01 5.161369442939758301e-01 -3.642942607402801514e-01
-8.108492493629455566e-01 2.043991535902023315e-01 1.135555282235145569e-01 -4.338704943656921387e-01 1.092747598886489868e-01 -2.018075436353683472e-03 2.142392843961715698e-01 -2.043588012456893921e-01
-3.799732923507690430e-01 -1.880960911512374878e-02 4.030140936374664307e-01 -2.947387285530567169e-02 5.398881435394287109e-01 4.045974314212799072e-01 -4.861418008804321289e-01 2.157563716173171997e-02
-4.568849503993988037e-01 5.786444544792175293e-01 -5.496169626712799072e-02 -4.144065380096435547e-01 2.169073671102523804e-01 -4.683732390403747559e-01 -6.907436251640319824e-02 1.023696735501289368e-01
-2.982380986213684082e-01 1.299925595521926880e-01 5.237141847610473633e-01 1.181769594550132751e-01 6.378013491630554199e-01 1.830779463052749634e-01 -4.037697017192840576e-01 5.075112730264663696e-02
-9.691286832094192505e-02 8.206380009651184082e-01 -1.130471453070640564e-01 4.980560019612312317e-02 3.717909753322601318e-01 3.367227613925933838e-01 1.893104314804077148e-01 1.202148273587226868e-01
-2.054466158151626587e-01 5.689181089401245117e-01 -1.525816023349761963e-01 -5.561883449554443359e-01 1.316632777452468872e-01 -4.153023958206176758e-01 -1.688456833362579346e-01 2.884040772914886475e-01
-3.647234439849853516e-01 1.574835330247879028e-01 1.619755178689956665e-01 6.013036519289016724e-02 6.477746963500976562e-01 7.420594245195388794e-02 -5.370632410049438477e-01 3.142746686935424805e-01
-4.527080357074737549e-01 1.666205674409866333e-01 4.264438450336456299e-01 -1.646809279918670654e-01 1.679080426692962646e-01 5.614566206932067871e-01 2.660793960094451904e-01 3.795976042747497559e-01
-1.258086264133453369e-01 1.173750087618827820e-01 5.143126100301742554e-02 -1.731758862733840942e-01 3.577354848384857178e-01 7.152659296989440918e-01 -3.284000754356384277e-01 4.362726509571075439e-01
-4.554667770862579346e-01 5.327174663543701172e-01 -9.105995297431945801e-02 -3.734945058822631836e-01 3.156824111938476562e-01 -5.006917119026184082e-01 -8.183012157678604126e-02 6.267773360013961792e-02
9.500304609537124634e-02 2.395547628402709961e-01 7.018552422523498535e-01 -1.650274693965911865e-01 6.133658885955810547e-01 -4.950331151485443115e-02 1.455525308847427368e-02 1.867428719997406006e-01
-4.998898208141326904e-01 -1.551949698477983475e-02 2.909360229969024658e-01 -1.345408335328102112e-02 6.225217580795288086e-01 1.916659623384475708e-01 -3.570258617401123047e-01 3.366122841835021973e-01
1.640476137399673462e-01 5.872051119804382324e-01 2.749976217746734619e-01 -5.579646825790405273e-01 -4.034799709916114807e-02 1.097304467111825943e-02 -4.628732502460479736e-01 -1.591555327177047729e-01
-3.501438796520233154e-01 1.772718131542205811e-02 2.178966552019119263e-01 -6.987768411636352539e-02 4.893533885478973389e-01 6.844727993011474609e-01 1.636375859379768372e-02 3.412999808788299561e-01
-6.382719278335571289e-01 2.579830288887023926e-01 2.860231995582580566e-01 -1.337323039770126343e-01 -1.664089858531951904e-01 6.215858459472656250e-01 1.081933975219726562e-01 -2.435695938766002655e-02
5.265932157635688782e-02 6.511332392692565918e-01 2.079049199819564819e-01 3.880071267485618591e-02 4.252439439296722412e-01 5.680997967720031738e-01 1.426801234483718872e-01 6.778664141893386841e-02
4.117694497108459473e-02 7.528798580169677734e-01 1.134808734059333801e-01 1.533325761556625366e-02 5.460713505744934082e-01 1.388401240110397339e-01 3.132119178771972656e-01 -5.283205956220626831e-02
-3.598755896091461182e-01 3.779624700546264648e-01 3.464270830154418945e-01 -3.272033929824829102e-01 3.600136339664459229e-01 -3.737758696079254150e-01 3.757639825344085693e-01 3.000723719596862793e-01
-2.573919594287872314e-01 -1.517139375209808350e-01 3.475734591484069824e-01 -2.095560282468795776e-01 6.860771775245666504e-01 3.250203728675842285e-01 3.805337846279144287e-02 -4.101501107215881348e-01
-3.514086902141571045e-01 -3.315638005733489990e-02 2.929739058017730713e-01 -5.031422525644302368e-02 4.749485850334167480e-01 6.672739386558532715e-01 -9.293828159570693970e-03 3.407793343067169189e-01
-5.047029256820678711e-01 2.883397415280342102e-02 -1.126564443111419678e-01 -5.646139383316040039e-03 6.289579868316650391e-01 5.214476585388183594e-01 -2.517168819904327393e-01 -2.938017994165420532e-02
-8.512938618659973145e-01 3.071249723434448242e-01 2.574067413806915283e-01 4.216362535953521729e-02 2.842694818973541260e-01 -4.773684963583946228e-02 -5.334753543138504028e-02 1.643258780241012573e-01
-4.667808413505554199e-01 1.916597634553909302e-01 2.272964268922805786e-01 -4.812585711479187012e-01 4.346553087234497070e-01 -4.793517589569091797e-01 -1.757784187793731689e-01 1.118358522653579712e-01
-5.551159977912902832e-01 7.230123877525329590e-02 -2.746429443359375000e-01 -5.536231994628906250e-01 2.912882268428802490e-01 2.066262662410736084e-01 4.208615720272064209e-01 4.864709451794624329e-03
-4.603743851184844971e-01 -1.700169295072555542e-01 -9.439288079738616943e-02 -5.690641403198242188e-01 2.794061601161956787e-01 2.219410389661788940e-01 -4.223042428493499756e-01 -3.474754095077514648e-01
-4.457903802394866943e-01 -2.031587809324264526e-01 1.204647794365882874e-01 -6.620488166809082031e-01 2.922181487083435059e-01 6.814177334308624268e-02 -3.512200415134429932e-01 -3.062461018562316895e-01
1.124515980482101440e-01 3.912714719772338867e-01 -7.330080866813659668e-02 -3.784180581569671631e-01 7.293274253606796265e-02 7.010631561279296875e-01 -2.807433605194091797e-01 3.317567110061645508e-01
-7.922452092170715332e-01 4.177993237972259521e-01 3.130443692207336426e-01 -1.892842538654804230e-02 2.037855237722396851e-02 4.308143630623817444e-02 -2.212160378694534302e-01 -2.196096479892730713e-01
2.402229011058807373e-01 2.056212872266769409e-01 -2.068224549293518066e-01 -7.459237575531005859e-01 2.639405727386474609e-01 1.540732532739639282e-01 -3.470931053161621094e-01 2.948867380619049072e-01
-4.412789046764373779e-01 -4.689636174589395523e-03 7.898349314928054810e-02 -7.688946276903152466e-02 6.882184743881225586e-01 9.026197344064712524e-02 -3.319786190986633301e-01 4.484404027462005615e-01
-8.517338335514068604e-02 5.275880098342895508e-01 -2.674537478014826775e-03 -7.991708070039749146e-02 3.888940215110778809e-01 8.639372140169143677e-02 5.903356149792671204e-02 7.387930154800415039e-01
1.875129342079162598e-01 2.921001613140106201e-01 -3.072308301925659180e-01 -5.157937407493591309e-01 4.449909627437591553e-01 2.975063323974609375e-01 -4.790964722633361816e-01 -5.497349053621292114e-02
-3.544682562351226807e-01 -2.550388313829898834e-02 1.494308561086654663e-01 -6.314617395401000977e-02 3.701505064964294434e-01 7.590605616569519043e-01 -6.461013853549957275e-02 3.605912625789642334e-01
-2.413786649703979492e-01 4.407177269458770752e-01 -1.182605475187301636e-01 -5.207314491271972656e-01 1.597650796175003052e-01 -3.831964433193206787e-01 -3.716832995414733887e-01 3.896722197532653809e-01
-9.957523643970489502e-02 7.928737439215183258e-03 3.048882484436035156e-01 -6.923748850822448730e-01 1.328930556774139404e-01 3.709090873599052429e-02 -6.030400395393371582e-01 1.870526522397994995e-01
-4.663584530353546143e-01 1.601295769214630127e-01 -4.852716997265815735e-02 4.418645426630973816e-02 4.957671165466308594e-01 2.306066900491714478e-01 -4.899546802043914795e-01 4.621047377586364746e-01
-2.126044593751430511e-02 7.661420702934265137e-01 5.202276632189750671e-02 4.221758618950843811e-02 4.061009883880615234e-01 2.768381536006927490e-01 1.777609139680862427e-01 3.673271834850311279e-01
1.892800927162170410e-01 4.665876626968383789e-01 3.449618220329284668e-01 -8.509545028209686279e-02 6.128495931625366211e-01 -1.334345787763595581e-01 -3.438042104244232178e-01 3.296034932136535645e-01
2.413991540670394897e-01 2.648909687995910645e-01 -2.451181858777999878e-01 -6.024901270866394043e-01 4.269513785839080811e-01 3.306984305381774902e-01 -3.713330328464508057e-01 1.376396715641021729e-01
1.529051642864942551e-02 1.071391105651855469e-01 2.345645576715469360e-01 -9.437549114227294922e-01 6.486826390027999878e-02 -1.267290860414505005e-02 -1.725937724113464355e-01 9.184996783733367920e-02
-8.943802714347839355e-01 3.060299456119537354e-01 1.657636910676956177e-01 -3.752771019935607910e-02 2.097309231758117676e-01 -9.132230281829833984e-02 -1.064664125442504883e-01 -1.178203150629997253e-01
-2.823747396469116211e-01 1.755119487643241882e-02 3.210387825965881348e-01 -4.480333328247070312e-01 2.206860631704330444e-01 1.501106172800064087e-01 -6.701270341873168945e-01 3.095978498458862305e-01
-4.612524807453155518e-01 8.451191335916519165e-02 1.704664826393127441e-01 1.031226217746734619e-01 5.633344054222106934e-01 3.350613713264465332e-01 -5.571018457412719727e-01 2.088981308043003082e-02
-3.243317008018493652e-01 -7.579831033945083618e-02 4.648084938526153564e-01 -3.342202007770538330e-01 4.293983578681945801e-01 6.109835505485534668e-01 -6.017075851559638977e-02 -3.020262578502297401e-03
1.170072406530380249e-01 7.016728520393371582e-01 4.742942377924919128e-02 -3.083956427872180939e-02 4.699084162712097168e-01 4.945555627346038818e-01 1.082798540592193604e-01 1.167915984988212585e-01
1.962655186653137207e-01 5.802188515663146973e-01 3.896839320659637451e-01 -4.913711547851562500e-01 -2.028750628232955933e-02 3.264286816120147705e-01 -3.190924227237701416e-01 1.507961750030517578e-01
-7.837380170822143555e-01 1.516793072223663330e-01 -1.641209572553634644e-01 -3.271220326423645020e-01 2.358561158180236816e-01 1.882304102182388306e-01 3.140158653259277344e-01 -1.978354901075363159e-01
-4.039324223995208740e-01 3.994530439376831055e-01 5.020591020584106445e-01 -5.849577188491821289e-01 -2.787624895572662354e-01 6.170943006873130798e-02 3.001856245100498199e-02 -2.488465048372745514e-02
9.077531099319458008e-02 4.128392338752746582e-01 -1.518989652395248413e-01 -2.807601094245910645e-01 4.266742765903472900e-01 2.228609323501586914e-01 -5.706818774342536926e-02 6.960239410400390625e-01
-5.299341678619384766e-01 2.431677579879760742e-01 2.985845506191253662e-01 1.200913637876510620e-01 3.533082902431488037e-01 1.299581676721572876e-01 -5.857171416282653809e-01 2.677387893199920654e-01
-1.283688396215438843e-01 -1.309132296591997147e-02 5.358049273490905762e-01 -3.862158060073852539e-01 1.253254413604736328e-01 6.880296468734741211e-01 1.365421861410140991e-01 1.984071731567382812e-01
-6.696597337722778320e-01 1.949363350868225098e-01 3.067135512828826904e-01 -1.540192216634750366e-01 1.484456658363342285e-01 -2.260633185505867004e-02 -5.761757493019104004e-01 2.030640095472335815e-01
-5.563327074050903320e-01 -1.443868223577737808e-02 1.921021938323974609e-01 -4.143188893795013428e-01 9.924700111150741577e-02 4.567958712577819824e-01 -4.088588058948516846e-01 -3.099099695682525635e-01
-1.952467411756515503e-01 2.999389171600341797e-01 -2.007485032081604004e-01 -2.467093765735626221e-01 1.020254218019545078e-03 6.756704449653625488e-01 -1.219986081123352051e-01 5.471150279045104980e-01
3.140492141246795654e-01 2.264091372489929199e-01 -4.087217897176742554e-02 -6.205778121948242188e-01 5.020219087600708008e-01 2.854113876819610596e-01 -1.419806182384490967e-01 -3.311803638935089111e-01
-1.856521368026733398e-01 6.788045763969421387e-01 3.919894248247146606e-02 1.284842938184738159e-01 4.541556239128112793e-01 5.015342235565185547e-01 6.649750471115112305e-02 -1.565154790878295898e-01
2.417184561491012573e-01 2.663435041904449463e-01 7.347648143768310547e-01 -3.757314085960388184e-01 4.276646971702575684e-01 6.406520307064056396e-02 -1.276534795761108398e-02 -4.914760217070579529e-02
-3.019987940788269043e-01 4.562588930130004883e-01 9.080026298761367798e-03 -4.966552555561065674e-01 2.347819358110427856e-01 -4.487025737762451172e-01 -3.631202280521392822e-01 2.560524642467498779e-01
3.119109570980072021e-02 3.097044825553894043e-01 -2.521516196429729462e-02 -1.625412851572036743e-01 5.800287127494812012e-01 2.805134952068328857e-01 -5.618112087249755859e-01 3.811846971511840820e-01
-1.563923060894012451e-01 4.097794592380523682e-01 2.695998735725879669e-02 -1.984992772340774536e-01 2.509364485740661621e-01 6.682483553886413574e-01 4.852204117923974991e-03 -5.078828334808349609e-01
9.948690235614776611e-02 1.964045315980911255e-01 -1.615603566169738770e-01 -4.201761186122894287e-01 5.744770169258117676e-01 4.791438579559326172e-01 -3.710392415523529053e-01 -2.271679639816284180e-01
2.270709425210952759e-01 4.691268503665924072e-01 4.717044997960329056e-03 -6.610484719276428223e-01 5.511807277798652649e-02 4.410564303398132324e-01 3.184785321354866028e-02 -3.045790493488311768e-01
-1.859926134347915649e-01 1.697210967540740967e-01 5.133286118507385254e-01 -4.845749735832214355e-01 6.211084872484207153e-02 6.033810973167419434e-01 2.222096472978591919e-01 1.448402255773544312e-01
-3.707488179206848145e-01 -1.128765381872653961e-02 2.052743583917617798e-01 -9.129747748374938965e-03 6.690812110900878906e-01 4.584532380104064941e-01 -2.923029363155364990e-01 2.773205339908599854e-01
-8.402795344591140747e-02 7.947830557823181152e-01 -1.550811082124710083e-01 -2.244918495416641235e-01 1.066702678799629211e-01 2.670417129993438721e-01 -1.205076649785041809e-01 -4.354313611984252930e-01
-4.801270365715026855e-01 1.819421499967575073e-01 -2.674693167209625244e-01 -8.217561990022659302e-02 3.340177834033966064e-01 3.240507543087005615e-01 -3.755862712860107422e-01 5.481246113777160645e-01
3.585385680198669434e-01 5.437394380569458008e-01 -5.937616154551506042e-02 -4.067779779434204102e-01 5.176380872726440430e-01 5.994422733783721924e-02 -3.632408976554870605e-01 5.759471282362937927e-02
-2.504469640552997589e-02 2.742382586002349854e-01 -9.347139298915863037e-02 -3.972956165671348572e-02 8.405407667160034180e-01 1.520547866821289062e-01 -3.378243744373321533e-01 2.647569477558135986e-01
8.489435166120529175e-02 1.296747922897338867e-01 1.638920754194259644e-01 -5.857943892478942871e-01 3.331764638423919678e-01 4.802042841911315918e-01 2.313072681427001953e-01 -4.591907560825347900e-01
-5.013597011566162109e-01 3.456201851367950439e-01 2.684374153614044189e-01 -1.949570775032043457e-01 3.466498553752899170e-01 4.423694610595703125e-01 4.508297443389892578e-01 3.720215987414121628e-03
3.357021510601043701e-01 6.077806949615478516e-01 2.057458907365798950e-01 -5.729491114616394043e-01 -3.774932399392127991e-02 8.120817691087722778e-02 -3.730663061141967773e-01 -1.031026151031255722e-02
3.301008045673370361e-02 1.491546183824539185e-01 3.011882305145263672e-01 -5.456210970878601074e-01 1.911968141794204712e-01 5.951521992683410645e-01 1.664887666702270508e-01 -4.120263159275054932e-01
1.825082302093505859e-01 2.278218269348144531e-01 -1.305473688989877701e-02 -7.676621675491333008e-01 3.257630467414855957e-01 -9.777141362428665161e-02 -4.402407109737396240e-01 -1.257770955562591553e-01
-1.511653363704681396e-01 1.543539315462112427e-01 -3.388787508010864258e-01 -3.241248428821563721e-01 3.471484780311584473e-01 5.183211565017700195e-01 -4.291037321090698242e-01 4.001617133617401123e-01
-5.755773186683654785e-01 4.909791946411132812e-01 4.749302864074707031e-01 -2.356722950935363770e-01 3.587574511766433716e-02 -3.289276361465454102e-01 1.487576588988304138e-02 1.919586509466171265e-01
-3.983728289604187012e-01 4.041809141635894775e-01 5.660621523857116699e-01 -3.050003647804260254e-01 -1.095396056771278381e-01 3.753651082515716553e-01 -2.030369639396667480e-01 -2.652610540390014648e-01
-5.164255574345588684e-02 8.993282914161682129e-01 -1.353250592947006226e-01 7.377070188522338867e-02 3.908955752849578857e-01 5.185441300272941589e-02 5.505124572664499283e-03 9.627008438110351562e-02
-3.556720316410064697e-01 2.555008232593536377e-01 -3.073163926601409912e-01 9.511756896972656250e-02 6.579667925834655762e-01 4.017753005027770996e-01 -3.155459463596343994e-01 -1.039853990077972412e-01
-3.942000865936279297e-02 4.845289885997772217e-01 2.983625605702400208e-02 -4.907388091087341309e-01 -9.263457357883453369e-02 4.876759648323059082e-01 -1.950291097164154053e-01 -4.873577356338500977e-01
-4.664790034294128418e-01 1.989597529172897339e-01 3.295683860778808594e-01 -8.799716830253601074e-02 3.951403498649597168e-01 9.939647465944290161e-02 -6.576964259147644043e-01 1.669534444808959961e-01
-4.097425937652587891e-01 -1.366967856884002686e-01 3.583537787199020386e-02 -1.373696625232696533e-01 7.018173336982727051e-01 3.555863201618194580e-01 -8.742147684097290039e-02 4.082140326499938965e-01
-4.892985820770263672e-01 3.500145077705383301e-01 2.397446334362030029e-01 -6.289428472518920898e-01 9.821458160877227783e-02 -4.019791483879089355e-01 1.152821853756904602e-01 -2.251697145402431488e-02
-3.303691744804382324e-01 -2.919153869152069092e-02 3.118561208248138428e-01 -6.864074617624282837e-02 4.003193974494934082e-01 7.101268768310546875e-01 1.905246451497077942e-02 3.509124517440795898e-01
7.880982011556625366e-03 5.054080486297607422e-01 -6.959648430347442627e-02 -5.377007722854614258e-01 -1.763568818569183350e-01 5.510112643241882324e-01 -3.093981444835662842e-01 -1.417477130889892578e-01
-5.441654920578002930e-01 1.580395102500915527e-01 -5.654399842023849487e-02 1.735733263194561005e-02 3.897441029548645020e-01 3.558859825134277344e-01 -5.449667572975158691e-01 -3.160140216350555420e-01
-2.895183861255645752e-01 4.528475105762481689e-01 -1.233352571725845337e-01 -7.643785327672958374e-02 2.588909864425659180e-01 1.797131150960922241e-01 -3.428497314453125000e-01 6.878857612609863281e-01
1.293728202581405640e-01 4.387697875499725342e-01 5.682174861431121826e-02 -3.870992660522460938e-01 2.484574727714061737e-02 5.836644172668457031e-01 -5.409792661666870117e-01 6.106703728437423706e-02
-4.464769363403320312e-01 7.896232604980468750e-02 1.268059760332107544e-01 -5.189438462257385254e-01 -2.102156542241573334e-02 1.521642506122589111e-01 -6.512108445167541504e-01 2.477283626794815063e-01
-1.013908237218856812e-01 7.540984153747558594e-01 -2.311008796095848083e-02 2.881894074380397797e-02 4.033634066581726074e-01 3.858819901943206787e-01 1.180626749992370605e-01 3.068309128284454346e-01
-3.737203478813171387e-01 2.138894200325012207e-01 1.250011622905731201e-01 -7.191977500915527344e-01 2.979823946952819824e-01 -4.077613651752471924e-01 4.309035465121269226e-02 -1.574612706899642944e-01
-2.402377426624298096e-01 2.656479477882385254e-01 2.779672443866729736e-01 -7.577869892120361328e-01 2.300535440444946289e-01 -3.642012476921081543e-01 1.835147291421890259e-01 -3.106884099543094635e-02
-2.065517455339431763e-01 6.924927234649658203e-01 1.715839467942714691e-02 2.547449171543121338e-01 4.441425800323486328e-01 3.069711327552795410e-01 -3.208957612514495850e-01 -1.346584707498550415e-01
-5.714707970619201660e-01 4.309796690940856934e-01 1.531522125005722046e-01 -2.625000774860382080e-01 3.624920845031738281e-01 -4.823694527149200439e-01 -1.396519839763641357e-01 -1.083161309361457825e-01
2.842164039611816406e-01 7.164714336395263672e-01 2.959855794906616211e-01 -2.092748135328292847e-01 4.610701799392700195e-01 -6.584936380386352539e-02 -1.831322759389877319e-01 1.550063192844390869e-01
-3.859322369098663330e-01 4.158466160297393799e-01 1.929243206977844238e-01 -4.328739643096923828e-01 3.271470665931701660e-01 -5.194218754768371582e-01 -2.609691917896270752e-01 9.273007512092590332e-02
-1.328835636377334595e-01 5.946156978607177734e-01 -1.076469868421554565e-01 -6.404775381088256836e-02 4.481208696961402893e-02 7.229594588279724121e-01 -2.570495307445526123e-01 -1.494363993406295776e-01
-2.597056627273559570e-01 -2.737313322722911835e-02 9.685132652521133423e-02 -1.444121450185775757e-01 3.935948610305786133e-01 7.439263463020324707e-01 -2.407403737306594849e-01 3.677898049354553223e-01
-3.872891664505004883e-01 1.389661878347396851e-01 8.550271391868591309e-02 -6.494143009185791016e-01 4.067072868347167969e-01 -4.554611146450042725e-01 -1.608017086982727051e-01 5.415809154510498047e-02
-6.431627552956342697e-03 3.236918449401855469e-01 -1.580417603254318237e-01 -2.172891348600387573e-01 5.593083500862121582e-01 1.615298539400100708e-01 -5.887551903724670410e-01 3.707291781902313232e-01
-1.963488608598709106e-01 -7.202331721782684326e-02 2.560655474662780762e-01 -2.288776934146881104e-01 6.022282242774963379e-01 3.165831863880157471e-01 -5.204661488533020020e-01 3.232899606227874756e-01
1.494998186826705933e-01 5.300198793411254883e-01 2.796667814254760742e-01 -5.161147117614746094e-01 -1.177435144782066345e-01 2.067825794219970703e-01 -5.242668986320495605e-01 -1.437448412179946899e-01
-5.022535920143127441e-01 2.356984168291091919e-01 1.935676932334899902e-01 -6.873505711555480957e-01 8.762692660093307495e-02 -6.308738142251968384e-02 4.088321626186370850e-01 5.887306481599807739e-02
1.012927964329719543e-01 5.391199588775634766e-01 3.966231644153594971e-01 -7.108566164970397949e-02 4.224003255367279053e-01 5.358603000640869141e-01 2.492558658123016357e-01 9.502430260181427002e-02
1.617456674575805664e-01 3.583553135395050049e-01 -1.729460060596466064e-01 -6.150723099708557129e-01 2.951078116893768311e-01 3.822391033172607422e-01 -1.174401268362998962e-01 -4.361282885074615479e-01
-2.377519756555557251e-01 3.494427502155303955e-01 5.644377470016479492e-01 -5.262212753295898438e-01 -2.680709958076477051e-01 3.100755214691162109e-01 -2.386604994535446167e-01 2.995462529361248016e-02
-1.962700784206390381e-01 4.871599674224853516e-01 7.495781034231185913e-02 -5.684521794319152832e-01 2.118279635906219482e-01 -4.616550505161285400e-01 -3.557349443435668945e-01 1.041768044233322144e-01
-2.898641526699066162e-01 1.496369391679763794e-01 5.832638740539550781e-01 -1.008264049887657166e-01 3.530683517456054688e-01 4.337155818939208984e-01 2.674325704574584961e-01 3.986705839633941650e-01
-7.281464338302612305e-01 2.106178998947143555e-01 3.763555586338043213e-01 -1.615372151136398315e-01 4.112980961799621582e-01 -2.961689829826354980e-01 2.424694225192070007e-02 1.533304527401924133e-02
1.688115894794464111e-01 3.762913048267364502e-01 2.481838315725326538e-01 -2.190697789192199707e-01 3.612449169158935547e-01 7.659977078437805176e-01 5.083091184496879578e-02 -2.206013910472393036e-02
-8.369837403297424316e-01 1.287530660629272461e-01 2.110953330993652344e-01 -3.514974117279052734e-01 1.453677266836166382e-01 -1.296510100364685059e-01 -2.158088237047195435e-01 -1.739386618137359619e-01
-4.365529716014862061e-01 2.448142617940902710e-01 -1.298462226986885071e-02 -4.144817590713500977e-01 5.602109432220458984e-01 -4.818188548088073730e-01 -1.402699947357177734e-01 -1.089151725172996521e-01
-5.637199282646179199e-01 3.571460247039794922e-01 -9.763246029615402222e-02 8.447854220867156982e-02 3.304786682128906250e-01 2.600766420364379883e-01 -4.364353418350219727e-01 -4.131175279617309570e-01
-7.926274538040161133e-01 3.075433075428009033e-01 1.905903369188308716e-01 1.903107911348342896e-01 4.203821718692779541e-01 3.552291542291641235e-02 1.290394458919763565e-02 1.626852005720138550e-01
-1.308635324239730835e-01 2.112945467233657837e-01 2.780303657054901123e-01 -3.653112947940826416e-01 2.651890926063060760e-02 7.731734514236450195e-01 -3.498142659664154053e-01 -8.127534389495849609e-02
-3.643384873867034912e-01 1.267912089824676514e-01 1.313671618700027466e-01 3.587159886956214905e-02 8.014950752258300781e-01 4.288502037525177002e-01 -3.086167201399803162e-02 7.333485037088394165e-02
-5.044599995017051697e-02 7.057435512542724609e-01 8.107807487249374390e-02 1.040344610810279846e-01 4.444477558135986328e-01 8.120798319578170776e-02 4.714414477348327637e-02 5.250077843666076660e-01
-1.429861932992935181e-01 4.813311994075775146e-01 9.701515734195709229e-02 -2.530952394008636475e-01 -5.299298465251922607e-02 6.424777507781982422e-01 -3.508712053298950195e-01 -3.683878481388092041e-01
-1.620229929685592651e-01 2.003157734870910645e-01 5.635123848915100098e-01 -7.182590961456298828e-01 -1.687519848346710205e-01 1.883514374494552612e-01 -1.675495058298110962e-01 -9.029626101255416870e-02
-3.988689780235290527e-01 6.499607861042022705e-02 3.474545180797576904e-01 -4.637791514396667480e-01 2.364109642803668976e-02 1.028565466403961182e-01 -5.600404143333435059e-01 4.196183979511260986e-01
-4.856156110763549805e-01 5.395434498786926270e-01 -7.386936247348785400e-02 1.886603087186813354e-01 2.585089504718780518e-01 3.914371430873870850e-01 -3.995532393455505371e-01 -2.287536412477493286e-01
-1.492151319980621338e-01 3.224641084671020508e-01 5.908222198486328125e-01 -6.027163267135620117e-01 -1.993178576231002808e-01 1.716060489416122437e-01 -2.821280658245086670e-01 -1.124337166547775269e-01
-8.357062935829162598e-02 3.706002831459045410e-01 2.119850218296051025e-01 -1.186726838350296021e-01 5.793174505233764648e-01 3.444529771804809570e-01 8.228781819343566895e-02 -5.793296694755554199e-01
-5.877350568771362305e-01 1.591807976365089417e-02 3.433965146541595459e-01 -5.723733305931091309e-01 -2.797124721109867096e-02 1.350800413638353348e-02 -3.689482808113098145e-01 2.677572071552276611e-01
2.197300642728805542e-01 7.484011054039001465e-01 1.964149177074432373e-01 -1.910958290100097656e-01 3.076776564121246338e-01 4.316827058792114258e-01 1.852139383554458618e-01 3.461700677871704102e-02
-2.923925518989562988e-01 -1.473694145679473877e-01 3.902008831501007080e-01 -1.787239611148834229e-01 5.301986336708068848e-01 5.905481576919555664e-01 2.222147397696971893e-02 2.797114551067352295e-01
-1.259969323873519897e-01 6.053156852722167969e-01 -3.664994239807128906e-01 -4.372707903385162354e-01 -7.268074899911880493e-02 2.225325256586074829e-01 -4.871634244918823242e-01 7.658347487449645996e-03
1.464036554098129272e-01 5.357356071472167969e-01 3.273102641105651855e-01 -4.883477985858917236e-01 -2.327314466238021851e-01 4.063163101673126221e-01 -3.211073577404022217e-01 1.535282284021377563e-01
2.810718417167663574e-01 3.624998331069946289e-01 4.167633950710296631e-01 -2.227147668600082397e-01 6.002821326255798340e-01 -1.815253496170043945e-01 -1.441383063793182373e-01 3.901703655719757080e-01
-3.613222241401672363e-01 8.779335767030715942e-02 2.036537230014801025e-01 -7.751402854919433594e-01 1.607713401317596436e-01 -2.880092561244964600e-01 -3.138805925846099854e-01 -1.100152805447578430e-01
-7.482053339481353760e-02 2.693383097648620605e-01 5.055453777313232422e-01 -7.188100814819335938e-01 -1.250198185443878174e-01 1.503880918025970459e-01 -3.234506547451019287e-01 -8.202284574508666992e-02
8.067777007818222046e-02 3.979375660419464111e-01 6.146415472030639648e-01 -7.899297773838043213e-02 5.660846829414367676e-01 -1.169458031654357910e-01 -2.365807592868804932e-01 2.470101714134216309e-01
-5.914797186851501465e-01 3.609986603260040283e-01 -7.101596891880035400e-02 9.166367352008819580e-02 2.473439276218414307e-01 3.355540335178375244e-01 -4.698090553283691406e-01 -3.344998061656951904e-01
-9.251387417316436768e-02 6.309649944305419922e-01 -1.280321478843688965e-01 1.689996384084224701e-02 2.233093827962875366e-01 6.523701548576354980e-01 -3.079972565174102783e-01 -7.956403493881225586e-02
-2.926747500896453857e-01 6.429891586303710938e-01 -2.091297060251235962e-01 2.728277742862701416e-01 5.451416969299316406e-01 2.365615516901016235e-01 -1.550155282020568848e-01 -7.460264861583709717e-02
-5.648050904273986816e-01 5.445163846015930176e-01 5.664128065109252930e-01 1.215129271149635315e-01 1.081734970211982727e-01 7.067932281643152237e-03 -1.891004741191864014e-01 3.738884255290031433e-02
-5.508129000663757324e-01 3.743183612823486328e-01 -2.409799769520759583e-02 -3.054262399673461914e-01 4.274421632289886475e-01 -4.902975261211395264e-01 -1.947973072528839111e-01 -3.975732252001762390e-02
-2.986783385276794434e-01 1.734312176704406738e-01 -3.291136622428894043e-01 -8.793832361698150635e-02 7.121562361717224121e-01 2.307765781879425049e-01 -4.075154364109039307e-01 -1.953737884759902954e-01
2.360807359218597412e-01 6.818639636039733887e-01 -2.688624858856201172e-01 -6.148270368576049805e-01 1.296332180500030518e-01 3.594316542148590088e-02 -3.125170618295669556e-02 -9.977424144744873047e-02
-2.492256015539169312e-01 -1.150361299514770508e-01 -9.488839656114578247e-02 -3.786668479442596436e-01 2.704884707927703857e-01 7.652582526206970215e-01 -2.020975947380065918e-01 2.695058286190032959e-01
2.406606674194335938e-01 2.921789884567260742e-01 1.620142012834548950e-01 -6.273270249366760254e-01 1.380225270986557007e-01 4.265256524085998535e-01 -4.574585855007171631e-01 -1.633504182100296021e-01
-1.936337351799011230e-01 4.236295521259307861e-01 -7.749006617814302444e-03 -3.921258747577667236e-01 4.361771941184997559e-01 -4.429406523704528809e-01 -2.886670827865600586e-01 3.993064761161804199e-01
-5.301334857940673828e-01 -1.672980785369873047e-01 -9.675175696611404419e-02 -6.569846272468566895e-01 1.808737516403198242e-01 1.734219491481781006e-01 -3.954033255577087402e-01 -1.756295561790466309e-01
-6.688982248306274414e-01 1.771588623523712158e-01 5.700941681861877441e-01 1.065820008516311646e-01 2.677330970764160156e-01 2.382958680391311646e-01 -2.064006477594375610e-01 -1.172849163413047791e-01
-8.096220344305038452e-02 6.574751138687133789e-01 -1.342348605394363403e-01 -1.554097235202789307e-01 9.874936193227767944e-02 4.769009351730346680e-01 8.180727064609527588e-02 5.245207548141479492e-01
-7.024478912353515625e-01 3.224148452281951904e-01 -7.579379528760910034e-02 -5.036156773567199707e-01 2.680823802947998047e-01 -2.373946309089660645e-01 1.123834401369094849e-02 -1.220310553908348083e-01
-2.257029116153717041e-01 8.226912617683410645e-01 -1.663322895765304565e-01 1.184229254722595215e-01 2.787947058677673340e-01 3.507097363471984863e-01 -1.060792505741119385e-01 -1.362724304199218750e-01
8.193676173686981201e-02 2.169216573238372803e-01 6.002041101455688477e-01 -7.209265232086181641e-01 9.385161101818084717e-02 -1.192911900579929352e-02 -2.393247187137603760e-01 -4.972274880856275558e-03
-3.966930881142616272e-02 4.016359150409698486e-01 -4.709228128194808960e-02 -3.358549177646636963e-01 3.409012556076049805e-01 6.528173089027404785e-01 2.756398022174835205e-01 -3.220832943916320801e-01
-2.885803580284118652e-01 3.757688999176025391e-01 1.784619837999343872e-01 -2.468888908624649048e-01 -2.447804361581802368e-01 7.053370475769042969e-01 -3.383742868900299072e-01 -1.039301753044128418e-01
-5.949298739433288574e-01 6.956071406602859497e-02 5.290957093238830566e-01 -4.330855906009674072e-01 -1.397814005613327026e-01 3.855091929435729980e-01 5.600263923406600952e-02 -4.921273142099380493e-02
-2.323615103960037231e-01 1.805422753095626831e-01 1.947608739137649536e-01 -1.915493309497833252e-01 5.330467820167541504e-01 6.058155745267868042e-02 -3.913685679435729980e-01 6.307228803634643555e-01
1.665493845939636230e-01 1.785088181495666504e-01 3.849503099918365479e-01 -8.354729413986206055e-01 1.028663441538810730e-01 -1.246980950236320496e-02 -2.810448110103607178e-01 6.686477363109588623e-02
3.535654023289680481e-02 7.495288848876953125e-01 -3.148427605628967285e-01 -3.109994828701019287e-01 -1.210817396640777588e-01 4.183505773544311523e-01 -8.650656789541244507e-02 2.096386551856994629e-01
-4.571077823638916016e-01 1.015950813889503479e-01 3.791278898715972900e-01 9.217345714569091797e-02 5.786946415901184082e-01 2.825826108455657959e-01 -4.621124267578125000e-01 -1.444703340530395508e-02
1.156887784600257874e-01 2.494152933359146118e-01 -1.186650320887565613e-01 -4.286951720714569092e-01 5.840706229209899902e-01 4.772165715694427490e-01 -3.085506707429885864e-02 -3.958802223205566406e-01
5.547804757952690125e-02 3.972896933555603027e-01 -1.288681030273437500e-01 -8.800528943538665771e-02 4.925129115581512451e-01 6.117959022521972656e-01 -4.347773194313049316e-01 9.400411695241928101e-02
-1.979693621397018433e-01 3.958006501197814941e-01 -3.287115097045898438e-01 3.277805075049400330e-02 6.078727245330810547e-01 5.250993371009826660e-01 -2.139739394187927246e-01 6.325405836105346680e-02
-4.861641824245452881e-01 1.579250693321228027e-01 3.195044696331024170e-01 1.860573589801788330e-01 5.478852391242980957e-01 2.426548153162002563e-01 -4.449382424354553223e-01 2.120712399482727051e-01
-1.701068133115768433e-01 -2.460409887135028839e-02 4.118192195892333984e-01 -4.547267854213714600e-01 5.906805023550987244e-02 7.543101310729980469e-01 -4.939980059862136841e-02 1.384691894054412842e-01
-1.271262019872665405e-01 3.205293715000152588e-01 1.906171441078186035e-02 -3.068452477455139160e-01 9.130451083183288574e-02 7.817420959472656250e-01 -1.011203229427337646e-01 -3.961061537265777588e-01
-3.253162205219268799e-01 6.726625561714172363e-01 -2.493634670972824097e-01 9.311520308256149292e-02 5.704166889190673828e-01 2.369246818125247955e-02 -1.029702201485633850e-01 1.852089166641235352e-01
-4.367324411869049072e-01 2.149679064750671387e-01 -4.823424220085144043e-01 1.034340541809797287e-02 6.778478026390075684e-01 1.974039673805236816e-01 -1.649979799985885620e-01 -6.798647344112396240e-02
-8.077523708343505859e-01 3.873594999313354492e-01 8.936227113008499146e-02 1.732033938169479370e-01 3.920021653175354004e-01 -5.759390816092491150e-02 2.126287110149860382e-02 4.548566043376922607e-02
-5.317264795303344727e-01 -1.127437427639961243e-01 -1.610938012599945068e-01 -1.176851987838745117e-01 5.779289603233337402e-01 5.670058131217956543e-01 -8.281183242797851562e-02 4.898551478981971741e-02
1.918407157063484192e-02 7.021272182464599609e-01 1.068314611911773682e-01 -1.743232011795043945e-01 5.279985666275024414e-01 1.397953927516937256e-02 3.438525199890136719e-01 -2.600679099559783936e-01
9.938459098339080811e-02 4.106252789497375488e-01 5.135404467582702637e-01 -5.785018801689147949e-01 -8.335231989622116089e-02 1.873254925012588501e-01 -3.772417902946472168e-01 -1.969049572944641113e-01
3.651176393032073975e-02 9.001310914754867554e-02 7.461029887199401855e-01 -6.094946265220642090e-01 1.467067450284957886e-01 1.782217919826507568e-01 -9.486556798219680786e-02 1.121885795146226883e-02
-2.984193563461303711e-01 1.416779458522796631e-01 -2.987966500222682953e-02 9.518308937549591064e-02 8.786585927009582520e-01 1.884873360395431519e-01 -1.376650333404541016e-01 2.332394123077392578e-01
1.903357356786727905e-01 5.048196911811828613e-01 -1.412274241447448730e-01 -4.209545254707336426e-01 2.944700121879577637e-01 6.040565967559814453e-01 -2.356076538562774658e-01 -6.836447119712829590e-02
-1.456752419471740723e-01 1.894956082105636597e-01 7.167126536369323730e-01 -3.872482851147651672e-02 5.954450368881225586e-01 -1.522431075572967529e-01 -1.724734604358673096e-01 1.421749591827392578e-01
1.015267968177795410e-01 8.403272628784179688e-01 2.450514733791351318e-01 -2.798810899257659912e-01 3.431313335895538330e-01 -7.718934118747711182e-02 -1.222935914993286133e-01 -8.065736293792724609e-02
-1.686833612620830536e-02 -1.184616312384605408e-01 3.417366147041320801e-01 -8.272140622138977051e-01 1.847839504480361938e-01 3.513979613780975342e-01 1.633339971303939819e-01 1.765923947095870972e-02
-1.283590346574783325e-01 9.242510795593261719e-02 6.397544145584106445e-01 -5.413651093840599060e-02 3.529030978679656982e-01 5.936958193778991699e-01 1.340520679950714111e-01 2.603454887866973877e-01
-1.166238337755203247e-01 9.980925917625427246e-02 1.812184751033782959e-01 -5.584373474121093750e-01 2.699106037616729736e-01 8.493313193321228027e-02 -6.296342611312866211e-01 3.940050005912780762e-01
-7.603123188018798828e-01 4.542985856533050537e-01 3.643139898777008057e-01 9.332020580768585205e-02 1.155040264129638672e-01 1.235444657504558563e-02 -2.275792956352233887e-01 -9.390781819820404053e-02
9.205577522516250610e-02 5.979710817337036133e-01 6.456974744796752930e-01 -4.420825093984603882e-02 3.956474959850311279e-01 -7.828377932310104370e-02 -1.307220607995986938e-01 1.879448592662811279e-01
-4.600140452384948730e-01 2.292606979608535767e-01 1.444018334150314331e-01 -2.481099218130111694e-01 -5.505136772990226746e-02 5.921823382377624512e-01 -4.408006966114044189e-01 -3.246544301509857178e-01
4.478282853960990906e-02 1.598522365093231201e-01 3.121720859780907631e-03 -4.469032883644104004e-01 4.874156713485717773e-01 5.340164899826049805e-01 -1.899484097957611084e-01 -4.624732732772827148e-01
-4.827839136123657227e-01 -7.661663740873336792e-02 4.005922004580497742e-02 -2.801392674446105957e-01 5.002181529998779297e-01 6.166117191314697266e-01 -2.128375768661499023e-01 -7.237980514764785767e-02
2.984866201877593994e-01 3.450609743595123291e-01 1.935805976390838623e-01 -7.549111843109130859e-01 6.987912952899932861e-02 2.465237528085708618e-01 -3.111389577388763428e-01 1.483570784330368042e-01
1.207876279950141907e-01 3.235499262809753418e-01 2.777260541915893555e-01 -2.926121354103088379e-01 4.540798664093017578e-01 6.476434469223022461e-01 1.371843814849853516e-01 -2.711498141288757324e-01
-1.278671771287918091e-01 4.344321191310882568e-01 -5.363119244575500488e-01 -2.454031854867935181e-01 3.985136151313781738e-01 3.807196617126464844e-01 -3.785533308982849121e-01 1.507604611106216908e-03
-1.264877617359161377e-01 3.721891045570373535e-01 -7.836940698325634003e-03 -8.779364079236984253e-02 4.587254524230957031e-01 6.902619004249572754e-01 3.285165429115295410e-01 -2.071071863174438477e-01
-3.838667571544647217e-01 -2.343302518129348755e-01 3.367154598236083984e-01 -2.172213047742843628e-01 4.722398221492767334e-01 6.086748838424682617e-01 -1.360273212194442749e-01 -1.586643457412719727e-01
-1.288516521453857422e-01 5.996039509773254395e-01 1.404794771224260330e-02 -2.266807556152343750e-01 1.467364430427551270e-01 4.912286102771759033e-01 5.932883545756340027e-02 -5.531127452850341797e-01
2.631979584693908691e-01 2.878236770629882812e-01 6.162713170051574707e-01 -3.709764480590820312e-01 4.050260782241821289e-01 -1.063216552138328552e-01 -1.530758738517761230e-01 3.628883361816406250e-01
-2.492665052413940430e-01 -7.340311259031295776e-02 2.148541659116744995e-01 -2.071305364370346069e-01 5.612298250198364258e-01 5.952486991882324219e-01 1.169368810951709747e-02 4.171044826507568359e-01
2.232688516378402710e-01 1.574293673038482666e-01 -1.046195179224014282e-01 -7.371250391006469727e-01 3.665205836296081543e-01 4.133763611316680908e-01 -4.100793600082397461e-02 -2.533167600631713867e-01
8.360956609249114990e-02 6.994001865386962891e-01 4.472599029541015625e-01 -3.657341599464416504e-01 -2.422119677066802979e-02 7.346517592668533325e-02 -2.289595901966094971e-01 3.341248929500579834e-01
-3.758035600185394287e-01 1.572533249855041504e-01 3.367212116718292236e-01 -4.428481161594390869e-01 6.286264955997467041e-02 -1.378432265482842922e-03 -6.864964365959167480e-01 2.220734655857086182e-01
-4.900910556316375732e-01 2.735305018723011017e-02 -3.695967898238450289e-04 -4.777825251221656799e-02 5.971231460571289062e-01 2.226287573575973511e-01 -5.266379714012145996e-01 2.707628905773162842e-01
4.790393635630607605e-02 2.629770040512084961e-01 4.964187741279602051e-01 -7.762552499771118164e-01 -5.278352275490760803e-02 2.025743713602423668e-03 -2.749706804752349854e-01 -3.384447097778320312e-02
-4.521329402923583984e-01 -1.420943140983581543e-01 2.596643567085266113e-01 -1.581617146730422974e-01 3.137703239917755127e-01 6.931675672531127930e-01 -2.624701559543609619e-01 -1.874050796031951904e-01
5.183260142803192139e-02 7.299132347106933594e-01 9.439299255609512329e-02 -3.075439035892486572e-01 4.990884661674499512e-01 1.724460572004318237e-01 6.325508933514356613e-03 -2.866701781749725342e-01
9.340906143188476562e-02 6.383234262466430664e-01 3.040480017662048340e-01 -7.638943195343017578e-02 2.183041125535964966e-01 6.537789106369018555e-01 1.005245149135589600e-01 1.867671869695186615e-02
-3.537781834602355957e-01 3.982652425765991211e-01 -7.263135910034179688e-02 1.957972161471843719e-02 4.018136560916900635e-01 3.155610859394073486e-01 -5.788279175758361816e-01 3.383672237396240234e-01
-1.374347060918807983e-01 2.695814371109008789e-01 -2.345007061958312988e-01 -2.229809015989303589e-01 3.826620578765869141e-01 5.673449635505676270e-01 -2.202301770448684692e-01 5.356442332267761230e-01
1.308085769414901733e-01 3.294167220592498779e-01 5.519576668739318848e-01 -7.272856831550598145e-01 -3.434289619326591492e-02 1.197671815752983093e-01 9.615009278059005737e-02 1.265057623386383057e-01
-5.969391465187072754e-01 4.823785424232482910e-01 2.470763474702835083e-01 -3.100304603576660156e-01 2.081693112850189209e-01 -4.344522058963775635e-01 5.034996569156646729e-02 1.385308802127838135e-01
-7.416868805885314941e-01 2.451871708035469055e-02 2.227083593606948853e-01 -3.234843015670776367e-01 1.429478079080581665e-01 2.512225322425365448e-02 -5.199031829833984375e-01 6.077701970934867859e-02
-1.681416332721710205e-01 8.388184309005737305e-01 -8.918863534927368164e-02 -1.087438017129898071e-01 -1.323094964027404785e-01 4.386478066444396973e-01 3.698461502790451050e-02 1.924752444028854370e-01
-4.572795033454895020e-01 3.173751235008239746e-01 6.184926033020019531e-01 5.501884035766124725e-03 4.258342683315277100e-01 -1.735867410898208618e-01 9.945366531610488892e-02 2.936784029006958008e-01
1.091323792934417725e-01 3.980897963047027588e-01 -8.339678496122360229e-02 -2.195833176374435425e-01 5.409288406372070312e-01 5.119932293891906738e-01 -4.600636661052703857e-01 8.968342095613479614e-02
-1.158229261636734009e-01 3.112743496894836426e-01 5.491173863410949707e-01 -1.920934468507766724e-01 3.514226078987121582e-01 4.175133537501096725e-03 -2.017421275377273560e-01 6.221321225166320801e-01
-6.226764917373657227e-01 1.317325085401535034e-01 -2.978565543889999390e-02 4.720072820782661438e-02 3.983918428421020508e-01 4.837103784084320068e-01 -4.140719175338745117e-01 -1.663071066141128540e-01
2.285934537649154663e-01 7.841582894325256348e-01 -1.106161847710609436e-01 -3.768362402915954590e-01 2.197123765945434570e-01 2.320973426103591919e-01 2.704700827598571777e-01 5.746745690703392029e-02
3.219657242298126221e-01 6.307401657104492188e-01 2.052201032638549805e-01 -2.886945903301239014e-01 3.250405192375183105e-01 4.971850812435150146e-01 1.013446226716041565e-01 9.964934736490249634e-02
-3.127440214157104492e-01 1.100175455212593079e-01 2.509471774101257324e-01 -8.363933563232421875e-01 1.295373588800430298e-01 -1.827402412891387939e-01 1.453905254602432251e-01 2.371636331081390381e-01
1.033123061060905457e-01 5.940694808959960938e-01 4.340600967407226562e-01 -5.846900939941406250e-01 -2.725229859352111816e-01 1.278678327798843384e-01 -2.165097743272781372e-03 1.245536133646965027e-01
-4.049169421195983887e-01 4.128116071224212646e-01 -2.628802359104156494e-01 -4.632648825645446777e-01 1.537211090326309204e-01 -3.826401233673095703e-01 -3.648905754089355469e-01 2.805706560611724854e-01
-5.130276679992675781e-01 1.199517771601676941e-02 1.907640099525451660e-01 1.066055800765752792e-02 5.566891431808471680e-01 3.426966965198516846e-01 -5.186771750450134277e-01 6.151790171861648560e-02
-4.542207717895507812e-01 7.799831032752990723e-02 -1.216645315289497375e-01 -3.736130520701408386e-02 3.907642960548400879e-01 5.976526141166687012e-01 -3.929465115070343018e-01 3.272754848003387451e-01
-3.075397312641143799e-01 7.138895392417907715e-01 -4.351766314357519150e-03 2.325224578380584717e-01 4.522351622581481934e-01 1.147464290261268616e-01 -1.807211637496948242e-01 3.022445142269134521e-01
-5.068566203117370605e-01 9.420569986104965210e-02 3.461714088916778564e-01 -3.988441526889801025e-01 4.657104983925819397e-02 1.028605401515960693e-01 -5.582467317581176758e-01 3.618312776088714600e-01
-2.535890936851501465e-01 4.356194138526916504e-01 1.261494606733322144e-01 -3.322900086641311646e-02 5.943395495414733887e-01 6.071238517761230469e-01 2.914623357355594635e-02 7.888020575046539307e-02
-1.429905444383621216e-01 1.954424381256103516e-01 4.836803376674652100e-01 -4.700623452663421631e-01 2.735897302627563477e-01 4.262130856513977051e-01 3.175784051418304443e-01 -3.592848181724548340e-01
-1.415122114121913910e-02 4.439218342304229736e-01 2.543747723102569580e-01 -6.576573103666305542e-02 7.717745304107666016e-01 8.821991086006164551e-02 2.502921521663665771e-01 -2.600703835487365723e-01
-2.631216049194335938e-01 3.504169285297393799e-01 2.561040818691253662e-01 -5.623770952224731445e-01 4.104254543781280518e-01 -5.068581104278564453e-01 2.610356919467449188e-02 9.075579233467578888e-03
-5.298744440078735352e-01 4.051810503005981445e-02 6.681774556636810303e-02 -2.759991288185119629e-01 2.928487025201320648e-02 6.484329104423522949e-01 -1.869412809610366821e-01 4.250663220882415771e-01
-3.200998008251190186e-01 2.149134129285812378e-01 -1.511193811893463135e-01 -1.353062689304351807e-01 6.303221583366394043e-01 3.825622797012329102e-01 -4.740736186504364014e-01 2.044450193643569946e-01
-4.305032491683959961e-01 3.044596314430236816e-01 9.946978092193603516e-02 -4.537084400653839111e-01 -1.622976511716842651e-01 5.383895635604858398e-01 -2.917025685310363770e-01 -3.239316642284393311e-01
3.144594430923461914e-01 3.154062628746032715e-01 -4.964903369545936584e-02 -8.010232448577880859e-01 2.334356009960174561e-01 -1.903885044157505035e-02 -3.037362098693847656e-01 -1.020807027816772461e-01
-1.304024159908294678e-01 2.987218499183654785e-01 1.193127129226922989e-02 -6.066368520259857178e-02 6.144761443138122559e-01 2.636913955211639404e-01 -5.020006299018859863e-01 4.368285834789276123e-01
-6.584370732307434082e-01 3.403610885143280029e-01 4.109989702701568604e-01 -3.219483196735382080e-01 1.371618211269378662e-01 -1.964236944913864136e-01 -1.658108681440353394e-01 3.052132725715637207e-01
-3.142055273056030273e-01 3.562666177749633789e-01 -2.730668783187866211e-01 -6.827988196164369583e-03 4.233796596527099609e-01 4.317788481712341309e-01 -3.728934824466705322e-01 4.415927529335021973e-01
-2.266309410333633423e-01 1.321850568056106567e-01 2.513965824618935585e-03 -3.112070560455322266e-01 2.397898286581039429e-01 8.389094471931457520e-01 -2.286549061536788940e-01 1.440775096416473389e-01
-3.363075852394104004e-01 -3.658369183540344238e-02 2.268525958061218262e-01 -1.284588873386383057e-01 3.155736625194549561e-01 8.079282045364379883e-01 -1.736014783382415771e-01 1.874110400676727295e-01
-4.222999811172485352e-01 5.571332573890686035e-01 -1.910293400287628174e-01 -2.883257865905761719e-01 4.397451281547546387e-01 3.419232368469238281e-01 1.300917118787765503e-01 2.538308203220367432e-01
-3.059739470481872559e-01 6.245580315589904785e-01 -1.454021185636520386e-01 6.980030238628387451e-02 3.969486355781555176e-01 1.801183819770812988e-01 -2.125797122716903687e-01 5.050665736198425293e-01
-3.526937961578369141e-01 3.073607385158538818e-01 -2.002803236246109009e-01 7.439328730106353760e-02 6.489889621734619141e-01 5.086890459060668945e-01 -2.204076945781707764e-01 8.342197537422180176e-02
1.745321787893772125e-03 3.151717185974121094e-01 2.384103685617446899e-01 2.071830257773399353e-02 8.383975625038146973e-01 2.705735564231872559e-01 2.592700421810150146e-01 -7.316968869417905807e-03
-1.248885244131088257e-01 2.224544286727905273e-01 3.060003519058227539e-01 -5.828388333320617676e-01 -1.893561147153377533e-02 3.473910093307495117e-01 -6.164456009864807129e-01 -2.313627861440181732e-02
-7.301409244537353516e-01 1.678977161645889282e-01 5.382825434207916260e-02 -3.894834816455841064e-01 3.210297822952270508e-01 8.174997568130493164e-02 3.978753983974456787e-01 1.267340034246444702e-01
5.905694514513015747e-02 3.996661603450775146e-01 5.074938535690307617e-01 -5.628741383552551270e-01 -3.612955287098884583e-02 8.717691153287887573e-02 -4.581580758094787598e-01 -2.087771743535995483e-01
-6.113288402557373047e-01 4.191101994365453720e-03 1.445251405239105225e-01 -6.992558240890502930e-01 -8.423598110675811768e-02 1.302787214517593384e-01 -1.800486147403717041e-01 -2.448011934757232666e-01
-8.897898793220520020e-01 4.071199297904968262e-01 7.476820796728134155e-02 -1.812675222754478455e-02 1.796983778476715088e-01 -6.225675716996192932e-02 1.168810483068227768e-02 -1.744790188968181610e-02
