# Supplementary material for: Where is your field going? A machine learning approach to study the relative motion of the domains of physics
Source: PLoS One. 2020 Jun 18;15(6):e0233997. doi: 10.1371/journal.pone.0233997 (PMC7302634; doi:10.1371/journal.pone.0233997)
Supplement: S26 Data — (ZIP) [file pone.0233997.s026.zip › 25/Pacs4Run_25_VS_500_embeddings1998-2002ED8.txt]

-2.545672953128814697e-01 -5.056895017623901367e-01 -1.323088631033897400e-02 3.896979093551635742e-01 3.622515797615051270e-01 3.009884618222713470e-02 5.014482140541076660e-01 -3.792777955532073975e-01
-3.830061256885528564e-01 -1.129223480820655823e-01 2.144739218056201935e-02 1.183518916368484497e-01 4.200241267681121826e-01 4.420685470104217529e-01 -1.104140803217887878e-01 -6.648697257041931152e-01
-4.251775145530700684e-01 -3.608443737030029297e-01 -2.753651440143585205e-01 2.558172643184661865e-01 6.393858194351196289e-01 7.884494960308074951e-02 1.337323039770126343e-01 -3.388687372207641602e-01
-4.814945757389068604e-01 -3.450122773647308350e-01 -3.881981968879699707e-01 -4.737310856580734253e-02 1.531891971826553345e-01 5.731785297393798828e-01 2.522309422492980957e-01 -2.838421165943145752e-01
7.898554205894470215e-02 1.908041536808013916e-02 -2.887003719806671143e-01 4.577205479145050049e-01 4.692871272563934326e-01 5.932989716529846191e-01 2.726186215877532959e-01 -2.323492020368576050e-01
-1.280562579631805420e-01 3.334999978542327881e-01 2.908415794372558594e-01 6.232920289039611816e-01 3.459659218788146973e-01 3.301170170307159424e-01 4.049984812736511230e-01 -8.126703649759292603e-02
5.276872515678405762e-01 -1.580665409564971924e-01 -1.642423868179321289e-01 4.086113274097442627e-01 4.872781634330749512e-01 1.092974990606307983e-01 5.010312795639038086e-01 -4.694717749953269958e-02
1.916996948421001434e-02 -3.768928647041320801e-01 9.636546671390533447e-02 -5.605524033308029175e-02 2.569739520549774170e-01 6.600999236106872559e-01 7.814462296664714813e-03 -5.859414339065551758e-01
-6.962889432907104492e-02 1.482807099819183350e-01 3.104909956455230713e-01 1.053944081068038940e-01 7.837600708007812500e-01 -6.648974865674972534e-02 4.425272941589355469e-01 -2.260993421077728271e-01
-2.058694064617156982e-01 -2.525336444377899170e-01 2.421445399522781372e-02 1.185436546802520752e-01 8.571830391883850098e-01 -4.533716663718223572e-02 2.716968059539794922e-01 -2.618553936481475830e-01
-3.499656319618225098e-01 3.821065425872802734e-01 -6.363591551780700684e-02 5.048338174819946289e-01 -6.519121583551168442e-03 1.438999455422163010e-02 6.733879446983337402e-01 -1.375179141759872437e-01
7.077194750308990479e-02 3.461244702339172363e-01 3.225265145301818848e-01 3.093764781951904297e-01 6.109396815299987793e-01 1.619287878274917603e-01 2.325493097305297852e-01 -4.710675179958343506e-01
-1.199590116739273071e-01 2.235987931489944458e-01 3.694203794002532959e-01 6.731197834014892578e-01 4.673851728439331055e-01 1.859711110591888428e-01 3.006980121135711670e-01 -5.097450688481330872e-02
-2.061060070991516113e-01 9.431811422109603882e-02 1.758202612400054932e-01 -6.531162559986114502e-02 7.895337939262390137e-01 -7.410314679145812988e-02 4.237906932830810547e-01 -3.240255415439605713e-01
-1.553538888692855835e-01 -1.598450690507888794e-01 7.461542487144470215e-01 -1.096698865294456482e-01 1.123278364539146423e-01 1.490013450384140015e-01 4.200904369354248047e-01 -4.126089811325073242e-01
-5.841059088706970215e-01 -3.121971525251865387e-02 4.582790136337280273e-01 1.418851912021636963e-01 -5.102463532239198685e-03 1.790228337049484253e-01 3.214880228042602539e-01 -5.406152009963989258e-01
4.145654290914535522e-02 5.240367352962493896e-02 3.479836881160736084e-01 -1.289407908916473389e-01 5.278693437576293945e-01 2.487024217844009399e-01 7.176511287689208984e-01 4.790419712662696838e-02
-1.512219905853271484e-01 3.592425584793090820e-02 -3.793975412845611572e-01 6.739128232002258301e-01 3.944851756095886230e-01 3.400789797306060791e-01 2.396413385868072510e-01 -2.214505821466445923e-01
-3.671419620513916016e-01 -5.333478450775146484e-01 -2.078135013580322266e-01 1.675299257040023804e-01 3.137780725955963135e-01 6.128087043762207031e-01 1.753032952547073364e-01 -6.908008456230163574e-02
-8.347391337156295776e-02 3.911564052104949951e-01 -3.897695615887641907e-02 3.677431941032409668e-01 2.524358928203582764e-01 4.935728311538696289e-01 3.281428217887878418e-01 -5.368974208831787109e-01
-5.804849863052368164e-01 6.572077423334121704e-02 3.546103835105895996e-01 -9.535849839448928833e-02 2.788263857364654541e-01 1.238580420613288879e-01 3.004060387611389160e-01 -5.835645198822021484e-01
1.016901880502700806e-01 3.580668568611145020e-01 -1.412683427333831787e-01 5.849471092224121094e-01 1.147019714117050171e-01 -7.937381416559219360e-02 6.465086340904235840e-01 -2.487916350364685059e-01
2.973747551441192627e-01 1.990000903606414795e-01 8.067681640386581421e-02 1.394983679056167603e-01 2.835953533649444580e-01 6.687644124031066895e-01 5.310751199722290039e-01 -1.904877722263336182e-01
2.022736966609954834e-01 2.730285823345184326e-01 3.841041028499603271e-02 4.691876471042633057e-01 2.063269168138504028e-01 5.680079460144042969e-01 5.215625762939453125e-01 -1.603026092052459717e-01
-1.845941990613937378e-01 2.262291312217712402e-01 -1.922629028558731079e-01 5.939393043518066406e-01 4.737546145915985107e-01 3.703180253505706787e-01 2.910276651382446289e-01 -2.806076407432556152e-01
-1.453809589147567749e-01 2.899945378303527832e-01 4.177788794040679932e-01 3.662484586238861084e-01 6.128579974174499512e-01 2.570165991783142090e-01 3.257379531860351562e-01 -1.957873106002807617e-01
2.352919578552246094e-01 6.101450324058532715e-02 6.111891940236091614e-02 3.425654768943786621e-01 -2.304556071758270264e-01 -2.926386706531047821e-02 4.919710457324981689e-01 -7.237588167190551758e-01
-5.769305229187011719e-01 -2.953410744667053223e-01 5.428337305784225464e-02 -2.114536985754966736e-02 1.569222509860992432e-01 -3.139317631721496582e-01 5.841477513313293457e-01 -3.348502516746520996e-01
-4.135640561580657959e-01 -3.365511894226074219e-01 -2.415729910135269165e-01 4.008540809154510498e-01 2.447574883699417114e-01 2.431775480508804321e-01 -1.568172872066497803e-01 -5.941576957702636719e-01
1.681527681648731232e-02 -2.294954657554626465e-01 -3.810302019119262695e-01 8.473210036754608154e-02 3.437452316284179688e-01 2.327868789434432983e-01 7.482688874006271362e-02 -7.853254079818725586e-01
-9.915352612733840942e-02 1.069320812821388245e-01 -1.641662269830703735e-01 -8.402186632156372070e-02 4.532922506332397461e-01 2.201924920082092285e-01 1.812615245580673218e-01 -8.111163377761840820e-01
2.086369842290878296e-01 4.242694005370140076e-02 1.844644248485565186e-01 8.078650832176208496e-01 4.329091310501098633e-01 1.922377794981002808e-01 1.902352571487426758e-01 -8.626877516508102417e-02
-4.437462389469146729e-01 8.151389658451080322e-02 3.241730332374572754e-01 2.329379469156265259e-01 -3.493342995643615723e-01 9.288614988327026367e-02 6.365623474121093750e-01 -3.181550204753875732e-01
-5.679563283920288086e-01 6.413833051919937134e-02 3.047060966491699219e-01 1.162647008895874023e-01 2.903034687042236328e-01 1.155557576566934586e-02 2.597275376319885254e-01 -6.442674398422241211e-01
-8.805577456951141357e-02 -2.379711717367172241e-01 -1.423456966876983643e-01 5.126854777336120605e-01 7.055873423814773560e-02 7.030017971992492676e-01 3.648725450038909912e-01 1.420744061470031738e-01
-1.929710954427719116e-01 3.480290994048118591e-02 1.414412707090377808e-01 3.845618963241577148e-01 2.858771681785583496e-01 7.725351452827453613e-01 3.347480893135070801e-01 5.536237359046936035e-02
-1.706767827272415161e-01 -7.851941138505935669e-02 -4.093236923217773438e-01 6.431387066841125488e-01 4.405097663402557373e-01 2.225086390972137451e-01 1.208487674593925476e-01 -3.540727198123931885e-01
3.549837172031402588e-01 -2.280990779399871826e-01 2.459685504436492920e-01 1.205060407519340515e-01 -1.207730919122695923e-01 2.249191328883171082e-02 4.142894148826599121e-01 -7.484700679779052734e-01
-2.031423747539520264e-01 3.041293919086456299e-01 -3.088403940200805664e-01 1.653753072023391724e-01 3.774010241031646729e-01 -4.546124115586280823e-02 7.306659817695617676e-01 -2.552181780338287354e-01
-1.889782398939132690e-01 4.272794425487518311e-01 -2.033010274171829224e-01 1.905470043420791626e-01 2.992873191833496094e-01 8.370312303304672241e-02 5.401729345321655273e-01 -5.618846416473388672e-01
-2.289524972438812256e-01 1.379098892211914062e-01 2.466094121336936951e-02 3.491711020469665527e-01 1.913482099771499634e-01 5.647275447845458984e-01 6.541534066200256348e-01 1.502828299999237061e-01
-4.563957825303077698e-02 4.179509580135345459e-01 1.456621438264846802e-01 5.441622138023376465e-01 2.053531557321548462e-01 4.270062744617462158e-01 3.391730785369873047e-01 -4.078742861747741699e-01
-6.231971085071563721e-02 2.968802154064178467e-01 -3.571329638361930847e-02 5.570912361145019531e-01 3.177822828292846680e-01 5.578662753105163574e-01 3.282084167003631592e-01 -2.764617502689361572e-01
-2.301600724458694458e-01 1.743062287569046021e-01 3.241811692714691162e-02 2.205522209405899048e-01 2.472282648086547852e-01 6.562821865081787109e-01 6.046102046966552734e-01 9.781555086374282837e-02
-3.253483772277832031e-01 -1.188813149929046631e-02 5.904167294502258301e-01 3.110590279102325439e-01 3.090650588274002075e-02 1.486793309450149536e-01 1.674748212099075317e-01 -6.305148601531982422e-01
2.147855162620544434e-01 -1.164608448743820190e-02 -2.271284013986587524e-01 1.308227628469467163e-01 1.246636882424354553e-01 3.782984912395477295e-01 8.445990681648254395e-01 1.141548529267311096e-01
3.144748210906982422e-01 -2.163951098918914795e-01 -1.436164975166320801e-01 4.259954690933227539e-01 5.140309929847717285e-01 2.841655313968658447e-01 5.140109062194824219e-01 2.073543220758438110e-01
2.741571962833404541e-01 2.279333174228668213e-01 -1.712907999753952026e-01 3.294123709201812744e-01 3.325283229351043701e-01 5.470994710922241211e-01 4.938240349292755127e-01 -2.850894033908843994e-01
1.284876316785812378e-01 -4.058777820318937302e-03 1.261429786682128906e-01 1.463223695755004883e-01 5.051563978195190430e-01 2.242551594972610474e-01 7.839526534080505371e-01 1.615459918975830078e-01
-1.082517728209495544e-01 -2.727343142032623291e-01 3.008445538580417633e-02 1.726220399141311646e-01 7.874383330345153809e-01 -2.073001116514205933e-01 1.552335917949676514e-01 -4.427913725376129150e-01
2.365525066852569580e-01 1.257344931364059448e-01 2.727900743484497070e-01 2.835887968540191650e-01 4.202549159526824951e-01 4.736627638339996338e-01 6.043613553047180176e-01 8.469671010971069336e-02
-1.595215946435928345e-01 5.362655222415924072e-02 -3.856551945209503174e-01 5.920747518539428711e-01 4.665621221065521240e-01 3.758732974529266357e-01 2.981314659118652344e-01 -1.566883772611618042e-01
6.721787154674530029e-02 -3.112059831619262695e-01 2.396692782640457153e-01 2.614019215106964111e-01 1.120594590902328491e-01 -2.577338218688964844e-01 1.882709115743637085e-01 -8.114371299743652344e-01
3.725152313709259033e-01 -3.222847878932952881e-01 -2.440039962530136108e-01 -7.640381902456283569e-02 2.836621552705764771e-02 5.497005581855773926e-01 4.207763075828552246e-01 -4.603926837444305420e-01
-4.162496030330657959e-01 1.352368444204330444e-01 -4.813075959682464600e-01 2.051915377378463745e-01 4.587681591510772705e-01 4.015039652585983276e-02 4.646649360656738281e-01 -3.266385495662689209e-01
2.067130059003829956e-01 3.394845128059387207e-02 1.290601640939712524e-01 1.121804118156433105e-02 1.187573671340942383e-01 7.119078040122985840e-01 2.582813501358032227e-01 -5.930510163307189941e-01
8.242844603955745697e-03 9.819792956113815308e-02 2.321190088987350464e-01 -2.469973824918270111e-02 6.965240240097045898e-01 1.675454340875148773e-02 3.416210114955902100e-01 -5.776403546333312988e-01
-1.623075306415557861e-01 -8.099561184644699097e-02 -1.082393974065780640e-01 3.220205008983612061e-01 1.539809405803680420e-01 8.633636236190795898e-01 2.765138447284698486e-01 -7.820633798837661743e-02
-5.521929860115051270e-01 -2.824758589267730713e-01 4.294229447841644287e-01 1.095890328288078308e-01 -1.757200211286544800e-01 -2.908883988857269287e-02 5.419041514396667480e-01 -3.057656884193420410e-01
-3.651206493377685547e-01 -4.405172169208526611e-01 2.502808272838592529e-01 3.582993149757385254e-02 -4.134666919708251953e-01 1.158192083239555359e-01 5.235525369644165039e-01 -3.875966668128967285e-01
-9.387050569057464600e-02 5.976501107215881348e-02 -2.537586688995361328e-01 3.783200085163116455e-01 1.508827954530715942e-01 6.152558922767639160e-01 6.132964491844177246e-01 5.156594514846801758e-02
1.806094646453857422e-01 2.943066954612731934e-01 2.344560623168945312e-01 3.325704038143157959e-01 1.816504895687103271e-01 5.736913084983825684e-01 5.809140205383300781e-01 -1.249457895755767822e-01
-4.968270957469940186e-01 -4.135800898075103760e-01 1.810901314020156860e-01 -3.271426856517791748e-01 1.695499569177627563e-01 9.750516153872013092e-03 6.050758957862854004e-01 -2.175758332014083862e-01
-1.125333458185195923e-01 -1.509007662534713745e-01 -2.026720792055130005e-01 2.844125628471374512e-01 1.427760422229766846e-01 8.096454739570617676e-01 4.050911962985992432e-01 5.088405683636665344e-02
-2.478855103254318237e-01 5.422119796276092529e-02 2.865444123744964600e-01 1.087409704923629761e-01 8.341729044914245605e-01 -1.670828834176063538e-02 3.215253651142120361e-01 -2.053738832473754883e-01
6.874669343233108521e-03 -8.477970212697982788e-02 -3.225531578063964844e-01 6.458793282508850098e-01 3.896007537841796875e-01 4.818944633007049561e-01 2.808924317359924316e-01 -9.302116185426712036e-02
-8.711495995521545410e-02 -3.029227554798126221e-01 1.785289943218231201e-01 -3.176631778478622437e-02 7.349260449409484863e-01 -2.405173331499099731e-01 3.526040315628051758e-01 -3.814088106155395508e-01
-7.008025050163269043e-01 6.452438421547412872e-03 1.770784407854080200e-01 -5.563709512352943420e-02 1.550259292125701904e-01 1.600653678178787231e-01 5.404800176620483398e-01 -3.641555905342102051e-01
-2.363419681787490845e-01 1.445577591657638550e-01 -3.495964407920837402e-01 6.029621958732604980e-01 3.541469573974609375e-01 3.907701075077056885e-01 3.142101764678955078e-01 -2.462013065814971924e-01
-2.324264943599700928e-01 -6.814397871494293213e-02 -4.380650818347930908e-02 4.251252114772796631e-01 2.000006288290023804e-01 8.129248619079589844e-01 2.403951883316040039e-01 -6.852635182440280914e-03
4.924876689910888672e-01 -1.928575485944747925e-01 3.481851518154144287e-01 1.698826849460601807e-01 7.191370427608489990e-02 -1.358345299959182739e-01 4.017808437347412109e-01 -6.205790042877197266e-01
2.107228636741638184e-01 -3.792448043823242188e-01 4.611505866050720215e-01 1.078718900680541992e-01 4.908693134784698486e-01 1.154719367623329163e-01 5.470033288002014160e-01 1.843204200267791748e-01
4.026618972420692444e-02 2.404331266880035400e-01 -1.828211247920989990e-01 4.671638011932373047e-01 1.843363493680953979e-01 5.975963473320007324e-01 4.478872418403625488e-01 -3.117702901363372803e-01
-2.945405542850494385e-01 6.751735508441925049e-02 -3.124671876430511475e-01 6.352180838584899902e-01 3.516929447650909424e-01 4.321601092815399170e-01 2.740917503833770752e-01 -1.482327580451965332e-01
-3.367877304553985596e-01 -2.951582968235015869e-01 6.307386159896850586e-01 3.281378746032714844e-01 -3.360263258218765259e-02 -2.093786597251892090e-01 4.081128537654876709e-01 -2.870983183383941650e-01
-5.989404320716857910e-01 -8.632102608680725098e-02 3.715718984603881836e-01 3.320012986660003662e-01 -2.604956328868865967e-01 1.697685271501541138e-01 4.034661352634429932e-01 -3.550551533699035645e-01
2.866506874561309814e-01 -1.376949846744537354e-01 5.525999665260314941e-01 -7.376295328140258789e-02 4.050139486789703369e-01 1.086383089423179626e-01 6.414327025413513184e-01 2.809228189289569855e-02
1.116339638829231262e-01 3.867999911308288574e-01 -8.524648845195770264e-02 5.944446325302124023e-01 4.441596195101737976e-02 -4.458053037524223328e-02 6.519966125488281250e-01 -2.196188867092132568e-01
-3.358356952667236328e-01 -7.161446264944970608e-04 6.201791763305664062e-01 3.712775707244873047e-01 -5.754768848419189453e-02 1.542084068059921265e-01 2.813628017902374268e-01 -5.084167122840881348e-01
-3.438346087932586670e-03 -4.096309542655944824e-01 4.033195376396179199e-01 1.466770172119140625e-01 3.798612058162689209e-01 1.980928778648376465e-01 5.776080489158630371e-01 3.617229759693145752e-01
-1.263965815305709839e-01 -8.478035330772399902e-01 -1.275499910116195679e-01 7.344354689121246338e-02 -3.342547221109271049e-03 9.613990038633346558e-02 4.838854670524597168e-01 -1.381611824035644531e-02
1.133141368627548218e-01 -2.183737754821777344e-01 -6.445805728435516357e-02 4.088215529918670654e-01 5.365724563598632812e-01 2.154513001441955566e-01 6.293717622756958008e-01 1.942809224128723145e-01
-4.778814315795898438e-01 -1.989017128944396973e-01 -1.888836733996868134e-02 -3.331623375415802002e-01 1.470811516046524048e-01 7.741307467222213745e-02 6.947180032730102539e-01 -3.323475122451782227e-01
1.950391083955764771e-01 -1.677076369524002075e-01 -1.126958727836608887e-01 1.475521773099899292e-01 -3.145507276058197021e-01 -6.888528913259506226e-02 6.084036231040954590e-01 -6.523185372352600098e-01
3.010768592357635498e-01 -3.763787150382995605e-01 -1.135552152991294861e-01 6.459718942642211914e-02 7.402372360229492188e-01 1.200932040810585022e-01 3.030427396297454834e-01 -3.105089664459228516e-01
-2.052497118711471558e-01 1.586995273828506470e-02 -2.744606435298919678e-01 5.565839409828186035e-01 2.172355800867080688e-01 6.439603567123413086e-01 1.688932925462722778e-01 -2.865399718284606934e-01
-4.906260371208190918e-01 -4.610877335071563721e-01 -4.969543218612670898e-02 3.545559644699096680e-01 2.670412957668304443e-01 5.723646879196166992e-01 1.371653378009796143e-01 2.789135277271270752e-02
3.039442598819732666e-01 -1.567868739366531372e-01 -3.097515702247619629e-01 3.350212275981903076e-01 5.079634785652160645e-01 4.014279246330261230e-01 5.054829716682434082e-01 1.288907881826162338e-02
-5.168613195419311523e-01 -4.279427230358123779e-02 1.674630194902420044e-01 -1.636443138122558594e-01 -1.111802738159894943e-02 5.590173602104187012e-02 7.566412091255187988e-01 -3.169309198856353760e-01
-1.224664226174354553e-01 -6.261271834373474121e-01 -1.391148716211318970e-01 -3.712945803999900818e-02 5.203282237052917480e-01 -1.369245350360870361e-02 5.391439199447631836e-01 1.031030192971229553e-01
-2.743393182754516602e-01 -2.730865478515625000e-01 5.060186386108398438e-01 5.361744761466979980e-01 -1.141998544335365295e-01 -1.211093813180923462e-01 2.284271717071533203e-01 -4.761677384376525879e-01
-7.993733882904052734e-02 4.380189776420593262e-01 2.393982112407684326e-01 1.525842398405075073e-01 5.315235853195190430e-01 3.572541773319244385e-01 4.769338071346282959e-01 -2.890366613864898682e-01
-1.126975044608116150e-01 -4.903219044208526611e-01 3.085324466228485107e-01 2.307437062263488770e-01 7.250666022300720215e-01 -1.995856128633022308e-02 3.732053190469741821e-02 -2.663381397724151611e-01
-9.749194234609603882e-02 5.223244801163673401e-02 5.122152566909790039e-01 2.216683924198150635e-01 1.690729856491088867e-01 -2.870265543460845947e-01 4.102620482444763184e-01 -6.300641894340515137e-01
-1.068834662437438965e-01 1.595672667026519775e-01 -1.074223443865776062e-01 6.767790317535400391e-01 3.500232696533203125e-01 4.596288502216339111e-01 3.858626484870910645e-01 -1.043064072728157043e-01
6.874283403158187866e-02 -7.284054998308420181e-03 1.852520741522312164e-02 2.615662217140197754e-01 3.359566330909729004e-01 -3.951616212725639343e-02 8.712089657783508301e-01 2.302775681018829346e-01
-1.609923243522644043e-01 -2.131230086088180542e-01 -2.533299624919891357e-01 2.493626177310943604e-01 7.751353383064270020e-01 -1.326807439327239990e-01 2.531640827655792236e-01 -3.460797369480133057e-01
-4.398928955197334290e-02 -1.840379685163497925e-01 5.366542339324951172e-01 2.340444922447204590e-01 2.235214225947856903e-03 1.095768809318542480e-01 1.282288283109664917e-01 -7.700425982475280762e-01
-1.359821110963821411e-01 -1.976988166570663452e-01 6.142796874046325684e-01 3.182421326637268066e-01 -1.661693006753921509e-01 1.292138397693634033e-01 2.362948358058929443e-01 -6.030446290969848633e-01
2.846596203744411469e-02 3.086752891540527344e-01 3.942719399929046631e-01 6.688777804374694824e-01 2.631626427173614502e-01 2.589839100837707520e-01 3.992892503738403320e-01 -7.281709462404251099e-02
-3.904392719268798828e-01 1.744293421506881714e-01 3.990575969219207764e-01 1.128719374537467957e-01 3.090613782405853271e-01 3.072220087051391602e-01 2.506796419620513916e-01 -6.264184117317199707e-01
-3.320412337779998779e-01 -3.975031971931457520e-01 9.781683236360549927e-02 2.809057235717773438e-01 2.123270332813262939e-01 6.947943568229675293e-01 2.817777991294860840e-01 1.898500323295593262e-01
1.652509123086929321e-01 -8.611321449279785156e-01 -1.428150534629821777e-01 1.141240373253822327e-01 -2.872748114168643951e-02 1.181009858846664429e-01 3.484126627445220947e-01 -2.481099218130111694e-01
-1.735368818044662476e-01 1.878874003887176514e-01 2.642426453530788422e-02 5.573313236236572266e-01 2.020503431558609009e-01 6.991800069808959961e-01 2.450873702764511108e-01 -1.830904632806777954e-01
-2.325206398963928223e-01 2.135939747095108032e-01 -3.682834208011627197e-01 5.925654768943786621e-01 2.776815891265869141e-01 -7.963506132364273071e-02 5.074624419212341309e-01 -2.694042921066284180e-01
-4.046458303928375244e-01 -2.591581642627716064e-01 5.183015465736389160e-01 3.040350973606109619e-01 -1.389386951923370361e-01 1.678278893232345581e-01 1.705382019281387329e-01 -5.757355093955993652e-01
4.946807026863098145e-01 -2.430094927549362183e-01 6.284195929765701294e-02 4.872049689292907715e-01 1.903437972068786621e-01 5.688802599906921387e-01 3.007024228572845459e-01 -6.813171505928039551e-02
-2.875185105949640274e-03 4.167343974113464355e-01 1.668047904968261719e-01 6.013119816780090332e-01 2.943068742752075195e-01 2.951174974441528320e-01 3.697881102561950684e-01 -3.556264340877532959e-01
5.050313472747802734e-01 -2.910096645355224609e-01 7.972259819507598877e-02 2.611199915409088135e-01 1.597964614629745483e-01 6.227507591247558594e-01 2.254512161016464233e-01 -3.486196398735046387e-01
-4.982859790325164795e-01 -3.884946703910827637e-01 4.591532945632934570e-01 4.267826676368713379e-01 -3.565122187137603760e-02 6.973340362310409546e-02 1.307532191276550293e-01 -4.296366274356842041e-01
-4.378400370478630066e-02 -5.695914030075073242e-01 -2.691759765148162842e-01 9.670992940664291382e-02 4.706912040710449219e-01 -3.100024461746215820e-01 5.091679096221923828e-01 -1.222155615687370300e-01
-2.048756331205368042e-01 -6.784388422966003418e-01 -7.844910025596618652e-02 9.517284482717514038e-02 5.161782503128051758e-01 -3.889954090118408203e-02 4.395379722118377686e-01 1.462457031011581421e-01
3.231210410594940186e-01 -2.779356539249420166e-01 -1.571835577487945557e-01 3.895385563373565674e-01 5.399216413497924805e-01 2.056347876787185669e-01 5.266888737678527832e-01 1.752010434865951538e-01
-1.270860284566879272e-01 -1.160961985588073730e-01 2.207892388105392456e-01 3.207285329699516296e-02 7.935904264450073242e-01 -1.293776929378509521e-01 2.619712650775909424e-01 -4.532559812068939209e-01
-1.151989102363586426e-01 7.195201516151428223e-02 2.634980678558349609e-01 6.605011820793151855e-01 6.196174621582031250e-01 1.889511793851852417e-01 2.335144132375717163e-01 -4.125296697020530701e-02
-8.782048523426055908e-02 3.977147638797760010e-01 -8.185230940580368042e-02 4.032062888145446777e-01 1.836397051811218262e-01 8.539398200809955597e-03 7.818057537078857422e-01 -1.407792270183563232e-01
1.603016853332519531e-01 2.848442494869232178e-01 4.550437331199645996e-01 1.228229850530624390e-01 4.679607152938842773e-01 3.833986222743988037e-01 5.428023338317871094e-01 -1.019840687513351440e-01
1.619652211666107178e-01 -3.146340698003768921e-02 4.234735667705535889e-01 3.740207254886627197e-01 -1.681092530488967896e-01 -1.827437132596969604e-01 4.460549652576446533e-01 -6.268452405929565430e-01
4.975771307945251465e-01 -2.806174457073211670e-01 -1.237733811140060425e-01 1.851950436830520630e-01 5.396274924278259277e-01 3.552542924880981445e-01 4.420560896396636963e-01 -1.060033366084098816e-01
1.043058782815933228e-01 -4.193613231182098389e-01 5.477094650268554688e-01 6.444562971591949463e-02 6.234132051467895508e-01 2.853575050830841064e-01 1.834750771522521973e-01 -7.335869967937469482e-02
9.512212127447128296e-03 8.565829135477542877e-03 -4.103851914405822754e-01 -2.609771192073822021e-01 4.324097931385040283e-01 1.183610334992408752e-01 4.917430579662322998e-01 -5.661382675170898438e-01
2.309608161449432373e-01 1.915254592895507812e-01 3.303411602973937988e-01 1.264982074499130249e-01 2.377229928970336914e-01 3.463281095027923584e-01 7.748568654060363770e-01 8.938330411911010742e-02
-2.377188950777053833e-01 2.648482322692871094e-01 -1.622765883803367615e-02 5.097661614418029785e-01 2.159332484006881714e-01 6.159808039665222168e-01 4.071419537067413330e-01 -1.462747007608413696e-01
2.440389841794967651e-01 -1.986513733863830566e-01 5.936159491539001465e-01 5.851672962307929993e-03 4.238904416561126709e-01 1.634063720703125000e-01 5.777571797370910645e-01 9.154390543699264526e-02
1.303516924381256104e-01 -4.552433192729949951e-01 -7.900635153055191040e-02 1.015780568122863770e-01 5.484829097986221313e-02 7.757920026779174805e-01 1.351934671401977539e-01 -3.688674271106719971e-01
3.624089956283569336e-01 -2.561029791831970215e-01 -1.910008043050765991e-01 4.470275938510894775e-01 5.366500020027160645e-01 3.543286621570587158e-01 3.879898786544799805e-01 5.174853280186653137e-02
-3.100526928901672363e-01 -2.032240033149719238e-01 -5.445397645235061646e-02 -1.211150735616683960e-01 1.938214898109436035e-02 -2.755110561847686768e-01 5.622298121452331543e-01 -6.727173924446105957e-01
-4.591317474842071533e-01 -1.109868735074996948e-01 2.656410634517669678e-01 -1.808576285839080811e-02 -6.758878380060195923e-02 4.974092245101928711e-01 1.468534767627716064e-01 -6.575998663902282715e-01
-2.697473466396331787e-01 -6.309733986854553223e-01 -2.757664024829864502e-01 3.035235106945037842e-01 2.084764093160629272e-01 5.440259575843811035e-01 1.277963221073150635e-01 -7.194887846708297729e-02
-6.726320981979370117e-01 -4.492511153221130371e-01 -3.904241696000099182e-02 2.467305660247802734e-01 2.398416250944137573e-01 3.960017561912536621e-01 2.615639865398406982e-01 2.412740513682365417e-02
-3.557014465332031250e-01 -1.532381027936935425e-01 1.454749330878257751e-02 -3.137648850679397583e-02 -3.304381370544433594e-01 -3.345667943358421326e-02 8.375319838523864746e-01 -1.924320459365844727e-01
1.825128048658370972e-01 1.684881299734115601e-01 3.692898452281951904e-01 1.341888755559921265e-01 -1.338908076286315918e-02 3.971235454082489014e-01 7.851231098175048828e-01 9.805362671613693237e-02
5.337457060813903809e-01 -1.946492493152618408e-01 -2.187229990959167480e-01 1.973884999752044678e-01 2.440191954374313354e-01 5.593861937522888184e-01 3.922507464885711670e-01 -2.531923651695251465e-01
-3.271414339542388916e-02 1.967035979032516479e-01 -1.130488365888595581e-01 4.201391041278839111e-01 3.079008162021636963e-01 6.749936342239379883e-01 4.421308040618896484e-01 -1.582457274198532104e-01
-5.234010219573974609e-01 -3.381922245025634766e-01 4.701821804046630859e-01 4.176472425460815430e-01 -4.309150576591491699e-02 9.410577267408370972e-02 1.331893950700759888e-01 -4.332719743251800537e-01
1.674001663923263550e-01 -2.253565192222595215e-02 -2.404914200305938721e-01 3.912017866969108582e-02 4.348925352096557617e-01 2.622519135475158691e-01 8.085786700248718262e-01 -1.989464461803436279e-02
-1.616136282682418823e-01 -2.898133993148803711e-01 5.364946126937866211e-01 2.742206156253814697e-01 1.224298998713493347e-01 -1.634371429681777954e-01 2.139590978622436523e-01 -6.628624200820922852e-01
-1.894426047801971436e-01 -5.940073356032371521e-02 3.548528552055358887e-01 2.327316701412200928e-01 3.434341251850128174e-01 4.929600358009338379e-01 5.367614626884460449e-01 3.625313341617584229e-01
2.313990741968154907e-01 -2.096580266952514648e-01 -1.156940087676048279e-01 4.122843742370605469e-01 -2.617920935153961182e-01 8.301649242639541626e-03 3.632482290267944336e-01 -7.201259732246398926e-01
-2.735373079776763916e-01 -2.694826722145080566e-01 -2.374259382486343384e-01 -2.506143450736999512e-01 3.983498737215995789e-02 -1.163428947329521179e-01 7.360363602638244629e-01 -4.201258122920989990e-01
1.165304258465766907e-01 9.475141763687133789e-03 3.400779962539672852e-01 3.052169978618621826e-01 -6.591138988733291626e-02 -9.566596709191799164e-03 2.472045719623565674e-01 -8.437859416007995605e-01
2.394966185092926025e-01 -4.688280820846557617e-01 -1.635963171720504761e-01 1.374656427651643753e-02 -1.025186702609062195e-01 4.947299659252166748e-01 2.942401766777038574e-01 -5.950156450271606445e-01
-5.122283697128295898e-01 6.673758476972579956e-02 2.629639506340026855e-01 -1.901884227991104126e-01 1.582533270120620728e-01 -2.542974799871444702e-02 6.624858975410461426e-01 -4.040647745132446289e-01
-5.159137025475502014e-02 -3.818296194076538086e-01 5.914383381605148315e-02 4.528378248214721680e-01 5.344346165657043457e-01 -3.910883665084838867e-01 4.482889473438262939e-01 5.874392390251159668e-02
-2.573345303535461426e-01 2.300736606121063232e-01 -4.208717942237854004e-01 3.281436562538146973e-01 4.407675862312316895e-01 -1.034587845206260681e-01 5.236766338348388672e-01 -3.417846858501434326e-01
2.663222849369049072e-01 -2.221852391958236694e-01 -1.548627018928527832e-01 3.254192769527435303e-01 6.083241701126098633e-01 3.094446100294589996e-02 5.971613526344299316e-01 1.490248888731002808e-01
-2.990136146545410156e-01 -4.848147630691528320e-01 6.933752447366714478e-02 -1.917811930179595947e-01 -1.451347619295120239e-01 -1.399782951921224594e-02 6.522499918937683105e-01 -4.327446222305297852e-01
3.503411114215850830e-01 -3.705809712409973145e-01 -1.808137074112892151e-02 6.152352690696716309e-02 5.542250871658325195e-01 1.990277469158172607e-01 6.135430335998535156e-01 1.122770309448242188e-01
2.426666319370269775e-01 -2.583404481410980225e-01 -1.661644428968429565e-01 5.065310001373291016e-01 3.955562412738800049e-01 4.265362620353698730e-01 4.759427607059478760e-01 1.589639931917190552e-01
-3.552367687225341797e-01 -4.535816907882690430e-01 -7.692551612854003906e-02 -3.406913280487060547e-01 2.694073878228664398e-02 -1.627312414348125458e-02 6.264962553977966309e-01 -3.906332552433013916e-01
5.160265136510133743e-03 -4.298605918884277344e-01 -4.697069153189659119e-02 1.216934770345687866e-01 -2.895401418209075928e-01 6.665791869163513184e-01 1.839598119258880615e-01 -4.859786033630371094e-01
-1.347966585308313370e-02 -4.011069238185882568e-02 3.674542605876922607e-01 3.318305686116218567e-02 1.714403629302978516e-01 -1.456467807292938232e-01 3.416468799114227295e-01 -8.335216641426086426e-01
4.499642848968505859e-01 -1.614244729280471802e-01 -1.296484023332595825e-01 3.925869762897491455e-01 4.412179887294769287e-01 4.254021644592285156e-01 4.737093448638916016e-01 2.236340939998626709e-02
1.101144496351480484e-02 -8.749961853027343750e-01 1.914093494415283203e-01 3.573490679264068604e-01 -6.366696208715438843e-02 1.910213083028793335e-01 1.052736937999725342e-01 -1.352758854627609253e-01
-4.976214766502380371e-01 -1.144503336399793625e-02 -1.109240204095840454e-02 -2.926087677478790283e-01 1.017184332013130188e-01 2.480261027812957764e-01 6.144042611122131348e-01 -4.659859538078308105e-01
-6.012477278709411621e-01 -6.692288070917129517e-02 -2.853361703455448151e-02 -2.546501755714416504e-01 2.064101696014404297e-01 5.173092707991600037e-02 5.367719531059265137e-01 -4.847228229045867920e-01
3.228356540203094482e-01 2.190326005220413208e-01 2.345527261495590210e-01 1.496248990297317505e-01 2.328470349311828613e-01 4.139163792133331299e-01 7.377932071685791016e-01 2.271261066198348999e-02
-4.691168963909149170e-01 -2.725732922554016113e-01 5.093130096793174744e-02 1.534967124462127686e-01 6.417052745819091797e-01 2.891375422477722168e-01 -5.073276534676551819e-02 -4.260491430759429932e-01
4.556234478950500488e-01 -3.343775123357772827e-02 -5.635419487953186035e-02 3.686030805110931396e-01 2.144554108381271362e-01 5.165482163429260254e-01 5.821642875671386719e-01 -2.273471280932426453e-02
-2.553184032440185547e-01 -3.555505722761154175e-02 4.249528050422668457e-01 2.069344967603683472e-01 4.063436985015869141e-01 4.597167074680328369e-01 5.288990736007690430e-01 2.322769612073898315e-01
-5.709005892276763916e-02 -6.229649186134338379e-01 -1.211974918842315674e-01 1.953540295362472534e-01 7.083677053451538086e-01 -1.618095301091670990e-02 2.044880390167236328e-01 -1.092776879668235779e-01
-1.644489020109176636e-01 2.033278793096542358e-01 -3.415077924728393555e-01 4.124434888362884521e-01 3.187774419784545898e-01 -1.601624786853790283e-01 7.040092945098876953e-01 -1.482460349798202515e-01
-3.153729140758514404e-01 -3.222697973251342773e-01 -3.750870004296302795e-02 -2.896816432476043701e-01 1.232192367315292358e-01 -1.373923569917678833e-01 7.054679393768310547e-01 -4.238102734088897705e-01
2.609679102897644043e-01 -1.107361242175102234e-01 3.519831001758575439e-01 1.274358248338103294e-03 6.335730552673339844e-01 7.828942500054836273e-03 6.272225975990295410e-01 -2.924313396215438843e-02
-2.474217414855957031e-01 -4.396669194102287292e-02 4.243228137493133545e-01 2.890120744705200195e-01 3.400039672851562500e-01 3.593952655792236328e-01 5.374251604080200195e-01 3.737357556819915771e-01
5.693604052066802979e-02 -4.231746792793273926e-01 -1.066655591130256653e-01 5.706857517361640930e-02 5.569158792495727539e-01 -2.407252639532089233e-01 6.583016514778137207e-01 -3.977357223629951477e-02
1.480094641447067261e-01 -3.480123877525329590e-01 7.494588196277618408e-02 4.293073415756225586e-01 -1.978852897882461548e-01 -2.181918025016784668e-01 3.180470764636993408e-01 -6.921985149383544922e-01
4.432095587253570557e-01 -2.761552333831787109e-01 -4.751702025532722473e-02 -4.646055400371551514e-02 4.865440726280212402e-01 1.964668482542037964e-01 6.679968833923339844e-01 -3.664570301771163940e-02
-5.234726667404174805e-01 -2.964093089103698730e-01 -5.632216110825538635e-02 2.584256045520305634e-02 6.371399164199829102e-01 1.553205251693725586e-01 1.907766163349151611e-01 -4.096467196941375732e-01
1.179199218750000000e-01 -7.779826223850250244e-02 -1.791137084364891052e-02 4.012162685394287109e-01 3.498678207397460938e-01 5.302066355943679810e-02 7.924456000328063965e-01 2.560439407825469971e-01
-6.247401237487792969e-02 -1.321457698941230774e-02 2.072639577090740204e-02 3.305123150348663330e-01 1.627489775419235229e-01 8.252589106559753418e-01 4.166972339153289795e-01 7.126089185476303101e-02
-1.722956597805023193e-01 2.453514337539672852e-01 5.692496895790100098e-02 4.308173060417175293e-01 3.344627022743225098e-01 6.072768568992614746e-01 4.898728728294372559e-01 -2.543667890131473541e-02
1.184141188859939575e-01 3.773594796657562256e-01 1.257907748222351074e-01 5.544965863227844238e-01 7.462954521179199219e-02 5.083589553833007812e-01 3.806562423706054688e-01 -3.337525129318237305e-01
-3.316569924354553223e-01 2.070486396551132202e-01 -1.358665972948074341e-01 5.410543680191040039e-01 2.162615060806274414e-01 4.623691141605377197e-01 7.907404750585556030e-02 -5.187753438949584961e-01
-2.586050517857074738e-02 -1.069224253296852112e-01 -3.428000807762145996e-01 6.989315152168273926e-01 2.796255648136138916e-01 3.509260416030883789e-01 2.826108597218990326e-02 -4.239616096019744873e-01
-3.527669906616210938e-01 -1.312040239572525024e-01 1.313441097736358643e-01 4.450409859418869019e-02 6.953687667846679688e-01 1.109220087528228760e-01 2.158851921558380127e-01 -5.446661710739135742e-01
2.100597769021987915e-01 -8.430211544036865234e-01 -8.355368673801422119e-02 2.316444814205169678e-01 -1.085838675498962402e-01 2.623726427555084229e-01 2.915785312652587891e-01 -1.374845951795578003e-01
-3.151350468397140503e-02 -2.768722176551818848e-02 1.969559937715530396e-01 -9.332838654518127441e-02 -2.387385666370391846e-01 6.935780644416809082e-01 3.382601141929626465e-01 -5.461428761482238770e-01
-1.471709758043289185e-01 -6.361187100410461426e-01 3.684324212372303009e-03 6.983389258384704590e-01 -1.873507946729660034e-01 1.760078966617584229e-01 7.568611204624176025e-02 -1.191450133919715881e-01
1.459664255380630493e-01 1.880881935358047485e-02 1.380040496587753296e-01 9.768647700548171997e-02 4.425503611564636230e-01 7.791369408369064331e-02 8.470756411552429199e-01 1.740507781505584717e-01
3.758320510387420654e-01 -4.419429302215576172e-01 9.455315023660659790e-02 -9.873331338167190552e-02 1.351298242807388306e-01 5.403128266334533691e-01 1.690189391374588013e-01 -5.531570911407470703e-01
3.513705134391784668e-01 -6.911607086658477783e-02 -3.176274299621582031e-01 1.444421559572219849e-01 8.931822329759597778e-02 4.252217710018157959e-01 7.489343881607055664e-01 -1.780425757169723511e-02
8.594058454036712646e-02 -2.317300140857696533e-01 2.693113982677459717e-01 3.730768561363220215e-01 -5.561195313930511475e-02 9.538282454013824463e-02 4.363384842872619629e-02 -8.444560170173645020e-01
-1.316335052251815796e-01 -2.525067925453186035e-01 -9.031040966510772705e-02 6.319335103034973145e-01 2.696093544363975525e-02 7.019553184509277344e-01 1.187028512358665466e-01 -6.211711838841438293e-02
-6.250841617584228516e-01 -1.592882126569747925e-01 2.692264020442962646e-01 -1.144564077258110046e-01 3.084758669137954712e-02 7.035381346940994263e-02 6.508356332778930664e-01 -2.623463273048400879e-01
-2.895189225673675537e-01 -3.493755757808685303e-01 -3.198676556348800659e-02 3.612736761569976807e-01 6.992686390876770020e-01 -2.992466688156127930e-01 2.769004106521606445e-01 -8.587510883808135986e-02
-1.037580445408821106e-01 -6.653635948896408081e-02 3.829861581325531006e-01 4.185569584369659424e-01 -3.198482692241668701e-01 -6.386544555425643921e-02 3.777377009391784668e-01 -6.433282494544982910e-01
5.310639142990112305e-01 -3.430615663528442383e-01 -1.962426304817199707e-01 3.255955576896667480e-01 4.485388398170471191e-01 2.924971580505371094e-01 4.010899364948272705e-01 -9.023013710975646973e-02
-4.396192133426666260e-01 -2.730671167373657227e-01 5.471946597099304199e-01 3.971642553806304932e-01 -1.233668252825737000e-01 -1.242918893694877625e-01 4.067308604717254639e-01 -2.809092104434967041e-01
-2.508627176284790039e-01 -2.580001056194305420e-01 5.822395682334899902e-01 4.742081761360168457e-01 -1.786587089300155640e-01 -8.586619794368743896e-02 3.545312583446502686e-01 -3.763551414012908936e-01
7.010571658611297607e-02 -3.916810154914855957e-01 -6.048467382788658142e-02 3.879254311323165894e-02 -3.776330649852752686e-01 6.016268134117126465e-01 3.135237395763397217e-01 -4.833727777004241943e-01
-1.748611479997634888e-01 -5.128366351127624512e-01 1.094470918178558350e-01 7.813059091567993164e-01 -2.410427778959274292e-01 6.877644360065460205e-02 1.024853214621543884e-01 -1.032935231924057007e-01
2.103886455297470093e-01 -3.024142980575561523e-01 4.805345237255096436e-01 1.577972918748855591e-01 5.768370032310485840e-01 1.365016102790832520e-01 4.806946516036987305e-01 1.613313108682632446e-01
-1.591554880142211914e-01 -2.452366799116134644e-01 6.860960721969604492e-01 2.800996899604797363e-01 7.732482044957578182e-04 1.984109356999397278e-02 2.822572886943817139e-01 -5.341174006462097168e-01
5.652114376425743103e-02 3.904269635677337646e-01 -8.307114988565444946e-02 5.073493719100952148e-01 1.173524782061576843e-01 4.301297366619110107e-01 5.725199580192565918e-01 -2.313131541013717651e-01
-4.921462833881378174e-01 -1.410041749477386475e-01 1.490406543016433716e-01 1.094695627689361572e-01 -2.257921248674392700e-01 -1.837704032659530640e-01 7.583047151565551758e-01 -2.096033096313476562e-01
6.838467717170715332e-02 -8.723428249359130859e-01 -2.807269990444183350e-02 2.803460955619812012e-01 -6.307898461818695068e-02 1.530199218541383743e-02 3.619555532932281494e-01 -1.404797434806823730e-01
-3.009374141693115234e-01 -6.917931437492370605e-01 -2.095153629779815674e-01 2.511135935783386230e-01 2.511035501956939697e-01 4.966320991516113281e-01 1.149998605251312256e-01 -3.135514631867408752e-02
4.924433231353759766e-01 -4.538137614727020264e-01 -1.111105605959892273e-01 3.098869509994983673e-02 4.140188917517662048e-03 4.750643968582153320e-01 3.099728822708129883e-01 -4.652529060840606689e-01
1.248082667589187622e-01 -3.221781253814697266e-01 9.237708896398544312e-02 -1.783472746610641479e-01 4.067207127809524536e-02 8.029361963272094727e-01 3.785697519779205322e-01 -2.249604463577270508e-01
-2.221469283103942871e-01 -1.230741292238235474e-01 -4.207791090011596680e-01 5.481258630752563477e-01 4.765222072601318359e-01 3.933613896369934082e-01 2.554942369461059570e-01 -1.045114696025848389e-01
2.210707515478134155e-01 -2.170906662940979004e-01 -1.592083573341369629e-01 3.870907425880432129e-01 -3.068090677261352539e-01 1.457739900797605515e-02 3.846104145050048828e-01 -6.975266933441162109e-01
2.221868485212326050e-01 -2.470046579837799072e-01 8.109691739082336426e-02 1.593742072582244873e-01 2.575295269489288330e-01 -2.455457448959350586e-01 1.986287981271743774e-01 -8.316112756729125977e-01
1.627111583948135376e-01 -1.757427453994750977e-01 3.792759478092193604e-01 -1.328996121883392334e-01 -9.097386151552200317e-02 5.469650030136108398e-01 2.493973523378372192e-01 -6.414678096771240234e-01
-2.191168665885925293e-01 -6.474224328994750977e-01 2.970376014709472656e-01 3.034640848636627197e-01 5.879679918289184570e-01 -3.640257194638252258e-02 6.032208725810050964e-02 -4.289406910538673401e-02
-3.918031454086303711e-01 -3.478245064616203308e-02 5.703378319740295410e-01 2.136102765798568726e-01 6.719719618558883667e-02 1.302751302719116211e-01 1.995373517274856567e-01 -6.427001357078552246e-01
2.930261790752410889e-01 -2.712858319282531738e-01 -4.359073191881179810e-02 -2.236494868993759155e-01 1.898427903652191162e-01 6.053785085678100586e-01 3.409048914909362793e-01 -5.195006132125854492e-01
2.309755086898803711e-01 -2.261602133512496948e-01 5.242136716842651367e-01 3.433333933353424072e-01 -2.880630493164062500e-01 1.141934767365455627e-01 3.345886766910552979e-01 -5.430046916007995605e-01
-1.303733885288238525e-01 3.589680045843124390e-02 2.606402337551116943e-01 3.543511331081390381e-01 1.068670451641082764e-01 2.916789650917053223e-01 7.589268684387207031e-01 3.402190804481506348e-01
-6.691891551017761230e-01 -1.982481926679611206e-01 2.204363644123077393e-01 1.200448349118232727e-01 -1.786115169525146484e-01 9.275215864181518555e-02 5.447209477424621582e-01 -3.356406092643737793e-01
-3.951471447944641113e-01 -3.228620290756225586e-01 1.846707463264465332e-01 1.721157580614089966e-01 -3.508943319320678711e-01 -7.942719757556915283e-02 4.925618469715118408e-01 -5.512159466743469238e-01
8.067259937524795532e-02 -2.774379216134548187e-02 -9.825529903173446655e-02 -8.325565606355667114e-02 -2.372362762689590454e-01 7.050279974937438965e-01 4.093002080917358398e-01 -5.052369832992553711e-01
2.370216548442840576e-01 -8.435314148664474487e-02 -7.282245159149169922e-02 6.476102471351623535e-01 1.416271030902862549e-01 6.468525528907775879e-01 1.386867016553878784e-01 -2.330079078674316406e-01
3.845086693763732910e-02 -9.149974584579467773e-01 1.174426302313804626e-01 1.405163705348968506e-01 3.106321021914482117e-02 -9.596330113708972931e-03 2.127284854650497437e-01 -2.853997647762298584e-01
2.452409118413925171e-01 -1.313430815935134888e-01 1.022127121686935425e-01 3.771401941776275635e-01 -5.186611041426658630e-02 -2.296281307935714722e-01 3.868083357810974121e-01 -7.515874505043029785e-01
3.577843541279435158e-03 -2.056377083063125610e-01 4.335810616612434387e-02 -2.796241082251071930e-03 -3.665691018104553223e-01 5.722336769104003906e-01 3.418941497802734375e-01 -6.140819787979125977e-01
-5.205882787704467773e-01 -4.621620476245880127e-01 -2.869550883769989014e-01 -5.022494494915008545e-02 6.032681092619895935e-02 -5.067007988691329956e-02 4.047217965126037598e-01 -5.104136466979980469e-01
-4.297748953104019165e-02 -7.555329799652099609e-02 7.940791547298431396e-02 3.015440404415130615e-01 -4.710727334022521973e-01 2.803522907197475433e-02 4.808458387851715088e-01 -6.643057465553283691e-01
-2.431893944740295410e-01 -3.880988657474517822e-01 3.687753155827522278e-02 4.664064049720764160e-01 7.146843075752258301e-01 -1.390245407819747925e-01 3.572746738791465759e-02 -1.999130696058273315e-01
-3.352846205234527588e-01 -5.024235844612121582e-01 7.406725198961794376e-04 6.443863511085510254e-01 -2.452840358018875122e-01 3.578763008117675781e-01 1.198681741952896118e-01 -1.315762698650360107e-01
-4.029002785682678223e-01 -4.893521368503570557e-01 3.216230496764183044e-02 1.340022236108779907e-01 6.281955838203430176e-01 1.077204868197441101e-01 1.123795211315155029e-01 -4.004403650760650635e-01
1.788813322782516479e-01 -5.391385555267333984e-01 3.701971173286437988e-01 2.408362030982971191e-01 6.543375849723815918e-01 7.034912705421447754e-02 2.206637561321258545e-01 -2.199323475360870361e-02
-2.389974445104598999e-01 -5.185575038194656372e-02 -2.012794911861419678e-01 4.321363568305969238e-01 2.303921431303024292e-01 5.181755423545837402e-01 5.877764225006103516e-01 2.141693979501724243e-01
1.144210621714591980e-01 -3.252965509891510010e-01 3.596787452697753906e-01 5.473062992095947266e-01 -7.649449259042739868e-02 -3.153401240706443787e-02 3.986866399645805359e-02 -6.661394834518432617e-01
-3.582752868533134460e-02 -3.906132280826568604e-01 3.953498601913452148e-01 2.129652649164199829e-01 4.368897974491119385e-01 -8.008762262761592865e-03 5.825659036636352539e-01 3.378790020942687988e-01
1.422082930803298950e-01 2.181209772825241089e-01 4.865016639232635498e-01 5.346057415008544922e-01 2.743680179119110107e-01 4.677521884441375732e-01 3.207421898841857910e-01 -1.129930764436721802e-01
-1.910688132047653198e-01 -1.249613463878631592e-01 5.694972276687622070e-01 1.886508464813232422e-01 4.200063273310661316e-02 1.809749901294708252e-01 1.167677640914916992e-01 -7.347179651260375977e-01
-1.593729555606842041e-01 -3.580129444599151611e-01 -1.349703073501586914e-01 -3.406024724245071411e-02 -7.482452690601348877e-02 5.563654303550720215e-01 1.759657114744186401e-01 -6.935018897056579590e-01
1.938989162445068359e-01 -5.554564595222473145e-01 4.490410089492797852e-01 1.995033770799636841e-01 4.459607601165771484e-01 -1.498611643910408020e-02 4.255066812038421631e-01 1.796397715806961060e-01
1.463151723146438599e-01 -8.254150748252868652e-01 1.017249748110771179e-01 1.151350364089012146e-01 -2.072333693504333496e-01 3.117557466030120850e-01 3.137000203132629395e-01 -1.874377280473709106e-01
2.822365164756774902e-01 1.806205958127975464e-01 1.718200147151947021e-01 3.329823017120361328e-01 3.136203289031982422e-01 2.649052143096923828e-01 7.586795687675476074e-01 5.650010704994201660e-02
2.352058440446853638e-01 -3.304283320903778076e-01 5.974976420402526855e-01 5.623280629515647888e-02 5.024333000183105469e-01 3.893189728260040283e-01 2.386960536241531372e-01 -1.197728589177131653e-01
2.437609136104583740e-01 -2.404080033302307129e-01 2.284530699253082275e-01 4.638717472553253174e-01 -1.079752221703529358e-01 -3.676946163177490234e-01 4.270596206188201904e-01 -5.349570512771606445e-01
1.414338350296020508e-01 7.742032408714294434e-02 2.213578969240188599e-01 -1.132009401917457581e-01 -6.854308396577835083e-02 7.338024377822875977e-01 3.608503043651580811e-01 -4.886834025382995605e-01
-3.504254519939422607e-01 -3.871928751468658447e-01 2.201440930366516113e-01 3.044550716876983643e-01 7.337849736213684082e-01 -1.144497618079185486e-01 1.140884384512901306e-01 -1.468741744756698608e-01
-1.230291649699211121e-01 -4.801379144191741943e-01 2.704957723617553711e-01 1.500879824161529541e-01 4.417024850845336914e-01 -4.680747911334037781e-02 6.013218760490417480e-01 3.158434331417083740e-01
1.456636190414428711e-01 -2.482856214046478271e-01 3.791927397251129150e-01 6.145999431610107422e-01 -1.629266440868377686e-01 -7.141765952110290527e-02 1.647095233201980591e-01 -5.803803801536560059e-01
-4.751001894474029541e-01 -4.501214921474456787e-01 7.444791030138731003e-03 1.000636443495750427e-01 2.271983474493026733e-01 6.637723445892333984e-01 2.392749935388565063e-01 1.101683303713798523e-01
1.287141293287277222e-01 -1.958386301994323730e-01 3.021323084831237793e-01 4.010119009763002396e-03 5.574744939804077148e-01 1.340966820716857910e-01 7.243241071701049805e-01 1.935549080371856689e-02
-1.857009828090667725e-01 1.475170999765396118e-01 3.906043171882629395e-01 5.545267462730407715e-01 5.657274723052978516e-01 2.768311202526092529e-01 6.520316749811172485e-02 -2.876591086387634277e-01
-4.856458902359008789e-01 -2.450648099184036255e-01 5.537387728691101074e-01 2.382480949163436890e-01 -6.451389938592910767e-02 -1.122761368751525879e-01 4.603738188743591309e-01 -3.346498012542724609e-01
3.657895326614379883e-01 -4.140462279319763184e-01 3.276889398694038391e-02 -3.488883376121520996e-02 4.998212456703186035e-01 7.954230904579162598e-02 6.590300202369689941e-01 4.476562142372131348e-02
6.331744045019149780e-02 -3.898489177227020264e-01 -2.892068624496459961e-01 5.058151483535766602e-01 4.328248500823974609e-01 4.724037051200866699e-01 2.865548133850097656e-01 1.090996861457824707e-01
-2.371763437986373901e-01 -2.822173237800598145e-01 6.391998529434204102e-01 3.933303654193878174e-01 3.808507323265075684e-02 -2.738415598869323730e-01 4.012923538684844971e-01 -2.516751587390899658e-01
-3.187937140464782715e-01 -1.779263019561767578e-01 4.740937054157257080e-01 3.930656611919403076e-01 -1.722882091999053955e-01 1.470771282911300659e-01 1.608648747205734253e-01 -6.405115127563476562e-01
-4.552621245384216309e-01 -3.547837734222412109e-01 3.070251941680908203e-01 2.030646651983261108e-01 -3.501208722591400146e-01 8.260253071784973145e-02 4.392828643321990967e-01 -4.571519792079925537e-01
1.771043054759502411e-02 3.300759196281433105e-01 2.695461213588714600e-01 2.796691656112670898e-01 5.100567936897277832e-01 2.261819988489151001e-01 6.513637304306030273e-01 -6.538539379835128784e-02
-2.889780402183532715e-01 -2.565656602382659912e-02 -3.668393194675445557e-01 6.657398939132690430e-01 4.888931810855865479e-01 6.892061978578567505e-02 1.739239543676376343e-01 -2.530549168586730957e-01
-1.898663341999053955e-01 -2.337562441825866699e-01 3.306371346116065979e-02 4.677161276340484619e-01 -3.854866027832031250e-01 -2.523458600044250488e-01 4.950982034206390381e-01 -4.817226827144622803e-01
-5.351709127426147461e-01 -6.310065388679504395e-01 8.123506605625152588e-02 4.981483146548271179e-02 2.971345782279968262e-01 4.415234923362731934e-01 1.470448374748229980e-01 -3.857579082250595093e-02
-2.240708172321319580e-01 -5.751830339431762695e-01 5.611530691385269165e-02 1.128545105457305908e-01 -5.034475401043891907e-02 6.974818110466003418e-01 1.369312554597854614e-01 -3.087170720100402832e-01
-4.880617856979370117e-01 -2.384565174579620361e-01 2.004432380199432373e-01 -2.187063694000244141e-01 2.125658094882965088e-01 5.425290465354919434e-01 1.797125190496444702e-01 -4.950813353061676025e-01
2.435861825942993164e-01 -1.866522729396820068e-01 6.803148984909057617e-02 3.865696787834167480e-01 4.987905621528625488e-01 2.083797603845596313e-01 6.115310788154602051e-01 2.925372123718261719e-01
1.698743551969528198e-01 -1.915374696254730225e-01 -1.668272167444229126e-01 3.831858634948730469e-01 -3.089494705200195312e-01 -9.186782874166965485e-03 3.995594680309295654e-01 -7.103601098060607910e-01
1.256369203329086304e-01 -5.047774314880371094e-01 3.386746346950531006e-01 1.876730769872665405e-01 3.958174884319305420e-01 -1.456173509359359741e-01 5.949573516845703125e-01 2.182734459638595581e-01
-2.720907330513000488e-01 -4.511598348617553711e-01 3.044639825820922852e-01 3.151871562004089355e-01 7.203840017318725586e-01 -1.662589958868920803e-03 7.044678181409835815e-02 -8.038448542356491089e-02
-4.143174290657043457e-01 -3.017071783542633057e-01 8.317923545837402344e-02 2.898148298263549805e-01 -3.034363985061645508e-01 -2.662919461727142334e-01 6.022794246673583984e-01 -3.473856449127197266e-01
4.862399697303771973e-01 -1.520737856626510620e-01 -1.000185161828994751e-01 3.021748960018157959e-01 2.240533828735351562e-01 5.577058196067810059e-01 5.071985125541687012e-01 -1.436832398176193237e-01
-2.998280525207519531e-01 -2.368999570608139038e-01 1.432885322719812393e-02 3.242449462413787842e-01 1.480728387832641602e-01 8.274174928665161133e-01 2.030592560768127441e-01 2.938488684594631195e-02
3.268789649009704590e-01 -7.474298030138015747e-02 -1.488841623067855835e-01 1.213459968566894531e-01 1.145397350192070007e-01 4.348461031913757324e-01 8.000976443290710449e-01 9.113377332687377930e-02
-2.404683679342269897e-01 -3.032187521457672119e-01 -5.507382750511169434e-01 1.138712838292121887e-01 1.206242814660072327e-01 4.124576151371002197e-01 5.840744972229003906e-01 9.021970629692077637e-02
1.202590912580490112e-01 -1.954918801784515381e-01 3.542895019054412842e-01 -1.493902355432510376e-01 1.052265986800193787e-01 7.746490240097045898e-01 2.504243552684783936e-01 -3.544234931468963623e-01
9.171114861965179443e-02 -6.176081299781799316e-02 5.066090822219848633e-01 4.295507967472076416e-01 -6.325888913124799728e-03 1.930656842887401581e-02 1.504406929016113281e-01 -7.235765457153320312e-01
-1.381709426641464233e-01 -9.050347656011581421e-02 4.258812367916107178e-01 3.387161195278167725e-01 3.402038216590881348e-01 4.521404802799224854e-01 4.842163920402526855e-01 3.492555618286132812e-01
-5.898637771606445312e-01 -3.907303139567375183e-02 -4.116174280643463135e-01 3.182131350040435791e-01 4.332012236118316650e-01 -4.164363816380500793e-02 2.080285847187042236e-01 -3.836300969123840332e-01
-3.265038430690765381e-01 -4.717445373535156250e-02 -3.621336221694946289e-01 5.487511157989501953e-01 3.352706432342529297e-01 4.384628832340240479e-01 3.461591526865959167e-02 -3.912121951580047607e-01
-1.151970326900482178e-01 -4.877609759569168091e-02 2.670901715755462646e-01 -9.951224923133850098e-02 9.871283918619155884e-02 -2.404034435749053955e-01 4.831237494945526123e-01 -7.759925127029418945e-01
2.786428034305572510e-01 2.481221109628677368e-01 4.299444854259490967e-01 -7.198670506477355957e-02 1.543500572443008423e-01 2.818775177001953125e-01 7.427186965942382812e-01 -1.258940547704696655e-01
-5.909924507141113281e-01 -1.973291486501693726e-01 2.225471585988998413e-01 3.979848325252532959e-01 -3.052254319190979004e-01 1.211954094469547272e-02 3.515764176845550537e-01 -4.323823451995849609e-01
-5.131316781044006348e-01 -5.853221416473388672e-01 -2.046648114919662476e-01 5.400274693965911865e-02 4.079757034778594971e-01 2.322975546121597290e-01 3.523494601249694824e-01 6.879844516515731812e-02
-1.387105733156204224e-01 4.372635111212730408e-02 -1.094970628619194031e-01 8.169826865196228027e-01 3.925152122974395752e-01 2.937804162502288818e-01 8.631893247365951538e-02 -2.270927727222442627e-01
2.160048037767410278e-01 -5.198455452919006348e-01 -1.083376705646514893e-01 -3.180860308930277824e-03 5.220394730567932129e-01 -1.962129026651382446e-01 3.506840765476226807e-01 -4.871874153614044189e-01
4.603777453303337097e-02 -8.766151070594787598e-01 3.669805452227592468e-02 3.653430938720703125e-01 -2.160722948610782623e-02 2.519221901893615723e-01 1.271144300699234009e-01 -1.204760372638702393e-01
-1.556183546781539917e-01 1.135183572769165039e-01 3.123108744621276855e-01 7.815231084823608398e-01 4.048914909362792969e-01 2.074492424726486206e-01 2.171706855297088623e-01 2.108993567526340485e-02
1.087519600987434387e-01 -1.897579729557037354e-01 -6.487957388162612915e-02 -6.359234452247619629e-02 -1.396799832582473755e-01 7.352912425994873047e-01 3.279125690460205078e-01 -5.255676507949829102e-01
1.677111685276031494e-01 -1.345780193805694580e-01 -1.209053397178649902e-02 4.244494736194610596e-01 -2.910263836383819580e-01 -7.802116870880126953e-02 3.805388808250427246e-01 -7.333925962448120117e-01
1.993239223957061768e-01 -2.075883001089096069e-01 -9.562035650014877319e-02 3.396788835525512695e-01 -2.352677285671234131e-01 -3.264863789081573486e-02 3.413686454296112061e-01 -7.872118353843688965e-01
1.318314820528030396e-01 -3.199135363101959229e-01 5.768096446990966797e-01 2.562719881534576416e-01 5.950643420219421387e-01 3.324393928050994873e-01 1.288466006517410278e-01 -2.592474780976772308e-02
-5.605911612510681152e-01 -1.536449342966079712e-01 2.443389743566513062e-01 -2.011560797691345215e-01 5.910899639129638672e-01 1.446456462144851685e-01 3.233229517936706543e-01 -2.951577007770538330e-01
3.311072885990142822e-01 -2.794370353221893311e-01 -1.844848692417144775e-01 2.805437743663787842e-01 -1.175140142440795898e-01 -7.941595464944839478e-02 3.532932996749877930e-01 -7.447218298912048340e-01
-8.363145589828491211e-01 -1.829159855842590332e-01 -4.465720802545547485e-02 8.425546437501907349e-02 2.006014436483383179e-01 3.179859220981597900e-01 2.814417481422424316e-01 -1.935487091541290283e-01
2.787407934665679932e-01 -2.383455634117126465e-02 9.763190895318984985e-02 4.742780327796936035e-01 1.801288723945617676e-01 7.527964711189270020e-01 2.678279578685760498e-01 -1.279975473880767822e-01
-2.641913890838623047e-01 -4.493716955184936523e-01 -3.801735639572143555e-01 -2.863356471061706543e-02 4.631578028202056885e-01 -2.031372785568237305e-01 5.548560619354248047e-01 -1.388206779956817627e-01
-2.520791590213775635e-01 -4.640557467937469482e-01 -8.748093247413635254e-02 3.782321512699127197e-01 5.903208851814270020e-01 -1.837276816368103027e-01 4.321804344654083252e-01 3.716641664505004883e-02
-2.537863701581954956e-02 8.682447671890258789e-02 -3.870206773281097412e-01 -2.111173272132873535e-01 4.252724647521972656e-01 4.434008523821830750e-02 5.394423604011535645e-01 -5.688948035240173340e-01
2.406800091266632080e-01 -3.326127827167510986e-01 2.504722177982330322e-01 4.164848625659942627e-01 4.948711991310119629e-01 5.291475057601928711e-01 2.434881478548049927e-01 1.051890105009078979e-01
6.448941421695053577e-04 4.884749948978424072e-01 1.290859282016754150e-01 4.155901968479156494e-01 3.299045264720916748e-01 9.950709342956542969e-02 6.416902542114257812e-01 -2.037359476089477539e-01
1.806643158197402954e-01 -2.606044113636016846e-01 -4.535285383462905884e-02 3.965541720390319824e-01 -2.259932607412338257e-01 -2.192821353673934937e-01 4.175102114677429199e-01 -6.831259727478027344e-01
3.741512298583984375e-01 -3.707361221313476562e-01 8.210659027099609375e-02 4.721343517303466797e-02 4.951562881469726562e-01 1.594693213701248169e-01 6.526047587394714355e-01 1.307356357574462891e-01
-4.875843822956085205e-01 -4.583922326564788818e-01 -2.244389504194259644e-01 3.811414167284965515e-02 -1.905968785285949707e-01 -6.520006805658340454e-02 5.164263248443603516e-01 -4.393609464168548584e-01
-3.140076994895935059e-01 -2.827225625514984131e-01 -9.236016310751438141e-03 -8.727178722620010376e-02 -2.093686759471893311e-01 -1.342937052249908447e-01 8.579558730125427246e-01 -1.257263273000717163e-01
-1.513899713754653931e-01 -5.431672334671020508e-01 -1.200755387544631958e-01 -5.901518464088439941e-02 5.305079221725463867e-01 -2.706105709075927734e-01 5.098912715911865234e-01 -2.224673926830291748e-01
1.379750669002532959e-01 -5.957174897193908691e-01 1.576577872037887573e-02 4.013777244836091995e-03 3.621024489402770996e-01 -2.198805660009384155e-01 6.669672727584838867e-01 3.883138671517372131e-02
3.070985972881317139e-01 -4.247547090053558350e-01 1.054342463612556458e-01 3.980871289968490601e-03 5.450354218482971191e-01 1.279836893081665039e-01 6.230438351631164551e-01 1.118683367967605591e-01
1.553619801998138428e-01 -8.922594189643859863e-01 6.244725361466407776e-02 2.358507961034774780e-01 9.583467990159988403e-02 4.482460021972656250e-02 1.795282661914825439e-01 -2.771040201187133789e-01
3.376125097274780273e-01 -3.498864769935607910e-01 1.975361257791519165e-02 6.333783268928527832e-01 2.807324528694152832e-01 4.327915310859680176e-01 2.707655131816864014e-01 1.503522247076034546e-01
-3.162058293819427490e-01 -2.803779542446136475e-01 1.511856466531753540e-01 4.676477238535881042e-02 8.184792995452880859e-01 -4.742120206356048584e-02 2.651007473468780518e-01 -2.322127074003219604e-01
-2.746117115020751953e-01 -6.920866370201110840e-01 -2.601313889026641846e-01 -4.587057605385780334e-02 4.780244231224060059e-01 -5.242356657981872559e-02 3.739778399467468262e-01 -6.868210434913635254e-02
-2.546103894710540771e-01 -7.333714962005615234e-01 -1.170186549425125122e-01 5.275735259056091309e-01 -1.846514344215393066e-01 2.042061984539031982e-01 1.549484878778457642e-01 -7.421229779720306396e-02
-2.369798570871353149e-01 -5.473325848579406738e-01 -3.462508693337440491e-02 7.826649546623229980e-01 -1.038418412208557129e-01 -4.006998147815465927e-03 1.355043351650238037e-01 -3.665444627404212952e-02
-9.666284918785095215e-02 -5.311707258224487305e-01 8.000834286212921143e-02 7.520715594291687012e-01 -1.513216197490692139e-01 6.020929664373397827e-02 -3.422479331493377686e-02 -3.298584222793579102e-01
2.472597211599349976e-01 8.882308751344680786e-02 4.805623888969421387e-01 -1.283096969127655029e-01 4.610175192356109619e-01 -6.621918827295303345e-02 6.546857953071594238e-01 -1.950230002403259277e-01
1.262105256319046021e-01 -5.037521123886108398e-01 1.146520674228668213e-01 -1.755581237375736237e-02 4.213335514068603516e-01 -3.902612924575805664e-01 6.016321778297424316e-01 -1.583168953657150269e-01
1.218033730983734131e-01 -3.341422975063323975e-01 -1.232946477830410004e-02 -1.510446816682815552e-01 -8.212425746023654938e-03 8.011158704757690430e-01 4.305963814258575439e-01 -1.525743603706359863e-01
-3.898983895778656006e-01 -2.589369416236877441e-01 -2.858932316303253174e-02 1.172809526324272156e-01 -3.243336975574493408e-01 -1.908128112554550171e-01 7.253568172454833984e-01 -3.140292167663574219e-01
6.110513806343078613e-01 -3.813750445842742920e-01 -1.490377821028232574e-02 8.806660026311874390e-02 3.991397619247436523e-01 3.574452102184295654e-01 3.817037343978881836e-01 -2.010326236486434937e-01
4.555145204067230225e-01 -2.464695274829864502e-01 -2.655334174633026123e-01 2.113932520151138306e-01 3.051706552505493164e-01 4.100872278213500977e-01 5.947130322456359863e-01 3.974826633930206299e-02
3.347725868225097656e-01 -7.847201228141784668e-01 -5.270136520266532898e-02 1.295940577983856201e-02 2.095959708094596863e-02 2.670026719570159912e-01 2.903798520565032959e-01 -3.363718390464782715e-01
4.991703927516937256e-01 -2.843281626701354980e-02 -1.986071318387985229e-01 -8.280185610055923462e-02 4.335326254367828369e-01 -1.297658029943704605e-02 6.524913311004638672e-01 -2.997594773769378662e-01
4.708487093448638916e-01 -1.751036047935485840e-01 -1.127483397722244263e-01 2.027264386415481567e-01 -8.922197669744491577e-02 -1.516723632812500000e-01 5.263754725456237793e-01 -6.211230754852294922e-01
-3.449901044368743896e-01 -2.673207223415374756e-01 6.990672349929809570e-01 3.937241137027740479e-01 2.029917202889919281e-02 -2.857738547027111053e-02 2.809283435344696045e-01 -2.926746606826782227e-01
2.460409253835678101e-01 -8.735480904579162598e-01 -5.897143273614346981e-04 2.856575548648834229e-01 2.081971317529678345e-01 6.618510186672210693e-02 1.280800849199295044e-01 -1.750596463680267334e-01
-4.755195602774620056e-02 -8.093570470809936523e-01 -1.204033121466636658e-01 1.546508967876434326e-01 -8.685871958732604980e-02 -1.680746972560882568e-01 4.959579408168792725e-01 -1.499943882226943970e-01
3.224620223045349121e-01 -2.003386020660400391e-01 2.913036942481994629e-01 3.668994605541229248e-01 -1.817298382520675659e-01 -2.162573188543319702e-01 4.993505477905273438e-01 -5.543155074119567871e-01
-3.159423172473907471e-01 2.588778138160705566e-01 3.304988890886306763e-02 5.047217607498168945e-01 4.002202451229095459e-01 1.783674508333206177e-01 6.176742315292358398e-01 6.175678968429565430e-02
-1.052999570965766907e-01 -7.384535670280456543e-01 1.418531779199838638e-02 -5.260865762829780579e-02 2.054062336683273315e-01 -1.082287877798080444e-01 6.213384270668029785e-01 2.574795484542846680e-02
8.336548507213592529e-02 -6.012856960296630859e-01 3.209466040134429932e-01 1.321634054183959961e-01 4.282331764698028564e-01 -1.953795254230499268e-01 5.165928602218627930e-01 1.503558009862899780e-01
1.060522124171257019e-01 -8.601979166269302368e-02 2.970153689384460449e-01 8.196432590484619141e-01 3.042480349540710449e-01 3.482036888599395752e-01 -1.243880391120910645e-02 -8.574926853179931641e-02
2.677186727523803711e-01 1.913668587803840637e-02 3.656735718250274658e-01 -7.369542121887207031e-02 5.719506144523620605e-01 8.327221125364303589e-02 6.584506034851074219e-01 -1.455802768468856812e-01
3.820638954639434814e-01 -1.078432798385620117e-01 -3.671651780605316162e-01 4.913359582424163818e-01 3.458040356636047363e-01 4.383504688739776611e-01 2.615287005901336670e-01 -2.933377325534820557e-01
-3.957398608326911926e-02 1.856711804866790771e-01 3.733466565608978271e-01 6.651050448417663574e-01 3.971414566040039062e-01 2.072958350181579590e-01 4.089450240135192871e-01 1.194930672645568848e-01
-2.950780689716339111e-01 -4.134366512298583984e-01 2.539896070957183838e-01 3.413134217262268066e-01 7.096500396728515625e-01 -7.832047343254089355e-02 8.658843114972114563e-03 -2.262328118085861206e-01
-4.054048657417297363e-01 -2.251040041446685791e-01 -2.894047833979129791e-02 -1.362005365081131458e-03 -3.336372971534729004e-01 4.589104950428009033e-01 3.650272190570831299e-01 -5.735662579536437988e-01
-4.719462990760803223e-01 -3.239289820194244385e-01 4.858875572681427002e-01 2.729453444480895996e-01 -2.344473451375961304e-01 1.253762468695640564e-02 4.902918040752410889e-01 -2.573752701282501221e-01
-5.705786347389221191e-01 -1.490585040301084518e-02 1.983297765254974365e-01 3.425404727458953857e-01 3.831812739372253418e-01 5.882598832249641418e-02 2.738328576087951660e-01 -5.406259894371032715e-01
-4.675007760524749756e-01 4.627579357475042343e-03 4.937611147761344910e-02 7.570829242467880249e-02 4.730877876281738281e-01 3.727860152721405029e-01 4.123924300074577332e-02 -6.393511295318603516e-01
-2.758295238018035889e-01 -6.060452461242675781e-01 -1.655085235834121704e-01 3.354866802692413330e-02 4.474748671054840088e-01 -1.029865369200706482e-01 5.435270667076110840e-01 1.478069424629211426e-01
-5.660909414291381836e-01 -5.702092051506042480e-01 -1.348706334829330444e-01 5.402234792709350586e-01 7.529763132333755493e-02 1.550175100564956665e-01 1.472623459994792938e-02 -1.202247291803359985e-01
3.718870226293802261e-03 -6.229247450828552246e-01 2.707326710224151611e-01 3.085793554782867432e-01 6.568434834480285645e-01 4.876829683780670166e-02 4.303571954369544983e-02 -8.808915317058563232e-02
8.191460371017456055e-02 -1.364905536174774170e-01 -1.390620041638612747e-02 -1.683206558227539062e-01 2.017547041177749634e-01 8.053464889526367188e-01 3.652824759483337402e-01 -3.513058125972747803e-01
3.130801022052764893e-01 -1.658252924680709839e-01 -3.006098605692386627e-02 4.797216877341270447e-02 3.009526617825031281e-02 8.264775872230529785e-01 3.449440002441406250e-01 -2.613822221755981445e-01
4.891555309295654297e-01 -3.554606065154075623e-02 2.881315536797046661e-02 1.656580418348312378e-01 4.199743568897247314e-01 4.558294713497161865e-01 5.868880748748779297e-01 -5.093219876289367676e-02
3.212492763996124268e-01 -4.903496205806732178e-01 1.885999366641044617e-02 1.700564771890640259e-01 5.376377105712890625e-01 2.295851260423660278e-01 5.150792598724365234e-01 1.414604783058166504e-01
-1.777268201112747192e-01 -3.826482594013214111e-01 -2.695887722074985504e-02 1.972959190607070923e-02 7.712013125419616699e-01 -1.123037636280059814e-01 4.559931755065917969e-01 -7.472661882638931274e-02
3.586678579449653625e-02 -6.906558275222778320e-01 -1.989942491054534912e-01 -1.429160237312316895e-01 2.147628962993621826e-01 8.519656211137771606e-02 6.361752748489379883e-01 -5.986378341913223267e-02
-2.038339823484420776e-01 -2.558200061321258545e-01 8.529583364725112915e-02 2.806829214096069336e-01 6.747614741325378418e-01 -1.584525853395462036e-01 5.617719888687133789e-01 1.046495065093040466e-01
-7.809995114803314209e-02 -9.517711400985717773e-02 2.666518986225128174e-01 3.167029321193695068e-01 -3.370234966278076172e-01 6.907968968152999878e-02 3.749691843986511230e-01 -7.446334362030029297e-01
3.824396058917045593e-02 -3.407369256019592285e-01 9.733208268880844116e-02 -9.784818440675735474e-02 -2.583171129226684570e-01 -1.850820183753967285e-01 7.225616574287414551e-01 -4.902139306068420410e-01
-1.862011551856994629e-01 -3.587293326854705811e-01 7.292169332504272461e-02 1.874192506074905396e-01 6.475368142127990723e-01 -4.276239871978759766e-01 3.908694088459014893e-01 -2.031099945306777954e-01
1.400976926088333130e-01 -1.087943911552429199e-01 3.995032310485839844e-01 4.036955535411834717e-01 -8.743841201066970825e-02 1.221750825643539429e-01 1.475576758384704590e-01 -7.756404280662536621e-01
4.077573493123054504e-02 -7.447830867022275925e-03 -4.644611179828643799e-01 -2.202724665403366089e-01 2.927740216255187988e-01 3.153695166110992432e-01 4.236608743667602539e-01 -6.077620983123779297e-01
-6.262543052434921265e-02 1.111569702625274658e-01 -1.841495037078857422e-01 5.650920793414115906e-02 5.380322411656379700e-02 6.987869739532470703e-01 6.741434335708618164e-01 -3.082858957350254059e-02
5.618728697299957275e-02 -4.886412024497985840e-01 6.409892439842224121e-02 2.711209654808044434e-01 2.680854797363281250e-01 7.265700101852416992e-01 2.599258720874786377e-01 1.145526468753814697e-01
2.747477889060974121e-01 -4.613682031631469727e-01 2.423963546752929688e-01 -1.626002490520477295e-01 -1.513905357569456100e-03 4.761574864387512207e-01 2.237207740545272827e-01 -5.913365483283996582e-01
1.243856921792030334e-01 -3.263473808765411377e-01 1.207819655537605286e-01 2.489228248596191406e-01 -2.424008995294570923e-01 -3.555189073085784912e-01 5.719410777091979980e-01 -5.377790331840515137e-01
-5.860909819602966309e-01 -4.330890178680419922e-01 -2.563657164573669434e-01 1.008813455700874329e-01 1.101413443684577942e-01 4.398068487644195557e-01 1.760137677192687988e-01 -3.955868482589721680e-01
-4.007484391331672668e-02 3.689137995243072510e-01 2.205122113227844238e-01 2.140733785927295685e-02 5.981597304344177246e-01 2.786606550216674805e-01 5.612120628356933594e-01 -2.506128251552581787e-01
-3.313982188701629639e-01 -4.454048573970794678e-01 -3.762290477752685547e-01 1.272379010915756226e-01 1.688494831323623657e-01 2.307654544711112976e-02 6.700468659400939941e-01 2.367413043975830078e-01
-2.038898468017578125e-01 -1.267214417457580566e-01 2.298795133829116821e-01 4.316143989562988281e-01 3.153129816055297852e-01 5.653415918350219727e-01 4.218016266822814941e-01 3.260136842727661133e-01
2.767294943332672119e-01 -1.886135637760162354e-01 -1.595524251461029053e-01 2.435171306133270264e-01 -2.370459139347076416e-01 -1.122821196913719177e-01 5.311659574508666992e-01 -6.724231243133544922e-01
-3.616654872894287109e-01 -1.815582066774368286e-02 -3.127701282501220703e-01 5.143158435821533203e-01 2.357075512409210205e-01 5.812687277793884277e-01 3.343036770820617676e-01 -3.649887815117835999e-02
-2.658711373805999756e-01 -2.519572377204895020e-01 -2.442507147789001465e-01 3.262428641319274902e-01 6.002960801124572754e-01 -2.652920484542846680e-01 5.051864981651306152e-01 -1.174254342913627625e-01
6.744904071092605591e-02 -3.570555746555328369e-01 -3.773700594902038574e-01 2.198770344257354736e-01 5.131883621215820312e-01 4.924789071083068848e-01 4.138961434364318848e-01 -2.349807255086489022e-05
2.118470966815948486e-01 -2.952959537506103516e-01 4.979782104492187500e-01 -1.837628334760665894e-01 4.098467230796813965e-01 8.624460548162460327e-02 6.408502459526062012e-01 -8.281927555799484253e-03
2.217198722064495087e-03 -6.532177925109863281e-01 -1.324314624071121216e-01 -7.630186527967453003e-02 5.832782387733459473e-01 -5.941246822476387024e-02 3.682659566402435303e-01 -2.656657397747039795e-01
7.302829623222351074e-02 -2.327407002449035645e-01 -1.424811035394668579e-01 8.590721525251865387e-03 5.087605714797973633e-01 -9.055975824594497681e-02 7.911408543586730957e-01 1.648688018321990967e-01
-8.209250122308731079e-02 -4.719805717468261719e-01 2.645520269870758057e-01 -1.071762945502996445e-02 7.530988454818725586e-01 2.043312191963195801e-01 3.001107871532440186e-01 -3.764197975397109985e-02
-1.779351532459259033e-01 -2.607395648956298828e-01 6.147362664341926575e-02 4.251904785633087158e-01 8.304875344038009644e-02 7.962213754653930664e-01 2.679234445095062256e-01 5.603092536330223083e-02
-2.519890367984771729e-01 1.029083952307701111e-01 2.322131209075450897e-02 2.502868473529815674e-01 4.756479263305664062e-01 2.795478999614715576e-01 7.102321386337280273e-01 2.321875095367431641e-01
2.784921824932098389e-01 -1.190356984734535217e-01 -3.100368678569793701e-01 5.132802724838256836e-01 1.831404864788055420e-01 6.246130466461181641e-01 2.947963476181030273e-01 -1.952087283134460449e-01
-1.374223530292510986e-01 -3.472615778446197510e-01 -4.202571883797645569e-02 -1.849913001060485840e-01 9.548059850931167603e-02 7.938304543495178223e-01 3.314732015132904053e-01 -2.745522260665893555e-01
-3.966623246669769287e-01 -4.410598576068878174e-01 1.106006279587745667e-01 2.760631144046783447e-01 3.542426526546478271e-01 6.283490657806396484e-01 1.912549883127212524e-01 5.284811183810234070e-02
-2.514159381389617920e-01 4.021827504038810730e-02 9.731101244688034058e-02 9.070953726768493652e-02 -2.856074273586273193e-01 -2.004544734954833984e-01 7.400211095809936523e-01 -4.980862438678741455e-01
-4.643563926219940186e-01 -4.226700365543365479e-01 -2.186432629823684692e-01 -4.455871880054473877e-02 -2.149922540411353111e-03 5.535684227943420410e-01 2.295032292604446411e-01 -4.436422884464263916e-01
-5.514174699783325195e-01 -1.409315764904022217e-01 7.866488397121429443e-02 2.271153628826141357e-01 7.411532402038574219e-01 3.189817443490028381e-02 4.620227590203285217e-02 -2.566076219081878662e-01
3.913204967975616455e-01 -1.518042534589767456e-01 1.890704929828643799e-01 2.547194957733154297e-01 -1.512886732816696167e-01 -1.354219615459442139e-01 5.403884053230285645e-01 -6.244575381278991699e-01
3.258748054504394531e-01 -3.080085515975952148e-01 3.109796047210693359e-01 4.507808089256286621e-01 -1.801926940679550171e-01 -9.913004934787750244e-02 3.084531724452972412e-01 -6.013195514678955078e-01
8.678267151117324829e-02 -5.007568597793579102e-01 4.566988945007324219e-01 1.014742776751518250e-01 4.386763870716094971e-01 -1.646173745393753052e-01 5.302127599716186523e-01 1.489262133836746216e-01
-4.669669866561889648e-01 -2.750490047037601471e-02 1.692519932985305786e-01 -4.840021580457687378e-02 7.162219285964965820e-01 2.214452438056468964e-02 1.899334490299224854e-01 -4.479482173919677734e-01
5.782427787780761719e-01 -3.901983499526977539e-01 -2.254935353994369507e-01 2.722402811050415039e-01 3.470049798488616943e-02 4.068488180637359619e-01 3.345109224319458008e-01 -3.313470482826232910e-01
-2.371731773018836975e-02 2.036859840154647827e-01 3.277783393859863281e-01 6.806337833404541016e-01 4.281930029392242432e-01 3.401478826999664307e-01 2.877089381217956543e-01 -7.363758981227874756e-02
2.103500366210937500e-01 2.135626971721649170e-01 -1.157905906438827515e-01 -1.520466953516006470e-01 3.672147989273071289e-01 3.146037757396697998e-01 7.417684793472290039e-01 -2.992916703224182129e-01
-3.818767666816711426e-01 -9.756941348314285278e-02 -8.834063075482845306e-03 -2.214710600674152374e-02 -8.339653164148330688e-02 -2.321083247661590576e-01 8.780668377876281738e-01 -1.106844395399093628e-01
6.814508885145187378e-02 -2.147722393274307251e-01 2.239061295986175537e-01 4.769486486911773682e-01 -1.508435457944869995e-01 2.373096719384193420e-02 1.393005251884460449e-01 -7.930281162261962891e-01
-3.893458247184753418e-01 1.849648058414459229e-01 1.931024044752120972e-01 6.647434830665588379e-01 4.873682856559753418e-01 2.058772295713424683e-01 1.479127705097198486e-01 -1.823019981384277344e-01
5.288373678922653198e-02 1.609244346618652344e-01 4.822292625904083252e-01 -9.825447201728820801e-02 4.868031740188598633e-01 1.265493035316467285e-01 6.868296265602111816e-01 -6.618586927652359009e-02
-3.995572924613952637e-01 -5.779434442520141602e-01 7.265138905495405197e-03 3.076219558715820312e-01 -1.647056192159652710e-01 -2.420285344123840332e-01 2.900382578372955322e-01 -4.917554557323455811e-01
5.294800400733947754e-01 -3.306992352008819580e-01 -1.185815483331680298e-01 3.678488731384277344e-01 4.656112492084503174e-01 3.303608596324920654e-01 3.657999038696289062e-01 -3.424482420086860657e-02
2.933683097362518311e-01 1.225178390741348267e-01 -1.023818999528884888e-01 -2.839923501014709473e-01 3.669676184654235840e-01 7.995480298995971680e-02 5.985043048858642578e-01 -5.554504394531250000e-01
-5.138263106346130371e-01 -4.678348302841186523e-01 -9.996154159307479858e-02 3.193380832672119141e-01 1.129685938358306885e-01 5.534729734063148499e-02 5.383901596069335938e-01 3.153644204139709473e-01
-4.446491897106170654e-01 -2.269747555255889893e-01 6.065783277153968811e-02 2.496201843023300171e-01 1.866393834352493286e-01 1.304049342870712280e-01 6.983175873756408691e-01 3.811731338500976562e-01
3.267537802457809448e-02 -3.881657421588897705e-01 -2.559995651245117188e-02 -4.409559071063995361e-02 7.461459189653396606e-02 8.547279238700866699e-01 2.643412053585052490e-01 -1.991392076015472412e-01
7.270962744951248169e-02 2.864049375057220459e-01 2.659101784229278564e-01 1.050344482064247131e-01 2.946287095546722412e-01 1.883984059095382690e-01 8.410046100616455078e-01 3.682655841112136841e-02
-4.227991700172424316e-01 -2.020147740840911865e-01 5.162486806511878967e-02 8.879668265581130981e-02 7.212504148483276367e-01 2.442436218261718750e-01 1.642989180982112885e-02 -4.356075227260589600e-01
-3.321878612041473389e-01 -3.149449452757835388e-02 4.246011972427368164e-01 1.781672984361648560e-01 -4.212619271129369736e-03 1.843409538269042969e-01 2.290739119052886963e-01 -7.682157158851623535e-01
2.397491782903671265e-01 -3.156387805938720703e-01 2.348946034908294678e-01 4.994702637195587158e-01 -9.828179329633712769e-02 -3.038274943828582764e-01 3.501346111297607422e-01 -5.600730180740356445e-01
-1.854329556226730347e-01 -1.358868032693862915e-01 1.086506024003028870e-01 3.847185671329498291e-01 4.495960175991058350e-01 4.794408977031707764e-01 4.721084535121917725e-01 3.639361560344696045e-01
4.658307135105133057e-01 -1.430486291646957397e-01 5.280141159892082214e-02 3.710334300994873047e-01 -2.784047424793243408e-01 5.817299708724021912e-02 5.284983515739440918e-01 -5.117432475090026855e-01
-1.386974602937698364e-01 -7.112093269824981689e-02 4.873929917812347412e-02 8.643180727958679199e-01 4.387151896953582764e-01 1.790065169334411621e-01 3.017567470669746399e-02 -2.930089831352233887e-02
6.583859026432037354e-02 -5.301468372344970703e-01 3.769811689853668213e-01 3.008406758308410645e-01 3.481653630733489990e-01 -1.227155476808547974e-01 4.990413188934326172e-01 3.109166622161865234e-01
3.263122960925102234e-02 -2.697357535362243652e-01 -2.116632312536239624e-01 4.179969429969787598e-01 2.916823923587799072e-01 -1.141499951481819153e-01 7.153556346893310547e-01 3.111473023891448975e-01
-1.615805476903915405e-01 2.328591048717498779e-01 1.435661166906356812e-01 -5.400318279862403870e-02 6.357747912406921387e-01 2.752206027507781982e-01 6.250503659248352051e-01 -1.596773266792297363e-01
4.052343219518661499e-02 -5.837038159370422363e-01 3.290910422801971436e-01 3.765327036380767822e-01 6.155325174331665039e-01 1.136503368616104126e-01 -3.430425203987397254e-05 -1.255920678377151489e-01
-1.813646554946899414e-01 1.173226609826087952e-01 -3.218086436390876770e-02 2.309934496879577637e-01 3.639068305492401123e-01 6.101365759968757629e-02 8.385057449340820312e-01 2.443480640649795532e-01
-4.857996106147766113e-01 -3.510870635509490967e-01 -3.123677968978881836e-01 -4.401808138936758041e-03 4.200275987386703491e-02 -1.680678278207778931e-01 5.906209349632263184e-01 -4.053388237953186035e-01
-4.238020777702331543e-01 -2.606187462806701660e-01 -2.517799437046051025e-01 1.258055120706558228e-01 1.894223093986511230e-01 1.036867778748273849e-02 7.515643239021301270e-01 2.690953016281127930e-01
-9.901934303343296051e-03 -1.042518317699432373e-01 -2.676277793943881989e-02 3.647684454917907715e-01 3.377630412578582764e-01 -3.097543418407440186e-01 7.737821340560913086e-01 2.156170457601547241e-01
3.152684122323989868e-02 -5.187989473342895508e-01 -1.168674528598785400e-01 4.414447769522666931e-02 -1.092111915349960327e-01 6.144782900810241699e-01 1.550897359848022461e-01 -5.483462214469909668e-01
-3.534749150276184082e-01 -2.886697053909301758e-01 -3.104111850261688232e-01 3.278946280479431152e-01 1.052654385566711426e-01 6.807975172996520996e-01 3.307449221611022949e-01 6.242597103118896484e-02
1.430465728044509888e-01 -2.839622199535369873e-01 1.015339568257331848e-01 2.444434463977813721e-01 -2.347368597984313965e-01 -3.336280286312103271e-01 5.876531004905700684e-01 -5.631127953529357910e-01
1.747310906648635864e-01 -3.316379487514495850e-01 5.238863825798034668e-01 2.206313610076904297e-01 6.450346708297729492e-01 1.262226402759552002e-01 3.228304386138916016e-01 1.134831085801124573e-02
1.975975185632705688e-01 -3.840658962726593018e-01 3.730059266090393066e-01 6.276789307594299316e-01 -1.745811849832534790e-01 3.464807271957397461e-01 3.175846338272094727e-01 1.701373010873794556e-01
1.049197018146514893e-01 1.503364145755767822e-01 5.179297924041748047e-01 -7.684515416622161865e-02 5.008593201637268066e-01 2.650282084941864014e-01 5.879656672477722168e-01 -1.594698876142501831e-01
-4.934569299221038818e-01 -4.270699918270111084e-01 -9.066936559975147247e-03 1.825230717658996582e-01 1.706038862466812134e-01 6.742227673530578613e-01 2.326106578111648560e-01 5.408206209540367126e-02
-1.544567793607711792e-01 -4.941579997539520264e-01 -1.593731492757797241e-01 1.130854561924934387e-01 -1.172369718551635742e-01 6.624491214752197266e-01 1.177207008004188538e-01 -4.767824411392211914e-01
1.100269481539726257e-01 1.037139073014259338e-01 2.772422730922698975e-01 1.455307304859161377e-01 2.640888094902038574e-01 6.922842860221862793e-01 5.696663856506347656e-01 7.466443628072738647e-02
-7.027292996644973755e-02 8.869986236095428467e-02 3.318358063697814941e-01 4.839715361595153809e-02 3.002859354019165039e-01 1.237583681941032410e-01 8.656765222549438477e-01 1.409010887145996094e-01
-2.734033763408660889e-01 -4.389761388301849365e-01 -2.520017623901367188e-01 -2.367627471685409546e-01 -8.240975439548492432e-03 -1.299682706594467163e-01 6.036370992660522461e-01 -4.813022613525390625e-01
-5.408726930618286133e-01 -5.666378140449523926e-01 -2.825213670730590820e-01 2.939938940107822418e-02 2.876667976379394531e-01 -7.911055535078048706e-02 2.351268231868743896e-01 -4.017468094825744629e-01
1.081383898854255676e-01 -3.934800326824188232e-01 -2.410721480846405029e-01 6.207871250808238983e-03 2.380461543798446655e-01 5.394815802574157715e-01 1.031102985143661499e-01 -6.457453370094299316e-01
1.701787561178207397e-01 -5.488725751638412476e-02 -4.195067882537841797e-01 -1.256177127361297607e-01 4.556726515293121338e-01 -4.010437428951263428e-02 5.257693529129028320e-01 -5.390560030937194824e-01
-5.027974396944046021e-02 -4.761099517345428467e-01 -1.301971822977066040e-01 9.482582658529281616e-02 -2.637765556573867798e-02 6.070570349693298340e-01 5.531816929578781128e-02 -6.103883385658264160e-01
1.169674918055534363e-01 -2.208359986543655396e-01 -4.129549860954284668e-01 5.964544415473937988e-01 4.258207380771636963e-01 3.920698165893554688e-01 1.417014747858047485e-01 -2.369362562894821167e-01
4.227191209793090820e-01 -1.307476032525300980e-02 3.335278034210205078e-01 2.350063323974609375e-01 -1.697210073471069336e-01 6.193448901176452637e-01 4.814688861370086670e-01 -1.022892370820045471e-01
-6.576263904571533203e-01 -4.485597312450408936e-01 -1.139717921614646912e-01 1.723566651344299316e-02 1.513121277093887329e-01 2.465220242738723755e-01 1.057974994182586670e-01 -5.081079602241516113e-01
1.643562018871307373e-01 -4.840141534805297852e-01 3.737578988075256348e-01 1.748557835817337036e-01 3.954871892929077148e-01 -9.857939928770065308e-02 6.006457209587097168e-01 2.038249224424362183e-01
-2.833645045757293701e-01 -5.024422407150268555e-01 -2.008373737335205078e-01 5.380403399467468262e-01 4.793104231357574463e-01 -1.099813058972358704e-01 2.271113246679306030e-01 -2.098083347082138062e-01
-4.233133792877197266e-01 -3.441817760467529297e-01 -1.829530149698257446e-01 3.579525053501129150e-01 5.882509350776672363e-01 -1.165693160146474838e-02 1.212364584207534790e-01 -4.241102337837219238e-01
-2.535290122032165527e-01 -4.917659163475036621e-01 6.640262901782989502e-02 7.568017840385437012e-01 -2.752958536148071289e-01 1.480252146720886230e-01 1.099003255367279053e-01 -8.338978886604309082e-02
-3.249144554138183594e-01 1.596525013446807861e-01 -4.483552575111389160e-01 5.106682777404785156e-01 3.134282827377319336e-01 2.460651099681854248e-01 4.700753390789031982e-01 -1.654714792966842651e-01
-4.097112119197845459e-01 -2.285020947456359863e-01 -8.016611635684967041e-02 4.558880627155303955e-02 -1.335752904415130615e-01 -2.941597700119018555e-01 8.112637996673583984e-01 -9.432503581047058105e-02
-1.461365222930908203e-01 -7.289022803306579590e-01 -3.450944321230053902e-03 5.164769887924194336e-01 -2.302992939949035645e-01 2.874407470226287842e-01 1.656237244606018066e-01 -1.322641372680664062e-01
1.980903595685958862e-01 -5.052157044410705566e-01 9.257802367210388184e-02 5.578469038009643555e-01 -3.397328853607177734e-01 1.300395429134368896e-01 1.790805757045745850e-01 -4.704834818840026855e-01
-1.724067032337188721e-01 -3.541141450405120850e-01 -2.765996754169464111e-01 -2.486006915569305420e-01 2.262811362743377686e-01 4.528896808624267578e-01 2.621545195579528809e-01 -6.176831126213073730e-01
-9.413211047649383545e-02 -2.474089264869689941e-01 -1.727586984634399414e-01 2.754869461059570312e-01 3.934670388698577881e-01 -7.801166921854019165e-02 7.902899384498596191e-01 1.967966407537460327e-01
-5.143135786056518555e-01 -4.303599298000335693e-01 -1.088469475507736206e-01 2.957745194435119629e-01 2.571961581707000732e-01 -5.446138978004455566e-02 5.318060517311096191e-01 3.146554529666900635e-01
3.309687972068786621e-01 -5.649085640907287598e-01 6.699200719594955444e-02 -2.232787944376468658e-02 4.421178698539733887e-01 -2.111974805593490601e-01 5.043190121650695801e-01 -2.682188749313354492e-01
3.708341121673583984e-01 -4.562268555164337158e-01 -3.562092408537864685e-02 5.121306777000427246e-01 3.740445077419281006e-01 3.446044921875000000e-01 3.106192946434020996e-01 1.888028383255004883e-01
-1.934474855661392212e-01 -3.476668298244476318e-01 1.153167113661766052e-01 2.517508268356323242e-01 8.001453876495361328e-01 -1.197916418313980103e-01 1.186549365520477295e-01 -3.104316294193267822e-01
4.432970285415649414e-01 -2.435070276260375977e-01 -1.392292380332946777e-01 1.839750707149505615e-01 7.449442893266677856e-02 -1.913129240274429321e-01 4.127384126186370850e-01 -6.917060613632202148e-01
3.285281360149383545e-01 -2.887585461139678955e-01 -5.038833022117614746e-01 5.419864058494567871e-01 8.330425620079040527e-02 3.068503737449645996e-01 3.225199580192565918e-01 -2.364833056926727295e-01
-9.401668608188629150e-02 -5.635599493980407715e-01 -8.029806613922119141e-02 -9.051556140184402466e-02 4.572372138500213623e-01 -2.531289458274841309e-01 6.105716824531555176e-01 -1.139398962259292603e-01
1.586713790893554688e-01 -4.014608860015869141e-01 9.248731285333633423e-02 4.177512228488922119e-01 4.833004176616668701e-01 2.149952054023742676e-01 4.694175422191619873e-01 3.611477315425872803e-01
-1.843087971210479736e-01 -2.498349845409393311e-01 -2.113556563854217529e-01 5.355832576751708984e-01 2.733196318149566650e-01 6.873805522918701172e-01 1.501806378364562988e-01 -4.839593172073364258e-02
1.719836890697479248e-01 -2.584403157234191895e-01 -2.627947330474853516e-01 -5.008703470230102539e-02 2.608980834484100342e-01 7.484866976737976074e-01 4.348343014717102051e-01 -1.211587265133857727e-01
1.268222779035568237e-01 -2.345583029091358185e-02 -4.544960558414459229e-01 5.863642096519470215e-01 3.040111362934112549e-01 3.612341880798339844e-01 4.371341168880462646e-01 -1.377572715282440186e-01
3.858503997325897217e-01 -2.653695940971374512e-01 -1.024971157312393188e-02 1.640825122594833374e-01 1.523136496543884277e-01 7.172240614891052246e-01 2.413374334573745728e-01 -3.972615599632263184e-01
-1.299139708280563354e-01 -2.311088889837265015e-01 1.672952473163604736e-01 4.852439761161804199e-01 -4.453363120555877686e-01 -5.045866593718528748e-02 4.760226905345916748e-01 -4.886651635169982910e-01
9.181027300655841827e-03 -3.861932456493377686e-01 -3.023472242057323456e-02 -1.638977676630020142e-01 1.837021708488464355e-01 7.838416695594787598e-01 2.491953074932098389e-01 -3.357697129249572754e-01
2.806313335895538330e-01 -5.047160387039184570e-01 -1.561849415302276611e-01 -1.066852882504463196e-01 7.673391699790954590e-02 5.079208016395568848e-01 2.496574670076370239e-01 -5.518438220024108887e-01
-5.230456590652465820e-02 -2.138501405715942383e-01 1.222390606999397278e-01 -4.078518971800804138e-02 -1.561633199453353882e-01 -2.136397510766983032e-01 5.697472095489501953e-01 -7.350412607192993164e-01
-1.166124567389488220e-01 -8.072311282157897949e-01 7.745394110679626465e-02 2.109080404043197632e-01 -2.438689321279525757e-01 1.163321286439895630e-01 3.364163935184478760e-01 -3.132359087467193604e-01
-2.627904713153839111e-01 -5.714455842971801758e-01 -2.875050604343414307e-01 1.488733291625976562e-02 4.695893526077270508e-01 -1.788489967584609985e-01 4.944426119327545166e-01 -1.566389799118041992e-01
-1.725529432296752930e-01 1.158933192491531372e-01 -2.691606283187866211e-01 6.670714020729064941e-01 4.137942194938659668e-01 3.805643022060394287e-01 3.000829219818115234e-01 -1.823671311140060425e-01
1.403594017028808594e-01 -1.017342582345008850e-01 6.242354586720466614e-02 4.779319465160369873e-01 5.492752790451049805e-01 1.774119138717651367e-01 6.013789176940917969e-01 2.068788260221481323e-01
3.899615630507469177e-02 -5.158095434308052063e-02 3.237394392490386963e-01 -1.449468918144702911e-02 2.348447740077972412e-01 6.207462549209594727e-01 2.259274870157241821e-01 -6.318860650062561035e-01
4.660623148083686829e-02 -2.131170928478240967e-01 -4.722273945808410645e-01 -1.533986032009124756e-01 3.564930260181427002e-01 -2.025868147611618042e-01 4.975309073925018311e-01 -5.387147068977355957e-01
3.516448140144348145e-01 -7.772939205169677734e-01 -1.582502722740173340e-01 2.233247309923171997e-01 2.406856268644332886e-01 -9.834653697907924652e-03 2.511827647686004639e-01 -2.759059667587280273e-01
1.667440980672836304e-01 -2.678819894790649414e-01 2.872587181627750397e-02 3.825953602790832520e-01 3.033692240715026855e-01 2.365720123052597046e-01 7.129520773887634277e-01 3.113382160663604736e-01
4.486785531044006348e-01 -2.316285371780395508e-01 -2.214648276567459106e-01 3.772907257080078125e-01 3.440776765346527100e-01 4.523418247699737549e-01 4.802442789077758789e-01 -1.963414484634995461e-03
-1.551200598478317261e-01 -2.164096534252166748e-01 -1.241621077060699463e-01 1.878282874822616577e-01 5.968319773674011230e-01 -3.541675508022308350e-01 6.294717192649841309e-01 2.305732667446136475e-02
-7.497747242450714111e-02 4.777748584747314453e-01 -6.031611934304237366e-02 3.700309693813323975e-01 1.355036795139312744e-01 1.248742938041687012e-01 6.767334938049316406e-01 -3.655483722686767578e-01
2.854072153568267822e-01 -2.407723814249038696e-01 -1.404338777065277100e-01 6.560940742492675781e-01 1.002927273511886597e-01 3.348743319511413574e-01 5.302973389625549316e-01 8.351968973875045776e-02
-4.605839252471923828e-01 -6.086212396621704102e-01 -9.054679423570632935e-02 3.030556738376617432e-01 1.548801362514495850e-01 4.892959892749786377e-01 2.133484333753585815e-01 9.211558848619461060e-02
7.210063748061656952e-03 1.809449493885040283e-01 7.027196884155273438e-02 5.267982557415962219e-02 1.033076569437980652e-01 5.130841135978698730e-01 7.970482707023620605e-01 -2.242314368486404419e-01
1.066679507493972778e-01 -5.517876148223876953e-01 1.200118884444236755e-01 -7.105285674333572388e-02 5.505290627479553223e-01 5.515218526124954224e-02 5.919070839881896973e-01 9.068082273006439209e-02
-2.966606616973876953e-01 1.265399754047393799e-01 1.307025700807571411e-01 1.755228638648986816e-01 2.950713634490966797e-01 5.891999602317810059e-01 6.405883431434631348e-01 5.925843492150306702e-02
-5.236837863922119141e-01 -2.508716583251953125e-01 -1.988095603883266449e-02 4.058503210544586182e-01 4.752565324306488037e-01 -1.948268860578536987e-01 4.260483682155609131e-01 2.288352847099304199e-01
-7.474871724843978882e-02 1.481779962778091431e-01 -1.608956605195999146e-01 6.599304676055908203e-01 6.068128347396850586e-01 1.195856705307960510e-01 3.453595936298370361e-01 -9.625265002250671387e-02
5.400675907731056213e-02 -8.174891471862792969e-01 -8.722634613513946533e-02 3.590479791164398193e-01 -2.302465289831161499e-01 1.743331551551818848e-01 2.774110734462738037e-01 -1.786297112703323364e-01
-3.120029286947101355e-04 -6.693595051765441895e-01 1.422360986471176147e-01 -4.432230815291404724e-02 4.253493547439575195e-01 -1.957500129938125610e-01 5.551397800445556641e-01 -4.839330166578292847e-02
-1.701161861419677734e-01 1.805517822504043579e-01 -3.477414548397064209e-01 2.431872114539146423e-02 4.387030601501464844e-01 2.849135398864746094e-01 7.209237813949584961e-01 -1.535537987947463989e-01
1.235149279236793518e-01 -2.696629166603088379e-01 -2.765748202800750732e-01 3.086208701133728027e-01 3.268994390964508057e-01 6.997343301773071289e-01 3.786313533782958984e-01 2.079210244119167328e-02
-2.913605570793151855e-01 -5.774453878402709961e-01 2.042421996593475342e-01 2.580355703830718994e-01 6.648536324501037598e-01 9.080291539430618286e-02 1.084075309336185455e-02 -1.515768170356750488e-01
1.436893343925476074e-01 -1.787360757589340210e-01 2.201987057924270630e-01 2.306135445833206177e-01 -1.654068008065223694e-02 -1.449271291494369507e-01 3.478601276874542236e-01 -8.387207388877868652e-01
-1.477243304252624512e-01 -2.569764852523803711e-01 1.256643533706665039e-01 4.230225980281829834e-01 4.678666293621063232e-01 -2.291713058948516846e-01 6.309768557548522949e-01 2.187474071979522705e-01
-1.710200607776641846e-01 1.779685467481613159e-01 -2.584781646728515625e-01 5.944995880126953125e-01 4.050084576010704041e-02 5.440517067909240723e-01 4.583019614219665527e-01 -1.056664288043975830e-01
2.157264351844787598e-01 -1.113839969038963318e-01 -3.090562522411346436e-01 -2.577126920223236084e-01 3.339050710201263428e-01 2.917408049106597900e-01 4.692871868610382080e-01 -6.019040346145629883e-01
-3.225013315677642822e-01 -2.644667327404022217e-01 -6.334117799997329712e-02 2.358326911926269531e-01 6.537303924560546875e-01 -1.506159901618957520e-01 5.624265074729919434e-01 -7.012961432337760925e-03
1.518787443637847900e-01 4.003793746232986450e-02 -1.684468388557434082e-01 -2.804285287857055664e-01 4.454528689384460449e-01 2.178282737731933594e-01 6.089223623275756836e-01 -5.016490221023559570e-01
1.781896688044071198e-02 -7.049602270126342773e-01 4.268938601016998291e-01 2.837865948677062988e-01 4.257209300994873047e-01 9.380289912223815918e-02 7.954113185405731201e-03 -2.232487052679061890e-01
-4.863051176071166992e-01 1.385657042264938354e-01 -1.120836660265922546e-01 5.748983025550842285e-01 1.675342917442321777e-01 2.655817866325378418e-01 1.391345709562301636e-01 -5.322370529174804688e-01
-4.855077266693115234e-01 -4.322390258312225342e-01 -1.881724596023559570e-01 4.375422298908233643e-01 5.169304013252258301e-01 -7.361969351768493652e-02 -1.870190352201461792e-02 -2.785913050174713135e-01
2.927282750606536865e-01 -2.553236484527587891e-01 -4.052681103348731995e-02 3.717041909694671631e-01 6.005830764770507812e-01 2.914197742938995361e-01 4.852463901042938232e-01 1.680001914501190186e-01
3.682756423950195312e-01 -2.620747685432434082e-01 2.891502082347869873e-01 -5.226489156484603882e-02 -1.302920430898666382e-01 5.471449494361877441e-01 3.520970046520233154e-01 -5.186854004859924316e-01
1.304629892110824585e-01 -8.241275697946548462e-02 7.965620607137680054e-02 -1.312400847673416138e-01 1.435595601797103882e-01 6.437183618545532227e-01 2.045888155698776245e-01 -6.897675991058349609e-01
-1.368672102689743042e-01 1.068963184952735901e-01 1.986333429813385010e-01 3.606000244617462158e-01 6.305553913116455078e-01 5.968595743179321289e-01 1.423953026533126831e-01 -1.619731336832046509e-01
-6.034799218177795410e-01 -1.712935566902160645e-01 4.353762865066528320e-01 3.543495386838912964e-02 -9.376231580972671509e-02 7.543166726827621460e-02 5.609537363052368164e-01 -2.941292524337768555e-01
-3.875829577445983887e-01 -2.863049209117889404e-01 1.465564966201782227e-01 3.333269059658050537e-01 7.299597859382629395e-01 -1.569752544164657593e-01 2.931185811758041382e-02 -2.772751152515411377e-01
1.454339921474456787e-01 -4.706110656261444092e-01 -6.121436506509780884e-02 -2.014567703008651733e-01 3.800192475318908691e-02 5.987868905067443848e-01 2.539093494415283203e-01 -5.371986031532287598e-01
-1.990342512726783752e-02 -1.673019081354141235e-01 2.714320719242095947e-01 -7.736451178789138794e-02 -1.172484606504440308e-01 8.936572074890136719e-02 3.346778750419616699e-01 -8.707529902458190918e-01
-5.257136225700378418e-01 -6.149935722351074219e-01 5.750440992414951324e-03 3.857783079147338867e-01 4.277799427509307861e-01 9.952085465192794800e-02 -8.376830257475376129e-03 -5.983256176114082336e-02
-4.317035973072052002e-01 -4.222616553306579590e-01 6.526225060224533081e-02 -3.607585281133651733e-02 5.869830846786499023e-01 3.345582187175750732e-01 7.610408216714859009e-02 -4.092632234096527100e-01
5.190690234303474426e-02 -4.779631197452545166e-01 -5.653306841850280762e-02 -6.969263404607772827e-02 1.604210436344146729e-01 7.156824469566345215e-01 1.532164365053176880e-01 -4.465337097644805908e-01
-1.141310483217239380e-01 -2.832334935665130615e-01 1.217963472008705139e-01 -2.758305668830871582e-01 1.320677399635314941e-01 -3.020043075084686279e-01 7.462124228477478027e-01 -3.877559602260589600e-01
-2.345132082700729370e-02 -4.764839112758636475e-01 2.692801058292388916e-01 3.091184794902801514e-01 7.015997171401977539e-01 -4.438849911093711853e-02 3.316143751144409180e-01 1.290881261229515076e-02
-5.466177463531494141e-01 -3.700129687786102295e-01 -5.774918198585510254e-02 6.014978885650634766e-01 4.184213280677795410e-02 3.993329405784606934e-01 3.023253567516803741e-02 -1.924397200345993042e-01
-1.829848140478134155e-01 -6.385493874549865723e-01 -2.314322441816329956e-01 9.969073534011840820e-02 3.790883421897888184e-01 -3.021546006202697754e-01 5.011641383171081543e-01 -9.539917856454849243e-02
-2.688177525997161865e-01 -7.949252128601074219e-01 5.595051683485507965e-03 4.123979210853576660e-01 -9.025261551141738892e-02 -1.310267895460128784e-01 2.505072355270385742e-01 -1.940619796514511108e-01
1.253310143947601318e-01 2.449208498001098633e-01 2.307452261447906494e-01 6.667525768280029297e-01 6.065000593662261963e-02 3.294405043125152588e-01 5.597563982009887695e-01 3.109160624444484711e-02
-2.088272869586944580e-01 4.729457497596740723e-01 -1.895909756422042847e-01 3.105152547359466553e-01 2.327991575002670288e-01 6.142116710543632507e-02 5.216648578643798828e-01 -5.198526382446289062e-01
-5.208807587623596191e-01 -2.999561429023742676e-01 3.848390281200408936e-02 2.005231380462646484e-01 -2.155623733997344971e-01 -2.616519629955291748e-01 6.482230424880981445e-01 -2.487910687923431396e-01
-6.245609000325202942e-02 -3.737275674939155579e-02 1.685413867235183716e-01 -1.173538342118263245e-01 6.460883617401123047e-01 5.485273003578186035e-01 4.813461899757385254e-01 -5.017768219113349915e-02
-2.759126126766204834e-01 -3.766996860504150391e-01 -2.360418997704982758e-02 -3.062636218965053558e-02 2.910988628864288330e-01 3.840212523937225342e-01 -1.388791203498840332e-02 -7.403180599212646484e-01
-8.172517269849777222e-02 -3.238881751894950867e-02 1.303979605436325073e-01 -8.884984254837036133e-02 3.665483891963958740e-01 -4.088608548045158386e-02 9.026606082916259766e-01 1.286403685808181763e-01
-6.615138053894042969e-02 -2.014497667551040649e-01 -1.643276065587997437e-01 -7.218649238348007202e-02 -1.377402395009994507e-01 6.823788881301879883e-01 3.131963014602661133e-01 -5.832001566886901855e-01
-2.982883751392364502e-01 -8.033610135316848755e-02 -2.648004889488220215e-02 8.297996222972869873e-02 7.245860099792480469e-01 2.013190686702728271e-01 5.577086210250854492e-01 -1.427940577268600464e-01
-1.247446611523628235e-02 -5.386322736740112305e-01 3.101504445075988770e-01 3.558642864227294922e-01 6.286402344703674316e-01 2.895910441875457764e-01 7.587215304374694824e-02 4.559553414583206177e-02
1.852541416883468628e-01 -2.931655943393707275e-01 8.263305574655532837e-02 -1.473021358251571655e-01 4.989066720008850098e-01 -8.527797460556030273e-02 5.104982852935791016e-01 -5.782906413078308105e-01
-2.331905066967010498e-02 -6.178989410400390625e-01 1.801369152963161469e-02 -4.627246409654617310e-02 -1.688848435878753662e-01 -3.505310788750648499e-02 6.193630099296569824e-01 -4.492550492286682129e-01
