# Supplementary material for: Where is your field going? A machine learning approach to study the relative motion of the domains of physics
Source: PLoS One. 2020 Jun 18;15(6):e0233997. doi: 10.1371/journal.pone.0233997 (PMC7302634; doi:10.1371/journal.pone.0233997)
Supplement: S26 Data — (ZIP) [file pone.0233997.s026.zip › 25/Pacs4Run_25_VS_500_embeddings1999-2003ED8.txt]

6.525360792875289917e-02 7.680836915969848633e-01 -3.152371942996978760e-01 -3.158002793788909912e-01 -8.112703450024127960e-03 -1.316238194704055786e-01 2.583865076303482056e-03 4.350721240043640137e-01
-7.330891489982604980e-02 3.893955647945404053e-01 1.913259774446487427e-01 -2.058127671480178833e-01 3.517200648784637451e-01 -4.473494291305541992e-01 5.976945161819458008e-01 2.880370020866394043e-01
2.103951573371887207e-01 6.780416369438171387e-01 2.266224771738052368e-01 -2.001153826713562012e-01 2.990996539592742920e-01 -1.980665326118469238e-01 1.093424260616302490e-01 5.137534737586975098e-01
-1.866653859615325928e-01 6.508945822715759277e-01 2.053759545087814331e-01 -6.248017027974128723e-02 5.796069502830505371e-01 -3.987345099449157715e-01 1.635152846574783325e-02 1.443672459572553635e-02
-3.962580561637878418e-01 5.720037221908569336e-01 2.759207189083099365e-01 -4.899170398712158203e-01 -3.936814665794372559e-01 7.524555176496505737e-02 1.732619702816009521e-01 9.472921490669250488e-02
-8.441001176834106445e-03 7.356778383255004883e-01 1.494904756546020508e-01 6.746996194124221802e-02 -5.361031293869018555e-01 -3.475797474384307861e-01 9.414780884981155396e-03 -1.532981097698211670e-01
-8.715043962001800537e-02 2.873118817806243896e-01 -7.402282673865556717e-03 -5.890834331512451172e-01 4.905197918415069580e-01 -4.877477586269378662e-01 2.832688987255096436e-01 6.351266801357269287e-02
-3.085699975490570068e-01 4.728061556816101074e-01 1.510714590549468994e-01 -4.380083382129669189e-01 -6.089267730712890625e-01 1.275780890136957169e-02 2.216476947069168091e-01 2.155982106924057007e-01
-4.384764730930328369e-01 4.341915547847747803e-01 2.498816102743148804e-01 -1.116789206862449646e-01 -2.115070670843124390e-01 -6.886771917343139648e-01 1.872741244733333588e-02 1.579268425703048706e-01
-1.816450208425521851e-01 1.666352301836013794e-01 -9.446606040000915527e-02 -3.964273333549499512e-01 -4.148700237274169922e-01 -6.498246788978576660e-01 -4.367198050022125244e-02 4.205506742000579834e-01
3.595288395881652832e-01 5.680805444717407227e-01 1.089503169059753418e-01 -1.594520062208175659e-01 -6.623872369527816772e-02 -3.856829702854156494e-01 1.478427797555923462e-01 5.794238448143005371e-01
1.166340038180351257e-01 4.707275032997131348e-01 2.165465652942657471e-01 -4.348754584789276123e-01 -5.583781003952026367e-01 -2.308197021484375000e-01 3.837347030639648438e-01 1.284018009901046753e-01
4.344190657138824463e-01 5.330159068107604980e-01 2.423397963866591454e-03 -4.623907208442687988e-01 -4.384255707263946533e-01 -1.982454359531402588e-01 7.703168690204620361e-02 2.755195498466491699e-01
-7.631792873144149780e-02 7.112523317337036133e-01 -1.804981231689453125e-01 -3.850754583254456520e-03 -1.813950836658477783e-01 2.349596619606018066e-01 6.061519980430603027e-01 1.306458748877048492e-02
4.551166296005249023e-01 5.391724109649658203e-01 -1.830275729298591614e-02 -3.502294123172760010e-01 -3.776420950889587402e-01 -1.977145969867706299e-01 3.026471436023712158e-01 3.253710567951202393e-01
-1.290201544761657715e-01 6.775624752044677734e-01 3.833509087562561035e-01 -2.287900447845458984e-01 4.427246749401092529e-01 6.786496192216873169e-02 3.138055503368377686e-01 1.608581542968750000e-01
-9.991734474897384644e-02 4.726616144180297852e-01 -2.426015138626098633e-01 -3.000910580158233643e-01 -8.395455777645111084e-02 -7.196551561355590820e-02 7.203630208969116211e-01 -2.941887974739074707e-01
1.490219831466674805e-01 5.416309237480163574e-01 -1.126049235463142395e-01 -6.003988981246948242e-01 -2.942025959491729736e-01 -1.776729971170425415e-01 -4.288998544216156006e-01 9.587393701076507568e-02
-2.313215285539627075e-01 5.119755864143371582e-01 2.354271709918975830e-01 -4.610800147056579590e-01 4.768292307853698730e-01 -2.442962676286697388e-01 -7.454399764537811279e-02 3.517766296863555908e-01
-2.237834334373474121e-01 5.508503913879394531e-01 3.703471422195434570e-01 -3.398339748382568359e-01 -2.514338195323944092e-01 -3.719601929187774658e-01 3.587964475154876709e-01 -2.520564794540405273e-01
1.124852374196052551e-01 4.923298656940460205e-01 -8.765410631895065308e-02 -2.481975555419921875e-01 -8.657266199588775635e-02 -5.182850733399391174e-02 8.124347329139709473e-01 7.376939803361892700e-02
-3.395050764083862305e-01 3.675511181354522705e-01 1.511992365121841431e-01 -5.975323319435119629e-01 -2.730280160903930664e-01 -5.268221497535705566e-01 -5.782527849078178406e-02 -1.196112260222434998e-01
-2.933623492717742920e-01 7.868281602859497070e-01 1.367133557796478271e-01 -2.375729754567146301e-02 -4.749047756195068359e-01 1.683451980352401733e-01 2.188971266150474548e-03 -1.473280936479568481e-01
-3.921377658843994141e-01 4.622679948806762695e-01 4.337990581989288330e-01 -1.073071137070655823e-01 -1.647926270961761475e-01 -3.819946944713592529e-01 3.296868503093719482e-01 3.886770308017730713e-01
-5.685790181159973145e-01 4.336995780467987061e-01 8.851852267980575562e-02 -3.921006619930267334e-01 -4.315193295478820801e-01 -3.441571891307830811e-01 -4.335142672061920166e-02 -1.432191431522369385e-01
1.493736952543258667e-01 5.744955539703369141e-01 2.166871726512908936e-01 -5.761322379112243652e-01 3.806575238704681396e-01 -2.296506166458129883e-01 1.894010752439498901e-01 -1.877458393573760986e-01
4.403441026806831360e-02 1.728046834468841553e-01 -4.220962524414062500e-01 -4.682964980602264404e-01 -1.840882189571857452e-02 -6.195528432726860046e-02 6.582946777343750000e-01 3.649706840515136719e-01
-9.035283699631690979e-03 5.535320043563842773e-01 2.325230538845062256e-01 -5.990417003631591797e-01 -4.574985504150390625e-01 4.959792643785476685e-02 1.579171717166900635e-01 2.095239758491516113e-01
-2.253540754318237305e-01 6.357719302177429199e-01 4.881103932857513428e-01 -2.251084893941879272e-01 -2.559033334255218506e-01 -3.288053572177886963e-01 2.357688546180725098e-01 1.640045940876007080e-01
-3.760605454444885254e-01 5.845963954925537109e-01 4.218080937862396240e-01 3.264115005731582642e-02 -7.346023619174957275e-02 -2.015287876129150391e-01 3.551187515258789062e-01 4.070853292942047119e-01
-1.425976157188415527e-01 5.494413375854492188e-01 -5.268333554267883301e-01 2.199655622243881226e-01 2.136887237429618835e-02 -5.542799830436706543e-01 7.811673730611801147e-02 -1.950812786817550659e-01
2.787626683712005615e-01 5.656751394271850586e-01 2.169096171855926514e-01 -3.020665645599365234e-01 7.246103882789611816e-02 -5.230022072792053223e-01 3.518640100955963135e-01 -2.478280365467071533e-01
-3.722333014011383057e-01 4.414010345935821533e-01 1.321484446525573730e-01 -8.008531481027603149e-02 -6.468539834022521973e-01 -1.118719279766082764e-01 1.376891881227493286e-01 4.391321241855621338e-01
9.527467936277389526e-02 5.771505832672119141e-01 -4.879623651504516602e-01 -3.761169016361236572e-01 -1.736643910408020020e-01 1.142434701323509216e-01 4.128123223781585693e-01 -2.542120814323425293e-01
1.332138478755950928e-01 4.186098873615264893e-01 -1.429056469351053238e-02 -2.186399251222610474e-01 -1.475371420383453369e-01 -2.839365601539611816e-01 8.097165226936340332e-01 -3.137333691120147705e-02
-5.089395046234130859e-01 5.186055302619934082e-01 3.215071558952331543e-01 -5.311973094940185547e-01 -2.792938379570841789e-03 -1.579911112785339355e-01 -1.852044910192489624e-01 1.649899333715438843e-01
8.415392786264419556e-02 7.847431898117065430e-01 3.716607689857482910e-01 -2.417622357606887817e-01 -1.944615542888641357e-01 -1.517521888017654419e-01 2.256155312061309814e-01 -2.622384130954742432e-01
1.076833065599203110e-02 8.050931096076965332e-01 -4.033441245555877686e-01 1.788785606622695923e-01 1.834254413843154907e-01 -2.141098827123641968e-01 2.662746980786323547e-02 -2.771793007850646973e-01
-4.043118655681610107e-01 5.579276680946350098e-01 2.737025916576385498e-01 -3.511790037155151367e-01 -4.253799319267272949e-01 -2.253072708845138550e-01 2.320974171161651611e-01 -2.035390436649322510e-01
-3.660134077072143555e-01 7.373465299606323242e-01 1.747111380100250244e-01 -3.454870283603668213e-01 -1.949659138917922974e-01 -1.686138361692428589e-01 -3.256001770496368408e-01 3.354680258780717850e-03
-4.402349889278411865e-01 5.655268430709838867e-01 3.620172441005706787e-01 -2.889516949653625488e-01 -4.042653739452362061e-01 -2.968652546405792236e-01 1.376877576112747192e-01 3.613162040710449219e-02
-6.461497545242309570e-01 3.713106215000152588e-01 1.963941901922225952e-01 -4.015938937664031982e-01 8.903475105762481689e-02 -3.014774620532989502e-01 -1.449744105339050293e-01 3.534647226333618164e-01
-3.567792773246765137e-01 6.434214711189270020e-01 2.528936564922332764e-01 -4.402816891670227051e-01 -2.011849582195281982e-01 -2.219984382390975952e-01 -3.333996832370758057e-01 -1.764969783835113049e-04
-2.507337331771850586e-01 4.863296449184417725e-01 -1.943454891443252563e-02 -2.438099384307861328e-01 -3.198398649692535400e-01 -6.053450107574462891e-01 -4.143312275409698486e-01 -1.961481198668479919e-02
-1.211500912904739380e-01 6.008041501045227051e-01 -2.434406876564025879e-01 5.212850496172904968e-02 -2.283526957035064697e-01 -2.110394388437271118e-01 6.357648968696594238e-01 -2.479853630065917969e-01
4.499059021472930908e-01 5.791187882423400879e-01 9.032560139894485474e-02 -1.484530568122863770e-01 -4.029916971921920776e-02 -2.884107232093811035e-01 2.436527162790298462e-01 5.365050435066223145e-01
-6.526668667793273926e-01 4.640379250049591064e-01 2.940825819969177246e-01 -4.601122438907623291e-02 -4.834607243537902832e-02 -4.582512378692626953e-01 2.157969921827316284e-01 1.057986915111541748e-01
-2.187953591346740723e-01 4.003292024135589600e-01 -8.979582786560058594e-02 -5.424495339393615723e-01 -4.926682412624359131e-01 -3.765640258789062500e-01 -2.967119514942169189e-01 1.303452551364898682e-01
-2.373363822698593140e-01 1.723198592662811279e-01 -1.335182785987854004e-01 -4.978554546833038330e-01 -3.232775926589965820e-01 -4.754327535629272461e-01 -1.480352133512496948e-01 5.439035892486572266e-01
1.851636916399002075e-01 8.936565518379211426e-01 2.637900412082672119e-01 -1.072058752179145813e-01 -2.166377007961273193e-01 -9.342048317193984985e-02 -1.084303632378578186e-01 -1.363737136125564575e-01
-2.886500656604766846e-01 3.002333343029022217e-01 2.394933253526687622e-01 -5.493278503417968750e-01 -2.538723945617675781e-01 -6.256218552589416504e-01 8.887314051389694214e-02 -6.058582663536071777e-02
1.238658949732780457e-01 7.996087074279785156e-01 4.685221314430236816e-01 3.134591132402420044e-02 -6.352227181196212769e-02 -3.058951795101165771e-01 1.485796123743057251e-01 7.144822925329208374e-02
-2.815566360950469971e-01 3.359517753124237061e-01 -7.822873443365097046e-02 -4.301221668720245361e-01 4.869262129068374634e-02 -6.068930029869079590e-01 3.426720499992370605e-01 -3.586409091949462891e-01
5.794544238597154617e-03 5.609170198440551758e-01 -9.841371327638626099e-02 -3.468874990940093994e-01 -4.439429342746734619e-01 -3.795911371707916260e-01 -4.027740061283111572e-01 2.278607487678527832e-01
-7.958469539880752563e-02 5.295394062995910645e-01 -4.098356664180755615e-01 3.811480104923248291e-01 1.203712970018386841e-01 -3.411177992820739746e-01 4.130584597587585449e-01 3.139225244522094727e-01
-3.667901158332824707e-01 5.412777662277221680e-01 4.045518338680267334e-01 -1.461861096322536469e-02 -2.057445049285888672e-01 -4.027176797389984131e-01 1.718851923942565918e-01 4.177927374839782715e-01
-1.178289726376533508e-01 2.383362501859664917e-01 -3.032692968845367432e-01 -4.962128400802612305e-01 2.945141792297363281e-01 -6.833722591400146484e-01 6.946647167205810547e-02 -1.804186999797821045e-01
4.212296605110168457e-01 5.187857747077941895e-01 1.568527892231941223e-02 -3.905881345272064209e-01 -2.038825452327728271e-01 -5.016946196556091309e-01 3.089689314365386963e-01 1.090615987777709961e-01
-5.769912004470825195e-01 4.621368944644927979e-01 3.158953189849853516e-01 -4.073958992958068848e-01 1.676234751939773560e-01 -3.952566981315612793e-01 -3.818754479289054871e-02 4.433719068765640259e-02
-2.902117073535919189e-01 4.350537955760955811e-01 -5.803149938583374023e-01 -3.729133605957031250e-01 1.637485027313232422e-01 2.104792594909667969e-01 3.932169079780578613e-01 -1.579264551401138306e-01
-3.531632423400878906e-01 5.054058432579040527e-01 2.378621101379394531e-01 -4.954953789710998535e-01 -1.163292229175567627e-01 -4.509890973567962646e-01 -3.049441277980804443e-01 8.849940448999404907e-02
-3.874815702438354492e-01 4.190173447132110596e-01 9.553267806768417358e-02 -5.912783741950988770e-01 -4.010889232158660889e-01 -3.387308120727539062e-01 -5.199142917990684509e-02 -1.929559260606765747e-01
1.758654229342937469e-02 5.253965854644775391e-01 -8.381186425685882568e-02 -4.186615645885467529e-01 -1.008254587650299072e-01 2.639458477497100830e-01 6.686125993728637695e-01 1.202961578965187073e-01
-3.976483047008514404e-01 7.370838522911071777e-01 1.353944838047027588e-01 -6.944732367992401123e-02 -4.610524177551269531e-01 5.297711491584777832e-02 -5.113445688039064407e-03 -2.450032383203506470e-01
4.411605596542358398e-01 5.628384947776794434e-01 2.268502116203308105e-01 -4.160431921482086182e-01 -3.040527403354644775e-01 -1.092754304409027100e-01 2.629842460155487061e-01 3.008111417293548584e-01
-1.745707690715789795e-01 4.057157933712005615e-01 -4.814034700393676758e-01 -3.452443480491638184e-01 -1.760933697223663330e-01 1.114075630903244019e-01 6.407221555709838867e-01 -5.598177202045917511e-03
6.871689856052398682e-02 3.413307666778564453e-01 -3.157563209533691406e-01 -3.221856653690338135e-01 1.728055775165557861e-01 2.493282966315746307e-02 6.453894972801208496e-01 4.777601659297943115e-01
5.205339789390563965e-01 5.533720254898071289e-01 -1.032034382224082947e-01 -2.342807799577713013e-01 -2.541874051094055176e-01 -2.520568668842315674e-01 2.600516378879547119e-01 4.018886685371398926e-01
-6.312373876571655273e-01 4.664709866046905518e-01 1.794800758361816406e-01 -3.332876563072204590e-01 3.620151057839393616e-02 -3.665573298931121826e-01 -2.742420136928558350e-01 1.725308895111083984e-01
-3.371499776840209961e-01 6.352014541625976562e-01 4.723237454891204834e-01 -5.958956852555274963e-02 -1.539741307497024536e-01 -3.855376243591308594e-01 1.916046142578125000e-01 2.171373516321182251e-01
1.841416358947753906e-01 5.914968252182006836e-01 -3.262746930122375488e-01 -2.441014051437377930e-01 -2.999962270259857178e-01 -2.028094381093978882e-01 -4.530295133590698242e-01 3.373688161373138428e-01
-5.348316431045532227e-01 5.202660560607910156e-01 3.450226485729217529e-01 -4.324994385242462158e-01 1.659128218889236450e-01 -2.465906292200088501e-01 -1.320305913686752319e-01 1.772454679012298584e-01
-2.766840755939483643e-01 6.374658942222595215e-01 2.350515127182006836e-01 -3.796900510787963867e-01 3.502826690673828125e-01 -4.751908779144287109e-02 -1.968479305505752563e-01 3.923829197883605957e-01
-3.752444684505462646e-01 6.492987275123596191e-01 4.293809533119201660e-01 -8.398259431123733521e-02 -2.250857204198837280e-01 -2.558498382568359375e-01 -9.685055352747440338e-03 3.605068325996398926e-01
2.763607501983642578e-01 5.855289101600646973e-01 -3.501835763454437256e-01 -3.419479429721832275e-01 -3.687422573566436768e-01 -2.075277715921401978e-01 -3.993060290813446045e-01 5.234272405505180359e-02
-4.734375476837158203e-01 4.393247663974761963e-01 3.192919194698333740e-01 -1.044201776385307312e-01 -2.112037986516952515e-01 -5.549383163452148438e-01 7.420325279235839844e-02 3.345592319965362549e-01
1.506129205226898193e-01 4.281506240367889404e-01 -3.018670380115509033e-01 -5.904844403266906738e-01 1.012844070792198181e-01 7.046256214380264282e-02 5.820960402488708496e-01 1.216534338891506195e-02
-2.609699070453643799e-01 2.591427862644195557e-01 4.552652314305305481e-02 -1.718205958604812622e-01 -3.589442968368530273e-01 -7.542095184326171875e-01 1.123903132975101471e-02 3.678932785987854004e-01
-6.463751196861267090e-02 5.353927612304687500e-01 -2.512888014316558838e-01 -3.301706910133361816e-01 -1.185187101364135742e-01 -1.109496280550956726e-01 -5.761755704879760742e-01 4.227092266082763672e-01
-1.393592357635498047e-01 4.043089151382446289e-01 -1.445537954568862915e-01 -3.282845914363861084e-01 -4.014383256435394287e-01 -3.579840958118438721e-01 -2.979645729064941406e-01 5.570981502532958984e-01
-7.839508354663848877e-02 4.942752122879028320e-01 -4.680912494659423828e-01 -3.416414260864257812e-01 -2.442392855882644653e-01 -3.516037762165069580e-02 4.700994491577148438e-01 -3.630912899971008301e-01
9.120722115039825439e-02 7.536967396736145020e-01 -4.737319052219390869e-01 3.861756920814514160e-01 -7.897465676069259644e-02 -2.005459517240524292e-01 -2.024586312472820282e-03 6.007723510265350342e-02
-4.523337483406066895e-01 4.956704676151275635e-01 2.886976599693298340e-01 -3.698635697364807129e-01 -2.846091985702514648e-01 -4.839930832386016846e-01 6.841272115707397461e-02 -9.812053292989730835e-02
4.756603538990020752e-01 5.238929986953735352e-01 5.104840919375419617e-02 -3.087998032569885254e-01 -1.286975294351577759e-01 -3.366613090038299561e-01 2.666248679161071777e-01 4.475794434547424316e-01
-1.183400899171829224e-01 6.889351010322570801e-01 -2.958927452564239502e-01 3.685040574055165052e-04 -2.542106509208679199e-01 -3.640953451395034790e-02 5.406265854835510254e-01 -2.560966908931732178e-01
8.006127178668975830e-02 5.694828629493713379e-01 -2.072249352931976318e-01 -3.864091932773590088e-01 1.836947351694107056e-01 3.497918546199798584e-01 4.375542998313903809e-01 3.598241209983825684e-01
-1.569189578294754028e-01 3.826138973236083984e-01 -5.265864729881286621e-01 -8.614706248044967651e-02 -4.091225266456604004e-01 -3.416958078742027283e-02 6.026629805564880371e-01 1.118779629468917847e-01
-1.531819701194763184e-01 3.829456865787506104e-01 -4.644491970539093018e-01 -4.996236860752105713e-01 4.029323458671569824e-01 1.410271227359771729e-01 -1.894056946039199829e-01 3.826660811901092529e-01
-2.898499667644500732e-01 4.807684123516082764e-01 1.911393254995346069e-01 -5.769405961036682129e-01 2.815031409263610840e-01 -1.615069657564163208e-01 -3.392504155635833740e-01 3.082771301269531250e-01
-5.635406970977783203e-01 1.865266710519790649e-01 -2.538797855377197266e-01 -2.606366276741027832e-01 -3.438798189163208008e-01 -5.681221485137939453e-01 3.773621097207069397e-02 2.698203623294830322e-01
-4.061271250247955322e-01 5.948786735534667969e-01 3.416649997234344482e-01 -1.257670670747756958e-01 -3.666639924049377441e-01 -3.830408751964569092e-01 -3.479706496000289917e-02 2.573990225791931152e-01
-2.469436377286911011e-01 4.118758141994476318e-01 -5.240535736083984375e-01 9.268911927938461304e-02 -3.918841183185577393e-01 -2.158604413270950317e-01 5.343834161758422852e-01 2.047628909349441528e-02
-3.907519876956939697e-01 4.978623986244201660e-01 1.029171124100685120e-01 -4.344965517520904541e-01 -6.102396845817565918e-01 3.175893053412437439e-02 9.209315478801727295e-02 1.348504424095153809e-01
-7.352182269096374512e-02 6.766751408576965332e-01 3.299933969974517822e-01 -5.093855857849121094e-01 -3.689977526664733887e-01 -1.582792252302169800e-01 8.433055877685546875e-02 -3.554068040102720261e-03
2.322718054056167603e-01 5.837286710739135742e-01 1.533479392528533936e-01 5.179361253976821899e-02 -3.489327430725097656e-02 -3.669859766960144043e-01 2.850367128849029541e-01 6.016396880149841309e-01
-5.913719534873962402e-01 5.169703960418701172e-01 3.464941680431365967e-01 -3.583021163940429688e-01 -2.502767145633697510e-01 -2.113481014966964722e-01 1.480394154787063599e-01 7.321172207593917847e-02
2.228986173868179321e-01 6.771661043167114258e-01 -4.091654717922210693e-01 2.075958102941513062e-01 -1.890341341495513916e-01 -2.348549515008926392e-01 4.360369741916656494e-01 1.519576832652091980e-02
-2.421239018440246582e-02 5.524864792823791504e-01 -6.438369750976562500e-01 -1.733038201928138733e-02 3.144872784614562988e-01 -3.816878199577331543e-01 -9.056423604488372803e-02 -1.629606932401657104e-01
-1.103573292493820190e-01 4.876040220260620117e-01 -2.495411187410354614e-01 -4.458968639373779297e-01 -4.516468644142150879e-01 -2.572957277297973633e-01 -3.721770942211151123e-01 2.833146154880523682e-01
-2.989594936370849609e-01 4.301123917102813721e-01 -3.863737881183624268e-01 -1.414691209793090820e-01 -3.009156286716461182e-01 -2.426959276199340820e-01 5.920003652572631836e-01 -2.375130951404571533e-01
1.000523120164871216e-01 2.864118516445159912e-01 -3.222205936908721924e-01 -4.482458531856536865e-01 4.071135446429252625e-02 -1.497648805379867554e-01 -1.344391256570816040e-01 7.490301728248596191e-01
3.374676406383514404e-01 3.274370133876800537e-01 -1.413191109895706177e-01 -3.198321461677551270e-01 -1.516884565353393555e-01 -7.025366425514221191e-01 4.935487732291221619e-02 3.709906637668609619e-01
-4.110778868198394775e-01 5.498939752578735352e-01 -3.324961066246032715e-01 1.196008846163749695e-01 -1.091230437159538269e-01 -6.228184793144464493e-03 6.245662569999694824e-01 -4.176126793026924133e-02
-4.752208590507507324e-01 8.198789507150650024e-02 -2.329462468624114990e-01 -5.739710330963134766e-01 -9.738236665725708008e-02 -5.754591822624206543e-01 1.991547048091888428e-01 5.862762406468391418e-02
-4.885485768318176270e-02 5.205625295639038086e-01 -4.596685245633125305e-02 -1.694956719875335693e-01 -3.376385867595672607e-01 -3.186006546020507812e-01 6.782895326614379883e-01 -1.421376466751098633e-01
-5.142092108726501465e-01 4.313563704490661621e-01 2.372954338788986206e-01 1.915799081325531006e-01 -9.833839535713195801e-02 -4.537632167339324951e-01 3.702813684940338135e-01 3.222251832485198975e-01
-2.746062278747558594e-01 4.755379259586334229e-01 -4.010965526103973389e-01 -9.162866324186325073e-02 -9.618999809026718140e-02 -1.435663104057312012e-01 6.722450256347656250e-01 -2.177236974239349365e-01
-3.045807182788848877e-01 3.237384855747222900e-01 1.851714253425598145e-01 -4.572926759719848633e-01 -4.564677476882934570e-01 -2.144750207662582397e-02 2.784460186958312988e-01 5.221725106239318848e-01
4.324319958686828613e-01 6.805555224418640137e-01 -1.364242471754550934e-02 3.579563926905393600e-03 7.247003167867660522e-02 -3.481909334659576416e-01 -3.536885231733322144e-02 4.710713028907775879e-01
-3.315041959285736084e-01 5.116986632347106934e-01 2.639974355697631836e-01 -3.300398588180541992e-01 -5.561813116073608398e-01 -1.834547519683837891e-01 3.264459073543548584e-01 -9.402791038155555725e-03
-2.850579917430877686e-01 6.454249620437622070e-01 -2.332189679145812988e-01 2.610123157501220703e-01 1.124577689915895462e-02 -1.605490148067474365e-01 5.904564857482910156e-01 -7.147519290447235107e-02
-7.797728180885314941e-01 3.229902684688568115e-01 1.205744370818138123e-01 -2.150239050388336182e-01 1.646098196506500244e-01 -2.911684513092041016e-01 3.289882093667984009e-02 3.374915421009063721e-01
3.244985044002532959e-01 6.515824198722839355e-01 -1.258431524038314819e-01 1.382274925708770752e-02 -5.099882930517196655e-02 -5.740976333618164062e-01 -2.872796952724456787e-01 1.984818130731582642e-01
-2.710022926330566406e-01 2.529981434345245361e-01 -4.351379573345184326e-01 -6.848486661911010742e-01 2.945552170276641846e-01 1.068816334009170532e-01 -5.472097173333168030e-02 3.209457397460937500e-01
-2.561971247196197510e-01 2.753154039382934570e-01 -9.511082619428634644e-02 -2.529211342334747314e-01 -4.394676685333251953e-01 -5.351046323776245117e-01 -1.808863729238510132e-01 5.228390097618103027e-01
1.063325852155685425e-01 3.595023751258850098e-01 -2.030439674854278564e-01 -3.288539350032806396e-01 1.102688387036323547e-01 -1.923650503158569336e-01 -1.606140881776809692e-01 7.969437241554260254e-01
-6.134620308876037598e-02 5.841332077980041504e-01 -2.034246362745761871e-02 -5.090432167053222656e-01 -5.914117693901062012e-01 -1.244744583964347839e-01 -1.735756248235702515e-01 -9.802055545151233673e-03
7.633977383375167847e-02 2.448251843452453613e-01 -3.149555027484893799e-01 -1.881813257932662964e-01 -2.454542927443981171e-02 -1.357726305723190308e-01 2.315882295370101929e-01 8.526158332824707031e-01
-1.133729889988899231e-01 8.069018721580505371e-01 1.888446360826492310e-01 -1.120632663369178772e-01 -4.839294850826263428e-01 -1.299153268337249756e-01 -9.396483004093170166e-02 -1.671537756919860840e-01
1.201753169298171997e-01 5.295430421829223633e-01 -9.889360517263412476e-02 -1.386429071426391602e-01 -1.933693587779998779e-01 8.227039873600006104e-02 -9.746075421571731567e-02 7.889749407768249512e-01
-2.123301327228546143e-01 4.894192218780517578e-01 -1.949054300785064697e-01 -4.782961308956146240e-01 -5.118813514709472656e-01 -2.468102425336837769e-01 -3.329428732395172119e-01 -1.218223571777343750e-01
-1.873259991407394409e-01 7.305322289466857910e-01 -5.062314867973327637e-01 3.347473740577697754e-01 -1.023177579045295715e-01 -1.066716611385345459e-01 1.890603303909301758e-01 -7.289582490921020508e-02
-3.439957201480865479e-01 3.319793939590454102e-01 -1.939716562628746033e-02 -5.602848529815673828e-01 4.821290373802185059e-01 -4.740349948406219482e-01 1.818795455619692802e-03 4.592302138917148113e-04
-1.303726285696029663e-01 8.575259447097778320e-01 3.604756891727447510e-01 1.031358242034912109e-01 -2.717548012733459473e-01 -1.177767813205718994e-01 9.006996452808380127e-02 1.060094907879829407e-01
4.049922227859497070e-01 5.860024094581604004e-01 1.152746304869651794e-01 -4.475234150886535645e-01 1.253719031810760498e-01 -4.053297340869903564e-01 8.040316402912139893e-02 -3.042077124118804932e-01
-3.057283759117126465e-01 4.991211295127868652e-01 4.730203449726104736e-01 -2.270191609859466553e-01 -9.335798770189285278e-02 -2.979936599731445312e-01 5.098624229431152344e-01 1.569927334785461426e-01
-4.616101086139678955e-01 3.954519033432006836e-01 2.751593478024005890e-02 -1.576318740844726562e-01 5.225561261177062988e-01 -2.150462269783020020e-01 -2.718774788081645966e-02 5.337415933609008789e-01
-2.512237727642059326e-01 5.069773793220520020e-01 3.494391962885856628e-02 -5.276400446891784668e-01 -2.280398607254028320e-01 6.508115679025650024e-03 -4.777019023895263672e-01 3.463982641696929932e-01
-2.475984692573547363e-01 6.867220997810363770e-01 2.377745658159255981e-01 -2.545717954635620117e-01 3.236145079135894775e-01 1.086334437131881714e-01 -1.385250538587570190e-01 4.583093225955963135e-01
2.549076378345489502e-01 5.491648316383361816e-01 -4.266558885574340820e-01 -3.191952705383300781e-01 -3.493634164333343506e-01 -3.014659285545349121e-01 -3.691673576831817627e-01 1.726986840367317200e-02
-2.352371364831924438e-01 2.965705692768096924e-01 9.068442136049270630e-02 -3.643267154693603516e-01 -2.540615797042846680e-01 -7.143695950508117676e-01 -1.224125623703002930e-01 3.548179268836975098e-01
-1.778798103332519531e-01 8.731026202440261841e-02 -2.093425989151000977e-01 -2.920327484607696533e-01 -3.175228834152221680e-01 -7.849133610725402832e-01 6.780148297548294067e-02 3.318458199501037598e-01
-3.945913016796112061e-01 5.126321315765380859e-01 -2.085727453231811523e-01 -4.695897698402404785e-01 -3.973551392555236816e-01 -3.988850489258766174e-02 -3.765127360820770264e-01 -1.274553388357162476e-01
6.243137642741203308e-02 4.367138445377349854e-01 -5.708786249160766602e-01 -5.977776646614074707e-01 1.056550145149230957e-01 2.250916659832000732e-01 2.430867105722427368e-01 -3.496289253234863281e-02
-4.933855533599853516e-01 6.250689029693603516e-01 3.662552535533905029e-01 -3.317144513130187988e-01 -2.470722347497940063e-01 -2.453296035528182983e-01 -1.370196230709552765e-02 1.622430607676506042e-02
-3.197143673896789551e-01 3.275306522846221924e-01 -1.070652455091476440e-01 -2.792231440544128418e-01 2.647362649440765381e-01 -1.246856674551963806e-01 7.845035791397094727e-01 -4.607972514349967241e-04
-4.049482345581054688e-01 5.570244193077087402e-01 3.491161167621612549e-01 -3.823435604572296143e-01 -2.635713517665863037e-01 -4.258044362068176270e-01 -5.256944522261619568e-02 6.425805389881134033e-02
3.082999587059020996e-01 5.222925543785095215e-01 -5.620441436767578125e-01 -2.343950271606445312e-01 2.317066043615341187e-01 -2.246177941560745239e-02 4.429905116558074951e-01 1.043740510940551758e-01
-8.820355683565139771e-02 5.124000310897827148e-01 -3.718703687191009521e-01 2.064865529537200928e-01 -1.645654588937759399e-01 -1.588426083326339722e-01 6.666745543479919434e-01 2.279787659645080566e-01
-3.237033784389495850e-01 4.882231727242469788e-02 -1.060866266489028931e-01 -5.868083834648132324e-01 -1.384381651878356934e-01 -7.089031338691711426e-01 3.659887611865997314e-02 1.191040948033332825e-01
-1.077551767230033875e-02 5.053242444992065430e-01 1.021959260106086731e-02 -3.971049487590789795e-01 -2.944863736629486084e-01 -6.045684218406677246e-01 -3.465120792388916016e-01 1.201616004109382629e-01
4.358239471912384033e-01 6.121955513954162598e-01 1.451079249382019043e-01 -3.256136775016784668e-01 5.056675150990486145e-02 -1.261580437421798706e-01 6.399106234312057495e-02 5.344395637512207031e-01
-4.211862385272979736e-01 3.392143249511718750e-01 2.118523698300123215e-03 -2.198877483606338501e-01 -3.184534311294555664e-01 -5.532621741294860840e-01 -2.053812295198440552e-01 4.576980769634246826e-01
-7.644848823547363281e-01 2.768251001834869385e-01 1.789256185293197632e-02 -6.233782693743705750e-02 -2.324954122304916382e-01 -4.610127210617065430e-01 2.213404029607772827e-01 1.383699774742126465e-01
-1.263125836849212646e-01 6.865745186805725098e-01 -3.602191507816314697e-01 2.752226591110229492e-01 1.755576431751251221e-01 -2.897473573684692383e-01 4.239581227302551270e-01 -1.124316826462745667e-01
-2.933917641639709473e-01 4.661145508289337158e-01 -3.150215148925781250e-01 -1.665569096803665161e-01 -2.706502676010131836e-01 -1.489647030830383301e-01 6.514278650283813477e-01 -2.233349084854125977e-01
2.703984081745147705e-01 4.958278238773345947e-01 -4.215166568756103516e-01 -4.156288802623748779e-01 3.261582255363464355e-01 8.545716851949691772e-02 3.573386669158935547e-01 2.987352609634399414e-01
-2.456781864166259766e-01 2.645035982131958008e-01 -3.623970746994018555e-01 -4.192003905773162842e-01 4.038087129592895508e-01 -5.861002206802368164e-01 1.761837750673294067e-01 -1.581257283687591553e-01
3.957010433077812195e-02 1.583445817232131958e-01 -1.231832727789878845e-01 -4.633952379226684570e-01 -2.473192811012268066e-01 -7.494761943817138672e-01 -3.387884795665740967e-02 3.455763459205627441e-01
2.905272245407104492e-01 5.461851358413696289e-01 -1.399258822202682495e-01 -4.981590211391448975e-01 -2.552294917404651642e-02 1.084085106849670410e-01 5.806016325950622559e-01 -5.653420928865671158e-03
1.104561462998390198e-01 8.875461816787719727e-01 3.778965473175048828e-01 4.625624418258666992e-02 -1.912445724010467529e-01 -1.095128357410430908e-01 8.033882826566696167e-02 -9.680364280939102173e-03
5.502190068364143372e-02 4.391142725944519043e-01 -5.042099356651306152e-01 -4.300885200500488281e-01 3.359463512897491455e-01 1.564935892820358276e-01 4.169553816318511963e-01 2.318305224180221558e-01
-4.115414619445800781e-01 5.639065504074096680e-01 -4.978832900524139404e-01 1.608936637639999390e-01 3.702560067176818848e-01 -3.126103579998016357e-01 -2.369222696870565414e-03 -6.362350285053253174e-02
2.606429457664489746e-01 3.540113270282745361e-01 -1.068552732467651367e-01 -2.975566685199737549e-01 1.043101251125335693e-01 -4.522540867328643799e-01 -2.275616861879825592e-02 7.006075978279113770e-01
2.073818743228912354e-01 4.455243051052093506e-01 -4.472581744194030762e-01 -3.867643475532531738e-01 3.840126395225524902e-01 1.139373183250427246e-01 3.629883527755737305e-01 3.415645658969879150e-01
-2.345405966043472290e-01 6.381987929344177246e-01 6.433904916048049927e-02 -3.741540312767028809e-01 -2.179970145225524902e-01 -1.075697247870266438e-03 -5.253855586051940918e-01 2.645910978317260742e-01
-2.312343716621398926e-01 4.217618405818939209e-01 -1.426730453968048096e-01 -5.434940457344055176e-01 -4.843114614486694336e-01 -3.269555568695068359e-01 -3.065589964389801025e-01 -1.321747004985809326e-01
-4.770533740520477295e-01 2.902185320854187012e-01 -1.522084325551986694e-01 -3.508144319057464600e-01 -4.044637084007263184e-01 -5.970113873481750488e-01 -1.291528046131134033e-01 7.253476232290267944e-02
1.881376802921295166e-01 7.221493721008300781e-01 -2.459783256053924561e-01 2.794848382472991943e-01 1.033857539296150208e-01 -2.521934211254119873e-01 4.796959757804870605e-01 -9.441537782549858093e-03
-3.607035428285598755e-02 2.721129059791564941e-01 -1.614840626716613770e-01 -3.874329328536987305e-01 -4.374094605445861816e-01 -4.897671341896057129e-01 -1.629671007394790649e-01 5.391799211502075195e-01
3.121536374092102051e-01 5.792387723922729492e-01 2.516529522836208344e-02 -2.369701117277145386e-01 -5.265900120139122009e-02 -1.117467135190963745e-02 3.084762021899223328e-02 7.116213440895080566e-01
-4.264992773532867432e-01 4.896374046802520752e-01 2.836192548274993896e-01 -5.243222117424011230e-01 -3.149256110191345215e-01 -2.742312550544738770e-01 -9.861618280410766602e-02 1.972152590751647949e-01
1.934021562337875366e-01 5.995264053344726562e-01 3.128756284713745117e-01 -1.423738598823547363e-01 3.573877215385437012e-01 -2.913930416107177734e-01 3.851281404495239258e-01 3.521969020366668701e-01
-2.420975118875503540e-01 6.000611782073974609e-01 3.287043049931526184e-02 -3.778292238712310791e-01 -3.530684113502502441e-01 1.777876913547515869e-01 -4.032573103904724121e-01 3.443804085254669189e-01
-4.780537784099578857e-01 3.447847664356231689e-01 -1.708122044801712036e-01 -4.955976307392120361e-01 5.118755102157592773e-01 -2.218568623065948486e-01 1.507997959852218628e-01 -2.093241661787033081e-01
-2.638215124607086182e-01 2.381183654069900513e-01 -8.991684019565582275e-02 -3.006912767887115479e-01 -4.623325467109680176e-01 -6.924788951873779297e-01 -1.023256406188011169e-01 2.672987282276153564e-01
2.648606002330780029e-01 4.360809922218322754e-01 -4.262404441833496094e-01 -4.072210192680358887e-01 2.372383326292037964e-01 3.999161347746849060e-02 4.744944274425506592e-01 3.303724527359008789e-01
3.266601860523223877e-01 6.529144644737243652e-01 -1.358715444803237915e-01 5.813442170619964600e-02 2.091080844402313232e-01 -2.458004355430603027e-01 -9.825770556926727295e-02 5.756356120109558105e-01
-3.101195096969604492e-01 5.303369164466857910e-01 -6.075031161308288574e-01 2.516921758651733398e-01 2.720736563205718994e-01 -2.366603463888168335e-01 2.103019952774047852e-01 1.260972619056701660e-01
2.608726918697357178e-01 6.325354576110839844e-01 1.387690454721450806e-01 -2.779416441917419434e-01 3.036629855632781982e-01 -6.291242688894271851e-02 4.420800209045410156e-01 3.791199624538421631e-01
1.767894178628921509e-01 5.719728469848632812e-01 -1.191378161311149597e-01 -4.567998051643371582e-01 2.414627224206924438e-01 1.956482082605361938e-01 5.617453455924987793e-01 8.119419217109680176e-02
1.588679999113082886e-01 4.026359617710113525e-01 -3.296790421009063721e-01 -1.794802844524383545e-01 -1.711438894271850586e-01 -2.150536775588989258e-01 -8.582868427038192749e-02 7.673583626747131348e-01
3.063071966171264648e-01 5.028245449066162109e-01 -2.233996838331222534e-01 -4.143988490104675293e-01 -4.865576326847076416e-01 -2.563035488128662109e-01 -1.653806865215301514e-01 3.192631900310516357e-01
-5.592404007911682129e-01 4.382291138172149658e-01 1.644951254129409790e-01 -5.398586392402648926e-01 -3.857683762907981873e-02 -3.150124251842498779e-01 -2.751346230506896973e-01 1.671725139021873474e-02
1.983059346675872803e-01 4.856782555580139160e-01 -1.307723671197891235e-01 -4.706109762191772461e-01 2.003501504659652710e-01 4.393940791487693787e-02 6.530433297157287598e-01 1.329621076583862305e-01
-2.669874429702758789e-01 4.140448570251464844e-01 -2.407458424568176270e-01 -2.696402072906494141e-01 -5.108825564384460449e-01 -2.807775437831878662e-01 -3.361362814903259277e-01 4.168882071971893311e-01
7.951308041810989380e-02 3.291838765144348145e-01 -5.326813459396362305e-01 -6.487301588058471680e-01 -4.290199279785156250e-02 7.947906851768493652e-02 4.153092205524444580e-01 8.731752634048461914e-03
3.180871307849884033e-01 5.863189101219177246e-01 -2.275665998458862305e-01 5.396341904997825623e-02 -1.325449049472808838e-01 -4.503255486488342285e-01 -2.682088613510131836e-01 4.561303555965423584e-01
3.311041891574859619e-01 5.717863440513610840e-01 1.320733428001403809e-01 -3.801642358303070068e-01 7.548848539590835571e-02 -3.391433656215667725e-01 4.018001258373260498e-01 3.454011082649230957e-01
-3.026776611804962158e-01 4.214039146900177002e-01 -1.629989780485630035e-02 -3.674350380897521973e-01 -1.447371393442153931e-01 -6.556786894798278809e-01 -3.761966228485107422e-01 -5.606832355260848999e-02
-4.597996175289154053e-01 4.406440258026123047e-01 1.747004687786102295e-01 -4.500724673271179199e-01 -4.695710539817810059e-01 -2.598009109497070312e-01 2.159010320901870728e-01 -1.634771674871444702e-01
-3.779320716857910156e-01 5.915883779525756836e-01 2.348369359970092773e-01 -3.572697937488555908e-01 -4.151243269443511963e-01 -3.070474565029144287e-01 5.358536541461944580e-02 -2.343565076589584351e-01
-3.746816515922546387e-01 5.894008278846740723e-01 -3.088267147541046143e-01 2.477842867374420166e-01 2.738803327083587646e-01 -2.355547994375228882e-01 4.720582962036132812e-01 -4.597794637084007263e-02
-4.733404517173767090e-01 2.076717615127563477e-01 -4.624433517456054688e-01 -5.220726132392883301e-01 3.408385515213012695e-01 3.913604654371738434e-03 -1.345389932394027710e-01 3.348438739776611328e-01
-2.070263214409351349e-02 3.964405655860900879e-01 -2.261177897453308105e-01 -5.961011648178100586e-01 -5.309717059135437012e-01 -1.531110405921936035e-01 -3.043932318687438965e-01 1.947080790996551514e-01
-1.814944595098495483e-01 1.556695699691772461e-01 -3.344144523143768311e-01 -4.671993553638458252e-01 3.351897597312927246e-01 -6.313198208808898926e-01 3.172579407691955566e-01 -3.389533609151840210e-02
7.486346364021301270e-02 3.988425135612487793e-01 -2.268156558275222778e-01 -5.571274757385253906e-01 -7.297269185073673725e-04 2.919730357825756073e-02 6.832891702651977539e-01 7.580729573965072632e-02
-1.830224841833114624e-01 5.662572383880615234e-01 -6.456748843193054199e-01 1.138931736350059509e-01 -3.636524826288223267e-02 -1.510415971279144287e-01 4.174872636795043945e-01 -1.324994564056396484e-01
-4.447140991687774658e-01 3.696156144142150879e-01 -1.842532753944396973e-01 -3.650892972946166992e-01 3.043051660060882568e-01 -2.912947833538055420e-01 3.793298900127410889e-01 -4.207478463649749756e-01
3.654884919524192810e-02 5.937513709068298340e-01 -2.765558063983917236e-01 -1.544928401708602905e-01 -3.258118033409118652e-01 2.128718793392181396e-02 -4.238003194332122803e-01 5.094695091247558594e-01
-5.136224031448364258e-01 3.142540752887725830e-01 -4.852175116539001465e-01 -3.714171946048736572e-01 3.502608239650726318e-01 1.128413975238800049e-01 -1.727113872766494751e-02 3.582394421100616455e-01
-2.101393342018127441e-01 5.082045793533325195e-01 1.105083376169204712e-01 -4.070486128330230713e-01 5.611441135406494141e-01 -1.717384904623031616e-01 -1.713166534900665283e-01 3.820244371891021729e-01
-5.497360229492187500e-01 4.538094997406005859e-01 3.250644207000732422e-01 -1.633374579250812531e-02 -2.637109756469726562e-01 -8.464650064706802368e-02 4.099750816822052002e-01 3.756664991378784180e-01
-2.047552615404129028e-01 6.084486246109008789e-01 -3.565906584262847900e-01 1.276098936796188354e-01 -3.349274694919586182e-01 -7.793286349624395370e-03 5.741369724273681641e-01 -5.053838342428207397e-02
-1.512577235698699951e-01 4.191392958164215088e-01 -5.240228772163391113e-01 -1.769050210714340210e-01 -4.321581423282623291e-01 -3.889248520135879517e-02 5.511360764503479004e-01 -5.936061963438987732e-02
-4.830593764781951904e-01 3.545966744422912598e-01 -2.952489554882049561e-01 -4.126251339912414551e-01 4.924932420253753662e-01 -2.799840867519378662e-01 9.380749613046646118e-02 -2.318253368139266968e-01
-5.658041685819625854e-02 8.682202696800231934e-01 1.990476995706558228e-01 9.431134909391403198e-02 -4.055359065532684326e-01 -4.651720076799392700e-02 -1.436904966831207275e-01 8.489805459976196289e-02
-3.938935697078704834e-01 3.472199440002441406e-01 -1.235875412821769714e-01 -3.284647166728973389e-01 3.290869891643524170e-01 -6.769440174102783203e-01 -6.393805891275405884e-02 -1.745955348014831543e-01
5.350431203842163086e-01 6.049959659576416016e-01 2.631280198693275452e-02 -2.672998905181884766e-01 9.338933974504470825e-02 -2.518002390861511230e-01 7.274404168128967285e-02 4.451409578323364258e-01
9.588558971881866455e-02 6.331020593643188477e-01 -2.096827477216720581e-01 4.134469628334045410e-01 2.314589023590087891e-01 -3.968750238418579102e-01 2.830786406993865967e-01 2.895962297916412354e-01
2.049804180860519409e-01 3.203424811363220215e-01 -4.588004946708679199e-01 -4.340346157550811768e-01 4.520915150642395020e-01 -1.587289273738861084e-01 4.357135891914367676e-01 1.924887150526046753e-01
-2.145963311195373535e-01 6.124019250273704529e-02 -4.677730500698089600e-01 -4.928508102893829346e-01 2.184924930334091187e-01 -6.546291708946228027e-01 1.103877350687980652e-01 -4.555995576083660126e-03
-2.568739950656890869e-01 4.647988080978393555e-01 -5.314300656318664551e-01 2.946081943809986115e-02 -4.082721173763275146e-01 -5.014315620064735413e-02 5.145596861839294434e-01 -2.682640776038169861e-02
1.543448865413665771e-01 5.604691505432128906e-01 -2.919561564922332764e-01 -1.744760125875473022e-01 -4.170191287994384766e-01 -2.763382196426391602e-01 -4.379436373710632324e-01 3.229698240756988525e-01
-3.191008567810058594e-01 3.481051623821258545e-01 -4.938414394855499268e-01 -5.163353085517883301e-01 2.771496474742889404e-01 2.386651933193206787e-01 -1.193152964115142822e-01 3.442480862140655518e-01
-3.965610638260841370e-02 4.050910472869873047e-01 -4.082682430744171143e-01 -5.101523995399475098e-01 -5.155442655086517334e-02 2.639970555901527405e-02 6.224806904792785645e-01 -1.286588907241821289e-01
-4.998497664928436279e-01 6.268009543418884277e-01 4.900768771767616272e-02 9.149717539548873901e-02 -2.167448848485946655e-01 -3.674155175685882568e-01 -3.833081722259521484e-01 1.326638907194137573e-01
-5.252115428447723389e-02 2.389542758464813232e-01 -2.267662733793258667e-01 -5.480411648750305176e-01 1.943780183792114258e-01 -6.834788322448730469e-01 1.782429367303848267e-01 -2.273188680410385132e-01
1.644439399242401123e-01 2.667013406753540039e-01 -3.178211152553558350e-01 -4.847771823406219482e-01 -2.071421146392822266e-01 -5.170662999153137207e-01 -2.321098744869232178e-01 4.490759372711181641e-01
-3.569035530090332031e-01 5.603860616683959961e-01 -5.363442301750183105e-01 1.489091217517852783e-01 3.788743019104003906e-01 -3.215698003768920898e-01 1.115306629799306393e-03 -4.235696792602539062e-02
-2.649577148258686066e-02 4.167940914630889893e-01 -7.546056509017944336e-01 -2.449145764112472534e-01 6.090286746621131897e-02 -4.236222058534622192e-02 4.297326207160949707e-01 -7.742109149694442749e-02
-4.464680850505828857e-01 3.961201310157775879e-01 -1.040267646312713623e-01 -3.475846350193023682e-01 2.480821460485458374e-01 -3.876457512378692627e-01 1.010048091411590576e-01 -5.386116504669189453e-01
-3.280779719352722168e-01 6.823012828826904297e-01 -4.624391198158264160e-01 2.775899469852447510e-01 -1.209888830780982971e-01 -1.038938686251640320e-01 2.625524699687957764e-01 -2.038566917181015015e-01
-3.580326139926910400e-01 5.096015334129333496e-01 -3.417083024978637695e-01 -4.906435012817382812e-01 3.397925198078155518e-01 2.407162040472030640e-01 -2.734512984752655029e-01 -8.027742058038711548e-02
-3.551691472530364990e-01 3.142108321189880371e-01 -3.585560917854309082e-01 -1.346996128559112549e-01 1.651712208986282349e-01 -5.372617244720458984e-01 4.930904507637023926e-01 -2.633446753025054932e-01
-1.106342002749443054e-01 5.136711597442626953e-01 -1.870727688074111938e-01 -3.798700496554374695e-02 -1.652785092592239380e-01 -1.624421179294586182e-01 7.930215597152709961e-01 -6.982331722974777222e-02
-6.985211372375488281e-02 5.942599177360534668e-01 -6.532400250434875488e-01 2.928338646888732910e-01 1.346373409032821655e-01 -1.679095625877380371e-01 1.751952022314071655e-01 2.291013300418853760e-01
4.940380454063415527e-01 5.727157592773437500e-01 -1.917750388383865356e-01 -3.243494927883148193e-01 3.513886034488677979e-01 -3.120104670524597168e-01 8.207814767956733704e-03 2.550507485866546631e-01
-4.816817045211791992e-01 2.115105688571929932e-01 -4.475464522838592529e-01 -2.761504054069519043e-01 2.684134840965270996e-01 1.215528026223182678e-01 1.745431721210479736e-01 5.739364624023437500e-01
-4.790505766868591309e-01 4.293060898780822754e-01 2.947820127010345459e-01 1.823641657829284668e-01 6.330092251300811768e-02 -4.310533106327056885e-01 4.001511633396148682e-01 3.407621979713439941e-01
-2.328053712844848633e-01 5.900598168373107910e-01 1.910274177789688110e-01 -3.370407819747924805e-01 4.228243827819824219e-01 -2.463143169879913330e-01 -3.066707253456115723e-01 3.377053737640380859e-01
-3.387988805770874023e-01 4.730205535888671875e-01 3.676353394985198975e-01 -1.145151630043983459e-01 -4.049851745367050171e-02 -5.161634683609008789e-01 2.041863836348056793e-02 4.946875572204589844e-01
-3.872860074043273926e-01 3.683764636516571045e-01 -2.746104300022125244e-01 -4.071927964687347412e-01 3.725111782550811768e-01 -2.544343173503875732e-01 2.683716416358947754e-01 -4.444848597049713135e-01
1.720033884048461914e-01 2.740076780319213867e-01 -3.173856139183044434e-01 -5.418695211410522461e-01 -2.214721739292144775e-01 -5.500121116638183594e-01 -2.768927514553070068e-01 2.697140276432037354e-01
-9.466852992773056030e-02 4.793213605880737305e-01 -6.906576156616210938e-01 -6.602510064840316772e-02 1.397090852260589600e-01 -3.413395285606384277e-01 2.218974679708480835e-01 -3.076553344726562500e-01
-1.187765598297119141e-01 5.675085186958312988e-01 -5.588629245758056641e-01 3.374451696872711182e-01 1.097247451543807983e-01 -4.378274381160736084e-01 1.529377400875091553e-01 1.025041416287422180e-01
-2.264652997255325317e-01 6.750338673591613770e-01 -1.040151193737983704e-01 -6.289276480674743652e-02 -3.270916640758514404e-01 -1.973757743835449219e-01 -5.760724544525146484e-01 2.150135487318038940e-02
2.700595557689666748e-01 6.233377456665039062e-01 -2.188579142093658447e-01 -5.840296670794487000e-02 -1.693198680877685547e-01 -5.842533111572265625e-01 -3.033566772937774658e-01 1.586244702339172363e-01
1.301180273294448853e-01 5.350350141525268555e-01 -4.295409917831420898e-01 4.153455607593059540e-03 -3.376084566116333008e-01 -1.909301877021789551e-01 -3.592432737350463867e-01 4.824880063533782959e-01
4.692886471748352051e-01 6.940348148345947266e-01 4.767166916280984879e-03 -1.185454502701759338e-01 1.231658086180686951e-01 -1.995927840471267700e-01 -5.953977257013320923e-02 4.748220741748809814e-01
-2.234729677438735962e-01 4.629663228988647461e-01 -2.467297017574310303e-03 -5.068859457969665527e-01 -4.914587438106536865e-01 -3.719267845153808594e-01 -2.982351183891296387e-01 9.988609701395034790e-02
-9.397107362747192383e-02 6.287444233894348145e-01 4.003512114286422729e-02 -4.327102005481719971e-01 -5.958881378173828125e-01 -1.754762679338455200e-01 -1.161998882889747620e-01 -8.736121654510498047e-02
-4.752081632614135742e-01 6.749195456504821777e-01 -8.768871426582336426e-02 -1.934925764799118042e-01 4.681472182273864746e-01 2.212042808532714844e-01 -3.827404975891113281e-02 6.304041296243667603e-02
-2.900150120258331299e-01 5.481916069984436035e-01 -1.997039616107940674e-01 1.257816851139068604e-01 2.927023358643054962e-02 -1.430987715721130371e-01 7.335067391395568848e-01 -1.756073348224163055e-02
-2.019610702991485596e-01 5.380283594131469727e-01 2.970026135444641113e-01 -5.142765641212463379e-01 -2.994937300682067871e-01 1.713047921657562256e-01 3.176916241645812988e-01 3.115711212158203125e-01
-3.565778136253356934e-01 2.826018035411834717e-01 -5.105710029602050781e-01 -5.153337717056274414e-01 2.057063281536102295e-01 1.825198680162429810e-01 -3.807043284177780151e-02 4.354984760284423828e-01
-5.506641864776611328e-01 2.007298916578292847e-01 -1.902232468128204346e-01 -8.817337453365325928e-02 -3.270874321460723877e-01 -5.452099442481994629e-01 -7.244557887315750122e-02 4.505869448184967041e-01
-4.487623870372772217e-01 2.706249356269836426e-01 -1.523666530847549438e-01 -4.309944212436676025e-01 1.718379259109497070e-01 -4.731804132461547852e-01 2.403629571199417114e-01 -4.529903233051300049e-01
-2.719690799713134766e-01 4.807344079017639160e-01 -8.421938866376876831e-02 -3.817704916000366211e-01 5.799294710159301758e-01 -2.944244742393493652e-01 2.671020030975341797e-01 -2.184907048940658569e-01
-5.254712104797363281e-01 5.613032579421997070e-01 -3.253081142902374268e-01 3.274546265602111816e-01 1.503950804471969604e-01 -7.800725847482681274e-02 4.030655026435852051e-01 6.783053278923034668e-02
2.435869574546813965e-01 6.660851836204528809e-01 -1.006507501006126404e-01 1.328872293233871460e-01 -2.161489129066467285e-01 -5.102466940879821777e-01 -3.361258208751678467e-01 2.217064499855041504e-01
-6.346980333328247070e-01 2.489731460809707642e-01 5.023655295372009277e-02 -2.366724908351898193e-01 -4.473920464515686035e-01 -3.787873685359954834e-02 3.490343987941741943e-01 3.914252817630767822e-01
-5.646607875823974609e-01 3.225971162319183350e-01 -3.797534704208374023e-01 -3.346306383609771729e-01 3.750824332237243652e-01 8.071128278970718384e-02 -7.954157143831253052e-02 4.091100394725799561e-01
-4.045616388320922852e-01 2.991180717945098877e-01 1.043030992150306702e-01 -1.619297116994857788e-01 -5.467731133103370667e-02 -6.220020055770874023e-01 -6.265580654144287109e-02 5.620998144149780273e-01
-6.547984480857849121e-02 6.283023953437805176e-01 3.635286092758178711e-01 1.918621510267257690e-01 -2.517937123775482178e-01 -3.407017588615417480e-01 1.428039819002151489e-01 4.817815721035003662e-01
-4.944590330123901367e-01 2.083535492420196533e-01 -4.524000883102416992e-01 -5.559631586074829102e-01 3.881875872611999512e-01 -6.143866106867790222e-02 -1.421171054244041443e-02 2.089786082506179810e-01
-4.538352787494659424e-01 6.148167848587036133e-01 -4.359633624553680420e-01 3.277840018272399902e-01 8.236149698495864868e-02 -7.444087415933609009e-02 3.205775618553161621e-01 5.859000235795974731e-02
-3.842440247535705566e-01 3.784458339214324951e-01 8.015761524438858032e-02 -6.937742233276367188e-01 -4.419492185115814209e-01 -2.748837694525718689e-02 1.377453841269016266e-02 1.585024446249008179e-01
-1.960458904504776001e-01 3.649663329124450684e-01 -2.133905142545700073e-01 -2.752897441387176514e-01 -5.213313102722167969e-01 -4.171797931194305420e-01 -3.093760013580322266e-01 4.068256020545959473e-01
8.704249560832977295e-02 1.896021068096160889e-01 -4.770612418651580811e-01 -4.645209312438964844e-01 -2.687469720840454102e-01 -4.494206607341766357e-01 -2.524539232254028320e-01 4.185343682765960693e-01
4.546506702899932861e-02 8.095179796218872070e-01 4.215669929981231689e-01 1.794937103986740112e-01 1.844915747642517090e-01 -1.957370489835739136e-01 1.473529934883117676e-01 1.965038180351257324e-01
2.339567244052886963e-01 6.325132846832275391e-01 -1.951007097959518433e-01 -2.652337253093719482e-01 -3.062154054641723633e-01 -3.122946619987487793e-01 -4.160215258598327637e-01 2.690877318382263184e-01
-4.432332217693328857e-01 4.383748769760131836e-01 -7.022732496261596680e-02 -3.352007567882537842e-01 6.295008063316345215e-01 -2.761811912059783936e-01 1.402519363909959793e-02 1.460700631141662598e-01
-4.380800947546958923e-02 2.654747962951660156e-01 -9.031257629394531250e-01 -1.509933918714523315e-01 -1.366177573800086975e-02 -1.829259395599365234e-01 2.353866249322891235e-01 1.065265294164419174e-02
-3.759321868419647217e-01 4.819941222667694092e-01 -3.836040794849395752e-01 1.543612685054540634e-02 -2.109876275062561035e-01 -2.301750481128692627e-01 5.740565657615661621e-01 -2.278793305158615112e-01
-8.369148522615432739e-02 4.427090883255004883e-01 -4.771710634231567383e-01 -2.209693044424057007e-01 -3.522185683250427246e-01 2.783198654651641846e-02 6.288583874702453613e-01 -1.376156788319349289e-02
1.024020612239837646e-01 2.161603868007659912e-01 -4.801964461803436279e-01 -4.232066869735717773e-01 -2.960307002067565918e-01 -3.763426244258880615e-01 -2.771718502044677734e-01 4.764492213726043701e-01
1.281753033399581909e-01 2.422261387109756470e-01 -4.559792876243591309e-01 -4.378907978534698486e-01 -2.506408393383026123e-01 -4.427659809589385986e-01 -2.725528180599212646e-01 4.382745921611785889e-01
5.231807008385658264e-02 3.454594016075134277e-01 -7.987665534019470215e-01 -2.936276197433471680e-01 -5.074102059006690979e-02 2.027625963091850281e-02 3.721944689750671387e-01 1.102756336331367493e-01
-7.132149487733840942e-02 5.481759309768676758e-01 1.576384007930755615e-01 -3.602304160594940186e-01 5.134620666503906250e-01 -8.137506991624832153e-02 -8.205860108137130737e-02 5.126419663429260254e-01
-1.025522500276565552e-01 4.307717680931091309e-01 1.437258422374725342e-01 -3.137558400630950928e-01 2.435937374830245972e-01 -5.221899226307868958e-02 7.838473916053771973e-01 9.130951017141342163e-02
-3.108956813812255859e-01 5.669138431549072266e-01 -5.097349882125854492e-01 1.563202291727066040e-01 3.818071186542510986e-01 -3.797370493412017822e-01 1.336205471307039261e-02 -8.678407967090606689e-02
-4.220004379749298096e-01 6.553073525428771973e-01 -3.434073626995086670e-01 -1.808786243200302124e-01 2.486150115728378296e-01 4.162655770778656006e-01 -5.142896249890327454e-02 -6.411615014076232910e-02
-5.227873325347900391e-01 4.674699604511260986e-01 2.596471011638641357e-01 -4.497227668762207031e-01 3.182204067707061768e-01 -2.613910436630249023e-01 -1.730926632881164551e-01 1.973512023687362671e-01
-2.760728299617767334e-01 3.264542818069458008e-01 -1.995226591825485229e-01 -4.629934430122375488e-01 -2.240935713052749634e-01 -5.679277777671813965e-01 -4.361927509307861328e-01 3.886837512254714966e-03
-3.877285718917846680e-01 4.660738408565521240e-01 1.776605099439620972e-01 -3.119302988052368164e-01 -5.267443060874938965e-01 1.204232648015022278e-01 1.983291506767272949e-01 4.150691628456115723e-01
3.077322244644165039e-01 6.630521416664123535e-01 -3.220840692520141602e-01 6.860419362783432007e-02 1.352622807025909424e-01 -2.082196474075317383e-01 5.423334836959838867e-01 -3.796073794364929199e-02
6.293044984340667725e-02 6.929067373275756836e-01 -2.371206879615783691e-02 -6.963060051202774048e-02 5.361646413803100586e-02 -1.735810488462448120e-01 -8.362304419279098511e-02 6.859382987022399902e-01
-5.525193735957145691e-02 4.947062134742736816e-01 -3.247051239013671875e-01 -5.360175967216491699e-01 -4.222522675991058350e-01 -9.770514070987701416e-02 -2.461080104112625122e-01 -3.332449793815612793e-01
-2.738440036773681641e-01 6.321613788604736328e-01 -4.309172183275222778e-02 -3.299856483936309814e-01 -2.895793020725250244e-01 -2.629164606332778931e-02 -5.097498297691345215e-01 2.650314271450042725e-01
-4.638963043689727783e-01 5.282220840454101562e-01 2.316085994243621826e-01 -1.983814835548400879e-01 -5.678606629371643066e-01 -4.454652313143014908e-03 1.221770793199539185e-01 2.745378315448760986e-01
-2.042537778615951538e-01 4.000635445117950439e-01 -6.249493956565856934e-01 -2.985187470912933350e-01 -4.991542175412178040e-02 3.145834431052207947e-03 5.361310839653015137e-01 -1.691637039184570312e-01
-1.690785884857177734e-01 3.833943903446197510e-01 -5.455488562583923340e-01 -2.651618421077728271e-02 -5.124205350875854492e-01 -5.039313342422246933e-03 4.895367622375488281e-01 1.544281095266342163e-01
9.316972643136978149e-02 5.541424155235290527e-01 -4.470849335193634033e-01 -9.662554413080215454e-02 -3.264626562595367432e-01 -2.885214611887931824e-02 -3.367225229740142822e-01 5.042139887809753418e-01
-3.429935872554779053e-01 3.108300864696502686e-01 -9.811609983444213867e-02 -4.245027005672454834e-01 2.783530056476593018e-01 -6.992971897125244141e-01 1.430897116661071777e-01 -9.454752504825592041e-02
-4.201748371124267578e-01 1.196631118655204773e-01 -8.233244717121124268e-02 -5.243462324142456055e-01 -1.262484788894653320e-01 -7.042328119277954102e-01 2.816171385347843170e-03 1.246023774147033691e-01
-1.227214559912681580e-01 4.813270568847656250e-01 -7.249887101352214813e-03 -1.484839618206024170e-01 -1.349090486764907837e-01 -7.107604146003723145e-01 -2.880082428455352783e-01 3.533187806606292725e-01
1.585247367620468140e-01 3.371491730213165283e-01 -5.754387378692626953e-01 -4.742519557476043701e-01 4.414817988872528076e-01 -1.860423386096954346e-01 2.708743214607238770e-01 4.759134352207183838e-02
-8.472762256860733032e-02 3.910297751426696777e-01 -5.721430778503417969e-01 -3.267402946949005127e-01 -1.678692847490310669e-01 -1.893186569213867188e-01 4.738711118698120117e-01 -3.423950970172882080e-01
-1.010540872812271118e-01 7.053425312042236328e-01 2.436828762292861938e-01 -4.082427024841308594e-01 -5.125204920768737793e-01 -1.045330520719289780e-02 1.736315712332725525e-02 -5.611259117722511292e-02
-1.249426826834678650e-01 6.354025006294250488e-01 1.997649222612380981e-01 -2.805730402469635010e-01 2.806010842323303223e-01 3.344664275646209717e-01 3.430997133255004883e-01 3.920505642890930176e-01
2.634493112564086914e-01 4.472118020057678223e-01 -1.831250190734863281e-01 -5.212637186050415039e-01 9.042591601610183716e-02 8.042464405298233032e-02 7.934687286615371704e-02 6.359282135963439941e-01
4.540776461362838745e-02 5.693061947822570801e-01 -2.395502328872680664e-01 -1.513795554637908936e-01 -1.725514382123947144e-01 -7.238999009132385254e-02 -4.954926371574401855e-01 5.594652891159057617e-01
2.624942660331726074e-01 3.342265486717224121e-01 -4.937846660614013672e-01 -1.312590688467025757e-01 -1.685155928134918213e-01 -1.012917160987854004e-01 1.596816480159759521e-01 7.029803395271301270e-01
-5.556430816650390625e-01 3.795182406902313232e-01 6.990738678723573685e-03 -1.584903001785278320e-01 1.750528514385223389e-01 -2.952630519866943359e-01 -1.259320974349975586e-01 6.231982111930847168e-01
-2.546630501747131348e-01 5.362462401390075684e-01 -6.483311057090759277e-01 1.879170686006546021e-01 2.938772439956665039e-01 -3.006408512592315674e-01 1.156394705176353455e-01 4.265461862087249756e-02
1.215347349643707275e-01 3.489378690719604492e-01 -5.806549787521362305e-01 -6.297980546951293945e-01 1.140813156962394714e-01 2.022314220666885376e-01 2.428690344095230103e-01 1.294936388731002808e-01
2.495742887258529663e-01 4.480132460594177246e-01 -2.427504509687423706e-01 -2.998217642307281494e-01 -1.346429139375686646e-01 1.747652590274810791e-01 1.370251774787902832e-01 7.216151356697082520e-01
1.042222529649734497e-01 3.772430717945098877e-01 -7.534766197204589844e-01 -4.388407170772552490e-01 1.422728896141052246e-01 3.964215889573097229e-02 2.484109997749328613e-01 5.473842471837997437e-02
2.905190587043762207e-01 5.284224152565002441e-01 7.120016217231750488e-02 -3.848776221275329590e-01 -3.484050929546356201e-02 -3.710585832595825195e-02 6.457460522651672363e-01 2.521697580814361572e-01
2.209510952234268188e-01 5.225843191146850586e-01 -3.583089411258697510e-01 -3.995203673839569092e-01 1.766602136194705963e-02 -9.937983751296997070e-02 6.101864576339721680e-02 6.133290529251098633e-01
4.250958859920501709e-01 6.150773763656616211e-01 1.327604502439498901e-01 -4.384713768959045410e-01 7.403372228145599365e-02 -3.725923299789428711e-01 1.273712664842605591e-01 -2.656341791152954102e-01
-3.791434466838836670e-01 2.833222150802612305e-01 -1.685911118984222412e-01 -4.636960029602050781e-01 2.426054328680038452e-01 -5.930173993110656738e-01 1.563258171081542969e-01 -3.123731613159179688e-01
-1.556996107101440430e-01 8.840443938970565796e-02 -2.383366376161575317e-01 -2.351850718259811401e-01 -3.878857195377349854e-01 -7.758172154426574707e-01 8.790242671966552734e-02 3.094373047351837158e-01
-2.208500206470489502e-01 5.572706460952758789e-01 -4.461100399494171143e-01 2.604790925979614258e-01 4.156612455844879150e-01 -4.341204464435577393e-01 -7.848869264125823975e-02 8.009978383779525757e-02
-3.038038313388824463e-01 5.854403972625732422e-01 -3.669314384460449219e-01 3.273195922374725342e-01 -1.663824543356895447e-02 -2.799337208271026611e-01 4.936347901821136475e-01 -2.951452881097793579e-02
-7.476706057786941528e-02 1.562370508909225464e-01 -3.380389213562011719e-01 -3.946570754051208496e-01 -5.744548887014389038e-02 -8.077220916748046875e-01 -1.188349872827529907e-01 1.736046671867370605e-01
3.612522780895233154e-01 5.738528966903686523e-01 -3.105699717998504639e-01 -3.587144017219543457e-01 -5.022999048233032227e-01 -1.242653876543045044e-01 -1.963467746973037720e-01 -9.359938651323318481e-02
1.142868846654891968e-01 3.716835379600524902e-01 -5.377589464187622070e-01 -1.801637411117553711e-01 -1.027879416942596436e-01 -8.265651762485504150e-02 -1.399409174919128418e-01 7.001180648803710938e-01
-3.346357941627502441e-01 5.520812273025512695e-01 -5.828658342361450195e-01 2.208359688520431519e-01 2.673847675323486328e-01 -3.434901833534240723e-01 6.235181167721748352e-02 -3.682758659124374390e-02
-2.444512248039245605e-01 1.527565419673919678e-01 -5.795258879661560059e-01 -5.688307285308837891e-01 3.857768476009368896e-01 -2.407600730657577515e-01 -1.472607348114252090e-02 2.246872931718826294e-01
4.771033525466918945e-01 5.857612490653991699e-01 1.746948808431625366e-02 -2.558599412441253662e-01 -6.120816618204116821e-02 -1.937935352325439453e-01 1.937901824712753296e-01 5.335069894790649414e-01
-2.915145754814147949e-01 5.495786070823669434e-01 -4.998465478420257568e-01 2.431924194097518921e-01 3.602487444877624512e-01 -4.169891178607940674e-01 1.666590943932533264e-02 -7.511384785175323486e-03
3.328583538532257080e-01 6.226384639739990234e-01 -1.488341689109802246e-01 2.358121424913406372e-02 1.484802365303039551e-01 -3.852877020835876465e-01 -1.765644252300262451e-01 5.264515280723571777e-01
-2.167880535125732422e-01 1.966575682163238525e-01 -1.480662524700164795e-01 -3.334214687347412109e-01 -2.863609194755554199e-01 -7.749439477920532227e-01 -2.031086534261703491e-01 2.396693080663681030e-01
-1.938628703355789185e-01 3.846403956413269043e-01 -3.529860079288482666e-01 -3.536325991153717041e-01 4.619460105895996094e-01 -2.267541736364364624e-01 5.275402069091796875e-01 -1.473220437765121460e-01
-2.940415143966674805e-01 7.731770873069763184e-01 1.471348553895950317e-01 -1.061814650893211365e-01 -3.454463779926300049e-01 -4.238528758287429810e-02 -2.780717313289642334e-01 2.904477715492248535e-01
4.899146854877471924e-01 7.124789357185363770e-01 1.692075282335281372e-02 -1.597313284873962402e-01 1.713260412216186523e-01 -1.259279847145080566e-01 3.946331143379211426e-02 4.240157008171081543e-01
-1.347144991159439087e-01 6.802575588226318359e-01 -6.625155806541442871e-01 2.214663922786712646e-01 1.160861775279045105e-01 -1.178931370377540588e-01 5.846904963254928589e-02 1.827076263725757599e-02
4.702466726303100586e-02 3.481342494487762451e-01 -2.253824621438980103e-01 -1.698313206434249878e-01 3.073818683624267578e-01 -1.331994086503982544e-01 4.639537259936332703e-02 8.261798024177551270e-01
-2.210473716259002686e-01 3.411237597465515137e-01 -4.005346298217773438e-01 -4.230243265628814697e-01 2.030129283666610718e-01 3.949318826198577881e-01 1.236796304583549500e-01 5.318956971168518066e-01
2.305411398410797119e-01 2.427635788917541504e-01 -7.721510529518127441e-02 -7.831097245216369629e-01 -2.346126288175582886e-01 -4.601375162601470947e-01 3.554032742977142334e-02 -2.571188844740390778e-02
2.193632125854492188e-01 3.577648401260375977e-01 -3.210749626159667969e-01 -4.940883815288543701e-01 -5.319247841835021973e-01 -3.975772559642791748e-01 -1.095515340566635132e-01 1.538128703832626343e-01
-1.441606134176254272e-01 5.793682336807250977e-01 -4.973166286945343018e-01 3.080463707447052002e-01 1.689658463001251221e-01 -4.818089604377746582e-01 -1.734994351863861084e-01 1.026761308312416077e-01
-3.482407331466674805e-01 2.975994050502777100e-01 -1.589208841323852539e-01 -2.656152546405792236e-01 3.746322095394134521e-01 -7.334377169609069824e-01 -9.208139777183532715e-02 -8.715834468603134155e-02
2.021995745599269867e-02 2.267423272132873535e-01 -2.761281728744506836e-01 -1.986333280801773071e-01 -2.577528059482574463e-01 -6.924462318420410156e-01 -1.281346976757049561e-01 5.197502970695495605e-01
-4.410428404808044434e-01 4.115779697895050049e-01 3.116598911583423615e-02 -4.447233676910400391e-01 -5.929481387138366699e-01 6.551294028759002686e-02 4.451192542910575867e-02 2.819112539291381836e-01
-1.973013579845428467e-01 1.893057078123092651e-01 -4.332210123538970947e-01 -4.921529591083526611e-01 3.543550670146942139e-01 -1.123106405138969421e-01 -8.321736752986907959e-02 5.918059349060058594e-01
-1.477278620004653931e-01 8.588330149650573730e-01 4.074340462684631348e-01 -6.549723446369171143e-02 -2.290840297937393188e-01 2.721903659403324127e-02 1.241810694336891174e-01 -4.060515016317367554e-02
1.590321026742458344e-02 4.420026242733001709e-01 -4.402360916137695312e-01 -3.491878807544708252e-01 -5.980030447244644165e-02 2.735299170017242432e-01 -6.537120789289474487e-02 6.371600031852722168e-01
1.232416257262229919e-01 4.784153401851654053e-01 -4.307311773300170898e-01 -3.360533341765403748e-02 -2.008486092090606689e-01 -3.223203495144844055e-02 -3.051719665527343750e-01 6.593653559684753418e-01
-8.780539035797119141e-03 5.520405173301696777e-01 -3.829750716686248779e-01 2.882447466254234314e-02 -2.901206314563751221e-01 -2.661815285682678223e-02 -3.623760640621185303e-01 5.757417678833007812e-01
-5.384424924850463867e-01 4.863328635692596436e-01 1.058667972683906555e-01 -2.633790969848632812e-01 -2.124680578708648682e-01 2.674287371337413788e-02 -3.283310234546661377e-01 4.892080724239349365e-01
3.585647419095039368e-02 5.926692485809326172e-01 2.456907927989959717e-01 -2.837820053100585938e-01 2.533268630504608154e-01 -2.035483866930007935e-01 6.232309937477111816e-01 1.119727492332458496e-01
7.474979013204574585e-02 5.168309211730957031e-01 -1.393988877534866333e-01 -4.299330115318298340e-01 -3.255113959312438965e-01 -2.838090658187866211e-01 5.567840933799743652e-01 1.628194749355316162e-01
4.251372218132019043e-01 6.207034587860107422e-01 2.924813926219940186e-01 -3.223623037338256836e-01 1.078810468316078186e-01 -1.710971593856811523e-01 1.971754133701324463e-01 4.058718681335449219e-01
-2.147319763898849487e-01 4.959869384765625000e-01 2.469055801630020142e-01 -4.041742682456970215e-01 3.239955008029937744e-01 -3.936381936073303223e-01 -1.820893585681915283e-01 4.364484548568725586e-01
-7.116213440895080566e-01 2.464062422513961792e-01 4.230198636651039124e-02 -3.685661852359771729e-01 -2.093390226364135742e-01 -4.892597496509552002e-01 1.023287698626518250e-01 3.974201902747154236e-02
1.308378875255584717e-01 3.552612066268920898e-01 -2.973538339138031006e-01 -3.644572198390960693e-01 8.975160866975784302e-02 -1.688446104526519775e-02 -4.134985059499740601e-02 7.908048629760742188e-01
-5.130219459533691406e-01 2.185467183589935303e-01 -1.437698453664779663e-01 -2.777050137519836426e-01 1.165750250220298767e-01 -7.309632897377014160e-01 3.537833318114280701e-02 -2.052005976438522339e-01
3.459267690777778625e-02 4.318367242813110352e-01 -7.380546927452087402e-01 -1.064135283231735229e-01 3.264391720294952393e-01 -8.835448324680328369e-02 3.341515362262725830e-01 1.739126294851303101e-01
-4.074393957853317261e-02 4.763046205043792725e-01 -8.020726442337036133e-01 5.140423774719238281e-02 2.125864326953887939e-01 -1.158988028764724731e-01 1.857094615697860718e-01 1.799931228160858154e-01
-3.286128044128417969e-01 6.890106797218322754e-01 6.530085951089859009e-02 -4.716040566563606262e-02 5.117736458778381348e-01 2.291276603937149048e-01 7.746773958206176758e-02 3.006271123886108398e-01
-1.414314657449722290e-01 2.438830882310867310e-01 -1.558377146720886230e-01 -5.604489445686340332e-01 -3.922742009162902832e-01 -6.141922473907470703e-01 -1.839789748191833496e-01 1.310362517833709717e-01
-4.064524173736572266e-01 1.983844637870788574e-01 1.285658031702041626e-01 -2.455325424671173096e-01 -2.822094261646270752e-01 -7.218282818794250488e-01 2.179812490940093994e-01 2.653877139091491699e-01
-4.562758505344390869e-01 4.641386866569519043e-01 -2.611864507198333740e-01 -4.061900377273559570e-01 4.556149840354919434e-01 2.809927463531494141e-01 -1.434659510850906372e-01 1.898803859949111938e-01
3.056558370590209961e-01 4.896746575832366943e-01 -1.123748794198036194e-01 -1.729025393724441528e-01 -1.540949046611785889e-01 -8.978924155235290527e-02 1.233048513531684875e-01 7.597754597663879395e-01
2.213106304407119751e-01 6.045251488685607910e-01 -2.651633322238922119e-01 8.822362869977951050e-02 -3.323288261890411377e-01 -4.550204873085021973e-01 -3.435522019863128662e-01 2.682566940784454346e-01
-3.578966259956359863e-01 2.260505557060241699e-01 -2.202562689781188965e-01 4.482342302799224854e-02 -3.230570256710052490e-01 -6.825362443923950195e-01 -1.354111880064010620e-01 4.262997806072235107e-01
-1.058327108621597290e-01 5.945848822593688965e-01 -5.201313495635986328e-01 1.915017366409301758e-01 3.995169699192047119e-01 -3.976973593235015869e-01 -9.552328288555145264e-02 3.401741385459899902e-02
1.071176156401634216e-01 5.095241069793701172e-01 2.840188145637512207e-02 -4.343008697032928467e-01 5.821080803871154785e-01 -3.565622568130493164e-01 2.020642012357711792e-01 1.807503849267959595e-01
-3.542357981204986572e-01 7.083691954612731934e-01 -2.595605552196502686e-01 2.994289696216583252e-01 1.942605376243591309e-01 -1.586026400327682495e-01 3.400479257106781006e-01 -1.928115338087081909e-01
-2.367698401212692261e-01 4.523279964923858643e-01 -1.514752767980098724e-02 -3.638119101524353027e-01 4.790610969066619873e-01 -5.858314037322998047e-01 -1.684815585613250732e-01 -7.527869939804077148e-02
-1.803316324949264526e-01 4.506308436393737793e-01 1.469168905168771744e-02 -5.355160236358642578e-01 2.617464959621429443e-01 -6.077542901039123535e-01 -7.220652699470520020e-02 -1.852805912494659424e-01
1.577748209238052368e-01 6.979661583900451660e-01 4.673462733626365662e-02 5.970918759703636169e-02 -2.300751656293869019e-01 1.838441751897335052e-02 1.189580932259559631e-01 6.440321803092956543e-01
-5.658384561538696289e-01 3.057248294353485107e-01 2.191200405359268188e-01 -2.475333660840988159e-01 -1.992747932672500610e-01 -5.973206758499145508e-01 1.815274208784103394e-01 2.182162404060363770e-01
-1.459809094667434692e-01 4.093475341796875000e-01 -5.435030460357666016e-01 -3.141487538814544678e-01 -3.590502142906188965e-01 1.992032304406166077e-02 5.200688838958740234e-01 -1.313533484935760498e-01
1.966618299484252930e-01 5.186696052551269531e-01 1.281090378761291504e-01 -6.073548197746276855e-01 1.943898797035217285e-01 -3.746778368949890137e-01 5.695808306336402893e-02 -3.543996810913085938e-01
-3.964360356330871582e-01 3.082561194896697998e-01 -2.216005511581897736e-02 -5.547791719436645508e-01 1.893389075994491577e-01 -3.658719658851623535e-01 -3.710985481739044189e-01 3.634831607341766357e-01
-2.982930839061737061e-01 6.285237073898315430e-01 -4.798961579799652100e-01 -2.490082681179046631e-01 2.922600507736206055e-01 2.376283258199691772e-01 -1.652370393276214600e-01 -2.334251999855041504e-01
4.039814770221710205e-01 4.034298360347747803e-01 -1.325414627790451050e-01 -5.181091427803039551e-01 -8.799849450588226318e-02 -4.436243176460266113e-01 9.192656725645065308e-03 -4.282620847225189209e-01
3.295739591121673584e-01 5.586291551589965820e-01 -4.765050411224365234e-01 -2.544130086898803711e-01 -2.710242867469787598e-01 -1.856876611709594727e-01 -3.715170621871948242e-01 2.038935124874114990e-01
2.851877510547637939e-01 4.906065464019775391e-01 -2.004386782646179199e-01 -2.285185903310775757e-01 3.617929667234420776e-02 -2.618966400623321533e-01 -3.833493590354919434e-02 7.170832753181457520e-01
-2.053784579038619995e-01 6.097896695137023926e-01 -5.392063260078430176e-01 6.100136786699295044e-02 1.658618450164794922e-01 -1.993304938077926636e-01 3.501345217227935791e-01 -3.188647031784057617e-01
5.111583322286605835e-02 3.191645443439483643e-01 -4.742371737957000732e-01 -5.722945332527160645e-01 2.077727615833282471e-01 -1.214035078883171082e-01 -6.679119914770126343e-02 5.298396348953247070e-01
2.225153595209121704e-01 2.633849382400512695e-01 -3.404828906059265137e-01 -3.203511834144592285e-01 1.650899052619934082e-01 -3.315794765949249268e-01 4.428929090499877930e-02 7.234643101692199707e-01
-2.300467789173126221e-01 3.741188645362854004e-01 -1.536636650562286377e-01 -3.316654562950134277e-01 6.717416048049926758e-01 -3.428326547145843506e-01 3.084815442562103271e-01 9.781243652105331421e-02
2.900746464729309082e-01 6.511791944503784180e-01 -9.460804611444473267e-02 3.388503566384315491e-02 2.880953252315521240e-01 -3.881828188896179199e-01 -2.236476242542266846e-01 4.449950158596038818e-01
-3.385245501995086670e-01 4.928877651691436768e-01 -1.967783868312835693e-01 2.496660500764846802e-02 1.151882633566856384e-01 -5.207044258713722229e-02 -3.237997591495513916e-01 6.944722533226013184e-01
-2.552046775817871094e-01 7.102811336517333984e-01 -1.137653961777687073e-01 1.435582190752029419e-01 1.053283736109733582e-01 1.430634260177612305e-01 -3.986854255199432373e-01 4.542119801044464111e-01
-2.213995605707168579e-01 7.190377712249755859e-01 -3.334416821599006653e-02 -2.225027084350585938e-01 -4.226137995719909668e-01 3.115751547738909721e-03 -4.023275375366210938e-01 2.070461213588714600e-01
-4.090884029865264893e-01 5.423307418823242188e-01 2.102159857749938965e-01 -4.596019089221954346e-01 -7.629307359457015991e-02 -4.328088760375976562e-01 -2.981025576591491699e-01 -3.301846235990524292e-02
-4.293278753757476807e-01 6.197289824485778809e-01 4.696206152439117432e-01 -9.730111062526702881e-02 -2.703037112951278687e-02 -3.287475407123565674e-01 1.747884601354598999e-02 3.041240274906158447e-01
-2.144604176282882690e-01 3.062124252319335938e-01 -3.109369575977325439e-01 -2.432183176279067993e-01 -2.422949820756912231e-01 -3.253481388092041016e-01 -3.377182185649871826e-01 6.525272130966186523e-01
-1.256546080112457275e-01 5.582310557365417480e-01 -4.080067574977874756e-01 -2.584184333682060242e-02 -4.988552033901214600e-01 -3.361114487051963806e-02 4.762036800384521484e-01 -1.693977117538452148e-01
-7.529620081186294556e-02 3.858289420604705811e-01 2.048747688531875610e-01 -5.201066732406616211e-01 9.966938942670822144e-02 -5.888740420341491699e-01 -2.217760831117630005e-01 3.564979732036590576e-01
-3.101605772972106934e-01 4.564029723405838013e-02 -2.028416097164154053e-01 -4.521489143371582031e-01 -3.305994868278503418e-01 -6.979311108589172363e-01 6.248217541724443436e-03 2.443180978298187256e-01
-4.211995303630828857e-01 3.221955001354217529e-01 1.130952686071395874e-01 2.571941912174224854e-01 -1.786245107650756836e-01 -6.438390016555786133e-01 1.999772489070892334e-01 3.916827440261840820e-01
1.372915599495172501e-02 4.543816447257995605e-01 -5.116184353828430176e-01 -1.192482560873031616e-01 -3.497870564460754395e-01 -1.790167950093746185e-02 -2.037498503923416138e-01 5.942977666854858398e-01
-5.679846405982971191e-01 3.930722475051879883e-01 -1.488520205020904541e-01 1.727595627307891846e-01 -3.811064064502716064e-01 -4.657036960124969482e-01 -1.061531677842140198e-01 3.122405707836151123e-01
-2.623236775398254395e-01 1.810225695371627808e-01 -3.083594441413879395e-01 -2.797585427761077881e-01 3.419272899627685547e-01 -6.472390890121459961e-01 4.345603883266448975e-01 -1.978177018463611603e-02
-1.634797826409339905e-02 5.144382119178771973e-01 -4.116958677768707275e-01 -1.664263457059860229e-01 -5.070067048072814941e-01 -2.510009109973907471e-01 -3.386349678039550781e-01 3.211914896965026855e-01
1.311698555946350098e-01 2.608673870563507080e-01 -4.682631790637969971e-01 -7.495604753494262695e-01 4.094218462705612183e-02 1.139303520321846008e-01 3.069533407688140869e-01 1.573363840579986572e-01
1.834694147109985352e-01 6.689472198486328125e-01 -3.035776689648628235e-02 -5.340793132781982422e-01 -4.037395119667053223e-01 -7.480397075414657593e-02 -2.505930364131927490e-01 -3.588822484016418457e-02
9.825724363327026367e-02 5.013455152511596680e-01 4.183215275406837463e-02 -7.083646059036254883e-01 -1.393987983465194702e-01 -3.629297614097595215e-01 -1.836878210306167603e-01 -2.248928248882293701e-01
4.306754469871520996e-01 6.691542863845825195e-01 1.670042127370834351e-01 -3.656183183193206787e-02 -5.319681018590927124e-02 -1.960003376007080078e-01 4.797468185424804688e-01 2.571402788162231445e-01
-3.275692760944366455e-01 1.052847206592559814e-01 -3.888415694236755371e-01 -5.274378061294555664e-01 9.059799462556838989e-02 -6.492888927459716797e-01 -1.495933830738067627e-01 7.928431034088134766e-03
2.994306087493896484e-01 3.566526472568511963e-01 -5.133158564567565918e-01 -5.789925456047058105e-01 3.331508934497833252e-01 -9.386935085058212280e-02 2.020364403724670410e-01 1.542565971612930298e-01
-2.011262476444244385e-01 6.869255304336547852e-01 -2.289614081382751465e-01 -2.789283394813537598e-01 4.293493032455444336e-01 2.971327006816864014e-01 -2.911421954631805420e-01 -8.051493205130100250e-03
-4.181566536426544189e-01 4.303681254386901855e-01 1.413952559232711792e-01 -4.658020138740539551e-01 -5.400274991989135742e-01 -4.337534680962562561e-02 9.939853847026824951e-02 3.155517876148223877e-01
-3.524187505245208740e-01 4.438734054565429688e-01 8.224362879991531372e-02 -3.747098147869110107e-01 -2.769035398960113525e-01 -1.517127305269241333e-01 -4.000706672668457031e-01 5.213990211486816406e-01
-9.013769030570983887e-02 6.482354998588562012e-01 -6.558132767677307129e-01 1.874694079160690308e-01 1.783015578985214233e-01 -2.621208429336547852e-01 -6.918087601661682129e-02 -3.384244069457054138e-02
1.452345997095108032e-01 5.612126588821411133e-01 -6.217219233512878418e-01 -3.919943869113922119e-01 1.335435956716537476e-01 1.467925906181335449e-01 2.630699574947357178e-01 -1.231339871883392334e-01
-4.696986079216003418e-01 5.534423589706420898e-01 -2.632402777671813965e-01 -3.369413912296295166e-01 4.117783904075622559e-01 2.596116662025451660e-01 -1.897492855787277222e-01 1.315118819475173950e-01
-3.276520967483520508e-01 7.179815769195556641e-01 -1.396594047546386719e-01 7.283362746238708496e-02 -1.533527970314025879e-01 -2.436936832964420319e-03 -4.993160665035247803e-01 2.819531559944152832e-01
-1.000327914953231812e-01 4.836592376232147217e-01 -1.714725233614444733e-02 -2.244193702936172485e-01 4.701567590236663818e-01 -1.546762790530920029e-02 6.775943636894226074e-01 1.580775231122970581e-01
-3.474521636962890625e-01 5.841270089149475098e-01 3.536607027053833008e-01 -3.326731920242309570e-01 -3.118120729923248291e-01 1.620846539735794067e-01 3.187162578105926514e-01 2.779334187507629395e-01
1.296264678239822388e-01 7.225198745727539062e-01 -8.257547765970230103e-02 -1.099909320473670959e-01 1.502706557512283325e-01 -2.282668650150299072e-02 7.056773453950881958e-02 6.435550451278686523e-01
-4.386096894741058350e-01 3.159018456935882568e-01 -6.469289958477020264e-02 -2.901479601860046387e-01 4.011740088462829590e-01 -6.563295722007751465e-01 -1.353963315486907959e-01 9.703245759010314941e-02
-2.770819962024688721e-01 5.310445427894592285e-01 -6.498798131942749023e-01 3.711743652820587158e-02 2.990724146366119385e-01 -2.790547609329223633e-01 -2.203872203826904297e-01 -4.011897742748260498e-02
-5.679059624671936035e-01 3.948009610176086426e-01 1.089825555682182312e-01 -5.395810604095458984e-01 1.376391351222991943e-01 -2.980504333972930908e-01 -2.608951330184936523e-01 2.067492157220840454e-01
-3.659891188144683838e-01 5.500404238700866699e-01 -6.110850572586059570e-01 2.392776310443878174e-01 1.621617823839187622e-01 -1.715912371873855591e-01 2.634557187557220459e-01 8.763507008552551270e-02
-2.072646170854568481e-01 4.277432560920715332e-01 -7.875397205352783203e-01 1.113135069608688354e-01 1.946398019790649414e-01 -1.729640513658523560e-01 1.390555053949356079e-01 2.330878376960754395e-01
-4.916927814483642578e-01 2.487908899784088135e-01 1.017597839236259460e-01 -3.897184431552886963e-01 7.538804411888122559e-02 -6.101161837577819824e-01 -1.531339436769485474e-01 3.643220663070678711e-01
-3.302252292633056641e-01 3.935102224349975586e-01 2.604263424873352051e-01 -2.490454912185668945e-01 -2.935451269149780273e-01 -1.874570734798908234e-02 2.150816321372985840e-01 6.880953907966613770e-01
-2.404896467924118042e-01 6.366800665855407715e-01 -5.898026823997497559e-01 3.134492933750152588e-01 1.265522688627243042e-01 -8.685269951820373535e-02 6.483444571495056152e-02 2.508449852466583252e-01
-2.416469007730484009e-01 7.553060650825500488e-01 -1.145636569708585739e-02 4.795373417437076569e-03 -9.831392019987106323e-02 1.271355152130126953e-01 -3.898579776287078857e-01 4.394848346710205078e-01
4.418518543243408203e-01 5.999087691307067871e-01 2.105013579130172729e-01 -3.205318152904510498e-01 8.357828855514526367e-02 -1.645486056804656982e-01 1.737852245569229126e-01 4.832827746868133545e-01
-1.715343147516250610e-01 7.361004948616027832e-01 -6.601406633853912354e-02 1.143113896250724792e-01 1.206060051918029785e-01 7.766535133123397827e-02 -3.890635073184967041e-01 4.892433583736419678e-01
-4.280678033828735352e-01 5.317272543907165527e-01 -4.783002436161041260e-01 2.430373430252075195e-01 2.322015017271041870e-01 -2.051441073417663574e-01 3.874590694904327393e-01 -7.734306622296571732e-03
-2.367159277200698853e-01 5.924798250198364258e-01 1.451972723007202148e-01 -3.491512238979339600e-01 4.857313930988311768e-01 -2.247094064950942993e-01 -3.089709877967834473e-01 2.608680427074432373e-01
1.825053989887237549e-01 6.190891861915588379e-01 1.053760647773742676e-01 -5.684092044830322266e-01 -4.075117409229278564e-01 -2.379397004842758179e-01 -1.084407493472099304e-01 -1.216006204485893250e-01
-3.822809755802154541e-01 3.256882131099700928e-01 -1.981274336576461792e-01 -4.491679072380065918e-01 5.586372017860412598e-01 -4.255414307117462158e-01 7.922025024890899658e-02 -8.570475131273269653e-02
-1.183242723345756531e-01 6.427088379859924316e-01 -8.643420785665512085e-02 -1.744308620691299438e-01 -4.427058994770050049e-01 -3.267935216426849365e-01 -4.508004486560821533e-01 1.703647375106811523e-01
-4.144645482301712036e-02 2.736988067626953125e-01 -8.203197717666625977e-01 -3.705866038799285889e-01 4.719843715429306030e-02 -6.600677222013473511e-02 3.131732344627380371e-01 9.192480146884918213e-02
1.913989931344985962e-01 7.014667391777038574e-01 6.659122556447982788e-02 -4.598793685436248779e-01 -3.150499463081359863e-01 -2.239844501018524170e-01 -3.255180120468139648e-01 1.897751935757696629e-04
-5.219524502754211426e-01 5.537995100021362305e-01 2.211250811815261841e-01 -2.341835349798202515e-01 3.129373192787170410e-01 -3.450882434844970703e-01 -2.533533275127410889e-01 1.895518153905868530e-01
8.137590438127517700e-02 2.421773970127105713e-01 -2.487574070692062378e-01 -6.717081069946289062e-01 -3.373362123966217041e-01 -2.312725186347961426e-01 -2.067878991365432739e-01 4.600132405757904053e-01
9.895819425582885742e-02 4.590499103069305420e-01 -4.878741502761840820e-02 -4.285222887992858887e-01 5.064370036125183105e-01 -4.766942858695983887e-01 2.752209305763244629e-01 -1.844081580638885498e-01
-2.225757837295532227e-01 2.963357567787170410e-01 -2.511804401874542236e-01 -2.812681198120117188e-01 -3.703680038452148438e-01 -3.332486748695373535e-01 -3.091475665569305420e-01 6.137119531631469727e-01
-8.489006012678146362e-02 6.359002590179443359e-01 -3.138404786586761475e-01 1.829976029694080353e-02 -8.527095615863800049e-02 -8.104674518108367920e-02 6.646120548248291016e-01 -1.845125257968902588e-01
-2.701112031936645508e-01 5.138438344001770020e-01 -6.584718823432922363e-02 -5.026479363441467285e-01 -3.960801959037780762e-01 -2.973373830318450928e-01 -3.905153572559356689e-01 -9.067853540182113647e-02
-6.482692062854766846e-02 6.828562021255493164e-01 -1.927249282598495483e-01 -4.218704104423522949e-01 -3.580212295055389404e-01 -3.964396938681602478e-02 -4.288743138313293457e-01 -2.651852183043956757e-02
3.971033170819282532e-02 3.243443965911865234e-01 -5.910415649414062500e-01 -6.383869647979736328e-01 3.076055645942687988e-02 1.989690959453582764e-01 2.506851553916931152e-01 1.815982460975646973e-01
2.188026458024978638e-01 7.205014824867248535e-01 -1.552920937538146973e-01 -3.018092811107635498e-01 -3.508774638175964355e-01 -2.626155316829681396e-01 -3.326720595359802246e-01 -1.226619407534599304e-01
-5.489013195037841797e-01 4.301393628120422363e-01 3.308890759944915771e-01 -2.527890205383300781e-01 1.234656944870948792e-01 -3.558889925479888916e-01 1.097282581031322479e-02 4.452824294567108154e-01
3.956525027751922607e-02 5.508124232292175293e-01 -6.908587217330932617e-01 1.054645702242851257e-02 3.062258958816528320e-01 -9.030949324369430542e-02 3.323988318443298340e-01 7.227663695812225342e-02
-4.688140749931335449e-02 4.319279491901397705e-01 -3.171933814883232117e-02 -5.151605606079101562e-01 4.892067909240722656e-01 -5.345264673233032227e-01 1.177037432789802551e-01 -7.712269574403762817e-02
-4.671305119991302490e-01 1.884240955114364624e-01 -2.452234178781509399e-01 -5.224950313568115234e-01 -3.015550076961517334e-01 -4.544290602207183838e-01 2.662865445017814636e-02 -3.391160666942596436e-01
2.896587550640106201e-01 5.120650529861450195e-01 -3.457200229167938232e-01 -4.402357637882232666e-01 1.299320161342620850e-02 2.118155211210250854e-01 -1.468073874711990356e-01 5.234217047691345215e-01
-1.249205768108367920e-01 6.073154807090759277e-01 -1.328753232955932617e-01 -4.210176169872283936e-01 -4.847423434257507324e-01 -1.803804039955139160e-01 -3.334790766239166260e-01 -2.047696113586425781e-01
-6.333039999008178711e-01 2.886219024658203125e-01 -4.196955263614654541e-01 -4.560580551624298096e-01 -5.502057820558547974e-02 -1.187681183218955994e-01 -3.358229100704193115e-01 3.974797204136848450e-02
-4.145248830318450928e-01 3.844276666641235352e-01 2.253123074769973755e-01 -2.319693118333816528e-01 -3.676944971084594727e-01 -5.877292752265930176e-01 1.305452641099691391e-02 3.082430362701416016e-01
3.160299360752105713e-01 4.906517267227172852e-01 -2.920011579990386963e-01 -3.449759185314178467e-01 5.122737884521484375e-01 -8.401191234588623047e-02 2.444509416818618774e-01 3.547872900962829590e-01
-3.918159008026123047e-01 4.408148527145385742e-01 -7.022663950920104980e-03 -4.141364395618438721e-01 6.152757406234741211e-01 -2.993642091751098633e-01 1.044486239552497864e-01 -3.887878358364105225e-02
-5.751335620880126953e-01 3.978743553161621094e-01 2.206536829471588135e-01 2.083937288261950016e-04 -3.231667280197143555e-01 6.230073980987071991e-03 4.293786287307739258e-01 4.163986146450042725e-01
-1.527834385633468628e-01 7.867870330810546875e-01 4.640518724918365479e-01 6.594174355268478394e-02 -1.441559642553329468e-01 -5.441014468669891357e-02 2.947583496570587158e-01 1.652482002973556519e-01
-2.654393762350082397e-02 6.381372809410095215e-01 -3.838692605495452881e-01 3.281233906745910645e-01 2.833648622035980225e-01 -4.550394713878631592e-01 -1.083652824163436890e-01 1.948228329420089722e-01
3.939699530601501465e-01 5.656124353408813477e-01 1.043901294469833374e-01 -1.674696505069732666e-01 -8.905830793082714081e-03 -2.237336039543151855e-01 2.333934158086776733e-01 6.175099015235900879e-01
2.716491818428039551e-01 4.496715366840362549e-01 -4.897818565368652344e-01 -3.280445337295532227e-01 4.056063294410705566e-01 -9.775263071060180664e-02 2.863275706768035889e-01 3.470551073551177979e-01
1.201469153165817261e-01 4.149656593799591064e-01 -4.074555039405822754e-01 -4.880275726318359375e-01 -5.381205305457115173e-02 -7.664094120264053345e-02 9.062624722719192505e-02 6.262542605400085449e-01
1.370444893836975098e-01 3.067072629928588867e-01 -4.605443775653839111e-01 -3.492012321949005127e-01 -1.752723306417465210e-01 -2.978780269622802734e-01 -2.797865271568298340e-01 5.961329340934753418e-01
2.030430585145950317e-01 4.895489215850830078e-01 -4.307713806629180908e-01 -3.061429015360772610e-04 -3.965857326984405518e-01 -1.469541043043136597e-01 -2.645517289638519287e-01 5.335615277290344238e-01
-1.806047111749649048e-01 6.401479244232177734e-01 -6.392719149589538574e-01 -1.245853006839752197e-01 2.338942838832736015e-03 -1.255561113357543945e-01 2.247691452503204346e-01 -2.590588927268981934e-01
-1.377213746309280396e-01 1.873827874660491943e-01 -6.088761091232299805e-01 -5.322725176811218262e-01 2.181023359298706055e-01 -1.702837049961090088e-01 -8.630093187093734741e-02 4.559203088283538818e-01
-3.405051231384277344e-01 7.073304653167724609e-01 4.871143698692321777e-01 -1.508311182260513306e-01 -1.339531838893890381e-01 -2.556448578834533691e-01 3.414395451545715332e-02 1.981057077646255493e-01
-1.282151937484741211e-01 7.717536687850952148e-01 1.946164071559906006e-01 -2.724674344062805176e-01 -3.873770833015441895e-01 -8.341442793607711792e-02 3.310908377170562744e-02 -3.431150019168853760e-01
-5.963373780250549316e-01 2.311431020498275757e-01 -2.581505291163921356e-02 7.210386544466018677e-02 -1.154835298657417297e-01 -6.323376893997192383e-01 2.908816039562225342e-01 2.954480350017547607e-01
2.495201826095581055e-01 4.353225827217102051e-01 -2.541089355945587158e-01 -4.264920651912689209e-01 1.003868654370307922e-01 -2.668407000601291656e-02 5.020424723625183105e-02 6.988971233367919922e-01
3.745258152484893799e-01 6.226631999015808105e-01 6.108248606324195862e-02 -6.105903387069702148e-01 6.215126067399978638e-02 -2.042234241962432861e-01 1.606580917723476887e-03 -2.233761698007583618e-01
1.091097295284271240e-01 8.303943276405334473e-01 4.191429615020751953e-01 -1.258895695209503174e-01 -2.230220735073089600e-01 -1.101979240775108337e-01 2.000847160816192627e-01 -7.137832790613174438e-02
-2.693536877632141113e-01 2.880106866359710693e-01 -1.864290088415145874e-01 -2.439219057559967041e-01 1.270126998424530029e-01 -8.497381806373596191e-01 8.705016225576400757e-02 -6.693097949028015137e-02
-6.095802783966064453e-02 4.946317970752716064e-01 -2.295158356428146362e-01 -1.003439575433731079e-01 -4.194557666778564453e-01 -2.141833603382110596e-01 -1.899530738592147827e-01 6.564886569976806641e-01
2.961268424987792969e-01 5.883455872535705566e-01 2.690414190292358398e-01 -1.119798049330711365e-01 2.287986129522323608e-01 -4.510149359703063965e-01 2.895565330982208252e-01 3.763366937637329102e-01
-3.683019876480102539e-01 4.208024740219116211e-01 -1.661292463541030884e-02 -4.817627370357513428e-01 5.719729065895080566e-01 -3.086531460285186768e-01 1.451997309923171997e-01 -1.067933514714241028e-01
1.948981434106826782e-01 6.376881003379821777e-01 -4.818658158183097839e-02 -3.793799281120300293e-01 -5.695286393165588379e-02 -1.051686257123947144e-01 -1.072687059640884399e-01 6.191178560256958008e-01
-2.375595122575759888e-01 3.828628361225128174e-01 -2.400185726583003998e-02 -3.355796635150909424e-01 4.137720465660095215e-01 -7.090066075325012207e-01 -1.410987973213195801e-02 -9.846338629722595215e-02
2.624352574348449707e-01 4.725216031074523926e-01 -1.116287559270858765e-01 -4.025567770004272461e-01 -2.289944142103195190e-01 -6.272937357425689697e-02 1.849769148975610733e-03 6.906237602233886719e-01
-8.255849778652191162e-02 5.668483376502990723e-01 4.313191771507263184e-02 -3.239115178585052490e-01 2.753872275352478027e-01 -6.549882888793945312e-01 2.087795585393905640e-01 -1.290406882762908936e-01
1.779441684484481812e-01 6.950039863586425781e-01 9.146256744861602783e-02 -1.432175040245056152e-01 2.517783083021640778e-02 4.729946330189704895e-02 -1.864203661680221558e-01 6.471513509750366211e-01
2.007879614830017090e-01 3.605894744396209717e-01 -5.981764793395996094e-01 -1.451515406370162964e-01 -6.412392854690551758e-02 -1.081731915473937988e-01 2.191582322120666504e-02 6.591523289680480957e-01
-3.769468367099761963e-01 1.634101867675781250e-01 -4.319117069244384766e-01 -4.369716942310333252e-01 -2.436393313109874725e-02 -5.190155506134033203e-01 2.224660217761993408e-01 -3.664073646068572998e-01
-4.746049344539642334e-01 3.177329003810882568e-01 -2.177722901105880737e-01 4.072396829724311829e-02 -4.890422821044921875e-01 -5.381144285202026367e-01 -9.828320704400539398e-03 3.096558153629302979e-01
-3.910051882266998291e-01 3.679582774639129639e-01 -2.367059737443923950e-01 -3.142151534557342529e-01 -2.781452834606170654e-01 -4.148142337799072266e-01 -3.658223450183868408e-01 4.167724251747131348e-01
-3.234819769859313965e-01 4.456436038017272949e-01 -2.787509746849536896e-02 -3.061625957489013672e-01 5.162367224693298340e-01 -1.817658096551895142e-01 -2.360636293888092041e-01 4.969742596149444580e-01
-9.405294805765151978e-02 4.342137575149536133e-01 -1.202062964439392090e-01 -4.227811992168426514e-01 -4.886508584022521973e-01 -2.798886597156524658e-01 -3.347615301609039307e-01 4.245426356792449951e-01
1.504879295825958252e-01 5.360545516014099121e-01 9.185799211263656616e-02 -3.722628951072692871e-01 -2.017422467470169067e-01 -6.609738469123840332e-01 -1.077473014593124390e-01 2.319169640541076660e-01
-1.853613555431365967e-01 6.279437541961669922e-01 -5.578838586807250977e-01 2.892789244651794434e-01 3.416851535439491272e-02 -2.603805661201477051e-01 2.892082333564758301e-01 1.542858630418777466e-01
-3.140392899513244629e-01 6.229858994483947754e-01 -3.117217719554901123e-01 -3.460353612899780273e-01 3.366723358631134033e-01 3.427020013332366943e-01 -2.218617945909500122e-01 -1.278338879346847534e-01
-1.195550262928009033e-01 3.041719794273376465e-01 -1.061440631747245789e-01 1.963613033294677734e-01 -4.012705013155937195e-02 -8.530570864677429199e-01 5.455861613154411316e-02 3.332695066928863525e-01
-5.419963598251342773e-01 5.541068911552429199e-01 -4.582179486751556396e-01 5.030206590890884399e-02 3.913112580776214600e-01 -4.630877822637557983e-02 1.737174391746520996e-01 -3.556489571928977966e-02
-8.926394581794738770e-02 2.500272691249847412e-01 -2.900567054748535156e-01 -5.441840291023254395e-01 4.879620671272277832e-01 -5.299997329711914062e-01 1.153394207358360291e-01 -1.301510185003280640e-01
-1.105937287211418152e-01 2.899923920631408691e-01 -1.238606572151184082e-01 -3.508349061012268066e-01 2.550078332424163818e-01 -7.777841687202453613e-01 -2.944405674934387207e-01 9.259879589080810547e-02
-6.551578640937805176e-02 4.503075182437896729e-01 -3.920325338840484619e-01 -3.942928612232208252e-01 -2.294468283653259277e-01 5.057663097977638245e-02 6.435090899467468262e-01 -1.202772483229637146e-01
4.394020438194274902e-01 5.696036815643310547e-01 -8.936415426433086395e-03 -6.422211527824401855e-01 2.496139556169509888e-01 2.996766939759254456e-02 8.094020932912826538e-02 1.389640569686889648e-02
7.419895380735397339e-02 7.249023318290710449e-01 2.168364226818084717e-01 -3.872627317905426025e-01 -1.445406228303909302e-01 -4.164840877056121826e-01 -2.389936000108718872e-01 -1.433585733175277710e-01
2.474995702505111694e-01 6.463795900344848633e-01 -1.860917508602142334e-01 6.647723168134689331e-02 -8.512835204601287842e-02 -3.960979580879211426e-01 -1.782433390617370605e-01 5.347679257392883301e-01
1.413991302251815796e-01 4.087014496326446533e-01 -3.406433463096618652e-01 -3.344483077526092529e-01 1.546361446380615234e-01 1.048400253057479858e-01 -7.412716746330261230e-02 7.380225062370300293e-01
2.658968269824981689e-01 6.341924667358398438e-01 -3.379713892936706543e-01 -6.061909720301628113e-02 2.836676537990570068e-01 -4.532303810119628906e-01 -2.628999650478363037e-01 2.328046709299087524e-01
-6.138512492179870605e-01 5.589929819107055664e-01 3.683619499206542969e-01 -2.854012548923492432e-01 -1.711567193269729614e-01 -2.397159337997436523e-01 3.524052351713180542e-02 7.462550699710845947e-02
-5.367072224617004395e-01 3.537640869617462158e-01 -3.943597376346588135e-01 -3.896639645099639893e-01 4.108108878135681152e-01 2.151477038860321045e-01 9.030818939208984375e-02 2.371264398097991943e-01
-5.493860840797424316e-01 6.024383902549743652e-01 3.622551560401916504e-01 -2.561338543891906738e-01 -2.004340589046478271e-01 -1.706847548484802246e-01 2.165815979242324829e-02 2.619802057743072510e-01
-2.217646390199661255e-01 6.493305563926696777e-01 4.073767066001892090e-01 -1.356375217437744141e-01 -3.626871109008789062e-01 -2.319374978542327881e-01 -1.755938492715358734e-02 3.989882767200469971e-01
-5.040947794914245605e-01 3.050926327705383301e-01 -3.687952160835266113e-01 -2.519911825656890869e-01 2.793386280536651611e-01 2.014833092689514160e-01 3.729261690750718117e-03 5.784963965415954590e-01
-3.519115746021270752e-01 3.668229877948760986e-01 4.758792370557785034e-02 -3.181872367858886719e-01 3.363741338253021240e-01 -7.193927168846130371e-01 -8.503790944814682007e-02 1.365650072693824768e-02
2.119874507188796997e-01 6.292638778686523438e-01 -1.554557401686906815e-02 -5.946412086486816406e-01 1.034745108336210251e-02 -2.016414999961853027e-01 -1.783009022474288940e-01 -3.642677366733551025e-01
-1.278068870306015015e-01 3.686497807502746582e-01 8.205863647162914276e-03 -2.055017501115798950e-01 -3.697410523891448975e-01 -7.051629424095153809e-01 -2.073756009340286255e-01 3.584639430046081543e-01
-1.922281235456466675e-01 6.601669192314147949e-01 1.259796023368835449e-01 -2.584188878536224365e-01 5.632691979408264160e-01 -6.238872185349464417e-03 -8.837891370058059692e-02 3.456223607063293457e-01
-1.626967042684555054e-01 4.933657944202423096e-01 -4.237646460533142090e-01 -1.685133874416351318e-01 -3.819059133529663086e-01 -1.158758532255887985e-02 5.737189054489135742e-01 -2.168108373880386353e-01
5.806146934628486633e-02 7.997708916664123535e-01 3.334510922431945801e-01 -3.402327373623847961e-02 -3.295648097991943359e-01 -2.434934675693511963e-01 2.229395806789398193e-01 -1.644511371850967407e-01
3.206883966922760010e-01 6.833021044731140137e-01 -1.434420887380838394e-02 4.979459568858146667e-03 3.086612224578857422e-01 -2.837773859500885010e-01 -1.450471878051757812e-01 4.828939437866210938e-01
-2.105715423822402954e-01 7.793219089508056641e-01 -1.947376504540443420e-02 1.201100423932075500e-01 1.580972075462341309e-01 1.424924135208129883e-01 -3.931879401206970215e-01 3.655346930027008057e-01
2.693389952182769775e-01 6.774992942810058594e-01 -3.877829387784004211e-02 -2.992621362209320068e-01 2.980394056066870689e-03 -3.175794482231140137e-01 -3.118729032576084137e-02 5.249299407005310059e-01
7.009561359882354736e-02 1.462532281875610352e-01 -3.800183236598968506e-01 -4.470324516296386719e-01 1.241089850664138794e-01 -4.880269765853881836e-01 -6.435243040323257446e-02 6.096966266632080078e-01
1.207979279570281506e-03 7.094776034355163574e-01 -3.418865799903869629e-02 -1.745110452175140381e-01 -4.142880439758300781e-01 -1.914448440074920654e-01 -5.041647553443908691e-01 5.049141496419906616e-02
-1.850621551275253296e-01 8.397151827812194824e-01 1.889582574367523193e-01 -2.189870178699493408e-01 -1.217540651559829712e-01 -1.762233376502990723e-01 -3.603314161300659180e-01 -3.539403900504112244e-02
2.976828813552856445e-01 5.415088534355163574e-01 -2.290372699499130249e-01 3.366302698850631714e-02 3.959908708930015564e-02 -6.020494699478149414e-01 -2.349904626607894897e-01 3.811953663825988770e-01
-5.675684809684753418e-01 3.251186907291412354e-01 -2.191366553306579590e-01 -5.019248723983764648e-01 2.812041342258453369e-01 -1.245924308896064758e-01 -2.491163164377212524e-01 3.399358689785003662e-01
3.117153048515319824e-01 5.506507158279418945e-01 -4.795087873935699463e-01 -2.171439081430435181e-01 1.327007710933685303e-01 1.336854398250579834e-01 4.098972082138061523e-01 3.450217843055725098e-01
-2.672565877437591553e-01 5.083749890327453613e-01 2.231785356998443604e-01 -6.192857027053833008e-01 9.452634491026401520e-03 2.936558611690998077e-02 4.475392699241638184e-01 1.885796636343002319e-01
-3.605881035327911377e-01 7.552502751350402832e-01 2.471372038125991821e-01 -1.199646219611167908e-01 4.202749431133270264e-01 1.670504659414291382e-01 4.773506429046392441e-03 1.398040205240249634e-01
-5.091907805763185024e-04 2.265283614397048950e-01 -3.515726923942565918e-01 -3.270280361175537109e-01 3.356458619236946106e-02 -2.860027551651000977e-01 2.393235266208648682e-01 7.602197527885437012e-01
-3.099449276924133301e-01 4.118176698684692383e-01 -3.898433446884155273e-01 -3.892341852188110352e-01 2.662964165210723877e-01 3.675917983055114746e-01 2.019576132297515869e-01 4.289926290512084961e-01
-3.613258898258209229e-01 5.121265649795532227e-01 2.773419916629791260e-01 2.333431988954544067e-01 3.603787720203399658e-02 -3.691107034683227539e-01 4.026679396629333496e-01 4.196659028530120850e-01
-1.156213134527206421e-01 3.912260234355926514e-01 -6.712765693664550781e-01 -4.757363796234130859e-01 -2.195533961057662964e-01 1.040349751710891724e-01 -3.979400172829627991e-02 -3.098808526992797852e-01
1.515942066907882690e-01 4.653235971927642822e-01 3.745763376355171204e-02 -5.137333869934082031e-01 4.684442579746246338e-01 -4.677180945873260498e-01 1.727169752120971680e-01 -1.647323966026306152e-01
-2.337811142206192017e-01 3.178573548793792725e-01 -6.289973109960556030e-02 -4.516342282295227051e-01 5.762970447540283203e-01 -4.657284915447235107e-01 2.300283610820770264e-01 1.856042146682739258e-01
-2.142069190740585327e-01 2.466377019882202148e-01 -2.241600751876831055e-01 -4.419016540050506592e-01 4.891367554664611816e-01 -5.811423063278198242e-01 2.455558925867080688e-01 -1.023801788687705994e-01
4.414950311183929443e-02 4.008252024650573730e-01 -2.600507438182830811e-01 -3.889613151550292969e-01 4.030155241489410400e-01 -1.350888311862945557e-01 -2.801436698064208031e-03 6.616603732109069824e-01
-1.886868774890899658e-01 3.142464756965637207e-01 -5.264450609683990479e-02 -3.295698761940002441e-01 2.333844155073165894e-01 -6.815484166145324707e-01 4.737662971019744873e-01 -1.040555760264396667e-01
