# Supplementary material for: Where is your field going? A machine learning approach to study the relative motion of the domains of physics
Source: PLoS One. 2020 Jun 18;15(6):e0233997. doi: 10.1371/journal.pone.0233997 (PMC7302634; doi:10.1371/journal.pone.0233997)
Supplement: S26 Data — (ZIP) [file pone.0233997.s026.zip › 25/Pacs4Run_25_VS_500_embeddings2000-2004ED8.txt]

7.804026603698730469e-01 4.766443371772766113e-01 1.905620396137237549e-01 2.037340998649597168e-01 6.684516370296478271e-02 4.223323985934257507e-02 -7.141739130020141602e-02 -2.731450200080871582e-01
6.881827712059020996e-01 3.006224930286407471e-01 3.616145253181457520e-01 -5.288712680339813232e-02 -2.227005213499069214e-01 -1.558049470186233521e-01 4.711504578590393066e-01 8.133286237716674805e-02
6.744051575660705566e-01 4.020718038082122803e-01 1.484620273113250732e-01 4.045276641845703125e-01 1.442492753267288208e-01 -3.791068196296691895e-01 9.398977458477020264e-02 1.564233303070068359e-01
7.652883529663085938e-01 4.144231230020523071e-02 1.967391073703765869e-01 3.649977445602416992e-01 -4.103439748287200928e-01 -1.834609359502792358e-01 1.736931353807449341e-01 -9.207136183977127075e-02
5.285896658897399902e-01 -1.428700983524322510e-01 2.137580066919326782e-01 -2.847914993762969971e-01 5.509344935417175293e-01 3.041641414165496826e-01 2.938538789749145508e-01 -3.016418814659118652e-01
2.663232386112213135e-01 2.649097740650177002e-01 2.834267914295196533e-01 -3.822043538093566895e-01 5.011313557624816895e-01 -4.252751916646957397e-02 2.315912544727325439e-01 -5.708836913108825684e-01
5.460994839668273926e-01 -6.309332698583602905e-02 3.074943423271179199e-01 -1.225263997912406921e-01 6.000588536262512207e-01 3.563576042652130127e-01 2.931571900844573975e-01 -1.233959347009658813e-01
5.665229558944702148e-01 2.464779913425445557e-01 5.943992137908935547e-01 1.865247040987014771e-01 -4.662989377975463867e-01 9.588074684143066406e-02 5.523130297660827637e-02 2.280845493078231812e-02
6.839172840118408203e-01 3.618881404399871826e-01 3.914183080196380615e-01 -1.174807399511337280e-01 -1.211943179368972778e-01 -3.190111517906188965e-01 5.870305001735687256e-02 3.382039964199066162e-01
7.440834045410156250e-01 4.092375338077545166e-01 -4.404224082827568054e-02 1.459715813398361206e-01 3.984255790710449219e-01 -2.094555199146270752e-01 3.835584595799446106e-02 2.270054072141647339e-01
4.690507352352142334e-01 2.717720866203308105e-01 3.634679913520812988e-01 5.016401037573814392e-02 5.754154324531555176e-01 3.148120045661926270e-01 3.036470115184783936e-01 2.215739339590072632e-01
5.242350101470947266e-01 1.365407109260559082e-01 1.989696919918060303e-01 9.334839880466461182e-03 6.188876628875732422e-01 1.113757193088531494e-01 -5.209864377975463867e-01 2.211993560194969177e-03
4.857687950134277344e-01 3.753412961959838867e-01 3.889735415577888489e-02 2.496145069599151611e-01 6.734961271286010742e-01 2.426528781652450562e-01 2.125763446092605591e-01 4.075812920928001404e-02
5.840106010437011719e-01 -6.216117367148399353e-02 6.110639572143554688e-01 -2.135172784328460693e-01 2.419980615377426147e-01 -1.615115553140640259e-01 -3.624430000782012939e-01 -1.416509002447128296e-01
3.567760884761810303e-01 5.218594670295715332e-01 -1.555442810058593750e-01 1.020038127899169922e-01 6.081345491111278534e-03 3.882446885108947754e-01 3.881147801876068115e-01 -5.141698718070983887e-01
6.851029992103576660e-01 1.493889987468719482e-01 3.646716177463531494e-01 3.469389081001281738e-01 -2.286783158779144287e-01 -3.965190052986145020e-01 -1.315294653177261353e-01 -1.677604615688323975e-01
5.573540925979614258e-01 4.724215567111968994e-01 -9.865046478807926178e-03 3.282819092273712158e-01 5.209103226661682129e-01 1.671319603919982910e-01 1.753401011228561401e-01 1.681760698556900024e-01
4.535773396492004395e-01 1.304654479026794434e-01 7.196531295776367188e-01 -1.921387761831283569e-01 1.724108904600143433e-01 8.685179054737091064e-02 3.713495433330535889e-01 -2.173917442560195923e-01
5.107830762863159180e-01 -2.073022872209548950e-01 6.256414055824279785e-01 9.342885762453079224e-02 2.797286808490753174e-01 3.583365082740783691e-01 -1.811761707067489624e-01 -2.376811802387237549e-01
3.489777147769927979e-01 5.521368980407714844e-01 2.458750605583190918e-01 1.018275856040418148e-03 -2.888874411582946777e-01 2.037673145532608032e-01 3.465077579021453857e-01 -5.175511837005615234e-01
4.672378003597259521e-01 1.506238132715225220e-01 9.346337616443634033e-02 5.312450528144836426e-01 5.587127208709716797e-01 3.207064867019653320e-01 -4.807327315211296082e-02 -2.252129465341567993e-01
3.363268375396728516e-01 7.485676407814025879e-01 2.201216220855712891e-01 3.934387117624282837e-02 -3.408754710108041763e-03 1.761841773986816406e-01 4.428393840789794922e-01 -2.221934050321578979e-01
5.190293788909912109e-01 4.700670838356018066e-01 5.285369753837585449e-01 4.940149560570716858e-02 -9.200146794319152832e-02 6.415286660194396973e-02 9.056840837001800537e-02 4.550508260726928711e-01
4.783635437488555908e-01 -2.158972769975662231e-01 6.041303873062133789e-01 -1.169603392481803894e-01 3.150331079959869385e-01 2.464704662561416626e-01 -7.183697819709777832e-02 -4.251464009284973145e-01
2.801606059074401855e-01 8.673886060714721680e-01 2.587316036224365234e-01 -2.319681197404861450e-01 -4.636383056640625000e-02 -5.131253972649574280e-02 -1.299923211336135864e-01 -1.634480506181716919e-01
2.039729207754135132e-01 4.192143976688385010e-01 5.821176171302795410e-01 -2.646106183528900146e-01 5.432220101356506348e-01 3.402191400527954102e-02 -5.503624561242759228e-04 -2.784358859062194824e-01
6.763020753860473633e-01 7.321961969137191772e-02 3.654618859291076660e-01 -4.464426636695861816e-01 2.457603961229324341e-01 -3.671302199363708496e-01 8.250480145215988159e-02 4.889979958534240723e-02
5.433952808380126953e-01 5.643802881240844727e-02 2.285817414522171021e-01 1.280604302883148193e-01 6.244666576385498047e-01 2.475170791149139404e-01 4.133288860321044922e-01 -1.040339767932891846e-01
7.227943539619445801e-01 -2.918407507240772247e-02 4.518631994724273682e-01 -1.919311732053756714e-01 3.635204732418060303e-01 -3.214709162712097168e-01 -1.442512497305870056e-02 2.268425487272907048e-05
4.963731169700622559e-01 3.434161841869354248e-01 5.156644582748413086e-01 3.509229123592376709e-01 5.693009495735168457e-02 1.672807484865188599e-01 4.313908219337463379e-01 1.711741238832473755e-01
7.363199591636657715e-01 -2.251519262790679932e-02 -2.739323079586029053e-01 -4.361224174499511719e-01 -1.012492179870605469e-01 3.398933708667755127e-01 1.786361038684844971e-01 -1.854578405618667603e-01
6.268730759620666504e-01 -3.587701916694641113e-02 5.643240809440612793e-01 -1.227600052952766418e-01 4.164873361587524414e-01 -1.527644544839859009e-01 1.870204657316207886e-01 -2.010870873928070068e-01
7.738680839538574219e-01 -2.231267541646957397e-01 5.292578935623168945e-01 -1.971401721239089966e-01 7.770926505327224731e-02 -1.257202476263046265e-01 5.559486895799636841e-02 -8.619350939989089966e-02
2.706145346164703369e-01 7.280665636062622070e-01 3.241879940032958984e-01 -6.630263756960630417e-03 4.763886705040931702e-02 3.667817115783691406e-01 3.598029911518096924e-01 -1.590240448713302612e-01
2.743197977542877197e-01 6.728995442390441895e-01 1.879171729087829590e-01 2.253105863928794861e-02 -3.333790302276611328e-01 2.858038842678070068e-01 -1.507529765367507935e-01 -4.696620404720306396e-01
5.919442176818847656e-01 -4.140591248869895935e-02 4.126484990119934082e-01 -1.984701007604598999e-01 6.477521061897277832e-01 1.348599642515182495e-01 -1.472624856978654861e-02 1.522439252585172653e-02
3.058412075042724609e-01 4.628143012523651123e-01 5.942435264587402344e-01 3.846328333020210266e-02 3.340931832790374756e-01 -7.801983505487442017e-02 3.938180804252624512e-01 -2.546783983707427979e-01
5.050329566001892090e-01 -1.257688254117965698e-01 6.253646016120910645e-01 3.065551817417144775e-01 7.452213764190673828e-02 -8.547584712505340576e-02 -3.944018483161926270e-02 -4.792200326919555664e-01
4.009230732917785645e-01 7.552551478147506714e-02 6.419522762298583984e-01 -1.348634064197540283e-01 4.127816557884216309e-01 2.401006668806076050e-01 2.923485338687896729e-01 -2.996013760566711426e-01
6.878646612167358398e-01 1.921224892139434814e-01 7.970983535051345825e-02 -5.429648160934448242e-01 -1.559044569730758667e-01 3.494833409786224365e-01 1.226742714643478394e-01 1.651451438665390015e-01
5.435322523117065430e-01 -9.669068455696105957e-02 6.120983958244323730e-01 -1.595748215913772583e-01 4.049094915390014648e-01 8.923287689685821533e-02 1.841409802436828613e-01 -2.987858951091766357e-01
4.742644727230072021e-01 -9.308354556560516357e-02 3.659467995166778564e-01 2.571983933448791504e-01 2.679721415042877197e-01 9.075928479433059692e-02 1.203524693846702576e-01 -6.868838071823120117e-01
5.622578263282775879e-01 -2.595887184143066406e-01 1.344745457172393799e-01 -1.169455349445343018e-01 4.458373188972473145e-01 2.091518789529800415e-01 -2.748941779136657715e-01 -5.163702964782714844e-01
7.280544638633728027e-01 4.104021787643432617e-01 -1.691839694976806641e-01 1.897544413805007935e-01 3.686200678348541260e-01 -1.393153071403503418e-01 1.390558183193206787e-01 2.495014071464538574e-01
5.488357543945312500e-01 -2.224918901920318604e-01 4.450401961803436279e-01 3.140194714069366455e-01 2.514567971229553223e-01 4.259533062577247620e-02 1.336640715599060059e-01 -5.193234086036682129e-01
3.523465991020202637e-01 4.239591062068939209e-01 2.341461181640625000e-01 2.116981893777847290e-02 -1.695795357227325439e-01 6.383150815963745117e-01 3.247238993644714355e-01 -3.149429857730865479e-01
4.438914060592651367e-01 -7.884348928928375244e-02 3.667999207973480225e-01 3.064213395118713379e-01 5.340088009834289551e-01 2.579661607742309570e-01 -2.627823352813720703e-01 -3.841113448143005371e-01
5.810692906379699707e-01 -1.021412480622529984e-02 3.802285492420196533e-01 1.344063412398099899e-02 4.774956703186035156e-01 -6.521729379892349243e-02 -5.329339504241943359e-01 -3.501025587320327759e-02
6.225636601448059082e-01 -2.052838057279586792e-01 4.953069090843200684e-01 5.378398299217224121e-02 3.617887943983078003e-02 -2.360332608222961426e-01 -2.651291489601135254e-01 -4.412904679775238037e-01
3.547260761260986328e-01 -7.536796620115637779e-04 7.820541262626647949e-01 -5.859449878334999084e-02 3.798977136611938477e-01 1.243707761168479919e-01 -2.336149066686630249e-01 -2.115673571825027466e-01
6.730490922927856445e-01 -1.275749206542968750e-01 4.101839363574981689e-01 1.921883821487426758e-01 -2.300854325294494629e-01 4.933576881885528564e-01 1.706813275814056396e-01 8.312683552503585815e-03
1.736158877611160278e-01 3.367207348346710205e-01 6.216363310813903809e-01 -1.998636424541473389e-01 5.030618309974670410e-01 1.520807147026062012e-01 -2.390559762716293335e-02 -3.915716409683227539e-01
5.642644762992858887e-01 -4.479666054248809814e-02 -6.223002914339303970e-03 2.398069798946380615e-01 5.787220001220703125e-01 2.503842413425445557e-01 -2.547512054443359375e-01 -3.994280397891998291e-01
4.858937263488769531e-01 6.884461734443902969e-03 1.551703512668609619e-01 -1.258291602134704590e-01 6.274296641349792480e-01 3.737847134470939636e-02 -5.620799660682678223e-01 -1.137990951538085938e-01
5.432772040367126465e-01 1.740334033966064453e-01 5.172079205513000488e-01 1.148517951369285583e-01 -2.269163429737091064e-01 3.993936777114868164e-01 -2.965312302112579346e-01 3.081077039241790771e-01
6.208726167678833008e-01 3.925580382347106934e-01 1.869166642427444458e-01 3.154255747795104980e-01 3.234842419624328613e-01 3.536740839481353760e-01 2.234205752611160278e-01 2.152678668498992920e-01
4.782699048519134521e-01 3.689963221549987793e-01 4.364489912986755371e-01 -1.428541541099548340e-01 3.428874015808105469e-01 -4.154807329177856445e-01 2.944490611553192139e-01 -2.175050377845764160e-01
7.320748567581176758e-01 -2.843278944492340088e-01 4.705500900745391846e-01 -1.275831460952758789e-01 -1.498619765043258667e-01 -1.512557715177536011e-01 -1.623687446117401123e-01 -2.717137038707733154e-01
6.218312382698059082e-01 2.677708864212036133e-01 -2.527725994586944580e-01 -2.529302537441253662e-01 8.782733231782913208e-02 6.054131388664245605e-01 1.967877298593521118e-01 -2.815846540033817291e-02
3.458938598632812500e-01 -5.323302373290061951e-02 7.048397660255432129e-01 -1.365991542115807533e-03 2.958531975746154785e-01 3.082156479358673096e-01 -9.272125549614429474e-03 -4.450964033603668213e-01
4.297316372394561768e-01 8.225923776626586914e-01 1.648111939430236816e-01 -7.256750017404556274e-02 -1.450397521257400513e-01 5.617753043770790100e-02 2.627561092376708984e-01 -1.140645444393157959e-01
7.883626222610473633e-01 -1.041641831398010254e-01 3.927819728851318359e-01 -3.026364743709564209e-01 2.183670699596405029e-01 -2.413948178291320801e-01 2.582168020308017731e-02 1.230659335851669312e-01
7.013470530509948730e-01 -1.423318125307559967e-02 4.406439065933227539e-01 -2.785174846649169922e-01 3.373480737209320068e-01 -3.174016475677490234e-01 2.223514392971992493e-02 -1.453576236963272095e-01
6.209222674369812012e-01 1.362586170434951782e-01 3.329732418060302734e-01 3.411533236503601074e-01 -1.964881122112274170e-01 -4.265763163566589355e-01 -1.028361991047859192e-01 -3.707856833934783936e-01
6.206969022750854492e-01 4.188483059406280518e-01 2.094559930264949799e-02 2.628649771213531494e-01 4.851890802383422852e-01 9.860262274742126465e-02 2.612857222557067871e-01 2.374103516340255737e-01
3.887600600719451904e-01 8.258427381515502930e-01 -7.423994690179824829e-02 2.408893778920173645e-02 -1.202132478356361389e-01 -7.360705733299255371e-02 -1.380054163746535778e-03 -3.753487169742584229e-01
3.740708529949188232e-01 5.556981563568115234e-01 2.131616622209548950e-01 -4.380987286567687988e-01 -4.247731566429138184e-01 2.445169538259506226e-01 -8.447881788015365601e-02 -2.579624950885772705e-01
3.882733285427093506e-01 8.327164649963378906e-01 1.190784797072410583e-01 -2.673584818840026855e-01 1.261033304035663605e-02 -2.273941785097122192e-01 4.547892883419990540e-02 -1.274029165506362915e-01
5.600745081901550293e-01 -2.547208070755004883e-01 4.059773385524749756e-01 -2.157543301582336426e-01 2.244493365287780762e-01 7.891917973756790161e-02 -1.748940162360668182e-02 -5.942681431770324707e-01
6.199328899383544922e-01 -2.704680263996124268e-01 6.117109060287475586e-01 7.966893166303634644e-02 -6.732366979122161865e-02 -5.299820005893707275e-02 -3.013521246612071991e-02 -3.921014368534088135e-01
5.637212991714477539e-01 3.312440216541290283e-01 -7.905890233814716339e-03 2.745729088783264160e-01 5.118507146835327148e-01 6.461535394191741943e-02 4.677360355854034424e-01 1.099978461861610413e-01
5.701208710670471191e-01 1.838554739952087402e-01 -1.237635090947151184e-01 5.915083885192871094e-01 3.067086338996887207e-01 2.496696859598159790e-01 -2.369194477796554565e-01 -2.518407404422760010e-01
3.063823580741882324e-01 5.555388331413269043e-01 2.160862237215042114e-01 -7.643981277942657471e-02 -3.788518607616424561e-01 3.141883313655853271e-01 5.772100016474723816e-02 -5.471704006195068359e-01
2.620097994804382324e-01 7.176345586776733398e-01 1.077415794134140015e-01 -2.419473081827163696e-01 -9.309683740139007568e-02 2.546370029449462891e-01 8.539453148841857910e-03 -5.221346616744995117e-01
4.938445389270782471e-01 3.132427483797073364e-02 4.284923374652862549e-01 4.122334420680999756e-01 4.278322681784629822e-03 -2.800956070423126221e-01 -2.498951107263565063e-01 -5.105633139610290527e-01
7.161740660667419434e-01 -3.159387707710266113e-01 2.932119369506835938e-01 7.512367516756057739e-02 2.279890030622482300e-01 2.643584609031677246e-01 -4.165222346782684326e-01 -1.747648045420646667e-02
5.972270369529724121e-01 4.474726319313049316e-01 -7.421517372131347656e-02 3.986529111862182617e-01 4.124144017696380615e-01 1.817767471075057983e-01 2.170142978429794312e-01 1.686192750930786133e-01
6.969280242919921875e-01 -3.529676496982574463e-01 4.248277544975280762e-01 1.406722515821456909e-01 -7.305108476430177689e-03 -7.489997893571853638e-02 -9.175827354192733765e-02 -4.187543094158172607e-01
6.142500042915344238e-01 -1.605919748544692993e-01 6.468237638473510742e-01 2.085804194211959839e-01 -1.774543151259422302e-02 -1.398581862449645996e-01 -3.033704496920108795e-02 -3.379719555377960205e-01
6.713111400604248047e-01 1.232536975294351578e-02 4.422202110290527344e-01 -2.975724339485168457e-01 3.304546177387237549e-01 -3.243454992771148682e-01 1.593821346759796143e-01 -1.589918285608291626e-01
3.604144752025604248e-01 1.985868960618972778e-01 1.438116133213043213e-01 6.145666241645812988e-01 3.375388979911804199e-01 1.064499467611312866e-01 -3.192072510719299316e-01 -4.529164731502532959e-01
4.526674747467041016e-01 9.946499019861221313e-02 2.905384823679924011e-02 5.530455708503723145e-01 3.704550564289093018e-01 5.405033826828002930e-01 -1.646887063980102539e-01 -1.482971608638763428e-01
5.019112229347229004e-01 8.241972327232360840e-01 -2.167810313403606415e-02 -2.134492844343185425e-01 -4.878145083785057068e-02 -1.035984978079795837e-01 9.584014862775802612e-02 2.135007642209529877e-02
6.012247800827026367e-01 -6.285033375024795532e-02 8.028190582990646362e-02 1.321480982005596161e-02 5.460928678512573242e-01 1.885125413537025452e-02 -3.903184831142425537e-01 -4.207584857940673828e-01
3.526493012905120850e-01 4.333363771438598633e-01 2.019753903150558472e-01 8.117955923080444336e-02 -2.284813821315765381e-01 6.171708703041076660e-01 1.938592344522476196e-01 -4.120543897151947021e-01
2.939163446426391602e-01 4.875689148902893066e-01 3.559039831161499023e-01 1.215581502765417099e-02 5.624680519104003906e-01 -2.092542946338653564e-01 1.620248258113861084e-01 -4.033168852329254150e-01
7.221326828002929688e-01 -1.773208230733871460e-01 3.390298783779144287e-01 -2.580709755420684814e-01 2.868205308914184570e-01 -2.533261179924011230e-01 1.662401407957077026e-01 -3.024297058582305908e-01
4.973458945751190186e-01 4.844371378421783447e-01 -8.905886858701705933e-02 1.441833525896072388e-01 -2.225588858127593994e-01 -3.092885576188564301e-02 -6.591670513153076172e-01 -6.524573266506195068e-02
6.205595135688781738e-01 2.867563664913177490e-01 -1.153709366917610168e-01 -4.479089677333831787e-01 1.395924389362335205e-01 4.701158404350280762e-01 6.962489336729049683e-02 2.709262967109680176e-01
4.441650807857513428e-01 -6.200360506772994995e-02 8.004761338233947754e-01 -5.125005170702934265e-02 2.044946104288101196e-01 1.324839293956756592e-01 5.001135170459747314e-02 -3.059625327587127686e-01
6.528275609016418457e-01 -2.406631261110305786e-01 5.417234301567077637e-01 -1.550267338752746582e-01 2.301032692193984985e-01 6.961436569690704346e-02 2.072096914052963257e-01 -3.125225603580474854e-01
2.418038100004196167e-01 4.016998708248138428e-01 4.170169532299041748e-01 -2.307617515325546265e-01 -1.252955049276351929e-01 4.935910105705261230e-01 1.238052845001220703e-01 -5.275938510894775391e-01
7.028445601463317871e-01 3.960805535316467285e-01 -2.521704435348510742e-01 1.020901724696159363e-01 4.337609410285949707e-01 -2.793529629707336426e-01 5.690391361713409424e-02 7.545074820518493652e-02
4.330071806907653809e-01 -5.015690997242927551e-02 3.808303177356719971e-01 -1.307215243577957153e-01 6.313968300819396973e-01 3.938148021697998047e-01 1.497263163328170776e-01 -2.677667737007141113e-01
5.069734454154968262e-01 -7.919704914093017578e-02 -2.183698713779449463e-01 -1.677894964814186096e-02 5.480107069015502930e-01 2.615343332290649414e-01 -1.663810759782791138e-01 -5.406848788261413574e-01
7.069244980812072754e-01 -2.556144893169403076e-01 3.735232651233673096e-01 -1.663427948951721191e-01 3.753401339054107666e-01 -1.211884841322898865e-01 1.125125288963317871e-01 -3.154415488243103027e-01
7.276429533958435059e-01 -2.210172116756439209e-01 3.645190000534057617e-01 -2.141524404287338257e-01 3.260475695133209229e-01 -2.481453269720077515e-01 -1.483740061521530151e-01 -2.303344458341598511e-01
5.177903771400451660e-01 5.388798564672470093e-02 3.399044871330261230e-01 -4.918448999524116516e-02 4.154901802539825439e-01 9.714987128973007202e-02 -6.445845365524291992e-01 1.160853132605552673e-01
6.352812051773071289e-01 8.040241152048110962e-02 6.677667498588562012e-01 -7.298976182937622070e-02 1.916046738624572754e-01 -1.621150225400924683e-01 2.751602232456207275e-01 2.551958430558443069e-03
2.694847583770751953e-01 3.958534002304077148e-01 1.782439053058624268e-01 -1.797844469547271729e-01 -6.435948610305786133e-02 7.442506551742553711e-01 1.702322065830230713e-02 -3.850244283676147461e-01
8.036403656005859375e-01 3.187954723834991455e-01 4.361627995967864990e-02 1.729050725698471069e-01 3.077746927738189697e-01 -2.465488016605377197e-01 1.115357503294944763e-01 2.297416180372238159e-01
2.256197184324264526e-01 6.118935942649841309e-01 4.821945354342460632e-02 -2.143159061670303345e-01 4.623883217573165894e-02 5.291858911514282227e-01 -1.247448101639747620e-02 -4.940587580204010010e-01
3.954399526119232178e-01 3.232879340648651123e-01 2.076726034283638000e-02 -1.596396267414093018e-01 -1.298062503337860107e-01 6.617190241813659668e-01 2.240342199802398682e-01 -4.563802778720855713e-01
6.482527256011962891e-01 -4.867530986666679382e-02 1.969742029905319214e-01 -1.454953700304031372e-01 6.770638227462768555e-01 1.837187111377716064e-01 1.437688618898391724e-01 6.778044253587722778e-02
4.798359870910644531e-01 4.817914068698883057e-01 -1.021390706300735474e-01 4.074703454971313477e-01 3.028092980384826660e-01 -2.384884059429168701e-01 -4.215018749237060547e-01 -1.869117915630340576e-01
7.960430383682250977e-01 -1.041637882590293884e-01 -2.687243223190307617e-01 3.852211833000183105e-01 2.217513918876647949e-01 2.430050820112228394e-01 -1.483814269304275513e-01 6.793386489152908325e-02
4.986441731452941895e-01 4.507735073566436768e-01 3.502181768417358398e-01 -6.927718967199325562e-02 -4.565707221627235413e-02 3.163076341152191162e-01 4.605236947536468506e-01 -3.263249099254608154e-01
5.921906232833862305e-01 -1.274089366197586060e-01 4.741353988647460938e-01 2.550143003463745117e-01 7.128535653464496136e-04 4.476651251316070557e-01 -3.211650550365447998e-01 1.992211490869522095e-01
7.906895279884338379e-01 -3.631773591041564941e-01 4.108297526836395264e-01 -1.134498119354248047e-01 1.450603008270263672e-01 1.254994124174118042e-01 -1.401895582675933838e-01 6.938858330249786377e-02
5.261036753654479980e-01 9.808343648910522461e-02 4.476284682750701904e-01 1.777527630329132080e-01 4.754595458507537842e-01 1.527032554149627686e-01 4.087193608283996582e-01 -2.553341984748840332e-01
7.590322494506835938e-01 1.074530631303787231e-01 -2.162736356258392334e-01 -5.204368829727172852e-01 -1.884276568889617920e-01 2.394275367259979248e-01 1.927358470857143402e-02 -3.863845020532608032e-02
3.627490699291229248e-01 5.541192889213562012e-01 3.857124224305152893e-02 5.516014620661735535e-02 1.354270149022340775e-02 7.347336411476135254e-01 9.731251001358032227e-02 8.571979403495788574e-02
5.239633917808532715e-01 3.675385415554046631e-01 -4.157734215259552002e-01 1.546512544155120850e-01 4.891480803489685059e-01 -1.428720653057098389e-01 -2.076280564069747925e-01 -3.013396859169006348e-01
3.786533176898956299e-01 4.301973283290863037e-01 1.696141809225082397e-01 -2.081253379583358765e-01 -1.874302178621292114e-01 4.822011888027191162e-01 2.712402641773223877e-01 -5.081804990768432617e-01
5.511802434921264648e-01 3.871566355228424072e-01 -1.237398907542228699e-01 4.196166694164276123e-01 3.126624226570129395e-01 -3.637468218803405762e-01 -2.850284576416015625e-01 -2.088288813829421997e-01
8.420885801315307617e-01 1.647344082593917847e-01 -3.721276819705963135e-01 2.240595668554306030e-01 1.783883422613143921e-01 -1.744098514318466187e-01 2.246582135558128357e-02 1.110040545463562012e-01
4.882643520832061768e-01 -2.385867387056350708e-02 5.080929994583129883e-01 -2.308672815561294556e-01 4.858135581016540527e-01 3.163143992424011230e-01 2.864426672458648682e-01 -1.773454844951629639e-01
6.664107441902160645e-01 2.900774180889129639e-01 1.059160232543945312e-01 1.936019659042358398e-01 3.847376108169555664e-01 2.903733961284160614e-02 -3.172806799411773682e-01 4.165554344654083252e-01
5.258229970932006836e-01 5.222716182470321655e-02 1.403871327638626099e-01 1.034133974462747574e-02 6.614061594009399414e-01 -1.189184337854385376e-01 -4.852370619773864746e-01 -1.179504096508026123e-01
4.274880588054656982e-01 6.553221344947814941e-01 -1.144313961267471313e-01 2.834645807743072510e-01 3.431202471256256104e-01 -1.650492399930953979e-01 -3.658696115016937256e-01 -1.246069371700286865e-01
4.969751238822937012e-01 2.257335633039474487e-01 2.936643431894481182e-05 -2.316430956125259399e-01 -1.009307652711868286e-01 6.115537285804748535e-01 4.126870632171630859e-01 -3.064409494400024414e-01
5.121284127235412598e-01 4.307060241699218750e-01 1.262610852718353271e-01 3.095278143882751465e-01 -2.593084275722503662e-01 2.132849395275115967e-01 -5.699951648712158203e-01 5.330842733383178711e-02
2.824328243732452393e-01 -2.823566645383834839e-02 3.095012009143829346e-01 2.168608605861663818e-01 4.999817609786987305e-01 4.948528409004211426e-01 -1.367275416851043701e-01 -5.128931403160095215e-01
4.835415482521057129e-01 2.900491654872894287e-01 2.341584116220474243e-01 3.776740729808807373e-01 -4.262749478220939636e-02 -3.562862277030944824e-01 -2.615786530077457428e-02 -5.959446430206298828e-01
4.134601056575775146e-01 5.117306113243103027e-02 3.701701164245605469e-01 4.464127719402313232e-01 5.124256014823913574e-01 4.173149764537811279e-01 1.194458305835723877e-01 -1.977944672107696533e-01
4.394041597843170166e-01 -6.026346702128648758e-03 3.930487036705017090e-01 5.306679606437683105e-01 3.591687381267547607e-01 1.069357320666313171e-01 -1.573073416948318481e-01 -4.534412622451782227e-01
7.003493905067443848e-01 -3.095296025276184082e-02 4.776996374130249023e-01 -7.840642705559730530e-03 -3.861647248268127441e-01 5.934115871787071228e-02 -3.314048349857330322e-01 1.334937810897827148e-01
3.615704774856567383e-01 4.606551229953765869e-01 5.161260962486267090e-01 4.948908984661102295e-01 1.423742324113845825e-01 2.455115169286727905e-01 8.917419612407684326e-02 2.392950803041458130e-01
3.979366719722747803e-01 7.428395748138427734e-01 -1.536512523889541626e-01 -1.392013281583786011e-01 -2.591155469417572021e-01 1.275445222854614258e-01 -3.391143381595611572e-01 -2.200979292392730713e-01
4.905900955200195312e-01 2.202998399734497070e-01 -3.120916895568370819e-02 -5.397589802742004395e-01 7.993379235267639160e-02 6.355404853820800781e-01 7.169049233198165894e-02 -5.508876591920852661e-02
2.647523880004882812e-01 3.335200846195220947e-01 4.235204458236694336e-01 -1.422077119350433350e-01 5.945896506309509277e-01 -2.688088826835155487e-02 8.311511576175689697e-02 -5.078487396240234375e-01
3.456347584724426270e-01 -1.052816510200500488e-01 2.688701450824737549e-01 3.164200484752655029e-01 3.328884541988372803e-01 4.484749734401702881e-01 -5.114840716123580933e-02 -6.184486746788024902e-01
7.300065159797668457e-01 5.839357152581214905e-02 1.691043525934219360e-01 2.318428605794906616e-01 -2.820656597614288330e-01 -4.223432838916778564e-01 -2.642411291599273682e-01 -2.314629405736923218e-01
7.224533557891845703e-01 -9.185679256916046143e-02 4.131002426147460938e-01 -3.685611486434936523e-01 3.534655272960662842e-01 -1.334654837846755981e-01 1.210529133677482605e-01 7.569552212953567505e-02
4.536368548870086670e-01 7.379891872406005859e-01 -1.611922681331634521e-01 -4.129062294960021973e-01 -3.948924597352743149e-03 -1.047657988965511322e-02 9.327818453311920166e-02 -2.104400247335433960e-01
6.968475580215454102e-01 -1.866059601306915283e-01 3.491808474063873291e-01 6.249700859189033508e-02 4.198572635650634766e-01 -2.319738268852233887e-02 -4.098515212535858154e-01 -9.461554139852523804e-02
4.525612592697143555e-01 4.201955348253250122e-02 8.256017416715621948e-02 5.818088650703430176e-01 2.909475862979888916e-01 5.735218524932861328e-01 -1.395161002874374390e-01 -1.227291673421859741e-01
4.261511564254760742e-01 1.000121887773275375e-02 6.584181785583496094e-01 -6.964292377233505249e-02 8.539817482233047485e-02 2.759439349174499512e-01 -5.441309213638305664e-01 2.035031653940677643e-02
6.200043559074401855e-01 -1.650685071945190430e-01 5.226011872291564941e-01 3.432349115610122681e-02 2.998062074184417725e-01 -3.322469070553779602e-02 2.537913322448730469e-01 -3.983201086521148682e-01
5.542531609535217285e-01 1.980941295623779297e-01 -2.356403879821300507e-02 -4.582441449165344238e-01 -1.643377542495727539e-02 5.685302615165710449e-01 3.253378272056579590e-01 -1.169523820281028748e-01
6.354411244392395020e-01 -2.231803983449935913e-01 4.893667995929718018e-01 -8.616127818822860718e-02 2.693833708763122559e-01 -3.808229044079780579e-02 1.333334594964981079e-01 -4.557476937770843506e-01
4.672369956970214844e-01 4.343640506267547607e-01 4.230559766292572021e-01 1.510168146342039108e-02 -5.247154831886291504e-01 1.706077456474304199e-01 2.738737165927886963e-01 -1.853993982076644897e-01
4.778803288936614990e-01 7.321926951408386230e-01 -2.441961616277694702e-01 -2.276735901832580566e-01 4.111965373158454895e-02 -2.442995756864547729e-01 -3.704802319407463074e-02 -2.476113587617874146e-01
3.033329248428344727e-01 4.341781735420227051e-01 3.303800225257873535e-01 -2.174418568611145020e-01 -1.495574861764907837e-01 4.012357592582702637e-01 1.987427473068237305e-01 -5.832582712173461914e-01
5.688748955726623535e-01 -4.009374231100082397e-02 3.837641328573226929e-02 -1.525413841009140015e-01 5.327488780021667480e-01 2.818757295608520508e-01 -3.707466721534729004e-01 -3.863984644412994385e-01
7.101370692253112793e-01 3.302669227123260498e-01 -1.659264713525772095e-01 1.754800826311111450e-01 2.948803305625915527e-01 -3.867432773113250732e-01 -2.924296557903289795e-01 7.914690673351287842e-02
4.401403367519378662e-01 1.503971405327320099e-02 2.981229126453399658e-01 5.550217032432556152e-01 3.105859458446502686e-01 2.414674311876296997e-02 1.511153019964694977e-02 -5.584344267845153809e-01
3.339408040046691895e-01 4.963869154453277588e-01 -4.028846509754657745e-03 -2.585125863552093506e-01 1.749506592750549316e-01 6.280648112297058105e-01 2.574813365936279297e-01 -2.896007895469665527e-01
5.541580319404602051e-01 7.009338736534118652e-01 -1.053029671311378479e-01 -3.643813431262969971e-01 -5.864979699254035950e-02 -2.267332226037979126e-01 -5.335161834955215454e-02 -6.623499561101198196e-03
4.842155873775482178e-01 8.260472416877746582e-01 -1.666259020566940308e-01 -1.784092783927917480e-01 -9.015581756830215454e-02 4.702092334628105164e-02 -8.951383829116821289e-02 -7.235599309206008911e-02
4.273836314678192139e-01 4.533794224262237549e-01 3.898361325263977051e-01 -1.715878397226333618e-01 4.644306898117065430e-01 -3.674316108226776123e-01 2.009010761976242065e-01 -1.982747912406921387e-01
8.145966529846191406e-01 1.507627964019775391e-01 -4.681716561317443848e-01 1.501028835773468018e-01 7.816123217344284058e-02 -2.418153285980224609e-01 -7.818137854337692261e-02 -3.593537956476211548e-02
6.189949512481689453e-01 4.051362276077270508e-01 -2.116267383098602295e-01 1.651978045701980591e-01 5.094800591468811035e-01 -3.301267027854919434e-01 2.318656630814075470e-02 -1.074362024664878845e-01
6.151649355888366699e-01 1.448197811841964722e-01 3.531152606010437012e-01 1.076794192194938660e-01 -4.044377803802490234e-01 4.399612545967102051e-01 -2.748622596263885498e-01 1.778455525636672974e-01
3.462888300418853760e-01 8.795534372329711914e-01 9.299777448177337646e-02 6.012323498725891113e-02 -2.694169245660305023e-02 1.101478859782218933e-01 2.342630326747894287e-01 -1.626928299665451050e-01
3.187051117420196533e-01 8.357179164886474609e-01 -3.288343548774719238e-02 -1.953962296247482300e-01 -1.700960248708724976e-01 1.562350243330001831e-01 -2.139973044395446777e-01 -2.482030093669891357e-01
6.373256444931030273e-01 6.086075901985168457e-01 1.117910444736480713e-01 2.764030694961547852e-01 -3.988288342952728271e-02 -2.033414542675018311e-01 2.740119397640228271e-01 1.284378021955490112e-01
4.587749838829040527e-01 5.386633798480033875e-03 3.314439356327056885e-01 4.741369783878326416e-01 5.256782770156860352e-01 1.174993887543678284e-01 -2.115737833082675934e-02 -4.052706956863403320e-01
7.853738069534301758e-01 -6.812652200460433960e-02 -2.553393244743347168e-01 -2.454635649919509888e-01 -3.422614932060241699e-01 3.539430201053619385e-01 -2.937076054513454437e-02 -9.907048195600509644e-02
5.024110078811645508e-01 9.963949769735336304e-02 -3.237465620040893555e-01 4.665298759937286377e-01 4.147061407566070557e-01 5.983338505029678345e-02 -1.913491487503051758e-01 -4.505746364593505859e-01
4.116225242614746094e-01 3.707074820995330811e-01 4.116351306438446045e-01 -2.726100385189056396e-01 5.385178327560424805e-01 -3.210395276546478271e-01 3.987427800893783569e-02 -2.339346110820770264e-01
7.466191649436950684e-01 2.719885483384132385e-02 -3.074282407760620117e-01 4.024355709552764893e-01 2.934343516826629639e-01 3.953728824853897095e-02 -3.124132156372070312e-01 9.190536104142665863e-03
5.555920600891113281e-01 4.084013700485229492e-01 -8.062282204627990723e-02 -2.730139195919036865e-01 9.658566117286682129e-02 4.843912422657012939e-01 4.465205073356628418e-01 -1.204173732548952103e-02
2.843160927295684814e-01 -2.105137519538402557e-02 2.999545633792877197e-01 1.154798120260238647e-01 5.609698891639709473e-01 4.521375000476837158e-01 -1.809145659208297729e-01 -5.133879780769348145e-01
6.258048415184020996e-01 -1.541974991559982300e-01 3.314819037914276123e-01 -2.129591405391693115e-01 5.763245820999145508e-01 1.537007838487625122e-01 1.782139688730239868e-01 -2.045126706361770630e-01
6.195872426033020020e-01 -3.544928431510925293e-01 3.001104295253753662e-01 6.325369328260421753e-02 3.240456283092498779e-01 3.489166498184204102e-01 -3.212147057056427002e-01 -2.577827274799346924e-01
6.439159512519836426e-01 -3.029555976390838623e-01 2.715687751770019531e-01 -2.218535691499710083e-01 3.741171360015869141e-01 1.835956573486328125e-01 2.459658086299896240e-01 -3.693931996822357178e-01
7.108049392700195312e-01 -1.972704380750656128e-01 3.899975419044494629e-01 -1.726543903350830078e-01 4.173898994922637939e-01 2.277410030364990234e-01 5.444942414760589600e-02 2.118682712316513062e-01
4.154515564441680908e-01 7.891563177108764648e-01 -1.695684492588043213e-01 -3.014051318168640137e-01 1.141947954893112183e-01 -1.779088824987411499e-01 -3.620425239205360413e-02 -1.975624859333038330e-01
7.607308030128479004e-01 3.150532245635986328e-01 -3.417439162731170654e-01 1.269111484289169312e-01 3.680931925773620605e-01 -1.582053154706954956e-01 1.197372600436210632e-01 1.194830089807510376e-01
5.192351937294006348e-01 1.732410490512847900e-01 -6.513610482215881348e-02 3.880609571933746338e-02 7.052968144416809082e-01 -5.785018205642700195e-03 -4.373161792755126953e-01 -7.688359916210174561e-02
6.538689136505126953e-01 1.678039878606796265e-01 -2.347145527601242065e-01 -3.506356179714202881e-01 -2.097475528717041016e-01 5.559480786323547363e-01 -1.019375622272491455e-01 -5.289217829704284668e-02
5.350583791732788086e-01 7.721536159515380859e-01 1.732207275927066803e-02 6.199891795404255390e-04 -1.426057219505310059e-01 -1.207105442881584167e-01 2.660115957260131836e-01 -1.073381304740905762e-01
7.379546761512756348e-01 -3.215163648128509521e-01 1.749405711889266968e-01 2.861649356782436371e-02 2.854423224925994873e-01 2.669975720345973969e-02 -4.739114344120025635e-01 -1.176646128296852112e-01
7.614239454269409180e-01 3.112004101276397705e-01 4.151211306452751160e-02 1.363215595483779907e-01 -4.760335385799407959e-02 -2.924038767814636230e-01 4.490474164485931396e-01 1.169249713420867920e-01
4.735064208507537842e-01 4.692735373973846436e-01 -1.636297553777694702e-01 2.396232187747955322e-01 4.794303774833679199e-01 -1.464353501796722412e-01 -4.236815273761749268e-01 -2.014377862215042114e-01
6.028603911399841309e-01 5.179597064852714539e-02 4.108580648899078369e-01 1.389622837305068970e-01 -5.912666320800781250e-01 2.503780424594879150e-01 -1.056226864457130432e-01 -1.493995636701583862e-01
4.406024813652038574e-01 2.553062736988067627e-01 3.355482593178749084e-02 4.378369450569152832e-01 6.535170674324035645e-01 3.082730472087860107e-01 -9.353689104318618774e-02 -1.303656548261642456e-01
6.526565551757812500e-01 5.501123070716857910e-01 7.845398783683776855e-02 2.590237855911254883e-01 1.929823905229568481e-01 7.808804512023925781e-02 3.669398128986358643e-01 1.420655548572540283e-01
3.497256338596343994e-01 1.094635855406522751e-02 6.215113401412963867e-01 -2.974027991294860840e-01 3.965052962303161621e-01 1.195425987243652344e-01 2.404817193746566772e-02 -4.803770184516906738e-01
4.070007205009460449e-01 6.800627708435058594e-02 4.194577336311340332e-01 -3.425119817256927490e-02 5.483641624450683594e-01 3.807746618986129761e-02 -5.737982988357543945e-01 -1.456364244222640991e-01
5.152525305747985840e-01 -1.020974293351173401e-01 -1.980689615011215210e-01 -6.140519678592681885e-02 5.745996832847595215e-01 7.385606318712234497e-02 -2.944815158843994141e-01 -5.086749196052551270e-01
8.235001564025878906e-01 -1.210302338004112244e-01 3.783242404460906982e-01 -2.295554578304290771e-01 6.756857037544250488e-02 -2.838798463344573975e-01 1.380941271781921387e-01 8.456383645534515381e-02
5.086934566497802734e-01 7.415657043457031250e-01 4.625856131315231323e-02 3.117579501122236252e-03 -1.683680415153503418e-01 -2.262162119150161743e-01 2.810325026512145996e-01 -1.751028895378112793e-01
4.451105296611785889e-01 1.953493356704711914e-01 2.918061316013336182e-01 8.891681581735610962e-02 4.255392253398895264e-01 1.195667535066604614e-01 -6.464709639549255371e-01 2.394861876964569092e-01
5.505860447883605957e-01 1.907695680856704712e-01 7.916007190942764282e-02 2.910242676734924316e-01 -2.904264628887176514e-01 1.785686761140823364e-01 -6.641529798507690430e-01 -1.103039011359214783e-01
4.277016222476959229e-01 4.192010760307312012e-01 1.519331336021423340e-01 4.198508262634277344e-01 -1.481484323740005493e-01 2.579953074455261230e-01 -5.838702917098999023e-01 -1.121128499507904053e-01
5.947413444519042969e-01 5.473988503217697144e-02 7.766747474670410156e-02 -2.742241024971008301e-01 -2.188501954078674316e-01 6.742426156997680664e-01 2.369716763496398926e-01 -5.831955745816230774e-02
3.431993126869201660e-01 2.987427711486816406e-01 2.309539765119552612e-01 4.273483455181121826e-01 -2.669836878776550293e-01 1.576525568962097168e-01 -5.978971123695373535e-01 -3.215357959270477295e-01
5.599572658538818359e-01 -2.844623625278472900e-01 5.537655353546142578e-01 9.545501321554183960e-02 1.172852218151092529e-01 2.686377614736557007e-02 -1.677076667547225952e-01 -4.971497654914855957e-01
4.570763409137725830e-01 -1.376208662986755371e-01 2.395666688680648804e-01 -1.677347570657730103e-01 3.317533731460571289e-01 2.319349944591522217e-01 -5.462468862533569336e-01 -4.736820757389068604e-01
5.914643406867980957e-01 5.249333977699279785e-01 1.099651753902435303e-01 -3.922591209411621094e-01 -3.156139850616455078e-01 -3.049380779266357422e-01 -1.266566962003707886e-01 3.745605703443288803e-03
3.693977296352386475e-01 2.493004500865936279e-01 2.661765217781066895e-01 -6.474895030260086060e-02 -2.995350062847137451e-01 -5.073174089193344116e-02 -6.967854499816894531e-01 -3.854182958602905273e-01
3.650196194648742676e-01 -6.293792277574539185e-02 6.826863884925842285e-01 -1.367881745100021362e-01 3.380141258239746094e-01 3.715392947196960449e-01 1.315544247627258301e-01 -3.292816281318664551e-01
4.914765357971191406e-01 2.027943730354309082e-01 5.433948040008544922e-01 -4.143730923533439636e-02 -2.652613818645477295e-01 4.598019719123840332e-01 -2.402445226907730103e-01 2.843088209629058838e-01
6.058626174926757812e-01 2.105420269072055817e-02 3.382976055145263672e-01 7.039835304021835327e-02 -5.337024331092834473e-01 4.065358340740203857e-01 1.796404123306274414e-01 -1.752302199602127075e-01
7.279015183448791504e-01 -3.600032627582550049e-01 2.259436696767807007e-01 1.900100857019424438e-01 2.145024985074996948e-01 -2.436992526054382324e-02 -3.322076424956321716e-02 -4.535348713397979736e-01
6.899147629737854004e-01 1.795994639396667480e-01 1.971904635429382324e-01 3.037009835243225098e-01 -3.121965229511260986e-01 -4.062656462192535400e-01 -2.503781318664550781e-01 -1.882434636354446411e-01
3.007143437862396240e-01 2.172159105539321899e-01 2.838860452175140381e-02 2.075082361698150635e-01 7.042921781539916992e-01 3.344488739967346191e-01 -1.793825328350067139e-01 -4.224462807178497314e-01
5.113911628723144531e-01 3.342406153678894043e-01 -1.226598471403121948e-01 -3.944143950939178467e-01 -2.308169901371002197e-01 5.239428877830505371e-01 1.218337416648864746e-01 -3.369240164756774902e-01
3.794847428798675537e-01 2.923383116722106934e-01 1.760128587484359741e-01 4.237329959869384766e-01 5.083793401718139648e-01 1.891960948705673218e-01 -5.131723880767822266e-01 -4.908113554120063782e-02
3.511449694633483887e-01 8.423954844474792480e-01 1.083635464310646057e-01 -1.141265481710433960e-01 -8.179541677236557007e-02 -3.910711035132408142e-02 8.255812525749206543e-02 -3.567405939102172852e-01
2.470325082540512085e-01 4.481624960899353027e-01 5.666471272706985474e-02 -1.330185085535049438e-01 -5.692486092448234558e-02 6.520382761955261230e-01 -1.378849521279335022e-02 -5.372487306594848633e-01
5.918957591056823730e-01 5.210291966795921326e-02 2.427713871002197266e-01 2.419824004173278809e-01 -6.021114587783813477e-01 3.007383644580841064e-01 -2.204932868480682373e-01 -1.668900400400161743e-01
8.177320361137390137e-01 -1.836720705032348633e-01 -1.749109476804733276e-01 3.824199438095092773e-01 3.342871069908142090e-01 8.237642794847488403e-02 -4.521503672003746033e-02 -1.271979697048664093e-02
2.060710340738296509e-01 5.772671103477478027e-01 1.360884010791778564e-01 -1.602436006069183350e-01 9.835180826485157013e-04 4.448325037956237793e-01 5.746145918965339661e-02 -6.155652403831481934e-01
4.127756357192993164e-01 4.658559560775756836e-01 1.368413567543029785e-01 1.841202676296234131e-01 -1.908425688743591309e-01 9.438723325729370117e-02 -7.149156928062438965e-01 -5.945046618580818176e-02
4.115653932094573975e-01 6.676442921161651611e-02 3.449425697326660156e-01 2.352057248353958130e-01 5.316548347473144531e-01 4.418756365776062012e-01 2.687853872776031494e-01 -3.188928365707397461e-01
5.169428586959838867e-01 1.145469024777412415e-01 4.122609198093414307e-01 -3.546769544482231140e-02 -2.468839585781097412e-01 4.718907177448272705e-01 -4.462597370147705078e-01 2.562263906002044678e-01
3.495913743972778320e-01 4.219236671924591064e-01 2.138855867087841034e-02 -9.692194312810897827e-02 -2.403292246162891388e-02 5.918488502502441406e-01 2.674230635166168213e-01 -5.172400474548339844e-01
8.099909424781799316e-01 2.629051804542541504e-01 -3.180102109909057617e-01 2.833252251148223877e-01 1.900316923856735229e-01 -2.083881050348281860e-01 8.640679717063903809e-02 7.992625236511230469e-02
7.199031710624694824e-01 -1.256055682897567749e-01 3.838340342044830322e-01 3.172057569026947021e-01 -2.980859577655792236e-01 2.899647653102874756e-01 -2.076195478439331055e-01 4.442634806036949158e-02
7.097707390785217285e-01 2.692412734031677246e-01 -2.990409731864929199e-01 -1.208468601107597351e-01 9.571810811758041382e-02 3.944017887115478516e-01 3.297517001628875732e-01 2.150679230690002441e-01
5.533902049064636230e-01 2.522810697555541992e-01 -1.573395729064941406e-01 -4.680347144603729248e-01 6.607066839933395386e-02 5.883420109748840332e-01 -1.430035084486007690e-01 1.238533258438110352e-01
3.552907407283782959e-01 7.196609377861022949e-01 9.541563689708709717e-02 -1.886715143918991089e-01 -2.774224281311035156e-01 8.559166640043258667e-02 4.545098543167114258e-02 -4.741311669349670410e-01
5.333816409111022949e-01 1.088575199246406555e-01 5.481746792793273926e-01 2.651005983352661133e-01 -1.463776975870132446e-01 4.776092171669006348e-01 -1.301674991846084595e-01 2.576811909675598145e-01
6.324639916419982910e-01 -2.782447449862957001e-02 -1.004303470253944397e-01 4.825497567653656006e-01 4.532214105129241943e-01 2.228701561689376831e-01 -2.588997185230255127e-01 -1.848367154598236084e-01
5.990071296691894531e-01 8.710154145956039429e-02 2.749267518520355225e-01 4.291952848434448242e-01 -1.906983703374862671e-01 -3.723776936531066895e-01 -5.440339446067810059e-02 -4.425153136253356934e-01
5.630190968513488770e-01 3.972743153572082520e-01 2.839370965957641602e-01 -1.408574730157852173e-01 1.395483613014221191e-01 -5.059735178947448730e-01 3.778383433818817139e-01 -8.047984540462493896e-02
5.123378038406372070e-01 -5.261470098048448563e-03 3.237682878971099854e-01 -3.653579950332641602e-02 4.506567716598510742e-01 9.118502587080001831e-02 -6.453104019165039062e-01 5.907538905739784241e-02
7.655477523803710938e-01 5.914148408919572830e-03 -2.653845548629760742e-01 -2.933292686939239502e-01 -3.635244965553283691e-01 3.360586464405059814e-01 -3.179338574409484863e-02 -1.064625382423400879e-01
3.371135294437408447e-01 2.677407562732696533e-01 3.796326816082000732e-01 -7.675056159496307373e-02 -2.672339379787445068e-01 -1.776660233736038208e-01 -4.684876501560211182e-01 -5.849767923355102539e-01
4.387050867080688477e-01 4.982419013977050781e-01 -7.702547311782836914e-02 -4.410043954849243164e-01 -3.118658959865570068e-01 2.304276823997497559e-01 -7.398074120283126831e-02 -4.506046772003173828e-01
8.935506343841552734e-01 2.017150223255157471e-01 -3.005482554435729980e-01 1.701044887304306030e-01 4.585947841405868530e-02 -1.924484074115753174e-01 -4.031359776854515076e-02 2.913489565253257751e-02
6.112179756164550781e-01 -2.136062830686569214e-01 3.520558178424835205e-01 1.593948751688003540e-01 -3.768330514430999756e-01 5.299439430236816406e-01 5.654857307672500610e-02 -7.343975454568862915e-02
5.492431521415710449e-01 1.794983893632888794e-01 -1.254846751689910889e-01 -3.391436338424682617e-01 -2.124596685171127319e-01 5.852013826370239258e-01 1.841824948787689209e-01 -3.373789191246032715e-01
5.365229249000549316e-01 -1.936269737780094147e-02 3.032971024513244629e-01 -7.892818003892898560e-02 5.181886553764343262e-01 -1.186136901378631592e-01 -5.582047700881958008e-01 -1.391691416501998901e-01
3.738853335380554199e-01 4.263747334480285645e-01 5.286810994148254395e-01 -1.572994887828826904e-01 5.358058810234069824e-01 -2.628392577171325684e-01 4.743828251957893372e-02 -1.254784166812896729e-01
2.843449711799621582e-01 5.744146108627319336e-01 1.387597918510437012e-01 3.880530595779418945e-01 -1.546179503202438354e-01 2.596600353717803955e-01 -5.380421280860900879e-01 -1.963086724281311035e-01
4.805520176887512207e-01 1.970014721155166626e-01 4.773885905742645264e-01 -9.019410610198974609e-02 -3.850004374980926514e-01 5.872744917869567871e-01 -2.650504745543003082e-02 2.015683986246585846e-02
5.782644152641296387e-01 9.045216441154479980e-02 -4.277783632278442383e-01 4.110485315322875977e-01 2.916259765625000000e-01 1.758993119001388550e-01 -3.187540471553802490e-01 -2.964507043361663818e-01
7.100312113761901855e-01 1.270746737718582153e-01 2.168595343828201294e-01 -1.374651342630386353e-01 4.336691796779632568e-01 -4.441135525703430176e-01 1.566048264503479004e-01 6.286655366420745850e-02
3.253721892833709717e-01 5.314807891845703125e-01 2.612593472003936768e-01 5.844385828822851181e-03 -1.539881974458694458e-01 5.440650582313537598e-01 3.812282681465148926e-01 -2.798506617546081543e-01
7.673969268798828125e-01 -1.413521915674209595e-01 -2.231277152895927429e-02 5.003373026847839355e-01 1.428470462560653687e-01 3.428604006767272949e-01 -6.745951250195503235e-03 4.777301102876663208e-02
3.834696412086486816e-01 3.013607561588287354e-01 1.014942079782485962e-01 4.282260537147521973e-01 4.796224236488342285e-01 2.170555293560028076e-01 -5.331981778144836426e-01 -8.368464559316635132e-02
6.308747529983520508e-01 3.380329161882400513e-02 1.836732774972915649e-01 1.161085292696952820e-01 -6.243430972099304199e-01 3.665204942226409912e-01 3.997476305812597275e-03 -1.716965287923812866e-01
6.327086687088012695e-01 1.920713484287261963e-01 -1.189099773764610291e-01 -5.085306167602539062e-01 -3.565706908702850342e-01 1.801323890686035156e-01 1.494790017604827881e-01 -3.288027644157409668e-01
4.378136992454528809e-01 2.054804116487503052e-01 4.465986415743827820e-02 -1.783234030008316040e-01 -3.340655863285064697e-01 6.312377005815505981e-02 -6.748202443122863770e-01 -4.016670584678649902e-01
6.872206330299377441e-01 -2.901498973369598389e-02 3.278720080852508545e-01 4.757128283381462097e-02 4.206401705741882324e-01 2.433335036039352417e-01 3.673737049102783203e-01 2.144991904497146606e-01
3.313361108303070068e-01 3.915883302688598633e-01 3.021071851253509521e-01 2.858344316482543945e-01 -3.049649596214294434e-01 9.756692498922348022e-02 -6.107755899429321289e-01 -2.972120642662048340e-01
6.481165885925292969e-01 9.328123927116394043e-02 -2.767315506935119629e-01 -4.282788038253784180e-01 1.317006908357143402e-02 5.369934439659118652e-01 6.766730546951293945e-02 -1.346335709095001221e-01
4.031690359115600586e-01 3.159192502498626709e-01 2.033769488334655762e-01 3.449808061122894287e-01 -3.715304136276245117e-01 3.132465183734893799e-01 -5.659234523773193359e-01 -1.443887650966644287e-01
5.760233998298645020e-01 -2.074590623378753662e-01 4.184829890727996826e-01 1.252269148826599121e-01 -3.124352395534515381e-01 5.688037276268005371e-01 6.552886217832565308e-02 -9.434377402067184448e-02
4.896261990070343018e-01 -2.275865972042083740e-01 2.765276469290256500e-03 3.297554254531860352e-01 3.135770857334136963e-01 2.387499958276748657e-01 5.754736810922622681e-02 -6.641389131546020508e-01
2.547049224376678467e-01 4.475044906139373779e-01 3.269552290439605713e-01 -1.639985442161560059e-01 5.952305197715759277e-01 -2.552004158496856689e-01 -9.824839979410171509e-02 -4.147172868251800537e-01
5.484486222267150879e-01 -1.615759730339050293e-01 3.603115677833557129e-01 -2.545426972210407257e-02 5.236933827400207520e-01 4.759114682674407959e-01 1.395064592361450195e-01 -1.497211605310440063e-01
4.542666077613830566e-01 -1.499493699520826340e-02 3.243869841098785400e-01 2.413198165595531464e-02 6.183415651321411133e-01 1.811445653438568115e-01 -1.963629275560379028e-01 -4.836215376853942871e-01
5.614851117134094238e-01 -4.274729639291763306e-02 9.768393635749816895e-02 2.244604080915451050e-01 6.030023097991943359e-01 4.518267139792442322e-02 -4.098315536975860596e-01 -2.989437580108642578e-01
7.024371027946472168e-01 -8.943311125040054321e-02 2.967462837696075439e-01 -1.842411048710346222e-02 2.664722204208374023e-01 -3.878110349178314209e-01 -4.116368591785430908e-01 -1.390551328659057617e-01
7.419661879539489746e-01 1.162259802222251892e-01 2.484203577041625977e-01 1.586850136518478394e-01 -5.524632334709167480e-01 2.072867006063461304e-01 1.296253409236669540e-02 2.706849202513694763e-02
3.867551386356353760e-01 5.368074774742126465e-01 3.647763654589653015e-02 -5.870743989944458008e-01 1.715377122163772583e-01 2.824227511882781982e-01 3.229325711727142334e-01 -5.289737507700920105e-02
5.535686016082763672e-01 3.286515772342681885e-01 2.072565704584121704e-01 4.548976421356201172e-01 -1.392307579517364502e-01 -4.650313854217529297e-01 1.929304189980030060e-02 -3.156758546829223633e-01
7.126516103744506836e-01 -2.013358660042285919e-02 2.191827595233917236e-01 2.669213712215423584e-01 -5.169890522956848145e-01 -1.132288947701454163e-01 -1.461877226829528809e-01 -2.663926482200622559e-01
6.136659383773803711e-01 1.379131078720092773e-01 -1.156168282032012939e-01 4.710877537727355957e-01 4.508391022682189941e-01 2.954239845275878906e-01 -2.407977133989334106e-01 -1.434868127107620239e-01
1.945716142654418945e-01 7.191199660301208496e-01 1.734084784984588623e-01 -9.513354301452636719e-02 -4.355144873261451721e-02 3.724752664566040039e-01 2.681342512369155884e-02 -5.143288969993591309e-01
3.783107697963714600e-01 5.843960642814636230e-01 2.456617504358291626e-01 2.023477852344512939e-01 -5.696652457118034363e-02 -4.024868607521057129e-01 2.634489834308624268e-01 -4.235819280147552490e-01
6.118704080581665039e-01 -7.305282354354858398e-02 3.127356469631195068e-01 -1.929155290126800537e-01 6.617568731307983398e-01 1.808126568794250488e-01 1.202377006411552429e-01 1.361406035721302032e-02
7.550346851348876953e-01 -1.455504596233367920e-01 3.058346807956695557e-01 -2.272823303937911987e-01 2.372661232948303223e-01 -4.080289006233215332e-01 -3.010915219783782959e-02 -1.996403187513351440e-01
4.888786673545837402e-01 5.805302858352661133e-01 3.302557766437530518e-01 2.025782912969589233e-01 -3.578011989593505859e-01 -9.416562318801879883e-02 3.359493911266326904e-01 -1.553209424018859863e-01
4.317332506179809570e-01 4.163757562637329102e-01 2.158893197774887085e-01 -1.242907196283340454e-01 -1.712566763162612915e-01 5.549766421318054199e-01 4.285175800323486328e-01 -2.392193824052810669e-01
4.804037213325500488e-01 1.524709165096282959e-01 8.806711435317993164e-02 -4.008743762969970703e-01 -7.109776884317398071e-02 7.404364347457885742e-01 -1.351131312549114227e-02 -1.550020724534988403e-01
3.688465654850006104e-01 3.176956176757812500e-01 2.404308021068572998e-01 -2.736128568649291992e-01 -1.409288346767425537e-01 5.144382119178771973e-01 3.090257644653320312e-01 -5.003460049629211426e-01
3.738795518875122070e-01 3.437615036964416504e-01 1.142492517828941345e-01 4.589406549930572510e-01 4.499452710151672363e-01 1.299304813146591187e-01 -5.367255210876464844e-01 -1.046705245971679688e-01
8.115026354789733887e-01 -1.861239522695541382e-01 7.912594079971313477e-02 2.478864490985870361e-01 4.074026346206665039e-01 6.227110698819160461e-02 -2.626968026161193848e-01 1.576787233352661133e-02
6.130259037017822266e-01 4.461466073989868164e-01 -2.636688202619552612e-02 -3.990969359874725342e-01 -3.615846335887908936e-01 -2.804011702537536621e-01 -1.253987699747085571e-01 -2.002141475677490234e-01
4.931793212890625000e-01 1.055437028408050537e-01 8.206652104854583740e-02 -3.203342854976654053e-01 -1.149559095501899719e-01 7.734945416450500488e-01 2.218081802129745483e-02 -1.558365523815155029e-01
5.098770260810852051e-01 2.930169999599456787e-01 -2.426032721996307373e-01 -4.406734406948089600e-01 -3.186953365802764893e-01 2.499534040689468384e-01 -1.983358412981033325e-01 -4.446758627891540527e-01
3.755325376987457275e-01 8.031052350997924805e-01 -1.519607454538345337e-01 -1.566624641418457031e-01 -1.044447794556617737e-01 1.024091765284538269e-01 -3.662215769290924072e-01 -1.041518375277519226e-01
5.746213197708129883e-01 -9.389138966798782349e-02 5.966688394546508789e-01 1.559295952320098877e-01 -1.842803210020065308e-01 -2.458909153938293457e-01 -1.577246487140655518e-01 -4.017069637775421143e-01
4.583649337291717529e-01 2.636273801326751709e-01 -3.960331082344055176e-01 3.936656117439270020e-01 3.178098201751708984e-01 1.499965935945510864e-01 -3.299411535263061523e-01 -4.197904467582702637e-01
4.485404789447784424e-01 -2.529167532920837402e-01 6.327749788761138916e-02 -1.870707869529724121e-01 2.752661108970642090e-01 3.392903208732604980e-01 -5.313616991043090820e-01 -4.718163013458251953e-01
3.484187424182891846e-01 6.373704075813293457e-01 -4.364030808210372925e-02 -3.629668056964874268e-01 -3.073875308036804199e-01 1.918991357088088989e-01 -3.247907757759094238e-01 -3.192374706268310547e-01
2.204624265432357788e-01 5.240249633789062500e-02 2.345545589923858643e-01 3.685521781444549561e-01 3.476504087448120117e-01 6.119818091392517090e-01 -5.977010354399681091e-02 -5.087718963623046875e-01
2.954979836940765381e-01 2.326005101203918457e-01 3.963531851768493652e-01 -1.049090772867202759e-01 6.807386875152587891e-01 1.873924881219863892e-01 2.324129641056060791e-01 -3.714017570018768311e-01
3.918961286544799805e-01 6.633442044258117676e-01 -1.568816602230072021e-01 -3.684469163417816162e-01 -2.292071878910064697e-01 4.643066599965095520e-02 -2.980693876743316650e-01 -3.201402127742767334e-01
4.562743902206420898e-01 6.114321351051330566e-01 -3.622435629367828369e-01 2.896117269992828369e-01 2.819687426090240479e-01 1.512654423713684082e-01 -3.072097599506378174e-01 -7.812683284282684326e-02
3.275415301322937012e-01 5.473502278327941895e-01 1.528633534908294678e-01 -2.801127731800079346e-01 -3.752995729446411133e-01 2.560200989246368408e-01 2.417534776031970978e-02 -5.332105159759521484e-01
4.963880777359008789e-01 -5.515253543853759766e-02 5.582727789878845215e-01 -6.730641424655914307e-02 2.484289705753326416e-01 3.287380635738372803e-01 -5.056604743003845215e-01 -9.423635154962539673e-02
7.256221175193786621e-01 -1.472985297441482544e-01 4.349051713943481445e-01 2.300766706466674805e-01 -2.137929201126098633e-01 3.881220519542694092e-01 -6.143840774893760681e-02 9.786261618137359619e-02
7.734994888305664062e-01 3.637167811393737793e-02 -2.923661470413208008e-01 -2.556669116020202637e-01 -3.613391220569610596e-01 3.289155066013336182e-01 2.327882498502731323e-02 -1.011877283453941345e-01
1.490092128515243530e-01 5.488680601119995117e-01 5.053413659334182739e-02 -1.694657504558563232e-01 1.652775704860687256e-01 5.996450185775756836e-01 -7.630812376737594604e-02 -5.025476217269897461e-01
5.952544808387756348e-01 -1.599093377590179443e-01 2.771462798118591309e-01 4.931226074695587158e-01 3.757693171501159668e-01 1.754915118217468262e-01 -1.885387673974037170e-02 -3.574436902999877930e-01
3.756905794143676758e-01 5.761979818344116211e-01 -1.901105195283889771e-01 4.039593040943145752e-01 3.071297407150268555e-01 -1.363226678222417831e-02 -3.721492588520050049e-01 -3.074374198913574219e-01
7.027707099914550781e-01 1.389415711164474487e-01 -2.838416695594787598e-01 -3.484295904636383057e-01 -2.543891966342926025e-01 4.480771422386169434e-01 -8.752207458019256592e-02 -1.081310138106346130e-01
6.887419819831848145e-01 -8.580105751752853394e-02 3.991159051656723022e-02 1.159019116312265396e-02 -6.511128693819046021e-02 -3.969170451164245605e-01 -2.629863321781158447e-01 -5.344166755676269531e-01
4.183371365070343018e-01 6.961109042167663574e-01 1.846905448473989964e-03 3.592552542686462402e-01 9.124650061130523682e-02 -8.562744408845901489e-02 4.019699692726135254e-01 -1.847103834152221680e-01
2.952869236469268799e-01 6.989637017250061035e-01 1.528163850307464600e-01 5.326722264289855957e-01 2.395450323820114136e-01 -1.531584560871124268e-01 -8.697786927223205566e-02 -1.695825904607772827e-01
5.142660140991210938e-01 1.203407272696495056e-01 -4.500430524349212646e-01 3.840793669223785400e-01 2.820406258106231689e-01 1.380966603755950928e-01 -3.072863221168518066e-01 -4.218417406082153320e-01
7.439232468605041504e-01 -1.611562967300415039e-01 -1.807995289564132690e-01 4.451952576637268066e-01 2.883827388286590576e-01 1.885592341423034668e-01 -2.401660978794097900e-01 -1.154152750968933105e-01
8.268072009086608887e-01 6.194275617599487305e-02 -4.108081758022308350e-01 3.076240122318267822e-01 9.587901085615158081e-02 -1.058486774563789368e-01 -1.638107895851135254e-01 4.388884454965591431e-02
4.088482856750488281e-01 2.510058283805847168e-01 1.460686922073364258e-01 3.369628787040710449e-01 5.339695215225219727e-01 1.519671976566314697e-01 -5.714022517204284668e-01 -1.553329918533563614e-02
7.229055166244506836e-01 3.203500509262084961e-01 -1.539354324340820312e-01 2.607445418834686279e-01 2.742709517478942871e-01 -2.060252726078033447e-01 3.955234885215759277e-01 9.481493383646011353e-02
5.172764658927917480e-01 5.777213573455810547e-01 -5.541763827204704285e-02 5.403067469596862793e-01 1.261707991361618042e-01 2.667808830738067627e-01 -1.130434125661849976e-01 6.156979501247406006e-02
5.937859416007995605e-01 1.363617032766342163e-01 1.077116206288337708e-01 2.473512291908264160e-01 4.206529557704925537e-01 2.737208828330039978e-02 -6.131951808929443359e-01 4.829767718911170959e-02
7.085909247398376465e-01 -1.773119121789932251e-01 9.217156469821929932e-02 1.030085235834121704e-01 3.830274641513824463e-01 1.816031336784362793e-02 -5.479580760002136230e-01 -7.426462136209011078e-03
3.156121373176574707e-01 5.512937307357788086e-01 5.277680754661560059e-01 4.633886218070983887e-01 1.775527149438858032e-01 1.259749084711074829e-01 1.837852597236633301e-01 1.484061330556869507e-01
3.821390271186828613e-01 6.497969031333923340e-01 -7.862140238285064697e-02 5.299289822578430176e-01 3.228492438793182373e-01 9.832493960857391357e-02 -1.570531874895095825e-01 -7.850256562232971191e-02
6.267783641815185547e-01 -3.120994754135608673e-02 2.475402504205703735e-01 1.152682676911354065e-01 1.525185406208038330e-01 3.721920251846313477e-01 -5.339440703392028809e-01 2.910787761211395264e-01
6.046079993247985840e-01 5.563867092132568359e-01 -1.313870698213577271e-01 3.128742277622222900e-01 3.955682814121246338e-01 -8.456711471080780029e-02 1.760939359664916992e-01 1.228623688220977783e-01
7.787128686904907227e-01 2.219555824995040894e-01 -2.436825633049011230e-01 2.851576507091522217e-01 2.587755918502807617e-01 -2.252408564090728760e-01 3.494810312986373901e-02 -2.910779118537902832e-01
5.283323526382446289e-01 -8.722741156816482544e-02 3.021742999553680420e-01 1.142350435256958008e-01 6.828900575637817383e-01 2.830268740653991699e-01 5.242340639233589172e-02 -2.443488538265228271e-01
4.699074923992156982e-01 1.924724727869033813e-01 3.418844193220138550e-02 3.328938782215118408e-01 6.053344011306762695e-01 4.659823179244995117e-01 -2.140209674835205078e-01 2.792816422879695892e-02
7.238299846649169922e-01 -9.781287610530853271e-02 3.057251274585723877e-01 -4.046914279460906982e-01 4.054536521434783936e-01 -7.093217223882675171e-02 1.159301176667213440e-01 1.624688655138015747e-01
4.762746095657348633e-01 8.045741356909275055e-03 1.976356804370880127e-01 -1.790341138839721680e-01 4.159557819366455078e-01 1.277128905057907104e-01 -7.096956968307495117e-01 -9.479834884405136108e-02
6.138412356376647949e-01 2.117581665515899658e-02 4.023977518081665039e-01 3.109028637409210205e-01 -6.481213122606277466e-02 -3.989054560661315918e-01 -1.250584721565246582e-01 -4.303489625453948975e-01
4.285091161727905273e-01 4.187892377376556396e-01 2.135992348194122314e-01 2.039741128683090210e-01 -2.899121940135955811e-01 4.028590321540832520e-01 -5.389642715454101562e-01 1.301476210355758667e-01
8.178164958953857422e-01 2.779234051704406738e-01 -3.636501431465148926e-01 1.524623632431030273e-01 1.859860867261886597e-01 -2.057994455099105835e-01 1.191609799861907959e-01 8.546859771013259888e-02
6.179516911506652832e-01 -7.778671570122241974e-03 5.730177834630012512e-02 2.388782650232315063e-01 4.745891988277435303e-01 -6.689928472042083740e-02 3.883948922157287598e-01 -4.209130704402923584e-01
3.715417385101318359e-01 6.726555824279785156e-01 1.214610040187835693e-02 1.209626793861389160e-01 -1.456898152828216553e-01 6.109314039349555969e-02 -6.069992184638977051e-01 -3.613622114062309265e-02
6.413735747337341309e-01 3.741924762725830078e-01 -3.418130427598953247e-02 1.233696006238460541e-02 -6.394569277763366699e-01 1.200499907135963440e-01 2.234079688787460327e-02 -1.532414108514785767e-01
7.385256886482238770e-01 -1.375818811357021332e-02 -2.388515919446945190e-01 -3.323895037174224854e-01 -2.490002810955047607e-01 4.544806778430938721e-01 1.164616830646991730e-02 -1.347892135381698608e-01
4.102202355861663818e-01 5.661914944648742676e-01 -1.750812232494354248e-01 3.559462428092956543e-01 2.039733380079269409e-01 2.730716206133365631e-02 -4.817443490028381348e-01 -2.817216217517852783e-01
5.907296538352966309e-01 4.577564895153045654e-01 -2.098514288663864136e-01 3.256292343139648438e-01 1.250562667846679688e-01 -4.137739241123199463e-01 -2.358159422874450684e-01 -2.212876379489898682e-01
3.163362145423889160e-01 5.209959149360656738e-01 1.784579306840896606e-01 -3.752434253692626953e-01 -2.753485739231109619e-01 3.111891448497772217e-01 3.162129723932594061e-04 -5.321505069732666016e-01
7.969363331794738770e-01 1.046882644295692444e-01 -3.360503315925598145e-01 -2.274681627750396729e-01 -2.052736878395080566e-01 3.598946034908294678e-01 1.170158535242080688e-01 6.250728666782379150e-02
3.510371148586273193e-01 2.425141930580139160e-01 -4.681875184178352356e-02 3.828073143959045410e-01 4.759786427021026611e-01 6.382663846015930176e-01 1.008795648813247681e-01 -1.584614813327789307e-01
7.958421707153320312e-01 4.813591390848159790e-02 -4.141748845577239990e-01 -3.324692845344543457e-01 -1.108591351658105850e-02 2.800572812557220459e-01 5.759442970156669617e-02 1.922057941555976868e-02
3.607985675334930420e-01 2.993048131465911865e-01 1.831697672605514526e-01 3.665657937526702881e-01 4.835562705993652344e-01 1.981652081012725830e-01 -5.809086561203002930e-01 -4.205429926514625549e-02
4.820507466793060303e-01 1.201780959963798523e-01 -1.887358352541923523e-02 -3.367139995098114014e-01 -1.092365197837352753e-02 6.880531907081604004e-01 2.745248377323150635e-01 -3.009177446365356445e-01
5.719285607337951660e-01 2.465419918298721313e-01 -3.279908001422882080e-02 -5.712503790855407715e-01 -5.487957224249839783e-02 5.023581385612487793e-01 -1.377550661563873291e-01 1.017850562930107117e-01
7.867745161056518555e-01 8.090177550911903381e-03 -2.821501195430755615e-01 -2.824141383171081543e-01 -2.597019076347351074e-01 3.819986283779144287e-01 6.611555069684982300e-02 -6.176158785820007324e-02
8.167456984519958496e-01 -4.251457154750823975e-01 5.234795808792114258e-02 -2.916645817458629608e-02 2.327194362878799438e-01 1.257697045803070068e-01 -2.328994125127792358e-01 -1.561028957366943359e-01
8.076798319816589355e-01 -2.042110115289688110e-01 1.563183665275573730e-01 -4.195330739021301270e-01 1.483279317617416382e-01 -2.246170490980148315e-01 -1.676289290189743042e-01 7.038620859384536743e-02
6.864507198333740234e-01 -1.433863490819931030e-01 3.435961604118347168e-01 1.853039562702178955e-01 -3.453716039657592773e-01 4.796275198459625244e-01 -4.329272732138633728e-02 6.805639714002609253e-02
5.241091847419738770e-01 3.482482731342315674e-01 3.389054536819458008e-01 -3.344256579875946045e-01 4.208238720893859863e-01 -3.681022524833679199e-01 2.498658448457717896e-01 -4.806615039706230164e-02
4.679960906505584717e-01 1.536827683448791504e-01 7.471542805433273315e-02 -1.330900192260742188e-01 -3.935434222221374512e-01 1.990878134965896606e-01 -6.038961410522460938e-01 -4.181661605834960938e-01
6.765085458755493164e-01 -1.624226868152618408e-01 4.572935700416564941e-01 2.525682747364044189e-01 -3.183911442756652832e-01 2.516760528087615967e-01 -2.750564515590667725e-01 5.174168199300765991e-02
4.931313693523406982e-01 2.714660465717315674e-01 -3.760385811328887939e-01 5.431511402130126953e-01 2.447405755519866943e-01 4.678373783826828003e-02 -2.162691205739974976e-01 -3.712821006774902344e-01
5.686353445053100586e-01 3.908582627773284912e-01 -7.581556588411331177e-02 2.821615636348724365e-01 -2.296496778726577759e-01 2.448395639657974243e-02 -6.190238595008850098e-01 -4.462816566228866577e-02
7.167431116104125977e-01 4.083781540393829346e-01 -2.762979865074157715e-01 4.150851443409919739e-02 3.701210916042327881e-01 -2.253382951021194458e-01 1.837599128484725952e-01 1.410973519086837769e-01
3.785812258720397949e-01 3.122497797012329102e-01 2.075091600418090820e-01 8.221194893121719360e-02 -3.241338431835174561e-01 -2.654015459120273590e-02 -6.597888469696044922e-01 -4.102061688899993896e-01
7.013726234436035156e-01 -2.399356514215469360e-01 4.674065709114074707e-01 1.356642395257949829e-01 -1.641075313091278076e-01 3.295643031597137451e-01 -2.575293779373168945e-01 1.084816679358482361e-01
3.941979110240936279e-01 4.618157446384429932e-01 4.166658818721771240e-01 4.295971989631652832e-02 4.660485684871673584e-01 -2.474199831485748291e-01 3.863388299942016602e-01 -1.679362803697586060e-01
6.537352800369262695e-01 2.020461112260818481e-01 1.517058461904525757e-01 1.735659688711166382e-01 -6.517529487609863281e-01 -4.489637166261672974e-02 6.110081449151039124e-02 -2.194012701511383057e-01
5.827151536941528320e-01 -1.757375150918960571e-01 3.000663518905639648e-01 4.185648560523986816e-01 3.994085192680358887e-01 -3.793299570679664612e-02 -9.696004539728164673e-02 -4.404039680957794189e-01
2.915870249271392822e-01 3.480539619922637939e-01 5.105356574058532715e-01 3.815762102603912354e-01 4.218535125255584717e-01 2.749302089214324951e-01 -3.240802586078643799e-01 1.703333258628845215e-01
8.786889910697937012e-01 4.717643186450004578e-02 -2.500367164611816406e-01 3.069672584533691406e-01 7.227707654237747192e-02 -1.829386055469512939e-01 -1.647086590528488159e-01 5.579695850610733032e-02
3.957596719264984131e-01 5.600654706358909607e-02 4.951788783073425293e-01 -5.309781804680824280e-02 3.419251143932342529e-01 1.601504981517791748e-01 -6.688086986541748047e-01 4.847689718008041382e-02
5.034320950508117676e-01 3.641516268253326416e-01 1.824949830770492554e-01 2.801326476037502289e-02 -2.146640866994857788e-01 -4.868406653404235840e-01 -2.802083492279052734e-01 -4.671717286109924316e-01
5.560680627822875977e-01 3.710297048091888428e-01 -2.990147471427917480e-01 -5.612474083900451660e-01 -9.266448020935058594e-02 3.121512532234191895e-01 -2.028992623090744019e-01 -3.902951255440711975e-02
5.096481442451477051e-01 1.860054023563861847e-02 5.564051270484924316e-01 -3.518160879611968994e-01 2.964845001697540283e-01 -1.730234771966934204e-01 -4.340030848979949951e-01 1.877957209944725037e-02
6.251568198204040527e-01 -1.521136909723281860e-01 5.531879663467407227e-01 -2.929994165897369385e-01 2.960330247879028320e-01 -7.341168820858001709e-02 -3.116169869899749756e-01 -6.359992921352386475e-02
5.207360386848449707e-01 5.788617134094238281e-01 -2.298578917980194092e-01 -5.564815998077392578e-01 -2.358723431825637817e-02 1.494445949792861938e-01 -2.899590879678726196e-03 -9.136863797903060913e-02
7.713291049003601074e-01 1.932777315378189087e-01 1.128005608916282654e-01 -1.564789377152919769e-02 -4.479888975620269775e-01 -3.699956238269805908e-01 6.051417067646980286e-02 -1.160753592848777771e-01
3.712072074413299561e-01 7.969964742660522461e-01 -5.874858424067497253e-02 -1.880612820386886597e-01 -1.395941525697708130e-01 1.644430905580520630e-01 -3.763712048530578613e-01 -4.743573081213980913e-04
6.044434309005737305e-01 3.236197531223297119e-01 3.278715610504150391e-01 3.740071356296539307e-01 -1.261109113693237305e-01 -7.251327484846115112e-02 4.446361958980560303e-01 -2.523364722728729248e-01
4.775225818157196045e-01 1.264526695013046265e-01 -2.479632347822189331e-01 1.607409864664077759e-01 4.089251160621643066e-02 -3.105245530605316162e-01 -5.154474824666976929e-02 -7.535940408706665039e-01
6.061130762100219727e-01 8.210690319538116455e-02 6.346218287944793701e-02 -3.362047672271728516e-01 -1.419970393180847168e-01 5.821533203125000000e-01 3.498124480247497559e-01 -1.654991209506988525e-01
6.935936808586120605e-01 -8.428847789764404297e-02 4.520572721958160400e-01 4.133165776729583740e-01 -2.927036881446838379e-01 1.933154314756393433e-01 -1.098058223724365234e-01 3.915456309914588928e-02
5.542114973068237305e-01 -8.552858978509902954e-02 5.132842659950256348e-01 1.867817342281341553e-01 1.536644250154495239e-01 -1.892287284135818481e-01 -5.251740217208862305e-01 -2.279436886310577393e-01
4.393115937709808350e-01 1.766465753316879272e-01 1.371567547321319580e-01 -8.401475101709365845e-02 -3.348013758659362793e-01 -1.514347791671752930e-01 -6.310544013977050781e-01 -4.654855728149414062e-01
3.942524790763854980e-01 5.551643967628479004e-01 -3.996108844876289368e-02 4.960059225559234619e-01 6.673531979322433472e-02 3.604820370674133301e-02 -3.932024836540222168e-01 -3.582977652549743652e-01
5.607338547706604004e-01 6.865156888961791992e-01 -1.922120451927185059e-01 -2.333718389272689819e-01 -1.860067546367645264e-01 -1.326682716608047485e-01 -2.655626833438873291e-01 -1.195142138749361038e-02
7.066197395324707031e-01 2.573203146457672119e-01 -2.501740157604217529e-01 1.078310087323188782e-01 4.109993577003479004e-01 -1.681925356388092041e-01 3.322367668151855469e-01 -2.294992357492446899e-01
4.653752744197845459e-01 3.608727157115936279e-01 -3.659234642982482910e-01 4.339440762996673584e-01 2.397733479738235474e-01 2.459089010953903198e-01 -3.522968292236328125e-01 -2.981844544410705566e-01
3.988436162471771240e-01 5.866128802299499512e-01 -8.353005349636077881e-02 4.811559021472930908e-01 1.793912947177886963e-01 -2.828897237777709961e-01 -1.435914635658264160e-01 -3.542523086071014404e-01
5.770683884620666504e-01 4.595071971416473389e-01 -3.538657426834106445e-01 1.798241436481475830e-01 4.633187651634216309e-01 -2.467924803495407104e-01 4.600852355360984802e-02 -1.435270458459854126e-01
7.983238101005554199e-01 1.204318702220916748e-01 -3.087089061737060547e-01 -4.029136896133422852e-01 -6.477910280227661133e-02 2.619353830814361572e-01 6.603730469942092896e-02 1.156164780259132385e-01
7.510181069374084473e-01 -1.404559314250946045e-01 3.988075554370880127e-01 4.050263166427612305e-01 -1.466604769229888916e-01 2.653396129608154297e-01 -3.201674297451972961e-02 -1.451229583472013474e-02
3.278773427009582520e-01 3.942471146583557129e-01 6.751977205276489258e-01 4.517745077610015869e-01 1.892351545393466949e-03 2.395902127027511597e-01 1.235722824931144714e-01 6.630474328994750977e-02
3.766850531101226807e-01 7.914249598979949951e-02 4.584022760391235352e-01 -2.279244810342788696e-01 -5.863200500607490540e-02 3.303399980068206787e-01 -6.894043684005737305e-01 -4.384037852287292480e-02
5.784841775894165039e-01 5.061317682266235352e-01 -2.071753740310668945e-01 3.899558782577514648e-01 3.347568511962890625e-01 -1.882874816656112671e-01 -2.396275848150253296e-01 -9.624771028757095337e-02
3.686319589614868164e-01 1.010588631033897400e-01 5.597406029701232910e-01 4.057899713516235352e-01 8.455075323581695557e-02 -8.017899841070175171e-02 -4.815658032894134521e-01 -3.611643314361572266e-01
4.904285669326782227e-01 5.341220498085021973e-01 3.089155256748199463e-01 -5.540524795651435852e-02 -4.498296976089477539e-01 -1.992750465869903564e-01 2.783903479576110840e-01 -2.369312793016433716e-01
5.680575966835021973e-01 1.149033978581428528e-01 -2.921764254570007324e-01 1.374433338642120361e-01 9.349799156188964844e-02 -2.835503816604614258e-01 -1.829048544168472290e-01 -6.612511277198791504e-01
4.616943597793579102e-01 -4.086615517735481262e-03 4.293549358844757080e-01 4.326827526092529297e-01 4.169906079769134521e-01 -9.729583561420440674e-02 -2.180955857038497925e-01 -4.293580353260040283e-01
5.951573252677917480e-01 1.624375283718109131e-01 4.524029195308685303e-01 -3.209398593753576279e-03 -3.207245171070098877e-01 4.807772040367126465e-01 -4.627180099487304688e-02 2.803052961826324463e-01
5.781509876251220703e-01 5.642691254615783691e-01 2.451945655047893524e-02 2.050943821668624878e-01 2.465204596519470215e-01 -1.104238107800483704e-01 4.678977429866790771e-01 1.130603626370429993e-01
7.111543416976928711e-01 4.160573482513427734e-01 -3.098199665546417236e-01 3.728332221508026123e-01 1.580369472503662109e-01 -9.697753190994262695e-02 -6.511268764734268188e-02 -2.180430442094802856e-01
3.660884499549865723e-01 1.496272254735231400e-02 4.731130301952362061e-01 1.550161540508270264e-01 4.676172435283660889e-01 3.671121299266815186e-01 -4.221193492412567139e-01 -2.937132716178894043e-01
3.581905663013458252e-01 1.850315332412719727e-01 1.892202496528625488e-01 5.476217269897460938e-01 4.694852232933044434e-01 4.683763682842254639e-01 1.623538434505462646e-01 -1.887258738279342651e-01
6.542245745658874512e-01 -4.179298579692840576e-01 1.470318734645843506e-01 -2.344998270273208618e-01 8.895404636859893799e-02 1.471839845180511475e-01 7.972030341625213623e-02 -5.336525440216064453e-01
5.160697698593139648e-01 1.149583011865615845e-01 3.796616494655609131e-01 3.767263591289520264e-01 -2.506043612957000732e-01 -3.234115540981292725e-01 -9.031204879283905029e-02 -5.087603330612182617e-01
5.425949096679687500e-01 5.282145142555236816e-01 -1.849766373634338379e-01 2.029140889644622803e-01 2.685486376285552979e-01 -2.772495746612548828e-01 -4.493273794651031494e-01 1.758009009063243866e-02
5.529722571372985840e-01 -8.127409964799880981e-03 -3.501586616039276123e-01 -1.155164539813995361e-01 4.582805633544921875e-01 -1.283093243837356567e-01 -3.821353316307067871e-01 -4.309161901473999023e-01
4.731699526309967041e-01 1.907036453485488892e-01 -2.351433336734771729e-01 5.323703885078430176e-01 3.639486134052276611e-01 -4.535049665719270706e-03 -1.765503436326980591e-01 -4.872192144393920898e-01
7.177864909172058105e-01 -1.698848158121109009e-01 3.692593574523925781e-01 -8.041159808635711670e-02 2.375718504190444946e-01 -3.750678598880767822e-01 5.664495378732681274e-02 -3.358246088027954102e-01
2.529955506324768066e-01 4.208558499813079834e-01 5.390348434448242188e-01 4.338259696960449219e-01 1.890895664691925049e-01 4.640232324600219727e-01 8.650983870029449463e-02 1.468113809823989868e-01
5.747441649436950684e-01 2.915625274181365967e-01 6.445264071226119995e-02 -3.900032937526702881e-01 -3.597095906734466553e-01 4.978273212909698486e-01 1.650460809469223022e-01 -1.547272205352783203e-01
7.162368893623352051e-01 1.488988101482391357e-02 -1.273287683725357056e-01 -4.000533819198608398e-01 -3.524631559848785400e-01 2.925601303577423096e-01 -3.144884109497070312e-01 4.246136918663978577e-02
3.796032965183258057e-01 3.246782124042510986e-01 4.793518483638763428e-01 3.641659319400787354e-01 4.722178280353546143e-01 3.990524411201477051e-01 -5.819790437817573547e-02 -4.970606416463851929e-02
5.405419468879699707e-01 7.041965425014495850e-02 -3.262337148189544678e-01 1.690461039543151855e-01 7.973401248455047607e-02 -2.843713164329528809e-01 5.498892813920974731e-02 -6.910877227783203125e-01
5.102462768554687500e-01 5.700845271348953247e-02 -1.007777526974678040e-01 1.511759608983993530e-01 2.205283343791961670e-01 -2.512793242931365967e-01 1.064323186874389648e-01 -7.617654204368591309e-01
2.169917970895767212e-01 6.014354825019836426e-01 1.483806520700454712e-01 -3.805989772081375122e-02 -1.125697568058967590e-01 4.626519381999969482e-01 5.332545936107635498e-02 -5.815171003341674805e-01
4.527458846569061279e-01 2.744746021926403046e-02 -4.737926125526428223e-01 -5.096021667122840881e-02 5.673120617866516113e-01 1.727719902992248535e-01 -1.083165705204010010e-01 -4.514044225215911865e-01
1.771203279495239258e-01 6.083464026451110840e-01 2.535321414470672607e-01 -1.678695976734161377e-01 -1.335807591676712036e-01 3.285478353500366211e-01 -1.182275786995887756e-01 -6.052429676055908203e-01
4.975862205028533936e-01 -8.480899780988693237e-02 -1.001470535993576050e-01 1.755125969648361206e-01 4.467274248600006104e-01 3.445827960968017578e-02 1.547346264123916626e-01 -6.925935149192810059e-01
5.737071633338928223e-01 -1.337106227874755859e-01 -1.704824864864349365e-01 2.280415892601013184e-01 2.002497762441635132e-01 -1.160219311714172363e-01 3.016584366559982300e-02 -7.193351984024047852e-01
5.269296169281005859e-01 7.310143709182739258e-01 2.612349390983581543e-01 8.948718011379241943e-02 1.168885305523872375e-01 -5.336387455463409424e-02 2.728830575942993164e-01 -1.439987123012542725e-01
4.153033792972564697e-01 2.614021897315979004e-01 -1.257649362087249756e-01 5.503488183021545410e-01 3.046443760395050049e-01 5.115110874176025391e-01 -1.949707418680191040e-01 -2.191484421491622925e-01
6.000612974166870117e-01 7.479715347290039062e-02 2.868244349956512451e-01 -3.869004547595977783e-01 6.057577133178710938e-01 -4.764949437230825424e-03 -2.737843245267868042e-02 1.861638873815536499e-01
4.639415442943572998e-01 6.562560200691223145e-01 -9.107498079538345337e-02 -2.432802915573120117e-01 -3.229869604110717773e-01 3.476922810077667236e-01 -2.444621324539184570e-01 4.042573645710945129e-02
4.422577023506164551e-01 -1.908752135932445526e-02 -5.371132865548133850e-02 2.236907780170440674e-01 3.913822174072265625e-01 3.256115615367889404e-01 7.327184081077575684e-02 -6.975309252738952637e-01
6.869196295738220215e-01 7.196417427621781826e-04 3.267159163951873779e-01 -2.761801779270172119e-01 4.612693488597869873e-01 1.238514333963394165e-01 3.194972574710845947e-01 1.222089231014251709e-01
4.401834309101104736e-01 -2.505571022629737854e-02 -1.215263009071350098e-01 7.100830227136611938e-02 5.992691516876220703e-01 -2.007631212472915649e-02 3.121767891570925713e-03 -6.528886556625366211e-01
2.898883223533630371e-01 8.095894455909729004e-01 -6.009139120578765869e-02 -2.166846394538879395e-01 -7.553448528051376343e-02 4.598470032215118408e-02 -4.058329164981842041e-01 -1.935097426176071167e-01
5.847586989402770996e-01 -1.181681379675865173e-01 4.113651216030120850e-01 2.230604179203510284e-02 5.787048935890197754e-01 3.160541653633117676e-01 1.819648593664169312e-01 -8.046194165945053101e-02
5.811516642570495605e-01 1.978335827589035034e-01 -1.135940849781036377e-01 -4.461453258991241455e-01 -4.822459816932678223e-02 6.251640319824218750e-01 -1.134583204984664917e-01 7.174074649810791016e-02
5.653710365295410156e-01 2.873492538928985596e-01 -1.843786686658859253e-01 -5.449615120887756348e-01 -5.963141098618507385e-02 4.086861908435821533e-01 -3.098829686641693115e-01 1.413196045905351639e-02
3.810470700263977051e-01 3.055354356765747070e-01 2.420275360345840454e-01 1.169197112321853638e-01 -3.462775647640228271e-01 -7.931185513734817505e-02 -6.606984734535217285e-01 -3.556440770626068115e-01
7.973413467407226562e-01 -2.611419260501861572e-01 2.458079457283020020e-01 2.040520012378692627e-01 -3.435865044593811035e-01 8.280738443136215210e-02 -2.525677084922790527e-01 -7.275717705488204956e-02
4.282999336719512939e-01 3.390819132328033447e-01 -1.035381108522415161e-01 5.159003138542175293e-01 4.116903841495513916e-01 6.258243322372436523e-02 -4.354895353317260742e-01 -2.482995092868804932e-01
8.650833368301391602e-01 -2.076218575239181519e-01 -1.204037852585315704e-02 6.596799194812774658e-02 4.976189509034156799e-02 -2.786184661090373993e-02 -3.185437321662902832e-01 3.151262104511260986e-01
7.520655989646911621e-01 -6.582458317279815674e-02 3.417666554450988770e-01 -8.306892961263656616e-02 1.405216902494430542e-01 -2.199846953153610229e-01 -3.644559383392333984e-01 -3.246407210826873779e-01
5.587396621704101562e-01 2.043944150209426880e-01 7.427731994539499283e-03 -4.153499901294708252e-01 -1.844982504844665527e-01 6.615075469017028809e-01 -2.204717695713043213e-02 -3.666266053915023804e-02
7.606425285339355469e-01 -1.939769834280014038e-01 3.737895190715789795e-01 1.874927990138530731e-02 -5.096926167607307434e-02 -3.849387764930725098e-01 -1.297575086355209351e-01 -2.758861780166625977e-01
5.194067955017089844e-01 4.504064619541168213e-01 -2.981771230697631836e-01 -5.556091666221618652e-01 1.950004883110523224e-02 3.097679316997528076e-01 4.508753865957260132e-02 -1.771159023046493530e-01
6.327641010284423828e-01 8.232602477073669434e-02 3.841418325901031494e-01 2.110510021448135376e-01 -5.205734968185424805e-01 2.372858226299285889e-01 -2.683014571666717529e-01 -3.791648894548416138e-02
7.399300336837768555e-01 1.699543893337249756e-01 -9.366559237241744995e-02 -5.285793542861938477e-01 -5.586940050125122070e-02 3.325845301151275635e-01 7.773230224847793579e-02 1.251943409442901611e-01
5.760669112205505371e-01 -1.465471982955932617e-01 6.057048439979553223e-01 1.746198236942291260e-01 -5.054805055260658264e-02 -6.374491751194000244e-02 -2.163084000349044800e-01 -4.425974488258361816e-01
5.822252631187438965e-01 3.514122366905212402e-01 4.720151722431182861e-01 3.558544516563415527e-01 -3.577636182308197021e-01 1.008663102984428406e-01 2.130800783634185791e-01 6.723579764366149902e-02
7.473396658897399902e-01 -2.623444199562072754e-01 2.134705334901809692e-01 2.048441022634506226e-01 3.702537715435028076e-01 2.199335247278213501e-01 -3.135145008563995361e-01 3.711954876780509949e-02
5.475325584411621094e-01 8.442112244665622711e-03 4.137580096721649170e-02 3.327045142650604248e-01 5.103272795677185059e-01 1.180892214179039001e-01 -5.078576803207397461e-01 -2.354449927806854248e-01
5.350965857505798340e-01 1.224933639168739319e-01 9.025942534208297729e-02 -4.692106246948242188e-01 -1.605223715305328369e-01 6.202787756919860840e-01 1.662468463182449341e-01 -1.794726103544235229e-01
1.926658898591995239e-01 4.864524304866790771e-01 1.509853452444076538e-01 9.504282474517822266e-02 -1.019861921668052673e-02 5.952380895614624023e-01 3.634897992014884949e-02 -5.819627046585083008e-01
7.167176008224487305e-01 -1.682330518960952759e-01 5.291825532913208008e-01 2.541107535362243652e-01 -1.964579969644546509e-01 1.863307505846023560e-02 -2.629082798957824707e-01 -7.309834659099578857e-02
8.018976449966430664e-01 -8.638028055429458618e-02 6.650760024785995483e-02 3.732616901397705078e-01 1.673472374677658081e-01 1.110898703336715698e-01 4.012799561023712158e-01 -6.617675721645355225e-02
7.035495638847351074e-01 -4.042528271675109863e-01 4.471818506717681885e-01 -5.698837712407112122e-02 1.416120678186416626e-01 2.530462443828582764e-01 -2.016740143299102783e-01 -1.167036965489387512e-01
6.729007959365844727e-01 1.302895247936248779e-01 4.387025535106658936e-01 2.719552516937255859e-01 -2.289937138557434082e-01 3.271383941173553467e-01 -1.735430657863616943e-01 2.724606096744537354e-01
5.870694518089294434e-01 4.842291772365570068e-02 -3.275768132880330086e-03 4.657659232616424561e-01 4.477412402629852295e-01 4.402719438076019287e-01 1.234089434146881104e-01 -1.628333181142807007e-01
3.311403691768646240e-01 3.411213457584381104e-01 -8.936916291713714600e-02 1.642461419105529785e-01 7.396690845489501953e-01 1.111821159720420837e-01 -3.088973462581634521e-01 -2.900508642196655273e-01
6.783736944198608398e-01 5.947003141045570374e-02 4.250551164150238037e-01 2.252173870801925659e-01 -5.205504298210144043e-01 2.966229803860187531e-02 -1.529738754034042358e-01 -9.810393303632736206e-02
4.959418177604675293e-01 2.411263436079025269e-02 9.876614809036254883e-02 5.003984570503234863e-01 4.676617980003356934e-01 2.426887750625610352e-01 2.782950401306152344e-01 -3.718244433403015137e-01
7.044601440429687500e-01 4.854269325733184814e-03 4.111783802509307861e-01 1.334629058837890625e-01 -1.449059545993804932e-01 3.301691114902496338e-01 -1.980015337467193604e-01 3.842111825942993164e-01
4.477209448814392090e-01 5.545103549957275391e-01 -4.463680088520050049e-02 -3.280663788318634033e-01 -3.984138667583465576e-01 1.704951226711273193e-01 -2.934903502464294434e-01 -3.294017314910888672e-01
2.994510531425476074e-01 1.706453561782836914e-01 5.492746233940124512e-01 1.699029952287673950e-01 6.316845770925283432e-03 1.924953609704971313e-01 -4.784106910228729248e-01 -5.335431694984436035e-01
3.896995782852172852e-01 6.236346960067749023e-01 -1.250331401824951172e-01 5.777211189270019531e-01 2.212881147861480713e-01 -4.761117324233055115e-02 -1.518760174512863159e-01 -1.884608119726181030e-01
8.406718373298645020e-01 1.026278287172317505e-01 2.176773101091384888e-01 -1.336075365543365479e-01 1.177573055028915405e-01 -3.478570878505706787e-01 2.839433401823043823e-02 2.860535383224487305e-01
2.341761291027069092e-01 2.255203127861022949e-01 5.273215174674987793e-01 -8.797144889831542969e-02 4.808061420917510986e-01 1.562237143516540527e-01 2.141834646463394165e-01 -5.541120767593383789e-01
4.144919514656066895e-01 5.282346010208129883e-01 1.391943693161010742e-01 -8.455190062522888184e-02 -2.791677415370941162e-01 5.218688845634460449e-01 2.579535245895385742e-01 -3.252978920936584473e-01
7.124331593513488770e-01 -2.273170500993728638e-01 3.510031700134277344e-01 1.107950210571289062e-01 -1.573978960514068604e-01 -2.977822721004486084e-01 -2.138822078704833984e-01 -3.822210133075714111e-01
6.042261719703674316e-01 4.200249612331390381e-01 -2.496222555637359619e-01 3.789575695991516113e-01 3.661857247352600098e-01 -1.368405520915985107e-01 -1.510590407997369766e-02 -3.154746890068054199e-01
7.017577886581420898e-01 5.452132821083068848e-01 -1.932428777217864990e-01 -3.352336958050727844e-02 -1.118050590157508850e-01 -3.888878524303436279e-01 -8.176135271787643433e-02 -3.732096403837203979e-02
5.051451325416564941e-01 -2.591721415519714355e-01 3.760944306850433350e-01 2.968283891677856445e-01 2.950159609317779541e-01 4.546909034252166748e-01 -1.092435047030448914e-02 -3.926913440227508545e-01
5.922948718070983887e-01 2.406498640775680542e-01 -3.772270381450653076e-01 1.245577037334442139e-01 3.955331742763519287e-01 -3.679700791835784912e-01 7.878279685974121094e-02 -3.679730892181396484e-01
4.648085236549377441e-01 -3.499564155936241150e-02 -1.165720075368881226e-02 4.681493937969207764e-01 4.600193798542022705e-01 3.096694350242614746e-01 6.946434080600738525e-02 -5.010890364646911621e-01
6.288127899169921875e-01 -2.875559404492378235e-02 -4.045389592647552490e-01 8.390923589468002319e-02 4.300274848937988281e-01 -8.513947576284408569e-02 -2.539518773555755615e-01 -4.200132191181182861e-01
4.588301181793212891e-01 6.428322196006774902e-01 -1.032977104187011719e-01 3.726759254932403564e-01 2.233242243528366089e-01 -1.875724494457244873e-01 -3.058882057666778564e-01 -2.192240059375762939e-01
5.095053911209106445e-01 -4.518002271652221680e-02 4.567667245864868164e-01 -2.521404922008514404e-01 4.376123249530792236e-01 -2.282596826553344727e-01 -3.788532316684722900e-01 -2.810971438884735107e-01
3.641152083873748779e-01 1.402598321437835693e-01 6.262641549110412598e-01 -2.043274641036987305e-01 -2.180235981941223145e-01 5.819368362426757812e-01 -1.579471677541732788e-01 5.156254023313522339e-02
7.939254641532897949e-01 1.757751852273941040e-01 -3.239550590515136719e-01 -2.081841528415679932e-01 1.714736223220825195e-02 3.303854167461395264e-01 1.973051577806472778e-01 2.052313834428787231e-01
5.104542374610900879e-01 2.594558000564575195e-01 2.938840351998806000e-02 -6.248504519462585449e-01 -2.077703922986984253e-01 1.043669283390045166e-01 -1.516329944133758545e-01 -4.514020085334777832e-01
7.682569622993469238e-01 -2.293401807546615601e-01 3.149121403694152832e-01 -3.452031314373016357e-01 5.202081799507141113e-02 -2.474307641386985779e-02 -3.194565474987030029e-01 1.829721331596374512e-01
3.214810490608215332e-01 4.835787415504455566e-01 1.782399117946624756e-01 3.384049832820892334e-01 -1.565429121255874634e-01 4.948654025793075562e-02 -6.588402390480041504e-01 -2.355611473321914673e-01
5.783984661102294922e-01 3.644247055053710938e-01 5.191443562507629395e-01 3.019305765628814697e-01 -2.249977886676788330e-01 1.538581550121307373e-01 9.762786328792572021e-02 2.968995273113250732e-01
1.886296719312667847e-01 3.519018739461898804e-02 6.659222245216369629e-01 -5.873920768499374390e-02 9.312640130519866943e-02 5.472070574760437012e-01 -3.197618424892425537e-01 -3.254569172859191895e-01
5.991460084915161133e-01 5.530362725257873535e-01 -2.270121574401855469e-01 -4.050698280334472656e-01 -1.835006289184093475e-02 -3.198539614677429199e-01 -1.257685720920562744e-01 -3.313256055116653442e-02
5.391532778739929199e-01 4.812151193618774414e-01 -1.943646371364593506e-01 5.342996716499328613e-01 -9.380304254591464996e-03 3.180917501449584961e-01 -2.306400239467620850e-01 -5.175997968763113022e-03
5.821523070335388184e-01 2.403941452503204346e-01 2.662670016288757324e-01 3.249745965003967285e-01 -2.141740471124649048e-01 -4.431759119033813477e-01 -2.044499069452285767e-01 -3.777931928634643555e-01
7.455188632011413574e-01 3.723896443843841553e-01 -2.236385792493820190e-01 1.159452423453330994e-01 3.970532119274139404e-01 -1.477928310632705688e-01 1.426662504673004150e-01 2.054812461137771606e-01
8.054742217063903809e-01 5.196473747491836548e-02 -2.732087671756744385e-01 2.894999980926513672e-01 1.295476108789443970e-01 7.592698186635971069e-02 -3.139629065990447998e-01 2.625598609447479248e-01
8.408429622650146484e-01 9.950217790901660919e-03 -2.090765833854675293e-01 2.666161358356475830e-01 -1.347741633653640747e-01 7.558585703372955322e-02 -3.502566218376159668e-01 1.775670945644378662e-01
5.809426307678222656e-01 4.599466025829315186e-01 -3.410203754901885986e-01 3.407281041145324707e-01 1.294304728507995605e-01 -1.027050316333770752e-01 -3.986664116382598877e-01 -1.798022985458374023e-01
6.464877724647521973e-01 6.982699036598205566e-02 4.418011605739593506e-01 1.122543364763259888e-01 -4.033275842666625977e-01 3.532152473926544189e-01 -1.857531815767288208e-01 2.178300768136978149e-01
8.316903114318847656e-01 3.914560377597808838e-02 -3.496953845024108887e-01 2.843803465366363525e-01 2.593172788619995117e-01 -1.351728849112987518e-02 -1.743479371070861816e-01 -7.598964124917984009e-02
3.076438605785369873e-01 3.164980709552764893e-01 2.488166242837905884e-01 -9.520233422517776489e-02 -2.213881313800811768e-01 -1.083454787731170654e-01 -6.562610268592834473e-01 -4.927282035350799561e-01
2.296870499849319458e-01 7.251116037368774414e-01 3.653488457202911377e-01 4.659053981304168701e-01 2.099449783563613892e-01 1.142345815896987915e-01 5.545939318835735321e-03 1.172692179679870605e-01
7.385295033454895020e-01 -5.589350312948226929e-02 4.419768452644348145e-01 2.693521976470947266e-01 -3.455476164817810059e-01 1.012841090559959412e-01 -2.078403830528259277e-01 1.034251078963279724e-01
8.045240044593811035e-01 -9.157665818929672241e-02 2.662412226200103760e-01 2.368118166923522949e-01 -7.260154932737350464e-02 3.403689265251159668e-01 2.823615968227386475e-01 1.286104172468185425e-01
4.368972480297088623e-01 6.069491803646087646e-02 -1.859887540340423584e-01 1.112647131085395813e-01 6.107978150248527527e-02 -2.524592280387878418e-01 1.368952840566635132e-01 -8.199135661125183105e-01
4.546597003936767578e-01 5.058606863021850586e-01 -2.645297944545745850e-01 8.690563589334487915e-02 5.846230983734130859e-01 -1.653423458337783813e-01 -2.076595127582550049e-01 -2.182112485170364380e-01
3.405413329601287842e-01 3.342944979667663574e-01 4.891594052314758301e-01 5.284727215766906738e-01 2.490462362766265869e-01 4.161594212055206299e-01 1.065852046012878418e-01 8.453190326690673828e-02
3.874078094959259033e-01 6.104078292846679688e-01 -2.110866159200668335e-01 3.643147945404052734e-01 2.124805301427841187e-01 -2.148559391498565674e-01 -2.203950881958007812e-01 -4.001870453357696533e-01
6.059757471084594727e-01 2.089849412441253662e-01 -1.599105447530746460e-01 -2.943007946014404297e-01 6.961527466773986816e-02 6.834046840667724609e-01 -2.776375040411949158e-02 6.538638472557067871e-02
7.093940973281860352e-01 -2.325636148452758789e-01 -8.571996539831161499e-02 6.121575832366943359e-02 3.522112071514129639e-01 1.827407814562320709e-02 -3.433523476123809814e-01 -4.350879788398742676e-01
2.840735614299774170e-01 4.014396071434020996e-01 2.656356692314147949e-01 2.299757450819015503e-01 -3.580135107040405273e-01 2.390979826450347900e-01 -6.169734001159667969e-01 -2.621062695980072021e-01
7.516148090362548828e-01 -2.308185100555419922e-01 3.216611146926879883e-01 3.156514167785644531e-01 -2.008150666952133179e-01 9.380381554365158081e-02 -3.599526584148406982e-01 -2.126441337168216705e-03
5.146147012710571289e-01 4.789799749851226807e-01 4.562393296509981155e-03 3.983786702156066895e-01 -1.439515948295593262e-01 2.538864314556121826e-01 -5.047178864479064941e-01 8.428012579679489136e-02
6.310833692550659180e-01 -3.243460133671760559e-02 4.883923232555389404e-01 -7.466549426317214966e-02 3.552195131778717041e-01 -3.638181984424591064e-01 5.477740895003080368e-03 -3.130576908588409424e-01
5.777722597122192383e-01 3.940061628818511963e-01 9.689826518297195435e-03 2.971706688404083252e-01 2.230820357799530029e-01 -2.544577047228813171e-02 -5.952163338661193848e-01 1.335605829954147339e-01
6.602562069892883301e-01 -1.040405631065368652e-01 2.221049666404724121e-01 1.305677294731140137e-01 4.372604787349700928e-01 6.893987953662872314e-02 3.284994959831237793e-01 -4.277819395065307617e-01
5.762910246849060059e-01 -1.566996574401855469e-01 2.420666813850402832e-02 7.760808616876602173e-02 6.218583583831787109e-01 2.245060354471206665e-01 -1.866793632507324219e-01 -4.059125781059265137e-01
2.960649728775024414e-01 7.459992170333862305e-01 1.555542796850204468e-01 -1.036945171654224396e-02 -2.216380536556243896e-01 3.140895366668701172e-01 5.180391669273376465e-02 -4.255191981792449951e-01
4.737692475318908691e-01 2.687050402164459229e-01 -2.219675853848457336e-02 -1.495824307203292847e-01 -3.497172296047210693e-01 5.984402298927307129e-01 -4.468424916267395020e-01 -1.927918754518032074e-02
5.153095722198486328e-01 5.862475633621215820e-01 -1.432851403951644897e-01 3.392712473869323730e-01 2.324660122394561768e-01 1.902444511651992798e-01 -3.935472369194030762e-01 1.001069098711013794e-01
5.502818226814270020e-01 3.001413941383361816e-01 1.938814371824264526e-01 2.249385416507720947e-01 -2.851374447345733643e-01 -4.525789320468902588e-01 -1.081266775727272034e-01 -4.702076911926269531e-01
8.744434118270874023e-01 2.075378894805908203e-01 -2.266031801700592041e-01 2.769507840275764465e-02 1.906685829162597656e-01 -1.540071070194244385e-01 -2.420495897531509399e-01 -1.466283947229385376e-01
6.450569033622741699e-01 1.560812443494796753e-01 5.001814365386962891e-01 -1.735854148864746094e-02 -6.328097730875015259e-02 -3.502761721611022949e-01 -1.349458992481231689e-01 -4.051532447338104248e-01
7.246542572975158691e-01 -9.081071615219116211e-02 -2.244977504014968872e-01 3.356322646141052246e-01 2.432734966278076172e-01 1.828804314136505127e-01 -4.581266939640045166e-01 -3.277322649955749512e-02
6.338871717453002930e-01 4.212718605995178223e-01 5.805804133415222168e-01 -1.918995082378387451e-01 6.529033649712800980e-03 9.626983851194381714e-02 1.665931642055511475e-01 9.876383841037750244e-02
6.879150867462158203e-01 -6.900369375944137573e-02 1.992288827896118164e-01 4.452327638864517212e-02 5.223262906074523926e-01 -7.496494799852371216e-02 -4.492866396903991699e-01 5.823539104312658310e-03
6.118034124374389648e-01 1.532930880784988403e-01 5.517714619636535645e-01 2.398814260959625244e-01 -4.607798755168914795e-01 1.340839415788650513e-01 -9.704961627721786499e-02 2.208643965423107147e-02
5.356312990188598633e-01 -1.273346990346908569e-01 6.438863873481750488e-01 -2.500948905944824219e-01 1.697441935539245605e-01 -1.674300879240036011e-01 -2.361237257719039917e-02 -4.029199182987213135e-01
3.066521883010864258e-01 4.750661253929138184e-01 4.856457412242889404e-01 -1.695033609867095947e-01 4.082506597042083740e-01 -9.050384163856506348e-02 4.138210415840148926e-01 -2.637917995452880859e-01
7.294545173645019531e-01 -7.952638715505599976e-02 4.217687249183654785e-01 -1.915245056152343750e-01 4.035517275333404541e-01 -2.006635516881942749e-01 1.372774094343185425e-01 -1.582284271717071533e-01
6.958686113357543945e-01 -5.336746573448181152e-02 1.966090649366378784e-01 -7.380761206150054932e-02 6.117854118347167969e-01 -1.640636175870895386e-01 2.143818140029907227e-01 -1.471675485372543335e-01
3.136750459671020508e-01 2.682240307331085205e-01 4.937870502471923828e-01 1.658096611499786377e-01 -1.907957941293716431e-01 -1.131861060857772827e-01 -5.431579351425170898e-01 -4.627210199832916260e-01
4.529485106468200684e-01 6.728390455245971680e-01 -3.525831503793597221e-03 1.779992599040269852e-03 -1.577381789684295654e-01 -9.239788353443145752e-02 -5.361987352371215820e-01 -1.455398350954055786e-01
8.614549636840820312e-01 1.379078030586242676e-01 -2.619082629680633545e-01 2.874452173709869385e-01 1.022943295538425446e-02 -2.850935757160186768e-01 -6.544476002454757690e-02 4.461050778627395630e-02
3.735449016094207764e-01 8.384861946105957031e-01 -3.041569888591766357e-01 -6.494829803705215454e-02 1.550678610801696777e-01 6.627063453197479248e-02 -9.005433320999145508e-02 -1.553306281566619873e-01
4.682790637016296387e-01 -1.604261994361877441e-02 3.817554712295532227e-01 4.112183153629302979e-01 5.441961884498596191e-01 2.780094183981418610e-02 -3.283846005797386169e-02 -4.094129502773284912e-01
2.683015763759613037e-01 7.101094722747802734e-01 1.248750016093254089e-01 1.852542906999588013e-01 -1.694701462984085083e-01 7.334408909082412720e-02 -5.144056677818298340e-01 -2.741043269634246826e-01
3.468891382217407227e-01 2.526324391365051270e-01 -7.362560927867889404e-02 -4.614676535129547119e-01 -9.616524726152420044e-02 1.800245344638824463e-01 -9.485515207052230835e-02 -7.394711375236511230e-01
4.385098516941070557e-01 1.542293876409530640e-01 1.959991455078125000e-01 3.262337446212768555e-01 6.667053103446960449e-01 3.352748453617095947e-01 1.387166231870651245e-01 -2.508605122566223145e-01
7.150028347969055176e-01 4.864161014556884766e-01 -6.089860107749700546e-03 3.014374971389770508e-01 -1.463655978441238403e-01 -2.916940152645111084e-01 -5.987370014190673828e-02 -2.262199074029922485e-01
4.478760361671447754e-01 -6.501817703247070312e-02 1.077860966324806213e-01 2.698656320571899414e-01 4.992098510265350342e-01 3.831641376018524170e-01 1.085844710469245911e-01 -5.503804087638854980e-01
6.017914414405822754e-01 1.122483164072036743e-01 4.279732108116149902e-01 2.939847707748413086e-01 -4.460007548332214355e-01 3.790410757064819336e-01 -1.027820110321044922e-01 5.006349831819534302e-02
5.644364356994628906e-01 -3.237269818782806396e-03 2.559041082859039307e-01 3.638549149036407471e-01 2.347310334444046021e-01 -8.987413346767425537e-02 2.891000211238861084e-01 -5.803182125091552734e-01
2.761315107345581055e-01 2.400816231966018677e-01 5.293217897415161133e-01 5.282677412033081055e-01 2.108849138021469116e-01 5.080702304840087891e-01 2.868752926588058472e-02 -5.859290063381195068e-02
7.379180788993835449e-01 1.045043990015983582e-01 4.792057275772094727e-01 1.787659376859664917e-01 -4.079757332801818848e-01 1.027823090553283691e-01 -1.527282781898975372e-02 7.562188059091567993e-02
