# Supplementary material for: Where is your field going? A machine learning approach to study the relative motion of the domains of physics
Source: PLoS One. 2020 Jun 18;15(6):e0233997. doi: 10.1371/journal.pone.0233997 (PMC7302634; doi:10.1371/journal.pone.0233997)
Supplement: S26 Data — (ZIP) [file pone.0233997.s026.zip › 25/Pacs4Run_25_VS_500_embeddings2001-2005ED8.txt]

-3.061043918132781982e-01 3.501384556293487549e-01 3.760656714439392090e-01 -1.176754850894212723e-02 8.248409628868103027e-02 -7.734081745147705078e-01 1.136679276823997498e-01 -1.557409018278121948e-01
-3.628396391868591309e-01 4.275057613849639893e-01 4.633150696754455566e-01 2.526833713054656982e-01 8.004891872406005859e-02 -4.114343822002410889e-01 -4.374451935291290283e-01 -2.000809162855148315e-01
-3.414069116115570068e-01 1.499839574098587036e-01 5.489985346794128418e-01 1.810159832239151001e-01 4.344452917575836182e-01 -5.684826374053955078e-01 1.160734221339225769e-01 -3.730681911110877991e-02
-8.277659863233566284e-02 5.014941096305847168e-01 6.355942487716674805e-01 1.402613073587417603e-01 2.360086888074874878e-01 -1.601273417472839355e-01 -3.124588169157505035e-02 -4.854700863361358643e-01
-2.309690862894058228e-01 6.130218505859375000e-01 3.276981413364410400e-01 2.790174484252929688e-01 3.431609570980072021e-01 -4.376997947692871094e-01 -2.734264135360717773e-01 -3.896232321858406067e-02
-4.118335843086242676e-01 -1.734172105789184570e-01 7.639863993972539902e-03 1.839041896164417267e-02 1.199333369731903076e-01 -3.251619637012481689e-01 -1.686438024044036865e-01 -8.070736527442932129e-01
-3.549743890762329102e-01 4.047173857688903809e-01 -3.047089874744415283e-01 -1.785778403282165527e-01 4.336248934268951416e-01 -4.100314378738403320e-01 -2.314295917749404907e-01 -4.192176759243011475e-01
-4.817869663238525391e-01 -1.542544811964035034e-01 -1.627284884452819824e-01 -2.503426186740398407e-02 -8.354729972779750824e-03 -3.264712393283843994e-01 -2.518135905265808105e-01 -7.395378947257995605e-01
1.795989274978637695e-01 4.870976507663726807e-01 5.883982777595520020e-01 2.746080756187438965e-01 2.970969490706920624e-02 -5.231362581253051758e-01 -1.238913238048553467e-01 -1.376757174730300903e-01
-3.843696415424346924e-01 -2.377016246318817139e-01 3.747922182083129883e-01 2.089831680059432983e-01 2.943891286849975586e-01 -7.016276717185974121e-01 1.685758829116821289e-01 -6.519541144371032715e-02
-1.734685003757476807e-01 -2.686204910278320312e-01 3.915160596370697021e-01 -6.845148652791976929e-02 3.117367327213287354e-01 -4.186865091323852539e-01 -2.843789458274841309e-01 -6.216361522674560547e-01
-3.821184039115905762e-01 -4.132309556007385254e-01 2.509845793247222900e-01 -1.603146791458129883e-01 3.417921662330627441e-01 -6.227368712425231934e-01 6.265799049288034439e-03 -2.997819483280181885e-01
3.447241708636283875e-02 -1.505236327648162842e-01 -1.450471431016921997e-01 3.532952368259429932e-01 3.272749781608581543e-01 -6.536602377891540527e-01 3.437227904796600342e-01 -4.216305017471313477e-01
-2.151925712823867798e-01 -9.727740287780761719e-02 1.043012812733650208e-01 -3.908164501190185547e-01 -3.199132978916168213e-01 -6.448439955711364746e-01 -4.304814338684082031e-01 -2.777238786220550537e-01
-1.574181467294692993e-01 6.065590977668762207e-01 4.219155013561248779e-01 3.491228818893432617e-01 2.700377106666564941e-01 -3.050715923309326172e-01 2.550925016403198242e-01 -2.763062119483947754e-01
1.647478491067886353e-01 4.778881072998046875e-01 3.562192022800445557e-01 6.840962171554565430e-02 4.415791630744934082e-01 -5.740111470222473145e-01 -2.866936624050140381e-01 -7.896157354116439819e-02
-1.033232361078262329e-01 1.719096750020980835e-01 -1.059604361653327942e-01 9.026899188756942749e-02 1.868709474802017212e-01 -5.036102533340454102e-01 -6.089406609535217285e-01 -5.301345586776733398e-01
1.887659430503845215e-01 3.578223288059234619e-03 -1.233072876930236816e-01 2.361211478710174561e-01 4.735327791422605515e-03 -4.654248356819152832e-01 -1.457713823765516281e-02 -8.225213289260864258e-01
-3.523785471916198730e-01 -3.317514657974243164e-01 3.658001124858856201e-01 -1.605329811573028564e-01 3.755334019660949707e-01 -6.533079147338867188e-01 6.319636851549148560e-02 -1.853638440370559692e-01
-2.391856759786605835e-01 -2.103770226240158081e-01 4.205366596579551697e-02 -2.427036166191101074e-01 1.464146971702575684e-01 -4.033882915973663330e-01 4.790940284729003906e-01 -6.512817740440368652e-01
7.766535133123397827e-02 2.116035968065261841e-01 -1.349447816610336304e-01 4.797125160694122314e-01 2.957012653350830078e-01 -4.668862521648406982e-01 -4.513797536492347717e-02 -6.272148489952087402e-01
-2.946183383464813232e-01 3.165120482444763184e-01 3.458732068538665771e-01 -3.169907629489898682e-01 -3.568309843540191650e-01 -4.249441325664520264e-01 -4.224277734756469727e-01 -3.264315426349639893e-01
-3.127218484878540039e-01 1.791982501745223999e-01 4.691680967807769775e-01 -3.817360103130340576e-01 -6.531831622123718262e-02 -5.146949887275695801e-01 -4.246495664119720459e-01 -2.339810878038406372e-01
-3.680068552494049072e-01 2.075069546699523926e-01 -3.579868003726005554e-02 5.562677979469299316e-01 6.702098995447158813e-02 -5.446215867996215820e-01 -4.136202931404113770e-01 -1.964947432279586792e-01
-9.624531865119934082e-02 3.056098520755767822e-01 2.650036290287971497e-02 5.741523504257202148e-01 7.850179821252822876e-02 -3.522875010967254639e-01 -2.501259148120880127e-01 -6.116815209388732910e-01
9.007417410612106323e-02 2.870229445397853851e-02 -2.905240654945373535e-01 1.066960021853446960e-01 -3.435651957988739014e-02 -4.347022771835327148e-01 -1.268108189105987549e-01 -8.300886154174804688e-01
1.897547245025634766e-01 1.832958459854125977e-01 4.367997944355010986e-01 -6.144850254058837891e-01 -7.308010756969451904e-02 -5.124837160110473633e-01 5.786045640707015991e-02 -3.011343777179718018e-01
-2.589797377586364746e-01 1.504769315943121910e-03 -4.630778729915618896e-01 -5.148922279477119446e-02 3.442259728908538818e-01 -5.987623929977416992e-01 -2.149486392736434937e-01 -4.388895034790039062e-01
-5.320790410041809082e-01 -1.598872095346450806e-01 1.105135530233383179e-01 -1.795402765274047852e-01 2.114797085523605347e-01 -3.238891959190368652e-01 -2.329563945531845093e-01 -6.655700802803039551e-01
1.266946345567703247e-01 4.037730395793914795e-02 5.459544062614440918e-01 4.033123701810836792e-02 3.731751739978790283e-01 -5.803335309028625488e-01 -3.805362284183502197e-01 -2.485374659299850464e-01
-1.146368384361267090e-01 -1.744501106441020966e-02 -1.593617498874664307e-01 -6.134716793894767761e-02 1.221459656953811646e-01 -4.576373994350433350e-01 -4.618490040302276611e-01 -7.209289073944091797e-01
2.353078722953796387e-01 4.838252365589141846e-01 2.759603084996342659e-04 -2.611257880926132202e-02 -2.336048036813735962e-01 -7.957742810249328613e-01 -3.002342581748962402e-02 1.453686058521270752e-01
-3.159590065479278564e-02 1.568188667297363281e-01 -3.261043457314372063e-03 -1.801626980304718018e-01 5.595405101776123047e-01 -5.673054456710815430e-01 -3.857557773590087891e-01 -3.977585434913635254e-01
-1.882990896701812744e-01 4.619060158729553223e-01 -4.760083928704261780e-02 2.533524334430694580e-01 1.501711308956146240e-01 -1.415774673223495483e-01 1.630661487579345703e-01 -7.845679521560668945e-01
-1.292101591825485229e-01 1.357209384441375732e-01 1.201621741056442261e-01 -5.177331566810607910e-01 -4.452988505363464355e-01 -3.570678234100341797e-01 -1.674739420413970947e-01 -5.732033848762512207e-01
7.018240541219711304e-02 -3.846828185487538576e-04 -2.021235227584838867e-02 5.122470259666442871e-01 3.068365454673767090e-01 -5.375824570655822754e-01 2.795282304286956787e-01 -5.205662250518798828e-01
-2.144425809383392334e-01 1.184372752904891968e-01 -9.687902033329010010e-02 2.854031324386596680e-01 3.219955563545227051e-01 -5.344890356063842773e-01 -3.935613930225372314e-01 -5.521741509437561035e-01
-3.884428441524505615e-01 -9.986017644405364990e-02 9.892091900110244751e-02 2.531314194202423096e-01 3.063008785247802734e-01 -3.281580209732055664e-01 -1.866258098743855953e-03 -7.508448362350463867e-01
-2.480681091547012329e-01 4.217469096183776855e-01 -3.030768781900405884e-02 5.885898470878601074e-01 -1.980347931385040283e-01 -2.071751505136489868e-01 -1.874877884984016418e-02 -5.751037597656250000e-01
-4.208098948001861572e-01 1.129338666796684265e-01 5.158361792564392090e-01 -2.735419571399688721e-01 -1.860184520483016968e-01 -5.079485774040222168e-01 -3.854912519454956055e-01 -1.674357056617736816e-01
-1.984991133213043213e-01 5.551213398575782776e-02 4.611003398895263672e-02 6.411197781562805176e-01 8.705525100231170654e-02 -5.074105262756347656e-01 -3.214503228664398193e-01 -4.195013940334320068e-01
-2.694696485996246338e-01 1.665343195199966431e-01 -1.132532861083745956e-02 5.814271569252014160e-01 2.135619968175888062e-01 -4.999275207519531250e-01 -2.648821771144866943e-01 -4.424567222595214844e-01
-1.373860687017440796e-01 2.909112721681594849e-02 -2.352078706026077271e-01 2.069555371999740601e-01 1.447118818759918213e-01 -4.700314700603485107e-01 -3.990356326103210449e-01 -6.935597062110900879e-01
6.555357575416564941e-02 4.807112514972686768e-01 -2.757126092910766602e-01 -4.079034086316823959e-03 -8.765001595020294189e-02 -7.533823251724243164e-01 -3.291108608245849609e-01 7.074047625064849854e-02
-4.954231977462768555e-01 -1.907617002725601196e-01 4.519047439098358154e-01 1.532899439334869385e-01 2.867256402969360352e-01 -6.254945993423461914e-01 1.032019034028053284e-01 -7.965242862701416016e-02
8.175422251224517822e-02 1.098812893033027649e-01 -4.618275761604309082e-01 1.851436197757720947e-01 8.228692412376403809e-02 -5.455430150032043457e-01 2.869215011596679688e-01 -5.890392065048217773e-01
-4.509221017360687256e-01 2.629841268062591553e-01 -4.268566966056823730e-01 1.668319404125213623e-01 6.594474613666534424e-02 -3.425055444240570068e-01 3.463625162839889526e-02 -6.281805634498596191e-01
4.632053896784782410e-03 -9.189084172248840332e-02 1.626427657902240753e-02 1.057775504887104034e-02 2.568719387054443359e-01 -3.567827939987182617e-01 3.280462622642517090e-01 -8.308230042457580566e-01
-2.633244097232818604e-01 3.027012944221496582e-01 -3.177597820758819580e-01 1.369494795799255371e-01 1.326231285929679871e-02 -2.231691330671310425e-01 7.259379327297210693e-02 -8.148961663246154785e-01
-2.633590996265411377e-01 2.100208401679992676e-01 3.171931803226470947e-01 -2.865550480782985687e-02 -4.968397319316864014e-01 -5.863781571388244629e-01 -4.162302613258361816e-01 -1.454782038927078247e-01
-2.058175951242446899e-01 -4.841887205839157104e-02 -4.927031099796295166e-01 -1.089036390185356140e-01 2.653117179870605469e-01 -6.120792031288146973e-01 -2.231311202049255371e-01 -4.537176489830017090e-01
3.467264473438262939e-01 1.273641884326934814e-01 2.800211310386657715e-01 2.204815745353698730e-01 -3.269226253032684326e-01 -5.206025838851928711e-01 -2.710033059120178223e-01 -5.340287685394287109e-01
2.794794738292694092e-01 1.916568875312805176e-01 -9.830479323863983154e-02 1.513630449771881104e-01 3.761547803878784180e-01 -4.226613640785217285e-01 -7.297126948833465576e-02 -7.260333895683288574e-01
-6.554043889045715332e-01 -6.243677809834480286e-02 3.074769377708435059e-01 1.723390072584152222e-01 2.972669601440429688e-01 -5.726132392883300781e-01 1.442903578281402588e-01 7.232353836297988892e-02
-1.934335529804229736e-01 -3.663919270038604736e-01 3.463318347930908203e-01 -6.845969706773757935e-02 1.442458182573318481e-01 -7.900996208190917969e-01 -1.679534278810024261e-02 -2.415817826986312866e-01
-3.075316250324249268e-01 6.983013749122619629e-01 1.266982853412628174e-01 2.905980944633483887e-01 2.578333318233489990e-01 -1.838245987892150879e-01 2.593446969985961914e-01 -3.870021998882293701e-01
-3.955471515655517578e-01 -2.739595472812652588e-01 4.688964784145355225e-01 -1.441019400954246521e-02 3.049388527870178223e-01 -6.521248221397399902e-01 -4.439358785748481750e-02 -1.679040938615798950e-01
-2.323355823755264282e-01 -2.217889577150344849e-01 -2.430462241172790527e-01 -2.694546245038509369e-02 6.980269402265548706e-02 -5.860092043876647949e-01 4.414829313755035400e-01 -5.420755743980407715e-01
-1.197598967701196671e-02 -1.963890194892883301e-01 3.212474286556243896e-02 4.826366901397705078e-01 -2.488059401512145996e-01 -4.139465987682342529e-01 1.728194952011108398e-01 -6.813185811042785645e-01
4.666593968868255615e-01 1.647542119026184082e-01 5.405119061470031738e-01 2.340649664402008057e-01 -3.778110817074775696e-02 -5.149835944175720215e-01 7.542986422777175903e-02 -3.685384392738342285e-01
6.559041142463684082e-02 1.224261596798896790e-01 -2.567795850336551666e-02 -8.461176417768001556e-03 4.677332192659378052e-02 -2.470578551292419434e-01 -3.799585253000259399e-02 -9.567182660102844238e-01
-3.314745128154754639e-01 3.382897973060607910e-01 1.136514618992805481e-01 1.309281140565872192e-01 6.354774832725524902e-01 -4.341357648372650146e-01 -2.741911411285400391e-01 -2.795343101024627686e-01
-6.148603279143571854e-03 -1.665312498807907104e-01 -1.300810277462005615e-01 3.051115572452545166e-01 3.197977542877197266e-01 -5.971427559852600098e-01 3.890881240367889404e-01 -5.019719600677490234e-01
-1.948865205049514771e-01 5.820480585098266602e-01 6.060387566685676575e-02 2.953531146049499512e-01 2.547707557678222656e-01 -1.923495084047317505e-01 4.474344253540039062e-01 -4.798217415809631348e-01
-2.106154859066009521e-01 2.785809934139251709e-01 3.222929239273071289e-01 -5.718357563018798828e-01 2.989337220788002014e-02 -4.287003278732299805e-01 -3.080546259880065918e-01 -4.093771576881408691e-01
-3.529772460460662842e-01 2.891017496585845947e-01 4.348456561565399170e-01 -5.800461173057556152e-01 1.646720245480537415e-02 -3.504643142223358154e-01 6.284341216087341309e-02 -3.731450438499450684e-01
-3.845710456371307373e-01 -1.795510798692703247e-01 1.548800170421600342e-01 4.012576118111610413e-02 -7.444864511489868164e-02 -4.722505211830139160e-01 6.294235587120056152e-01 -4.117420017719268799e-01
-1.568496078252792358e-01 1.865683346986770630e-01 8.103822171688079834e-02 3.456531763076782227e-01 1.364370137453079224e-01 -4.801152646541595459e-01 -5.808774232864379883e-01 -4.774965643882751465e-01
-4.663820266723632812e-01 -3.840914368629455566e-01 4.648653268814086914e-01 -1.526311635971069336e-01 2.436991035938262939e-01 -4.996526539325714111e-01 -1.148190125823020935e-01 -2.708136439323425293e-01
2.724511325359344482e-01 -1.483606696128845215e-01 3.809059038758277893e-02 4.451838135719299316e-01 1.614743620157241821e-01 -6.532365679740905762e-01 3.018527925014495850e-01 -4.002660214900970459e-01
-1.450916845351457596e-02 -2.048373594880104065e-02 9.589910507202148438e-02 5.982519984245300293e-01 -2.052878737449645996e-01 -3.632117807865142822e-01 -4.856952652335166931e-02 -6.751613616943359375e-01
-3.720707073807716370e-02 3.797173500061035156e-02 -5.622362345457077026e-02 -8.967635035514831543e-02 -2.488296180963516235e-01 -9.255763292312622070e-01 -1.940592378377914429e-01 1.723494678735733032e-01
-7.558924704790115356e-02 5.066227912902832031e-01 -6.972710601985454559e-03 -5.156066417694091797e-01 -4.028451442718505859e-01 -4.456623196601867676e-01 -8.816657960414886475e-02 -3.210116326808929443e-01
1.426767557859420776e-02 2.780964374542236328e-01 4.559715092182159424e-01 -5.820263028144836426e-01 1.667629182338714600e-01 -5.343469977378845215e-01 -3.464826941490173340e-02 -2.475017309188842773e-01
-2.061974704265594482e-01 2.799066305160522461e-01 2.780610322952270508e-01 -3.051072061061859131e-01 -5.718635320663452148e-01 -3.876942396163940430e-01 -1.948881745338439941e-01 -4.397845864295959473e-01
-2.391953170299530029e-01 6.392838060855865479e-02 -1.395043730735778809e-01 5.105325579643249512e-01 1.965081393718719482e-01 -5.689554810523986816e-01 -3.826927244663238525e-01 -3.870586454868316650e-01
-9.297878295183181763e-02 2.533165514469146729e-01 -3.679294586181640625e-01 3.045468926429748535e-01 -9.030874073505401611e-02 -3.858596980571746826e-01 -5.337433144450187683e-02 -7.342837452888488770e-01
-1.157481297850608826e-01 2.478308975696563721e-01 3.329342603683471680e-01 -5.004414319992065430e-01 -4.624757170677185059e-01 -4.810705184936523438e-01 -3.916033357381820679e-02 -3.421243429183959961e-01
-1.002674922347068787e-01 5.369868278503417969e-01 -1.307100895792245865e-02 5.163291692733764648e-01 2.941283024847507477e-02 -1.888231039047241211e-01 2.053442038595676422e-02 -6.307803988456726074e-01
-4.291324615478515625e-01 -3.787254095077514648e-01 4.037610888481140137e-01 -1.426177173852920532e-01 1.328104734420776367e-01 -6.534094810485839844e-01 1.581442803144454956e-01 -1.394913941621780396e-01
-1.038822233676910400e-01 5.318291187286376953e-01 -5.464802682399749756e-02 4.279614984989166260e-01 -8.642520755529403687e-02 -1.883774995803833008e-01 -1.461831480264663696e-01 -6.752066016197204590e-01
-3.124482631683349609e-01 1.780407130718231201e-01 -1.515615880489349365e-01 5.652284026145935059e-01 2.149461656808853149e-01 -4.939691722393035889e-01 -2.179682254791259766e-01 -4.364699721336364746e-01
-1.384469717741012573e-01 4.717633724212646484e-01 -2.205660641193389893e-01 5.138301253318786621e-01 -2.822566963732242584e-02 -2.669063508510589600e-01 2.298814803361892700e-01 -5.663214921951293945e-01
-2.523584663867950439e-01 2.178911119699478149e-01 -4.414575174450874329e-02 3.856028020381927490e-01 4.181303828954696655e-02 -3.143938183784484863e-01 -3.624746799468994141e-01 -7.114918828010559082e-01
-1.712102591991424561e-01 4.513532221317291260e-01 -1.661171168088912964e-01 5.204090476036071777e-01 -1.490706652402877808e-01 -1.871940940618515015e-01 9.989485144615173340e-02 -6.334856152534484863e-01
-5.316312313079833984e-01 4.063633978366851807e-01 9.940550476312637329e-02 -2.339316457509994507e-01 -4.849814474582672119e-01 -3.935023248195648193e-01 -1.821631789207458496e-01 -2.537660300731658936e-01
-3.061322569847106934e-01 1.727602630853652954e-01 2.746908962726593018e-01 -1.874698325991630554e-02 -5.884522199630737305e-01 -5.099386572837829590e-01 -3.778678774833679199e-01 -2.270087152719497681e-01
-3.477545380592346191e-01 2.578760124742984772e-02 1.716434583067893982e-02 -7.909370213747024536e-02 1.988398432731628418e-01 -2.758029699325561523e-01 6.749413609504699707e-01 -5.483620166778564453e-01
-4.974012970924377441e-01 1.097200363874435425e-01 2.106439508497714996e-02 4.564265608787536621e-01 1.277031898498535156e-01 -3.675589859485626221e-01 -3.008567392826080322e-01 -5.383884906768798828e-01
-2.673742175102233887e-01 -8.414803445339202881e-02 -2.439581751823425293e-01 2.805741131305694580e-01 5.941190570592880249e-02 -5.357385277748107910e-01 4.845035672187805176e-01 -5.078420042991638184e-01
-2.282337993383407593e-01 3.796983063220977783e-01 3.128614425659179688e-01 -5.950939059257507324e-01 2.928929924964904785e-01 -4.410536885261535645e-01 -9.996066987514495850e-02 -2.478154599666595459e-01
-1.488259732723236084e-01 -4.091522693634033203e-01 1.615695357322692871e-01 -2.339501380920410156e-01 -1.187302544713020325e-01 -4.826287627220153809e-01 4.295493364334106445e-01 -5.459557175636291504e-01
-3.547301292419433594e-01 1.676735430955886841e-01 -2.738043367862701416e-01 5.260318517684936523e-01 5.164701119065284729e-02 -4.951283037662506104e-01 -2.164301425218582153e-01 -4.468919038772583008e-01
-1.490152329206466675e-01 -2.840861082077026367e-01 -4.043120741844177246e-01 9.497625380754470825e-02 -1.227450594305992126e-01 -7.017968893051147461e-01 3.196679651737213135e-01 -3.388628065586090088e-01
-1.877987012267112732e-02 3.893007934093475342e-01 3.625522553920745850e-01 3.552319481968879700e-03 -2.813875973224639893e-01 -5.133718848228454590e-01 6.103935241699218750e-01 3.640660643577575684e-02
-4.410612285137176514e-01 -9.160538017749786377e-02 2.771459519863128662e-01 1.257814615964889526e-01 2.907980084419250488e-01 -2.759936153888702393e-01 -5.342894047498703003e-02 -7.354264259338378906e-01
-3.497955501079559326e-01 2.604144215583801270e-01 3.253577351570129395e-01 -1.649585217237472534e-01 -1.413970291614532471e-01 -4.439657926559448242e-01 -5.366449952125549316e-01 -4.143331348896026611e-01
-3.743681907653808594e-01 -1.097984910011291504e-01 -9.343854337930679321e-02 -7.770760357379913330e-02 1.078606992959976196e-01 -3.139388561248779297e-01 -1.716502159833908081e-01 -8.326873183250427246e-01
-4.590651988983154297e-01 -2.894001007080078125e-01 3.998117744922637939e-01 3.308644294738769531e-01 -2.636069357395172119e-01 -3.848482668399810791e-01 3.372498452663421631e-01 -3.238081634044647217e-01
-6.425171345472335815e-02 2.210144102573394775e-01 -2.597814202308654785e-01 -4.056446254253387451e-02 2.145446836948394775e-02 -8.984783887863159180e-01 -6.078895181417465210e-02 2.578242719173431396e-01
-3.803983926773071289e-01 -5.765784531831741333e-02 3.218814134597778320e-01 3.569016754627227783e-01 2.637191414833068848e-01 -7.321930527687072754e-01 -9.965331852436065674e-02 7.348964363336563110e-02
9.664268046617507935e-02 2.490594983100891113e-01 -1.580635905265808105e-01 1.456823945045471191e-01 1.524875760078430176e-01 -4.193098843097686768e-01 -3.923531472682952881e-01 -7.276042699813842773e-01
-2.914615273475646973e-01 -1.345214527100324631e-02 -2.348540127277374268e-01 4.911282658576965332e-01 -1.691232435405254364e-02 -5.033218860626220703e-01 -2.332927435636520386e-01 -5.571907162666320801e-01
-3.568808436393737793e-01 1.729403734207153320e-01 1.249210312962532043e-01 -1.338932663202285767e-01 -6.518933176994323730e-01 -6.119825243949890137e-01 -8.402959257364273071e-02 -5.144337937235832214e-02
2.035299390554428101e-01 -9.349524229764938354e-02 3.391953408718109131e-01 3.719036877155303955e-01 -3.653878867626190186e-01 -3.758544921875000000e-01 1.288665682077407837e-01 -6.364642977714538574e-01
-4.810523986816406250e-01 5.947093293070793152e-02 1.530943363904953003e-01 -4.120459258556365967e-01 -4.868379831314086914e-01 -5.669831037521362305e-01 3.846393898129463196e-02 -1.089581698179244995e-01
-3.435393869876861572e-01 2.135727107524871826e-01 9.981674375012516975e-04 -8.502931892871856689e-02 -5.716530680656433105e-01 -6.320726871490478516e-01 -3.014692366123199463e-01 -1.093145832419395447e-01
-4.801218509674072266e-01 -1.058480814099311829e-01 -1.189848557114601135e-01 2.183328010141849518e-02 7.841805368661880493e-02 -7.138597369194030762e-01 4.645874798297882080e-01 1.098112910985946655e-01
-3.359818458557128906e-01 1.545535176992416382e-01 1.924934387207031250e-01 -6.367628276348114014e-02 3.801793158054351807e-01 -2.960707247257232666e-01 -2.303876429796218872e-01 -7.326994538307189941e-01
-5.368470400571823120e-02 1.946855038404464722e-01 1.169192790985107422e-01 3.509174101054668427e-03 3.415999412536621094e-01 -6.325061917304992676e-01 6.547609567642211914e-01 -8.158178068697452545e-03
-5.133433341979980469e-01 5.830175876617431641e-01 1.779194474220275879e-01 7.395365834236145020e-02 1.748820245265960693e-01 -9.053499251604080200e-02 3.248511254787445068e-01 -4.638275504112243652e-01
-4.849327802658081055e-01 -9.391549229621887207e-02 -2.230423986911773682e-01 2.022098600864410400e-01 8.428901433944702148e-02 -4.165873825550079346e-01 -2.090832591056823730e-01 -6.640917658805847168e-01
3.161095976829528809e-01 4.411461055278778076e-01 -2.729200422763824463e-01 -2.014537751674652100e-01 -4.055120795965194702e-02 -7.582417726516723633e-01 -1.024654507637023926e-01 -5.763326957821846008e-02
-2.084529399871826172e-01 -1.452824920415878296e-01 6.157568469643592834e-02 -2.386639267206192017e-01 2.877918183803558350e-01 -3.237619400024414062e-01 1.346312314271926880e-01 -8.178734779357910156e-01
-1.438895016908645630e-01 1.762775890529155731e-02 3.161318600177764893e-01 -2.440333366394042969e-01 -2.872081398963928223e-01 -8.199619054794311523e-01 -1.955401450395584106e-01 1.625777482986450195e-01
5.976111628115177155e-03 -2.263544797897338867e-01 -3.193905353546142578e-01 -1.449253112077713013e-01 -3.447372093796730042e-02 -4.738010466098785400e-01 2.184769064188003540e-01 -7.431731224060058594e-01
2.801265418529510498e-01 4.169467389583587646e-01 4.129962921142578125e-01 5.136209726333618164e-01 -1.972451210021972656e-01 -4.112570881843566895e-01 5.863755941390991211e-02 -3.191174566745758057e-01
-3.723048567771911621e-01 1.914007514715194702e-01 -1.515700817108154297e-01 -1.037916094064712524e-01 2.638875842094421387e-01 -2.218772321939468384e-01 5.230155587196350098e-01 -6.313455104827880859e-01
-3.585872650146484375e-01 -1.298934519290924072e-01 1.470413357019424438e-01 4.143856763839721680e-01 3.552187979221343994e-02 -3.248843848705291748e-01 -1.730641424655914307e-01 -7.241846919059753418e-01
-1.157946884632110596e-01 1.565296351909637451e-01 -2.397023290395736694e-01 6.041948795318603516e-01 9.372924268245697021e-02 -5.018815994262695312e-01 -1.352619826793670654e-01 -5.105049610137939453e-01
-1.718038916587829590e-01 -1.885260455310344696e-02 -8.232688158750534058e-02 2.985290251672267914e-03 1.212539747357368469e-01 -4.157852232456207275e-01 -4.444083571434020996e-01 -7.604359388351440430e-01
-5.853542089462280273e-01 -1.493678539991378784e-01 3.743502199649810791e-01 3.428358435630798340e-01 -7.501013576984405518e-02 -5.653448700904846191e-01 2.281418740749359131e-01 9.229920804500579834e-03
-8.644265681505203247e-02 -1.275994181632995605e-01 -4.769640788435935974e-02 3.741564452648162842e-01 3.882033228874206543e-01 -5.432628989219665527e-01 3.215754628181457520e-01 -5.336017012596130371e-01
-2.975421845912933350e-01 3.636947572231292725e-01 1.414451599121093750e-01 -1.982112675905227661e-01 -5.973389148712158203e-01 -5.199984312057495117e-01 -2.584804892539978027e-01 -1.608605235815048218e-01
-5.156113579869270325e-02 1.335747987031936646e-01 2.411830723285675049e-01 -1.546296775341033936e-01 2.955900430679321289e-01 -7.410690188407897949e-01 4.835855364799499512e-01 1.643406450748443604e-01
-2.153701931238174438e-01 1.706003695726394653e-01 1.475609987974166870e-01 1.206535845994949341e-01 3.497568964958190918e-01 -6.338965892791748047e-01 6.016976833343505859e-01 4.455342143774032593e-02
-8.821015059947967529e-02 -9.573995321989059448e-02 -3.274178877472877502e-02 5.709650516510009766e-01 6.637687981128692627e-02 -4.923342168331146240e-01 3.277905881404876709e-01 -5.493033528327941895e-01
-3.033749759197235107e-01 3.291004598140716553e-01 -6.534302234649658203e-02 -1.587333157658576965e-02 -4.484125077724456787e-01 -6.291939616203308105e-01 -4.405232965946197510e-01 -6.414961814880371094e-02
-2.581605017185211182e-01 2.851352691650390625e-01 7.281493395566940308e-02 -6.996516585350036621e-01 -1.404732912778854370e-01 -4.154175221920013428e-01 2.800943255424499512e-01 -2.940737009048461914e-01
3.193511366844177246e-01 5.488726124167442322e-02 4.709354639053344727e-01 -1.286467313766479492e-01 5.426872372627258301e-01 -5.473263263702392578e-01 -7.856924831867218018e-02 -2.375359833240509033e-01
-2.118525058031082153e-01 2.380338311195373535e-01 -1.581768244504928589e-01 -2.194903343915939331e-01 6.906851530075073242e-01 -5.042513012886047363e-01 -1.842791587114334106e-02 -3.059539794921875000e-01
1.793574988842010498e-01 2.469247430562973022e-01 5.313568115234375000e-01 -3.362960368394851685e-02 -2.866443395614624023e-01 -5.189168453216552734e-01 5.107151865959167480e-01 -1.054443717002868652e-01
-1.491112560033798218e-01 -1.530193239450454712e-01 -6.582122296094894409e-02 6.207907795906066895e-01 -1.364217251539230347e-01 -4.474551677703857422e-01 2.524801492691040039e-01 -5.310970544815063477e-01
-1.027219295501708984e-01 -1.864323951303958893e-02 -3.054254353046417236e-01 -2.302579581737518311e-01 -1.670424342155456543e-01 -3.282639384269714355e-01 2.528005242347717285e-01 -8.020155429840087891e-01
4.657017067074775696e-03 -3.174818456172943115e-01 4.513782858848571777e-01 3.896408677101135254e-01 1.030076518654823303e-01 -6.920530796051025391e-01 1.788057535886764526e-01 -1.486664265394210815e-01
-2.119307368993759155e-01 2.165699005126953125e-01 -3.292267620563507080e-01 -1.983296424150466919e-01 4.741058051586151123e-01 -4.911382198333740234e-01 -1.607574373483657837e-01 -5.182874798774719238e-01
-4.208868145942687988e-01 1.751494109630584717e-01 -1.713842451572418213e-01 -6.261019408702850342e-02 2.101065069437026978e-01 -2.440216839313507080e-01 4.281588494777679443e-01 -6.869300603866577148e-01
-4.571411311626434326e-01 -8.458977192640304565e-02 -7.414429634809494019e-02 -1.626844890415668488e-02 1.556538604199886322e-02 -4.637078344821929932e-01 6.955270767211914062e-01 -2.812105417251586914e-01
-1.238813027739524841e-01 3.506880700588226318e-01 -2.526270449161529541e-01 -1.706103682518005371e-01 -3.149942457675933838e-01 -8.049222826957702637e-01 -1.104668080806732178e-01 9.704955667257308960e-02
-2.670783698558807373e-01 5.585723519325256348e-01 3.379029333591461182e-01 4.956431388854980469e-01 -3.169180080294609070e-02 -2.570535540580749512e-01 3.766330480575561523e-01 -2.188429385423660278e-01
-3.903669305145740509e-03 4.478338956832885742e-01 -2.054313570261001587e-02 -9.424423426389694214e-02 -1.981740295886993408e-01 -7.793719768524169922e-01 -3.498641550540924072e-01 1.450066119432449341e-01
5.181750059127807617e-01 2.147690355777740479e-01 1.373580563813447952e-02 2.972836494445800781e-01 8.522799611091613770e-02 -4.899736940860748291e-01 2.211161702871322632e-01 -5.482447147369384766e-01
-1.682290285825729370e-01 9.270666487282142043e-05 1.749503314495086670e-01 4.040105342864990234e-01 1.768368780612945557e-01 -7.518931627273559570e-01 3.864772021770477295e-01 1.785710453987121582e-01
-2.388181835412979126e-01 4.729256927967071533e-01 3.012019395828247070e-01 -5.510928630828857422e-01 1.679370254278182983e-01 -5.123958587646484375e-01 1.843075305223464966e-01 -1.263217348605394363e-02
-3.395540714263916016e-01 1.860663145780563354e-01 -2.436690181493759155e-01 3.049425184726715088e-01 4.904086235910654068e-03 -3.620566725730895996e-01 -3.145076036453247070e-01 -6.838814020156860352e-01
-1.344311237335205078e-01 5.312868356704711914e-01 9.646929055452346802e-02 -5.798117518424987793e-01 3.458438068628311157e-02 -5.932997465133666992e-01 1.419053040444850922e-02 2.779504656791687012e-02
-5.259798169136047363e-01 3.668830096721649170e-01 9.453967958688735962e-02 -2.530748248100280762e-01 -4.858619868755340576e-01 -4.227768182754516602e-01 -1.939689368009567261e-01 -2.516575753688812256e-01
-5.604106187820434570e-01 7.172291725873947144e-02 2.845851182937622070e-01 3.070253729820251465e-01 -1.233323812484741211e-01 -5.538091659545898438e-01 4.064267575740814209e-01 1.358098834753036499e-01
-2.719737403094768524e-02 5.005218982696533203e-01 1.706304550170898438e-01 -5.907523632049560547e-01 3.146883845329284668e-01 -4.845252037048339844e-01 1.022706031799316406e-01 -1.624269038438796997e-01
-1.596481800079345703e-01 2.647819817066192627e-01 1.776849627494812012e-01 -6.873977184295654297e-01 -2.555288076400756836e-01 -4.299628734588623047e-01 1.799996644258499146e-01 -3.431509733200073242e-01
3.075905703008174896e-02 -1.740822345018386841e-01 -3.142311871051788330e-01 2.610788345336914062e-01 1.189593970775604248e-01 -6.961410641670227051e-01 2.914269566535949707e-01 -4.670679271221160889e-01
-2.126333266496658325e-01 -3.844346702098846436e-01 1.520604789257049561e-01 -1.290590018033981323e-01 -1.608712971210479736e-01 -4.385895431041717529e-01 4.589273929595947266e-01 -5.816903114318847656e-01
-1.242366731166839600e-01 8.878706023097038269e-03 -3.379804491996765137e-01 2.619243562221527100e-01 9.194596111774444580e-02 -5.656934380531311035e-01 -2.514914870262145996e-01 -6.402656435966491699e-01
-3.941034376621246338e-01 -2.592458128929138184e-01 2.502751648426055908e-01 3.850300908088684082e-01 -1.129954308271408081e-01 -5.446410775184631348e-01 4.737510085105895996e-01 -1.809594035148620605e-01
-9.456658363342285156e-02 4.527196586132049561e-01 2.806323468685150146e-01 -5.463538765907287598e-01 5.064174532890319824e-02 -6.020151376724243164e-01 2.078310549259185791e-01 -2.577884495258331299e-02
5.464066565036773682e-02 -1.959241628646850586e-01 -2.965323328971862793e-01 -2.203595638275146484e-01 9.755307435989379883e-02 -4.675148427486419678e-01 2.227556556463241577e-01 -7.378560304641723633e-01
-5.989814400672912598e-01 -2.865913696587085724e-02 1.609763950109481812e-01 5.750185251235961914e-02 3.937809169292449951e-01 -6.071948409080505371e-01 2.947690784931182861e-01 2.328575029969215393e-02
-2.871436178684234619e-01 2.491601854562759399e-01 -1.596139520406723022e-01 2.433908358216285706e-02 6.254610419273376465e-01 -5.614746212959289551e-01 -2.571887075901031494e-01 -2.383227050304412842e-01
-3.688965439796447754e-01 8.227737247943878174e-02 -2.230041176080703735e-01 -1.145551502704620361e-01 2.966056168079376221e-01 -2.743345797061920166e-01 4.381348192691802979e-01 -6.626428961753845215e-01
-2.806103527545928955e-01 1.346550285816192627e-01 2.005635499954223633e-01 6.580432653427124023e-01 -2.613206952810287476e-02 -4.620344936847686768e-01 -3.040027916431427002e-01 -3.511449694633483887e-01
1.677960157394409180e-02 5.208762288093566895e-01 4.932750463485717773e-01 2.534861862659454346e-02 -3.049858510494232178e-01 -4.468001723289489746e-01 -3.705218136310577393e-01 -2.334743887186050415e-01
3.853847682476043701e-01 2.623138725757598877e-01 5.410252809524536133e-01 2.383229583501815796e-01 -2.780065834522247314e-01 -4.949809014797210693e-01 5.906480550765991211e-02 -3.276917338371276855e-01
-2.358867526054382324e-01 1.748299747705459595e-01 -9.973322600126266479e-02 1.116871386766433716e-01 6.583186388015747070e-01 -5.568434000015258789e-01 -1.869842857122421265e-01 -3.360808789730072021e-01
-6.269200444221496582e-01 -1.050745621323585510e-01 4.859151840209960938e-01 7.367569953203201294e-02 1.955724656581878662e-01 -5.087298154830932617e-01 2.175833433866500854e-01 -9.995795786380767822e-02
-3.446126282215118408e-01 2.435515969991683960e-01 6.305539608001708984e-01 8.521429263055324554e-03 2.971661984920501709e-01 -5.768362283706665039e-01 -4.176805540919303894e-02 3.822745382785797119e-02
-3.292267322540283203e-01 8.481629937887191772e-02 9.227192401885986328e-02 -2.546578049659729004e-01 -4.379073381423950195e-01 -7.529110908508300781e-01 -2.272608578205108643e-01 2.767426334321498871e-02
5.271653085947036743e-02 1.375952512025833130e-01 6.160408258438110352e-01 -1.469573676586151123e-01 -2.272072732448577881e-01 -4.033256173133850098e-01 5.376226305961608887e-01 -2.717592716217041016e-01
2.845125496387481689e-01 -1.335022598505020142e-01 6.046436727046966553e-03 4.136272668838500977e-01 1.655708849430084229e-01 -5.875569581985473633e-01 3.293975591659545898e-01 -4.989650845527648926e-01
8.799059689044952393e-02 3.895927667617797852e-01 4.979670345783233643e-01 8.029442396946251392e-04 -1.956541836261749268e-01 -2.636590301990509033e-01 5.844407081604003906e-01 -3.783325850963592529e-01
-3.748045489192008972e-02 2.112297713756561279e-01 5.497371777892112732e-02 -2.626503407955169678e-01 -7.287864387035369873e-02 -8.294808864593505859e-01 -4.290152490139007568e-01 6.757085025310516357e-02
3.214650452136993408e-01 2.306496202945709229e-01 -2.826813757419586182e-01 3.891757503151893616e-02 -3.289217352867126465e-01 -7.839093208312988281e-01 -1.833872944116592407e-01 -7.552173733711242676e-02
-3.367831110954284668e-01 1.552035361528396606e-01 3.966966271400451660e-01 -5.572310090065002441e-01 6.799510866403579712e-02 -4.525944888591766357e-01 -2.319470494985580444e-01 -3.624222278594970703e-01
1.045220568776130676e-01 -1.687126755714416504e-01 1.290439218282699585e-01 5.103238392621278763e-03 2.849121391773223877e-01 -5.795260667800903320e-01 6.008726358413696289e-01 -4.072585999965667725e-01
-3.656579256057739258e-01 1.135446131229400635e-01 -9.431675076484680176e-02 2.012686729431152344e-01 7.131526712328195572e-03 -2.694619894027709961e-01 -9.273953735828399658e-02 -8.501388430595397949e-01
-2.376430295407772064e-02 3.534739613533020020e-01 2.810516059398651123e-01 -5.940367579460144043e-01 2.669623792171478271e-01 -5.851504206657409668e-01 1.623128801584243774e-01 -5.105381086468696594e-02
-1.263185143470764160e-01 -2.821142375469207764e-01 -1.126909106969833374e-01 2.395331710577011108e-01 3.529033660888671875e-01 -6.550534367561340332e-01 3.812725543975830078e-01 -3.679337799549102783e-01
-5.041147395968437195e-02 1.469898503273725510e-02 -4.317006468772888184e-02 9.623492509126663208e-02 2.357277572154998779e-01 -7.552196979522705078e-01 5.993381142616271973e-01 3.142264857888221741e-02
-5.371904969215393066e-01 4.591280519962310791e-01 1.985725760459899902e-01 1.626804172992706299e-01 3.947657644748687744e-01 -3.561799228191375732e-01 -3.777760267257690430e-01 -9.650363773107528687e-02
7.931362837553024292e-02 2.760349810123443604e-01 -2.960200011730194092e-01 9.384368546307086945e-03 2.206470668315887451e-01 -4.141798913478851318e-01 -3.284075558185577393e-01 -7.083196043968200684e-01
9.258722513914108276e-02 2.240497767925262451e-01 -3.475252389907836914e-01 -1.821343153715133667e-01 -3.625222146511077881e-01 -8.055596351623535156e-01 -8.300685137510299683e-02 6.613181903958320618e-03
-1.599908918142318726e-01 7.617763876914978027e-01 2.412492185831069946e-01 -3.940870165824890137e-01 1.215411722660064697e-01 -3.852585554122924805e-01 9.303866326808929443e-02 -9.349406510591506958e-02
-2.769965827465057373e-01 4.822374582290649414e-01 2.199030518531799316e-01 1.236708536744117737e-01 -5.249546766281127930e-01 -2.160476297140121460e-01 5.104763507843017578e-01 -2.103043943643569946e-01
-5.506995320320129395e-01 2.721422910690307617e-01 6.269567012786865234e-01 1.973174512386322021e-01 1.756045073270797729e-01 -3.349092304706573486e-01 -1.601351797580718994e-01 -1.483759880065917969e-01
-4.301305115222930908e-02 3.484681546688079834e-01 -1.897097565233707428e-02 1.727759242057800293e-01 -4.223965704441070557e-01 -7.139492630958557129e-01 -3.878094255924224854e-01 8.927460759878158569e-02
-3.554112911224365234e-01 -3.719263374805450439e-01 9.971184283494949341e-02 -1.267239749431610107e-01 2.462172955274581909e-01 -5.609723925590515137e-01 3.496953547000885010e-01 -4.601655900478363037e-01
-5.093429088592529297e-01 -3.555950820446014404e-01 1.626636832952499390e-01 4.100471138954162598e-01 -3.467200994491577148e-01 -4.477262198925018311e-01 1.506694108247756958e-01 -2.759509384632110596e-01
-4.431734085083007812e-01 7.200712710618972778e-02 5.970017910003662109e-01 -1.943342089653015137e-01 2.858080863952636719e-01 -5.138632655143737793e-01 -6.698029488325119019e-02 -2.323946803808212280e-01
-3.644691705703735352e-01 1.307934820652008057e-01 -3.017741143703460693e-01 5.257461071014404297e-01 -2.641495168209075928e-01 -3.333942294120788574e-01 2.137678861618041992e-01 -5.059204697608947754e-01
8.188781887292861938e-02 -1.692170798778533936e-01 -9.745291620492935181e-02 4.170275032520294189e-01 -2.631570100784301758e-01 -4.525686204433441162e-01 1.550896167755126953e-01 -6.950742602348327637e-01
1.638389974832534790e-01 -1.421568728983402252e-02 -6.693638116121292114e-02 2.128530591726303101e-01 4.134185910224914551e-01 -4.706852734088897705e-01 2.743266224861145020e-01 -6.748726963996887207e-01
-4.253726303577423096e-01 4.330684840679168701e-01 4.078066349029541016e-01 -4.506902694702148438e-01 1.821018159389495850e-01 -2.979795634746551514e-01 -1.974343061447143555e-01 -3.180388212203979492e-01
3.055165708065032959e-01 1.448624730110168457e-01 -3.076380193233489990e-01 2.691299915313720703e-01 -6.097996607422828674e-02 -5.042749047279357910e-01 4.635815918445587158e-01 -4.956639409065246582e-01
-3.783332705497741699e-01 4.838220477104187012e-01 4.491851925849914551e-01 -4.236201047897338867e-01 1.521621495485305786e-01 -2.919790446758270264e-01 -1.997465044260025024e-01 -3.053770661354064941e-01
-2.820545136928558350e-01 -2.007631957530975342e-01 -4.145706593990325928e-01 2.378954589366912842e-01 7.625930011272430420e-02 -6.294741034507751465e-01 2.915933728218078613e-01 -4.057046473026275635e-01
4.488821625709533691e-01 5.941860079765319824e-01 2.953308820724487305e-01 1.011202186346054077e-01 -2.582142353057861328e-01 -3.734324872493743896e-01 5.407917872071266174e-02 -3.727617561817169189e-01
2.677213251590728760e-01 3.285842537879943848e-01 3.622780442237854004e-01 5.698214471340179443e-02 -2.469922602176666260e-01 -3.642939329147338867e-01 6.280387043952941895e-01 -3.125977516174316406e-01
-4.463042318820953369e-02 4.245422482490539551e-01 3.974936902523040771e-03 -2.294765412807464600e-01 -4.636924564838409424e-01 -7.238048911094665527e-01 -1.559722125530242920e-01 4.318663477897644043e-02
-1.976186335086822510e-01 -3.034363389015197754e-01 -2.553071677684783936e-01 -2.309203147888183594e-01 2.593703866004943848e-01 -5.439253449440002441e-01 2.981198132038116455e-01 -5.462269186973571777e-01
6.446659564971923828e-02 6.224215775728225708e-02 -2.282749861478805542e-01 1.016097888350486755e-02 4.592896997928619385e-02 -4.124872088432312012e-01 -3.438762724399566650e-01 -8.057613372802734375e-01
-2.462370842695236206e-01 -2.152733206748962402e-01 -2.382164299488067627e-01 -2.239531278610229492e-01 1.470843702554702759e-01 -5.245624780654907227e-01 -8.008916483959183097e-05 -6.995164752006530762e-01
3.844539523124694824e-01 1.094778776168823242e-01 4.886541664600372314e-01 3.918747603893280029e-01 -2.231649309396743774e-01 -6.118004918098449707e-01 -5.701616778969764709e-02 -1.432051211595535278e-01
3.595950603485107422e-01 4.835424125194549561e-01 2.519046664237976074e-01 -2.538097277283668518e-02 -3.423598408699035645e-01 -3.709087967872619629e-01 -2.873499393463134766e-01 -4.852054417133331299e-01
-3.710620105266571045e-02 4.010515213012695312e-01 -1.569247096776962280e-01 3.077482581138610840e-01 -2.108641341328620911e-02 -1.741002053022384644e-01 8.852493017911911011e-02 -8.245329260826110840e-01
-2.942841947078704834e-01 5.926552414894104004e-01 2.612990140914916992e-01 2.790535390377044678e-01 2.609767913818359375e-01 -9.154378622770309448e-02 3.358532190322875977e-01 -4.761532247066497803e-01
-1.987898796796798706e-01 1.134022623300552368e-01 2.421800047159194946e-01 -1.500136852264404297e-01 -7.071437835693359375e-01 -5.895595550537109375e-01 -1.730448938906192780e-02 -1.361430734395980835e-01
3.721988201141357422e-02 2.526967823505401611e-01 4.565965533256530762e-01 -1.651438511908054352e-02 -2.975705862045288086e-01 -4.636108279228210449e-01 6.382567882537841797e-01 -1.230889484286308289e-01
-3.849385976791381836e-01 1.370143592357635498e-01 2.070433348417282104e-01 -3.541879653930664062e-01 -5.658184885978698730e-01 -5.326753258705139160e-01 -9.314543008804321289e-02 -2.283934950828552246e-01
-1.890274286270141602e-01 2.747853398323059082e-01 4.367219507694244385e-01 -5.853525400161743164e-01 -9.818284213542938232e-02 -4.266481995582580566e-01 -7.026447355747222900e-02 -3.984876871109008789e-01
-2.041489034891128540e-01 6.227472424507141113e-01 3.009039759635925293e-01 4.255251884460449219e-01 1.364085674285888672e-01 -3.154385685920715332e-01 4.011642634868621826e-01 -1.408993601799011230e-01
5.027874112129211426e-01 1.502169668674468994e-01 4.672766327857971191e-01 1.799287348985671997e-01 -2.267952263355255127e-02 -5.133999586105346680e-01 -4.060567915439605713e-02 -4.562623202800750732e-01
4.395979344844818115e-01 5.878767967224121094e-01 3.166694343090057373e-01 7.699195295572280884e-02 -2.653276026248931885e-01 -3.455882668495178223e-01 6.849201023578643799e-02 -4.005323052406311035e-01
-3.584068715572357178e-01 -2.148852348327636719e-01 4.148158431053161621e-02 1.110125705599784851e-01 -1.345057189464569092e-01 -5.881913900375366211e-01 6.506479382514953613e-01 -1.546634584665298462e-01
-6.008627414703369141e-01 9.422158822417259216e-03 4.583809673786163330e-01 2.608251273632049561e-01 2.041219361126422882e-02 -5.137188434600830078e-01 3.091177046298980713e-01 2.924054302275180817e-02
-4.423489570617675781e-01 2.797796949744224548e-02 3.812774643301963806e-02 4.741089046001434326e-01 3.552431464195251465e-01 -5.685919523239135742e-01 -3.163690567016601562e-01 -1.665163338184356689e-01
1.609906405210494995e-01 -1.934535801410675049e-01 1.820028573274612427e-01 -2.600734494626522064e-02 2.492246031761169434e-01 -6.013200879096984863e-01 5.834171175956726074e-01 -3.725346028804779053e-01
-4.126832783222198486e-01 3.319899737834930420e-01 3.431523740291595459e-01 2.879053167998790741e-02 -5.530171990394592285e-01 -2.248314321041107178e-01 4.162443578243255615e-01 -2.669386267662048340e-01
-4.255630671977996826e-01 5.781581997871398926e-01 2.791602611541748047e-01 2.652166970074176788e-02 -3.739706575870513916e-01 -1.115758195519447327e-01 3.174610137939453125e-01 -3.910379111766815186e-01
-3.973114788532257080e-01 2.926777303218841553e-01 -2.720390856266021729e-01 1.430184990167617798e-01 5.440193414688110352e-01 -5.173552036285400391e-01 -1.203438937664031982e-01 -2.897027134895324707e-01
-3.865657746791839600e-02 2.250582426786422729e-01 -2.889205813407897949e-01 -1.759181469678878784e-01 -2.108349204063415527e-01 -8.629195690155029297e-01 7.373601943254470825e-02 1.972651183605194092e-01
-1.638163924217224121e-01 3.755583465099334717e-01 2.871038019657135010e-01 -5.644941926002502441e-01 -3.051601946353912354e-01 -3.799436688423156738e-01 -1.183059141039848328e-01 -4.237470924854278564e-01
-3.248193264007568359e-01 4.831303656101226807e-02 1.450085788965225220e-01 -1.210878938436508179e-01 -5.252388715744018555e-01 -6.669083237648010254e-01 -3.493940234184265137e-01 -1.172584369778633118e-01
4.782312512397766113e-01 3.683529198169708252e-01 2.090343087911605835e-01 1.100500226020812988e-01 -2.890213429927825928e-01 -4.132995903491973877e-01 -2.257451564073562622e-01 -5.239217877388000488e-01
-4.695338904857635498e-01 5.907698348164558411e-02 1.014765277504920959e-01 4.468980133533477783e-01 1.459543704986572266e-01 -3.657865822315216064e-01 -2.688357234001159668e-01 -5.819427371025085449e-01
2.363370656967163086e-01 6.220122575759887695e-01 -3.565327078104019165e-02 -2.770540714263916016e-01 -3.408024013042449951e-01 -5.834850072860717773e-01 -1.397844254970550537e-01 -5.544952303171157837e-02
-1.247745454311370850e-01 5.076956152915954590e-01 -3.500065952539443970e-02 -4.869767129421234131e-01 -4.532064199447631836e-01 -4.846301376819610596e-01 -3.117795847356319427e-02 -2.169579416513442993e-01
-2.595000714063644409e-02 -6.777989864349365234e-02 -1.877668779343366623e-03 7.082119584083557129e-02 -3.552839905023574829e-02 -9.349927306175231934e-01 -2.519356906414031982e-01 2.253176420927047729e-01
3.010579347610473633e-01 2.377081066370010376e-01 4.769231677055358887e-01 3.279033899307250977e-01 -2.497262209653854370e-01 -3.264939486980438232e-01 5.432191863656044006e-02 -5.881922245025634766e-01
2.893971800804138184e-01 1.877936571836471558e-01 4.088293612003326416e-01 1.199496760964393616e-01 -5.117477774620056152e-01 -5.746707320213317871e-01 -2.513286173343658447e-01 -2.101310640573501587e-01
-6.471180915832519531e-01 3.225035965442657471e-01 4.735817015171051025e-01 -1.247707009315490723e-01 2.031875103712081909e-01 -3.556090891361236572e-01 2.345078587532043457e-01 -1.210184916853904724e-01
5.558398365974426270e-01 1.338973790407180786e-01 3.150769174098968506e-01 3.139223754405975342e-01 -2.248233407735824585e-01 -5.654751062393188477e-01 1.708139777183532715e-01 -2.753321528434753418e-01
-3.944166898727416992e-01 -2.881905436515808105e-01 8.329714089632034302e-02 1.797782629728317261e-01 -6.931200623512268066e-02 -4.406469166278839111e-01 5.357638597488403320e-01 -4.859077036380767822e-01
2.850189507007598877e-01 2.588697075843811035e-01 -3.325971662998199463e-01 3.189256414771080017e-02 -2.531667351722717285e-01 -8.013677597045898438e-01 -1.582134068012237549e-01 -9.379459917545318604e-02
-2.832423448562622070e-01 -3.188074827194213867e-01 3.375119566917419434e-01 3.356889784336090088e-01 -3.445381820201873779e-01 -3.998205363750457764e-01 2.275820970535278320e-01 -5.110552310943603516e-01
3.898158073425292969e-01 5.613514184951782227e-01 2.541785836219787598e-01 -8.228166401386260986e-02 -3.179237842559814453e-01 -3.653984367847442627e-01 -1.043866500258445740e-01 -4.648259580135345459e-01
4.484302103519439697e-01 2.136699855327606201e-01 2.019106894731521606e-01 1.454142630100250244e-01 -3.632423877716064453e-01 -4.641946554183959961e-01 -2.681001126766204834e-01 -5.215773582458496094e-01
-7.208774238824844360e-02 2.702999413013458252e-01 -1.006130352616310120e-01 -1.793223060667514801e-02 -6.151728034019470215e-01 -7.150532007217407227e-01 -1.467024832963943481e-01 -6.009344477206468582e-03
-4.988056719303131104e-01 -9.156960994005203247e-02 3.139568865299224854e-01 -2.162916772067546844e-02 2.015234380960464478e-01 -2.834224104881286621e-01 -2.944375276565551758e-01 -6.604072451591491699e-01
6.891417503356933594e-02 2.560501396656036377e-01 5.686339139938354492e-01 -2.032594084739685059e-01 -1.439324766397476196e-01 -4.072735905647277832e-01 5.705375671386718750e-01 -2.300628870725631714e-01
2.875697016716003418e-01 -1.795093566179275513e-01 1.734679490327835083e-01 4.553592205047607422e-01 1.582633852958679199e-01 -6.547193527221679688e-01 3.021339774131774902e-01 -3.203858435153961182e-01
-2.141560316085815430e-01 1.073570176959037781e-01 3.724726736545562744e-01 -1.202828735113143921e-01 -4.509006738662719727e-01 -6.137873530387878418e-01 -4.441697299480438232e-01 -1.098857447504997253e-01
-4.251435101032257080e-01 -2.980644702911376953e-01 1.682845056056976318e-01 2.924817800521850586e-01 -2.369862347841262817e-01 -3.733599781990051270e-01 4.957108795642852783e-01 -4.186356663703918457e-01
-1.823563724756240845e-01 4.274184703826904297e-01 9.985685348510742188e-02 -4.139797687530517578e-01 -2.401818521320819855e-02 -7.146023511886596680e-01 -2.373356074094772339e-01 1.874763369560241699e-01
2.075165212154388428e-01 3.606681525707244873e-01 4.734017848968505859e-01 1.903955265879631042e-02 -3.403554558753967285e-01 -4.165858626365661621e-01 4.960008561611175537e-01 -2.588070034980773926e-01
1.265674382448196411e-01 2.858338654041290283e-01 -1.510855257511138916e-01 -1.031534820795059204e-01 -2.832588255405426025e-01 -8.728362917900085449e-01 -1.907824911177158356e-02 1.623867750167846680e-01
-8.539134263992309570e-02 -1.609121859073638916e-01 6.400281190872192383e-02 5.128182768821716309e-01 4.386709630489349365e-02 -4.572997093200683594e-01 4.858292639255523682e-01 -5.026523470878601074e-01
-2.880739339161664248e-05 -1.257177591323852539e-01 -3.042232096195220947e-01 1.129746511578559875e-01 2.194439768791198730e-01 -5.511631965637207031e-01 2.960434556007385254e-01 -6.627985239028930664e-01
-3.909140229225158691e-01 6.070182323455810547e-01 3.745205104351043701e-01 3.188271224498748779e-01 2.264540493488311768e-01 -2.626807093620300293e-01 3.047205805778503418e-01 -1.538234502077102661e-01
-2.858493328094482422e-01 2.737874984741210938e-01 2.322118133306503296e-01 -4.414076730608940125e-02 -3.715267777442932129e-01 -6.232125163078308105e-01 -5.094643831253051758e-01 -3.846966102719306946e-02
-2.744198143482208252e-01 -1.179317086935043335e-01 -1.401806771755218506e-01 3.033344149589538574e-01 2.484094202518463135e-01 -5.002321004867553711e-01 4.794294834136962891e-01 -5.072783827781677246e-01
-1.820439845323562622e-01 -1.825337298214435577e-02 3.489386662840843201e-02 -8.181177079677581787e-02 4.039578512310981750e-02 -2.183618992567062378e-01 -3.509324789047241211e-02 -9.529274702072143555e-01
-1.641824543476104736e-01 2.684039771556854248e-01 1.861316896975040436e-02 5.738043785095214844e-01 3.378304541110992432e-01 -3.812195360660552979e-01 3.132388889789581299e-01 -4.624166488647460938e-01
-5.370291471481323242e-01 3.114635646343231201e-01 -4.482468590140342712e-02 2.040678709745407104e-01 4.498774409294128418e-01 -3.986842632293701172e-01 -2.882262170314788818e-01 -3.557018339633941650e-01
-1.096653044223785400e-01 8.082875013351440430e-01 2.970228157937526703e-02 -4.016689956188201904e-01 -6.622396409511566162e-02 -3.377791345119476318e-01 1.765386909246444702e-01 -1.509249061346054077e-01
-5.089159607887268066e-01 1.632876135408878326e-02 1.950058639049530029e-01 1.631164550781250000e-01 2.221879363059997559e-01 -2.021397650241851807e-01 -9.152831137180328369e-02 -7.599330544471740723e-01
3.931472897529602051e-01 6.192325353622436523e-01 4.071342349052429199e-01 1.820769906044006348e-02 -1.021414250135421753e-01 -4.240385591983795166e-01 -1.190053224563598633e-01 -3.024775087833404541e-01
-1.883823871612548828e-01 5.397036075592041016e-01 5.568341016769409180e-01 -1.708256453275680542e-01 5.188561975955963135e-02 -3.867545127868652344e-01 -3.824034929275512695e-01 -1.883696168661117554e-01
-3.715057671070098877e-01 -1.507176309823989868e-01 -1.276379823684692383e-01 6.125346571207046509e-02 -1.529545336961746216e-01 -5.507667660713195801e-01 6.919913887977600098e-01 -1.167600005865097046e-01
-1.617962867021560669e-01 2.487569153308868408e-01 1.036119237542152405e-01 -7.120894193649291992e-01 -5.628719553351402283e-02 -4.118764102458953857e-01 3.044518828392028809e-01 -3.586557209491729736e-01
-2.301701605319976807e-01 3.689529299736022949e-01 -1.806589514017105103e-01 4.966985434293746948e-02 -5.225083827972412109e-01 -7.007380723953247070e-01 -8.203352242708206177e-02 7.079678773880004883e-02
9.047667682170867920e-02 7.274644374847412109e-01 3.207564949989318848e-01 3.195966482162475586e-01 -7.304216921329498291e-02 -3.198660016059875488e-01 2.368062138557434082e-01 -3.063593506813049316e-01
-1.876664012670516968e-01 -3.253604769706726074e-01 7.346839457750320435e-02 5.935259535908699036e-02 4.907903261482715607e-03 -6.870990395545959473e-01 5.044579505920410156e-01 -3.512757420539855957e-01
-1.602614670991897583e-01 6.830905079841613770e-01 3.860356227960437536e-04 4.656221568584442139e-01 5.906051397323608398e-02 -1.685816943645477295e-01 1.128892600536346436e-01 -4.962333738803863525e-01
-5.136765837669372559e-01 -4.264708608388900757e-02 -4.071822464466094971e-01 -3.966570273041725159e-02 -1.814087331295013428e-01 -3.091538548469543457e-01 3.112213015556335449e-01 -5.844680070877075195e-01
-3.213388025760650635e-01 -1.111272126436233521e-01 2.150644958019256592e-01 4.872439801692962646e-01 -1.103088706731796265e-01 -3.174412548542022705e-01 3.647757172584533691e-01 -5.955959558486938477e-01
-1.602276116609573364e-01 4.579065740108489990e-01 1.660205870866775513e-01 -4.153150692582130432e-02 -5.904707312583923340e-01 -5.581626892089843750e-01 -2.598524987697601318e-01 -8.738762885332107544e-02
-3.000998198986053467e-01 1.083218008279800415e-01 3.711018264293670654e-01 -4.137265980243682861e-01 -5.288393497467041016e-01 -4.774802327156066895e-01 -3.883156925439834595e-02 -2.831148803234100342e-01
-5.934298634529113770e-01 5.845782533288002014e-02 5.801189541816711426e-01 4.083926230669021606e-02 3.699805438518524170e-01 -3.451313972473144531e-01 9.713493287563323975e-02 -2.019439637660980225e-01
-6.920310109853744507e-02 5.506713390350341797e-01 -3.603356331586837769e-02 -5.583443641662597656e-01 -2.305684983730316162e-01 -3.969565629959106445e-01 3.225174546241760254e-01 -2.533208727836608887e-01
1.250508055090904236e-02 -1.645047813653945923e-01 2.217795252799987793e-01 -9.129154682159423828e-02 1.966478116810321808e-02 -8.165518045425415039e-01 4.885464310646057129e-01 9.716152399778366089e-02
3.190484270453453064e-02 -5.890640616416931152e-02 5.178896337747573853e-02 7.488850504159927368e-02 2.200963497161865234e-01 -5.666519999504089355e-01 7.337703108787536621e-01 -2.815421223640441895e-01
-2.555310428142547607e-01 -1.313535124063491821e-01 -1.060959696769714355e-01 -1.596928946673870087e-02 -1.001560837030410767e-01 -6.337778568267822266e-01 7.006130814552307129e-01 -5.809073522686958313e-02
2.095440477132797241e-01 1.757484823465347290e-01 4.952915310859680176e-01 3.087107837200164795e-01 -3.086546361446380615e-01 -3.075598776340484619e-01 -4.730648547410964966e-02 -6.264894604682922363e-01
-5.312376022338867188e-01 6.153218150138854980e-01 4.107747375965118408e-01 -1.432767510414123535e-01 1.765835285186767578e-01 -2.643572986125946045e-01 2.523878403007984161e-02 -2.195408642292022705e-01
6.935980916023254395e-02 3.868780136108398438e-01 9.743179380893707275e-02 -5.461447834968566895e-01 -4.013072252273559570e-01 -5.368778109550476074e-01 2.454105168581008911e-01 -1.680359095335006714e-01
-1.114794760942459106e-01 -1.970775574445724487e-01 -2.469646185636520386e-01 5.247498154640197754e-01 -3.623537123203277588e-01 -4.948003590106964111e-01 2.852654755115509033e-01 -3.935414552688598633e-01
-2.459285110235214233e-01 3.616831898689270020e-01 -2.233621925115585327e-01 5.497786030173301697e-02 -5.050050020217895508e-01 -6.880294084548950195e-01 -4.768077284097671509e-02 1.584400981664657593e-01
2.609744369983673096e-01 1.340937167406082153e-01 -4.241217076778411865e-01 2.255817651748657227e-01 -1.081121787428855896e-01 -5.000467896461486816e-01 4.084278047084808350e-01 -5.045756697654724121e-01
1.064366251230239868e-01 -2.144710719585418701e-01 -2.890250980854034424e-01 -4.280046224594116211e-01 -3.623185679316520691e-02 -5.096775889396667480e-01 2.312945127487182617e-01 -6.011396050453186035e-01
-2.940695583820343018e-01 -9.864590829238295555e-04 -1.894730031490325928e-01 -2.361897081136703491e-01 3.636434674263000488e-01 -4.437226355075836182e-01 -2.255006134510040283e-01 -6.647251248359680176e-01
-3.501963913440704346e-01 2.041425704956054688e-01 4.476896300911903381e-02 -5.315845087170600891e-02 6.236168742179870605e-01 -4.965704083442687988e-01 -3.018850386142730713e-01 -3.228677809238433838e-01
-2.956497967243194580e-01 5.791456103324890137e-01 1.765341460704803467e-01 2.506021261215209961e-01 2.525100111961364746e-01 -1.732896864414215088e-01 3.467070162296295166e-01 -5.188636779785156250e-01
-4.653676748275756836e-01 -5.760471150279045105e-02 -7.151590287685394287e-02 1.536693307571113110e-03 2.313981801271438599e-01 -2.570901513099670410e-01 7.158863544464111328e-02 -8.063699007034301758e-01
-4.566550720483064651e-03 3.003683499991893768e-02 2.112214267253875732e-02 -8.288453519344329834e-02 2.105049788951873779e-01 -6.958355903625488281e-01 6.806321144104003906e-01 -1.193111762404441833e-03
-3.996477127075195312e-01 8.160003460943698883e-03 6.617090106010437012e-01 -3.174866437911987305e-01 1.456932276487350464e-01 -4.404122531414031982e-01 -1.689602434635162354e-01 -2.404614984989166260e-01
-5.176319479942321777e-01 -1.326086837798357010e-02 3.274516463279724121e-01 4.553127586841583252e-01 -1.322892904281616211e-01 -4.819110631942749023e-01 4.092723131179809570e-01 1.022056955844163895e-02
-2.000706084072589874e-02 5.305020809173583984e-01 -2.209155112504959106e-01 -3.800064027309417725e-01 -4.777462184429168701e-01 -5.053374171257019043e-01 1.379798948764801025e-01 -1.493749469518661499e-01
1.774511784315109253e-01 2.500031292438507080e-01 -3.415683209896087646e-01 -1.239412352442741394e-01 -2.953830063343048096e-01 -8.221120834350585938e-01 -9.665673226118087769e-02 -3.895098716020584106e-02
1.071155071258544922e-01 1.954129636287689209e-01 2.553622126579284668e-01 -1.853012889623641968e-01 5.373736619949340820e-01 -6.563184857368469238e-01 3.571489453315734863e-01 6.093922257423400879e-02
5.626868456602096558e-02 -1.710069328546524048e-01 1.389010846614837646e-01 4.588785469532012939e-01 2.194202840328216553e-01 -6.403374671936035156e-01 4.599385857582092285e-01 -2.607809305191040039e-01
-2.570771276950836182e-01 2.666662335395812988e-01 -3.065353631973266602e-01 -8.340144902467727661e-02 6.322738528251647949e-01 -5.575748682022094727e-01 -4.229616746306419373e-02 -2.223324775695800781e-01
4.440702199935913086e-01 1.504400074481964111e-01 2.405579667538404465e-03 1.075433790683746338e-01 1.300905644893646240e-01 -3.945353925228118896e-01 2.852707207202911377e-01 -7.173819541931152344e-01
-1.194970756769180298e-01 4.261718988418579102e-01 1.886022239923477173e-01 -3.892085552215576172e-01 -5.712233185768127441e-01 -3.885026872158050537e-01 -1.008476875722408295e-02 -3.737807869911193848e-01
-4.590629041194915771e-01 -1.785595268011093140e-01 4.603131413459777832e-01 -8.321411907672882080e-02 2.986978590488433838e-01 -6.616836190223693848e-01 9.532887488603591919e-02 -4.931328445672988892e-02
2.309425622224807739e-01 1.848402172327041626e-01 6.129418015480041504e-01 1.387306898832321167e-01 -3.719585537910461426e-01 -5.240446329116821289e-01 3.170108497142791748e-01 -6.390643864870071411e-02
3.110434710979461670e-01 -2.300376594066619873e-01 3.078532218933105469e-01 3.929315209388732910e-01 -8.536505699157714844e-02 -5.546927452087402344e-01 2.820962965488433838e-01 -4.545505642890930176e-01
-5.141871571540832520e-01 -1.752144453348591924e-04 -3.243133798241615295e-02 1.185166612267494202e-01 -4.225704818964004517e-03 -1.705440431833267212e-01 3.832519054412841797e-01 -7.379215359687805176e-01
3.386954367160797119e-01 2.300389707088470459e-01 -2.788648903369903564e-01 -4.190870001912117004e-02 -2.230093479156494141e-01 -8.122154474258422852e-01 -1.938994526863098145e-01 -7.629743963479995728e-02
-4.462466239929199219e-01 -7.413272745907306671e-03 1.515225023031234741e-01 -2.802609801292419434e-01 -6.045424938201904297e-01 -5.625752210617065430e-01 1.004500463604927063e-01 -8.515454828739166260e-02
-3.896186593919992447e-03 2.868554294109344482e-01 5.392435193061828613e-01 -3.762326389551162720e-02 -3.959147334098815918e-01 -2.841468453407287598e-01 5.500147938728332520e-01 -2.923964858055114746e-01
1.554051041603088379e-02 -5.475330725312232971e-02 3.130893707275390625e-01 -2.424355596303939819e-01 2.969527244567871094e-01 -7.304341197013854980e-01 4.638743400573730469e-01 5.537324771285057068e-02
-6.069621443748474121e-01 -4.981655254960060120e-02 2.500100731849670410e-01 1.488835513591766357e-01 2.169212847948074341e-01 -6.893488168716430664e-01 1.214209347963333130e-01 8.628054708242416382e-02
-1.980464458465576172e-01 -1.271249204874038696e-01 4.713556170463562012e-02 7.203267216682434082e-01 -1.465725153684616089e-01 -5.287065505981445312e-01 -2.075795233249664307e-01 -2.818174064159393311e-01
-9.522028267383575439e-02 -1.478095650672912598e-01 5.015920996665954590e-01 -1.362671256065368652e-01 1.403443980962038040e-02 -7.646592259407043457e-01 3.376162350177764893e-01 6.062464322894811630e-03
-2.553152143955230713e-01 4.385880231857299805e-01 2.625864744186401367e-01 1.907923817634582520e-01 -6.423916220664978027e-01 -3.492938280105590820e-01 3.000037670135498047e-01 -1.114707142114639282e-01
4.471157491207122803e-01 2.204435504972934723e-02 7.714492082595825195e-02 2.550105154514312744e-01 2.383898794651031494e-01 -4.822244048118591309e-01 3.068402111530303955e-01 -5.874510407447814941e-01
-7.062222808599472046e-02 -5.067036151885986328e-01 1.628404110670089722e-01 -2.007665112614631653e-02 1.055662557482719421e-01 -6.054348945617675781e-01 2.812296450138092041e-01 -5.045376420021057129e-01
-1.645226031541824341e-01 5.411085486412048340e-01 3.144474625587463379e-01 6.133994832634925842e-02 -4.488660097122192383e-01 -2.722905278205871582e-01 5.059922933578491211e-01 -2.141097187995910645e-01
2.981286048889160156e-01 -3.875742107629776001e-02 -2.290776669979095459e-01 3.894491493701934814e-01 1.909283399581909180e-01 -6.022475361824035645e-01 3.133370280265808105e-01 -4.562172889709472656e-01
-5.332098603248596191e-01 6.680298596620559692e-02 3.644619882106781006e-01 4.417549371719360352e-01 -2.225833386182785034e-02 -4.056282937526702881e-01 4.498950541019439697e-01 -1.257366985082626343e-01
1.380025446414947510e-01 6.581899523735046387e-01 3.214583396911621094e-01 -2.897794842720031738e-01 -1.384197771549224854e-01 -3.033119738101959229e-01 -1.431184113025665283e-01 -4.783226251602172852e-01
-2.166772633790969849e-01 2.727087438106536865e-01 8.116034418344497681e-02 2.788574099540710449e-01 2.417443841695785522e-01 -6.779534220695495605e-01 4.765981435775756836e-01 2.216423004865646362e-01
-1.620011180639266968e-01 4.932686686515808105e-01 -3.143417835235595703e-01 5.494705438613891602e-01 2.225163206458091736e-02 -3.982555270195007324e-01 3.564001917839050293e-01 -2.087805122137069702e-01
-7.181840538978576660e-01 -3.569293394684791565e-02 -3.676858544349670410e-01 1.428606212139129639e-01 4.987483844161033630e-02 -4.298751652240753174e-01 -6.267864257097244263e-02 -3.689537048339843750e-01
1.962199807167053223e-01 3.936642706394195557e-01 5.530920252203941345e-02 4.213749766349792480e-01 2.709671854972839355e-01 -2.694974541664123535e-01 3.161421120166778564e-01 -6.163700819015502930e-01
2.051775604486465454e-01 1.194006130099296570e-01 3.326570391654968262e-01 -1.366853415966033936e-01 6.573923230171203613e-01 -5.698165297508239746e-01 -3.440025076270103455e-02 -2.371986657381057739e-01
-2.023122012615203857e-01 -4.835883080959320068e-01 -2.794637344777584076e-02 -4.057342410087585449e-01 -3.540295874699950218e-03 -6.615614891052246094e-01 1.277836859226226807e-01 -3.252782821655273438e-01
-5.294342041015625000e-01 5.474172160029411316e-02 9.272836893796920776e-02 2.352142632007598877e-01 5.901623889803886414e-02 -7.320643067359924316e-01 3.362361788749694824e-01 1.796273514628410339e-02
2.833590209484100342e-01 2.549501359462738037e-01 -2.582026422023773193e-01 -4.770440608263015747e-02 -3.064982891082763672e-01 -8.143867254257202148e-01 -1.590607017278671265e-01 -5.741521343588829041e-02
1.187701225280761719e-01 2.544425129890441895e-01 4.446135759353637695e-01 -3.540226221084594727e-01 -1.532941907644271851e-01 -5.470731854438781738e-01 5.229168534278869629e-01 -4.369474202394485474e-02
2.225514501333236694e-01 2.011594921350479126e-01 -2.873995602130889893e-01 -1.691501587629318237e-02 1.244458742439746857e-02 -8.980425596237182617e-01 1.710736006498336792e-02 1.421023458242416382e-01
-6.437465548515319824e-02 2.427484691143035889e-01 1.560121327638626099e-01 -2.640496790409088135e-01 2.161297798156738281e-01 -5.998739600181579590e-01 6.528591513633728027e-01 -1.004048511385917664e-01
-4.002380669116973877e-01 4.972102940082550049e-01 2.986588478088378906e-01 1.837397217750549316e-01 -4.823734462261199951e-01 -2.059680819511413574e-01 3.862597942352294922e-01 -2.129091471433639526e-01
-6.442872285842895508e-01 1.375102698802947998e-01 4.295774400234222412e-01 1.957860291004180908e-01 7.918704301118850708e-02 -5.302780270576477051e-01 2.108768373727798462e-01 1.057429462671279907e-01
-4.301369488239288330e-01 1.182834580540657043e-01 2.771077454090118408e-01 -2.856755256652832031e-01 -5.787089467048645020e-01 -4.296810030937194824e-01 -1.226265281438827515e-01 -3.286715447902679443e-01
-4.795206189155578613e-01 2.303028106689453125e-01 -2.633314430713653564e-01 2.497112900018692017e-01 1.775664538145065308e-01 -2.170360684394836426e-01 3.013411462306976318e-01 -6.448878049850463867e-01
-3.108793497085571289e-01 -9.099625051021575928e-02 7.805826142430305481e-03 -4.833670705556869507e-02 -6.906619668006896973e-02 -6.256622076034545898e-01 7.034411430358886719e-01 -4.029272496700286865e-02
-9.306980296969413757e-03 2.351237088441848755e-01 5.471352338790893555e-01 1.167965978384017944e-01 -2.327462732791900635e-01 -5.154923796653747559e-01 5.582387447357177734e-01 -9.898293763399124146e-03
3.195785880088806152e-01 1.593329906463623047e-01 4.395175278186798096e-01 2.838024497032165527e-01 -1.949522495269775391e-01 -2.433789223432540894e-01 1.631229743361473083e-02 -7.079952955245971680e-01
-5.467244610190391541e-02 2.036433517932891846e-01 3.834677860140800476e-02 -7.402219176292419434e-01 -3.281693160533905029e-02 -4.211727380752563477e-01 2.615445256233215332e-01 -3.990895748138427734e-01
-1.565007567405700684e-01 4.004935324192047119e-01 2.747320570051670074e-02 -2.477448619902133942e-02 -5.345000028610229492e-01 -6.983215808868408203e-01 -1.846936196088790894e-01 7.930281758308410645e-02
2.726506292819976807e-01 2.598590254783630371e-01 -2.916825115680694580e-01 -8.602751046419143677e-02 -2.087750881910324097e-01 -8.360169529914855957e-01 -1.493265777826309204e-01 -2.907968498766422272e-02
1.187095567584037781e-01 7.263963222503662109e-01 4.836185872554779053e-01 -6.946975737810134888e-02 -9.594210237264633179e-02 -2.420304715633392334e-01 -8.035835623741149902e-02 -3.811855614185333252e-01
1.015193238854408264e-01 9.311693906784057617e-02 -9.254913777112960815e-02 5.295358896255493164e-01 1.248859837651252747e-01 -4.607571065425872803e-01 -6.580934673547744751e-02 -6.781039237976074219e-01
-6.006177067756652832e-01 4.784114658832550049e-01 -3.095409572124481201e-01 9.903359413146972656e-02 3.562998399138450623e-02 -3.730395138263702393e-01 3.938368856906890869e-01 -9.603164345026016235e-02
-1.025740951299667358e-01 4.587595164775848389e-01 -3.885982632637023926e-01 -2.108194380998611450e-01 -1.603218019008636475e-01 -7.360140085220336914e-01 5.470577254891395569e-02 1.146839484572410583e-01
2.827603518962860107e-01 2.809000015258789062e-01 5.298104286193847656e-01 3.971063494682312012e-01 -2.213375419378280640e-01 -2.956574559211730957e-01 1.726066693663597107e-02 -5.157980322837829590e-01
2.399351149797439575e-01 1.590604484081268311e-01 -2.199257761240005493e-01 7.849388755857944489e-03 -1.636944524943828583e-02 -9.068748950958251953e-01 -1.954353004693984985e-01 8.841435611248016357e-02
-2.910214662551879883e-01 7.698699235916137695e-01 3.031908869743347168e-01 -5.423769727349281311e-02 2.325705885887145996e-01 -1.221173629164695740e-01 6.298436969518661499e-02 -3.934102952480316162e-01
-4.902748763561248779e-01 9.427891671657562256e-02 -5.946155264973640442e-02 6.232010126113891602e-01 1.517291218042373657e-01 -4.375879764556884766e-01 -3.440161794424057007e-02 -3.783363103866577148e-01
9.147495776414871216e-02 3.316591680049896240e-02 -8.712839335203170776e-02 5.878919959068298340e-01 1.925641000270843506e-01 -5.507514476776123047e-01 -2.542695030570030212e-02 -5.443063378334045410e-01
-2.823264002799987793e-01 -1.866277605295181274e-01 7.808583229780197144e-02 -7.093298435211181641e-02 7.688635960221290588e-03 -6.496093273162841797e-01 6.292249560356140137e-01 -2.373983860015869141e-01
-1.421682983636856079e-01 -3.485255241394042969e-01 -2.425835654139518738e-02 4.558840990066528320e-01 -2.583930194377899170e-01 -5.076052546501159668e-01 1.591032147407531738e-01 -5.478645563125610352e-01
-5.834953784942626953e-01 -1.017053425312042236e-01 -2.635611891746520996e-01 2.003831118345260620e-01 1.665343791246414185e-01 -7.102847695350646973e-01 1.694552414119243622e-02 8.394098281860351562e-02
4.294607043266296387e-01 1.169394776225090027e-01 4.466941654682159424e-01 2.067430913448333740e-01 -3.000863492488861084e-01 -5.372302532196044922e-01 -1.200278103351593018e-01 -4.080875813961029053e-01
-1.481572091579437256e-01 -1.709166318178176880e-01 3.488687276840209961e-01 6.692015528678894043e-01 -2.228790670633316040e-01 -4.737535119056701660e-01 2.103188186883926392e-01 -2.468712478876113892e-01
-5.589537620544433594e-01 5.242799520492553711e-01 3.990343213081359863e-01 1.297563165426254272e-01 -2.066142410039901733e-01 -1.115536317229270935e-01 3.043332397937774658e-01 -2.981337904930114746e-01
1.640654206275939941e-01 3.614540398120880127e-01 5.565229058265686035e-01 2.374359965324401855e-01 -9.766397625207901001e-02 -1.557108908891677856e-01 1.151955351233482361e-01 -6.551988720893859863e-01
-2.902678549289703369e-01 4.351244568824768066e-01 1.934351921081542969e-01 -5.594016313552856445e-01 1.701964586973190308e-01 -4.608579277992248535e-01 3.066690862178802490e-01 -2.016464322805404663e-01
-3.428983092308044434e-01 7.000011205673217773e-01 4.884851574897766113e-01 -1.570758968591690063e-01 1.953883096575737000e-03 -2.364127188920974731e-01 -1.715268045663833618e-01 -2.093141525983810425e-01
-1.710555106401443481e-01 2.545385658740997314e-01 -1.747355312108993530e-01 1.021702364087104797e-01 4.413194954395294189e-01 -2.943221628665924072e-01 4.500266909599304199e-01 -6.173058152198791504e-01
1.033318638801574707e-01 4.808867871761322021e-01 -1.236477494239807129e-01 -5.181242227554321289e-01 -1.482509821653366089e-02 -6.770334839820861816e-01 1.232167631387710571e-01 2.350556105375289917e-02
1.945109479129314423e-02 3.720177710056304932e-01 -3.984474539756774902e-01 -4.053772091865539551e-01 -1.315502077341079712e-01 -7.161581516265869141e-01 8.600670844316482544e-02 -2.340766042470932007e-02
4.025194346904754639e-01 3.607739210128784180e-01 2.824233174324035645e-01 1.560013890266418457e-01 -8.177758753299713135e-02 -3.015690147876739502e-01 5.877052992582321167e-02 -7.089681029319763184e-01
-2.004701197147369385e-01 -3.033648431301116943e-01 -4.162983000278472900e-01 8.188303560018539429e-02 2.392969839274883270e-02 -7.546533346176147461e-01 3.427109718322753906e-01 -1.573030278086662292e-02
-5.697873234748840332e-01 8.518317341804504395e-02 -3.543753325939178467e-01 3.239956200122833252e-01 -2.641638219356536865e-01 -4.327528178691864014e-01 3.665924072265625000e-01 -2.146712094545364380e-01
-2.800458371639251709e-01 4.627109766006469727e-01 4.987078607082366943e-01 6.968001276254653931e-02 6.387786567211151123e-02 -5.055561065673828125e-01 -3.916112184524536133e-01 -2.021916210651397705e-01
-1.948242485523223877e-01 7.328295707702636719e-01 1.564925163984298706e-01 2.648178040981292725e-01 3.079290986061096191e-01 -2.017367482185363770e-01 2.319285124540328979e-01 -3.756025433540344238e-01
3.086094260215759277e-01 -1.556045562028884888e-01 1.643354147672653198e-01 -1.660643815994262695e-01 4.520142078399658203e-01 -6.432570219039916992e-01 5.240263789892196655e-02 -4.529036879539489746e-01
-5.192258358001708984e-01 -1.600564122200012207e-01 5.654330253601074219e-01 -8.727326989173889160e-03 2.443462610244750977e-01 -5.188685059547424316e-01 -1.986375451087951660e-01 -1.288771033287048340e-01
-3.590232729911804199e-01 3.435692489147186279e-01 -3.811379969120025635e-01 2.577010691165924072e-01 3.278818214312195778e-03 -5.476593375205993652e-01 4.902531504631042480e-01 3.311847522854804993e-02
-1.682839393615722656e-01 4.839705526828765869e-01 -1.642279773950576782e-01 7.965102791786193848e-02 -3.245904743671417236e-01 -6.470528841018676758e-01 -4.242725968360900879e-01 9.719748049974441528e-03
3.888130784034729004e-01 2.064988613128662109e-01 3.900178670883178711e-01 -1.660263836383819580e-01 4.429573118686676025e-01 -5.200512409210205078e-01 -1.675910055637359619e-01 -3.629774749279022217e-01
3.681395947933197021e-01 -1.443720608949661255e-01 2.121389955282211304e-01 -1.281348019838333130e-01 4.989802241325378418e-01 -5.924956798553466797e-01 1.419973522424697876e-01 -4.025081694126129150e-01
-5.642597079277038574e-01 -9.203273057937622070e-02 1.730108559131622314e-01 -4.194845259189605713e-02 2.881927788257598877e-01 -6.914018988609313965e-01 2.575707733631134033e-01 1.183811202645301819e-01
-1.042596027255058289e-01 1.107277572154998779e-01 1.719801872968673706e-01 1.318960934877395630e-01 2.726019620895385742e-01 -7.542815804481506348e-01 5.101718902587890625e-01 1.623811870813369751e-01
-6.655450463294982910e-01 3.263711035251617432e-01 -3.111326396465301514e-01 1.464773714542388916e-01 -7.722553610801696777e-02 -4.016930162906646729e-01 4.061299860477447510e-01 -3.158821025863289833e-03
-3.175518214702606201e-01 -6.936893798410892487e-03 1.641398817300796509e-01 6.538540124893188477e-01 1.034946963191032410e-01 -6.420837640762329102e-01 -1.233295947313308716e-01 -8.032981306314468384e-02
-1.977492868900299072e-01 -6.072999536991119385e-02 1.518144905567169189e-01 1.685910373926162720e-01 1.943387687206268311e-01 -7.937209606170654297e-01 4.825598597526550293e-01 7.149947434663772583e-02
9.023177623748779297e-02 3.106434643268585205e-01 2.232488095760345459e-01 -2.617079615592956543e-01 2.487061023712158203e-01 -5.941222906112670898e-01 5.966665744781494141e-01 -7.861789315938949585e-02
2.310737669467926025e-01 3.815153837203979492e-01 -2.477363944053649902e-01 -2.018393762409687042e-02 3.337300568819046021e-02 -8.497858047485351562e-01 -6.184086576104164124e-02 1.104360893368721008e-01
-4.398999214172363281e-01 5.648515820503234863e-01 -3.165814876556396484e-01 3.312337026000022888e-02 2.316790670156478882e-01 -4.683921039104461670e-01 3.097577691078186035e-01 -1.307420134544372559e-01
-1.354538202285766602e-01 -1.640875190496444702e-01 -3.958212733268737793e-01 3.370481133460998535e-01 2.026246115565299988e-02 -6.917856931686401367e-01 4.369404911994934082e-01 -1.206500455737113953e-01
-2.100134491920471191e-01 -3.457878828048706055e-01 -4.048903658986091614e-02 -4.486144781112670898e-01 1.566316485404968262e-01 -5.798377394676208496e-01 1.834326237440109253e-01 -4.889150857925415039e-01
-2.606051228940486908e-02 -4.000568389892578125e-02 1.032932400703430176e-01 -9.384686127305030823e-03 2.517455220222473145e-01 -5.790123343467712402e-01 7.307700514793395996e-01 -2.330383807420730591e-01
5.775052905082702637e-01 2.241905927658081055e-01 2.461276203393936157e-02 1.973575353622436523e-01 -9.139582514762878418e-02 -4.614407122135162354e-01 3.830943405628204346e-01 -4.567587673664093018e-01
-4.097671508789062500e-01 2.493592351675033569e-02 4.110043048858642578e-01 9.195107221603393555e-02 1.899439990520477295e-01 -3.273376524448394775e-01 1.432974636554718018e-01 -7.002334594726562500e-01
-1.970880664885044098e-03 3.015526235103607178e-01 1.668633520603179932e-01 -6.927160918712615967e-02 4.417577087879180908e-01 -6.355515122413635254e-01 5.222739577293395996e-01 6.763654947280883789e-02
1.935930103063583374e-01 3.835411369800567627e-01 3.183099627494812012e-01 4.825671017169952393e-01 -5.815830081701278687e-03 -2.506156265735626221e-01 2.272657752037048340e-01 -6.055856347084045410e-01
-1.253800541162490845e-01 3.461351394653320312e-01 7.433326542377471924e-02 -3.927435576915740967e-01 -6.157127618789672852e-01 -4.780285358428955078e-01 -4.302014783024787903e-02 -3.085986375808715820e-01
-3.202017545700073242e-01 -3.404691815376281738e-02 4.101857542991638184e-01 5.630599334836006165e-02 -9.112787246704101562e-02 -7.299557924270629883e-01 4.250123798847198486e-01 5.579870194196701050e-02
1.695275753736495972e-01 -3.548603877425193787e-02 -2.737762592732906342e-02 -1.051450613886117935e-02 7.671677321195602417e-02 -3.481692373752593994e-01 3.567616641521453857e-01 -8.454318046569824219e-01
-3.580477237701416016e-01 3.139609470963478088e-02 -5.340669155120849609e-01 9.363368898630142212e-02 2.298390120267868042e-01 -5.295490622520446777e-01 3.199366629123687744e-01 -3.757842481136322021e-01
-1.256476044654846191e-01 -2.737903296947479248e-01 1.185134202241897583e-01 -2.073604613542556763e-01 -4.871783778071403503e-02 -6.643317937850952148e-01 5.597906708717346191e-01 -3.084346950054168701e-01
-5.154203251004219055e-02 1.863371282815933228e-01 1.264439225196838379e-01 -6.962828636169433594e-01 -1.591417789459228516e-01 -4.787794351577758789e-01 3.366012275218963623e-01 -3.065416216850280762e-01
3.260467648506164551e-01 3.691180422902107239e-02 5.832836627960205078e-01 1.625459641218185425e-01 -3.725134134292602539e-01 -5.561166405677795410e-01 -1.301252692937850952e-01 -2.464255243539810181e-01
-2.947440445423126221e-01 3.486494421958923340e-01 -2.769121527671813965e-01 3.708190023899078369e-01 -1.818518638610839844e-01 -2.251891344785690308e-01 -7.555514574050903320e-02 -6.984937787055969238e-01
-5.427570343017578125e-01 1.368886884301900864e-02 2.065543532371520996e-01 2.490395158529281616e-01 2.820869386196136475e-01 -2.980580925941467285e-01 -2.426172047853469849e-01 -6.109558939933776855e-01
-1.930368989706039429e-01 -2.547683119773864746e-01 2.708657085895538330e-01 5.043131113052368164e-01 -2.100875675678253174e-01 -6.306985616683959961e-01 3.570338785648345947e-01 -2.718801051378250122e-02
-3.377282023429870605e-01 2.897651195526123047e-01 -2.854229509830474854e-01 5.645759105682373047e-01 1.426593512296676636e-01 -4.488551616668701172e-01 -1.679864823818206787e-01 -3.895145654678344727e-01
3.579569458961486816e-01 -5.502973124384880066e-02 3.957540392875671387e-01 -2.140287160873413086e-01 4.753161072731018066e-01 -5.496327280998229980e-01 -3.833629935979843140e-02 -3.700238466262817383e-01
-1.126537472009658813e-02 3.738338947296142578e-01 1.835209876298904419e-01 1.813327819108963013e-01 2.743755280971527100e-01 -1.690363734960556030e-01 5.241083502769470215e-01 -6.442165374755859375e-01
-5.895714163780212402e-01 -9.680511802434921265e-02 8.521232753992080688e-02 3.586092889308929443e-01 2.136071920394897461e-01 -3.047905862331390381e-01 1.874841935932636261e-02 -6.068736314773559570e-01
3.380184173583984375e-01 3.064222037792205811e-01 5.576356053352355957e-01 1.907063722610473633e-01 3.449666202068328857e-01 -5.056397914886474609e-01 -5.842127650976181030e-02 -2.577520608901977539e-01
-5.445705056190490723e-01 9.582664817571640015e-02 -4.552595019340515137e-01 1.694463193416595459e-02 2.038779109716415405e-02 -3.978163897991180420e-01 3.047692477703094482e-01 -4.849269390106201172e-01
-2.639597356319427490e-01 -5.135794728994369507e-02 -4.613574445247650146e-01 -1.939831674098968506e-01 -7.827681303024291992e-02 -5.398547053337097168e-01 2.824586033821105957e-01 -5.475894212722778320e-01
1.677979528903961182e-01 3.297035098075866699e-01 6.857894659042358398e-01 7.592714577913284302e-02 2.509235739707946777e-01 -4.335919022560119629e-01 -1.990809291601181030e-01 -3.105953633785247803e-01
-9.742382913827896118e-02 2.887079715728759766e-01 -2.265244871377944946e-01 -7.038068771362304688e-01 -1.293876767158508301e-01 -4.692502617835998535e-01 -2.184116467833518982e-02 -3.508345782756805420e-01
-2.033993154764175415e-01 2.536059319972991943e-01 -4.256104230880737305e-01 -1.333120167255401611e-01 -1.716066896915435791e-01 -8.017575144767761230e-01 -6.439305841922760010e-02 1.377904564142227173e-01
-1.272400002926588058e-02 2.815702259540557861e-01 -4.148641526699066162e-01 -3.356057107448577881e-01 -2.522960901260375977e-01 -7.500016689300537109e-01 9.780073165893554688e-02 9.588141925632953644e-03
5.238076299428939819e-02 4.186635613441467285e-01 3.057380914688110352e-01 5.966559648513793945e-01 -2.715596258640289307e-01 -2.871203124523162842e-01 1.540680229663848877e-01 -4.388431906700134277e-01
-2.209169417619705200e-01 4.418503940105438232e-01 -1.193438544869422913e-01 7.180249094963073730e-01 7.033285219222307205e-04 -3.433865308761596680e-01 1.019938588142395020e-01 -3.127995729446411133e-01
9.888952597975730896e-03 3.333397805690765381e-01 -2.655518054962158203e-01 -4.798183143138885498e-01 -1.319262534379959106e-01 -7.537597417831420898e-01 -4.657275974750518799e-02 1.777524128556251526e-02
-3.757214173674583435e-02 8.848258107900619507e-02 -2.878921031951904297e-01 -2.964948117733001709e-01 2.946648895740509033e-01 -5.116871595382690430e-01 -3.491972386837005615e-01 -5.910820960998535156e-01
3.611551597714424133e-02 5.291679501533508301e-01 -6.138899177312850952e-02 -9.318090230226516724e-02 -4.090315997600555420e-01 -6.456243395805358887e-01 -3.443503677845001221e-01 -5.925237387418746948e-02
-1.102018430829048157e-01 5.069806426763534546e-02 8.292228728532791138e-02 8.204325288534164429e-02 7.385817170143127441e-02 -7.255623340606689453e-01 6.566987037658691406e-01 9.235326945781707764e-02
-7.180105149745941162e-02 -1.007000133395195007e-01 7.676663994789123535e-02 2.458011209964752197e-01 1.959057301282882690e-01 -4.631383419036865234e-01 6.161828637123107910e-01 -5.346354842185974121e-01
-4.122994542121887207e-01 -3.651978448033332825e-02 2.311119250953197479e-02 5.616975948214530945e-02 8.791423588991165161e-02 -1.861053109169006348e-01 -3.076469339430332184e-02 -8.841243386268615723e-01
-7.282407283782958984e-01 1.723453998565673828e-01 -2.599944174289703369e-02 -3.055079467594623566e-02 3.177233636379241943e-01 -4.552270770072937012e-01 3.607805967330932617e-01 -3.289791522547602654e-03
8.845361322164535522e-02 3.591701686382293701e-01 3.541892766952514648e-01 -1.908944733440876007e-02 -1.737140119075775146e-01 -4.082563221454620361e-01 7.073342204093933105e-01 -2.004664391279220581e-01
-1.872613877058029175e-01 5.394691824913024902e-01 1.178959663957357407e-02 3.169054687023162842e-01 -5.449537932872772217e-02 -1.156065389513969421e-01 1.322806179523468018e-01 -7.345102429389953613e-01
2.655095160007476807e-01 2.696716785430908203e-01 6.492949128150939941e-01 2.799672186374664307e-01 -1.321975886821746826e-01 -3.917140364646911621e-01 9.945704787969589233e-02 -4.195339083671569824e-01
-5.055456757545471191e-01 -2.372232452034950256e-02 7.175217382609844208e-03 1.844830960035324097e-01 1.824590414762496948e-01 -7.033994793891906738e-01 4.241339266300201416e-01 4.270706698298454285e-02
-4.272975325584411621e-01 -1.086354181170463562e-01 -3.646931648254394531e-01 -1.787490993738174438e-01 4.645954817533493042e-02 -4.286272525787353516e-01 4.353528320789337158e-01 -5.150252580642700195e-01
-4.221226572990417480e-01 2.007943838834762573e-01 3.372415900230407715e-01 -1.527874916791915894e-01 8.874358236789703369e-02 -5.876845717430114746e-01 -3.542468845844268799e-01 -4.070366621017456055e-01
-1.177998110651969910e-01 7.409244775772094727e-02 3.133202791213989258e-01 -4.038153290748596191e-01 -6.093765497207641602e-01 -4.284913241863250732e-01 -4.404218867421150208e-03 -4.055036604404449463e-01
-4.021095857024192810e-02 3.646700680255889893e-01 -1.960381269454956055e-01 -1.362223327159881592e-01 -2.965907156467437744e-01 -8.298559188842773438e-01 -1.088916882872581482e-01 1.411628723144531250e-01
3.744872510433197021e-01 3.614699244499206543e-01 -2.030623853206634521e-01 -1.850083842873573303e-02 -3.862295150756835938e-01 -6.982707381248474121e-01 2.083178311586380005e-01 -8.585219085216522217e-02
4.112808108329772949e-01 5.298054218292236328e-01 3.292459547519683838e-01 2.466399222612380981e-01 -1.788178086280822754e-01 -3.245863020420074463e-01 2.044358253479003906e-01 -4.492149353027343750e-01
4.638567566871643066e-02 4.242960214614868164e-01 -3.873978555202484131e-01 -8.050364255905151367e-02 -1.694370061159133911e-02 -7.924154400825500488e-01 -1.521027088165283203e-01 9.959377348423004150e-02
-2.760280668735504150e-02 3.522344529628753662e-01 -2.068364918231964111e-01 5.557467341423034668e-01 1.225736960768699646e-01 -5.823761224746704102e-01 3.090679943561553955e-01 -2.717060148715972900e-01
-3.216119855642318726e-02 6.499162316322326660e-02 2.069053947925567627e-01 -1.397584378719329834e-01 2.542534172534942627e-01 -7.420961856842041016e-01 5.528053045272827148e-01 1.070250645279884338e-01
-6.372234970331192017e-02 4.406622052192687988e-01 -1.364374160766601562e-01 -4.446555674076080322e-02 -4.787116646766662598e-01 -7.238563895225524902e-01 -1.228602305054664612e-01 1.137386262416839600e-01
5.057877898216247559e-01 9.283889085054397583e-02 3.361769914627075195e-01 6.642536818981170654e-02 -3.444741666316986084e-01 -5.448625087738037109e-01 -1.426045149564743042e-01 -4.269179105758666992e-01
-9.474821388721466064e-02 4.039127528667449951e-01 -2.105870284140110016e-03 -4.363155364990234375e-01 -5.402080416679382324e-01 -4.782832562923431396e-01 2.490340620279312134e-01 -2.343161255121231079e-01
-4.067890644073486328e-01 4.281474053859710693e-01 2.816644906997680664e-01 1.378978043794631958e-01 -5.327306985855102539e-01 -1.975559145212173462e-01 4.205466806888580322e-01 -2.305901497602462769e-01
-1.319588422775268555e-01 -9.009728580713272095e-02 4.501332640647888184e-01 5.627236366271972656e-01 -2.734713852405548096e-01 -5.400141477584838867e-01 2.915190756320953369e-01 -6.169581413269042969e-02
7.659655064344406128e-02 3.685670197010040283e-01 6.901549547910690308e-02 -1.546315997838973999e-01 -1.344485878944396973e-01 -9.610962867736816406e-02 3.908623754978179932e-01 -8.059345483779907227e-01
-3.370938897132873535e-01 -2.195570915937423706e-01 -2.137651890516281128e-01 2.763533592224121094e-01 6.837082654237747192e-02 -6.446312665939331055e-01 4.853225946426391602e-01 -2.456290423870086670e-01
1.580964624881744385e-01 -1.002380251884460449e-01 4.715280830860137939e-01 2.401023209095001221e-01 1.493626534938812256e-01 -5.995403528213500977e-01 5.095773339271545410e-01 -2.086697220802307129e-01
-2.531953752040863037e-01 -2.971243560314178467e-01 -1.821726411581039429e-01 -5.714341998100280762e-02 3.375259339809417725e-01 -6.763429641723632812e-01 4.183266162872314453e-01 -2.545516788959503174e-01
-5.572541356086730957e-01 -1.653947383165359497e-01 -1.588093340396881104e-01 -1.579306423664093018e-01 2.657970786094665527e-01 -4.759432673454284668e-01 3.072911500930786133e-01 -4.694167077541351318e-01
3.240361809730529785e-01 2.146110385656356812e-01 4.993738234043121338e-01 4.206748604774475098e-01 -9.407211840152740479e-02 -4.068788588047027588e-01 1.409932691603899002e-02 -4.979983568191528320e-01
1.014167740941047668e-01 1.889251321554183960e-01 -1.071458980441093445e-01 4.193684756755828857e-01 3.953018486499786377e-01 -4.642733931541442871e-01 6.342055648565292358e-02 -6.251689791679382324e-01
-4.233342707157135010e-01 -2.960640788078308105e-01 -3.884894400835037231e-02 -8.215695619583129883e-02 8.018815889954566956e-03 -5.667762160301208496e-01 3.120924234390258789e-01 -5.533301234245300293e-01
-2.072239965200424194e-01 3.216981589794158936e-01 2.423140704631805420e-01 -1.643676012754440308e-01 -5.329197645187377930e-01 -5.660165548324584961e-01 -3.641286194324493408e-01 -1.756927073001861572e-01
-1.582856178283691406e-01 5.904393792152404785e-01 4.129374027252197266e-02 4.959175288677215576e-01 -1.034311391413211823e-02 -1.591716557741165161e-01 1.542042195796966553e-01 -5.739914178848266602e-01
-3.348608016967773438e-01 5.562944412231445312e-01 3.690777420997619629e-01 -2.878429889678955078e-01 3.248348832130432129e-01 -4.675434827804565430e-01 1.811581701040267944e-01 4.898956045508384705e-02
1.034051403403282166e-01 4.200267419219017029e-02 9.752363711595535278e-02 7.162367701530456543e-01 -2.468444705009460449e-01 -5.295544266700744629e-01 -8.191645145416259766e-02 -3.420041203498840332e-01
1.943393051624298096e-02 4.307576119899749756e-01 5.290002822875976562e-01 -1.767421327531337738e-02 -4.121632874011993408e-01 -3.286202847957611084e-01 4.324294626712799072e-01 -2.627768516540527344e-01
2.528497874736785889e-01 6.221958398818969727e-01 3.449375331401824951e-01 4.042970836162567139e-01 -1.284042894840240479e-01 -3.492918908596038818e-01 9.886074811220169067e-02 -3.438538610935211182e-01
5.973010137677192688e-02 5.706853270530700684e-01 -2.717526555061340332e-01 -3.121959269046783447e-01 -4.005734324455261230e-01 -4.815271198749542236e-01 1.113097444176673889e-01 -3.077622652053833008e-01
1.475241780281066895e-02 -2.530906200408935547e-01 5.646561384201049805e-01 -7.231727987527847290e-02 -1.472822278738021851e-01 -7.208260297775268555e-01 2.647165358066558838e-01 -1.743865944445133209e-02
-5.943266153335571289e-01 4.829902648925781250e-01 -3.797521889209747314e-01 1.454795747995376587e-01 -4.212556779384613037e-02 -3.355679810047149658e-01 3.636042773723602295e-01 -3.913640603423118591e-02
-3.403187692165374756e-01 2.405422180891036987e-01 -3.951597213745117188e-01 -1.423902958631515503e-01 -1.858509331941604614e-01 -7.694154977798461914e-01 6.888487841933965683e-03 1.526706963777542114e-01
9.634260088205337524e-02 9.899192303419113159e-02 -1.698347330093383789e-01 1.121429651975631714e-01 6.311044842004776001e-02 -9.326249361038208008e-01 -1.404458135366439819e-01 2.144799232482910156e-01
-3.637139201164245605e-01 -3.235361576080322266e-01 6.730236858129501343e-02 4.371385276317596436e-01 -1.861919462680816650e-01 -6.311343312263488770e-01 3.369195759296417236e-01 -1.445821821689605713e-01
1.835963428020477295e-01 2.260627895593643188e-01 3.952096402645111084e-01 4.653931260108947754e-01 2.668121643364429474e-02 -3.077879548072814941e-01 3.201883435249328613e-01 -5.868906378746032715e-01
-2.603261768817901611e-01 3.101025223731994629e-01 2.384750694036483765e-01 -1.151506900787353516e-01 3.049249351024627686e-01 -6.023291349411010742e-01 5.554782152175903320e-01 4.001234099268913269e-02
-1.895606815814971924e-01 2.375628948211669922e-01 5.457563400268554688e-01 1.868570744991302490e-01 1.805561623768880963e-04 -4.195148646831512451e-01 -1.294815689325332642e-01 -6.181478500366210938e-01
2.592903673648834229e-01 1.408038437366485596e-01 2.617273032665252686e-01 -2.316035479307174683e-01 5.116710662841796875e-01 -7.265042066574096680e-01 2.184883877635002136e-02 2.661563828587532043e-02
-2.188029512763023376e-02 1.995964050292968750e-01 4.675338417291641235e-02 -1.848545223474502563e-01 2.252986133098602295e-01 -7.358931899070739746e-01 5.645377635955810547e-01 1.110157519578933716e-01
4.508997201919555664e-01 3.036130964756011963e-01 4.754053652286529541e-01 3.034221529960632324e-01 -1.727141588926315308e-01 -4.654552042484283447e-01 2.719917148351669312e-02 -3.731149733066558838e-01
-1.468800008296966553e-01 -1.843106001615524292e-01 -2.492637038230895996e-01 -8.842636831104755402e-03 -1.175678297877311707e-01 -3.764382302761077881e-01 7.054728269577026367e-02 -8.495531678199768066e-01
-2.213345468044281006e-01 3.539339601993560791e-01 -1.654596179723739624e-01 4.608335494995117188e-01 3.116539716720581055e-01 -4.606759548187255859e-01 -2.895397245883941650e-01 -4.391056001186370850e-01
-3.226104974746704102e-01 6.333402395248413086e-01 2.808682322502136230e-01 2.520161867141723633e-01 1.830685883760452271e-01 -2.610933184623718262e-01 4.551179707050323486e-01 -2.087758779525756836e-01
-2.880973815917968750e-01 -3.235799074172973633e-01 1.409157514572143555e-01 3.885647654533386230e-01 -2.038914561271667480e-01 -5.032984018325805664e-01 5.172976255416870117e-01 -2.810310125350952148e-01
-1.246690377593040466e-01 2.627454996109008789e-01 5.621954202651977539e-01 -3.092557191848754883e-01 -1.118108630180358887e-01 -4.101135134696960449e-01 5.236640572547912598e-01 -2.209093123674392700e-01
-2.192294001579284668e-01 1.015004962682723999e-01 -4.549110233783721924e-01 1.234867796301841736e-01 3.306700587272644043e-01 -6.737242341041564941e-01 -3.891712054610252380e-02 -3.932955563068389893e-01
3.771245777606964111e-01 6.978656351566314697e-02 -6.538999825716018677e-02 -8.297409862279891968e-02 -2.100447565317153931e-01 -3.215168118476867676e-01 -8.613056689500808716e-02 -8.287557959556579590e-01
-5.627439022064208984e-01 -4.039473459124565125e-02 4.234748482704162598e-01 1.455136239528656006e-01 2.499232292175292969e-01 -6.178964376449584961e-01 1.866360455751419067e-01 4.573526233434677124e-02
5.847186222672462463e-02 -2.254815101623535156e-01 2.326504439115524292e-01 2.585709095001220703e-02 3.302038460969924927e-02 -8.644716143608093262e-01 3.711805939674377441e-01 6.904945522546768188e-02
-3.329634368419647217e-01 -7.304912060499191284e-02 -3.204989805817604065e-02 1.080448552966117859e-02 3.657903075218200684e-01 -7.607119083404541016e-01 4.066808819770812988e-01 6.914398074150085449e-02
-6.278677284717559814e-02 6.594501137733459473e-01 8.577136695384979248e-02 -5.123363137245178223e-01 1.940340399742126465e-01 -4.577319622039794922e-01 1.960404962301254272e-01 -7.575194537639617920e-02
2.240135371685028076e-01 -1.356349438428878784e-01 3.330143094062805176e-01 -2.007298469543457031e-01 4.780689477920532227e-01 -6.182603836059570312e-01 4.050418362021446228e-02 -4.096264243125915527e-01
-6.862266659736633301e-01 5.116465091705322266e-01 1.703639328479766846e-01 2.763234376907348633e-01 -1.140794977545738220e-01 -1.132559850811958313e-01 1.844830438494682312e-02 -3.684438467025756836e-01
-3.446989133954048157e-02 4.558275640010833740e-01 1.969203911721706390e-02 1.104367971420288086e-01 -6.370157003402709961e-01 -5.517477393150329590e-01 2.609657645225524902e-01 -1.146298926323652267e-02
-2.816495597362518311e-01 7.254299521446228027e-02 -3.403005301952362061e-01 4.739792048931121826e-01 -1.133906841278076172e-01 -5.212991237640380859e-01 3.971623182296752930e-01 -3.641460239887237549e-01
-1.365233510732650757e-01 2.074513286352157593e-01 3.820974379777908325e-02 -1.637214869260787964e-01 4.905765652656555176e-01 -5.548583865165710449e-01 -5.122013688087463379e-01 -3.149245977401733398e-01
9.055184572935104370e-02 1.028011217713356018e-01 5.389552712440490723e-01 1.237006932497024536e-01 -1.810707300901412964e-01 -6.246125102043151855e-01 4.976202249526977539e-01 7.003095746040344238e-02
-4.652834236621856689e-01 7.054026126861572266e-01 2.844142317771911621e-01 1.503105163574218750e-01 3.216106817126274109e-02 -1.151172667741775513e-01 2.652460038661956787e-01 -3.127172589302062988e-01
-3.365941047668457031e-01 3.910872936248779297e-01 4.053013920783996582e-01 -6.234211474657058716e-02 3.297708034515380859e-01 -3.295935690402984619e-01 -7.801815867424011230e-02 -5.849205255508422852e-01
-4.986265599727630615e-01 1.255486309528350830e-01 1.840799301862716675e-01 -1.480228900909423828e-01 -6.196630001068115234e-01 -4.539609551429748535e-01 -1.814543306827545166e-01 -2.383789271116256714e-01
-4.980355501174926758e-01 -9.872358292341232300e-02 3.537585735321044922e-01 1.103040575981140137e-01 -1.222363561391830444e-01 -7.394849061965942383e-01 1.833253353834152222e-01 -9.754192084074020386e-02
2.251203805208206177e-01 3.242397308349609375e-01 6.065028905868530273e-01 3.049966990947723389e-01 -9.473313391208648682e-02 -2.932721674442291260e-01 6.301720440387725830e-02 -5.332604050636291504e-01
-1.580321788787841797e-01 6.069539189338684082e-01 2.742313146591186523e-01 7.946300506591796875e-02 -1.142189279198646545e-01 -1.089559271931648254e-01 4.349653124809265137e-01 -5.576769113540649414e-01
-2.795141339302062988e-01 -1.765626221895217896e-01 -1.723627746105194092e-01 1.066941861063241959e-02 7.218326628208160400e-02 -4.727002382278442383e-01 4.071114361286163330e-01 -6.829926967620849609e-01
-2.568179368972778320e-01 4.193351268768310547e-01 4.969625771045684814e-01 5.523698031902313232e-02 -3.469556868076324463e-01 -2.542889118194580078e-01 4.989266395568847656e-01 -2.724168002605438232e-01
-4.561102092266082764e-01 1.157257556915283203e-01 3.323535323143005371e-01 5.465238094329833984e-01 8.671854739077389240e-04 -5.395986437797546387e-01 2.553177773952484131e-01 1.143213510513305664e-01
-4.442811906337738037e-01 3.168965876102447510e-01 6.563347578048706055e-01 1.315083540976047516e-02 6.206219550222158432e-04 -5.071880221366882324e-01 1.157876998186111450e-01 2.440593205392360687e-02
-3.836432099342346191e-01 1.797870695590972900e-01 -3.249553143978118896e-01 -1.241119951009750366e-02 3.164915442466735840e-01 -2.798543870449066162e-01 3.645782470703125000e-01 -6.350919604301452637e-01
-1.806666553020477295e-01 1.685231924057006836e-01 3.825285136699676514e-01 -4.429866075515747070e-01 -4.072552323341369629e-01 -4.326983094215393066e-01 -2.389099448919296265e-01 -4.315457344055175781e-01
-1.400075256824493408e-01 3.696485757827758789e-01 3.679400086402893066e-01 -3.736981451511383057e-01 -1.424729675054550171e-01 -4.717930555343627930e-01 5.620669126510620117e-01 -9.960508346557617188e-02
-3.989351391792297363e-01 -7.481732964515686035e-02 -1.723612546920776367e-01 3.517377972602844238e-01 3.336834013462066650e-01 -5.425326228141784668e-01 -1.983848959207534790e-01 -4.866030514240264893e-01
3.503534197807312012e-02 -2.049892544746398926e-01 1.497324854135513306e-01 3.642934262752532959e-01 3.171420693397521973e-01 -5.512748956680297852e-01 3.106676340103149414e-01 -5.482927560806274414e-01
-5.818180367350578308e-02 4.148755371570587158e-01 -1.812793612480163574e-01 3.159332573413848877e-01 2.281780689954757690e-01 -3.564607501029968262e-01 -2.853945493698120117e-01 -6.566869616508483887e-01
-4.728399813175201416e-01 1.409424692392349243e-01 -2.070370018482208252e-01 3.985775113105773926e-01 9.926947951316833496e-02 -5.119064450263977051e-01 -3.872944116592407227e-01 -3.645950853824615479e-01
-9.854323416948318481e-02 1.203718781471252441e-02 -1.955199092626571655e-01 -2.268576472997665405e-01 -7.960104942321777344e-02 -2.786011099815368652e-01 4.287941157817840576e-01 -7.953821420669555664e-01
-3.079618811607360840e-01 -2.791453003883361816e-01 -1.288813799619674683e-01 9.062313288450241089e-02 -1.048931330442428589e-01 -8.432939648628234863e-01 2.497550547122955322e-01 -1.337521672248840332e-01
-1.675516963005065918e-01 1.921474039554595947e-01 2.115376293659210205e-01 -5.947319269180297852e-01 1.272844672203063965e-01 -6.817861795425415039e-01 2.219611406326293945e-01 7.906363159418106079e-02
-8.948636054992675781e-02 -2.368510067462921143e-01 -2.825924158096313477e-01 1.648802459239959717e-01 1.529682129621505737e-01 -7.095756530761718750e-01 1.967118233442306519e-01 -5.130864977836608887e-01
-2.208495289087295532e-01 -1.771327704191207886e-01 -1.714568436145782471e-01 3.526570200920104980e-01 2.252810075879096985e-02 -6.670699119567871094e-01 5.388646721839904785e-01 -1.738391369581222534e-01
2.701278626918792725e-01 5.142669081687927246e-01 5.542938113212585449e-01 2.721333801746368408e-01 -1.266746222972869873e-01 -4.605152308940887451e-01 -8.547022938728332520e-02 -2.140943259000778198e-01
-7.065027952194213867e-01 3.061286509037017822e-01 -3.568160533905029297e-01 1.553491801023483276e-01 1.253635734319686890e-01 -4.038786888122558594e-01 6.210029497742652893e-02 -2.701809406280517578e-01
-1.742008030414581299e-01 1.832949556410312653e-02 6.808580458164215088e-02 -1.606967598199844360e-01 1.743788868188858032e-01 -7.131934165954589844e-01 6.314607262611389160e-01 -3.260811790823936462e-02
3.236936628818511963e-01 3.956901282072067261e-02 6.029623150825500488e-01 1.128905192017555237e-01 -1.110663786530494690e-01 -5.461649894714355469e-01 -2.439991086721420288e-01 -3.836422860622406006e-01
3.206865191459655762e-01 6.414306163787841797e-01 4.043076336383819580e-01 7.608361542224884033e-02 1.065594628453254700e-01 -3.498390913009643555e-01 -8.385901153087615967e-02 -4.191645681858062744e-01
-8.373010903596878052e-02 2.568440735340118408e-01 -4.516865909099578857e-01 -4.763951301574707031e-01 -3.604145646095275879e-01 -3.933806717395782471e-01 8.342284709215164185e-02 -4.521516263484954834e-01
-6.636139154434204102e-01 -1.960986480116844177e-02 -2.093235403299331665e-01 2.615201771259307861e-01 1.305630803108215332e-01 -6.479498147964477539e-01 9.687067568302154541e-02 2.744634263217449188e-02
9.752106666564941406e-02 -2.746817767620086670e-01 2.975269854068756104e-01 -3.670975267887115479e-01 3.000049293041229248e-01 -4.977130591869354248e-01 3.352667763829231262e-02 -5.940635800361633301e-01
1.492944806814193726e-01 5.713894367218017578e-01 4.268212318420410156e-01 4.460208714008331299e-01 -4.384831711649894714e-02 -4.239833950996398926e-01 -1.890363544225692749e-02 -2.967695593833923340e-01
