# Supplementary material for: Where is your field going? A machine learning approach to study the relative motion of the domains of physics
Source: PLoS One. 2020 Jun 18;15(6):e0233997. doi: 10.1371/journal.pone.0233997 (PMC7302634; doi:10.1371/journal.pone.0233997)
Supplement: S26 Data — (ZIP) [file pone.0233997.s026.zip › 25/Pacs4Run_25_VS_500_embeddings2002-2006ED8.txt]

2.931056022644042969e-01 6.076720952987670898e-01 1.043700128793716431e-01 -2.580512166023254395e-01 4.495168924331665039e-01 1.458562463521957397e-01 -2.614040970802307129e-01 4.191286265850067139e-01
5.730733871459960938e-01 1.574526876211166382e-01 5.072323679924011230e-01 -2.619543671607971191e-01 4.992358684539794922e-01 1.905096024274826050e-01 1.539053320884704590e-01 1.080446168780326843e-01
6.115611791610717773e-01 2.149996161460876465e-01 2.205619364976882935e-01 1.727700829505920410e-01 4.877852201461791992e-01 4.193043708801269531e-01 -1.855302751064300537e-01 2.304321080446243286e-01
5.040264725685119629e-01 1.893361359834671021e-01 3.324738442897796631e-01 -1.261967271566390991e-01 1.657143682241439819e-01 5.774143338203430176e-01 3.178593218326568604e-01 3.489144444465637207e-01
2.774821817874908447e-01 4.210539460182189941e-01 1.584876775741577148e-01 -2.292045056819915771e-01 3.151645064353942871e-01 7.519629001617431641e-01 -4.873937368392944336e-02 -3.019296377897262573e-02
-3.290345147252082825e-02 5.778304934501647949e-01 2.831133604049682617e-01 4.619821608066558838e-01 3.987809419631958008e-01 3.276561498641967773e-01 2.480527013540267944e-01 2.086473703384399414e-01
-4.624530375003814697e-01 4.946872889995574951e-01 5.649049878120422363e-01 -9.199228137731552124e-02 4.312111139297485352e-01 8.726879954338073730e-02 -1.103665009140968323e-01 9.000991284847259521e-02
-1.338871717453002930e-01 5.876588225364685059e-01 2.619214057922363281e-01 3.529596626758575439e-01 3.485666513442993164e-01 2.244116812944412231e-01 4.394509792327880859e-01 2.803059816360473633e-01
6.645732522010803223e-01 9.740695357322692871e-02 1.673923879861831665e-01 -5.222461000084877014e-02 4.143142998218536377e-01 3.009225130081176758e-01 1.797964125871658325e-01 4.728308916091918945e-01
1.032649874687194824e-01 5.172213315963745117e-01 3.745609819889068604e-01 1.519788056612014771e-01 6.817867755889892578e-01 8.590480685234069824e-02 2.427541166543960571e-01 -1.651739180088043213e-01
2.240464091300964355e-01 7.131583690643310547e-01 2.086090147495269775e-01 -3.670960962772369385e-01 1.530941724777221680e-01 3.820022642612457275e-01 2.356127798557281494e-01 -1.950750499963760376e-01
6.799704432487487793e-01 1.817729473114013672e-01 1.387047022581100464e-01 -1.583370715379714966e-01 5.302369594573974609e-01 2.828270569443702698e-02 4.097857475280761719e-01 1.020479276776313782e-01
9.831350296735763550e-02 3.477769792079925537e-01 3.255514204502105713e-01 -6.468366384506225586e-01 3.300115764141082764e-01 -4.051121771335601807e-01 1.237886995077133179e-01 2.380275130271911621e-01
6.881395578384399414e-01 3.846786320209503174e-01 3.272953927516937256e-01 1.689161360263824463e-01 8.289023488759994507e-02 3.055917620658874512e-01 -2.140966206789016724e-01 3.110256493091583252e-01
7.553961127996444702e-02 5.362196564674377441e-01 3.130967915058135986e-01 3.737902343273162842e-01 3.155614435672760010e-01 -3.299057483673095703e-01 3.117592930793762207e-01 4.042311310768127441e-01
-1.330745592713356018e-02 7.014446258544921875e-01 4.086413979530334473e-02 -7.881182432174682617e-02 4.834170043468475342e-01 1.867204457521438599e-01 3.765114843845367432e-01 -2.993322908878326416e-01
4.789021983742713928e-02 2.406021356582641602e-01 5.251498818397521973e-01 3.172029554843902588e-02 5.715686678886413574e-01 -1.159380748867988586e-01 4.795937538146972656e-01 3.047719895839691162e-01
3.004421852529048920e-02 8.309183716773986816e-01 2.329999804496765137e-01 5.475614964962005615e-02 -1.597007960081100464e-01 -3.454334735870361328e-01 2.877471148967742920e-01 1.541358679533004761e-01
7.991607300937175751e-03 8.717937469482421875e-01 -1.388782560825347900e-01 2.906766831874847412e-01 3.479116857051849365e-01 9.149792790412902832e-02 1.276541873812675476e-02 -8.095950633287429810e-02
1.235483586788177490e-01 5.117888450622558594e-01 6.630368232727050781e-01 3.355256840586662292e-02 1.499818824231624603e-02 -3.078375160694122314e-01 1.303445547819137573e-01 4.124144017696380615e-01
1.144804060459136963e-01 6.885561943054199219e-01 8.547621965408325195e-02 -1.561138182878494263e-01 4.910347759723663330e-01 2.172235101461410522e-01 2.337727546691894531e-01 -3.716934025287628174e-01
2.310984730720520020e-01 2.791819274425506592e-01 5.987204909324645996e-01 -1.253995150327682495e-01 6.827282160520553589e-02 2.728458344936370850e-01 5.137201547622680664e-01 3.891598582267761230e-01
3.918057382106781006e-01 3.921961486339569092e-01 7.079588770866394043e-01 8.683871477842330933e-02 2.141501605510711670e-01 -1.443054676055908203e-01 1.859009265899658203e-01 2.875418066978454590e-01
3.610488474369049072e-01 2.342783212661743164e-01 2.142852395772933960e-01 -7.213854789733886719e-01 3.810096085071563721e-01 -9.566940367221832275e-02 -5.444769281893968582e-03 3.067438006401062012e-01
-1.212239488959312439e-01 4.777988493442535400e-01 3.450303971767425537e-01 3.847869336605072021e-01 3.411114811897277832e-01 -1.884702891111373901e-01 2.060667127370834351e-01 5.436583757400512695e-01
4.239474236965179443e-01 4.452336132526397705e-01 -8.693789690732955933e-02 -5.347884893417358398e-01 2.852676808834075928e-01 9.474067389965057373e-02 -4.541582763195037842e-01 1.785091608762741089e-01
2.107653617858886719e-01 1.937502026557922363e-01 3.471345305442810059e-01 -6.751550436019897461e-01 5.628715157508850098e-01 3.157606348395347595e-02 -4.384184256196022034e-03 1.544720828533172607e-01
4.399955272674560547e-01 3.938044309616088867e-01 5.192842483520507812e-01 3.156764507293701172e-01 4.823847860097885132e-02 5.726833641529083252e-02 2.860452514141798019e-03 5.257371068000793457e-01
3.126549124717712402e-01 4.652759432792663574e-01 7.284243702888488770e-01 -7.621092349290847778e-02 5.497048422694206238e-02 -8.749335072934627533e-03 3.372901976108551025e-01 1.802554577589035034e-01
-1.244457587599754333e-01 5.763547420501708984e-01 1.927012503147125244e-01 2.553930878639221191e-01 4.754638671875000000e-01 2.925240695476531982e-01 4.798790812492370605e-01 8.971519023180007935e-02
3.097848892211914062e-01 1.523039788007736206e-01 1.202238127589225769e-01 -8.401954919099807739e-02 7.469924688339233398e-01 3.069100081920623779e-01 4.371468126773834229e-01 1.266287863254547119e-01
-1.478351652622222900e-01 3.795392215251922607e-01 4.878859221935272217e-01 2.783178091049194336e-01 5.857181549072265625e-01 -2.429533191025257111e-02 2.073640525341033936e-01 3.632429540157318115e-01
2.005655914545059204e-01 4.437232911586761475e-01 5.236868262290954590e-01 4.077375233173370361e-01 1.849756836891174316e-01 1.986154913902282715e-01 -2.447127550840377808e-01 4.345537424087524414e-01
-4.346907734870910645e-01 3.165057003498077393e-01 3.873510360717773438e-01 1.408710628747940063e-01 4.038107991218566895e-01 3.531490564346313477e-01 -1.650974340736865997e-02 5.029239654541015625e-01
6.197806447744369507e-02 7.459380626678466797e-01 3.578387498855590820e-01 4.895005002617835999e-02 -1.414710283279418945e-01 -3.172912299633026123e-01 3.662229180335998535e-01 2.334170490503311157e-01
-2.271721959114074707e-01 1.933795362710952759e-01 -2.947213947772979736e-01 -1.767914593219757080e-01 6.053596138954162598e-01 4.732306674122810364e-02 9.023927152156829834e-02 6.450104117393493652e-01
-3.519075214862823486e-01 2.427501231431961060e-01 4.486910402774810791e-01 -2.572795152664184570e-01 6.009981036186218262e-01 1.783685088157653809e-01 3.080518543720245361e-01 2.486104071140289307e-01
7.902797311544418335e-02 1.874918639659881592e-01 3.130170404911041260e-01 -6.848653554916381836e-01 5.481066107749938965e-01 1.688119024038314819e-01 1.339118927717208862e-01 2.114960253238677979e-01
2.048040777444839478e-01 4.824580550193786621e-01 1.697298586368560791e-01 -6.356723904609680176e-01 1.061688736081123352e-01 -3.268826603889465332e-01 -3.124304711818695068e-01 2.768842875957489014e-01
-1.119983103126287460e-02 4.376118779182434082e-01 7.063295841217041016e-01 3.835841640830039978e-02 2.952972352504730225e-01 6.920923292636871338e-02 3.761631250381469727e-01 2.729622423648834229e-01
-6.208178773522377014e-02 7.314732074737548828e-01 4.290602803230285645e-01 3.192834556102752686e-01 5.719754099845886230e-02 2.816400527954101562e-01 2.260851711034774780e-01 2.033497244119644165e-01
-1.134115755558013916e-01 4.874413609504699707e-01 5.727868080139160156e-01 2.539665400981903076e-01 4.236824214458465576e-01 -8.915004134178161621e-02 2.450069040060043335e-01 3.308659493923187256e-01
4.197068512439727783e-02 3.236795365810394287e-01 -5.305927991867065430e-01 -2.401181161403656006e-01 4.995111525058746338e-01 -1.168503984808921814e-01 3.167435228824615479e-01 4.367982149124145508e-01
1.312240213155746460e-01 7.198940515518188477e-01 2.291395217180252075e-01 -4.830954968929290771e-01 1.097509488463401794e-01 2.857411801815032959e-01 1.267106682062149048e-01 -2.624839246273040771e-01
5.546584725379943848e-02 5.819141268730163574e-01 5.078552365303039551e-01 2.808181047439575195e-01 4.883220493793487549e-01 -1.394592076539993286e-01 -1.582185924053192139e-01 1.964264363050460815e-01
-1.837273985147476196e-01 7.236747741699218750e-01 1.907275766134262085e-01 3.540612757205963135e-01 5.747355520725250244e-02 -1.341261416673660278e-01 3.189767152070999146e-02 5.084213018417358398e-01
9.678466618061065674e-02 5.997169017791748047e-01 7.616446912288665771e-02 -4.123822450637817383e-01 2.410594224929809570e-01 5.014495849609375000e-01 3.252818286418914795e-01 -1.993553936481475830e-01
1.734594553709030151e-01 4.265715479850769043e-01 6.846660971641540527e-01 -3.845852985978126526e-02 1.664852537214756012e-02 1.504908204078674316e-01 3.837414383888244629e-01 3.840827643871307373e-01
-6.637649238109588623e-02 8.371469974517822266e-01 1.593824625015258789e-01 3.891407251358032227e-01 1.826143115758895874e-01 -9.318133443593978882e-02 2.034301906824111938e-01 1.858251690864562988e-01
1.329541057348251343e-01 2.509407401084899902e-01 1.010711789131164551e-01 -7.589479088783264160e-01 3.068476319313049316e-01 -1.671032421290874481e-02 2.510528266429901123e-01 4.191328883171081543e-01
1.116740778088569641e-01 5.739752650260925293e-01 4.883524477481842041e-01 3.838627338409423828e-01 3.720984160900115967e-01 -1.575282216072082520e-01 -1.078329980373382568e-01 3.119973838329315186e-01
3.021483421325683594e-01 4.237713515758514404e-01 5.086253285408020020e-01 7.264158129692077637e-02 -6.863325089216232300e-02 3.788872361183166504e-01 -3.758040964603424072e-01 4.191098511219024658e-01
4.284140765666961670e-01 2.600798606872558594e-01 -2.492725662887096405e-02 3.024077713489532471e-01 5.174349546432495117e-01 -3.082393705844879150e-01 2.465193420648574829e-01 4.829345941543579102e-01
-4.254582524299621582e-01 2.776607573032379150e-01 3.785414099693298340e-01 1.522738337516784668e-01 4.563456177711486816e-01 3.299625515937805176e-01 1.389789162203669548e-03 5.082128643989562988e-01
1.969591230154037476e-01 4.891362786293029785e-01 6.510189175605773926e-01 1.440296322107315063e-01 1.230488419532775879e-01 2.813888192176818848e-01 3.081486821174621582e-01 2.968272268772125244e-01
4.693127870559692383e-01 4.859773218631744385e-01 4.255598187446594238e-01 2.998638451099395752e-01 1.112090498208999634e-01 -2.516942620277404785e-01 3.102889060974121094e-01 3.171046376228332520e-01
1.157415285706520081e-01 5.811882615089416504e-01 1.380505859851837158e-01 -2.871655225753784180e-01 4.981778562068939209e-01 2.700431346893310547e-01 3.579907417297363281e-01 -3.131137490272521973e-01
-2.091199606657028198e-01 4.180201888084411621e-01 3.107587993144989014e-01 1.486497074365615845e-01 1.273792833089828491e-01 -1.697641462087631226e-01 5.226734876632690430e-01 5.870496034622192383e-01
3.002781569957733154e-01 6.221010684967041016e-01 -1.983820088207721710e-02 -8.490516990423202515e-02 6.062382459640502930e-01 1.331491768360137939e-01 3.067921400070190430e-01 -1.893303990364074707e-01
4.423479139804840088e-01 6.715924143791198730e-01 8.392407000064849854e-02 3.750415444374084473e-01 9.811287373304367065e-02 -3.552732467651367188e-01 2.160638570785522461e-01 1.518673151731491089e-01
3.792651891708374023e-01 4.899179935455322266e-01 4.005550444126129150e-01 2.241746485233306885e-01 -6.485964357852935791e-02 3.737129271030426025e-01 -3.545892834663391113e-01 3.685621917247772217e-01
1.882556378841400146e-01 6.705723404884338379e-01 6.649586558341979980e-02 5.770306661725044250e-02 -1.984978318214416504e-01 -3.742771446704864502e-01 4.818566739559173584e-01 3.089832365512847900e-01
2.282536327838897705e-01 2.141245305538177490e-01 6.196985840797424316e-01 -8.352662436664104462e-03 4.238098561763763428e-01 6.921067833900451660e-02 4.202651977539062500e-01 3.961404860019683838e-01
1.078720167279243469e-01 3.350986838340759277e-01 3.285563290119171143e-01 -6.431651115417480469e-01 5.257626771926879883e-01 1.922802999615669250e-02 -2.757283449172973633e-01 4.049472138285636902e-02
-1.823939234018325806e-01 4.416845738887786865e-01 2.376230210065841675e-01 4.412795305252075195e-01 3.750386238098144531e-01 9.182303398847579956e-02 2.495013326406478882e-01 5.559843778610229492e-01
-6.279648095369338989e-02 8.991864919662475586e-01 -2.237495929002761841e-01 1.836744397878646851e-01 4.653942584991455078e-02 3.151448369026184082e-01 -4.672159999608993530e-02 -7.407637313008308411e-03
2.773474752902984619e-01 3.871355950832366943e-01 2.597993612289428711e-01 -3.769058883190155029e-01 4.892610609531402588e-01 -8.034647256135940552e-02 -5.436401367187500000e-01 1.492452919483184814e-01
3.367968201637268066e-01 1.291245222091674805e-01 -1.553817093372344971e-01 1.514010131359100342e-01 2.428689152002334595e-01 2.698857188224792480e-01 5.078945159912109375e-01 6.580643057823181152e-01
-5.888756364583969116e-02 9.184160828590393066e-01 -7.249372452497482300e-02 2.856765091419219971e-01 2.428689748048782349e-01 5.700805410742759705e-02 1.709584146738052368e-02 6.041610240936279297e-02
-4.818607121706008911e-02 8.860525488853454590e-01 2.478227913379669189e-01 1.217052936553955078e-01 -1.666959375143051147e-01 -1.818549185991287231e-01 2.316518127918243408e-01 1.477812677621841431e-01
1.506793349981307983e-01 4.320237040519714355e-01 5.883938074111938477e-01 3.159856498241424561e-01 2.762090861797332764e-01 1.875380426645278931e-01 2.091379761695861816e-01 4.351969361305236816e-01
-1.792219877243041992e-01 3.123329579830169678e-01 6.719427704811096191e-01 -3.272665441036224365e-01 3.497309982776641846e-01 3.700398206710815430e-01 1.849472224712371826e-01 1.351688504219055176e-01
4.691481292247772217e-01 3.855041563510894775e-01 -1.005688160657882690e-01 -4.290416240692138672e-01 5.763753652572631836e-01 1.016930118203163147e-01 -3.039457499980926514e-01 4.650450870394706726e-02
6.258508563041687012e-02 5.719627141952514648e-01 1.757877469062805176e-01 -1.402145624160766602e-01 5.893661975860595703e-01 2.646495997905731201e-01 2.745231688022613525e-01 -3.544365763664245605e-01
-2.930247187614440918e-01 3.577183485031127930e-01 -1.126056462526321411e-01 -4.373541176319122314e-01 6.123502254486083984e-01 -2.358531355857849121e-01 2.640489339828491211e-01 2.861715257167816162e-01
7.747694104909896851e-02 3.653731644153594971e-01 7.330086231231689453e-01 -5.475305393338203430e-02 1.287837326526641846e-01 1.031757742166519165e-01 3.948800563812255859e-01 3.701883554458618164e-01
1.950683444738388062e-01 4.290180206298828125e-01 -3.912597522139549255e-02 -7.416216731071472168e-01 1.571004092693328857e-01 -1.534371376037597656e-01 -8.615756779909133911e-02 4.131726026535034180e-01
1.966715455055236816e-01 2.644601464271545410e-01 1.140910536050796509e-01 -6.756100654602050781e-01 -4.845748841762542725e-02 1.760356873273849487e-01 6.419675052165985107e-02 6.200463771820068359e-01
1.739406436681747437e-01 2.425194531679153442e-01 -2.282333560287952423e-02 -4.620321094989776611e-01 2.968283295631408691e-01 -2.120100110769271851e-01 -4.134711921215057373e-01 6.268339157104492188e-01
-3.799530118703842163e-02 5.104956030845642090e-01 4.284448027610778809e-01 4.494574666023254395e-01 1.977439522743225098e-01 -2.473329007625579834e-02 3.572742640972137451e-02 5.580169558525085449e-01
-8.357781916856765747e-02 6.539924740791320801e-01 5.154798030853271484e-01 3.006222844123840332e-01 2.299185693264007568e-01 2.363973557949066162e-01 2.274857610464096069e-01 2.207250893115997314e-01
3.976815938949584961e-01 3.789047896862030029e-01 4.734043180942535400e-01 3.705745935440063477e-01 8.780832588672637939e-02 8.549678325653076172e-02 -8.756584674119949341e-02 5.604958534240722656e-01
-5.751193966716527939e-03 9.516618251800537109e-01 2.170977294445037842e-01 1.254004836082458496e-01 1.532028615474700928e-02 -1.479623466730117798e-01 1.685665547847747803e-02 9.507048130035400391e-02
1.258019953966140747e-01 4.015483558177947998e-01 -3.054829314351081848e-02 -7.567971944808959961e-01 1.301102638244628906e-01 -1.212511882185935974e-01 2.096078693866729736e-01 4.167632758617401123e-01
-2.186121046543121338e-01 8.841480016708374023e-01 1.237161457538604736e-01 5.139395594596862793e-02 1.868390440940856934e-01 -3.146979808807373047e-01 -1.305464804172515869e-01 3.947547078132629395e-02
2.597079873085021973e-01 8.364416956901550293e-01 -5.799295380711555481e-02 3.635036051273345947e-01 6.109468638896942139e-02 1.915303021669387817e-01 -2.387393563985824585e-01 2.473766217008233070e-03
-5.047122016549110413e-02 3.662175238132476807e-01 1.629987657070159912e-01 -6.744201779365539551e-01 2.259456813335418701e-01 3.956954181194305420e-02 -3.884443044662475586e-01 4.223979413509368896e-01
6.295017898082733154e-03 7.067718505859375000e-01 2.885500788688659668e-01 3.045707046985626221e-01 1.800013333559036255e-01 2.804891467094421387e-01 4.337200522422790527e-01 1.588144004344940186e-01
4.150586426258087158e-01 4.503484666347503662e-01 4.734613299369812012e-01 3.759333789348602295e-01 3.629356250166893005e-02 -6.709720194339752197e-02 -1.329150944948196411e-01 4.857315123081207275e-01
1.073679104447364807e-01 2.592212557792663574e-01 3.878121078014373779e-01 -4.109340608119964600e-01 7.194927930831909180e-01 -2.134739607572555542e-01 4.916336014866828918e-02 1.906663626432418823e-01
-1.827626228332519531e-01 7.320709824562072754e-01 -7.062859833240509033e-02 -1.640685498714447021e-01 -2.464511096477508545e-01 4.566510915756225586e-01 3.194827437400817871e-01 1.656064093112945557e-01
1.709095835685729980e-01 3.842371404170989990e-01 2.610859647393226624e-02 -3.422873020172119141e-01 7.086810469627380371e-01 1.825385689735412598e-01 -4.120073914527893066e-01 -3.198612714186310768e-03
4.298580586910247803e-01 2.896420061588287354e-01 4.995042383670806885e-01 3.468615710735321045e-01 2.274482548236846924e-01 -5.813569203019142151e-02 -4.675183445215225220e-02 5.515559315681457520e-01
2.468905001878738403e-01 6.256057024002075195e-01 3.442466259002685547e-01 3.881334066390991211e-01 1.463935673236846924e-01 3.102816641330718994e-01 3.400369286537170410e-01 2.125525474548339844e-01
-4.811315797269344330e-03 8.025683164596557617e-01 -3.593080937862396240e-01 3.132557868957519531e-01 1.960635483264923096e-01 2.192136794328689575e-01 1.902478933334350586e-01 7.707028090953826904e-02
8.748315274715423584e-02 6.602073311805725098e-01 -1.984128504991531372e-01 -2.219136953353881836e-01 4.723047018051147461e-01 3.397516310214996338e-01 2.431083619594573975e-01 -2.650568187236785889e-01
2.803122997283935547e-02 5.061919689178466797e-01 7.194815874099731445e-01 5.945438519120216370e-02 6.361462175846099854e-02 1.498374938964843750e-01 2.141589820384979248e-01 3.865656554698944092e-01
8.442415297031402588e-02 4.500596523284912109e-01 7.725892663002014160e-01 -1.335595548152923584e-01 5.941973626613616943e-02 5.550574138760566711e-02 2.941786050796508789e-01 2.871127724647521973e-01
-2.685856223106384277e-01 6.231416463851928711e-01 2.299042642116546631e-01 3.873131275177001953e-01 3.656596243381500244e-01 2.161732316017150879e-01 2.919660508632659912e-01 2.664712369441986084e-01
9.092329442501068115e-02 3.634370565414428711e-01 -3.281163871288299561e-01 -7.148422300815582275e-03 2.611073553562164307e-01 6.526620388031005859e-01 -3.604567348957061768e-01 3.575768172740936279e-01
2.478105574846267700e-01 5.345527529716491699e-01 3.028179109096527100e-01 -3.991349339485168457e-01 2.433643192052841187e-01 3.886755406856536865e-01 4.250314235687255859e-01 -1.043524220585823059e-01
2.994348108768463135e-01 4.908367097377777100e-01 4.473316073417663574e-01 3.455637991428375244e-01 -6.892954558134078979e-02 2.256364561617374420e-02 -1.692182272672653198e-01 5.621413588523864746e-01
4.915587306022644043e-01 4.369112849235534668e-01 -1.952570974826812744e-01 4.542670845985412598e-01 1.435539722442626953e-01 2.406565845012664795e-02 3.468062281608581543e-01 4.260670244693756104e-01
-1.731096059083938599e-01 1.824343651533126831e-01 1.640010625123977661e-01 -5.721095204353332520e-01 2.618751227855682373e-01 -7.442711293697357178e-02 6.474582850933074951e-02 7.100951075553894043e-01
-3.194099292159080505e-02 5.929956436157226562e-01 6.534531712532043457e-01 2.161749452352523804e-01 9.779737144708633423e-02 6.232855096459388733e-02 1.646228730678558350e-01 3.647646307945251465e-01
-2.844324409961700439e-01 4.248089194297790527e-01 -3.965211212635040283e-01 -3.156363666057586670e-01 4.723017215728759766e-01 -7.473164796829223633e-02 4.202119112014770508e-01 2.766735851764678955e-01
1.545681711286306381e-02 2.623393237590789795e-01 3.228618949651718140e-02 -6.322820186614990234e-01 2.513515055179595947e-01 -2.013284415006637573e-01 2.738461196422576904e-01 5.928018689155578613e-01
-2.387683242559432983e-01 4.091038703918457031e-01 1.365698873996734619e-01 -7.615231871604919434e-01 2.032618224620819092e-01 -6.412277370691299438e-02 -1.207443252205848694e-01 3.421235084533691406e-01
2.566941976547241211e-01 4.847503006458282471e-01 4.071773290634155273e-01 5.878342315554618835e-02 1.569548156112432480e-03 3.254881203174591064e-01 -5.420153737068176270e-01 3.607640862464904785e-01
3.844328522682189941e-01 7.587586641311645508e-01 2.885178625583648682e-01 2.637629508972167969e-01 -1.687038242816925049e-01 -1.703910678625106812e-01 1.921229064464569092e-01 1.711078137159347534e-01
-1.428423821926116943e-01 7.344585061073303223e-01 4.553559795022010803e-02 4.057861268520355225e-01 3.999093770980834961e-01 -3.167957663536071777e-01 2.382467687129974365e-02 1.121427044272422791e-01
-5.899574980139732361e-02 3.559653759002685547e-01 5.635522603988647461e-01 2.500858604907989502e-01 4.926602542400360107e-01 -2.020392715930938721e-01 1.614760756492614746e-01 4.243413209915161133e-01
-3.874756023287773132e-02 8.660297989845275879e-01 -1.467346698045730591e-01 -2.809854745864868164e-01 1.516674458980560303e-01 2.394950538873672485e-01 -1.762858927249908447e-01 -1.912315338850021362e-01
-9.221292287111282349e-02 4.499590694904327393e-01 4.188058674335479736e-01 2.348170578479766846e-01 6.173377633094787598e-01 3.290839791297912598e-01 2.222108989953994751e-01 1.404151320457458496e-01
-1.135544478893280029e-02 8.056938648223876953e-01 3.538891673088073730e-01 3.185949325561523438e-01 1.099959090352058411e-01 1.146356388926506042e-01 -3.140850663185119629e-01 9.914915077388286591e-03
8.066372871398925781e-01 2.785150408744812012e-01 -6.043075770139694214e-02 7.397510111331939697e-02 3.276378847658634186e-03 9.091295301914215088e-02 1.445126533508300781e-01 4.831992983818054199e-01
5.235868096351623535e-01 7.405169010162353516e-01 -3.300003111362457275e-01 -1.309292763471603394e-01 -5.589403584599494934e-02 6.675212085247039795e-02 -2.083626985549926758e-01 -2.130354754626750946e-02
-2.695381939411163330e-01 7.297689914703369141e-01 4.925683513283729553e-02 3.984011709690093994e-01 3.553371727466583252e-01 2.168952971696853638e-01 2.086320966482162476e-01 1.296194642782211304e-01
-2.912815213203430176e-01 3.554840385913848877e-01 -3.036999516189098358e-02 -6.809427142143249512e-01 4.447038173675537109e-01 -2.049158141016960144e-02 2.620736360549926758e-01 2.394098043441772461e-01
-3.200369477272033691e-01 3.616236150264739990e-01 5.252211689949035645e-01 -2.013393491506576538e-01 2.579291760921478271e-01 4.392611086368560791e-01 3.053996562957763672e-01 3.125112950801849365e-01
-1.209693402051925659e-01 3.153065145015716553e-01 -5.135022997856140137e-01 -1.795295178890228271e-01 5.993257164955139160e-01 5.764314904808998108e-02 2.326773665845394135e-02 4.764212369918823242e-01
-1.523565202951431274e-01 5.181693434715270996e-01 4.503534734249114990e-01 2.333718687295913696e-01 4.667176604270935059e-01 7.097321748733520508e-02 4.176547229290008545e-01 2.317529618740081787e-01
3.745860457420349121e-01 7.499269247055053711e-01 3.712888658046722412e-01 1.871682703495025635e-01 -5.307106301188468933e-02 -3.025220930576324463e-01 1.420978009700775146e-01 9.939549863338470459e-02
1.629912704229354858e-01 2.034659087657928467e-01 4.509193822741508484e-02 -6.682144999504089355e-01 2.659782469272613525e-01 -1.545649617910385132e-01 5.158926919102668762e-02 6.214463114738464355e-01
1.654405333101749420e-02 8.829916119575500488e-01 2.763963043689727783e-01 -7.186664734035730362e-03 -1.627817749977111816e-01 -1.800135821104049683e-01 2.907882332801818848e-01 -1.204048842191696167e-02
1.564036905765533447e-01 1.742997020483016968e-01 1.125419884920120239e-02 -5.452809333801269531e-01 3.975319266319274902e-01 -2.592533230781555176e-01 3.414514660835266113e-01 5.530521869659423828e-01
5.393512845039367676e-01 7.399381399154663086e-01 -1.495226919651031494e-01 -7.079397886991500854e-02 1.398707926273345947e-02 3.239568471908569336e-01 -1.170323938131332397e-01 -1.240274906158447266e-01
-5.529827252030372620e-02 3.958972096443176270e-01 -2.650134265422821045e-02 -3.332916200160980225e-01 4.144907593727111816e-01 -1.361551135778427124e-01 -6.385163664817810059e-01 3.610787689685821533e-01
1.395304650068283081e-01 7.261306643486022949e-01 1.294817626476287842e-01 -3.648134171962738037e-01 -1.604336053133010864e-01 5.088189840316772461e-01 1.342608630657196045e-01 -2.737363427877426147e-02
8.982409536838531494e-02 7.955362796783447266e-01 3.080279231071472168e-01 3.367336690425872803e-01 2.943970859050750732e-01 6.161209940910339355e-02 -2.410231232643127441e-01 -4.717000573873519897e-02
3.327127993106842041e-01 2.773562669754028320e-01 -1.671499013900756836e-01 2.083333954215049744e-02 7.776974439620971680e-01 2.867912948131561279e-01 3.038897812366485596e-01 -6.775583326816558838e-02
5.055237412452697754e-01 3.797926604747772217e-01 1.919429600238800049e-01 1.223265603184700012e-01 -4.463145509362220764e-02 5.135552883148193359e-01 -2.898121774196624756e-01 4.457301497459411621e-01
-3.025823272764682770e-02 6.214827299118041992e-01 -8.409419655799865723e-02 5.278031229972839355e-01 4.732484519481658936e-01 -1.552480608224868774e-01 -1.890774667263031006e-01 2.082776129245758057e-01
6.629428267478942871e-02 4.970281720161437988e-01 6.614599823951721191e-01 7.789647579193115234e-02 -5.758034810423851013e-02 -1.447490695863962173e-02 2.804133892059326172e-01 4.720321893692016602e-01
3.828605711460113525e-01 4.831221401691436768e-01 -1.070392131805419922e-01 -2.053512781858444214e-01 6.331713199615478516e-01 -1.709842830896377563e-01 -3.652475476264953613e-01 -5.326410755515098572e-02
4.520250558853149414e-01 6.614991426467895508e-01 -4.416190683841705322e-01 -3.196013271808624268e-01 9.020321816205978394e-02 2.252360731363296509e-01 -4.290279373526573181e-02 -1.453407388180494308e-02
-1.533858827315270901e-03 1.635674387216567993e-01 -1.866103410720825195e-01 -3.955935239791870117e-01 6.195270419120788574e-01 -1.265147775411605835e-01 3.302479684352874756e-01 5.225341916084289551e-01
-1.164803165011107922e-03 8.454744815826416016e-01 -6.424896419048309326e-02 -1.363592892885208130e-01 -2.742629349231719971e-01 3.882647454738616943e-01 1.757317781448364258e-01 7.482278347015380859e-02
-6.181627884507179260e-02 4.342226982116699219e-01 -9.114225208759307861e-02 -5.219913721084594727e-01 3.540078401565551758e-01 -1.536648906767368317e-02 -5.672944784164428711e-01 2.818984389305114746e-01
-1.151135861873626709e-01 9.016777276992797852e-01 -1.361430436372756958e-01 1.126372814178466797e-01 -6.872186064720153809e-02 2.830539345741271973e-01 -2.395458072423934937e-01 1.672026887536048889e-02
-5.877984166145324707e-01 4.754067957401275635e-01 4.091198146343231201e-01 -4.248577356338500977e-02 3.502954840660095215e-01 2.130499631166458130e-01 1.062477305531501770e-01 2.826862633228302002e-01
5.333970859646797180e-02 6.891332864761352539e-01 8.795919269323348999e-02 2.331516519188880920e-02 -2.049528360366821289e-01 -4.238681197166442871e-01 3.991482853889465332e-01 3.646647334098815918e-01
3.892292082309722900e-01 6.321551799774169922e-01 -8.973720669746398926e-02 -1.972912549972534180e-01 -4.638025537133216858e-02 1.300814598798751831e-01 6.186467409133911133e-01 1.038559619337320328e-02
3.742222487926483154e-01 3.651340007781982422e-01 -1.751087605953216553e-01 -1.412744671106338501e-01 6.568850278854370117e-01 -5.234872922301292419e-02 -4.817924797534942627e-01 9.823965281248092651e-02
-2.507862448692321777e-01 3.312317430973052979e-01 -2.695713639259338379e-01 -3.357748389244079590e-01 3.951024115085601807e-01 -2.761282920837402344e-01 2.346150130033493042e-01 5.954673886299133301e-01
1.864522099494934082e-01 3.130616843700408936e-01 7.763159275054931641e-02 -7.414049506187438965e-01 3.200478851795196533e-02 6.067443266510963440e-02 4.824732616543769836e-02 5.518028736114501953e-01
3.412983715534210205e-01 6.808266639709472656e-01 1.090572327375411987e-01 -4.807970821857452393e-01 -2.722072303295135498e-01 3.144346177577972412e-01 5.344126373529434204e-02 -3.330716118216514587e-02
1.862015575170516968e-01 3.182913064956665039e-01 -4.749926626682281494e-01 8.971431106328964233e-02 2.175059765577316284e-01 5.239049792289733887e-01 -7.593027502298355103e-02 5.502747297286987305e-01
1.422683596611022949e-01 4.258134663105010986e-01 2.995660342276096344e-02 1.882873475551605225e-01 -1.028741896152496338e-01 -2.274757176637649536e-01 4.206944108009338379e-01 7.230359315872192383e-01
2.088647484779357910e-01 3.489871919155120850e-01 -1.941389590501785278e-01 -4.372044801712036133e-01 6.639038920402526855e-01 -2.651542723178863525e-01 -2.357598543167114258e-01 1.977063566446304321e-01
7.544274628162384033e-02 7.563046813011169434e-01 3.633516132831573486e-01 3.232138454914093018e-01 3.306544423103332520e-01 -5.437152087688446045e-02 -2.515942752361297607e-01 -1.011512354016304016e-01
-5.046938546001911163e-03 4.184359014034271240e-01 7.147083878517150879e-01 2.155835181474685669e-01 3.583121597766876221e-01 -9.091732650995254517e-02 8.042080700397491455e-02 3.528178334236145020e-01
5.735712647438049316e-01 7.027368545532226562e-01 -9.129602462053298950e-03 -3.171903789043426514e-01 -1.819604337215423584e-01 1.430762708187103271e-01 9.639391303062438965e-02 -1.166692301630973816e-01
1.930286288261413574e-01 7.916817069053649902e-01 9.662764519453048706e-02 -3.002272546291351318e-01 1.335100233554840088e-01 3.776284158229827881e-01 -1.072063893079757690e-01 -2.541366517543792725e-01
5.608682036399841309e-01 3.260891512036323547e-02 2.922933101654052734e-01 -3.774130344390869141e-01 4.458009004592895508e-01 -1.869142353534698486e-01 -2.589209005236625671e-02 4.713193178176879883e-01
-2.259226292371749878e-01 7.417607307434082031e-01 1.734769716858863831e-02 3.655765354633331299e-01 3.803097009658813477e-01 -3.005921840667724609e-01 8.057164400815963745e-02 1.527088731527328491e-01
2.099535167217254639e-01 7.521949410438537598e-01 2.079672962427139282e-01 -3.181934952735900879e-01 4.380501061677932739e-02 4.349023699760437012e-01 1.007685214281082153e-01 -2.107404470443725586e-01
2.593515813350677490e-01 3.220950365066528320e-01 -3.105221688747406006e-01 -2.941961884498596191e-01 6.580909490585327148e-01 7.406675070524215698e-02 -4.160778224468231201e-01 1.852726340293884277e-01
-8.814261853694915771e-02 7.813079357147216797e-01 -3.507346808910369873e-01 3.702401220798492432e-01 1.634905338287353516e-01 2.024427503347396851e-01 1.594398021697998047e-01 1.690054833889007568e-01
-1.912761181592941284e-01 8.581431508064270020e-01 7.055245339870452881e-02 2.298335433006286621e-01 1.961415074765682220e-02 -3.368264809250831604e-02 2.598540484905242920e-01 3.164791762828826904e-01
-5.064558610320091248e-02 5.305771827697753906e-01 5.361896157264709473e-01 2.548326253890991211e-01 3.405488133430480957e-01 -1.568023711442947388e-01 2.401362806558609009e-01 4.065192639827728271e-01
1.357583999633789062e-01 2.146946340799331665e-01 6.539193391799926758e-01 -2.885955870151519775e-01 3.005390465259552002e-01 5.394461750984191895e-01 3.231291845440864563e-02 2.054454684257507324e-01
4.340853691101074219e-01 3.442806601524353027e-01 6.812524795532226562e-01 -2.743586525321006775e-02 1.806871145963668823e-01 1.512095928192138672e-01 3.220427334308624268e-01 2.626012265682220459e-01
5.451421737670898438e-01 4.013045132160186768e-01 1.918867975473403931e-01 -3.176695406436920166e-01 4.326620101928710938e-01 4.401106238365173340e-01 9.442057460546493530e-02 -1.192946508526802063e-01
3.527028262615203857e-01 3.889995813369750977e-01 -3.526146411895751953e-01 1.541277319192886353e-01 3.625856188591569662e-04 3.534818589687347412e-01 -2.549592852592468262e-01 6.214770078659057617e-01
-2.993106842041015625e-01 3.751252293586730957e-01 5.408776998519897461e-01 -3.848975002765655518e-01 2.339359968900680542e-01 3.888796865940093994e-01 3.101873695850372314e-01 1.637973934412002563e-01
4.735350608825683594e-01 1.491764783859252930e-01 -2.296182811260223389e-01 6.571412086486816406e-02 2.087007462978363037e-01 2.235408574342727661e-01 3.382736444473266602e-01 6.989368796348571777e-01
2.316007763147354126e-01 9.025728702545166016e-01 -2.851098477840423584e-01 7.563713937997817993e-02 -2.549150027334690094e-02 -1.788147687911987305e-01 9.792362898588180542e-02 -5.001140013337135315e-02
1.094722896814346313e-01 5.188940763473510742e-01 4.081842005252838135e-01 4.663530290126800537e-01 3.074195384979248047e-01 3.113687336444854736e-01 1.586986631155014038e-01 3.435442149639129639e-01
-5.657868087291717529e-02 2.945327758789062500e-01 -3.146893903613090515e-02 -1.148922443389892578e-01 -9.666982293128967285e-02 4.447422623634338379e-01 -2.178259193897247314e-01 8.007934689521789551e-01
2.076334804296493530e-01 5.555676817893981934e-01 5.800171494483947754e-01 1.150810644030570984e-01 2.399006858468055725e-02 3.254746198654174805e-01 3.657539784908294678e-01 2.414215356111526489e-01
7.095170766115188599e-02 1.870978623628616333e-01 -7.820218801498413086e-02 -4.578001797199249268e-01 7.159088253974914551e-01 -2.007243335247039795e-01 3.189066350460052490e-01 2.995772063732147217e-01
9.916176646947860718e-02 2.990958094596862793e-01 3.435885310173034668e-01 -5.748337507247924805e-01 6.222519874572753906e-01 7.402902096509933472e-02 -2.386817038059234619e-01 5.074644461274147034e-02
1.847770512104034424e-01 4.232081472873687744e-01 -5.351204276084899902e-01 -1.648198999464511871e-02 1.734649240970611572e-01 4.710948765277862549e-01 -1.003789529204368591e-01 4.878836572170257568e-01
-8.746501803398132324e-02 2.922219634056091309e-01 -3.181019723415374756e-01 3.502671048045158386e-02 6.858313679695129395e-01 -2.214236110448837280e-01 5.509008467197418213e-02 5.311427116394042969e-01
-2.000780552625656128e-01 3.175846040248870850e-01 -7.407611701637506485e-03 -6.463347077369689941e-01 4.311882257461547852e-01 -1.112066283822059631e-01 2.425954937934875488e-01 4.291417896747589111e-01
7.121108472347259521e-02 6.933693289756774902e-01 3.905916959047317505e-02 5.711167678236961365e-02 -2.982159852981567383e-01 4.708049595355987549e-01 3.595709800720214844e-01 2.636271417140960693e-01
7.192128896713256836e-01 3.422310352325439453e-01 5.013147369027137756e-02 -2.495324760675430298e-01 3.255612552165985107e-01 -1.916330605745315552e-01 -3.696344792842864990e-01 1.465882211923599243e-01
4.102392792701721191e-01 3.884938955307006836e-01 -2.016780227422714233e-01 -2.870404422283172607e-01 6.619331836700439453e-01 -6.786991655826568604e-02 -3.382574617862701416e-01 2.302419580519199371e-02
2.768889665603637695e-01 3.091446459293365479e-01 2.604079842567443848e-01 -4.358102083206176758e-01 6.245571374893188477e-01 4.716678336262702942e-02 -4.086329340934753418e-01 1.036438196897506714e-01
-1.564204692840576172e-01 6.059051752090454102e-01 2.543756961822509766e-01 2.429064065217971802e-01 6.882746815681457520e-01 -8.972706645727157593e-02 5.410986393690109253e-02 -3.598497423809021711e-04
3.201541602611541748e-01 8.412434458732604980e-01 -3.528200387954711914e-01 -2.327391207218170166e-01 -3.305265679955482483e-02 6.910419464111328125e-02 -5.716809630393981934e-02 -4.500422254204750061e-02
9.072674065828323364e-02 9.030929803848266602e-01 1.566862910985946655e-01 -1.489005982875823975e-02 -1.465545874089002609e-02 -2.465590536594390869e-01 2.328080683946609497e-01 -1.902993023395538330e-01
3.432053327560424805e-01 5.811275839805603027e-01 4.575418829917907715e-01 2.885572910308837891e-01 2.556169331073760986e-01 -3.867477476596832275e-01 -1.293679475784301758e-01 1.422717571258544922e-01
-2.173338979482650757e-01 3.254277110099792480e-01 -2.144595980644226074e-01 -1.437937915325164795e-01 5.640733838081359863e-01 -3.902490139007568359e-01 1.201346591114997864e-01 5.434039831161499023e-01
-3.407191932201385498e-01 3.792531192302703857e-01 4.376097023487091064e-01 1.053056046366691589e-01 3.021830320358276367e-01 -1.388887614011764526e-01 3.034646511077880859e-01 5.786108970642089844e-01
2.554756104946136475e-01 2.263068556785583496e-01 2.986959815025329590e-01 -3.937468826770782471e-01 6.897295713424682617e-01 7.041235268115997314e-02 -3.609311580657958984e-01 1.682427823543548584e-01
-1.112994775176048279e-01 8.828678727149963379e-01 -1.069701043888926506e-03 1.657128334045410156e-01 2.701871693134307861e-01 1.711223572492599487e-01 2.239953726530075073e-01 -1.680384725332260132e-01
4.744218587875366211e-01 4.613291621208190918e-01 4.727697670459747314e-01 1.182475164532661438e-01 -7.157295942306518555e-02 3.224045038223266602e-01 -3.549890518188476562e-01 2.992005646228790283e-01
1.573020219802856445e-02 8.684097230434417725e-02 -3.657990321516990662e-02 -2.940286695957183838e-01 4.407748878002166748e-01 -1.827221810817718506e-01 4.750590622425079346e-01 6.716170907020568848e-01
-1.097012963145971298e-02 2.549734711647033691e-01 -1.349700093269348145e-01 -4.925665855407714844e-01 4.149420559406280518e-01 -3.899297416210174561e-01 8.977114409208297729e-02 5.845925211906433105e-01
8.980633318424224854e-02 3.969981670379638672e-01 -1.521974056959152222e-01 -2.706197202205657959e-01 -3.325260579586029053e-01 2.257551699876785278e-01 -1.437090337276458740e-01 7.454776763916015625e-01
-8.621159195899963379e-02 7.663062214851379395e-01 2.786751389503479004e-01 1.265772432088851929e-01 -1.331271231174468994e-01 -3.260771930217742920e-01 3.264662027359008789e-01 2.846602499485015869e-01
-1.424318850040435791e-01 6.499807238578796387e-01 -3.699532523751258850e-02 3.285885453224182129e-01 -1.613771021366119385e-01 -1.751921772956848145e-01 5.709440261125564575e-02 6.228197813034057617e-01
4.251621067523956299e-01 4.634441435337066650e-01 2.044097930192947388e-01 -2.567239105701446533e-01 5.921795368194580078e-01 3.177348375320434570e-01 1.818769872188568115e-01 -1.097952499985694885e-01
4.356911182403564453e-01 1.420873999595642090e-01 -1.711144000291824341e-01 -3.489311411976814270e-02 2.133024334907531738e-01 1.739075183868408203e-01 5.672461986541748047e-01 6.016452908515930176e-01
6.089411973953247070e-01 3.504423499107360840e-01 2.146250605583190918e-01 -5.725098308175802231e-03 -1.501046214252710342e-02 4.766001999378204346e-01 -3.258961737155914307e-01 3.559531271457672119e-01
-1.697765290737152100e-01 9.216140508651733398e-01 2.238685488700866699e-01 1.089223772287368774e-01 6.598451733589172363e-02 -1.996603310108184814e-01 -1.248902678489685059e-01 2.558678388595581055e-03
-2.344779074192047119e-01 4.399901628494262695e-01 3.490455448627471924e-01 3.464584946632385254e-01 4.553582370281219482e-01 -1.024820581078529358e-01 2.388340979814529419e-01 4.844245016574859619e-01
5.865957736968994141e-01 9.889777004718780518e-02 -1.182687729597091675e-01 1.209949031472206116e-01 3.490039706230163574e-01 1.326715294271707535e-02 -8.872562646865844727e-02 6.983161568641662598e-01
-9.156868606805801392e-02 8.349158763885498047e-01 -1.349114477634429932e-01 1.122740507125854492e-01 -2.019815295934677124e-01 3.746249377727508545e-01 2.302415817975997925e-01 1.719666868448257446e-01
4.611941277980804443e-01 3.779165148735046387e-01 3.885216116905212402e-01 -2.862735688686370850e-01 3.939164876937866211e-01 4.792335629463195801e-01 -4.342957865446805954e-03 -1.634735167026519775e-01
1.661711633205413818e-01 4.584125578403472900e-01 4.792046844959259033e-01 4.240485131740570068e-01 1.622505784034729004e-01 -8.147152513265609741e-02 -1.438062489032745361e-01 5.469440221786499023e-01
3.068844974040985107e-01 3.654040098190307617e-01 -3.841038048267364502e-01 3.046214580535888672e-01 1.569656282663345337e-01 3.824342489242553711e-01 -2.485160380601882935e-01 5.470991730690002441e-01
4.168449640274047852e-01 -1.561033539474010468e-02 1.144706308841705322e-01 -3.345848992466926575e-02 5.218726396560668945e-01 -2.501209378242492676e-01 -2.779598534107208252e-02 6.899923086166381836e-01
-8.032304793596267700e-02 8.631089925765991211e-01 9.792172163724899292e-02 1.839795559644699097e-01 3.584512770175933838e-01 -1.869698464870452881e-01 8.444439619779586792e-02 -1.859512478113174438e-01
-7.964939624071121216e-02 3.894420564174652100e-01 1.676401495933532715e-01 -7.625789046287536621e-01 8.745685964822769165e-02 2.982903644442558289e-02 -9.512182325124740601e-02 4.634379148483276367e-01
-1.254267841577529907e-01 8.985015749931335449e-01 -3.006626367568969727e-01 3.272952884435653687e-02 -9.983075410127639771e-02 2.488310039043426514e-01 -5.900897458195686340e-02 1.006410345435142517e-01
1.386664211750030518e-01 5.028968453407287598e-01 6.769206523895263672e-01 -2.757236957550048828e-01 1.980392448604106903e-02 2.960987687110900879e-01 3.157546222209930420e-01 7.650844752788543701e-02
-1.728284209966659546e-01 3.996873497962951660e-01 6.578884720802307129e-01 -2.230551689863204956e-01 2.240430265665054321e-01 4.430425763130187988e-01 1.869218945503234863e-01 2.153783738613128662e-01
4.758878052234649658e-02 2.080230861902236938e-01 1.559521108865737915e-01 -1.213821247220039368e-01 1.799533702433109283e-02 4.245613813400268555e-01 -3.954728841781616211e-01 7.605471611022949219e-01
5.343297123908996582e-01 1.455071866512298584e-01 -1.520005464553833008e-01 9.064319729804992676e-02 4.171181619167327881e-01 3.199237212538719177e-02 4.212941825389862061e-01 5.563264489173889160e-01
1.174401342868804932e-01 3.894176483154296875e-01 -4.568292796611785889e-01 1.825994253158569336e-02 1.655147820711135864e-01 5.518158674240112305e-01 -1.682804077863693237e-01 5.150933265686035156e-01
3.734567761421203613e-01 6.269209980964660645e-01 1.388709098100662231e-01 3.985805511474609375e-01 1.767026633024215698e-01 -3.344154059886932373e-01 2.527835071086883545e-01 2.870393395423889160e-01
-2.233472913503646851e-01 3.501004874706268311e-01 5.753294378519058228e-02 -6.721453666687011719e-01 9.223531931638717651e-02 -8.290603756904602051e-02 6.721759587526321411e-02 5.937652587890625000e-01
5.594074726104736328e-01 7.021533697843551636e-02 -1.580226570367813110e-01 1.003601178526878357e-01 3.952254652976989746e-01 -6.563495844602584839e-03 -9.468880295753479004e-02 6.941740512847900391e-01
2.323727756738662720e-01 8.493007421493530273e-01 1.545910239219665527e-01 2.018927782773971558e-01 -2.928262352943420410e-01 -5.608443915843963623e-02 1.932068467140197754e-01 1.838763058185577393e-01
-3.335114717483520508e-01 4.579098522663116455e-01 -2.991175353527069092e-01 -2.923030853271484375e-01 4.421193599700927734e-01 -2.790176868438720703e-01 1.859899312257766724e-01 4.430164396762847900e-01
1.858270317316055298e-01 6.562692523002624512e-01 1.890197098255157471e-01 -4.776034951210021973e-01 -6.767356395721435547e-02 5.074723958969116211e-01 1.621667854487895966e-02 -9.259947389364242554e-02
4.895817637443542480e-01 1.467291414737701416e-01 -3.858677670359611511e-02 2.641510963439941406e-01 5.101904273033142090e-01 -2.712820470333099365e-01 1.242425665259361267e-01 5.640842318534851074e-01
2.000484168529510498e-01 4.213915467262268066e-01 1.687083989381790161e-01 -5.675417780876159668e-01 4.239898324012756348e-01 1.210306808352470398e-01 -4.495815932750701904e-01 1.878938525915145874e-01
1.724464148283004761e-01 4.570875763893127441e-01 -6.980835646390914917e-02 -6.849105358123779297e-01 2.177975326776504517e-01 -8.711853995919227600e-03 -3.400001525878906250e-01 3.524852991104125977e-01
-5.994271636009216309e-01 4.653787016868591309e-01 3.256938457489013672e-01 -2.406907975673675537e-01 3.914482593536376953e-01 2.553521692752838135e-01 1.319196075201034546e-01 1.557626575231552124e-01
5.278971418738365173e-02 2.813894450664520264e-01 1.251992434263229370e-01 -7.192366123199462891e-01 3.061639070510864258e-01 -1.373246610164642334e-01 2.957143485546112061e-01 4.301345646381378174e-01
-3.672463819384574890e-02 2.515287101268768311e-01 -4.071860313415527344e-01 -4.167420566082000732e-01 4.794831871986389160e-01 -6.738241761922836304e-02 -1.424623727798461914e-01 5.840976834297180176e-01
3.151698410511016846e-01 8.223507553339004517e-02 -1.570643484592437744e-01 -1.810946613550186157e-01 2.095977962017059326e-01 -2.547064982354640961e-02 3.962018489837646484e-01 7.967967391014099121e-01
4.679346084594726562e-01 3.349133580923080444e-02 -9.905435144901275635e-02 5.540419742465019226e-02 5.140402913093566895e-01 -2.005439400672912598e-01 -5.447543039917945862e-02 6.779464483261108398e-01
9.305229038000106812e-02 3.553273379802703857e-01 -2.114069461822509766e-01 -5.843185782432556152e-01 3.469334840774536133e-01 -2.939350008964538574e-01 -2.435265779495239258e-01 4.614075124263763428e-01
-9.419430047273635864e-02 3.073681890964508057e-01 -3.729411661624908447e-01 4.538258165121078491e-02 6.671860218048095703e-01 -1.982909739017486572e-01 2.444167993962764740e-02 5.200518369674682617e-01
-1.834683269262313843e-01 4.082480669021606445e-01 -1.773604452610015869e-01 -3.679835796356201172e-01 6.757748723030090332e-01 -1.369992345571517944e-01 3.960579335689544678e-01 2.240026928484439850e-02
6.896397471427917480e-01 3.386731743812561035e-01 -9.703125804662704468e-02 3.059205710887908936e-01 1.941422224044799805e-01 -7.854371517896652222e-02 9.699505567550659180e-02 5.034149885177612305e-01
1.363005638122558594e-01 2.228251695632934570e-01 -2.575266957283020020e-01 -5.055569410324096680e-01 7.203773856163024902e-01 -2.215388976037502289e-02 1.086352691054344177e-01 2.804052233695983887e-01
4.729974865913391113e-01 6.494952440261840820e-01 2.334918975830078125e-01 -3.865418136119842529e-01 2.133522331714630127e-01 -1.256903558969497681e-01 -2.068504244089126587e-01 -2.153873592615127563e-01
2.861669659614562988e-01 8.782607913017272949e-01 -2.850549519062042236e-01 1.414619982242584229e-01 -2.872348576784133911e-02 -1.865776777267456055e-01 9.734059125185012817e-02 -1.967394538223743439e-02
2.018477469682693481e-01 7.335492968559265137e-01 -5.774570703506469727e-01 -2.395131886005401611e-01 1.391772925853729248e-01 9.259076416492462158e-02 4.805687069892883301e-02 -9.325559251010417938e-03
6.498185396194458008e-01 3.490621447563171387e-01 -2.361780032515525818e-02 -1.838829517364501953e-01 2.429887801408767700e-01 -3.951020836830139160e-01 -3.820378780364990234e-01 2.458020895719528198e-01
4.692515730857849121e-01 1.067548021674156189e-01 1.115642255172133446e-03 1.982905268669128418e-01 4.862262904644012451e-01 -2.852163612842559814e-01 1.791531294584274292e-01 6.158132553100585938e-01
1.702951937913894653e-01 7.550017833709716797e-01 -5.722375959157943726e-02 2.993546426296234131e-01 -1.423089802265167236e-01 3.626087307929992676e-01 2.917646467685699463e-01 2.668721377849578857e-01
-1.187850534915924072e-01 2.408290654420852661e-01 -1.805907785892486572e-01 -4.591712951660156250e-01 2.486660182476043701e-01 -2.360719889402389526e-01 3.189194500446319580e-01 6.820306777954101562e-01
8.373739570379257202e-02 4.579425454139709473e-01 2.408569008111953735e-01 3.327660560607910156e-01 4.406337738037109375e-01 5.645669698715209961e-01 2.713941931724548340e-01 1.672796010971069336e-01
-2.825432717800140381e-01 3.205313980579376221e-01 5.278226137161254883e-01 -3.012153804302215576e-01 4.736945629119873047e-01 3.939125537872314453e-01 2.188854664564132690e-01 1.436556875705718994e-01
3.777369260787963867e-01 7.638369798660278320e-01 2.241997122764587402e-01 1.496722102165222168e-01 -3.921855241060256958e-03 -4.204465150833129883e-01 4.978103563189506531e-02 1.480943709611892700e-01
2.999101579189300537e-01 4.375031590461730957e-01 -5.269706845283508301e-01 -4.636339470744132996e-02 1.352659612894058228e-01 3.750934898853302002e-01 -2.851631343364715576e-01 4.455190896987915039e-01
-9.175673872232437134e-02 9.180962443351745605e-01 -9.335850924253463745e-02 2.235125154256820679e-01 -1.069626212120056152e-01 2.647465169429779053e-01 7.886151224374771118e-02 4.749044403433799744e-02
7.903852313756942749e-02 6.596325635910034180e-01 4.204641282558441162e-01 3.507522046566009521e-01 1.849273890256881714e-01 3.826553523540496826e-01 2.099219411611557007e-01 1.847433447837829590e-01
3.956017196178436279e-01 3.343245685100555420e-01 5.202597379684448242e-01 2.344652414321899414e-01 1.668035425245761871e-02 1.149626374244689941e-01 -2.338918298482894897e-01 5.812765955924987793e-01
1.494567692279815674e-01 1.861171424388885498e-01 1.993718445301055908e-01 -7.024610042572021484e-01 4.387922585010528564e-01 -8.828014880418777466e-02 2.347314655780792236e-01 3.929271697998046875e-01
-1.366263628005981445e-01 8.958375453948974609e-01 -2.848337590694427490e-01 -5.370969325304031372e-02 -1.076238602399826050e-01 1.699739843606948853e-01 -2.246889322996139526e-01 6.192116439342498779e-02
5.681093931198120117e-01 4.693923518061637878e-02 3.120822608470916748e-01 -4.168294072151184082e-01 5.437355637550354004e-01 1.470265090465545654e-01 -7.186707854270935059e-02 2.854409515857696533e-01
4.732430279254913330e-01 2.005854398012161255e-01 -2.388798445463180542e-01 6.930242478847503662e-02 1.614125818014144897e-02 3.243398293852806091e-02 4.588532447814941406e-01 6.797657012939453125e-01
-2.580543756484985352e-01 7.606911063194274902e-01 2.769686281681060791e-01 2.681768238544464111e-01 1.930309832096099854e-01 -2.961564362049102783e-01 1.349841207265853882e-01 2.508712410926818848e-01
2.267060875892639160e-01 4.993133246898651123e-01 -1.323981732130050659e-01 -3.334081172943115234e-01 2.334280014038085938e-01 -3.961557447910308838e-01 -5.141639113426208496e-01 3.079089224338531494e-01
6.594690680503845215e-01 8.241639286279678345e-02 -1.230393052101135254e-01 4.111080616712570190e-02 4.651689231395721436e-01 5.539853870868682861e-02 4.890213720500469208e-03 5.674541592597961426e-01
6.154646277427673340e-01 3.977917134761810303e-01 2.567367255687713623e-01 -3.400003910064697266e-02 6.083228066563606262e-02 4.957880675792694092e-01 -3.329645097255706787e-01 1.884769648313522339e-01
1.567459851503372192e-01 2.353263348340988159e-01 -3.557686209678649902e-01 2.342987060546875000e-01 2.573580443859100342e-01 4.358585178852081299e-01 -1.377247720956802368e-01 6.807431578636169434e-01
2.427490651607513428e-01 6.391957998275756836e-01 -1.002448648214340210e-01 -9.695661067962646484e-02 -1.838231533765792847e-01 -2.987026870250701904e-01 5.766592621803283691e-01 2.397954016923904419e-01
6.444582343101501465e-01 2.220076620578765869e-01 1.284736841917037964e-01 1.864311471581459045e-02 1.916006505489349365e-01 2.696766853332519531e-01 -2.709854543209075928e-01 5.793649554252624512e-01
-7.507602870464324951e-02 9.315699934959411621e-01 2.865075170993804932e-01 3.711551055312156677e-02 -1.883842051029205322e-01 -7.347974181175231934e-02 4.246024042367935181e-02 1.964874938130378723e-02
1.295430958271026611e-01 9.511861205101013184e-02 2.406662255525588989e-01 -6.232143640518188477e-01 3.288763165473937988e-01 -3.291328251361846924e-02 3.876491189002990723e-01 5.180154442787170410e-01
6.895679980516433716e-02 4.493223428726196289e-01 -4.407054558396339417e-02 -2.323943227529525757e-01 4.027446210384368896e-01 -7.774426601827144623e-03 -7.113747000694274902e-01 2.628447413444519043e-01
-7.357671111822128296e-02 8.594708442687988281e-01 -2.736506760120391846e-01 1.746568083763122559e-01 7.829792797565460205e-02 2.338424921035766602e-01 2.624008655548095703e-01 1.443589180707931519e-01
5.682129859924316406e-01 3.010654151439666748e-01 -9.878416359424591064e-02 3.099105060100555420e-01 2.981960177421569824e-01 1.019546240568161011e-01 2.470410764217376709e-01 5.659909248352050781e-01
3.459312021732330322e-01 6.609739661216735840e-01 5.687918066978454590e-01 1.490660652052611113e-04 -2.544785141944885254e-01 -5.837905034422874451e-02 -7.627602666616439819e-02 2.143254727125167847e-01
-1.161523312330245972e-01 8.651443719863891602e-01 -3.982990980148315430e-01 -8.580221235752105713e-02 -7.920745015144348145e-02 2.135011702775955200e-01 -1.143620312213897705e-01 8.422975987195968628e-02
-1.968009471893310547e-01 2.704715132713317871e-01 -2.017488479614257812e-01 -2.968416213989257812e-01 6.511825323104858398e-01 -1.523393392562866211e-01 2.299104481935501099e-01 5.091094374656677246e-01
1.838433742523193359e-01 6.801284551620483398e-01 2.218368351459503174e-01 -2.282891124486923218e-01 2.927484214305877686e-01 4.797534942626953125e-01 -1.734925247728824615e-02 -2.934846580028533936e-01
4.910760000348091125e-02 7.576498985290527344e-01 1.858470141887664795e-01 1.694503575563430786e-01 -3.676789700984954834e-01 3.075276613235473633e-01 7.502084970474243164e-02 3.534308075904846191e-01
-5.120271816849708557e-02 6.822977662086486816e-01 3.304378092288970947e-01 4.439785480499267578e-01 4.397820830345153809e-01 1.702848821878433228e-01 -8.730792440474033356e-03 5.532292276620864868e-02
-1.068621128797531128e-01 5.407961010932922363e-01 1.135149598121643066e-01 5.449691414833068848e-01 4.099948108196258545e-01 2.183528691530227661e-01 1.955648809671401978e-01 3.636260628700256348e-01
4.107117056846618652e-01 5.072324872016906738e-01 4.155377745628356934e-01 1.741567850112915039e-01 -7.988499850034713745e-02 2.509661018848419189e-01 -3.804056346416473389e-01 3.961751461029052734e-01
3.632238507270812988e-01 3.240709304809570312e-01 4.297831058502197266e-01 -3.544024825096130371e-01 2.082009315490722656e-01 3.276996314525604248e-01 -4.899403154850006104e-01 2.489088773727416992e-01
-4.597682654857635498e-01 5.103109478950500488e-01 2.299434691667556763e-01 2.404139041900634766e-01 4.433239996433258057e-01 3.085981607437133789e-01 2.274651229381561279e-01 2.720542848110198975e-01
2.211920619010925293e-01 1.702911853790283203e-01 -3.856721520423889160e-02 -6.136567592620849609e-01 1.921440809965133667e-01 -8.443805575370788574e-02 1.209537535905838013e-01 6.966592073440551758e-01
-1.368467211723327637e-01 4.092196524143218994e-01 2.155339866876602173e-01 -7.660420536994934082e-01 1.438973248004913330e-01 -3.179700579494237900e-03 -2.021562755107879639e-01 3.448956310749053955e-01
-2.117739170789718628e-01 6.951789259910583496e-01 1.760122328996658325e-01 3.922106027603149414e-01 3.736902177333831787e-01 4.429342597723007202e-02 -3.070548772811889648e-01 2.262290567159652710e-01
1.447393000125885010e-01 6.989806890487670898e-01 7.244436442852020264e-02 -3.829435408115386963e-01 -3.742394447326660156e-01 4.259011745452880859e-01 5.659510195255279541e-02 1.180361881852149963e-01
2.320230007171630859e-01 8.439810872077941895e-01 3.686063736677169800e-02 -2.927825972437858582e-02 -2.550320625305175781e-01 -8.857303857803344727e-02 3.764750361442565918e-01 1.304811537265777588e-01
-1.628375202417373657e-01 1.490407735109329224e-01 -5.050307884812355042e-02 -3.562206923961639404e-01 3.479956686496734619e-01 -1.884965300559997559e-01 3.622504770755767822e-01 7.307324409484863281e-01
2.832140624523162842e-01 7.032312750816345215e-01 1.717048287391662598e-01 -3.977955877780914307e-01 7.701376080513000488e-02 3.867019712924957275e-01 1.502004265785217285e-01 -2.439301013946533203e-01
2.897311151027679443e-01 4.808834791183471680e-01 5.290206074714660645e-01 -1.005983799695968628e-01 -1.616402566432952881e-01 -1.984811155125498772e-03 5.239428281784057617e-01 3.068820536136627197e-01
3.382183015346527100e-01 7.987424135208129883e-01 -4.637682437896728516e-01 -1.296901404857635498e-01 -4.311431571841239929e-02 7.154183834791183472e-02 -9.218452870845794678e-02 1.560834422707557678e-02
1.233609244227409363e-01 3.887991905212402344e-01 8.169793337583541870e-02 -8.131790757179260254e-01 3.078225813806056976e-02 -3.314571455121040344e-02 7.318959105759859085e-03 4.044539034366607666e-01
-1.646424978971481323e-01 3.296433687210083008e-01 -2.734954059123992920e-01 -7.327466458082199097e-02 5.746905803680419922e-01 -3.613415658473968506e-01 3.999873250722885132e-02 5.671175122261047363e-01
3.083283901214599609e-01 8.592302799224853516e-01 -3.013102412223815918e-01 4.294098541140556335e-02 -2.150367945432662964e-01 -1.589842587709426880e-01 -2.801160328090190887e-02 4.151810333132743835e-02
3.604362607002258301e-01 3.786644935607910156e-01 3.830834925174713135e-01 -5.103125572204589844e-01 5.146963000297546387e-01 1.451390087604522705e-01 -9.941720962524414062e-02 -1.538365185260772705e-01
4.228585958480834961e-01 4.777833819389343262e-01 -4.346772134304046631e-01 -1.909317076206207275e-01 4.526551663875579834e-01 3.851797580718994141e-01 7.446156442165374756e-02 -9.332592785358428955e-02
-2.455769926309585571e-01 6.490271687507629395e-01 -6.056223809719085693e-02 3.304745256900787354e-01 -1.266877055168151855e-01 -1.728096306324005127e-01 -3.541991487145423889e-02 5.986710786819458008e-01
-1.745566129684448242e-01 2.202585190534591675e-01 -1.185130551457405090e-01 -3.527391850948333740e-01 3.009167313575744629e-01 -1.906812936067581177e-01 3.616769611835479736e-01 7.244482636451721191e-01
-8.735132962465286255e-02 6.239699721336364746e-01 -2.271043509244918823e-01 3.803472220897674561e-01 6.008425354957580566e-01 -1.932329684495925903e-01 -4.854410514235496521e-02 7.799814641475677490e-02
2.920694053173065186e-01 6.574041247367858887e-01 4.830500110983848572e-02 -3.418157398700714111e-01 3.547331094741821289e-01 2.783977985382080078e-01 1.928863078355789185e-01 -3.504252433776855469e-01
-4.429644346237182617e-02 2.716358006000518799e-01 -1.010530740022659302e-01 -3.015396893024444580e-01 -1.576766222715377808e-01 4.476240575313568115e-01 -5.466910451650619507e-02 7.712951302528381348e-01
1.075845286250114441e-01 2.993495166301727295e-01 -1.251422166824340820e-01 -3.228084743022918701e-02 -5.539666116237640381e-02 4.071180522441864014e-01 -3.324928581714630127e-01 7.763680219650268555e-01
3.074789345264434814e-01 5.121592879295349121e-01 4.077550172805786133e-01 2.036357820034027100e-01 -2.895685732364654541e-01 -1.016935482621192932e-01 -1.485180109739303589e-01 5.649501085281372070e-01
2.019521966576576233e-02 2.490616887807846069e-01 7.652250677347183228e-02 -2.072087079286575317e-01 -1.680555939674377441e-01 4.930987358093261719e-01 -2.664581239223480225e-01 7.391753792762756348e-01
8.246391266584396362e-02 5.751346945762634277e-01 -3.761393204331398010e-02 4.199412465095520020e-02 -1.819335818290710449e-01 -4.149250984191894531e-01 5.056127309799194336e-01 4.453477859497070312e-01
3.518863916397094727e-01 2.496566027402877808e-01 -5.126351118087768555e-01 -1.339532285928726196e-01 5.217673256993293762e-02 3.471120297908782959e-01 1.573307514190673828e-01 6.206021904945373535e-01
8.767531067132949829e-02 4.880268871784210205e-01 -2.365923821926116943e-01 -4.614129960536956787e-01 2.334406673908233643e-01 -2.414908409118652344e-01 -4.602066576480865479e-01 4.008268713951110840e-01
3.038722574710845947e-01 5.796534419059753418e-01 -1.983794122934341431e-01 1.632976382970809937e-01 -1.856907606124877930e-01 5.258212611079216003e-02 5.321509838104248047e-01 4.303631186485290527e-01
1.871317178010940552e-01 3.583612143993377686e-01 -4.029330611228942871e-01 -3.043567202985286713e-02 -2.574835903942584991e-02 5.026813149452209473e-01 -1.417648196220397949e-01 6.323199868202209473e-01
-3.549675345420837402e-01 3.838765919208526611e-01 1.879381388425827026e-01 -6.749147772789001465e-01 8.912139385938644409e-02 2.367594093084335327e-02 6.857223808765411377e-02 4.718058407306671143e-01
3.083424270153045654e-01 6.513392925262451172e-01 -5.262057781219482422e-01 -1.885832101106643677e-01 3.525727987289428711e-01 1.743340343236923218e-01 5.184669792652130127e-02 -1.041048020124435425e-01
1.898100674152374268e-01 7.650020718574523926e-01 1.564045697450637817e-01 5.017405152320861816e-01 2.058879882097244263e-01 2.244978696107864380e-01 -8.222413063049316406e-02 5.466330051422119141e-02
-1.269300878047943115e-01 2.793690562248229980e-01 -2.924998700618743896e-01 -6.092304363846778870e-02 6.549131870269775391e-01 -2.600767016410827637e-01 3.094690479338169098e-02 5.648584961891174316e-01
3.452461445704102516e-03 5.314730405807495117e-01 -5.993187427520751953e-03 3.277269303798675537e-01 -4.531497135758399963e-02 -1.731186211109161377e-01 3.445037305355072021e-01 6.777738332748413086e-01
2.414107769727706909e-01 6.379868388175964355e-01 1.427860278636217117e-02 -1.780515909194946289e-02 -3.801767528057098389e-01 2.999019324779510498e-01 4.365480542182922363e-01 3.303378820419311523e-01
-8.088380098342895508e-02 3.069925308227539062e-01 -3.789674937725067139e-01 8.472564630210399628e-03 6.766005754470825195e-01 -2.116477340459823608e-01 1.223272085189819336e-02 5.027847290039062500e-01
4.142991602420806885e-01 4.563941806554794312e-02 1.538123637437820435e-01 -1.231133639812469482e-01 6.255295276641845703e-01 -1.334394514560699463e-01 -3.134269118309020996e-01 5.292717218399047852e-01
3.044655174016952515e-02 4.535790681838989258e-01 -1.537085622549057007e-01 -6.725966334342956543e-01 1.441936790943145752e-01 -1.483824998140335083e-01 -2.715643048286437988e-01 4.480738043785095215e-01
-3.220649957656860352e-01 4.074458479881286621e-01 5.985186100006103516e-01 -2.259223461151123047e-01 1.912099719047546387e-01 3.882303833961486816e-01 1.853596270084381104e-01 3.152050971984863281e-01
-5.148006975650787354e-02 4.987362623214721680e-01 -1.192064806818962097e-01 -2.757225334644317627e-01 3.249642848968505859e-01 2.562295272946357727e-02 -7.015402913093566895e-01 2.448707818984985352e-01
2.131712734699249268e-01 7.081457376480102539e-01 2.138840258121490479e-01 -1.548608094453811646e-01 -2.321258187294006348e-01 5.653327703475952148e-01 -6.811878085136413574e-02 7.235819101333618164e-02
8.063843846321105957e-02 5.786767601966857910e-01 -4.389488995075225830e-01 -1.747616976499557495e-01 4.780469834804534912e-01 4.332580566406250000e-01 1.034022793173789978e-01 -9.208380430936813354e-02
1.006213575601577759e-01 8.976274132728576660e-01 -1.299008876085281372e-01 1.565808206796646118e-01 2.231998443603515625e-01 -2.354021556675434113e-02 2.531296014785766602e-01 -1.682310104370117188e-01
3.047152459621429443e-01 6.324270963668823242e-01 -5.349835753440856934e-01 -5.415281653404235840e-02 2.142012119293212891e-01 2.618351876735687256e-01 -3.089020550251007080e-01 9.046757221221923828e-02
2.974680960178375244e-01 6.370750665664672852e-01 3.960092663764953613e-01 5.587444826960563660e-02 -1.388188451528549194e-01 -2.311501838266849518e-02 -3.464271426200866699e-01 4.537467658519744873e-01
-1.258954107761383057e-01 6.121933460235595703e-01 3.005915880203247070e-01 -1.282141059637069702e-01 1.245451569557189941e-01 2.291069626808166504e-01 -6.417049169540405273e-01 1.509593427181243896e-01
1.788593530654907227e-01 3.852307498455047607e-01 -5.147652029991149902e-01 -1.149510294198989868e-01 4.118928611278533936e-01 3.992473781108856201e-01 -3.497149944305419922e-01 3.000912070274353027e-01
-1.112075969576835632e-01 5.147910714149475098e-01 -3.556970059871673584e-01 -4.253450930118560791e-01 2.167924642562866211e-01 -3.745027482509613037e-01 -2.469080686569213867e-01 4.086187779903411865e-01
-5.005829036235809326e-02 6.053571701049804688e-01 4.957724809646606445e-01 3.369348496198654175e-02 5.625119209289550781e-01 -1.529480069875717163e-01 -1.098393723368644714e-01 -1.795381456613540649e-01
-9.519905596971511841e-02 7.423787117004394531e-01 -3.008479773998260498e-01 1.741799265146255493e-01 4.821895956993103027e-01 -6.303119938820600510e-03 2.633270025253295898e-01 -1.306722164154052734e-01
-3.197816908359527588e-01 4.382520616054534912e-01 -4.103736579418182373e-01 -1.324631124734878540e-01 6.168157458305358887e-01 -8.140246383845806122e-03 1.279702782630920410e-01 3.504534065723419189e-01
6.095427870750427246e-01 6.047840416431427002e-02 4.716058075428009033e-02 -9.052079170942306519e-02 4.738510251045227051e-01 5.029283463954925537e-02 -3.002905547618865967e-01 5.451085567474365234e-01
6.450074315071105957e-01 6.184019446372985840e-01 -1.616205126047134399e-01 -3.303895890712738037e-01 -1.066770032048225403e-01 1.950889825820922852e-01 -1.288776248693466187e-01 -1.472679618746042252e-02
6.258289217948913574e-01 3.109663128852844238e-01 3.105014562606811523e-01 4.275940824300050735e-03 3.054004907608032227e-01 2.659336850047111511e-02 -4.458619356155395508e-01 3.499129712581634521e-01
4.548008441925048828e-01 3.437239527702331543e-01 4.064676761627197266e-01 1.224171146750450134e-01 9.229329414665699005e-03 3.532773256301879883e-01 -3.605170547962188721e-01 4.898424148559570312e-01
4.986673891544342041e-01 6.633955836296081543e-01 1.742903441190719604e-01 2.566463053226470947e-01 2.340499758720397949e-01 -3.537694215774536133e-01 1.762582808732986450e-01 -6.319386512041091919e-02
-1.679197549819946289e-01 3.667194247245788574e-01 -3.490818142890930176e-01 -4.228355735540390015e-02 7.621814608573913574e-01 -1.471616625785827637e-01 1.327883005142211914e-01 3.057188391685485840e-01
5.502973794937133789e-01 2.706177532672882080e-01 -3.934527188539505005e-02 4.428986310958862305e-01 2.504664063453674316e-01 -3.132177144289016724e-02 2.602569758892059326e-01 5.429394841194152832e-01
1.148455440998077393e-01 7.060853838920593262e-01 6.165031790733337402e-01 2.175671607255935669e-01 1.164405122399330139e-01 -3.661039471626281738e-02 -2.139409929513931274e-01 1.314439717680215836e-02
6.838843822479248047e-01 2.453043162822723389e-01 1.415461301803588867e-02 2.948223948478698730e-01 2.546268105506896973e-01 2.024036049842834473e-01 4.818938300013542175e-02 5.261968374252319336e-01
3.057025671005249023e-01 4.662611782550811768e-01 -3.843938708305358887e-01 -8.546770364046096802e-02 -9.836682677268981934e-02 5.153203606605529785e-01 -8.836079388856887817e-02 5.010433197021484375e-01
2.319893240928649902e-02 6.974788904190063477e-01 8.078925311565399170e-02 8.785560727119445801e-02 -1.952285021543502808e-01 -4.352353215217590332e-01 3.364559412002563477e-01 3.974834084510803223e-01
-2.584545910358428955e-01 3.754584491252899170e-01 -3.901181221008300781e-01 -2.606729865074157715e-01 3.871358335018157959e-01 -2.509836256504058838e-01 1.387456953525543213e-01 5.830714702606201172e-01
1.897333562374114990e-02 8.526565432548522949e-01 -3.802246451377868652e-01 5.141773074865341187e-02 1.241376716643571854e-02 3.181530833244323730e-01 -1.208258271217346191e-01 9.709758311510086060e-02
3.192658424377441406e-01 6.555433869361877441e-01 3.096797764301300049e-01 -4.261071979999542236e-01 -3.188388189300894737e-03 3.895126283168792725e-01 -8.710453659296035767e-02 -1.776115596294403076e-01
3.116769194602966309e-01 4.526132941246032715e-01 -5.858859419822692871e-02 1.922633349895477295e-01 7.180396318435668945e-01 -2.436521500349044800e-01 2.661700546741485596e-01 -1.086601763963699341e-01
4.756848216056823730e-01 4.170777201652526855e-01 6.265369653701782227e-01 -2.453147917985916138e-01 1.308682709932327271e-01 1.888042241334915161e-01 2.955025136470794678e-01 8.334890753030776978e-02
6.574456691741943359e-01 3.342947065830230713e-01 8.795411139726638794e-02 3.542951047420501709e-01 1.076313033699989319e-01 1.353395879268646240e-01 3.099673427641391754e-02 5.402677059173583984e-01
1.822721958160400391e-01 6.627511978149414062e-01 3.117074370384216309e-01 -2.225334495306015015e-01 5.240482687950134277e-01 -1.560249645262956619e-02 1.070488840341567993e-01 -3.074498176574707031e-01
3.285745382308959961e-01 2.683866918087005615e-01 -1.108589861541986465e-02 -5.566870421171188354e-02 7.236831784248352051e-01 2.865108251571655273e-01 4.592536389827728271e-01 8.119064383208751678e-03
2.569880485534667969e-01 5.569734573364257812e-01 2.274379581212997437e-01 2.683885395526885986e-01 5.224101543426513672e-01 4.723273217678070068e-01 -3.269581124186515808e-02 -5.387729406356811523e-02
-1.017277389764785767e-01 6.553379297256469727e-01 2.785411775112152100e-01 -1.341304332017898560e-01 8.400946855545043945e-02 1.859725415706634521e-01 -6.471015214920043945e-01 6.498978286981582642e-02
2.754577696323394775e-01 4.215035438537597656e-01 2.730271220207214355e-01 -3.837171196937561035e-01 4.946073591709136963e-01 4.304342567920684814e-01 1.537399441003799438e-01 -2.666999697685241699e-01
1.568354815244674683e-01 5.606750249862670898e-01 4.725236594676971436e-01 1.716348826885223389e-01 -5.257017910480499268e-02 -2.104089111089706421e-01 4.287627339363098145e-01 4.212317168712615967e-01
1.681175678968429565e-01 6.931743025779724121e-01 -1.154763251543045044e-01 -2.568726539611816406e-01 -3.607789576053619385e-01 3.233454823493957520e-01 3.846792280673980713e-01 1.709846109151840210e-01
4.273296520113945007e-02 5.982879996299743652e-01 7.161586284637451172e-01 -1.245421357452869415e-02 -1.035044863820075989e-01 1.798465847969055176e-01 1.657099574804306030e-01 2.380532473325729370e-01
-1.463412344455718994e-01 2.754088640213012695e-01 -3.757461309432983398e-01 -1.549909636378288269e-02 6.838610768318176270e-01 -1.904580891132354736e-01 4.270344600081443787e-02 5.055146813392639160e-01
4.439417272806167603e-02 7.522678375244140625e-01 3.562303781509399414e-01 6.258091330528259277e-02 1.346100270748138428e-01 -2.050094306468963623e-01 -4.879275262355804443e-01 5.553180351853370667e-02
2.518936432898044586e-02 5.741839408874511719e-01 5.098689794540405273e-01 6.974504142999649048e-02 -2.406533062458038330e-01 -1.421468555927276611e-01 3.200781941413879395e-01 4.735797941684722900e-01
-1.544654718600213528e-03 7.678021192550659180e-01 5.184521079063415527e-01 1.486473679542541504e-01 -1.570983976125717163e-02 -1.840226799249649048e-01 -2.856283783912658691e-01 6.240313127636909485e-02
-3.499183058738708496e-02 5.560759902000427246e-01 3.485341668128967285e-01 5.279955267906188965e-02 3.929243087768554688e-01 2.143058329820632935e-01 -6.034896373748779297e-01 2.784306369721889496e-02
-2.638967037200927734e-01 4.151352345943450928e-01 -3.324872553348541260e-01 -2.489394098520278931e-01 4.912610948085784912e-01 -2.776635885238647461e-01 -1.514367908239364624e-01 4.941000938415527344e-01
-2.590852677822113037e-01 8.420690894126892090e-01 -9.539443999528884888e-02 -2.204855829477310181e-01 1.157004386186599731e-01 -3.104645609855651855e-01 -1.961900740861892700e-01 -1.334727257490158081e-01
-8.190713822841644287e-02 1.786401122808456421e-01 -8.606921136379241943e-02 -5.132106542587280273e-01 3.526131808757781982e-01 -8.230481296777725220e-02 3.580657541751861572e-01 6.567075252532958984e-01
4.047434628009796143e-01 7.115072011947631836e-01 7.920431345701217651e-02 -2.457951158285140991e-01 3.064918220043182373e-01 3.689385950565338135e-01 -1.362048983573913574e-01 -1.210251227021217346e-01
-9.309532470069825649e-04 8.525393009185791016e-01 -3.566111922264099121e-01 -1.343346685171127319e-01 -6.734207272529602051e-02 2.561356425285339355e-01 -2.402578741312026978e-01 9.714128449559211731e-03
6.105337142944335938e-01 2.581950426101684570e-01 -1.248865723609924316e-01 1.926271468400955200e-01 3.753029108047485352e-01 -1.902734190225601196e-01 2.933808863162994385e-01 4.947254955768585205e-01
3.426696956157684326e-01 2.242340892553329468e-01 -7.606703042984008789e-02 1.857274472713470459e-01 8.139789700508117676e-01 1.287355870008468628e-01 3.191129863262176514e-01 1.051093712449073792e-01
6.552093029022216797e-01 1.050715297460556030e-01 -1.005965098738670349e-02 -4.125271737575531006e-02 5.905653238296508789e-01 2.464479804039001465e-01 3.024633526802062988e-01 2.384735792875289917e-01
-2.040251493453979492e-01 4.092644453048706055e-01 -4.638606309890747070e-01 -1.409443169832229614e-01 6.241844296455383301e-01 -6.778798997402191162e-02 7.463555783033370972e-02 3.950601220130920410e-01
6.261815428733825684e-01 2.670240700244903564e-01 -1.320190727710723877e-01 3.135514259338378906e-01 1.894331574440002441e-01 5.061576887965202332e-02 1.903817206621170044e-01 5.883530974388122559e-01
4.370934963226318359e-01 5.505443811416625977e-01 4.939592629671096802e-02 -2.868265211582183838e-01 3.904742002487182617e-01 -1.470307111740112305e-01 -4.940235614776611328e-01 -5.471389740705490112e-02
4.856272041797637939e-01 1.492249816656112671e-01 3.205987513065338135e-01 -4.062429666519165039e-01 3.872590959072113037e-01 2.810426056385040283e-01 -3.623164892196655273e-01 3.374215960502624512e-01
1.812702715396881104e-01 2.650320231914520264e-01 3.701626956462860107e-01 -1.242831721901893616e-01 1.218333281576633453e-02 5.645710229873657227e-01 -3.512508571147918701e-01 5.496966242790222168e-01
2.771692723035812378e-02 2.948957681655883789e-01 -3.176999092102050781e-01 -1.160527467727661133e-01 7.003484964370727539e-01 -1.715851128101348877e-01 -3.830774724483489990e-01 3.622002899646759033e-01
9.797994792461395264e-02 1.700740754604339600e-01 -2.787064015865325928e-01 -4.326968193054199219e-01 4.350462853908538818e-01 -8.018621802330017090e-02 4.211613833904266357e-01 5.687695741653442383e-01
2.902463674545288086e-01 6.378780007362365723e-01 -2.549193203449249268e-01 -3.407856822013854980e-01 3.065170645713806152e-01 4.734827876091003418e-01 -8.118508011102676392e-02 5.495764315128326416e-02
4.275980889797210693e-01 6.641159653663635254e-01 -3.737455308437347412e-01 -2.611258998513221741e-02 3.499184548854827881e-01 2.055520117282867432e-01 -2.626838088035583496e-01 4.522252827882766724e-02
-6.057842373847961426e-01 4.888581633567810059e-01 3.718334138393402100e-01 -2.619995772838592529e-01 1.892698556184768677e-01 2.859090864658355713e-01 9.626372158527374268e-02 2.455721944570541382e-01
6.262896656990051270e-01 2.964174151420593262e-01 -2.356602344661951065e-03 3.253961503505706787e-01 3.694072961807250977e-01 -2.075986564159393311e-01 1.468077152967453003e-01 4.614090323448181152e-01
6.513147354125976562e-01 6.228563785552978516e-01 -2.897114157676696777e-01 -1.451181322336196899e-01 1.932241171598434448e-01 1.436721384525299072e-01 -1.486077755689620972e-01 -5.277738720178604126e-02
2.831146121025085449e-01 2.582659125328063965e-01 4.069751203060150146e-01 -3.896202445030212402e-01 7.007567882537841797e-01 1.814556121826171875e-01 -9.384333342313766479e-02 5.403082817792892456e-02
8.225379884243011475e-02 6.298234462738037109e-01 3.968180418014526367e-01 2.182354480028152466e-01 -2.170484326779842377e-02 5.412309169769287109e-01 2.529087960720062256e-01 1.846639364957809448e-01
4.046835303306579590e-01 7.296244502067565918e-01 -2.874347269535064697e-01 -3.343090415000915527e-01 -4.753391072154045105e-02 3.220484256744384766e-01 -2.755563706159591675e-03 -5.929416418075561523e-02
4.256138801574707031e-01 8.352566957473754883e-01 -3.092901110649108887e-01 9.689348191022872925e-02 -9.368155151605606079e-02 5.224582552909851074e-02 -6.804562360048294067e-02 -3.799339989200234413e-03
-1.705052405595779419e-01 7.557236552238464355e-01 1.972574740648269653e-03 4.367581903934478760e-01 1.529971212148666382e-01 -1.333531588315963745e-01 1.997777521610260010e-01 3.576951026916503906e-01
-7.168542593717575073e-02 8.690176606178283691e-01 7.765401154756546021e-02 -1.843707263469696045e-01 -2.413651943206787109e-01 -2.896300554275512695e-01 -2.354727834463119507e-01 4.534910991787910461e-02
3.316652774810791016e-01 6.171159148216247559e-01 -1.438754647970199585e-01 1.595396548509597778e-01 3.869764208793640137e-01 -3.041019439697265625e-01 4.544869661331176758e-01 -1.192725002765655518e-01
2.169183939695358276e-01 7.517383098602294922e-01 -8.357090875506401062e-03 -3.504010438919067383e-01 2.179320752620697021e-01 3.620046377182006836e-01 8.868138305842876434e-03 -2.938788533210754395e-01
2.198841571807861328e-01 9.182645082473754883e-01 -3.370475023984909058e-02 1.904009282588958740e-01 -1.215555146336555481e-01 -1.101237013936042786e-01 2.058818191289901733e-01 4.198153316974639893e-02
1.359440386295318604e-01 3.948205709457397461e-01 4.276558756828308105e-01 4.527621567249298096e-01 2.020209282636642456e-01 1.685471385717391968e-01 -8.664998412132263184e-02 6.008528470993041992e-01
4.363755285739898682e-01 8.890593424439430237e-03 2.252836152911186218e-02 -1.344518214464187622e-01 6.589157581329345703e-01 4.177456498146057129e-01 1.604828983545303345e-01 3.955708146095275879e-01
1.130456700921058655e-01 7.140716314315795898e-01 2.286576032638549805e-01 -2.300597727298736572e-01 2.233053743839263916e-01 3.789016008377075195e-01 -3.225670158863067627e-01 -2.731842696666717529e-01
-2.736219763755798340e-01 8.218211531639099121e-01 2.542093396186828613e-01 4.282696545124053955e-02 1.816617250442504883e-01 -2.645820677280426025e-01 -2.810405790805816650e-01 3.599987179040908813e-02
1.749843358993530273e-01 7.838633656501770020e-01 1.641088575124740601e-01 -1.820347905158996582e-01 -3.173339739441871643e-02 2.413477748632431030e-02 -5.363487005233764648e-01 7.490617036819458008e-02
3.549145162105560303e-01 7.575502395629882812e-01 -2.500121891498565674e-01 -3.655746877193450928e-01 2.398715354502201080e-02 3.045580387115478516e-01 6.739149242639541626e-02 -7.829318940639495850e-02
3.700957298278808594e-01 3.587447106838226318e-01 5.991464257240295410e-01 1.715986989438533783e-02 -1.974957138299942017e-01 1.062612161040306091e-01 -1.401481218636035919e-02 5.697087645530700684e-01
-6.639960408210754395e-02 3.499487936496734619e-01 -2.406079173088073730e-01 -3.178133666515350342e-01 6.301444172859191895e-01 -4.159687161445617676e-01 -2.442489750683307648e-02 3.788415193557739258e-01
-2.298505455255508423e-01 7.473256587982177734e-01 1.236860454082489014e-01 3.157024681568145752e-01 4.791050851345062256e-01 -3.342471783980727196e-03 -1.681837290525436401e-01 1.259688138961791992e-01
4.968450963497161865e-02 5.023529529571533203e-01 -1.307879984378814697e-01 -3.827819824218750000e-01 2.815352082252502441e-01 -4.221838340163230896e-02 -6.280205249786376953e-01 3.257161080837249756e-01
5.847782641649246216e-02 3.601682484149932861e-01 -1.618627160787582397e-01 1.368793398141860962e-01 -2.288157343864440918e-01 -1.673599928617477417e-01 2.759695053100585938e-01 8.157197237014770508e-01
-1.122867781668901443e-02 8.851142525672912598e-01 6.986549124121665955e-03 -4.068007171154022217e-01 4.006011039018630981e-02 1.583310812711715698e-01 -5.197735875844955444e-02 -1.467511653900146484e-01
2.638077735900878906e-01 2.684901654720306396e-01 -1.824166476726531982e-01 1.041183322668075562e-01 8.100235462188720703e-01 1.270145773887634277e-01 3.752050697803497314e-01 3.394710272550582886e-02
-4.522121325135231018e-02 8.085083961486816406e-01 -5.101532936096191406e-01 3.507741168141365051e-02 2.616327404975891113e-01 6.682326644659042358e-02 9.897492080926895142e-02 -8.329089730978012085e-03
3.382034599781036377e-01 4.855695962905883789e-01 -4.347171187400817871e-01 1.166749745607376099e-01 -3.364235535264015198e-02 3.561196923255920410e-01 -2.994393706321716309e-01 4.791991412639617920e-01
-4.772087931632995605e-01 3.836886286735534668e-01 4.006403088569641113e-01 7.469370216131210327e-02 5.678071379661560059e-01 6.215946376323699951e-02 1.547292172908782959e-01 3.297773599624633789e-01
-2.105570435523986816e-01 3.086295723915100098e-01 -2.426685094833374023e-01 -3.469913899898529053e-01 3.873349130153656006e-01 -2.985386848449707031e-01 3.020402789115905762e-01 5.922333598136901855e-01
6.163142919540405273e-01 1.581181883811950684e-01 -1.686691641807556152e-01 1.142876148223876953e-01 2.495576888322830200e-01 2.874816656112670898e-01 2.689934670925140381e-01 5.799674391746520996e-01
4.841560125350952148e-02 7.065594792366027832e-01 -1.347721815109252930e-01 2.835395336151123047e-01 6.001223921775817871e-01 6.352527439594268799e-02 -5.945968907326459885e-03 -1.888220161199569702e-01
-3.409786522388458252e-01 3.875248730182647705e-01 -2.530451714992523193e-01 -1.648989766836166382e-01 4.458463490009307861e-01 -3.094447851181030273e-01 -1.851789653301239014e-01 5.599179863929748535e-01
2.180596739053726196e-01 4.887588918209075928e-01 3.171320557594299316e-01 2.290048152208328247e-01 2.280144840478897095e-01 5.322331190109252930e-01 4.374101758003234863e-01 1.842784434556961060e-01
6.099086403846740723e-01 3.897578716278076172e-01 1.661140918731689453e-01 3.714614212512969971e-01 2.374288858845829964e-03 -2.556031011044979095e-02 1.318462379276752472e-02 5.564979910850524902e-01
4.615588784217834473e-01 7.190942019224166870e-02 -8.305881917476654053e-02 -1.173226982355117798e-01 3.715542852878570557e-01 8.075574040412902832e-02 5.253901481628417969e-01 5.835410356521606445e-01
-2.157798409461975098e-01 8.139455914497375488e-01 -3.276223316788673401e-02 3.001350760459899902e-01 4.029360115528106689e-01 9.411422535777091980e-03 -1.932120770215988159e-01 5.299474578350782394e-04
-1.809784471988677979e-01 3.332768082618713379e-01 6.325852882582694292e-05 -3.706794083118438721e-01 5.336568951606750488e-01 -2.837225198745727539e-01 -4.264807105064392090e-01 4.142417311668395996e-01
3.367936015129089355e-01 7.875408530235290527e-01 -3.404496312141418457e-01 -2.434214204549789429e-01 -1.536379158496856689e-01 2.286872416734695435e-01 -1.127083003520965576e-01 5.083150044083595276e-02
-9.998209774494171143e-02 6.961322426795959473e-01 3.290504217147827148e-01 2.353791445493698120e-01 4.035932719707489014e-01 -4.350484907627105713e-02 -4.165816605091094971e-01 5.835655331611633301e-02
4.005359709262847900e-01 6.159086227416992188e-01 3.409252464771270752e-01 3.178012371063232422e-01 -8.712358772754669189e-03 2.987838685512542725e-01 -2.758141458034515381e-01 2.785297930240631104e-01
8.651119470596313477e-02 4.748314619064331055e-01 7.531226873397827148e-01 2.622580155730247498e-02 -1.814424432814121246e-02 1.126493439078330994e-01 1.633608192205429077e-01 3.993290066719055176e-01
5.980560183525085449e-01 1.361700296401977539e-01 -5.426555126905441284e-02 2.277576178312301636e-01 3.017487227916717529e-01 8.063569664955139160e-02 -1.082746833562850952e-01 6.780048012733459473e-01
-1.165997534990310669e-01 2.669896781444549561e-01 -4.387428760528564453e-01 -1.320468336343765259e-01 2.866835892200469971e-01 -4.096313938498497009e-02 3.832581266760826111e-02 7.873086333274841309e-01
2.500301972031593323e-02 6.582466959953308105e-01 3.186646103858947754e-01 5.022618174552917480e-01 3.022044003009796143e-01 2.051590979099273682e-01 1.850791722536087036e-01 2.111873030662536621e-01
-2.981766462326049805e-01 3.858009278774261475e-01 -2.547970116138458252e-01 -2.129646092653274536e-01 4.981659948825836182e-01 -2.937380075454711914e-01 2.830108702182769775e-01 4.872640669345855713e-01
-4.070167541503906250e-01 4.160833358764648438e-01 -1.861167848110198975e-01 -3.030141592025756836e-01 2.984217703342437744e-01 -2.009485214948654175e-01 2.038025557994842529e-01 6.031447649002075195e-01
4.995286166667938232e-01 6.369073390960693359e-01 -3.377959728240966797e-01 -8.862610906362533569e-03 -9.696559607982635498e-02 2.779104709625244141e-01 3.638626635074615479e-01 1.077180206775665283e-01
-4.869316145777702332e-02 2.836505770683288574e-01 1.534558017738163471e-03 -1.941510289907455444e-01 -1.526607871055603027e-01 4.699744880199432373e-01 -1.846494078636169434e-01 7.753694057464599609e-01
-2.374378591775894165e-02 5.122867822647094727e-01 4.328185319900512695e-02 -3.372394740581512451e-01 3.661870658397674561e-01 -4.890168085694313049e-02 -6.676674485206604004e-01 1.978142410516738892e-01
-1.348715573549270630e-01 7.621678709983825684e-01 1.982875317335128784e-01 1.604834049940109253e-01 5.216447114944458008e-01 -3.741307929158210754e-02 -9.347294270992279053e-02 -2.314880043268203735e-01
-2.329542636871337891e-01 5.721856951713562012e-01 3.813576400279998779e-01 -8.270579576492309570e-02 1.337818503379821777e-01 1.687057614326477051e-01 -6.374002695083618164e-01 1.158604174852371216e-01
6.422697305679321289e-01 4.411854743957519531e-01 2.070447430014610291e-02 3.507323563098907471e-01 2.146903984248638153e-02 1.820447295904159546e-01 1.938313096761703491e-01 4.452317059040069580e-01
2.290996462106704712e-01 4.488091766834259033e-01 -3.918303847312927246e-01 -3.592655062675476074e-01 1.525317728519439697e-01 1.613340228796005249e-01 -4.948913455009460449e-01 4.114233553409576416e-01
2.337815761566162109e-01 1.117461770772933960e-01 -1.425428837537765503e-01 6.046602874994277954e-02 1.518170535564422607e-01 4.930903390049934387e-02 4.604739844799041748e-01 8.193706870079040527e-01
-4.552077502012252808e-02 5.409070253372192383e-01 5.270588397979736328e-01 -1.419468596577644348e-02 -1.769361943006515503e-01 -2.985889315605163574e-01 2.512322366237640381e-01 4.937363564968109131e-01
2.851424813270568848e-01 3.315891325473785400e-01 4.610856473445892334e-01 4.182240068912506104e-01 2.004808187484741211e-01 1.345814764499664307e-01 -1.842774897813796997e-01 5.735574364662170410e-01
1.115952506661415100e-01 1.614437997341156006e-01 -2.462720274925231934e-01 -4.416281878948211670e-01 4.840926527976989746e-01 -1.309824585914611816e-01 2.223023325204849243e-01 6.362992525100708008e-01
2.079670280218124390e-01 8.798867464065551758e-01 1.728761708363890648e-03 9.405458718538284302e-02 1.936088055372238159e-01 -2.702625393867492676e-01 1.327621843665838242e-02 -2.509925663471221924e-01
-1.759326457977294922e-01 9.339623451232910156e-01 1.621760874986648560e-01 -1.044087707996368408e-01 -1.616472601890563965e-01 -1.152032315731048584e-01 -1.383564323186874390e-01 -3.187041729688644409e-02
8.502610772848129272e-02 6.777509450912475586e-01 5.365477800369262695e-01 2.091024769470095634e-03 -1.806899309158325195e-01 -9.081576764583587646e-02 7.886719703674316406e-02 4.454433917999267578e-01
6.131467819213867188e-01 5.060161948204040527e-01 -8.806998282670974731e-02 -2.389675676822662354e-01 4.425320923328399658e-01 8.039734512567520142e-02 -2.969354391098022461e-01 -1.125523224472999573e-01
6.938089728355407715e-01 3.133094310760498047e-01 -1.161009520292282104e-01 2.407562881708145142e-01 2.270543873310089111e-01 -3.656449960544705391e-03 4.058361649513244629e-01 3.643532395362854004e-01
4.540073871612548828e-01 3.251667022705078125e-01 -3.168110251426696777e-01 -1.201161146163940430e-01 6.965904831886291504e-01 1.390907019376754761e-01 2.199856191873550415e-01 -1.427184492349624634e-01
6.232513189315795898e-01 1.144501119852066040e-01 -1.456653475761413574e-01 9.434954077005386353e-02 3.224366009235382080e-01 -1.654796861112117767e-02 2.913856208324432373e-01 6.157872676849365234e-01
-2.203920632600784302e-01 8.485377430915832520e-01 -2.134259343147277832e-01 1.841123998165130615e-01 3.248579204082489014e-01 1.036111488938331604e-01 1.888309419155120850e-01 6.186416372656822205e-03
-4.856846109032630920e-02 8.543983101844787598e-01 1.014309749007225037e-02 -8.280883729457855225e-02 -4.386618733406066895e-01 2.098935842514038086e-01 1.230719592422246933e-02 1.550916135311126709e-01
4.101890027523040771e-01 4.371510148048400879e-01 3.706269860267639160e-01 1.199715211987495422e-01 -1.744936406612396240e-01 -9.447631239891052246e-02 4.143719375133514404e-01 5.270754098892211914e-01
-9.835018217563629150e-02 3.682574033737182617e-01 7.255243510007858276e-02 1.816461980342864990e-01 7.715281099081039429e-02 1.003606393933296204e-01 -3.785330653190612793e-01 8.106433153152465820e-01
4.848846197128295898e-01 3.584788441658020020e-01 5.052596926689147949e-01 2.804834842681884766e-01 5.529827252030372620e-02 9.080357849597930908e-02 -2.105131149291992188e-01 4.967920780181884766e-01
4.912590235471725464e-02 5.265281796455383301e-01 -3.910955190658569336e-01 -5.129326581954956055e-01 1.207214817404747009e-01 2.500517480075359344e-02 -3.641002774238586426e-01 3.956402540206909180e-01
2.435149550437927246e-01 6.836426258087158203e-01 -5.747738480567932129e-01 -2.184490561485290527e-01 2.126098275184631348e-01 6.427372246980667114e-02 2.135788798332214355e-01 1.726970262825489044e-02
-8.562763780355453491e-02 1.882721781730651855e-01 -1.090886816382408142e-01 -3.055735528469085693e-01 4.736926555633544922e-01 -2.433266341686248779e-01 2.932054996490478516e-01 6.945386528968811035e-01
-1.210729405283927917e-01 4.483797252178192139e-01 1.564904153347015381e-01 -7.263954281806945801e-01 1.908278279006481171e-02 -1.457071397453546524e-02 -2.381035834550857544e-01 4.181956350803375244e-01
-2.495294250547885895e-02 8.787894248962402344e-01 2.430297583341598511e-01 -2.620527148246765137e-01 -3.028085231781005859e-01 4.844108223915100098e-02 -4.705906286835670471e-02 -5.583241209387779236e-02
2.427260875701904297e-01 5.221054553985595703e-01 -1.110253483057022095e-01 -2.266862541437149048e-01 -4.003275632858276367e-01 4.269800484180450439e-01 2.739494740962982178e-01 4.326134026050567627e-01
2.038096338510513306e-01 2.912777960300445557e-01 1.107608377933502197e-01 1.624407321214675903e-01 5.053002759814262390e-02 2.859480679035186768e-01 -4.813722074031829834e-01 7.203646302223205566e-01
2.509783506393432617e-01 3.245275914669036865e-01 3.687018752098083496e-01 -1.152300313115119934e-01 1.054389029741287231e-01 5.108607411384582520e-01 -5.345163941383361816e-01 3.530849218368530273e-01
-1.577327698469161987e-01 1.885362714529037476e-01 -1.629662066698074341e-01 -1.707300841808319092e-01 2.811668813228607178e-02 7.469251751899719238e-02 8.089409768581390381e-02 9.332494139671325684e-01
2.444955855607986450e-01 2.022516280412673950e-01 8.048602938652038574e-02 -6.620739102363586426e-01 3.249548375606536865e-01 -1.762942820787429810e-01 7.952945679426193237e-02 5.581184029579162598e-01
3.593628406524658203e-01 6.956224441528320312e-01 -4.092500805854797363e-01 -3.610153794288635254e-01 1.054931432008743286e-01 2.021222263574600220e-01 -1.920002847909927368e-01 -1.742596551775932312e-02
-5.450139194726943970e-02 3.053486347198486328e-01 -1.559917181730270386e-01 -2.657128274440765381e-01 1.912860870361328125e-01 -3.519596755504608154e-01 -2.948681116104125977e-01 7.492943406105041504e-01
4.045424163341522217e-01 3.329920768737792969e-01 2.114879041910171509e-01 8.398522436618804932e-02 1.653041392564773560e-01 5.512688755989074707e-01 -4.313433766365051270e-01 3.954758346080780029e-01
3.245484530925750732e-01 6.691442131996154785e-01 -2.893964648246765137e-01 -3.904608190059661865e-01 1.498218625783920288e-01 3.625749945640563965e-01 -2.372272461652755737e-01 2.281222306191921234e-02
2.810648381710052490e-01 2.896575629711151123e-01 2.327570468187332153e-01 -1.556124072521924973e-03 3.681790828704833984e-01 6.772303581237792969e-01 5.406371504068374634e-02 4.310488104820251465e-01
3.892123103141784668e-01 4.520553946495056152e-01 -3.867621719837188721e-02 -4.333551526069641113e-01 3.305599689483642578e-01 5.159031748771667480e-01 -2.585789859294891357e-01 1.121525540947914124e-01
3.341275751590728760e-01 6.429240703582763672e-01 -5.218909978866577148e-01 -2.818050086498260498e-01 1.679219901561737061e-01 3.031837642192840576e-01 -6.482871249318122864e-03 -5.534643679857254028e-02
-3.530282974243164062e-01 4.305555820465087891e-01 -3.236302435398101807e-01 -2.219884842634201050e-01 6.642394065856933594e-01 2.181112021207809448e-02 2.311703860759735107e-01 2.021087259054183960e-01
2.665170654654502869e-02 8.393716216087341309e-01 2.165930271148681641e-01 1.860108971595764160e-01 -1.052580177783966064e-01 -1.518827676773071289e-01 -3.190678060054779053e-01 2.779937684535980225e-01
1.805063486099243164e-01 2.218807786703109741e-01 -3.195568323135375977e-01 8.111403323709964752e-03 9.579268097877502441e-02 4.560343921184539795e-01 -1.131824329495429993e-01 7.655391693115234375e-01
-1.863483935594558716e-01 3.573913574218750000e-01 -4.406089484691619873e-01 -1.571236550807952881e-01 5.645715594291687012e-01 -1.227387264370918274e-01 2.619436085224151611e-01 4.650822281837463379e-01
5.151925608515739441e-02 4.681924581527709961e-01 -4.888936281204223633e-01 -2.048559337854385376e-01 3.916857242584228516e-01 4.950003325939178467e-01 2.753482162952423096e-01 1.513235867023468018e-01
4.189215600490570068e-01 3.002853989601135254e-01 -7.757809013128280640e-02 3.577488958835601807e-01 5.662488341331481934e-01 3.956623375415802002e-01 1.732468158006668091e-01 3.051717281341552734e-01
-2.288705408573150635e-01 6.738002896308898926e-01 1.878470927476882935e-02 5.274955034255981445e-01 2.672713398933410645e-01 1.757249049842357635e-02 6.858661025762557983e-02 3.722369372844696045e-01
-5.501049011945724487e-02 5.531542301177978516e-01 3.966529369354248047e-01 2.608205080032348633e-01 6.620321273803710938e-01 6.893273442983627319e-02 7.888438552618026733e-02 1.279540061950683594e-01
-6.314913928508758545e-02 8.926759958267211914e-01 1.514000743627548218e-01 -2.238880097866058350e-01 -3.090401291847229004e-01 -1.444541960954666138e-01 -9.202034771442413330e-02 -3.540199249982833862e-02
-2.850974500179290771e-01 2.008664906024932861e-01 4.644833505153656006e-01 -2.301346808671951294e-01 6.256912946701049805e-01 1.780096143484115601e-01 3.232501149177551270e-01 2.863525152206420898e-01
9.170458465814590454e-02 3.239296078681945801e-01 5.138648152351379395e-01 -4.208591878414154053e-01 5.535622835159301758e-01 2.217274308204650879e-01 3.264794871211051941e-02 2.980273067951202393e-01
3.679753839969635010e-02 7.444475293159484863e-01 1.000344753265380859e-02 -5.360176563262939453e-01 5.537680536508560181e-02 3.631471395492553711e-01 -8.250658959150314331e-02 1.236085370182991028e-01
-1.738590747117996216e-01 2.819353044033050537e-01 -1.091572921723127365e-02 3.370642364025115967e-01 1.222999766469001770e-01 -5.123522132635116577e-02 2.807260453701019287e-01 8.247209787368774414e-01
5.695031210780143738e-02 3.673751950263977051e-01 7.421042323112487793e-01 -3.827347606420516968e-02 2.798744104802608490e-02 1.918368339538574219e-01 2.056200951337814331e-01 4.793164432048797607e-01
2.488144934177398682e-01 3.930487036705017090e-01 -4.713232219219207764e-01 -1.343944817781448364e-01 2.569410204887390137e-01 3.143861889839172363e-01 -3.912574946880340576e-01 4.748228490352630615e-01
2.664014697074890137e-01 8.067964911460876465e-01 -4.203598201274871826e-01 -2.632760703563690186e-01 3.665431216359138489e-02 9.320088475942611694e-02 -1.485363841056823730e-01 -2.554596867412328720e-04
-4.368402808904647827e-02 2.767025530338287354e-01 5.371403098106384277e-01 -1.098051443696022034e-01 -1.492410339415073395e-02 5.223206281661987305e-01 -1.287700980901718140e-01 5.756103396415710449e-01
6.659359931945800781e-01 1.771391779184341431e-01 1.221519261598587036e-01 2.069708108901977539e-01 2.024406492710113525e-01 2.472821772098541260e-01 -4.440911486744880676e-02 6.027354598045349121e-01
2.152150571346282959e-01 3.581580519676208496e-01 2.043765336275100708e-01 -7.107255458831787109e-01 2.245847880840301514e-01 -6.141516193747520447e-02 -2.342824637889862061e-01 4.115898609161376953e-01
2.354063987731933594e-01 6.090078949928283691e-01 1.705226749181747437e-01 -4.770250916481018066e-01 1.761517524719238281e-01 4.133513569831848145e-01 2.640350759029388428e-01 -2.132107168436050415e-01
4.331356287002563477e-02 7.921865582466125488e-01 4.396773576736450195e-01 2.760286629199981689e-01 1.357318311929702759e-01 -2.570930495858192444e-02 -2.863079011440277100e-01 5.255285068415105343e-04
2.956629730761051178e-02 3.629570603370666504e-01 -2.886852063238620758e-02 -7.067289352416992188e-01 1.856665909290313721e-01 -1.502244919538497925e-01 -1.726974546909332275e-01 5.293626785278320312e-01
1.770218759775161743e-01 5.404710769653320312e-01 2.785865664482116699e-01 -4.476560354232788086e-01 -8.330682665109634399e-02 6.158424019813537598e-01 -9.479179233312606812e-02 5.796966329216957092e-02
3.772427439689636230e-01 3.620032370090484619e-01 -8.588931709527969360e-02 -1.417600810527801514e-01 6.380018591880798340e-01 -2.900500595569610596e-01 -4.297987520694732666e-01 1.525336056947708130e-01
-7.058390974998474121e-02 9.190952181816101074e-01 2.967285551130771637e-02 3.341328799724578857e-01 1.806462407112121582e-01 6.084692105650901794e-02 -3.336161747574806213e-02 1.755267009139060974e-02
7.477614879608154297e-01 2.224045097827911377e-01 9.036067873239517212e-03 2.338611036539077759e-01 3.876576721668243408e-01 1.694038063287734985e-01 1.493557095527648926e-01 3.678764998912811279e-01
2.840429544448852539e-01 7.968050241470336914e-01 3.180227875709533691e-01 5.473379511386156082e-03 -4.506999254226684570e-02 -3.052072823047637939e-01 2.938396334648132324e-01 -4.157335311174392700e-02
-6.400810182094573975e-02 6.189896464347839355e-01 -1.578215807676315308e-01 5.355504155158996582e-01 4.585585594177246094e-01 -5.831591412425041199e-02 -1.832648664712905884e-01 2.318844348192214966e-01
5.150958523154258728e-02 8.482792377471923828e-01 -1.560458913445472717e-02 -2.608531415462493896e-01 2.717899084091186523e-01 -3.134612143039703369e-01 -8.157781511545181274e-02 -1.752104610204696655e-01
1.504900455474853516e-01 8.339482545852661133e-01 -1.317888051271438599e-01 -3.280077278614044189e-01 1.020277068018913269e-01 3.414019048213958740e-01 -1.202823743224143982e-01 -1.244712397456169128e-01
2.706815302371978760e-01 4.984243810176849365e-01 -2.318147271871566772e-01 1.220942437648773193e-01 6.255900859832763672e-01 -1.146531105041503906e-01 4.316449761390686035e-01 -1.372362971305847168e-01
1.942286789417266846e-01 4.215728044509887695e-01 -5.072010755538940430e-01 -6.656406819820404053e-02 1.783847361803054810e-01 5.689520835876464844e-01 1.535209268331527710e-01 3.791721165180206299e-01
-1.491401046514511108e-01 8.834006786346435547e-01 4.665583372116088867e-02 1.283815801143646240e-01 2.080890387296676636e-01 -1.562776714563369751e-01 3.097067475318908691e-01 1.227182596921920776e-01
-9.341527521610260010e-02 7.417765259742736816e-01 5.708742737770080566e-01 7.484405487775802612e-02 5.720008909702301025e-02 1.723595410585403442e-01 2.632610201835632324e-01 8.518369495868682861e-02
5.159359797835350037e-02 8.764339685440063477e-01 -2.915478348731994629e-01 -1.730527728796005249e-01 9.894027560949325562e-02 3.150344789028167725e-01 -7.181513309478759766e-02 7.802329491823911667e-03
-1.030890122056007385e-01 5.564975142478942871e-01 5.298489332199096680e-01 -2.876152470707893372e-02 5.639266371726989746e-01 1.132743731141090393e-01 -2.567637860774993896e-01 -3.666169568896293640e-02
-4.382139071822166443e-02 3.635284602642059326e-01 6.216310262680053711e-01 5.357247591018676758e-02 4.316287487745285034e-02 4.269793629646301270e-01 2.629850804805755615e-01 4.725421369075775146e-01
3.451471030712127686e-01 5.862049460411071777e-01 -4.846836030483245850e-01 -8.569668978452682495e-02 2.867062091827392578e-01 3.024832010269165039e-01 -3.131897449493408203e-01 1.522851735353469849e-01
9.969440847635269165e-02 4.777686893939971924e-01 -1.541167348623275757e-01 -5.338508486747741699e-01 6.563469171524047852e-01 1.457620970904827118e-02 -1.138465330004692078e-01 -9.531370550394058228e-02
-5.347832292318344116e-02 5.057544112205505371e-01 -2.960378825664520264e-01 3.463042080402374268e-01 6.155946254730224609e-01 2.289885729551315308e-01 3.120546936988830566e-01 7.083082944154739380e-02
7.464831322431564331e-02 3.491284847259521484e-01 6.996247768402099609e-01 1.382386386394500732e-01 3.049185872077941895e-01 -8.422738313674926758e-02 2.589451074600219727e-01 4.436551332473754883e-01
3.833121061325073242e-01 3.759104609489440918e-01 -4.970884025096893311e-01 -8.814350515604019165e-02 2.220699638128280640e-01 3.108561038970947266e-01 -3.153364062309265137e-01 4.599058926105499268e-01
7.523555308580398560e-02 8.554542660713195801e-01 -3.790123760700225830e-01 -1.807090044021606445e-01 -4.020412638783454895e-02 2.515122294425964355e-01 -1.403862237930297852e-01 4.059969261288642883e-02
2.939044237136840820e-01 3.030083477497100830e-01 -2.010064870119094849e-01 -9.143812954425811768e-02 -9.765823185443878174e-02 4.468211829662322998e-01 -2.434588819742202759e-01 7.103401422500610352e-01
2.174752056598663330e-01 4.927539527416229248e-01 2.261300235986709595e-01 -5.571532249450683594e-01 -8.686635643243789673e-02 5.295547246932983398e-01 8.528539538383483887e-02 2.304261326789855957e-01
8.293835073709487915e-02 4.932657182216644287e-01 3.780569434165954590e-01 3.069781661033630371e-01 3.712166845798492432e-01 5.509704947471618652e-01 2.064295411109924316e-01 1.693050861358642578e-01
