# Supplementary material for: Where is your field going? A machine learning approach to study the relative motion of the domains of physics
Source: PLoS One. 2020 Jun 18;15(6):e0233997. doi: 10.1371/journal.pone.0233997 (PMC7302634; doi:10.1371/journal.pone.0233997)
Supplement: S26 Data — (ZIP) [file pone.0233997.s026.zip › 25/Pacs4Run_25_VS_500_embeddings2003-2007ED8.txt]

2.192971669137477875e-02 -1.307540684938430786e-01 4.142591953277587891e-01 3.719105124473571777e-01 5.615499019622802734e-01 3.142831623554229736e-01 -2.727319300174713135e-01 4.289515316486358643e-01
-1.539041548967361450e-01 -4.071950912475585938e-01 4.065002799034118652e-01 -1.074685007333755493e-01 5.251509547233581543e-01 2.820538580417633057e-01 -3.213870525360107422e-01 4.184330403804779053e-01
5.203239619731903076e-02 -2.998611927032470703e-01 5.739541649818420410e-01 7.673309743404388428e-02 2.644454538822174072e-01 7.716784626245498657e-02 -6.192558407783508301e-01 3.357090353965759277e-01
2.360513508319854736e-01 -3.211672902107238770e-01 6.793868541717529297e-02 3.121786192059516907e-02 3.775296211242675781e-01 6.161611676216125488e-01 -4.600817263126373291e-01 3.188773095607757568e-01
8.636528998613357544e-02 -4.280820488929748535e-01 2.482677102088928223e-01 4.741529226303100586e-01 1.648275852203369141e-01 1.131691783666610718e-01 -5.625803470611572266e-01 4.078686535358428955e-01
-4.128065407276153564e-01 1.624654084444046021e-01 3.339730799198150635e-01 6.200797855854034424e-02 -1.825853735208511353e-01 6.452916860580444336e-01 -3.208784461021423340e-01 3.675744533538818359e-01
-4.945854842662811279e-01 2.210787534713745117e-01 7.786172032356262207e-01 1.521845757961273193e-01 -6.183879077434539795e-02 -2.948729135096073151e-02 -9.960035979747772217e-02 2.499813884496688843e-01
-3.771525621414184570e-01 3.303665816783905029e-01 4.696061313152313232e-01 -5.489556863903999329e-02 -1.365688741207122803e-01 5.798898935317993164e-01 -2.516047954559326172e-01 3.268673419952392578e-01
3.328289985656738281e-01 -4.292127788066864014e-01 3.278869390487670898e-01 -4.448719322681427002e-03 5.427203774452209473e-01 2.469929605722427368e-01 1.601304858922958374e-03 4.918515682220458984e-01
4.619139060378074646e-02 -2.246610522270202637e-01 4.508946537971496582e-01 8.241967856884002686e-02 4.317342638969421387e-01 -1.882697492837905884e-01 -2.235310822725296021e-01 6.822672486305236816e-01
-5.665792822837829590e-01 -4.317146912217140198e-02 8.112351596355438232e-02 6.004950404167175293e-02 7.337462902069091797e-02 4.505166113376617432e-01 -2.726080417633056641e-01 6.198974251747131348e-01
3.729082643985748291e-02 1.324634999036788940e-01 4.887868165969848633e-01 2.134253270924091339e-02 -2.341872006654739380e-01 4.237290322780609131e-01 1.338072866201400757e-01 6.995715498924255371e-01
-2.134194374084472656e-01 -5.061938166618347168e-01 1.764553785324096680e-01 6.170204281806945801e-01 2.234613522887229919e-02 2.666720449924468994e-01 -2.328744381666183472e-01 4.006562829017639160e-01
4.460853934288024902e-01 -3.285611569881439209e-01 4.439015686511993408e-01 1.548547446727752686e-01 2.016720920801162720e-01 4.237039685249328613e-01 -4.334780871868133545e-01 2.528377473354339600e-01
-1.474525928497314453e-01 3.978098630905151367e-01 3.296740353107452393e-01 4.238899350166320801e-01 6.118210554122924805e-01 -1.692377775907516479e-01 -3.839612007141113281e-02 3.566462695598602295e-01
-1.917802691459655762e-01 7.597808539867401123e-02 6.398468613624572754e-01 -2.569863796234130859e-01 9.044244140386581421e-02 2.539848685264587402e-01 -1.478944122791290283e-01 6.224473118782043457e-01
2.431047149002552032e-02 -1.866712570190429688e-01 7.108009457588195801e-01 -9.314724802970886230e-02 -1.141734942793846130e-01 5.685514807701110840e-01 1.737627834081649780e-01 2.901182472705841064e-01
-1.024640575051307678e-01 -4.282149374485015869e-01 7.928365468978881836e-01 6.194792687892913818e-02 -7.024423032999038696e-02 2.421753704547882080e-01 -1.701435446739196777e-01 2.849100232124328613e-01
-4.448847100138664246e-02 2.860410511493682861e-01 8.389541879296302795e-03 6.004812717437744141e-01 -2.491546422243118286e-01 4.682310223579406738e-01 -2.015746533870697021e-01 4.833245575428009033e-01
-5.175707340240478516e-01 2.245585061609745026e-02 8.903270214796066284e-02 5.099246501922607422e-01 -1.169253066182136536e-01 3.016213476657867432e-01 -3.089669942855834961e-01 5.133797526359558105e-01
1.344311237335205078e-01 -3.394537270069122314e-01 5.927172303199768066e-01 -9.154434502124786377e-02 -6.994947046041488647e-02 5.463902354240417480e-01 -5.339137092232704163e-02 4.480169117450714111e-01
-4.436599910259246826e-01 -1.799184828996658325e-01 5.856985226273536682e-02 5.633214712142944336e-01 3.171119838953018188e-02 2.623450160026550293e-01 -2.973970472812652588e-01 5.401464700698852539e-01
-1.673479229211807251e-01 -8.179767429828643799e-02 4.640711247920989990e-01 4.128737151622772217e-01 -3.529117405414581299e-01 5.063127279281616211e-01 3.700487315654754639e-01 2.482774406671524048e-01
-6.898657977581024170e-02 -4.297555983066558838e-01 6.275262236595153809e-01 1.515556033700704575e-02 -1.398772597312927246e-01 3.981666564941406250e-01 4.198759794235229492e-02 4.864841699600219727e-01
4.041064977645874023e-01 -1.709071546792984009e-01 6.548123359680175781e-01 -3.586725518107414246e-02 -8.023140579462051392e-02 5.102338194847106934e-01 -8.035468310117721558e-02 3.227855563163757324e-01
3.615407273173332214e-02 3.133254647254943848e-01 5.591625571250915527e-01 -8.207247406244277954e-02 -1.945532858371734619e-01 5.079013705253601074e-01 1.399593204259872437e-01 5.154784917831420898e-01
-2.392531186342239380e-01 3.650468885898590088e-01 4.322089552879333496e-01 -6.786644924432039261e-03 6.770406365394592285e-01 2.069498449563980103e-01 -2.225497663021087646e-01 2.681558132171630859e-01
-4.160555601119995117e-01 -4.230561852455139160e-02 5.220941901206970215e-01 2.180221527814865112e-01 6.099671721458435059e-01 2.364351451396942139e-01 -2.292654663324356079e-01 -1.564219295978546143e-01
-3.257180452346801758e-01 2.665347456932067871e-01 3.036190271377563477e-01 1.214160621166229248e-01 6.064820289611816406e-01 1.276239156723022461e-01 -4.593007564544677734e-01 3.476710021495819092e-01
-4.439757466316223145e-01 1.627665013074874878e-01 3.069923222064971924e-01 1.341038644313812256e-01 -9.493098407983779907e-02 4.854181706905364990e-01 -5.006978511810302734e-01 4.108813405036926270e-01
-2.260009050369262695e-01 -2.006361335515975952e-01 9.936579316854476929e-02 5.770885199308395386e-02 3.473652899265289307e-01 1.112114563584327698e-01 -3.066028654575347900e-01 8.175750970840454102e-01
-2.357288151979446411e-01 2.847083508968353271e-01 5.993326306343078613e-01 -1.002204045653343201e-01 -9.422867000102996826e-02 2.421655356884002686e-01 -1.427179872989654541e-01 6.373677253723144531e-01
1.939242929220199585e-01 1.493820399045944214e-01 5.451382398605346680e-01 -8.325791358947753906e-02 -1.206501126289367676e-01 6.566833853721618652e-01 -3.666218221187591553e-01 2.361562848091125488e-01
-1.056958287954330444e-01 -1.827627271413803101e-01 5.882495641708374023e-01 3.110556602478027344e-01 -3.422982096672058105e-01 4.918221235275268555e-01 3.499400019645690918e-01 1.764033287763595581e-01
-5.166320800781250000e-01 1.398349255323410034e-01 5.868913531303405762e-01 -2.501098252832889557e-02 2.281626872718334198e-02 1.855642199516296387e-01 2.331187427043914795e-01 5.283669233322143555e-01
-1.677426397800445557e-01 -1.560963988304138184e-01 3.468120098114013672e-01 2.709013819694519043e-01 6.141707897186279297e-01 1.194980144500732422e-01 5.184530615806579590e-01 3.058613836765289307e-01
-4.053724110126495361e-01 -4.309765398502349854e-01 2.002175003290176392e-01 6.488471627235412598e-01 5.829447135329246521e-02 3.487024009227752686e-01 -2.429707795381546021e-01 6.939921528100967407e-02
-3.609310463070869446e-02 4.300022721290588379e-01 6.434262990951538086e-01 2.337756305932998657e-01 5.768863558769226074e-01 -5.318295676261186600e-03 -1.083850935101509094e-01 2.394437603652477264e-02
-3.560737371444702148e-01 3.280742466449737549e-01 1.719401329755783081e-01 1.328249275684356689e-01 5.637180805206298828e-01 2.675429284572601318e-01 -4.137190580368041992e-01 3.973062336444854736e-01
-2.386636883020401001e-01 -1.195125803351402283e-01 7.081920504570007324e-01 4.017337691038846970e-03 -1.998248994350433350e-01 2.992771565914154053e-01 -2.060989439487457275e-01 5.052037835121154785e-01
-4.931552708148956299e-01 -1.205975655466318130e-02 5.081331729888916016e-01 2.836174890398979187e-02 1.514808684587478638e-01 -6.827724725008010864e-02 -7.749403268098831177e-02 6.812013983726501465e-01
-2.473955601453781128e-01 -1.290387213230133057e-01 1.822859644889831543e-01 5.194605886936187744e-02 7.125697731971740723e-01 4.613869786262512207e-01 2.927108407020568848e-01 2.826742231845855713e-01
-1.580618321895599365e-01 2.305883765220642090e-01 6.602208614349365234e-01 -9.144850820302963257e-02 -1.829780638217926025e-01 3.348284661769866943e-01 -6.475137174129486084e-02 5.725445151329040527e-01
-3.553982079029083252e-01 -4.108542948961257935e-02 5.134403705596923828e-01 1.058550700545310974e-01 -2.964964509010314941e-01 6.931219100952148438e-01 1.566231250762939453e-02 1.691281348466873169e-01
9.829933941364288330e-02 3.797981739044189453e-01 3.686865568161010742e-01 2.383633553981781006e-01 -2.829074561595916748e-01 5.768466591835021973e-01 1.771889328956604004e-01 4.573388993740081787e-01
2.204379290342330933e-01 1.399071663618087769e-01 5.858538150787353516e-01 1.902303397655487061e-01 -2.572682797908782959e-01 1.356681138277053833e-01 -2.973163425922393799e-01 6.159797310829162598e-01
-1.836211234331130981e-01 -2.891374826431274414e-01 7.091783881187438965e-01 -1.038121655583381653e-01 -4.995127022266387939e-02 5.548521876335144043e-01 -1.493447721004486084e-01 1.905566900968551636e-01
4.370336532592773438e-01 -1.321161687374114990e-01 5.175464153289794922e-01 1.762591600418090820e-01 4.914808273315429688e-02 5.055390596389770508e-01 -4.767239987850189209e-01 8.587382733821868896e-02
-4.064051806926727295e-02 3.369370996952056885e-01 1.670607477426528931e-01 3.893159031867980957e-01 -3.525145649909973145e-01 6.336801052093505859e-01 9.408278390765190125e-03 4.236036539077758789e-01
-3.217230439186096191e-01 -4.855811297893524170e-01 1.800545006990432739e-01 5.750696063041687012e-01 1.537887454032897949e-01 2.431282401084899902e-01 -3.554890751838684082e-01 2.973982393741607666e-01
2.294455468654632568e-01 7.196965813636779785e-02 1.953343451023101807e-01 -5.791370570659637451e-02 1.841511875391006470e-01 3.586155772209167480e-01 6.057664379477500916e-02 8.570177555084228516e-01
-6.893444061279296875e-02 -3.381067216396331787e-01 7.680907845497131348e-01 5.513920262455940247e-02 -1.745823472738265991e-01 3.847434818744659424e-01 -5.716085061430931091e-02 3.258129358291625977e-01
-9.877293556928634644e-02 -1.980077475309371948e-01 6.376909017562866211e-01 -1.087245717644691467e-01 1.532175927422940731e-03 2.609171867370605469e-01 -2.445790469646453857e-01 6.361345052719116211e-01
-2.384983301162719727e-01 5.300552845001220703e-01 1.914988905191421509e-01 1.490012705326080322e-01 5.683862566947937012e-01 2.441205382347106934e-01 2.099895477294921875e-02 4.692418873310089111e-01
1.924350410699844360e-01 -2.246149927377700806e-01 5.114064216613769531e-01 1.731386221945285797e-02 -2.221214324235916138e-01 4.706033766269683838e-01 1.721107512712478638e-01 5.918219685554504395e-01
-4.609719812870025635e-01 -3.041231632232666016e-01 4.856212809681892395e-02 4.848978221416473389e-01 6.885765492916107178e-02 2.801638543605804443e-01 -2.876974940299987793e-01 5.399320125579833984e-01
2.578769624233245850e-01 1.865218728780746460e-01 4.866304099559783936e-01 1.647329032421112061e-01 -3.060048520565032959e-01 3.651477396488189697e-01 -2.915238738059997559e-01 5.681592226028442383e-01
-2.618451416492462158e-01 -1.760432124137878418e-01 5.616944283246994019e-02 4.293335974216461182e-01 1.855488866567611694e-01 2.999753654003143311e-01 -3.163045048713684082e-01 6.989287137985229492e-01
3.005674183368682861e-01 -8.028973639011383057e-02 3.385422825813293457e-01 3.283332884311676025e-01 -3.389201462268829346e-01 3.500811457633972168e-01 2.143378406763076782e-01 6.304243206977844238e-01
4.246675223112106323e-02 -2.429458051919937134e-01 4.480579197406768799e-01 3.610555827617645264e-01 -2.458961308002471924e-01 3.713645040988922119e-01 5.581005811691284180e-01 3.133757710456848145e-01
4.965903162956237793e-01 -4.090824723243713379e-02 4.632421135902404785e-01 2.709456980228424072e-01 -2.690511569380760193e-02 5.093023777008056641e-01 -4.417393505573272705e-01 9.205041080713272095e-02
-2.929002940654754639e-01 5.436966195702552795e-02 6.066795587539672852e-01 8.237954974174499512e-02 -3.083637654781341553e-01 5.322268605232238770e-01 -2.128892838954925537e-01 3.357548713684082031e-01
-4.738318324089050293e-01 1.662113517522811890e-01 5.670795440673828125e-01 -2.175341360270977020e-02 -1.603180170059204102e-02 2.234292030334472656e-01 2.691226303577423096e-01 5.506362318992614746e-01
-1.750051379203796387e-01 1.056777462363243103e-01 6.311618089675903320e-01 -9.573093801736831665e-02 -1.431996822357177734e-01 3.878855109214782715e-01 4.203880131244659424e-01 4.505424797534942627e-01
-1.894881874322891235e-01 3.190513253211975098e-01 4.063355624675750732e-01 2.757786512374877930e-01 5.168238282203674316e-01 1.270820051431655884e-01 -5.620475411415100098e-01 1.482699364423751831e-01
-4.660927876830101013e-02 -6.331644952297210693e-02 6.001211404800415039e-01 -1.386047452688217163e-01 -1.073506847023963928e-01 5.219123363494873047e-01 -3.035569787025451660e-01 4.882605969905853271e-01
-1.603739261627197266e-01 3.462690114974975586e-01 3.963935673236846924e-01 -1.015863716602325439e-01 -1.542192399501800537e-01 6.485382914543151855e-01 -2.995108813047409058e-02 4.915767610073089600e-01
-2.554264962673187256e-01 1.914341300725936890e-01 3.304779529571533203e-01 4.346074461936950684e-01 4.750792682170867920e-01 3.652077615261077881e-01 -4.693411588668823242e-01 -1.437112390995025635e-01
1.259657144546508789e-01 8.896925300359725952e-02 -1.147103682160377502e-02 8.255590796470642090e-01 -1.568882018327713013e-01 3.648662567138671875e-01 -1.609249413013458252e-01 3.330157995223999023e-01
2.520501911640167236e-01 -1.873836517333984375e-01 1.053058076649904251e-02 7.866962999105453491e-02 4.015307128429412842e-01 3.402045369148254395e-01 1.574930846691131592e-01 7.702519893646240234e-01
4.658925160765647888e-02 2.612341344356536865e-01 1.787543296813964844e-01 5.970149040222167969e-01 -3.181978166103363037e-01 3.895557522773742676e-01 -1.158386990427970886e-01 5.241987109184265137e-01
-1.101150587201118469e-01 -2.991791069507598877e-01 7.415519356727600098e-01 9.194942563772201538e-02 -2.101620137691497803e-01 2.601533532142639160e-01 -1.275014281272888184e-01 4.603348076343536377e-01
1.962506398558616638e-02 3.203620016574859619e-02 4.668288826942443848e-01 5.546654462814331055e-01 -3.996735215187072754e-01 3.233501017093658447e-01 -2.920247986912727356e-02 4.559149444103240967e-01
-2.629063129425048828e-01 -1.781874001026153564e-01 3.424481749534606934e-01 2.781087458133697510e-01 7.255740761756896973e-01 2.717549204826354980e-01 -3.218661844730377197e-01 -2.465817891061306000e-02
-1.236454173922538757e-01 4.824568983167409897e-03 3.825637698173522949e-01 4.465664923191070557e-01 -3.776702284812927246e-01 6.369116902351379395e-01 2.919116914272308350e-01 7.353886961936950684e-02
-3.066906630992889404e-01 -1.939459145069122314e-01 4.129836857318878174e-01 5.230842530727386475e-02 -2.375382333993911743e-01 7.413661479949951172e-01 -1.480710506439208984e-01 2.589611411094665527e-01
3.691665828227996826e-02 7.203119397163391113e-01 3.112455904483795166e-01 7.395613193511962891e-02 3.845688402652740479e-01 3.669667541980743408e-01 -1.220414713025093079e-01 2.828296720981597900e-01
-5.488286018371582031e-01 -3.179965615272521973e-01 6.373052000999450684e-01 1.040643919259309769e-02 2.136154770851135254e-01 6.273386627435684204e-02 -5.058537796139717102e-02 3.731931149959564209e-01
-4.429992735385894775e-01 1.837103813886642456e-02 -3.110863640904426575e-02 3.757221698760986328e-01 5.687849521636962891e-01 3.246788382530212402e-01 3.350291550159454346e-01 3.465576171875000000e-01
-1.031220611184835434e-02 2.644225656986236572e-01 4.708335399627685547e-01 5.994184017181396484e-01 -3.403556942939758301e-01 7.007360458374023438e-02 1.896094828844070435e-01 4.385014772415161133e-01
1.976923346519470215e-01 -3.550851941108703613e-01 4.832993447780609131e-02 6.905168294906616211e-01 -1.569287627935409546e-01 2.708444893360137939e-01 -5.122679844498634338e-02 5.050500631332397461e-01
1.617808938026428223e-01 2.234937399625778198e-01 5.656786561012268066e-01 -5.501958355307579041e-02 -2.232083082199096680e-01 6.152748465538024902e-01 -9.564708173274993896e-02 4.041346609592437744e-01
-2.165148109197616577e-01 4.621698558330535889e-01 5.363342761993408203e-01 7.614672183990478516e-02 6.220619082450866699e-01 1.878442615270614624e-01 1.939628086984157562e-02 1.531161367893218994e-01
-2.922544181346893311e-01 5.149093270301818848e-01 4.320825636386871338e-01 2.206760048866271973e-01 4.887104034423828125e-01 3.841824829578399658e-01 -1.434464603662490845e-01 -8.397377282381057739e-02
3.809861838817596436e-01 -1.238955333828926086e-01 5.338990688323974609e-01 -1.834861934185028076e-02 -1.105833053588867188e-01 5.519485473632812500e-01 -1.958211511373519897e-01 4.459739327430725098e-01
-5.272151231765747070e-01 -1.723003834486007690e-01 -2.822008915245532990e-02 3.554529547691345215e-01 1.250816583633422852e-01 3.727248907089233398e-01 -4.842837154865264893e-01 4.196588099002838135e-01
-3.302995562553405762e-01 5.246512293815612793e-01 3.587347865104675293e-01 1.091440916061401367e-01 5.248420834541320801e-01 2.143065184354782104e-01 1.262034326791763306e-01 3.711152970790863037e-01
3.416046872735023499e-02 3.658443391323089600e-01 4.271845817565917969e-01 1.193204373121261597e-01 6.835926175117492676e-01 4.287580549716949463e-01 -3.256822749972343445e-02 -1.267824321985244751e-01
-5.002127885818481445e-01 -6.335482001304626465e-02 3.219133615493774414e-01 1.507099419832229614e-01 -2.137159556150436401e-01 7.276456952095031738e-01 -1.205566674470901489e-01 1.724962890148162842e-01
-3.787980079650878906e-01 1.944051235914230347e-01 2.951065301895141602e-01 -9.300014376640319824e-02 5.229843854904174805e-01 3.883504569530487061e-01 -3.321083486080169678e-01 4.340012669563293457e-01
3.954366445541381836e-01 -4.953392967581748962e-02 4.662529230117797852e-01 1.512967422604560852e-02 -1.808952093124389648e-01 6.684774756431579590e-01 -1.287300437688827515e-01 3.569299578666687012e-01
1.758241355419158936e-01 2.451777756214141846e-01 1.221327856183052063e-01 6.719749569892883301e-01 -2.224600166082382202e-01 5.191102623939514160e-01 -3.340856730937957764e-01 1.092239171266555786e-01
-3.851489722728729248e-02 -3.895834833383560181e-02 4.020307362079620361e-01 4.663163125514984131e-01 5.965206623077392578e-01 1.396698653697967529e-01 -4.885548949241638184e-01 -6.236073747277259827e-02
-1.155809909105300903e-01 -3.002642691135406494e-01 7.931556105613708496e-01 3.267047693952918053e-03 -1.742648631334304810e-01 3.963379561901092529e-01 -6.114747375249862671e-02 2.760165035724639893e-01
3.418078720569610596e-01 -9.314484894275665283e-02 5.232859849929809570e-01 -1.187549382448196411e-01 -6.960024684667587280e-02 6.033097505569458008e-01 -1.679629236459732056e-01 4.353414177894592285e-01
-2.137310989201068878e-02 2.500271201133728027e-01 -1.990854889154434204e-01 6.063873171806335449e-01 -8.881726115942001343e-02 4.306535124778747559e-01 -1.553990393877029419e-01 5.587390661239624023e-01
-5.771071314811706543e-01 -2.352193593978881836e-01 6.374783515930175781e-01 8.967544883489608765e-02 3.220947831869125366e-02 1.268813312053680420e-01 1.774999499320983887e-01 3.854300677776336670e-01
-9.583854675292968750e-02 -1.512335538864135742e-01 7.808304429054260254e-01 1.210251823067665100e-01 -2.856442928314208984e-01 3.416717946529388428e-01 -2.074748426675796509e-01 3.197217285633087158e-01
-3.110126256942749023e-01 7.575005758553743362e-03 -5.403986945748329163e-02 6.259483695030212402e-01 7.559669017791748047e-02 2.191446423530578613e-01 -3.436397016048431396e-01 5.802195072174072266e-01
-3.982307314872741699e-01 3.944062292575836182e-01 4.253916442394256592e-01 8.868387341499328613e-02 -2.147610187530517578e-01 5.439730286598205566e-01 -2.117960751056671143e-01 3.318832218647003174e-01
-3.212705999612808228e-02 -6.257344782352447510e-02 6.910548210144042969e-01 9.223090857267379761e-02 -3.208417892456054688e-01 3.915853202342987061e-01 -1.647269278764724731e-01 4.749481379985809326e-01
-1.677995920181274414e-01 -4.571971595287322998e-01 4.298397302627563477e-01 3.809906244277954102e-01 8.406864851713180542e-02 2.750732377171516418e-02 -3.862871229648590088e-01 5.252199769020080566e-01
4.537099003791809082e-01 -1.233158186078071594e-01 1.935448348522186279e-01 6.480833292007446289e-01 4.858907163143157959e-01 2.633632719516754150e-01 1.265523731708526611e-01 -1.890469342470169067e-03
3.741510808467864990e-01 2.474254556000232697e-02 5.490924119949340820e-01 1.972879767417907715e-01 4.699058458209037781e-02 5.405277609825134277e-01 -4.635028243064880371e-01 -9.879624098539352417e-02
-1.411373959854245186e-03 4.501445889472961426e-01 2.619902193546295166e-01 3.550174534320831299e-01 -3.346894979476928711e-01 3.605016767978668213e-01 2.854298241436481476e-02 5.999153256416320801e-01
1.654059588909149170e-01 -2.230726927518844604e-01 4.384625256061553955e-01 3.240050375461578369e-01 -3.899308443069458008e-01 5.130945444107055664e-01 1.780768483877182007e-01 4.226434230804443359e-01
5.552845597267150879e-01 -3.686215579509735107e-01 3.222446739673614502e-01 3.126765415072441101e-02 3.346606492996215820e-01 3.055225908756256104e-01 7.395958155393600464e-02 4.900471568107604980e-01
-4.164881706237792969e-01 6.048889756202697754e-01 2.654933333396911621e-01 3.856493234634399414e-01 3.940084874629974365e-01 2.793305814266204834e-01 1.093929726630449295e-02 8.970425277948379517e-02
-4.908199235796928406e-02 6.114826202392578125e-01 5.246258340775966644e-03 3.371394574642181396e-01 5.081145167350769043e-01 4.233902692794799805e-01 1.161072775721549988e-01 2.430404871702194214e-01
3.644301295280456543e-01 -1.704820245504379272e-01 1.165119856595993042e-01 2.100195735692977905e-01 -5.587961152195930481e-02 4.704510569572448730e-01 2.434331178665161133e-01 7.047955989837646484e-01
-4.777237176895141602e-01 -1.459542512893676758e-01 1.314534097909927368e-01 3.958055078983306885e-01 5.631486773490905762e-01 2.945550382137298584e-01 3.713252544403076172e-01 1.864235103130340576e-01
1.301651746034622192e-01 3.222411870956420898e-01 4.539946913719177246e-01 3.982155919075012207e-01 -3.714284002780914307e-01 5.240805149078369141e-01 -3.192199766635894775e-01 3.171461168676614761e-03
-7.807876914739608765e-02 5.244310498237609863e-01 1.967504173517227173e-01 2.367539107799530029e-01 6.461576223373413086e-01 2.801098823547363281e-01 1.886608749628067017e-01 3.042014241218566895e-01
-2.620460093021392822e-01 2.803516685962677002e-01 -1.976900994777679443e-01 5.506691336631774902e-01 5.360872745513916016e-01 3.575768172740936279e-01 -4.376150295138359070e-02 3.053708970546722412e-01
-4.655238091945648193e-01 1.512588709592819214e-01 2.903599739074707031e-01 -4.627791792154312134e-02 -2.012545615434646606e-02 5.893169641494750977e-01 -3.448285758495330811e-01 4.553587138652801514e-01
4.404139220714569092e-01 2.278261585161089897e-03 6.056014299392700195e-01 6.517488509416580200e-02 -1.571413576602935791e-01 6.031021475791931152e-01 -8.558829873800277710e-02 1.981885731220245361e-01
-3.316299291327595711e-03 1.587919890880584717e-01 7.195797562599182129e-01 -1.556555330753326416e-01 -9.582079946994781494e-02 2.740518748760223389e-01 1.952533610165119171e-02 5.899857282638549805e-01
-1.855804622173309326e-01 1.300550531595945358e-03 3.882240951061248779e-01 7.826386690139770508e-01 -1.516245901584625244e-01 -5.821079015731811523e-02 -3.101388514041900635e-01 2.824047505855560303e-01
-3.134205639362335205e-01 3.242024481296539307e-01 8.418166637420654297e-02 2.960023581981658936e-01 -2.830044925212860107e-01 5.608062744140625000e-01 -1.327769160270690918e-01 5.382670760154724121e-01
5.021021142601966858e-02 -6.068586185574531555e-02 3.577356040477752686e-01 9.240098595619201660e-01 8.078497834503650665e-03 1.059201061725616455e-01 9.418918751180171967e-03 -2.557709068059921265e-02
1.544692069292068481e-01 -2.033161520957946777e-01 4.809880256652832031e-01 3.535441458225250244e-01 -3.771836757659912109e-01 4.513793885707855225e-01 2.012362778186798096e-01 4.381231963634490967e-01
2.999449148774147034e-02 -2.055881321430206299e-01 1.383365839719772339e-01 1.721484065055847168e-01 5.830023884773254395e-01 5.341029167175292969e-01 4.930362105369567871e-01 1.995479464530944824e-01
1.263433694839477539e-01 -3.327451944351196289e-01 5.448441207408905029e-02 8.003792762756347656e-01 -1.472980529069900513e-01 3.942511081695556641e-01 -1.390864606946706772e-02 2.289509028196334839e-01
-1.753394752740859985e-01 3.112658560276031494e-01 5.047661066055297852e-01 3.059629201889038086e-01 4.984180629253387451e-01 3.900071382522583008e-01 -2.050309479236602783e-01 -2.853136658668518066e-01
-1.571870595216751099e-02 -1.356157362461090088e-01 3.974409103393554688e-01 3.037352263927459717e-01 -2.196506261825561523e-01 5.862479209899902344e-01 5.355746150016784668e-01 2.288533151149749756e-01
-2.580582201480865479e-01 -1.101525500416755676e-01 3.939969539642333984e-01 4.729355275630950928e-01 -4.088428616523742676e-01 5.679725408554077148e-01 1.966184377670288086e-01 1.181810498237609863e-01
-8.006452023983001709e-02 5.640822649002075195e-01 2.833401858806610107e-01 1.408652514219284058e-01 6.319260001182556152e-01 3.212202787399291992e-01 5.071427300572395325e-02 2.649362981319427490e-01
-3.769112527370452881e-01 5.149238184094429016e-02 4.806103110313415527e-01 -6.969303637742996216e-02 -1.445446610450744629e-01 4.703047275543212891e-01 -1.544327139854431152e-01 5.945703983306884766e-01
6.450439244508743286e-02 -1.515945643186569214e-01 2.515339851379394531e-01 4.125778377056121826e-01 6.775342226028442383e-01 4.079923629760742188e-01 -2.892945408821105957e-01 -1.736862957477569580e-01
6.524580530822277069e-03 -1.741560399532318115e-01 7.506693601608276367e-01 1.551633980125188828e-02 -2.521249055862426758e-01 5.276268720626831055e-01 1.465689986944198608e-01 2.060151100158691406e-01
-1.537335962057113647e-01 -2.740171737968921661e-02 4.431901872158050537e-02 5.713233351707458496e-01 5.670235753059387207e-01 4.583291709423065186e-01 -3.081492185592651367e-01 -1.438863426446914673e-01
1.809869259595870972e-01 4.569547772407531738e-01 2.720094025135040283e-01 3.115198612213134766e-01 -2.978317141532897949e-01 2.506501972675323486e-01 -7.811240106821060181e-02 6.555697917938232422e-01
1.439931988716125488e-01 2.921166718006134033e-01 2.867775857448577881e-01 4.060795903205871582e-01 -3.294791579246520996e-01 5.064218640327453613e-01 -4.386396706104278564e-01 2.989438772201538086e-01
-2.167319506406784058e-01 5.974484235048294067e-02 3.238507360219955444e-02 1.341523379087448120e-01 6.874470710754394531e-01 3.371697962284088135e-01 2.910709977149963379e-01 5.093358755111694336e-01
1.233450993895530701e-01 9.139465540647506714e-02 2.229575365781784058e-01 8.369408845901489258e-01 -2.939801812171936035e-01 2.543200552463531494e-01 -2.165366113185882568e-01 1.681119948625564575e-01
-4.903116449713706970e-02 3.637410402297973633e-01 1.270456612110137939e-01 2.210075408220291138e-01 6.694831848144531250e-01 1.396875381469726562e-01 2.570869922637939453e-01 5.162260532379150391e-01
1.048690453171730042e-02 2.712121307849884033e-01 3.874663412570953369e-01 4.573074877262115479e-01 4.657781124114990234e-01 4.199971258640289307e-01 -2.483853995800018311e-01 -3.347112238407135010e-01
-3.914938867092132568e-02 -5.864375829696655273e-01 8.181490004062652588e-02 6.541295647621154785e-01 6.615295261144638062e-02 4.206998944282531738e-01 -1.088851615786552429e-01 1.635811179876327515e-01
5.061638951301574707e-01 -4.618852436542510986e-01 3.697918355464935303e-01 2.743181288242340088e-01 2.203985303640365601e-01 4.900160431861877441e-01 -1.703618615865707397e-01 2.737544476985931396e-02
-2.353704869747161865e-01 -3.312583565711975098e-01 6.213706731796264648e-01 2.965030446648597717e-02 -1.590362638235092163e-01 6.134386062622070312e-01 -1.138904392719268799e-01 1.825305670499801636e-01
1.201428938657045364e-02 -9.261120855808258057e-02 9.672212600708007812e-02 3.236841261386871338e-01 2.444242238998413086e-01 -1.428074687719345093e-01 -2.143340557813644409e-01 8.666465282440185547e-01
9.156824648380279541e-02 -2.312688380479812622e-01 3.713413476943969727e-01 8.679292201995849609e-01 4.001657012850046158e-03 7.209624350070953369e-02 -2.042474150657653809e-01 -1.903280382975935936e-03
-1.297050714492797852e-01 6.755110621452331543e-01 3.241304457187652588e-01 8.592343330383300781e-02 4.675670862197875977e-01 3.370594084262847900e-01 -6.306840479373931885e-02 2.796649634838104248e-01
-6.064139306545257568e-03 3.429297208786010742e-01 4.361096620559692383e-01 4.238090217113494873e-01 -3.869321942329406738e-01 5.006155967712402344e-01 -3.304860889911651611e-01 5.480214208364486694e-02
-1.489153206348419189e-01 -4.971774518489837646e-01 1.184591874480247498e-01 5.633279681205749512e-01 7.796055171638727188e-03 2.792023122310638428e-01 1.581430286169052124e-01 5.442830920219421387e-01
-5.389222502708435059e-02 -1.349818259477615356e-01 4.283671677112579346e-01 7.880148291587829590e-01 2.172686010599136353e-01 -2.912310361862182617e-01 -1.863703690469264984e-02 2.050393372774124146e-01
-2.485585771501064301e-02 -5.935131907463073730e-01 2.379669994115829468e-01 6.969372630119323730e-01 1.988718062639236450e-01 2.356714457273483276e-01 -7.948914915323257446e-02 5.800655484199523926e-02
-5.055525302886962891e-01 1.980857849121093750e-01 6.228508353233337402e-01 2.341615557670593262e-01 -1.475376039743423462e-01 1.831636577844619751e-02 1.345975846052169800e-01 4.713644385337829590e-01
-4.174465835094451904e-01 1.983384937047958374e-01 6.597337126731872559e-02 2.949118614196777344e-01 4.913405776023864746e-01 4.553649723529815674e-01 4.446865022182464600e-01 2.203538268804550171e-01
-3.744763135910034180e-01 -4.832925200462341309e-01 6.325831413269042969e-01 -1.926610618829727173e-02 3.793411254882812500e-01 1.131405010819435120e-01 -5.517941340804100037e-02 2.567449808120727539e-01
-1.641078889369964600e-01 2.053982764482498169e-02 1.252286434173583984e-01 3.871929645538330078e-01 8.197377324104309082e-01 3.615058660507202148e-01 -5.319174751639366150e-02 -3.950178250670433044e-02
-4.763185232877731323e-02 -5.238980054855346680e-01 3.963888287544250488e-01 7.378474473953247070e-01 6.178760156035423279e-02 1.022909879684448242e-01 8.378036320209503174e-02 2.046519145369529724e-02
3.074450492858886719e-01 -6.070430576801300049e-02 3.517977893352508545e-01 1.181958592496812344e-03 5.917038396000862122e-02 5.079924464225769043e-01 5.084245800971984863e-01 5.079137086868286133e-01
-8.496943116188049316e-02 4.947039783000946045e-01 3.263362944126129150e-01 2.917426824569702148e-01 -3.390387296676635742e-01 4.166959226131439209e-01 1.530696004629135132e-01 4.943943321704864502e-01
2.040215134620666504e-01 1.562436074018478394e-01 4.940162897109985352e-01 -1.333825439214706421e-01 7.005879878997802734e-01 8.845572918653488159e-02 -1.932380795478820801e-01 3.689596652984619141e-01
-4.178376868367195129e-03 2.521597407758235931e-02 2.693399488925933838e-01 5.237444043159484863e-01 7.423395514488220215e-01 2.632239162921905518e-01 -1.324919015169143677e-01 -1.207708120346069336e-01
-7.346671074628829956e-02 -4.164754152297973633e-01 2.064494490623474121e-01 3.157114684581756592e-01 4.586869478225708008e-01 1.800525188446044922e-01 -5.120291113853454590e-01 4.169766604900360107e-01
5.505139827728271484e-01 -4.956399649381637573e-02 2.129695862531661987e-01 5.808137059211730957e-01 4.418245553970336914e-01 6.074212864041328430e-02 1.855204701423645020e-01 2.801083624362945557e-01
9.227880090475082397e-02 3.482743725180625916e-02 6.792125105857849121e-01 2.879132330417633057e-02 -2.310068756341934204e-01 2.467799633741378784e-01 -3.118925094604492188e-01 5.626469254493713379e-01
-1.572889983654022217e-01 1.751319617033004761e-01 4.056859612464904785e-01 4.796487689018249512e-01 -2.762203812599182129e-01 4.796336591243743896e-01 1.157352328300476074e-01 4.797959625720977783e-01
-2.650332748889923096e-01 -4.158540070056915283e-01 9.745938330888748169e-02 6.816986799240112305e-01 8.196860551834106445e-02 3.945754170417785645e-01 -3.335165679454803467e-01 9.470787644386291504e-02
8.301456272602081299e-02 1.819816529750823975e-01 -1.653913259506225586e-01 5.987237691879272461e-01 -1.783778369426727295e-01 4.748043119907379150e-01 -2.678656578063964844e-02 5.623090267181396484e-01
-2.804026007652282715e-01 -2.910960912704467773e-01 3.614406883716583252e-01 7.378033399581909180e-01 -1.358017474412918091e-01 1.975041478872299194e-01 -3.212947249412536621e-01 3.105164505541324615e-02
-3.224350884556770325e-02 -5.494843125343322754e-01 6.165832281112670898e-01 2.205765619874000549e-02 -4.201497882604598999e-02 4.300858378410339355e-01 -1.648779027163982391e-02 3.596594333648681641e-01
1.064402535557746887e-01 -3.823159933090209961e-01 -1.324730273336172104e-02 5.333003997802734375e-01 -1.641370058059692383e-01 5.726582407951354980e-01 -1.032541096210479736e-01 4.386118054389953613e-01
1.111760213971138000e-01 -2.733310461044311523e-01 3.422976732254028320e-01 2.113839089870452881e-01 6.816099286079406738e-01 4.564947783946990967e-01 -2.193236202001571655e-01 -1.731959879398345947e-01
7.738926410675048828e-01 8.443883806467056274e-02 2.859172224998474121e-01 4.080913066864013672e-01 1.730262935161590576e-01 1.762863397598266602e-01 6.721520423889160156e-02 2.830909788608551025e-01
5.859011411666870117e-01 2.466326653957366943e-01 2.172089219093322754e-01 3.156042397022247314e-01 3.168648183345794678e-01 5.547757148742675781e-01 1.975909024477005005e-01 -4.341581091284751892e-02
-1.126760151237249374e-02 2.141146659851074219e-01 6.128920316696166992e-01 9.971291758120059967e-03 -2.597316205501556396e-01 4.103829264640808105e-01 -1.716876775026321411e-01 5.594109892845153809e-01
-9.886026382446289062e-02 1.302819401025772095e-01 6.611254811286926270e-02 8.679991960525512695e-01 -1.335936784744262695e-01 2.969031035900115967e-01 2.604851424694061279e-01 2.039813697338104248e-01
-4.968118667602539062e-01 -2.909969985485076904e-01 7.624871134757995605e-01 8.317223191261291504e-02 6.256138533353805542e-02 1.295712888240814209e-01 1.982260495424270630e-02 2.431025356054306030e-01
1.005950011312961578e-02 1.729149557650089264e-02 3.431293368339538574e-01 9.303071498870849609e-01 -1.329357270151376724e-02 -1.948088407516479492e-02 5.113977938890457153e-02 1.149748340249061584e-01
-2.377655506134033203e-01 -3.618422523140907288e-02 2.278583869338035583e-02 2.893824875354766846e-01 7.637889981269836426e-01 1.833375990390777588e-01 1.376491934061050415e-01 4.711295664310455322e-01
-1.148364841938018799e-01 5.211172252893447876e-02 4.038675725460052490e-01 -1.978245079517364502e-01 -3.966388851404190063e-02 7.651191949844360352e-01 -2.609074711799621582e-01 3.560900390148162842e-01
-1.525978147983551025e-01 3.185923397541046143e-01 3.109942972660064697e-01 2.955685257911682129e-01 -2.855950593948364258e-01 2.523301243782043457e-01 -2.583899497985839844e-01 6.921952366828918457e-01
4.479472339153289795e-01 -9.609911590814590454e-02 1.042252704501152039e-01 8.128251880407333374e-02 4.760189652442932129e-01 3.545500934123992920e-01 2.370543181896209717e-01 6.034432649612426758e-01
-3.438815772533416748e-01 4.533355534076690674e-01 2.450216189026832581e-02 3.814611732959747314e-01 5.731095671653747559e-01 2.714819312095642090e-01 9.068900346755981445e-02 3.460316061973571777e-01
-3.661400377750396729e-01 -1.115342006087303162e-01 3.018905520439147949e-01 3.650713339447975159e-02 4.926342070102691650e-01 4.509481191635131836e-01 5.028757452964782715e-01 2.492071390151977539e-01
3.834039270877838135e-01 -2.302955836057662964e-01 4.204032719135284424e-01 2.239360064268112183e-01 1.214938517659902573e-02 6.716939210891723633e-01 -3.201430439949035645e-01 -1.388068199157714844e-01
-9.353628009557723999e-02 1.185536608099937439e-01 2.920127809047698975e-01 2.792677581310272217e-01 5.448776483535766602e-01 3.010284006595611572e-01 -6.498351097106933594e-01 6.433271616697311401e-02
3.882684409618377686e-01 -8.536214381456375122e-02 5.228293538093566895e-01 3.194357454776763916e-01 -3.519462943077087402e-01 1.736567765474319458e-01 -2.692690305411815643e-02 5.584115982055664062e-01
-4.874588847160339355e-01 -2.913453578948974609e-01 6.240204572677612305e-01 2.225718945264816284e-01 2.453211881220340729e-02 -7.881146669387817383e-02 6.348983198404312134e-02 4.771979153156280518e-01
5.605775117874145508e-01 1.952229440212249756e-01 1.243453025817871094e-01 5.694619417190551758e-01 3.651489317417144775e-01 2.207715623080730438e-02 4.811660945415496826e-02 4.144345521926879883e-01
1.589524298906326294e-01 -1.674889922142028809e-01 -8.868033066391944885e-03 6.479904055595397949e-01 -2.553537786006927490e-01 5.160435438156127930e-01 -6.397607922554016113e-02 4.371637403964996338e-01
-1.986853927373886108e-01 3.135624825954437256e-01 7.776784300804138184e-01 -1.121763736009597778e-01 -9.741316735744476318e-02 1.926485598087310791e-01 8.753398060798645020e-02 4.365436434745788574e-01
-1.523309759795665741e-02 7.516721636056900024e-02 2.924731671810150146e-01 2.769636511802673340e-01 5.501532554626464844e-01 2.978703677654266357e-01 -6.607410907745361328e-01 6.240481510758399963e-02
-2.002632319927215576e-01 -8.237592875957489014e-02 1.505948305130004883e-01 4.880159199237823486e-01 6.854776740074157715e-01 3.687075972557067871e-01 -2.791740298271179199e-01 -9.223526716232299805e-02
-1.856629252433776855e-01 2.682335078716278076e-01 4.084716737270355225e-01 2.666924893856048584e-01 5.011078119277954102e-01 1.592760682106018066e-01 -6.031994819641113281e-01 1.236064583063125610e-01
-3.210069239139556885e-01 8.384665101766586304e-02 1.555138826370239258e-01 1.695460975170135498e-01 4.857216179370880127e-01 4.650688767433166504e-01 5.539025068283081055e-01 2.792331576347351074e-01
-4.898520931601524353e-02 3.198511600494384766e-01 1.419919431209564209e-01 2.942174673080444336e-01 7.370275855064392090e-01 3.261674344539642334e-01 3.102822005748748779e-01 2.066399753093719482e-01
5.372020006179809570e-01 3.504090905189514160e-01 4.252865314483642578e-01 2.957743704319000244e-01 3.153158426284790039e-01 3.619841039180755615e-01 2.835200130939483643e-01 -9.714055806398391724e-02
4.217256605625152588e-02 -2.483728975057601929e-01 2.901457846164703369e-01 4.577749371528625488e-01 -3.992111384868621826e-01 6.442252397537231445e-01 2.111271768808364868e-01 1.543355286121368408e-01
-3.460548818111419678e-01 -4.661525785923004150e-02 2.380955964326858521e-01 6.410259008407592773e-01 -3.372853100299835205e-01 4.705179631710052490e-01 2.230495959520339966e-01 1.599054336547851562e-01
3.620238304138183594e-01 1.503684222698211670e-01 4.898738861083984375e-01 -6.940785795450210571e-03 -1.581812053918838501e-01 6.826111674308776855e-01 -1.830236017704010010e-01 2.860537171363830566e-01
-2.849566340446472168e-01 8.154022693634033203e-02 9.068494290113449097e-02 6.545515656471252441e-01 -2.610982358455657959e-01 3.338006734848022461e-01 -2.114023268222808838e-01 5.012017488479614258e-01
-1.453104466199874878e-01 1.989088207483291626e-01 3.547869995236396790e-02 1.277770102024078369e-01 5.896705389022827148e-01 2.780715823173522949e-01 3.346976339817047119e-01 6.202232837677001953e-01
5.761262774467468262e-01 6.083662435412406921e-02 3.419587910175323486e-01 -3.829877451062202454e-02 4.915429353713989258e-01 2.056314498186111450e-01 9.564553201198577881e-02 5.029194951057434082e-01
5.340971350669860840e-01 1.207075268030166626e-02 2.475703507661819458e-01 -3.904146328568458557e-02 5.517001152038574219e-01 3.850325345993041992e-01 3.453633934259414673e-02 4.449311196804046631e-01
-1.311369538307189941e-01 9.146908670663833618e-02 5.080405473709106445e-01 5.882604122161865234e-01 -4.547009170055389404e-01 1.872638911008834839e-01 1.190621033310890198e-01 3.380601704120635986e-01
2.597109079360961914e-01 1.786518394947052002e-01 1.741479635238647461e-01 -3.333841264247894287e-01 4.894899129867553711e-01 5.533283352851867676e-01 3.473076596856117249e-02 4.606324732303619385e-01
2.588500976562500000e-01 3.528780937194824219e-01 3.836444616317749023e-01 2.139474004507064819e-01 -2.002211362123489380e-01 5.206757187843322754e-01 3.881904482841491699e-01 3.919610083103179932e-01
-2.241899073123931885e-01 -5.204387307167053223e-01 6.328228712081909180e-01 2.327708601951599121e-01 -1.186971515417098999e-01 1.643468439579010010e-01 -1.718178540468215942e-01 3.919375538825988770e-01
-2.908385992050170898e-01 -2.904638051986694336e-01 8.681941032409667969e-02 3.043864667415618896e-01 2.902223467826843262e-01 4.725162684917449951e-01 -5.245522856712341309e-01 3.849663734436035156e-01
1.559180915355682373e-01 2.937004528939723969e-02 1.482165455818176270e-01 8.385680317878723145e-01 -2.645952701568603516e-01 2.287683188915252686e-01 -7.047037035226821899e-02 3.497869372367858887e-01
3.005753457546234131e-01 -2.530765719711780548e-02 -1.169511862099170685e-02 2.180000394582748413e-02 2.824404537677764893e-01 3.658496141433715820e-01 2.842519665136933327e-03 8.335317969322204590e-01
-9.368868917226791382e-02 2.852472290396690369e-02 4.231390357017517090e-01 2.466511726379394531e-01 -3.110462129116058350e-01 6.171668767929077148e-01 4.544562101364135742e-01 2.575852572917938232e-01
2.953113615512847900e-01 -2.373019605875015259e-01 1.055976822972297668e-01 1.129256710410118103e-01 4.437025487422943115e-01 1.920085698366165161e-01 2.355723083019256592e-01 7.371176481246948242e-01
5.546242594718933105e-01 2.529024779796600342e-01 3.279562890529632568e-01 2.442083507776260376e-01 3.615697920322418213e-01 5.543792247772216797e-01 -1.192838773131370544e-01 -9.456091374158859253e-02
-1.720213592052459717e-01 -6.122065708041191101e-02 -1.225644350051879883e-02 4.340566396713256836e-01 5.424088835716247559e-01 5.101881027221679688e-01 4.457894563674926758e-01 1.577266454696655273e-01
3.150756657123565674e-01 8.249933272600173950e-02 1.728166639804840088e-01 -2.384972125291824341e-01 5.469869971275329590e-01 5.299175977706909180e-01 7.536181807518005371e-02 4.706249833106994629e-01
5.109268426895141602e-01 -3.627705872058868408e-01 3.320765197277069092e-01 3.003030717372894287e-01 2.824050784111022949e-01 4.403184354305267334e-01 -3.545473515987396240e-01 8.693458139896392822e-02
-4.306577146053314209e-02 -5.217224955558776855e-01 1.587589532136917114e-01 6.932904124259948730e-01 1.928647011518478394e-01 3.252129554748535156e-01 -2.640015184879302979e-01 8.624344319105148315e-02
-5.560694336891174316e-01 -1.883959621191024780e-01 5.991382002830505371e-01 1.272651255130767822e-01 8.437324315309524536e-02 -4.789427667856216431e-02 -3.585607931017875671e-02 5.190688967704772949e-01
-2.097839266061782837e-01 6.861848831176757812e-01 3.407121896743774414e-01 2.619681656360626221e-01 4.248857200145721436e-01 3.203798532485961914e-01 -6.701195240020751953e-02 1.129916980862617493e-01
7.155224084854125977e-01 3.596381284296512604e-03 2.010421752929687500e-01 4.764354526996612549e-01 1.799451857805252075e-01 2.081063836812973022e-01 1.989931017160415649e-01 3.245294988155364990e-01
-1.300026327371597290e-01 4.529890120029449463e-01 6.275527477264404297e-01 -8.836053311824798584e-02 -1.545059680938720703e-01 3.517900407314300537e-01 -3.952330350875854492e-02 4.765289425849914551e-01
5.790053009986877441e-01 -2.342869341373443604e-02 2.245730459690093994e-01 6.102774739265441895e-01 3.635881245136260986e-01 1.693791747093200684e-01 2.213856279850006104e-01 1.772995889186859131e-01
3.895861804485321045e-01 1.865525543689727783e-01 2.707050740718841553e-01 -1.917238086462020874e-01 2.836513519287109375e-01 3.342615067958831787e-01 1.165980100631713867e-01 7.054058909416198730e-01
-3.440288826823234558e-02 5.747601762413978577e-02 9.024661779403686523e-02 9.168408513069152832e-01 1.713678687810897827e-01 -1.010542362928390503e-01 -5.044432356953620911e-03 3.273635506629943848e-01
-1.535297334194183350e-01 4.288833588361740112e-02 3.497348427772521973e-01 -1.527579734101891518e-03 7.543983459472656250e-01 3.932635188102722168e-01 3.368272483348846436e-01 1.226648017764091492e-01
-1.570026129484176636e-01 -6.058019995689392090e-01 1.764877289533615112e-01 2.590416073799133301e-01 3.501360416412353516e-01 4.288445711135864258e-01 -3.986579477787017822e-01 2.113580554723739624e-01
-2.948313057422637939e-01 3.257931470870971680e-01 2.372598499059677124e-01 5.397382974624633789e-01 -3.886908590793609619e-01 3.433110713958740234e-01 -7.737942039966583252e-02 4.294101595878601074e-01
-2.274821251630783081e-01 6.407688856124877930e-01 1.885703951120376587e-01 3.137072622776031494e-01 4.803330302238464355e-01 3.456125557422637939e-01 1.393230408430099487e-01 1.847087740898132324e-01
-2.988466620445251465e-01 2.370397895574569702e-01 4.367856085300445557e-01 3.129617571830749512e-01 5.153732299804687500e-01 3.086655735969543457e-01 -4.438759982585906982e-01 -8.869185298681259155e-02
2.530297040939331055e-01 6.183092016726732254e-03 3.240899145603179932e-01 2.527112960815429688e-01 -2.882814109325408936e-01 3.493406772613525391e-01 3.115779161453247070e-01 6.817730069160461426e-01
-2.637989632785320282e-02 1.382728964090347290e-01 1.477341167628765106e-02 8.039820790290832520e-01 -1.701078563928604126e-01 4.333882033824920654e-01 2.338778376579284668e-01 2.492357790470123291e-01
-1.886182427406311035e-01 4.805697798728942871e-01 1.235278248786926270e-01 3.329699039459228516e-01 5.909245610237121582e-01 1.008771881461143494e-01 3.815350309014320374e-02 4.965118467807769775e-01
-2.721051573753356934e-01 6.757263094186782837e-02 1.849876716732978821e-02 2.984274625778198242e-01 8.069795966148376465e-01 3.371487259864807129e-01 -2.002671360969543457e-02 2.582732141017913818e-01
6.914212554693222046e-02 -1.803748011589050293e-01 3.124890923500061035e-01 1.798012703657150269e-01 6.231908202171325684e-01 5.939940214157104492e-01 -1.299504488706588745e-01 -2.731728255748748779e-01
2.387579828500747681e-01 -1.917811483144760132e-02 4.692817330360412598e-01 5.093030333518981934e-01 -3.783665895462036133e-01 1.224497929215431213e-01 2.096787691116333008e-01 5.107754468917846680e-01
4.963719546794891357e-01 -1.473495513200759888e-01 1.215227022767066956e-01 1.185554079711437225e-02 1.907806098461151123e-01 5.558506250381469727e-01 5.391236394643783569e-02 6.072239875793457031e-01
-3.413015604019165039e-01 -7.278307341039180756e-03 3.449159860610961914e-01 2.337056398391723633e-02 -1.639915704727172852e-01 8.016233444213867188e-01 -2.397636026144027710e-01 1.922694742679595947e-01
-2.585582435131072998e-01 3.349788486957550049e-01 5.828287601470947266e-01 5.521372705698013306e-02 5.892500281333923340e-01 2.914839684963226318e-01 -2.134015709161758423e-01 -2.191284671425819397e-02
2.445043176412582397e-01 1.730558723211288452e-01 1.090340614318847656e-01 -5.086829513311386108e-02 4.940109550952911377e-01 3.407320976257324219e-01 2.832517921924591064e-01 6.748455166816711426e-01
-8.733271062374114990e-02 3.471420109272003174e-01 3.217993974685668945e-01 1.873333752155303955e-01 7.285638451576232910e-01 4.344832301139831543e-01 1.025697886943817139e-01 -5.581233650445938110e-02
5.406495332717895508e-01 -1.278551369905471802e-01 6.125278472900390625e-01 5.410621315240859985e-02 -2.907200343906879425e-02 4.288235902786254883e-01 -2.595014572143554688e-01 2.473004907369613647e-01
-1.405988633632659912e-01 -2.333409190177917480e-01 -9.265337139368057251e-02 4.906232953071594238e-01 2.704682946205139160e-01 7.327257394790649414e-01 -2.511096000671386719e-01 -5.824157223105430603e-02
-3.765557408332824707e-01 -1.214195489883422852e-01 2.915310561656951904e-01 5.605180561542510986e-02 4.866670072078704834e-01 5.379332900047302246e-01 4.418579041957855225e-01 1.840532422065734863e-01
-5.696701407432556152e-01 -2.176095098257064819e-01 -8.691669441759586334e-03 3.736840188503265381e-01 4.988909065723419189e-01 3.086229860782623291e-01 2.299426496028900146e-01 3.023124635219573975e-01
-1.096819639205932617e-01 1.274061501026153564e-01 3.066402077674865723e-01 3.393969535827636719e-01 5.648960471153259277e-01 5.596975088119506836e-01 1.201373431831598282e-02 -3.605632781982421875e-01
2.428200244903564453e-01 3.012868948280811310e-02 1.978222727775573730e-01 8.660921454429626465e-01 -2.154131978750228882e-01 6.415525078773498535e-02 -8.485094457864761353e-02 3.052259981632232666e-01
-2.132464796304702759e-01 6.739851832389831543e-01 3.784719705581665039e-01 1.935327649116516113e-01 4.629095494747161865e-01 2.360468357801437378e-01 -2.400987036526203156e-02 2.213462442159652710e-01
4.924157559871673584e-01 -1.738946512341499329e-02 2.285575866699218750e-01 -4.992704465985298157e-02 6.016968488693237305e-01 2.929630279541015625e-01 -7.174818217754364014e-02 4.994786381721496582e-01
3.145653009414672852e-01 1.299211829900741577e-01 2.913734316825866699e-01 -2.147248089313507080e-01 3.475311994552612305e-01 3.596092760562896729e-01 2.309598773717880249e-01 6.706151962280273438e-01
-2.328720688819885254e-01 3.442538976669311523e-01 4.212211072444915771e-01 2.287438213825225830e-01 -3.283019959926605225e-01 5.997155308723449707e-01 -3.261025846004486084e-01 1.540297120809555054e-01
-2.803991734981536865e-02 1.472379714250564575e-01 4.642261862754821777e-01 4.709876179695129395e-01 4.559564888477325439e-01 3.593857586383819580e-01 -2.721209228038787842e-01 -3.592981994152069092e-01
3.165358603000640869e-01 -1.430711448192596436e-01 -2.338253892958164215e-03 -2.233094163239002228e-02 1.975781470537185669e-01 6.160529255867004395e-01 -2.653320692479610443e-02 6.779153347015380859e-01
4.462677240371704102e-01 -9.261984378099441528e-02 4.721617102622985840e-01 5.319127440452575684e-01 4.475255310535430908e-01 -1.096589490771293640e-01 2.602300345897674561e-01 7.984466850757598877e-02
1.313746869564056396e-01 7.851019501686096191e-02 1.807090789079666138e-01 9.221042394638061523e-01 -1.605465263128280640e-01 1.018248498439788818e-01 -6.048240698873996735e-03 2.397182285785675049e-01
-2.338051646947860718e-01 4.219921827316284180e-01 1.785113960504531860e-01 2.024415433406829834e-01 6.718713045120239258e-01 1.491002291440963745e-01 -9.975577145814895630e-02 4.591466784477233887e-01
2.003904432058334351e-01 -1.883102506399154663e-01 -5.930517613887786865e-02 5.708554387092590332e-01 -1.803998649120330811e-01 4.894552528858184814e-01 -1.393634378910064697e-01 5.508695840835571289e-01
3.946811556816101074e-01 -4.805320203304290771e-01 3.505066931247711182e-01 2.988041341304779053e-01 2.525668144226074219e-01 4.668333828449249268e-01 -3.455423116683959961e-01 7.349030114710330963e-03
-1.284213960170745850e-01 3.303209543228149414e-01 1.991354674100875854e-01 2.231035232543945312e-01 6.176888942718505859e-01 3.030366003513336182e-01 4.681499898433685303e-01 3.040243983268737793e-01
3.781684339046478271e-01 -1.664641201496124268e-01 5.228942036628723145e-01 1.964792758226394653e-01 2.113332413136959076e-02 6.789763569831848145e-01 -2.151443064212799072e-01 -9.753653407096862793e-02
4.938972294330596924e-01 -2.044179439544677734e-01 3.561709225177764893e-01 -8.975686505436897278e-03 4.533859789371490479e-01 4.993581175804138184e-01 -2.001781761646270752e-01 3.038946688175201416e-01
-9.961748123168945312e-02 -8.475505164824426174e-04 -4.618985578417778015e-02 6.933761239051818848e-01 -1.215260997414588928e-01 3.662429153919219971e-01 1.404923107475042343e-02 5.983909964561462402e-01
5.888379365205764771e-02 -4.872203767299652100e-01 1.054731532931327820e-01 7.968361973762512207e-01 3.951686993241310120e-02 2.679211199283599854e-01 6.893595308065414429e-02 1.870326250791549683e-01
-3.874464929103851318e-01 1.263298932462930679e-02 2.564956843852996826e-01 -2.428610250353813171e-02 5.790977180004119873e-02 6.432543396949768066e-01 -4.786119759082794189e-01 3.703331649303436279e-01
3.396397456526756287e-02 -4.722490534186363220e-02 3.252812325954437256e-01 -1.729489490389823914e-02 5.751236677169799805e-01 2.114955186843872070e-01 -6.108188629150390625e-01 3.767121434211730957e-01
-2.112451009452342987e-02 -4.810368120670318604e-01 6.229043602943420410e-01 1.893339455127716064e-01 -2.525514066219329834e-01 3.176017701625823975e-01 9.769169241189956665e-02 4.124360978603363037e-01
2.902982831001281738e-01 -2.795765995979309082e-01 1.061280891299247742e-01 4.322964847087860107e-01 -1.995568573474884033e-01 6.934897899627685547e-01 -8.704811334609985352e-02 3.333048224449157715e-01
3.676661849021911621e-02 4.012532159686088562e-02 5.915386602282524109e-02 7.121919393539428711e-01 -3.438882529735565186e-01 4.855797886848449707e-01 -6.355176866054534912e-02 3.581008911132812500e-01
4.051045775413513184e-01 -1.737034618854522705e-01 1.955257952213287354e-01 1.265603452920913696e-01 3.264694511890411377e-01 1.903751343488693237e-01 4.131196141242980957e-01 6.617980599403381348e-01
5.797010660171508789e-02 1.143397297710180283e-02 2.269727885723114014e-01 9.583393335342407227e-01 8.684681355953216553e-02 -2.165842056274414062e-02 6.056391075253486633e-02 1.220597997307777405e-01
-1.652670279145240784e-02 3.011388182640075684e-01 5.021385550498962402e-01 3.383195400238037109e-01 -4.055097401142120361e-01 4.462822079658508301e-01 1.660477221012115479e-01 3.889230489730834961e-01
-4.041819572448730469e-01 -4.656316339969635010e-01 2.753612101078033447e-01 6.278896331787109375e-01 1.176628023386001587e-01 2.859696745872497559e-01 -2.326603233814239502e-01 9.781578555703163147e-04
2.899769879877567291e-02 -6.548517942428588867e-02 4.828311800956726074e-01 5.898856520652770996e-01 -4.424503743648529053e-01 4.253215193748474121e-01 1.006262078881263733e-01 1.642971187829971313e-01
5.984713435173034668e-01 -1.307236552238464355e-01 2.590640187263488770e-01 3.924079537391662598e-01 4.733936190605163574e-01 2.326351702213287354e-01 3.084626197814941406e-01 1.739981919527053833e-01
-2.279249131679534912e-01 -3.623473346233367920e-01 1.537203341722488403e-01 5.686518549919128418e-01 2.885172888636589050e-02 4.149873554706573486e-01 -5.348463654518127441e-01 1.032092869281768799e-01
-2.454916536808013916e-01 4.189109504222869873e-01 1.478618979454040527e-01 1.418665051460266113e-01 6.542880535125732422e-01 1.832385361194610596e-01 -2.660651691257953644e-02 5.097853541374206543e-01
-2.682274952530860901e-02 -4.197114408016204834e-01 2.962980270385742188e-01 3.870635926723480225e-01 -1.442169100046157837e-01 4.298228025436401367e-01 5.222280621528625488e-01 3.274812400341033936e-01
2.603819966316223145e-01 4.672498106956481934e-01 3.532254993915557861e-01 2.544164657592773438e-01 -1.900446861982345581e-01 4.874539375305175781e-01 3.613254427909851074e-01 3.465522527694702148e-01
-3.352111577987670898e-01 2.117288298904895782e-02 2.237102389335632324e-01 1.431336700916290283e-01 5.340025424957275391e-01 4.890281558036804199e-01 5.116488933563232422e-01 1.748135238885879517e-01
-5.470548570156097412e-02 -2.771844863891601562e-01 2.748837471008300781e-01 6.035689115524291992e-01 -2.676750421524047852e-01 5.030158758163452148e-01 2.716965675354003906e-01 2.860519289970397949e-01
-4.570966213941574097e-02 5.614724159240722656e-01 2.555317282676696777e-01 4.896377772092819214e-02 5.885993838310241699e-01 3.135387897491455078e-01 1.358547359704971313e-01 3.895549774169921875e-01
-2.435860186815261841e-01 -2.822137996554374695e-02 1.313546597957611084e-01 2.666513919830322266e-01 6.238091588020324707e-01 3.414269387722015381e-01 5.028316378593444824e-01 3.048976361751556396e-01
2.616257965564727783e-01 8.754666894674301147e-02 4.192044436931610107e-01 2.224201112985610962e-01 4.040394127368927002e-01 3.402003347873687744e-01 -6.468235254287719727e-01 3.632944822311401367e-02
-2.798980474472045898e-01 6.729773283004760742e-01 3.464321196079254150e-01 3.347733318805694580e-01 3.633004128932952881e-01 2.694505453109741211e-01 -1.716962009668350220e-01 5.098945274949073792e-02
2.689542472362518311e-01 -3.749792277812957764e-01 5.470917224884033203e-01 3.209984898567199707e-01 -2.467250674962997437e-01 5.582584142684936523e-01 1.045985668897628784e-01 3.518985584378242493e-02
-5.920930504798889160e-01 3.157329857349395752e-01 3.830837905406951904e-01 3.148287907242774963e-02 -4.515125229954719543e-02 3.893947899341583252e-01 7.854773662984371185e-03 4.982624351978302002e-01
-1.223373487591743469e-01 3.503970801830291748e-01 -5.445277690887451172e-02 3.069804012775421143e-01 4.807922244071960449e-01 3.778407275676727295e-01 4.466091990470886230e-01 4.377998411655426025e-01
2.519482672214508057e-01 3.685369193553924561e-01 2.955896556377410889e-01 4.050711095333099365e-01 -3.173999786376953125e-01 2.738840579986572266e-01 -2.820764780044555664e-01 5.421479940414428711e-01
6.660767644643783569e-02 1.339906454086303711e-01 1.232426762580871582e-01 8.851563334465026855e-01 -1.474994421005249023e-01 3.043158650398254395e-01 2.441670000553131104e-01 7.026994228363037109e-02
-1.939750760793685913e-01 -1.018732935190200806e-01 1.283661574125289917e-01 2.869696617126464844e-01 4.354065954685211182e-01 2.911300659179687500e-01 -6.943156719207763672e-01 3.110567629337310791e-01
-2.444085776805877686e-01 3.280674517154693604e-01 2.004011422395706177e-01 -3.602389246225357056e-02 -1.293120533227920532e-01 7.836659550666809082e-01 -1.975462585687637329e-01 3.482806086540222168e-01
1.905743628740310669e-01 -5.600025653839111328e-01 7.581309229135513306e-02 3.894112706184387207e-01 -1.066845953464508057e-01 5.324232578277587891e-01 1.297199726104736328e-01 4.254486858844757080e-01
5.608482956886291504e-01 1.963678449392318726e-01 2.363238483667373657e-01 2.770644128322601318e-01 3.223521709442138672e-01 6.325485706329345703e-01 1.122393272817134857e-02 -1.006013900041580200e-01
6.075793504714965820e-02 5.413847565650939941e-01 1.909220665693283081e-01 3.884491026401519775e-01 -1.517826914787292480e-01 4.755423590540885925e-02 -1.700065657496452332e-02 7.001991868019104004e-01
1.047672927379608154e-01 -7.487063109874725342e-02 2.925106287002563477e-01 7.265316247940063477e-01 2.709488570690155029e-01 -3.415475487709045410e-01 -1.580636054277420044e-01 3.936438262462615967e-01
9.257620573043823242e-02 -1.838839799165725708e-01 3.404843211174011230e-01 1.638323217630386353e-01 -1.179761067032814026e-01 3.983086645603179932e-01 7.035536766052246094e-01 3.837839961051940918e-01
4.954231679439544678e-01 2.822996377944946289e-01 1.989130675792694092e-02 3.717152476310729980e-01 4.164448976516723633e-01 5.942232012748718262e-01 8.661028742790222168e-02 4.760366305708885193e-02
-7.100762799382209778e-03 3.633861243724822998e-01 -5.426361039280891418e-02 3.899816870689392090e-01 5.138739943504333496e-01 4.078294634819030762e-01 4.173421561717987061e-01 3.290960490703582764e-01
5.187488794326782227e-01 -1.395094841718673706e-01 5.218398571014404297e-01 2.286465167999267578e-01 -1.526248008012771606e-01 5.911741852760314941e-01 1.182005032896995544e-01 9.388793259859085083e-03
2.374704331159591675e-01 4.827077686786651611e-02 2.604722082614898682e-01 -1.664347499608993530e-01 7.250791192054748535e-01 4.734054207801818848e-01 -2.173258811235427856e-01 2.205643504858016968e-01
-3.258361220359802246e-01 -1.130872145295143127e-01 3.132188618183135986e-01 2.309832721948623657e-02 5.762041807174682617e-01 4.733228981494903564e-01 4.297733902931213379e-01 2.040870636701583862e-01
2.355286180973052979e-01 -4.451293945312500000e-01 1.656126230955123901e-01 6.298155784606933594e-01 1.756019331514835358e-02 4.705438911914825439e-01 -3.068463206291198730e-01 8.010188490152359009e-02
-7.277459837496280670e-03 -5.593887567520141602e-01 6.675472855567932129e-01 2.163922339677810669e-01 3.625728935003280640e-02 7.355755567550659180e-02 -2.278977632522583008e-01 3.686784207820892334e-01
-3.094606697559356689e-01 -4.394842311739921570e-02 2.797239422798156738e-01 7.776921987533569336e-02 5.311176180839538574e-01 4.389356672763824463e-01 5.338921546936035156e-01 2.412840873003005981e-01
-2.739495933055877686e-01 6.693559288978576660e-01 1.539709419012069702e-01 4.323089718818664551e-01 3.447287976741790771e-01 3.248300552368164062e-01 5.315934121608734131e-02 1.978325843811035156e-01
-4.095459878444671631e-01 -3.363387584686279297e-01 1.268570274114608765e-01 6.445224881172180176e-01 1.664654165506362915e-01 7.702746242284774780e-02 -3.039876222610473633e-01 4.019874632358551025e-01
-1.978741772472858429e-02 1.860326826572418213e-01 5.057563781738281250e-01 4.084003269672393799e-01 4.008559584617614746e-01 3.363096117973327637e-01 -4.091340899467468262e-01 -3.181813955307006836e-01
1.127989068627357483e-01 -3.055921196937561035e-01 5.897848308086395264e-02 2.513266205787658691e-01 -3.763027861714363098e-02 5.317047834396362305e-01 3.989268541336059570e-01 6.196594238281250000e-01
6.520960927009582520e-01 2.630552649497985840e-01 2.724418044090270996e-01 3.622801303863525391e-01 3.325931727886199951e-01 4.105655848979949951e-01 1.438788920640945435e-01 1.475427858531475067e-02
1.554953753948211670e-01 1.384843438863754272e-01 2.489571720361709595e-01 8.861098885536193848e-01 2.027318626642227173e-01 1.812231838703155518e-01 -1.108934506773948669e-01 -1.524248719215393066e-01
-8.070042729377746582e-02 1.919826269149780273e-01 5.088654160499572754e-01 4.811775982379913330e-01 3.532545566558837891e-01 3.465091884136199951e-01 -2.358897477388381958e-01 -4.070048630237579346e-01
5.084713697433471680e-01 -1.424933820962905884e-01 1.421675831079483032e-01 3.998723328113555908e-01 4.888649880886077881e-01 5.840479955077171326e-02 3.165854513645172119e-01 4.454400837421417236e-01
-2.471512854099273682e-01 -1.774361473508179188e-03 -2.255956083536148071e-02 6.097255349159240723e-01 -2.535070776939392090e-01 4.079481363296508789e-01 8.874502778053283691e-02 5.727790594100952148e-01
2.350077927112579346e-01 -2.161476314067840576e-01 1.093095541000366211e-01 1.436000168323516846e-01 3.104333281517028809e-01 7.558842301368713379e-01 -4.431852698326110840e-01 3.659125789999961853e-02
5.980753302574157715e-01 -1.614715158939361572e-01 5.276430845260620117e-01 1.687836945056915283e-01 6.620697677135467529e-02 4.309015870094299316e-01 -3.289317786693572998e-01 1.052722111344337463e-01
7.968016713857650757e-02 -4.677639305591583252e-01 4.231551289558410645e-02 7.275937795639038086e-01 -3.966712951660156250e-02 2.857828438282012939e-01 1.162140816450119019e-01 3.832933008670806885e-01
1.661430597305297852e-01 -1.422562301158905029e-01 3.594807386398315430e-01 4.140874147415161133e-01 -3.628399968147277832e-01 1.651373803615570068e-01 4.479241743683815002e-02 7.003821730613708496e-01
3.220809102058410645e-01 1.977389305830001831e-01 6.894744038581848145e-01 4.378725588321685791e-01 -1.274341437965631485e-02 -8.673557639122009277e-02 -4.181060492992401123e-01 8.693484216928482056e-02
3.074963390827178955e-01 -2.669182606041431427e-02 2.326419055461883545e-01 -1.679368019104003906e-01 6.982899904251098633e-01 4.998578131198883057e-01 -1.629662662744522095e-01 2.416278421878814697e-01
-1.489299684762954712e-01 5.651694163680076599e-02 1.355088651180267334e-01 8.513655066490173340e-01 2.721859812736511230e-01 -1.584010273218154907e-01 -1.894140541553497314e-01 3.104605376720428467e-01
6.863912940025329590e-01 7.731428742408752441e-02 3.057177066802978516e-01 4.995170533657073975e-01 2.998783886432647705e-01 2.155396193265914917e-01 1.695370525121688843e-01 1.215802058577537537e-01
-2.932159006595611572e-01 -3.594184219837188721e-01 1.311232894659042358e-01 2.841709554195404053e-01 4.716897308826446533e-01 4.815700352191925049e-01 4.635508954524993896e-01 1.327255815267562866e-01
2.173734083771705627e-02 -2.759952843189239502e-01 5.131133794784545898e-01 7.908530831336975098e-01 1.612294465303421021e-01 -4.830753058195114136e-02 -5.094835162162780762e-02 -6.079539656639099121e-02
1.697570532560348511e-01 -2.742847800254821777e-01 1.380003243684768677e-01 7.620728015899658203e-02 4.166194498538970947e-01 1.541772931814193726e-01 -2.198455333709716797e-01 7.908377051353454590e-01
5.050576850771903992e-02 1.372967939823865891e-02 4.264023303985595703e-01 3.785680234432220459e-01 -2.979713678359985352e-01 -3.544253855943679810e-02 -3.699060380458831787e-01 6.672738790512084961e-01
-1.828861087560653687e-01 -1.024994160979986191e-02 1.200500428676605225e-01 3.477630019187927246e-01 5.569235682487487793e-01 5.087121725082397461e-01 5.072380304336547852e-01 6.967080384492874146e-02
1.957024931907653809e-01 1.825098395347595215e-01 1.331870853900909424e-01 3.879965543746948242e-01 -3.153566718101501465e-01 5.517269372940063477e-01 -3.942097425460815430e-01 4.481704235076904297e-01
3.862199485301971436e-01 -1.107267364859580994e-01 7.232356667518615723e-01 2.067901343107223511e-01 -2.245078384876251221e-01 3.935103714466094971e-01 -1.902242600917816162e-01 1.769244223833084106e-01
-1.462001353502273560e-01 3.972290456295013428e-01 5.308779478073120117e-01 9.600032866001129150e-02 6.353366971015930176e-01 3.507970273494720459e-01 5.677665583789348602e-03 -5.517211183905601501e-02
6.471948325634002686e-02 8.127944916486740112e-02 5.728695392608642578e-01 3.477877676486968994e-01 -4.394912719726562500e-01 4.648217260837554932e-01 -3.532512187957763672e-01 7.791709899902343750e-02
3.308598399162292480e-01 -6.738906353712081909e-02 2.990785837173461914e-01 6.713455915451049805e-01 5.714188218116760254e-01 1.426072325557470322e-02 1.313882172107696533e-01 -4.303339123725891113e-02
2.315679341554641724e-01 1.939631998538970947e-01 6.875106692314147949e-01 3.416692912578582764e-01 -2.927312254905700684e-02 -6.233116611838340759e-02 -5.086427927017211914e-01 2.364025115966796875e-01
1.849032640457153320e-01 9.297328442335128784e-02 3.456388413906097412e-01 1.074782982468605042e-01 -9.786853939294815063e-02 6.599926352500915527e-01 4.250505566596984863e-01 4.475627839565277100e-01
-2.993023395538330078e-01 -2.499680221080780029e-01 -4.993789270520210266e-02 3.750102221965789795e-01 2.230974137783050537e-01 3.832933008670806885e-01 -5.863776206970214844e-01 4.053181111812591553e-01
-2.359597086906433105e-01 2.292454093694686890e-01 -1.401581019163131714e-01 4.810204803943634033e-01 -6.096640974283218384e-02 2.032485604286193848e-01 -9.565094113349914551e-02 7.658777236938476562e-01
4.659816026687622070e-01 -1.995898485183715820e-01 1.420777291059494019e-01 -1.233423724770545959e-01 3.088564574718475342e-01 6.521948575973510742e-01 3.204058110713958740e-02 4.311015009880065918e-01
-3.868961930274963379e-01 -3.658957481384277344e-01 1.458540260791778564e-01 2.114567011594772339e-01 5.117715597152709961e-01 4.312486350536346436e-01 3.801787495613098145e-01 2.408795356750488281e-01
3.572395443916320801e-01 3.765780478715896606e-02 6.593475341796875000e-01 5.206672549247741699e-01 -1.593321561813354492e-01 -1.221359372138977051e-01 -2.788105010986328125e-01 2.170000076293945312e-01
5.073081851005554199e-01 -2.962229549884796143e-01 2.123228460550308228e-01 3.163199499249458313e-02 1.200594156980514526e-01 6.113017797470092773e-01 2.916084975004196167e-02 4.688863158226013184e-01
1.004984136670827866e-02 4.720669239759445190e-03 1.397845894098281860e-01 1.680741310119628906e-01 1.712321192026138306e-01 -7.314065098762512207e-02 -2.127909511327743530e-01 9.338833689689636230e-01
-6.823287904262542725e-02 2.124148011207580566e-01 2.299019396305084229e-01 2.661819159984588623e-01 -1.248589996248483658e-02 -5.422463640570640564e-02 -5.596868321299552917e-02 9.056974053382873535e-01
-1.152466833591461182e-01 -3.304170668125152588e-01 1.397171020507812500e-01 1.774245053529739380e-01 6.504997611045837402e-01 5.022256374359130859e-01 3.717314004898071289e-01 1.139196753501892090e-01
4.414458870887756348e-01 -1.737242341041564941e-01 1.228396445512771606e-01 -7.451245933771133423e-02 2.381379604339599609e-01 6.051460504531860352e-01 1.855224221944808960e-01 5.449529886245727539e-01
-2.524932622909545898e-01 -1.901384741067886353e-01 2.577161192893981934e-01 1.181535124778747559e-01 5.838617682456970215e-01 4.559218883514404297e-01 4.703108966350555420e-01 2.230803519487380981e-01
-4.355594515800476074e-02 -2.283943742513656616e-01 4.417061507701873779e-01 4.821690022945404053e-01 -1.830076277256011963e-01 -1.328967958688735962e-01 -2.710339426994323730e-01 6.274831295013427734e-01
-7.121612317860126495e-03 -1.619547046720981598e-02 3.540162742137908936e-01 -1.234244704246520996e-01 6.559818983078002930e-01 4.051955044269561768e-01 -4.812604188919067383e-01 1.817101836204528809e-01
-1.960120499134063721e-01 1.814282126724720001e-02 1.523313075304031372e-01 3.421956598758697510e-01 6.079318523406982422e-01 5.215147137641906738e-01 4.188615977764129639e-01 -6.279909610748291016e-02
-6.001405417919158936e-02 -1.475531607866287231e-01 3.228093385696411133e-01 2.698471546173095703e-01 2.480825334787368774e-01 -2.368545830249786377e-01 -2.315965741872787476e-01 7.914045453071594238e-01
1.785097271203994751e-02 1.752100139856338501e-02 7.868998497724533081e-02 7.208666801452636719e-01 2.277419418096542358e-01 -2.272388339042663574e-01 -1.931041032075881958e-01 5.768365859985351562e-01
-8.374736644327640533e-03 -2.313883453607559204e-01 7.359280586242675781e-01 1.185716539621353149e-01 -2.358551323413848877e-01 4.775373339653015137e-01 3.231357932090759277e-01 5.151396244764328003e-02
1.570554673671722412e-01 2.929613692685961723e-03 1.338236182928085327e-01 8.638021945953369141e-01 -1.544063836336135864e-01 1.698971688747406006e-01 -2.139779925346374512e-01 3.358117640018463135e-01
-7.148298621177673340e-02 2.644862234592437744e-01 3.906009197235107422e-01 3.632886409759521484e-01 5.896857380867004395e-01 4.105266630649566650e-01 1.105612665414810181e-01 -3.345209658145904541e-01
-7.586877793073654175e-02 1.089209318161010742e-01 4.349972009658813477e-01 7.144621610641479492e-01 -2.857092022895812988e-01 -1.801896542310714722e-01 1.894589662551879883e-01 3.642921447753906250e-01
-1.167030036449432373e-01 -3.993000388145446777e-01 7.182506918907165527e-01 3.111722320318222046e-02 -1.195505261421203613e-01 5.283007621765136719e-01 -1.880525052547454834e-02 1.278272122144699097e-01
-1.903225779533386230e-01 -1.010449975728988647e-01 1.157301478087902069e-02 5.929106101393699646e-02 7.702128589153289795e-02 7.690141201019287109e-01 -3.484901487827301025e-01 4.807885587215423584e-01
-2.471466735005378723e-02 -2.112036049365997314e-01 5.683037042617797852e-01 2.588292770087718964e-02 -2.439473271369934082e-01 5.169794559478759766e-01 3.362134397029876709e-01 4.374077916145324707e-01
-1.465808600187301636e-01 -5.353547930717468262e-01 1.151645109057426453e-01 6.319693326950073242e-01 2.481831461191177368e-01 3.599034547805786133e-01 -2.932765185832977295e-01 4.609451815485954285e-02
4.765108227729797363e-01 -1.964370459318161011e-01 4.466946721076965332e-01 5.777384638786315918e-01 3.132738471031188965e-01 4.889907687902450562e-02 3.111538887023925781e-01 6.069394573569297791e-02
-2.596883773803710938e-01 1.931645423173904419e-01 3.797067403793334961e-01 3.027416467666625977e-01 5.732031464576721191e-01 4.179942011833190918e-01 3.414585590362548828e-01 -1.988582462072372437e-01
-1.484189033508300781e-01 -1.367988437414169312e-01 1.514572352170944214e-01 4.991188645362854004e-01 4.051347672939300537e-01 6.050978899002075195e-01 -3.207872211933135986e-01 -2.324157208204269409e-01
2.314814925193786621e-01 -2.160611934959888458e-02 4.003764092922210693e-01 7.816675901412963867e-01 1.676908582448959351e-01 -1.569884419441223145e-01 -3.288056552410125732e-01 1.173257455229759216e-01
-1.712234690785408020e-02 3.719530254602432251e-02 1.483261734247207642e-01 6.996000409126281738e-01 -3.041026294231414795e-01 5.421000123023986816e-01 2.412771880626678467e-01 2.057105451822280884e-01
4.231363236904144287e-01 2.690159156918525696e-02 5.737843513488769531e-01 4.962533116340637207e-01 -2.345239818096160889e-01 -1.001470759510993958e-01 -1.277026534080505371e-01 4.042244851589202881e-01
4.828881938010454178e-03 -7.060334086418151855e-02 4.284166097640991211e-01 3.111216127872467041e-01 -2.262935191392898560e-01 5.589958429336547852e-01 5.705583691596984863e-01 1.594752073287963867e-01
4.685626924037933350e-01 -2.357280850410461426e-01 8.993627876043319702e-02 -9.903014637529850006e-03 2.574051022529602051e-01 5.762929320335388184e-01 1.948212981224060059e-01 5.294983386993408203e-01
1.699756830930709839e-01 8.289185911417007446e-02 1.551661640405654907e-01 9.414851665496826172e-01 -3.932093456387519836e-02 4.573667049407958984e-02 -1.326832473278045654e-01 1.803426295518875122e-01
9.558619558811187744e-02 2.023420482873916626e-01 6.069822907447814941e-01 3.752175569534301758e-01 -4.087694585323333740e-01 5.016188621520996094e-01 -8.807100355625152588e-02 -1.193104013800621033e-01
4.541195034980773926e-01 -2.479565888643264771e-02 6.382417082786560059e-01 2.038422971963882446e-01 2.541054487228393555e-01 4.412629008293151855e-01 -2.109105587005615234e-01 -2.012230306863784790e-01
-3.427832126617431641e-01 -1.500183492898941040e-01 3.919579684734344482e-01 1.478553265333175659e-01 -1.240895912051200867e-01 7.784581184387207031e-01 -2.135665267705917358e-01 -1.322730332612991333e-01
3.416210114955902100e-01 3.505400195717811584e-02 6.242835894227027893e-02 -4.306002706289291382e-02 1.000037416815757751e-01 5.503855943679809570e-01 -2.208077348768711090e-03 7.505897283554077148e-01
-7.900425791740417480e-02 -9.379260987043380737e-02 1.252661496400833130e-01 4.052697420120239258e-01 7.733612060546875000e-01 4.254002869129180908e-01 1.540723890066146851e-01 -4.727426543831825256e-02
1.821206659078598022e-01 1.072522327303886414e-01 1.202913671731948853e-01 9.224971532821655273e-01 -5.855954810976982117e-02 2.389903664588928223e-01 7.366323471069335938e-02 1.545518189668655396e-01
1.279499232769012451e-01 -3.331857621669769287e-01 1.065535247325897217e-01 1.065746322274208069e-01 6.123768687248229980e-01 1.626744270324707031e-01 -2.078069150447845459e-01 6.365942358970642090e-01
-2.140672951936721802e-01 3.305469825863838196e-02 1.204714700579643250e-01 3.659830093383789062e-01 7.349092960357666016e-01 4.183180928230285645e-01 2.987947762012481689e-01 1.629709452390670776e-02
2.719983756542205811e-01 1.849756389856338501e-01 2.740513682365417480e-01 7.780207395553588867e-01 2.246166169643402100e-01 -1.040870696306228638e-01 -2.803392410278320312e-01 2.674016356468200684e-01
3.561440408229827881e-01 -7.266708463430404663e-02 8.355297893285751343e-02 -3.488136082887649536e-02 2.537977993488311768e-01 3.903896808624267578e-01 2.529561221599578857e-01 7.608408927917480469e-01
5.711759254336357117e-02 4.919235408306121826e-01 4.462436437606811523e-01 5.269296765327453613e-01 -2.516389787197113037e-01 9.825862199068069458e-02 -2.298073917627334595e-01 3.900927305221557617e-01
1.058429330587387085e-01 2.023268789052963257e-01 1.141660213470458984e-01 9.275148510932922363e-01 -8.785537630319595337e-02 1.482413560152053833e-01 -1.685106009244918823e-01 1.282719820737838745e-01
1.073584929108619690e-01 -1.903650909662246704e-01 1.980430632829666138e-01 7.088792920112609863e-01 2.895956039428710938e-01 9.290803223848342896e-03 -3.408261835575103760e-01 4.586828351020812988e-01
-8.308628201484680176e-02 3.675599694252014160e-01 7.199158519506454468e-02 1.618828326463699341e-01 5.904336571693420410e-01 2.606338560581207275e-01 3.218814730644226074e-01 5.535864830017089844e-01
3.340297043323516846e-01 -3.266986012458801270e-01 7.205975651741027832e-01 1.372691690921783447e-01 -1.141254454851150513e-01 4.368560910224914551e-01 -1.412533968687057495e-01 1.406003087759017944e-01
-1.310711950063705444e-01 8.635641634464263916e-02 5.822217464447021484e-01 7.002709507942199707e-01 -3.045688867568969727e-01 7.253277301788330078e-02 2.177468389272689819e-01 2.375695295631885529e-02
-3.761077299714088440e-02 -2.524830996990203857e-01 5.269953012466430664e-01 6.691720485687255859e-01 5.862464755773544312e-02 -6.067320331931114197e-02 -2.941359281539916992e-01 3.401301205158233643e-01
-1.875251978635787964e-01 7.322654873132705688e-02 1.620615720748901367e-01 4.019429385662078857e-01 4.815691411495208740e-01 5.281380414962768555e-01 5.030878782272338867e-01 -8.782882243394851685e-02
-7.604634016752243042e-02 4.176523983478546143e-01 1.618191897869110107e-01 2.612381875514984131e-01 -2.688556015491485596e-01 6.117628216743469238e-01 2.206753641366958618e-01 4.797061085700988770e-01
3.756622672080993652e-01 1.140860170125961304e-01 3.230208158493041992e-01 7.503963261842727661e-02 1.183814853429794312e-01 4.540832638740539551e-01 6.412063837051391602e-01 3.233226835727691650e-01
6.117730215191841125e-02 -2.192432582378387451e-01 4.091644287109375000e-01 8.539955019950866699e-01 1.127765327692031860e-01 -1.253080815076828003e-01 -1.431476622819900513e-01 5.053707584738731384e-02
2.597494423389434814e-01 1.067673414945602417e-01 7.639163732528686523e-01 5.001163482666015625e-01 -1.004949957132339478e-01 -1.492026299238204956e-01 -2.165531665086746216e-01 9.050230681896209717e-02
-3.545691817998886108e-02 -1.721063256263732910e-01 4.273246526718139648e-01 7.596352100372314453e-01 -1.782300025224685669e-01 -8.536450564861297607e-02 -2.420372962951660156e-01 3.344177007675170898e-01
-2.192385345697402954e-01 1.085520982742309570e-01 6.443679332733154297e-02 2.739124000072479248e-01 5.949088335037231445e-01 4.240701496601104736e-01 4.750653505325317383e-01 3.186406195163726807e-01
-2.799061238765716553e-01 -6.531911343336105347e-02 2.363216429948806763e-01 4.866050556302070618e-02 5.072368979454040527e-01 3.042975962162017822e-01 -5.708953738212585449e-01 4.282083213329315186e-01
1.864732056856155396e-02 1.637518554925918579e-01 2.381387501955032349e-01 9.299870133399963379e-01 4.663483425974845886e-02 -9.023582190275192261e-02 1.150422990322113037e-01 1.664329320192337036e-01
-1.179453805088996887e-01 -1.732804477214813232e-01 4.124387800693511963e-01 6.673852205276489258e-01 -7.507031410932540894e-02 1.226622462272644043e-01 -5.643252730369567871e-01 3.754115477204322815e-02
3.776235505938529968e-02 2.484395354986190796e-01 -1.107740923762321472e-01 7.283768653869628906e-01 -6.514033675193786621e-02 1.597085893154144287e-01 -8.534732274711132050e-03 6.035106182098388672e-01
-2.912211418151855469e-01 -2.508645653724670410e-01 3.439286351203918457e-01 7.454388737678527832e-01 2.264369651675224304e-02 7.031279802322387695e-02 -3.989250361919403076e-01 1.170189455151557922e-01
-3.409167528152465820e-01 4.209600090980529785e-01 5.598228573799133301e-01 2.822157554328441620e-02 -2.600788883864879608e-02 3.289536386728286743e-02 5.196971818804740906e-02 6.228249073028564453e-01
1.871787942945957184e-02 3.076439201831817627e-01 5.355506539344787598e-01 5.708350539207458496e-01 -3.991155326366424561e-01 1.677435636520385742e-01 -5.754036456346511841e-02 3.187408745288848877e-01
4.160056114196777344e-01 -1.225053891539573669e-01 -8.616120368242263794e-02 3.904273360967636108e-02 3.978169560432434082e-01 5.406879186630249023e-01 8.450216054916381836e-02 5.875722765922546387e-01
1.348668932914733887e-01 3.009835071861743927e-02 3.747682273387908936e-01 -2.326633781194686890e-01 -2.558832801878452301e-02 8.532929420471191406e-01 -1.233137100934982300e-01 2.057949602603912354e-01
4.966603815555572510e-01 -1.300231069326400757e-01 2.121948748826980591e-01 -7.984899729490280151e-02 4.316051304340362549e-01 5.751685500144958496e-01 -2.396275289356708527e-02 4.090767502784729004e-01
4.934594631195068359e-01 -2.599878907203674316e-01 1.581777036190032959e-01 3.429822996258735657e-02 5.426209419965744019e-02 6.895552873611450195e-01 1.342836301773786545e-02 4.290643334388732910e-01
-2.030831724405288696e-01 2.005803287029266357e-01 5.381046608090400696e-02 7.580544054508209229e-02 6.451306939125061035e-01 3.024455904960632324e-01 3.097295463085174561e-01 5.534288883209228516e-01
5.746201276779174805e-01 -5.668061226606369019e-02 3.182784318923950195e-01 6.191964745521545410e-01 2.465814054012298584e-01 2.070071399211883545e-01 2.773145437240600586e-01 3.655228763818740845e-02
-3.478128015995025635e-01 5.954314768314361572e-02 -4.196828976273536682e-02 4.149031341075897217e-01 4.333368241786956787e-01 4.974418282508850098e-01 4.657885730266571045e-01 2.222310304641723633e-01
-1.491195112466812134e-01 2.319860011339187622e-01 5.062918663024902344e-01 4.267032742500305176e-01 4.899598658084869385e-01 3.385167419910430908e-01 -5.078514665365219116e-02 -3.581974208354949951e-01
-3.290556371212005615e-01 -2.740070819854736328e-01 4.181945919990539551e-01 3.851869329810142517e-02 -6.889232248067855835e-02 6.130105853080749512e-01 -4.104238748550415039e-01 3.021525144577026367e-01
1.029147878289222717e-01 -7.656569033861160278e-02 3.066438622772693634e-02 1.904682628810405731e-02 4.891447722911834717e-01 1.917521655559539795e-01 5.588945373892784119e-02 8.385034203529357910e-01
1.284566223621368408e-01 -9.427209384739398956e-03 1.890937834978103638e-01 1.442372798919677734e-01 5.228785872459411621e-01 5.790445804595947266e-01 5.616996288299560547e-01 5.146107450127601624e-02
1.267621219158172607e-01 2.403450906276702881e-01 5.465058088302612305e-01 5.204968452453613281e-01 4.857206642627716064e-01 1.653390377759933472e-01 1.416794955730438232e-01 -2.706388831138610840e-01
-4.762463737279176712e-03 3.014269471168518066e-01 -2.282344363629817963e-02 5.339995622634887695e-01 -8.882129192352294922e-02 1.669952720403671265e-01 -3.817838430404663086e-01 6.647609472274780273e-01
-1.812969297170639038e-01 1.490664295852184296e-02 2.104201614856719971e-01 4.355126619338989258e-01 -8.772480487823486328e-02 7.138705253601074219e-02 2.224862873554229736e-01 8.189440369606018066e-01
-2.032494246959686279e-01 3.365331888198852539e-01 2.452971786260604858e-01 2.765750288963317871e-01 5.795954465866088867e-01 5.753600597381591797e-01 -3.369134664535522461e-02 -2.016569226980209351e-01
1.878646314144134521e-01 -7.983203977346420288e-02 2.640545070171356201e-01 9.040535092353820801e-01 2.755142934620380402e-02 -8.322788029909133911e-02 -1.190022528171539307e-01 2.223707288503646851e-01
6.280221045017242432e-02 -2.380626499652862549e-01 7.531093358993530273e-01 1.299152374267578125e-01 -2.660056054592132568e-01 3.906323909759521484e-01 -2.638185024261474609e-01 2.497549355030059814e-01
7.497376948595046997e-02 3.087231516838073730e-01 2.113977670669555664e-01 5.339502692222595215e-01 -2.931289672851562500e-01 1.640022546052932739e-01 -2.820037305355072021e-01 6.139459013938903809e-01
-3.337545692920684814e-02 -3.061900734901428223e-01 2.938055992126464844e-01 8.645649552345275879e-01 1.138533800840377808e-01 -8.500169962644577026e-02 -1.054933518171310425e-01 2.000573873519897461e-01
2.080767601728439331e-01 -4.064403474330902100e-01 1.841029077768325806e-01 6.399829387664794922e-01 9.548157453536987305e-02 3.445571064949035645e-01 2.351898401975631714e-01 4.060635864734649658e-01
-3.467467129230499268e-01 1.503657251596450806e-01 4.187659174203872681e-02 3.544639945030212402e-01 3.586269617080688477e-01 5.857487320899963379e-01 4.904361367225646973e-01 1.323484629392623901e-01
1.886062324047088623e-01 4.543016254901885986e-01 2.314447313547134399e-01 1.359485387802124023e-01 1.958400160074234009e-01 8.032209277153015137e-01 -2.973145619034767151e-02 -3.984822705388069153e-02
1.080378368496894836e-01 -8.825921267271041870e-02 7.613441348075866699e-01 8.890303969383239746e-02 -2.352389544248580933e-01 4.663485884666442871e-01 3.250246644020080566e-01 1.205408945679664612e-01
2.004742324352264404e-01 3.092651069164276123e-01 5.085344910621643066e-01 4.191437959671020508e-01 -3.013511300086975098e-01 7.583708316087722778e-02 -3.731596767902374268e-01 4.405274689197540283e-01
5.642625093460083008e-01 2.839405834674835205e-01 2.792710959911346436e-01 3.296578824520111084e-01 3.169093728065490723e-01 5.422756671905517578e-01 1.116183847188949585e-01 -8.582410216331481934e-02
4.089007675647735596e-01 -1.391466259956359863e-01 1.067012622952461243e-01 -6.292105535976588726e-04 4.654670655727386475e-01 3.477172255516052246e-01 1.718061566352844238e-01 6.595216989517211914e-01
4.513209760189056396e-01 -3.942405879497528076e-01 1.665417701005935669e-01 8.658067137002944946e-02 9.512356668710708618e-02 6.403813362121582031e-01 1.194736212491989136e-01 4.150191843509674072e-01
-9.716139733791351318e-02 1.795706450939178467e-01 5.076649188995361328e-01 -6.633980572223663330e-02 5.260332822799682617e-01 5.521088838577270508e-01 3.300583660602569580e-01 -7.560219615697860718e-02
3.958563208580017090e-01 2.243169248104095459e-01 6.378692388534545898e-01 4.140461385250091553e-01 -8.022993803024291992e-02 -1.595978736877441406e-01 -3.662690520286560059e-01 2.204698026180267334e-01
-4.103637114167213440e-02 2.259404063224792480e-01 3.035653829574584961e-01 4.899111986160278320e-01 -3.439916968345642090e-01 1.383388936519622803e-01 -4.565200209617614746e-01 5.188674330711364746e-01
9.193979203701019287e-02 1.313708424568176270e-01 5.118483304977416992e-01 5.230449438095092773e-01 5.381847023963928223e-01 1.682587563991546631e-01 2.188821583986282349e-01 -2.699273526668548584e-01
8.369018323719501495e-03 9.540847688913345337e-02 -1.567416265606880188e-02 2.334410250186920166e-01 2.090495526790618896e-01 -2.166818082332611084e-02 -1.523527204990386963e-01 9.320430159568786621e-01
-1.357998792082071304e-02 -1.890978664159774780e-01 1.555341333150863647e-01 5.274267792701721191e-01 5.319717526435852051e-01 4.572169482707977295e-01 -3.882459998130798340e-01 -1.375193744897842407e-01
3.457820713520050049e-01 2.175681293010711670e-01 6.090813502669334412e-02 2.387824803590774536e-01 4.286737442016601562e-01 6.390315890312194824e-01 3.987046182155609131e-01 1.458905339241027832e-01
1.000915616750717163e-01 -1.687556505203247070e-02 1.280190348625183105e-01 5.115294456481933594e-01 3.853571116924285889e-01 -3.103313148021697998e-01 -2.810370624065399170e-01 6.227825880050659180e-01
8.406412601470947266e-02 -2.685002982616424561e-01 3.488543629646301270e-01 7.408585548400878906e-01 -3.455701172351837158e-01 2.088396996259689331e-01 9.549420326948165894e-02 2.794961631298065186e-01
1.069548279047012329e-01 9.875364601612091064e-02 3.683159053325653076e-01 -1.337704509496688843e-01 3.764580190181732178e-01 5.719419717788696289e-01 -4.976734519004821777e-01 3.297574818134307861e-01
2.771484851837158203e-02 -1.456894725561141968e-01 4.621368646621704102e-01 7.365213632583618164e-01 -3.768202066421508789e-01 1.812781542539596558e-01 1.563056111335754395e-01 1.506171375513076782e-01
-3.379530832171440125e-02 -7.508029788732528687e-02 4.431743025779724121e-01 7.181178331375122070e-01 -4.317440986633300781e-01 2.085863053798675537e-01 1.230057999491691589e-01 1.899537891149520874e-01
5.117586851119995117e-01 2.416730523109436035e-01 2.903563380241394043e-01 1.452483087778091431e-01 2.010669261217117310e-01 7.182946205139160156e-01 -1.327517926692962646e-01 -1.718171872198581696e-02
-2.072533592581748962e-02 9.688758105039596558e-02 1.335703432559967041e-01 8.403487205505371094e-01 1.954693496227264404e-01 -1.340102255344390869e-01 5.313643440604209900e-02 4.551543593406677246e-01
-1.548852622509002686e-01 2.751993536949157715e-01 9.050916880369186401e-02 1.812649518251419067e-01 6.091802120208740234e-01 3.400909006595611572e-01 4.340711832046508789e-01 4.290067255496978760e-01
-4.880537744611501694e-03 1.148734763264656067e-01 3.125969767570495605e-01 9.347348809242248535e-01 4.806003719568252563e-02 -4.948689416050910950e-02 -6.091005355119705200e-02 8.285676687955856323e-02
1.981763690710067749e-01 -3.033972978591918945e-01 2.091491520404815674e-01 7.769673466682434082e-01 -2.288440316915512085e-01 2.758992016315460205e-01 1.606171578168869019e-01 2.587796151638031006e-01
3.112148642539978027e-01 7.752025872468948364e-02 7.917772978544235229e-02 -3.801563382148742676e-02 3.700729310512542725e-01 2.979029715061187744e-01 2.864800989627838135e-01 7.626602053642272949e-01
3.798784315586090088e-01 -1.988197416067123413e-01 3.857165873050689697e-01 3.012822270393371582e-01 2.406618744134902954e-01 4.670524299144744873e-01 -5.474190115928649902e-01 -2.985271066427230835e-02
4.724529106169939041e-03 -2.926898933947086334e-02 3.129985928535461426e-01 8.784561753273010254e-01 2.984040379524230957e-01 1.075430512428283691e-01 -1.653261780738830566e-01 -3.904397040605545044e-02
3.462162911891937256e-01 -3.315572440624237061e-02 1.862237751483917236e-01 3.095974624156951904e-01 -6.247761473059654236e-02 7.712667584419250488e-01 -3.744874596595764160e-01 9.750998765230178833e-02
3.866441547870635986e-01 -2.663532495498657227e-01 9.062847495079040527e-02 6.195534393191337585e-02 2.555983066558837891e-01 4.194458723068237305e-01 7.328455895185470581e-02 7.217161655426025391e-01
6.633401513099670410e-01 -1.556612253189086914e-01 2.984006404876708984e-01 3.883418142795562744e-01 1.766144782304763794e-01 3.971300721168518066e-01 -3.033230006694793701e-01 1.224229857325553894e-01
3.599517941474914551e-01 -3.935760259628295898e-02 3.886111676692962646e-01 -1.395831555128097534e-01 -2.125304192304611206e-02 6.909607648849487305e-01 -2.672051191329956055e-01 3.861431479454040527e-01
2.168658524751663208e-01 -2.317703962326049805e-01 3.080138564109802246e-01 5.681503415107727051e-01 5.165088176727294922e-01 3.643163293600082397e-02 -3.621705174446105957e-01 2.868935763835906982e-01
-2.049877941608428955e-01 -1.929824501276016235e-01 1.796048283576965332e-01 1.586134731769561768e-01 5.732541084289550781e-01 5.524502992630004883e-01 4.667976200580596924e-01 1.077036708593368530e-01
-3.899009525775909424e-01 -3.558536171913146973e-01 5.242243781685829163e-02 3.985199928283691406e-01 4.812624454498291016e-01 3.413293063640594482e-01 3.797016441822052002e-01 2.597820460796356201e-01
-1.314249038696289062e-01 1.553850024938583374e-01 3.451047837734222412e-01 3.496013581752777100e-02 -2.673110365867614746e-01 7.545068264007568359e-01 -2.051589936017990112e-01 3.942556083202362061e-01
2.362238243222236633e-03 8.947449177503585815e-02 4.831124544143676758e-01 2.195350676774978638e-01 -2.363246232271194458e-01 6.951170563697814941e-01 1.822131127119064331e-01 3.716943562030792236e-01
-2.265660464763641357e-02 8.736909180879592896e-02 -3.218674287199974060e-02 5.574594140052795410e-01 -2.321958690881729126e-01 4.619465470314025879e-01 -1.205886229872703552e-01 6.310349702835083008e-01
-1.073754131793975830e-01 1.580580919981002808e-01 3.660328090190887451e-01 8.448211550712585449e-01 -6.172977015376091003e-02 -7.494698464870452881e-02 -1.015164777636528015e-01 3.099227249622344971e-01
-3.339241743087768555e-01 5.828383192420005798e-02 2.538751065731048584e-01 6.675767302513122559e-01 -3.677439093589782715e-01 4.089608490467071533e-01 1.213962733745574951e-01 2.403431087732315063e-01
4.496998190879821777e-01 -1.935379058122634888e-01 5.052735805511474609e-01 8.808038383722305298e-02 -1.118712052702903748e-01 6.153734326362609863e-01 -2.270446121692657471e-01 2.334625422954559326e-01
2.092183232307434082e-01 -6.865689158439636230e-02 6.273890733718872070e-01 -4.058752581477165222e-02 2.142608314752578735e-01 6.622181534767150879e-01 -2.678886651992797852e-01 -6.667121313512325287e-03
5.112336948513984680e-02 3.166525438427925110e-02 4.366885721683502197e-01 8.298943638801574707e-01 1.664100289344787598e-01 -1.423824578523635864e-01 -2.465716898441314697e-01 9.055099636316299438e-02
3.090242743492126465e-01 -5.117370486259460449e-01 -3.593417629599571228e-02 4.967470169067382812e-01 1.227678060531616211e-01 3.585313558578491211e-01 1.753205955028533936e-01 4.692829251289367676e-01
-1.917706727981567383e-01 1.427197307348251343e-01 2.106948047876358032e-01 -1.387215591967105865e-02 7.496661543846130371e-01 3.927626907825469971e-01 2.700068652629852295e-01 3.303097188472747803e-01
3.556697368621826172e-01 -1.871103420853614807e-02 5.593261718750000000e-01 5.112437605857849121e-01 5.240238904953002930e-01 -6.190875917673110962e-02 1.235941573977470398e-01 -7.227542251348495483e-02
-7.014042697846889496e-03 -2.157899588346481323e-01 8.918277621269226074e-01 5.792408809065818787e-02 -1.498575508594512939e-01 1.784628033638000488e-01 -2.018021345138549805e-01 2.442195266485214233e-01
1.295023858547210693e-01 -1.128342449665069580e-01 -4.014633595943450928e-02 7.293953895568847656e-01 2.074030637741088867e-01 5.188239216804504395e-01 -2.885705232620239258e-01 2.034722864627838135e-01
-4.331628680229187012e-01 1.221129223704338074e-01 5.736422538757324219e-01 -1.088412255048751831e-01 1.890737116336822510e-01 1.930235512554645538e-02 2.622897922992706299e-02 6.478711962699890137e-01
2.772923409938812256e-01 -3.719983696937561035e-01 6.872869133949279785e-01 8.414905518293380737e-02 -1.116889864206314087e-01 4.291742444038391113e-01 1.973713040351867676e-01 2.639343142509460449e-01
2.372489124536514282e-01 1.452777832746505737e-01 5.605638623237609863e-01 4.786834716796875000e-01 -3.822483420372009277e-01 3.030055165290832520e-01 -9.358659386634826660e-02 3.640786409378051758e-01
5.954913496971130371e-01 2.177603775635361671e-03 3.556102812290191650e-01 3.738816976547241211e-01 4.301920533180236816e-01 2.370783388614654541e-01 3.632162511348724365e-01 7.708304375410079956e-02
-4.127285629510879517e-02 4.870190024375915527e-01 2.723939120769500732e-01 1.436045914888381958e-01 7.045829892158508301e-01 1.989396661520004272e-01 5.059881880879402161e-02 3.573709726333618164e-01
8.565247803926467896e-02 2.100836671888828278e-02 2.474989891052246094e-01 8.697009086608886719e-01 2.392426729202270508e-01 -1.774663776159286499e-01 -1.951020359992980957e-01 2.186108380556106567e-01
8.368609473109245300e-03 -1.266986876726150513e-01 2.988238446414470673e-02 -8.993154019117355347e-02 3.241067528724670410e-01 7.091022729873657227e-01 -2.930002808570861816e-01 5.302606225013732910e-01
6.552401930093765259e-02 3.817949295043945312e-01 4.080181121826171875e-01 3.507252037525177002e-01 -3.418383002281188965e-01 5.999055504798889160e-01 -2.888134121894836426e-01 -1.730182394385337830e-02
-3.859126940369606018e-02 1.339295804500579834e-01 -7.052874565124511719e-02 5.945296883583068848e-01 2.753783464431762695e-01 -4.498803988099098206e-02 -2.419348657131195068e-01 6.969534158706665039e-01
-1.405250839889049530e-02 1.756890863180160522e-01 3.813935816287994385e-01 4.208817481994628906e-01 -3.316842615604400635e-01 1.602220386266708374e-01 8.070062845945358276e-02 7.100248336791992188e-01
1.866997480392456055e-01 5.700600147247314453e-01 9.943431615829467773e-02 3.660154640674591064e-01 -2.418758273124694824e-01 4.084706604480743408e-01 -4.480320215225219727e-02 5.186141729354858398e-01
6.014355421066284180e-01 -2.667175233364105225e-01 3.348980844020843506e-01 4.245819151401519775e-02 2.687249481678009033e-01 3.869753777980804443e-01 -5.491308867931365967e-02 4.777021706104278564e-01
-1.154949236661195755e-02 1.738640218973159790e-01 1.190713495016098022e-01 4.249148368835449219e-01 9.930452704429626465e-02 -1.918188929557800293e-01 -1.364228427410125732e-01 8.424013853073120117e-01
-6.193401664495468140e-02 1.160343363881111145e-01 3.096339106559753418e-01 7.983884215354919434e-01 -1.342311799526214600e-01 1.875694468617439270e-02 2.803642116487026215e-02 4.798408448696136475e-01
-3.031098246574401855e-01 6.160281300544738770e-01 4.338068962097167969e-01 3.533197343349456787e-01 4.056366086006164551e-01 2.029478549957275391e-01 -9.243547171354293823e-02 3.656931966543197632e-02
8.106768131256103516e-02 3.034864664077758789e-01 2.748742103576660156e-01 2.540431320667266846e-01 -3.663688004016876221e-01 4.536831974983215332e-01 -1.189828757196664810e-02 6.488714814186096191e-01
-7.237120717763900757e-02 1.521312147378921509e-01 3.185051679611206055e-01 1.636876612901687622e-01 -1.535815894603729248e-01 1.849521994590759277e-01 -2.619927823543548584e-01 8.467258214950561523e-01
2.912256680428981781e-02 5.708747357130050659e-02 5.108173489570617676e-01 7.969191074371337891e-01 2.788283526897430420e-01 -8.130051195621490479e-02 2.682855911552906036e-02 -1.216701045632362366e-01
-1.807247251272201538e-01 4.564265012741088867e-01 3.825678825378417969e-01 1.344101577997207642e-01 6.306327581405639648e-01 2.857972979545593262e-01 -2.827196419239044189e-01 1.878318488597869873e-01
9.751796722412109375e-02 -3.417329862713813782e-02 5.003858208656311035e-01 4.244620800018310547e-01 -2.074987292289733887e-01 -8.598299324512481689e-02 -3.958878517150878906e-01 5.929522514343261719e-01
3.633535280823707581e-02 4.347968995571136475e-01 2.651238739490509033e-01 -2.041058540344238281e-01 6.539120525121688843e-02 5.018153786659240723e-01 2.887348532676696777e-01 5.985139012336730957e-01
-9.952782094478607178e-02 3.003461956977844238e-01 -6.751728802919387817e-02 2.975440621376037598e-01 -2.933301962912082672e-02 1.522093713283538818e-01 -1.741859912872314453e-01 8.674250841140747070e-01
-2.329826802015304565e-01 2.929461561143398285e-02 -4.285070579499006271e-03 6.714266538619995117e-01 6.311925649642944336e-01 1.674632281064987183e-01 -2.146710902452468872e-01 1.466203331947326660e-01
-1.750611066818237305e-01 -2.447713539004325867e-02 6.432072520256042480e-01 3.275022208690643311e-01 -4.094931483268737793e-01 2.895127534866333008e-01 -3.387898206710815430e-01 2.854827344417572021e-01
-7.414355874061584473e-02 1.568866372108459473e-01 2.948711514472961426e-01 6.019474864006042480e-01 -4.453582763671875000e-01 3.824396431446075439e-01 -3.568137809634208679e-02 4.179980158805847168e-01
3.616214096546173096e-01 -3.718131482601165771e-01 6.565107405185699463e-02 -1.199672697111964226e-03 3.578957021236419678e-01 5.582591295242309570e-01 -5.701842019334435463e-04 5.356588959693908691e-01
-1.231024600565433502e-02 1.407906562089920044e-01 2.778573632240295410e-01 7.895450592041015625e-01 -2.829903066158294678e-01 -4.303897265344858170e-03 -1.157668419182300568e-03 4.464717209339141846e-01
-1.798904687166213989e-01 -2.391417771577835083e-01 4.735236763954162598e-01 3.613646924495697021e-01 -2.143079489469528198e-01 4.169369935989379883e-01 2.325254976749420166e-01 5.308567285537719727e-01
4.761978238821029663e-02 -1.434812992811203003e-01 4.459275901317596436e-01 3.537533581256866455e-01 -2.540834546089172363e-01 5.645076632499694824e-01 1.895636022090911865e-01 4.837262630462646484e-01
-4.547067582607269287e-01 -1.928097754716873169e-02 4.787124097347259521e-01 1.376698464155197144e-01 3.301751911640167236e-01 2.398328334093093872e-01 -4.604685008525848389e-01 4.076578617095947266e-01
4.140254259109497070e-01 -4.136163741350173950e-02 3.858948647975921631e-01 6.185610890388488770e-01 4.764779210090637207e-01 1.015501767396926880e-01 2.283083498477935791e-01 -7.662471383810043335e-02
-1.148671880364418030e-01 -7.324975728988647461e-02 7.861059904098510742e-02 4.520350098609924316e-01 6.353861689567565918e-01 5.583866238594055176e-01 -1.265084892511367798e-01 -1.985179930925369263e-01
-2.434942424297332764e-01 -1.474440991878509521e-01 1.861098594963550568e-02 3.095376193523406982e-01 2.276350706815719604e-01 7.744878530502319336e-02 -1.615956127643585205e-01 8.595822453498840332e-01
-4.177458286285400391e-01 -1.206203177571296692e-01 3.057643771171569824e-01 -2.222551219165325165e-02 -3.245000541210174561e-02 6.860859990119934082e-01 -3.681309521198272705e-01 3.311585187911987305e-01
4.765512645244598389e-01 -1.127134189009666443e-01 2.104468792676925659e-01 6.313519477844238281e-01 4.352463483810424805e-01 2.383736334741115570e-02 1.205358505249023438e-01 3.358050584793090820e-01
2.343260794878005981e-01 -5.110504627227783203e-01 2.001802325248718262e-01 5.825701355934143066e-01 1.901419162750244141e-01 2.875943779945373535e-01 -3.622979819774627686e-01 2.330972999334335327e-01
-1.666691303253173828e-01 -2.661478221416473389e-01 3.677924275398254395e-01 8.227604627609252930e-01 -2.075951360166072845e-02 2.555956318974494934e-02 -2.611863613128662109e-01 1.409903168678283691e-01
6.245335191488265991e-02 -1.706759482622146606e-01 2.571141123771667480e-01 9.402669668197631836e-01 6.171664595603942871e-02 5.685523152351379395e-02 5.419038608670234680e-02 8.235064148902893066e-02
-3.028974868357181549e-02 1.989439129829406738e-01 4.651194810867309570e-01 1.582205742597579956e-01 -2.955418229103088379e-01 4.780986905097961426e-01 2.200805991888046265e-01 5.947902202606201172e-01
-2.158543020486831665e-01 -2.889521718025207520e-01 8.040205240249633789e-01 2.081407932564616203e-03 -6.452110409736633301e-02 2.419611364603042603e-01 -1.570739895105361938e-01 3.688900172710418701e-01
-5.177222192287445068e-02 2.006320804357528687e-01 1.891257911920547485e-01 8.250256180763244629e-01 -2.478178590536117554e-01 2.667329311370849609e-01 7.371657341718673706e-02 3.203689455986022949e-01
-4.006779789924621582e-01 -4.356570839881896973e-01 1.637392342090606689e-01 5.704065561294555664e-01 1.674849390983581543e-01 2.944069206714630127e-01 -3.964678645133972168e-01 1.599134653806686401e-01
