# Supplementary material for: Where is your field going? A machine learning approach to study the relative motion of the domains of physics
Source: PLoS One. 2020 Jun 18;15(6):e0233997. doi: 10.1371/journal.pone.0233997 (PMC7302634; doi:10.1371/journal.pone.0233997)
Supplement: S26 Data — (ZIP) [file pone.0233997.s026.zip › 25/Pacs4Run_25_VS_500_embeddings2004-2008ED8.txt]

4.850271716713905334e-02 -5.683186650276184082e-01 1.040619835257530212e-01 -3.970989212393760681e-02 -6.162433028221130371e-01 4.433444440364837646e-01 -2.892742455005645752e-01 4.760143533349037170e-02
-1.660246700048446655e-01 -2.550124526023864746e-01 4.655208289623260498e-01 1.242567077279090881e-01 -6.425445079803466797e-01 2.444690316915512085e-01 -1.523840874433517456e-01 4.235630631446838379e-01
1.072139367461204529e-01 -7.930804789066314697e-02 4.317968785762786865e-01 -1.259150356054306030e-01 -4.766896665096282959e-01 6.752390414476394653e-03 -2.995125949382781982e-01 6.803865432739257812e-01
-2.215009480714797974e-01 -5.129770636558532715e-01 -2.906253375113010406e-02 -7.821631431579589844e-02 -5.652857422828674316e-01 -2.993881702423095703e-02 -2.172575145959854126e-01 5.596288442611694336e-01
2.455231100320816040e-01 -2.552498579025268555e-01 1.754207462072372437e-01 -2.107074558734893799e-01 -6.886219382286071777e-01 3.400340676307678223e-01 3.346140310168266296e-02 4.565663337707519531e-01
2.083423286676406860e-01 -3.628619909286499023e-01 4.929988682270050049e-01 -2.216090559959411621e-01 -6.178975701332092285e-01 -2.415164373815059662e-02 -1.502598673105239868e-01 -3.575017452239990234e-01
2.484404444694519043e-01 -4.297108054161071777e-01 4.912093281745910645e-01 3.769810544326901436e-03 -2.883393168449401855e-01 -5.272050201892852783e-02 -7.767292857170104980e-02 6.483618021011352539e-01
-7.732610404491424561e-02 -3.463457822799682617e-01 5.473498702049255371e-01 -1.956855803728103638e-01 -4.835918843746185303e-01 1.264446973800659180e-01 -1.991784870624542236e-01 -4.966477751731872559e-01
-5.805256962776184082e-02 -7.808262109756469727e-01 2.267323285341262817e-01 -4.292854368686676025e-01 -3.283917605876922607e-01 -1.860219091176986694e-01 -8.528313040733337402e-02 -3.909040614962577820e-02
2.364744096994400024e-01 -3.485957384109497070e-01 4.511412680149078369e-01 -5.211659520864486694e-02 -2.802501320838928223e-01 -3.579007983207702637e-01 -5.760438442230224609e-01 -2.790280282497406006e-01
1.412771344184875488e-01 -4.493993222713470459e-01 6.376451849937438965e-01 -6.961826235055923462e-03 -5.953609347343444824e-01 8.844033628702163696e-02 6.971243768930435181e-02 -6.561252474784851074e-02
9.706158190965652466e-02 -4.141195416450500488e-01 1.476580351591110229e-01 4.601448476314544678e-01 -5.406891107559204102e-01 -8.154983632266521454e-03 -3.183877468109130859e-01 4.379110932350158691e-01
1.219354569911956787e-01 -2.934772372245788574e-01 -2.076506614685058594e-01 4.467243701219558716e-02 -8.126134872436523438e-01 6.440316885709762573e-02 -2.861372828483581543e-01 3.279108107089996338e-01
4.764322340488433838e-01 -1.541405543684959412e-02 4.147692620754241943e-01 -1.913143694400787354e-01 -5.099150538444519043e-01 4.639884829521179199e-01 -1.134750396013259888e-01 2.756172120571136475e-01
-1.334325820207595825e-01 -4.444871544837951660e-01 7.219305634498596191e-01 -2.062911726534366608e-02 -3.389621675014495850e-01 -2.188947051763534546e-01 -3.165010809898376465e-01 -5.856675095856189728e-03
3.703177906572818756e-03 -2.243285924196243286e-01 6.366200447082519531e-01 -1.070771068334579468e-01 2.544540464878082275e-01 4.477912187576293945e-01 -5.118041634559631348e-01 -7.553142309188842773e-02
2.876287512481212616e-02 -2.975812554359436035e-01 6.504259258508682251e-02 -5.173236727714538574e-01 -4.418835639953613281e-01 -3.780420124530792236e-01 -5.386121869087219238e-01 1.023908555507659912e-01
1.804216951131820679e-02 1.187588059110566974e-04 5.318149328231811523e-01 -4.864106774330139160e-01 -4.216435551643371582e-01 -3.065504878759384155e-02 -4.486660957336425781e-01 3.165878653526306152e-01
-1.521030068397521973e-01 4.484105855226516724e-03 4.220167994499206543e-01 -5.017213821411132812e-01 -4.364651143550872803e-01 -7.317466288805007935e-02 -5.915573835372924805e-01 3.500934690237045288e-02
-9.416338801383972168e-02 -1.911291927099227905e-01 3.161571919918060303e-01 -3.380695581436157227e-01 -5.485347509384155273e-01 -2.921386361122131348e-01 -5.691894292831420898e-01 1.736217439174652100e-01
6.015829443931579590e-01 -2.751222550868988037e-01 3.031265139579772949e-01 8.035888522863388062e-02 -4.183226823806762695e-01 1.937806159257888794e-01 -2.041714787483215332e-01 -4.580738842487335205e-01
4.356367290019989014e-01 -2.495769113302230835e-01 6.379860639572143555e-01 -1.403513085097074509e-02 -4.556213617324829102e-01 3.559708893299102783e-01 5.312820896506309509e-02 5.983551219105720520e-02
-1.451053768396377563e-01 -1.133003458380699158e-02 6.332253664731979370e-02 2.354643866419792175e-02 -6.475633382797241211e-01 -1.150239408016204834e-01 -7.346188426017761230e-01 -4.492684453725814819e-02
-6.188421696424484253e-02 -6.977135688066482544e-02 1.597260534763336182e-01 3.841812908649444580e-02 -2.422510981559753418e-01 8.598381280899047852e-01 -4.056275486946105957e-01 -4.210811108350753784e-02
5.325191020965576172e-01 -2.537552118301391602e-01 6.248674392700195312e-01 -9.908326715230941772e-02 -3.793485462665557861e-01 3.234662413597106934e-01 4.208490625023841858e-02 -3.805262595415115356e-02
1.360561847686767578e-01 -4.766320586204528809e-01 3.556198179721832275e-01 -9.870367497205734253e-02 -2.676825821399688721e-01 -3.749662041664123535e-01 -5.225512981414794922e-01 -3.644027709960937500e-01
-2.913180291652679443e-01 -3.091108500957489014e-01 5.155096650123596191e-01 3.167198300361633301e-01 -1.566966250538825989e-02 4.344407021999359131e-01 -5.138500332832336426e-01 -2.228229120373725891e-02
6.609824299812316895e-01 -2.923198044300079346e-01 1.510184407234191895e-01 -4.799696505069732666e-01 -2.006388902664184570e-01 -1.493488848209381104e-01 -3.862363100051879883e-01 -1.128475740551948547e-01
1.641575396060943604e-01 -5.363552570343017578e-01 5.563019514083862305e-01 2.886169254779815674e-01 -4.259846210479736328e-01 6.266172230243682861e-02 5.103234201669692993e-02 3.234349191188812256e-01
-1.945448219776153564e-01 -2.246008217334747314e-01 6.329159736633300781e-01 2.003378570079803467e-01 -1.517224460840225220e-01 5.077397227287292480e-01 -3.689485490322113037e-01 2.324789762496948242e-01
-1.054823622107505798e-01 -3.196196556091308594e-01 -9.374600648880004883e-02 -1.267073154449462891e-01 -7.677956819534301758e-01 -1.445546746253967285e-01 -4.576154053211212158e-01 -2.050745934247970581e-01
4.456022754311561584e-03 -5.110154747962951660e-01 6.237975955009460449e-01 -8.829484134912490845e-02 -3.197675645351409912e-01 -2.974420487880706787e-01 -3.386819958686828613e-01 -1.910376101732254028e-01
5.204055458307266235e-02 -3.935194313526153564e-01 6.479572653770446777e-01 -1.068023517727851868e-01 -5.437018871307373047e-01 1.668631285429000854e-01 -1.989807747304439545e-02 -2.955130636692047119e-01
3.813786506652832031e-01 -2.295192182064056396e-01 1.060891523957252502e-01 -6.410419344902038574e-01 -2.832411825656890869e-01 -2.570152580738067627e-01 -4.785645902156829834e-01 -6.614611297845840454e-02
-2.421365827322006226e-01 -9.315964765846729279e-03 2.420489788055419922e-01 9.046825766563415527e-02 -5.517367646098136902e-02 4.209559857845306396e-01 -8.328788876533508301e-01 -2.398636750876903534e-02
-1.934765130281448364e-01 -8.533694744110107422e-01 1.220366731286048889e-02 -2.792007029056549072e-01 1.699092090129852295e-01 1.330502480268478394e-01 -2.781243026256561279e-01 1.797245293855667114e-01
5.330083370208740234e-01 -1.508889943361282349e-01 2.744606435298919678e-01 -4.125353395938873291e-01 -3.382290303707122803e-01 4.418821632862091064e-01 -1.198733877390623093e-02 3.712387979030609131e-01
-1.646524369716644287e-01 -1.347222179174423218e-01 3.919886350631713867e-01 -4.588475823402404785e-01 -6.501534581184387207e-01 8.733216673135757446e-03 -4.031577706336975098e-01 -7.232757657766342163e-02
1.030376330018043518e-01 -5.669604539871215820e-01 5.648913383483886719e-01 -5.331386327743530273e-01 -5.782398581504821777e-02 -1.328020095825195312e-01 -1.795971989631652832e-01 -1.066058650612831116e-01
-7.644313387572765350e-03 -2.283007949590682983e-01 6.279276013374328613e-01 2.954477369785308838e-01 -6.700861454010009766e-02 4.217962026596069336e-01 -4.227122962474822998e-01 3.242683112621307373e-01
-8.988074213266372681e-02 -1.489516943693161011e-01 -2.599290013313293457e-01 -1.336175352334976196e-01 -7.809523940086364746e-01 1.076672747731208801e-01 -4.973256289958953857e-01 1.245255023241043091e-01
-1.574034839868545532e-01 -2.210553884506225586e-01 6.748987436294555664e-01 -2.697001397609710693e-01 -4.261825382709503174e-01 -8.543116599321365356e-02 -4.291072189807891846e-01 -1.583315730094909668e-01
4.593475162982940674e-02 -9.177178740501403809e-01 2.312908768653869629e-01 -4.970943555235862732e-02 2.509271204471588135e-01 1.441338062286376953e-01 -1.262613236904144287e-01 -6.032434757798910141e-03
-2.344871461391448975e-01 -6.171942949295043945e-01 6.798864006996154785e-01 -2.232111245393753052e-01 -1.962440013885498047e-01 8.208862692117691040e-02 -6.179065257310867310e-02 -5.431135743856430054e-02
1.528057307004928589e-01 -3.944498300552368164e-01 3.656976819038391113e-01 3.237962424755096436e-01 -1.476854085922241211e-01 -3.525599241256713867e-01 -6.365224719047546387e-01 1.766655296087265015e-01
6.088130548596382141e-02 -3.581172823905944824e-01 2.510568499565124512e-01 7.762408256530761719e-02 -5.639451146125793457e-01 2.143428195267915726e-03 -4.178819060325622559e-01 -5.534678101539611816e-01
-1.002529710531234741e-01 -4.724574685096740723e-01 5.380045175552368164e-01 -1.331407129764556885e-01 -3.377402126789093018e-01 -2.598408162593841553e-01 -4.363926351070404053e-01 -2.958610951900482178e-01
-1.549667865037918091e-01 -2.020820975303649902e-01 6.609870791435241699e-01 -1.954037100076675415e-01 -4.543677270412445068e-01 -1.729613542556762695e-01 -4.320399463176727295e-01 1.924512237310409546e-01
1.721742898225784302e-01 -3.679746985435485840e-01 2.295255959033966064e-01 -5.654565691947937012e-01 -6.044056415557861328e-01 -1.055552959442138672e-01 -2.018338590860366821e-01 -2.129377573728561401e-01
4.437035918235778809e-01 -6.096251681447029114e-02 4.701777100563049316e-01 -2.748968899250030518e-01 -4.227400422096252441e-01 4.939415156841278076e-01 -3.003012016415596008e-02 2.814003527164459229e-01
4.818320870399475098e-01 -3.730405271053314209e-01 2.365458011627197266e-01 -1.678450107574462891e-01 -2.150813788175582886e-01 -2.140809297561645508e-01 -5.201586484909057617e-01 -4.264939427375793457e-01
2.476915419101715088e-01 -7.161560654640197754e-02 3.309154808521270752e-01 -1.671941727399826050e-01 -4.585252404212951660e-01 -3.516032993793487549e-01 -6.791849732398986816e-01 2.997680194675922394e-02
7.735592126846313477e-02 -2.882510721683502197e-01 5.751526355743408203e-01 1.284703910350799561e-01 2.228527218103408813e-01 2.180216610431671143e-01 -6.160401701927185059e-01 2.948217689990997314e-01
4.913192093372344971e-01 -1.686936914920806885e-01 6.136475205421447754e-01 -9.790427982807159424e-02 -3.835081756114959717e-01 3.692697584629058838e-01 -1.321957819163799286e-02 2.457352131605148315e-01
1.085907071828842163e-01 -5.840056538581848145e-01 5.519588589668273926e-01 -4.782293140888214111e-01 3.700103145092725754e-03 -1.383197605609893799e-01 -1.938147693872451782e-01 -2.389001995325088501e-01
9.335917234420776367e-02 -2.919485569000244141e-01 4.441343843936920166e-01 -3.732005953788757324e-01 -5.645138025283813477e-01 -8.998269587755203247e-02 -3.375815451145172119e-01 -3.588621914386749268e-01
-6.925046443939208984e-02 -2.661092877388000488e-01 4.225451052188873291e-01 -1.714936941862106323e-01 -6.637213826179504395e-01 -2.367680668830871582e-01 -4.610630571842193604e-01 -8.527189493179321289e-02
-2.816886901855468750e-01 -1.557547599077224731e-01 5.541785955429077148e-01 6.029445305466651917e-02 -1.640769839286804199e-01 5.913109183311462402e-01 -4.183187186717987061e-01 1.846134811639785767e-01
-1.127111241221427917e-01 -8.205075562000274658e-02 3.951904177665710449e-01 -5.465607643127441406e-01 -4.577880799770355225e-01 -1.128891408443450928e-01 -5.476842522621154785e-01 5.820538103580474854e-02
-6.034118682146072388e-02 -5.663722753524780273e-01 2.510772347450256348e-01 -4.692645072937011719e-01 -1.381726711988449097e-01 -3.712178766727447510e-01 -4.464724063873291016e-01 -1.900016516447067261e-01
5.893945097923278809e-01 -1.797494143247604370e-01 1.062286049127578735e-01 -4.636044502258300781e-01 -5.827998369932174683e-02 -2.356469035148620605e-01 -5.614645481109619141e-01 1.411461830139160156e-01
5.463380217552185059e-01 -6.414570659399032593e-02 1.571432054042816162e-01 -5.396208167076110840e-02 -2.473509013652801514e-01 -2.297638952732086182e-01 -7.240426540374755859e-01 -1.777144223451614380e-01
4.839741885662078857e-01 -2.661477029323577881e-01 6.776383519172668457e-01 9.476315975189208984e-02 -3.292938172817230225e-01 2.525512874126434326e-01 -1.389350444078445435e-01 1.877259314060211182e-01
4.824949055910110474e-02 -3.226445317268371582e-01 1.874276697635650635e-01 4.389652237296104431e-02 -6.479114890098571777e-01 -2.311345189809799194e-01 -5.155622363090515137e-01 -3.427827358245849609e-01
8.608273416757583618e-02 -1.515451520681381226e-01 -2.892901301383972168e-01 -5.792417749762535095e-02 -8.305872082710266113e-01 9.032317250967025757e-02 -4.259075522422790527e-01 -5.611780285835266113e-02
9.428367763757705688e-02 -5.856325030326843262e-01 2.439179420471191406e-01 -1.686834990978240967e-01 -5.305395126342773438e-01 -2.635622620582580566e-01 -2.951540052890777588e-01 -3.494881093502044678e-01
3.948509693145751953e-01 -6.734910607337951660e-02 3.884696662425994873e-01 -3.559882342815399170e-01 -3.626897335052490234e-01 -6.466986984014511108e-02 -5.769233703613281250e-01 -3.055389225482940674e-01
-3.021479547023773193e-01 -1.793010085821151733e-01 3.307770192623138428e-01 -1.813001334667205811e-01 -1.982628107070922852e-01 7.471607327461242676e-01 -3.656143248081207275e-01 5.516765639185905457e-02
5.217652916908264160e-01 -4.507462084293365479e-01 7.234949618577957153e-02 -1.775875538587570190e-01 -3.649336099624633789e-01 -1.455301642417907715e-01 -3.374792635440826416e-01 -4.685820341110229492e-01
2.554640173912048340e-01 -6.894225478172302246e-01 6.392040103673934937e-02 2.395721822977066040e-01 -2.085128128528594971e-01 -2.759341299533843994e-01 -2.891123294830322266e-01 4.413058757781982422e-01
-7.175388932228088379e-02 -6.327022612094879150e-02 1.902698427438735962e-01 -1.281512826681137085e-01 -2.981174588203430176e-01 7.766059041023254395e-01 -3.789024055004119873e-01 3.204138875007629395e-01
1.765704602003097534e-01 -2.265233695507049561e-01 3.511785864830017090e-01 -4.759121835231781006e-01 -6.770160198211669922e-01 -6.377971917390823364e-02 -2.528734207153320312e-01 -2.032919824123382568e-01
7.210450172424316406e-01 -1.713027358055114746e-01 -1.715947315096855164e-02 9.471172466874122620e-03 -4.967632889747619629e-01 2.580044269561767578e-01 -2.867032885551452637e-01 -2.341506630182266235e-01
-1.294483393430709839e-01 -3.333862870931625366e-02 6.053466796875000000e-01 -3.697192668914794922e-01 -3.537598550319671631e-01 -6.576240807771682739e-02 -5.890403389930725098e-01 -5.055223032832145691e-02
-9.523110091686248779e-02 -2.273107320070266724e-01 1.657380759716033936e-01 2.409841716289520264e-01 3.517711535096168518e-02 6.281506419181823730e-01 -6.759092211723327637e-01 3.247260674834251404e-02
6.100860834121704102e-01 -2.961882650852203369e-01 3.045292198657989502e-01 -1.949730329215526581e-02 -2.433071583509445190e-01 8.373339474201202393e-02 -3.532850742340087891e-01 -5.058946609497070312e-01
2.255353182554244995e-01 -6.799397468566894531e-01 1.791163533926010132e-01 -1.451395004987716675e-01 3.044532239437103271e-01 4.517874121665954590e-01 -1.610699594020843506e-01 3.330475687980651855e-01
6.566978096961975098e-01 2.417140007019042969e-01 2.037809342145919800e-01 8.977414108812808990e-04 -2.449739873409271240e-01 3.469978272914886475e-01 -5.347264409065246582e-01 4.942321032285690308e-02
4.725252389907836914e-01 -1.761893332004547119e-01 2.759228348731994629e-01 -2.385079711675643921e-01 -5.139882862567901611e-02 2.055415809154510498e-01 -4.882487058639526367e-01 -5.739179849624633789e-01
1.541923284530639648e-01 -4.005189836025238037e-01 2.310555279254913330e-01 4.185682237148284912e-01 1.522528380155563354e-01 2.215501368045806885e-01 -7.112190127372741699e-01 9.552656114101409912e-02
-1.926453858613967896e-01 -2.954424023628234863e-01 3.175432682037353516e-01 1.818849742412567139e-01 1.317117363214492798e-01 3.726938664913177490e-01 -7.648258805274963379e-01 2.187314070761203766e-02
-3.246873021125793457e-01 -4.970045387744903564e-01 3.826125562191009521e-01 -5.724992156028747559e-01 -3.519296646118164062e-01 7.986628264188766479e-02 -1.020738407969474792e-01 1.810101568698883057e-01
-3.871418908238410950e-02 -3.081303238868713379e-01 4.161703288555145264e-01 1.165217310190200806e-01 2.064777165651321411e-01 1.827394217252731323e-01 -7.621116638183593750e-01 2.448284924030303955e-01
5.202651619911193848e-01 -2.286517918109893799e-01 6.756449490785598755e-02 -5.921670198440551758e-01 -2.354496866464614868e-01 -1.483074873685836792e-01 -4.300358593463897705e-01 -2.438305318355560303e-01
7.599483430385589600e-02 -3.564607501029968262e-01 3.342622518539428711e-01 -3.830169141292572021e-02 -5.453317761421203613e-01 -3.204336166381835938e-01 -5.245497226715087891e-01 -2.806159853935241699e-01
1.125886738300323486e-01 -3.271004557609558105e-01 3.797410428524017334e-02 -9.001347422599792480e-02 -6.986384391784667969e-01 -3.443804979324340820e-01 -5.131326913833618164e-01 2.803062088787555695e-02
-2.776606380939483643e-01 -3.570725321769714355e-01 -8.136164397001266479e-02 1.441083997488021851e-01 7.345138490200042725e-02 4.703842997550964355e-01 -7.161110043525695801e-01 1.689536273479461670e-01
1.668359935283660889e-01 -2.159457802772521973e-01 3.941638767719268799e-01 -5.066553354263305664e-01 -5.988987088203430176e-01 1.876771152019500732e-01 -1.454333513975143433e-01 -3.137114644050598145e-01
-2.480119764804840088e-01 -3.974125385284423828e-01 6.744521260261535645e-01 1.273666769266128540e-01 -1.070303320884704590e-01 4.206230044364929199e-01 -3.464649617671966553e-01 -3.206266835331916809e-02
3.174929916858673096e-01 -2.412897199392318726e-01 6.239496469497680664e-01 -1.161409728229045868e-02 -5.605592131614685059e-01 3.515577912330627441e-01 1.156974881887435913e-01 1.800218969583511353e-02
-6.227919831871986389e-03 -2.985219061374664307e-01 1.641796976327896118e-01 2.131504565477371216e-02 -6.795181632041931152e-01 -3.433992564678192139e-01 -5.473542213439941406e-01 6.459066271781921387e-02
-1.587024629116058350e-01 -4.286359846591949463e-01 4.582874178886413574e-01 -7.170709371566772461e-01 -1.942153722047805786e-01 7.610270380973815918e-02 -1.500384509563446045e-01 2.904799580574035645e-02
-2.279097735881805420e-01 -8.192464709281921387e-02 2.684967517852783203e-01 -1.925126016139984131e-01 -3.063819408416748047e-01 7.431661486625671387e-01 -3.436106741428375244e-01 2.606910765171051025e-01
1.237663850188255310e-01 -2.261021733283996582e-01 3.068960085511207581e-02 -4.476376622915267944e-02 -6.928530931472778320e-01 -2.976658642292022705e-01 -5.990152359008789062e-01 -5.607621371746063232e-02
-1.879766732454299927e-01 -8.054661750793457031e-02 4.046395123004913330e-01 -5.272920727729797363e-01 -4.277486801147460938e-01 -8.643376827239990234e-02 -5.705912113189697266e-01 1.982226036489009857e-02
3.908032923936843872e-02 -5.492060184478759766e-01 4.104219973087310791e-01 -1.615458279848098755e-01 -4.775475263595581055e-01 1.054716948419809341e-02 -1.762126535177230835e-01 -4.930399060249328613e-01
7.406124472618103027e-01 -2.822678387165069580e-01 2.034025788307189941e-01 2.360889613628387451e-01 -2.151450663805007935e-01 1.784212142229080200e-01 -2.995810806751251221e-01 -3.268594443798065186e-01
6.193231940269470215e-01 -3.038297295570373535e-01 -1.689668595790863037e-01 2.564330585300922394e-03 -5.968189835548400879e-01 8.484338223934173584e-02 -2.214698195457458496e-01 -2.883224785327911377e-01
1.910146623849868774e-01 -1.967987120151519775e-01 2.490017116069793701e-01 2.205549627542495728e-01 2.156168520450592041e-01 5.875248312950134277e-01 -6.456500291824340820e-01 -7.481691241264343262e-02
-1.379339993000030518e-01 -2.715115249156951904e-01 -3.351263105869293213e-01 -1.767938137054443359e-01 -7.477798461914062500e-01 1.024457290768623352e-01 -4.347166121006011963e-01 -7.100528478622436523e-02
-1.641088281758129597e-03 -5.121768638491630554e-02 5.332626700401306152e-01 -2.769909203052520752e-01 -5.191839933395385742e-01 -9.836850315332412720e-02 -5.731196999549865723e-01 -1.690752357244491577e-01
5.226960182189941406e-01 -2.472199797630310059e-01 5.167098641395568848e-01 3.079297766089439392e-02 -3.421608507633209229e-01 5.258790254592895508e-01 4.232841730117797852e-02 -4.815881699323654175e-02
3.180403113365173340e-01 -1.322144865989685059e-01 -4.554633982479572296e-03 1.823817938566207886e-01 -2.783263623714447021e-01 -1.510635465383529663e-01 -6.045740246772766113e-01 6.182962059974670410e-01
-8.855764567852020264e-02 -9.476604312658309937e-02 5.038010478019714355e-01 -2.225407660007476807e-01 -4.602039456367492676e-01 -9.751680493354797363e-02 -5.953446626663208008e-01 -3.226523697376251221e-01
1.276932805776596069e-01 -7.774929050356149673e-03 6.124453544616699219e-01 -2.541075944900512695e-01 -5.643729567527770996e-01 3.053515255451202393e-01 -1.624598205089569092e-01 3.253065049648284912e-01
4.219590127468109131e-01 -3.798124790191650391e-01 3.194469511508941650e-01 6.355365365743637085e-02 -1.464934945106506348e-01 -1.380578428506851196e-01 -4.759253263473510742e-01 -5.518899559974670410e-01
3.772625029087066650e-01 6.578066386282444000e-03 2.024887949228286743e-01 -4.118174612522125244e-01 -4.472226202487945557e-01 -1.874193996191024780e-01 -6.368541717529296875e-01 -7.948038727045059204e-02
3.194359838962554932e-01 -3.354417979717254639e-01 -4.866212606430053711e-01 2.112386673688888550e-01 -2.340829819440841675e-01 4.382194280624389648e-01 -4.556979835033416748e-01 2.225438505411148071e-01
1.229171156883239746e-01 -7.773507237434387207e-01 2.221535146236419678e-01 -3.006455898284912109e-01 2.590814530849456787e-01 4.121223390102386475e-01 -5.321862921118736267e-02 -3.281508013606071472e-02
2.038950324058532715e-01 -1.970485895872116089e-01 -3.331407904624938965e-02 -4.088264703750610352e-02 -5.094362497329711914e-01 9.764464199542999268e-02 -4.785182178020477295e-01 -6.471305489540100098e-01
2.163620144128799438e-01 -3.770656585693359375e-01 1.867335289716720581e-01 1.024959906935691833e-01 3.791397213935852051e-01 3.404221534729003906e-01 -6.683943271636962891e-01 2.434110343456268311e-01
4.258854687213897705e-02 -4.579969048500061035e-01 2.648827731609344482e-01 -2.417047275230288506e-03 4.051927328109741211e-01 2.533667981624603271e-01 -6.510499715805053711e-01 2.569326460361480713e-01
-2.688483595848083496e-01 -2.669734954833984375e-01 1.091613061726093292e-02 4.859366267919540405e-02 -1.016847863793373108e-01 7.269491553306579590e-01 -5.596903562545776367e-01 -4.378641769289970398e-02
2.894023656845092773e-01 -2.994880080223083496e-01 4.575220346450805664e-01 -1.039222106337547302e-01 2.739917933940887451e-01 5.357573032379150391e-01 -3.074344694614410400e-01 3.870447874069213867e-01
-4.862760752439498901e-02 -1.218847483396530151e-01 3.797809183597564697e-01 -5.193606019020080566e-01 -6.425931453704833984e-01 1.444176398217678070e-02 -3.868751227855682373e-01 -7.748433947563171387e-02
-4.647755250334739685e-02 -5.464067459106445312e-01 4.037722945213317871e-01 -1.233225464820861816e-01 -4.111176431179046631e-01 -4.050825238227844238e-01 -4.238766133785247803e-01 -9.087425470352172852e-02
7.293610572814941406e-01 1.285471469163894653e-01 6.625147163867950439e-02 -2.233492136001586914e-01 -3.180701136589050293e-01 3.432689309120178223e-01 -4.030573666095733643e-01 1.256041973829269409e-01
-1.677241548895835876e-02 -4.931782782077789307e-01 5.430699586868286133e-01 -6.413025408983230591e-02 -6.291249990463256836e-01 -1.908482424914836884e-02 -6.130738556385040283e-02 -2.398645281791687012e-01
4.885447323322296143e-01 -1.887655854225158691e-01 1.081757619976997375e-01 -4.051698744297027588e-01 -3.231468498706817627e-01 6.238286495208740234e-01 -2.330602891743183136e-02 -2.360036522150039673e-01
5.231863856315612793e-01 -1.772088259458541870e-01 3.532268851995468140e-02 2.737253606319427490e-01 -2.885351777076721191e-01 -2.545087039470672607e-01 -6.828172206878662109e-01 6.658372282981872559e-02
-3.119084285572171211e-03 -9.412329792976379395e-01 -1.300655603408813477e-01 -6.160922348499298096e-02 9.907663613557815552e-02 1.464591026306152344e-01 -1.896972060203552246e-01 1.615755259990692139e-01
-2.020964324474334717e-01 -3.392218053340911865e-02 7.045659422874450684e-02 -4.761770069599151611e-01 -1.844843626022338867e-01 6.740713715553283691e-01 -4.322013556957244873e-01 2.260375916957855225e-01
-1.045882478356361389e-01 -2.869964540004730225e-01 -7.268107729032635689e-04 -2.783114910125732422e-01 -1.712110191583633423e-01 7.632877230644226074e-01 -2.880342304706573486e-01 3.665400743484497070e-01
6.006084084510803223e-01 -2.522450983524322510e-01 4.627986997365951538e-02 -4.953971207141876221e-01 -1.184647902846336365e-01 -2.347543388605117798e-01 -5.088596343994140625e-01 -5.375763867050409317e-04
6.433827280998229980e-01 -4.326591789722442627e-01 -2.868425548076629639e-01 -2.185634076595306396e-01 -3.594304919242858887e-01 3.649311959743499756e-01 -4.895452037453651428e-02 6.367574632167816162e-02
1.219252198934555054e-01 -3.900735676288604736e-01 7.317178696393966675e-02 -9.498156607151031494e-02 -5.095137953758239746e-01 7.063139975070953369e-02 -3.062180578708648682e-01 -6.784089207649230957e-01
-3.627931177616119385e-01 -2.810762226581573486e-01 -1.476484835147857666e-01 -8.148553222417831421e-02 -1.687535643577575684e-01 6.536874771118164062e-01 -5.488286018371582031e-01 6.276641041040420532e-02
5.303452610969543457e-01 -8.979041129350662231e-02 1.499292999505996704e-01 -4.114345312118530273e-01 -4.052493572235107422e-01 -2.338420003652572632e-01 -5.451310873031616211e-01 -5.326782539486885071e-02
-1.453833933919668198e-02 -2.023292034864425659e-01 -1.285484135150909424e-01 -1.339517682790756226e-01 -6.493743658065795898e-01 -2.344859987497329712e-01 -6.501173973083496094e-01 -1.583046466112136841e-01
-2.407338097691535950e-02 -4.362544119358062744e-01 2.713316082954406738e-01 2.047735154628753662e-01 2.845135331153869629e-01 2.802543640136718750e-01 -7.153010964393615723e-01 1.496784836053848267e-01
7.725101709365844727e-02 -4.493105411529541016e-01 3.442784249782562256e-01 3.679349422454833984e-01 1.907355040311813354e-01 2.920779585838317871e-01 -6.441422700881958008e-01 4.049550369381904602e-02
-8.012462407350540161e-02 -4.002318084239959717e-01 6.706187725067138672e-01 -2.047394067049026489e-01 -4.137755632400512695e-01 -7.683819532394409180e-02 -2.959135174751281738e-01 -2.776111960411071777e-01
-3.877849504351615906e-02 -7.346458435058593750e-01 2.877873480319976807e-01 -1.360324472188949585e-01 2.878855764865875244e-01 2.105123996734619141e-01 -2.934897840023040771e-01 3.796516954898834229e-01
-3.464685752987861633e-02 -1.220385283231735229e-01 3.006713390350341797e-01 -4.751414656639099121e-01 -3.822585940361022949e-01 -2.500756382942199707e-01 -6.703103780746459961e-01 -9.883363544940948486e-02
3.340261280536651611e-01 -4.740774035453796387e-01 2.491388171911239624e-01 2.220813930034637451e-01 -2.490708827972412109e-01 -1.235718838870525360e-02 -3.376557826995849609e-01 -6.132589578628540039e-01
2.079128772020339966e-01 -2.406993508338928223e-01 1.406847089529037476e-01 7.506286352872848511e-02 -6.184915900230407715e-01 7.612814754247665405e-02 -3.951339125633239746e-01 -5.735427737236022949e-01
5.786355137825012207e-01 -9.452883899211883545e-02 -8.591767400503158569e-02 -1.881965845823287964e-01 -4.496548771858215332e-01 4.438029527664184570e-01 -2.794313728809356689e-01 -3.690705895423889160e-01
5.631803870201110840e-01 -2.490249425172805786e-01 1.403372585773468018e-01 -6.331937909126281738e-01 -3.228707909584045410e-01 -1.053670644760131836e-01 -2.562622129917144775e-01 -1.384465992450714111e-01
4.023979231715202332e-02 -5.480087399482727051e-01 4.225378632545471191e-01 2.039603702723979950e-02 4.331929683685302734e-01 1.620036214590072632e-01 -5.286053419113159180e-01 1.605868935585021973e-01
1.440431326627731323e-01 -2.637327611446380615e-01 -3.288288712501525879e-01 1.857403106987476349e-02 -7.742372751235961914e-01 6.334196776151657104e-02 -3.530634939670562744e-01 2.703957557678222656e-01
-1.019620746374130249e-01 -6.670186519622802734e-01 3.911229074001312256e-01 -4.666773974895477295e-01 -1.231967881321907043e-01 -1.972966827452182770e-02 -1.446148008108139038e-01 -3.707352578639984131e-01
-2.073561847209930420e-01 -3.588329255580902100e-01 2.464797198772430420e-01 -4.968044161796569824e-01 -5.601945519447326660e-01 1.376658976078033447e-01 -3.327330201864242554e-02 4.322021007537841797e-01
5.411790609359741211e-01 -2.342261373996734619e-02 -2.977880463004112244e-02 -7.590417563915252686e-02 -4.412431716918945312e-01 5.923119783401489258e-01 -2.037705779075622559e-01 3.359716832637786865e-01
5.983716845512390137e-01 1.122234389185905457e-01 1.652903556823730469e-01 -2.256048619747161865e-01 -4.292109608650207520e-01 3.951970040798187256e-01 -3.027226924896240234e-01 3.451014757156372070e-01
-2.229877561330795288e-01 -3.036615848541259766e-01 1.570523083209991455e-01 -3.788119852542877197e-01 9.955400228500366211e-02 6.758466958999633789e-01 -4.096769392490386963e-01 2.353447824716567993e-01
2.794849276542663574e-01 -5.668946504592895508e-01 3.638659715652465820e-01 -9.365656226873397827e-02 -4.593302011489868164e-01 -2.137257158756256104e-02 -6.827814131975173950e-02 -4.931994974613189697e-01
7.211381793022155762e-01 -1.241096109151840210e-01 3.647696375846862793e-01 -2.410188019275665283e-01 -3.079622685909271240e-01 -3.382440656423568726e-03 -2.671193182468414307e-01 3.274212181568145752e-01
5.543384552001953125e-01 -4.542253315448760986e-01 -2.740790247917175293e-01 -9.616377949714660645e-02 -1.938201338052749634e-01 5.733575224876403809e-01 -5.269293487071990967e-02 1.814931482076644897e-01
-2.009409368038177490e-01 -8.929459750652313232e-02 3.376523852348327637e-01 3.577783405780792236e-01 -2.330824881792068481e-01 1.407857835292816162e-01 -7.002249956130981445e-01 3.810139298439025879e-01
1.344805210828781128e-01 -7.365735173225402832e-01 9.109262377023696899e-02 -1.719493418931961060e-01 4.113740026950836182e-01 3.247077763080596924e-01 -3.469341397285461426e-01 -8.051677048206329346e-02
-9.419864416122436523e-02 -3.528371155261993408e-01 -4.584324732422828674e-02 -9.315223991870880127e-02 -1.338518559932708740e-01 8.264732956886291504e-01 -3.120225965976715088e-01 2.398355901241302490e-01
9.286421537399291992e-02 -3.336200714111328125e-01 3.715015947818756104e-01 -1.738653372740373015e-04 -5.126511454582214355e-01 4.108180999755859375e-01 9.223216213285923004e-03 5.571290850639343262e-01
5.791862607002258301e-01 -4.374233782291412354e-01 -2.209763526916503906e-01 -2.247820198535919189e-01 -4.931599199771881104e-01 3.277396857738494873e-01 1.084131468087434769e-02 1.520163267850875854e-01
2.399690002202987671e-01 -6.049148440361022949e-01 -7.849366962909698486e-02 -2.043121904134750366e-01 -1.691432893276214600e-01 -5.080021619796752930e-01 -4.874093830585479736e-01 6.591445207595825195e-02
6.849991679191589355e-01 -2.698217034339904785e-01 -8.179904520511627197e-02 -2.696514129638671875e-01 -3.900108635425567627e-01 2.628642022609710693e-01 -9.134877473115921021e-02 3.860295116901397705e-01
-3.626402318477630615e-01 -1.983429938554763794e-01 4.006407260894775391e-01 -2.203758247196674347e-02 -2.957316040992736816e-01 5.810227990150451660e-01 -3.965924084186553955e-01 2.929563522338867188e-01
5.247097015380859375e-01 -1.112413033843040466e-01 2.278680205345153809e-01 -1.732572019100189209e-01 -5.062944293022155762e-01 5.589060187339782715e-01 -1.007958315312862396e-02 2.480960190296173096e-01
3.309653997421264648e-01 -3.786650300025939941e-01 -2.925976216793060303e-01 5.094440579414367676e-01 -2.404170185327529907e-01 3.587706089019775391e-01 -4.577027857303619385e-01 7.693947106599807739e-02
-1.279878169298171997e-01 -1.128949597477912903e-02 -1.683859378099441528e-01 -1.233390942215919495e-01 -3.172410428524017334e-01 5.154224038124084473e-01 -5.638876557350158691e-01 5.056221485137939453e-01
4.072612822055816650e-01 -4.647924602031707764e-01 3.988401591777801514e-01 -8.212092518806457520e-02 -9.569577127695083618e-02 -1.540662497282028198e-01 -3.686148524284362793e-01 -5.324640274047851562e-01
-1.403047591447830200e-01 -3.303386867046356201e-01 4.950505197048187256e-01 -1.999442465603351593e-02 -5.041394233703613281e-01 -2.250018566846847534e-01 -5.145651698112487793e-01 -2.369733899831771851e-01
-2.323985248804092407e-01 -3.860214948654174805e-01 3.189940154552459717e-01 -7.011440992355346680e-01 -3.898396790027618408e-01 5.271035805344581604e-02 -2.048784345388412476e-01 8.300286531448364258e-02
6.213382482528686523e-01 -4.142653048038482666e-01 -2.907721996307373047e-01 -3.224310278892517090e-01 -1.779920905828475952e-01 4.258354604244232178e-01 -1.648160368204116821e-01 -1.167540326714515686e-01
4.999417662620544434e-01 -2.194719314575195312e-01 1.373372226953506470e-01 -3.458983600139617920e-01 -5.401383042335510254e-01 4.973876476287841797e-01 7.933630049228668213e-02 1.339596658945083618e-01
6.702178716659545898e-01 1.862273514270782471e-01 2.421744912862777710e-01 2.438765764236450195e-02 -3.905357122421264648e-01 1.306045800447463989e-01 -5.073253512382507324e-01 1.730010509490966797e-01
2.194393873214721680e-01 -5.287772417068481445e-01 -4.023824930191040039e-01 4.192446172237396240e-01 -4.327480792999267578e-01 1.704193651676177979e-01 -3.409535884857177734e-01 -4.472731053829193115e-02
-1.958908587694168091e-01 4.218169953674077988e-03 4.072182774543762207e-01 -3.371853530406951904e-01 -5.896257758140563965e-01 -3.537024836987257004e-03 -4.766287803649902344e-01 3.274783492088317871e-01
6.632647514343261719e-01 -3.554735183715820312e-01 3.610304892063140869e-01 -2.675102949142456055e-01 -1.270312219858169556e-01 -1.076338961720466614e-01 -3.765096366405487061e-01 -2.496641576290130615e-01
1.613722443580627441e-01 -4.498026072978973389e-01 5.638923048973083496e-01 1.089740321040153503e-01 -4.144277274608612061e-01 3.493782505393028259e-02 -1.651009768247604370e-01 -4.914849698543548584e-01
5.443581566214561462e-02 -2.841230332851409912e-01 5.351962447166442871e-01 -1.007539406418800354e-01 -3.935181796550750732e-01 -2.144049406051635742e-01 -5.579097867012023926e-01 -3.280778825283050537e-01
2.394044697284698486e-01 -5.371843576431274414e-01 8.918634848669171333e-04 3.578830361366271973e-01 -1.003430113196372986e-01 -2.099290937185287476e-01 -5.239949226379394531e-01 4.442158639430999756e-01
3.208934962749481201e-01 -7.102780342102050781e-01 3.309054672718048096e-01 2.317250370979309082e-01 -3.706351220607757568e-01 5.851265788078308105e-02 1.971152126789093018e-01 2.229101955890655518e-01
2.375264763832092285e-01 4.282148554921150208e-02 1.547424793243408203e-01 -4.733441397547721863e-02 -6.252817511558532715e-01 -1.148229613900184631e-01 -6.898235082626342773e-01 -1.885302215814590454e-01
-1.629454642534255981e-01 -8.500958681106567383e-01 1.019376143813133240e-01 -5.221110582351684570e-02 9.335914999246597290e-02 4.338502585887908936e-01 -1.363871842622756958e-01 1.487450003623962402e-01
-2.531502582132816315e-02 -5.866231918334960938e-01 5.080212354660034180e-01 -2.066439092159271240e-01 2.433454692363739014e-01 3.076056241989135742e-01 -2.269639074802398682e-01 3.861272931098937988e-01
-5.165586993098258972e-02 -1.478448957204818726e-01 -3.568978309631347656e-01 -1.966255903244018555e-01 -7.468385100364685059e-01 5.450638756155967712e-02 -4.920550286769866943e-01 8.111112564802169800e-02
7.979427576065063477e-01 -1.844549477100372314e-01 1.136561781167984009e-01 2.215025424957275391e-01 -2.988216280937194824e-01 1.020361408591270447e-01 -3.595072925090789795e-01 -1.957835704088211060e-01
4.235418736934661865e-01 -4.799223542213439941e-01 1.859072297811508179e-01 -2.112801969051361084e-01 -4.273633956909179688e-01 -1.581078320741653442e-01 -2.751258909702301025e-01 -4.772363007068634033e-01
2.057035267353057861e-01 -4.320491254329681396e-01 3.685827851295471191e-01 -2.795415744185447693e-02 3.517346084117889404e-01 4.382955133914947510e-01 -4.863146245479583740e-01 2.864663302898406982e-01
8.212133049964904785e-01 -3.204515874385833740e-01 -3.172948583960533142e-02 -2.897372245788574219e-01 -9.446122497320175171e-02 1.408085823059082031e-01 -2.552349269390106201e-01 -2.099292427301406860e-01
7.544629573822021484e-01 8.134160935878753662e-02 1.293642818927764893e-01 -4.030353575944900513e-02 -3.536531627178192139e-01 1.421265304088592529e-01 -4.970711469650268555e-01 -1.160147264599800110e-01
5.358538404107093811e-02 -3.319629728794097900e-01 3.829295337200164795e-01 -2.695241477340459824e-03 -7.614797353744506836e-01 -1.215517744421958923e-01 -2.772982120513916016e-01 -2.622335851192474365e-01
-3.390335440635681152e-01 -2.401448637247085571e-01 3.627144992351531982e-01 2.544624917209148407e-02 -3.498605191707611084e-01 6.052700877189636230e-01 -2.915936410427093506e-01 3.484196364879608154e-01
-9.314067661762237549e-02 -6.163291335105895996e-01 -5.273225307464599609e-01 8.090625703334808350e-02 -3.444612622261047363e-01 1.443173438310623169e-01 -4.306012094020843506e-01 -4.415661096572875977e-02
-7.273893058300018311e-02 -2.024926543235778809e-01 1.638226211071014404e-01 -2.903658151626586914e-01 -9.879404306411743164e-02 8.285511136054992676e-01 -2.718523144721984863e-01 2.690628170967102051e-01
-2.004080414772033691e-01 -5.598180294036865234e-01 4.340821802616119385e-01 -3.135637640953063965e-01 -1.475434750318527222e-01 -2.999102473258972168e-01 -4.615112245082855225e-01 -1.870367527008056641e-01
6.737260818481445312e-01 -6.043109297752380371e-02 3.387444838881492615e-02 -3.900742530822753906e-01 -3.698099255561828613e-01 -1.189574599266052246e-01 -4.869149327278137207e-01 -3.375642374157905579e-02
-3.406705856323242188e-01 -1.865428984165191650e-01 5.030150413513183594e-01 2.540335804224014282e-02 -1.929718106985092163e-01 6.087660193443298340e-01 -3.986206352710723877e-01 1.695387959480285645e-01
-4.419440776109695435e-02 -8.486700654029846191e-01 7.088083773851394653e-02 -5.760000646114349365e-02 2.225157916545867920e-01 3.456422388553619385e-01 -2.161803543567657471e-01 2.318371236324310303e-01
3.559094667434692383e-01 -4.833573102951049805e-01 -1.383531093597412109e-01 5.840680003166198730e-01 -2.783736884593963623e-01 2.942433953285217285e-01 -3.389955163002014160e-01 -2.069211378693580627e-02
-2.148055881261825562e-01 -4.825047850608825684e-01 4.997817873954772949e-01 -6.244353652000427246e-01 -2.274955660104751587e-01 1.562689244747161865e-01 -4.904435947537422180e-02 5.260130017995834351e-02
2.933863699436187744e-01 -4.703689813613891602e-01 -4.069089293479919434e-01 4.062358736991882324e-01 -2.582995891571044922e-01 3.644739389419555664e-01 -4.016078114509582520e-01 3.501600772142410278e-02
-2.959952317178249359e-02 -5.297623276710510254e-01 1.747479885816574097e-01 -1.836066395044326782e-01 4.278296530246734619e-01 3.033464848995208740e-01 -5.921620130538940430e-01 1.688616871833801270e-01
-2.443576306104660034e-01 -5.134223103523254395e-01 2.589896321296691895e-01 3.790158629417419434e-01 -1.140904724597930908e-01 -1.786876022815704346e-01 -6.050175428390502930e-01 2.344483733177185059e-01
-2.375692725181579590e-01 -6.832677721977233887e-01 -4.024923443794250488e-01 1.729136109352111816e-01 -3.385037183761596680e-01 2.502925097942352295e-01 -2.829986810684204102e-01 -1.657938510179519653e-01
6.816489100456237793e-01 -2.691717743873596191e-01 2.302570492029190063e-01 -5.651011466979980469e-01 -1.900675445795059204e-01 -2.306621288880705833e-03 -1.903128176927566528e-01 -1.348838061094284058e-01
1.644193194806575775e-02 -4.326189756393432617e-01 -5.162610486149787903e-02 4.706624746322631836e-01 -2.612155079841613770e-01 -9.062772989273071289e-02 -5.927944779396057129e-01 4.006618559360504150e-01
2.129631489515304565e-01 -5.742996931076049805e-01 2.167014777660369873e-01 2.555542290210723877e-01 -2.578658759593963623e-01 -2.670916616916656494e-01 -3.995150327682495117e-01 4.638039469718933105e-01
8.008702099323272705e-02 -3.471424281597137451e-01 -8.209010213613510132e-02 2.954892627894878387e-02 -6.734487414360046387e-01 -2.984634637832641602e-01 -5.387564897537231445e-01 -1.805385202169418335e-01
-1.320399045944213867e-01 -4.942637085914611816e-01 -1.103871017694473267e-01 3.654596209526062012e-01 -2.599116563796997070e-01 -9.083912521600723267e-02 -6.000309586524963379e-01 3.958280980587005615e-01
1.678280979394912720e-01 -6.958341002464294434e-01 2.708084881305694580e-01 8.126973174512386322e-03 3.557616472244262695e-01 2.199175953865051270e-02 -3.726136088371276855e-01 3.851680755615234375e-01
-1.668836474418640137e-01 -5.916275978088378906e-01 7.571049779653549194e-02 3.946926891803741455e-01 -1.478250771760940552e-01 -1.557497680187225342e-01 -5.726404786109924316e-01 2.942530512809753418e-01
7.070589065551757812e-01 -2.871113121509552002e-01 -5.050629749894142151e-02 -1.445136368274688721e-01 -1.803755760192871094e-02 6.037808060646057129e-01 -1.710752844810485840e-01 7.521468214690685272e-03
-8.704682439565658569e-02 -5.626012086868286133e-01 5.404599308967590332e-01 -4.858079850673675537e-01 -3.521195948123931885e-01 6.725625693798065186e-02 2.956792525947093964e-02 1.356855928897857666e-01
6.209007501602172852e-01 -3.657596707344055176e-01 3.505435287952423096e-01 -9.803469479084014893e-02 -3.975535333156585693e-01 2.161840498447418213e-01 -5.869261547923088074e-02 -3.741409182548522949e-01
3.593371510505676270e-01 -5.765342116355895996e-01 2.246993035078048706e-02 -2.122724205255508423e-01 -1.948001384735107422e-01 -3.725036382675170898e-01 -4.831377863883972168e-01 -2.877370715141296387e-01
5.550296902656555176e-01 -1.570619083940982819e-02 3.436582908034324646e-02 -1.993915736675262451e-01 -4.360565841197967529e-01 5.003629326820373535e-01 -2.203625440597534180e-01 4.021061956882476807e-01
1.026812121272087097e-01 -2.055929303169250488e-01 -3.234631121158599854e-01 -6.190859712660312653e-03 -7.240791916847229004e-01 1.712405681610107422e-01 -3.973257541656494141e-01 3.619939386844635010e-01
4.260274767875671387e-01 -7.045105844736099243e-02 2.752585113048553467e-01 -5.104074478149414062e-01 -8.172935247421264648e-02 2.397089600563049316e-01 -3.788017630577087402e-01 -5.192526578903198242e-01
6.500468850135803223e-01 6.899986881762742996e-03 -1.912699081003665924e-03 -1.510862708091735840e-01 -3.638841211795806885e-01 4.485490918159484863e-01 -3.495487272739410400e-01 -3.142748773097991943e-01
1.629458516836166382e-01 -7.785735130310058594e-01 -2.818577364087104797e-02 -2.302345484495162964e-01 2.684826850891113281e-01 4.411900937557220459e-01 -1.469987779855728149e-01 1.585223972797393799e-01
-9.770880639553070068e-02 8.350176364183425903e-02 4.858469665050506592e-01 -5.767791867256164551e-01 -4.273718297481536865e-01 1.870254576206207275e-01 -3.667532503604888916e-01 2.502515316009521484e-01
-2.920230627059936523e-01 -4.864509403705596924e-01 -4.293765127658843994e-01 7.192446291446685791e-02 -4.698796272277832031e-01 2.708458006381988525e-01 -4.393943846225738525e-01 3.659188374876976013e-02
-3.061895072460174561e-01 -7.317193746566772461e-01 -9.313148446381092072e-03 -1.381327770650386810e-02 2.349981963634490967e-01 2.647177577018737793e-01 -4.934766590595245361e-01 -4.169315099716186523e-02
5.474846810102462769e-02 -1.905654668807983398e-01 4.974960088729858398e-01 -9.066552668809890747e-02 -5.625091195106506348e-01 4.985399246215820312e-01 -1.102319583296775818e-01 3.575688898563385010e-01
5.463895201683044434e-02 -3.469102978706359863e-01 2.891134917736053467e-01 -6.438811868429183960e-02 -5.589178204536437988e-01 1.234431564807891846e-01 -2.679565548896789551e-01 -6.241052746772766113e-01
1.623099893331527710e-01 -2.480191886425018311e-01 2.237165421247482300e-01 2.892743945121765137e-01 1.976299434900283813e-01 4.940064251422882080e-01 -7.037385106086730957e-01 8.080626837909221649e-03
3.216663897037506104e-01 -3.891851007938385010e-01 -3.927607536315917969e-01 4.177561998367309570e-01 -3.195341229438781738e-01 1.379192024469375610e-01 -5.430056452751159668e-01 1.748258620500564575e-02
1.381520414724946022e-03 -5.522252917289733887e-01 4.478896856307983398e-01 -9.679053723812103271e-02 -2.520769834518432617e-01 -3.173027932643890381e-01 -4.325160682201385498e-01 -3.657563030719757080e-01
3.478868603706359863e-01 -5.640765428543090820e-01 1.775612235069274902e-01 1.922956556081771851e-01 -1.272435039281845093e-01 -2.498329877853393555e-01 -3.234118521213531494e-01 5.559532642364501953e-01
1.663709133863449097e-01 -3.004213869571685791e-01 1.899086982011795044e-01 1.476487219333648682e-01 3.286872804164886475e-01 3.915030062198638916e-01 -7.390108704566955566e-01 1.294420510530471802e-01
-4.963545873761177063e-02 -2.308945655822753906e-01 -7.767078280448913574e-02 6.205926835536956787e-02 -7.643013000488281250e-01 -1.835169941186904907e-01 -5.580788850784301758e-01 7.108298689126968384e-02
4.372105002403259277e-01 1.119773536920547485e-01 1.914588212966918945e-01 -2.995085716247558594e-01 -1.469549238681793213e-01 4.094835743308067322e-02 -7.627761960029602051e-01 -2.546494305133819580e-01
3.046484291553497314e-01 -1.885788142681121826e-01 -2.814129553735256195e-02 1.674212813377380371e-01 -2.864859402179718018e-01 -2.665148675441741943e-01 -7.085960507392883301e-01 4.331197738647460938e-01
6.118273828178644180e-03 -5.213579535484313965e-01 2.499364167451858521e-01 3.376511931419372559e-01 -4.875213801860809326e-01 -3.367248177528381348e-02 -2.418829202651977539e-01 5.043347477912902832e-01
5.891680717468261719e-01 -4.169491529464721680e-01 3.617740273475646973e-01 -2.213202416896820068e-01 -1.954945176839828491e-01 8.877192437648773193e-02 -1.030300855636596680e-01 -4.923997521400451660e-01
2.035145647823810577e-02 -4.476219713687896729e-01 3.559637665748596191e-01 -2.736341059207916260e-01 2.334734797477722168e-01 3.971897363662719727e-01 -2.991006076335906982e-01 5.439704060554504395e-01
9.578226506710052490e-02 -3.579055070877075195e-01 2.443353384733200073e-01 -4.493477046489715576e-01 -7.175642848014831543e-01 1.258316636085510254e-02 -1.929985135793685913e-01 -2.209318727254867554e-01
8.264162540435791016e-01 -3.756446540355682373e-01 -1.858043223619461060e-01 -1.922406405210494995e-01 -1.512659937143325806e-01 8.048010617494583130e-02 -2.489541620016098022e-01 -1.145032122731208801e-01
-2.492726147174835205e-01 -1.757803261280059814e-01 -1.924693435430526733e-01 -3.440890610218048096e-01 -6.064879242330789566e-03 5.855495929718017578e-01 -6.391367316246032715e-01 -1.104455441236495972e-02
-1.144108772277832031e-01 -8.007525652647018433e-02 -2.056332528591156006e-01 -2.660697400569915771e-01 -1.018541529774665833e-01 4.654193520545959473e-01 -7.245095968246459961e-01 3.398772478103637695e-01
-2.506299316883087158e-01 -4.756897687911987305e-01 5.376021191477775574e-02 -7.853671908378601074e-02 2.518999576568603516e-01 4.826745092868804932e-01 -6.361488699913024902e-01 2.705661952495574951e-02
3.127363743260502815e-03 -1.499097794294357300e-01 3.146173059940338135e-01 -1.626050323247909546e-01 -6.997607946395874023e-01 4.477376043796539307e-01 2.439269982278347015e-02 4.017010033130645752e-01
1.034884750843048096e-01 -3.803177177906036377e-01 5.442759394645690918e-01 2.771905064582824707e-02 3.167986273765563965e-01 3.176003396511077881e-01 -5.557581186294555664e-01 1.937664598226547241e-01
-3.914231956005096436e-01 -2.552206516265869141e-01 -9.975993633270263672e-02 -1.351173073053359985e-01 -2.659870684146881104e-01 6.728204488754272461e-01 -4.792941808700561523e-01 1.680327206850051880e-02
-2.043484002351760864e-01 -2.595103979110717773e-01 3.120757341384887695e-01 2.283079922199249268e-02 -1.242589280009269714e-01 7.631571292877197266e-01 -4.346708059310913086e-01 7.871286571025848389e-02
4.480482637882232666e-02 -2.962557077407836914e-01 3.715902268886566162e-01 2.948575317859649658e-01 1.903867870569229126e-01 3.769373297691345215e-01 -7.105790972709655762e-01 -4.419422149658203125e-02
3.965369462966918945e-01 -2.741673588752746582e-01 1.581882536411285400e-01 3.431808948516845703e-01 -3.113526999950408936e-01 -2.167606651782989502e-01 -5.511395335197448730e-01 4.208486378192901611e-01
-3.282906413078308105e-01 -1.101694405078887939e-01 -7.351350039243698120e-02 -7.195798307657241821e-02 -3.442152440547943115e-01 6.727766990661621094e-01 -5.430260300636291504e-01 5.929585918784141541e-02
-2.489536553621292114e-01 -2.851234972476959229e-01 3.465487360954284668e-01 2.422783225774765015e-01 -1.239996254444122314e-01 5.843800902366638184e-01 -5.420439243316650391e-01 -1.650590449571609497e-01
-1.602438539266586304e-01 -9.358722716569900513e-02 5.244578719139099121e-01 2.804912328720092773e-01 -4.326360821723937988e-01 3.603583574295043945e-01 -3.676452934741973877e-01 3.995455801486968994e-01
2.331214249134063721e-01 -6.822052597999572754e-01 3.348346650600433350e-01 -1.609833091497421265e-01 1.255684196949005127e-01 5.122547149658203125e-01 4.548337683081626892e-02 2.489566355943679810e-01
4.112049937248229980e-01 -4.576763510704040527e-01 -2.984801074489951134e-03 -5.572050809860229492e-01 -1.284395605325698853e-01 -3.155302405357360840e-01 -3.813954889774322510e-01 -2.223457843065261841e-01
3.866794705390930176e-01 -3.824455663561820984e-02 2.366228103637695312e-01 -1.281337291002273560e-01 -1.625895500183105469e-01 -2.856884300708770752e-01 -7.986842989921569824e-01 -1.750937998294830322e-01
5.874767899513244629e-01 -4.966907203197479248e-02 -7.588279992341995239e-02 -9.821423143148422241e-02 -2.447339743375778198e-01 5.672017931938171387e-01 -3.341079652309417725e-01 -3.791557252407073975e-01
1.772814691066741943e-01 -6.416330933570861816e-01 1.716218590736389160e-01 4.213107228279113770e-01 1.422647535800933838e-01 -1.245291903614997864e-01 -4.993507564067840576e-01 2.546044588088989258e-01
3.378732502460479736e-02 -1.380665153264999390e-01 -2.857824563980102539e-01 -2.295057848095893860e-02 -8.030855655670166016e-01 1.275310516357421875e-01 -4.751111567020416260e-01 1.032294332981109619e-01
6.462633609771728516e-01 -9.994715452194213867e-02 -1.123954355716705322e-01 -2.088999897241592407e-01 -1.819086223840713501e-01 5.384494662284851074e-01 -3.313939273357391357e-01 -2.885162830352783203e-01
-1.499871630221605301e-02 -2.927463352680206299e-01 5.669866800308227539e-01 7.822711020708084106e-02 2.203513681888580322e-01 3.457030355930328369e-01 -5.645746588706970215e-01 3.157081305980682373e-01
-1.790602356195449829e-01 -8.551265001296997070e-01 4.559381306171417236e-02 -4.085616022348403931e-02 2.884211018681526184e-02 4.715522527694702148e-01 -6.461593508720397949e-02 7.469642162322998047e-02
-3.362341667525470257e-04 -3.971126377582550049e-01 2.819590866565704346e-01 3.292374312877655029e-01 -1.169217005372047424e-01 -3.284806311130523682e-01 -6.632146835327148438e-01 3.049251437187194824e-01
3.244915902614593506e-01 4.253431782126426697e-02 1.424161046743392944e-01 -3.685942292213439941e-01 -2.511171102523803711e-01 5.904961228370666504e-01 -4.456607401371002197e-01 3.555180430412292480e-01
9.103614836931228638e-02 -3.106441497802734375e-01 -2.897969186305999756e-01 -5.198271572589874268e-02 -7.937664985656738281e-01 2.558353543281555176e-01 -1.560485363006591797e-01 2.977583706378936768e-01
6.958208680152893066e-01 4.946801438927650452e-02 -2.640837803483009338e-02 -1.046132296323776245e-01 -3.078216016292572021e-01 4.139207899570465088e-01 -3.702324032783508301e-01 3.139877319335937500e-01
-1.168366000056266785e-01 -5.194667577743530273e-01 3.242943063378334045e-02 2.828205525875091553e-01 -2.218802124261856079e-01 -1.750715672969818115e-01 -5.720459818840026855e-01 4.778565764427185059e-01
3.354308307170867920e-01 -3.500657379627227783e-01 -2.351927608251571655e-01 5.106599330902099609e-01 -3.062599897384643555e-01 4.739614129066467285e-01 -3.605807721614837646e-01 1.995326578617095947e-02
8.518436551094055176e-02 2.008960992097854614e-01 4.669957756996154785e-01 -4.462196528911590576e-01 -3.609870374202728271e-01 -2.595499716699123383e-02 -6.235831379890441895e-01 1.238795667886734009e-01
-9.259147942066192627e-02 -2.395747452974319458e-01 -1.691819280385971069e-01 3.144820928573608398e-01 -5.389335751533508301e-01 7.776211947202682495e-02 -6.190513372421264648e-01 3.560737073421478271e-01
6.846141815185546875e-01 -2.445825636386871338e-01 -2.735294103622436523e-01 -2.626502513885498047e-01 -1.088778823614120483e-01 4.902783632278442383e-01 -2.676272094249725342e-01 6.186911091208457947e-02
5.039362609386444092e-02 -3.651927411556243896e-01 2.991949319839477539e-01 3.754668235778808594e-01 -1.006420105695724487e-01 -3.264447152614593506e-01 -6.769255995750427246e-01 2.422366887331008911e-01
7.887474894523620605e-01 -1.999296993017196655e-01 2.797561287879943848e-01 -1.866862922906875610e-02 -2.740079164505004883e-01 2.372235804796218872e-01 -2.774038016796112061e-01 -2.257990390062332153e-01
1.057330295443534851e-01 -1.432077437639236450e-01 1.782213002443313599e-01 2.931897342205047607e-01 9.366600960493087769e-02 5.466051101684570312e-01 -7.362974286079406738e-01 3.007808886468410492e-02
5.510810017585754395e-01 -2.354891449213027954e-01 1.628050953149795532e-01 -2.007541805505752563e-01 -4.044381678104400635e-01 5.555214881896972656e-01 1.250228378921747208e-02 3.189295828342437744e-01
1.060181334614753723e-01 -6.332753896713256836e-01 1.590595543384552002e-01 9.822888532653450966e-04 4.555989503860473633e-01 2.026205360889434814e-01 -5.518226623535156250e-01 -9.637202322483062744e-02
6.179128885269165039e-01 1.475524157285690308e-01 2.488717734813690186e-01 1.361714899539947510e-01 -4.508864581584930420e-01 8.337558805942535400e-02 -5.515543222427368164e-01 3.834198415279388428e-02
6.460709124803543091e-02 -6.553587913513183594e-01 5.268989801406860352e-01 -2.657430171966552734e-01 -3.123762309551239014e-01 4.592040553689002991e-03 -2.283328212797641754e-02 -3.463633656501770020e-01
4.542456865310668945e-01 -5.466390252113342285e-01 8.405834436416625977e-02 -9.862443059682846069e-02 -6.114330515265464783e-02 -2.692138552665710449e-01 -4.953503608703613281e-01 -3.955596983432769775e-01
5.213634669780731201e-02 -4.723943173885345459e-01 4.274397492408752441e-01 -1.979939043521881104e-01 -7.320195436477661133e-01 7.926102727651596069e-02 -1.046335138380527496e-02 -9.987282007932662964e-02
2.120550721883773804e-01 -4.541737139225006104e-01 -4.134923219680786133e-01 4.311415553092956543e-01 -2.844512164592742920e-01 1.728073656558990479e-01 -5.301430821418762207e-01 8.562496863305568695e-03
-1.361823678016662598e-01 -6.420030444860458374e-02 -6.440890487283468246e-03 9.830670058727264404e-02 -7.212482690811157227e-01 5.362087488174438477e-01 -3.897874355316162109e-01 8.929650485515594482e-02
4.224284291267395020e-01 -1.528257727622985840e-01 2.820495665073394775e-01 -1.878821551799774170e-01 -6.438974738121032715e-01 4.772561490535736084e-01 8.314765244722366333e-02 1.845418959856033325e-01
5.337185263633728027e-01 6.190137937664985657e-02 5.753278359770774841e-02 -1.327166855335235596e-01 -6.011367440223693848e-01 -2.044588886201381683e-02 -5.714461207389831543e-01 4.533032700419425964e-02
-1.181319952011108398e-01 -8.388345837593078613e-01 -1.835356093943119049e-02 -4.408960789442062378e-02 1.638861894607543945e-01 4.444926381111145020e-01 -2.097378522157669067e-01 1.081585437059402466e-01
-9.823043644428253174e-02 8.730698376893997192e-02 3.250896036624908447e-01 -3.800756633281707764e-01 -6.041170954704284668e-01 1.959838569164276123e-01 -3.705785870552062988e-01 4.380547106266021729e-01
6.653954982757568359e-01 1.493748277425765991e-01 2.032945603132247925e-01 -1.611002981662750244e-01 -2.614345848560333252e-01 -5.242584645748138428e-02 -5.579533576965332031e-01 2.919682264328002930e-01
7.594003081321716309e-01 -1.678590476512908936e-01 1.131215170025825500e-01 -3.959586620330810547e-01 -2.559941411018371582e-01 -4.207078740000724792e-02 -3.958050012588500977e-01 3.987639024853706360e-02
4.987544193863868713e-02 -2.730645472183823586e-03 4.734835624694824219e-01 8.189556002616882324e-02 -5.276997089385986328e-01 6.472640037536621094e-01 -1.794559806585311890e-01 1.923256665468215942e-01
-2.394370548427104950e-02 -5.168141722679138184e-01 3.114566504955291748e-01 1.879356801509857178e-01 2.927419245243072510e-01 2.117045521736145020e-01 -6.702712774276733398e-01 1.422124952077865601e-01
4.353435933589935303e-01 -5.718564987182617188e-01 -6.586811691522598267e-02 1.980321854352951050e-01 -2.316360361874103546e-02 -2.824449837207794189e-01 -4.474459588527679443e-01 3.992257416248321533e-01
2.059741690754890442e-02 -3.359925448894500732e-01 5.461210608482360840e-01 -2.980304509401321411e-02 3.000018596649169922e-01 2.312780022621154785e-01 -5.673841834068298340e-01 3.494751751422882080e-01
1.714570261538028717e-02 -8.073317408561706543e-01 7.141884416341781616e-02 -1.467740088701248169e-01 2.640040218830108643e-01 3.084679543972015381e-01 -2.647801339626312256e-01 2.938009202480316162e-01
7.113178372383117676e-01 -7.174008060246706009e-04 1.757545769214630127e-01 -8.440687507390975952e-02 -3.172530233860015869e-01 2.070205360651016235e-01 -4.379152059555053711e-01 -3.474702239036560059e-01
1.278369128704071045e-01 -3.332599624991416931e-02 -1.520847231149673462e-01 -6.324890851974487305e-01 -5.107958912849426270e-01 -4.867366701364517212e-02 -5.393516421318054199e-01 7.206326723098754883e-02
8.117576837539672852e-01 -3.444939553737640381e-01 -2.061559557914733887e-01 -2.226435691118240356e-01 -1.106331050395965576e-01 1.574633270502090454e-01 -2.722045779228210449e-01 -1.384678184986114502e-01
6.555278897285461426e-01 -2.647922039031982422e-01 1.094367131590843201e-01 -3.842505216598510742e-01 -3.327546268701553345e-02 -2.987154424190521240e-01 -4.304061830043792725e-01 2.548641860485076904e-01
3.250512480735778809e-01 -2.089370191097259521e-01 2.303646653890609741e-01 1.370598077774047852e-01 3.048958480358123779e-01 4.828187823295593262e-01 -6.688164472579956055e-01 7.377586513757705688e-02
4.615265429019927979e-01 -4.315983951091766357e-01 1.842791736125946045e-01 -3.044947385787963867e-01 -3.167591691017150879e-01 -2.050135582685470581e-01 -4.091846048831939697e-01 -4.052669405937194824e-01
-2.148073613643646240e-01 -6.378564238548278809e-01 -4.779306352138519287e-01 -6.524992734193801880e-02 -4.170229434967041016e-01 1.966251730918884277e-01 -3.084508776664733887e-01 8.130338788032531738e-02
2.527010142803192139e-01 -2.021948546171188354e-01 2.263389825820922852e-01 2.234213650226593018e-01 -4.844537675380706787e-01 1.355784833431243896e-01 -4.189042448997497559e-01 -6.046115756034851074e-01
4.353675544261932373e-01 -4.272638261318206787e-01 -4.233013689517974854e-01 -9.881203621625900269e-02 -2.806097269058227539e-01 5.615672469139099121e-01 -1.844186484813690186e-01 -1.041301265358924866e-01
6.306269764900207520e-01 -2.461868375539779663e-01 -2.481087744235992432e-01 -1.974003165960311890e-01 -2.504501044750213623e-01 5.088818073272705078e-01 -2.239152193069458008e-01 -2.633494734764099121e-01
5.742294788360595703e-01 -1.716885566711425781e-01 2.282330207526683807e-02 -4.703784584999084473e-01 -4.423914551734924316e-01 -4.325967282056808472e-03 -3.650045096874237061e-01 -3.000828325748443604e-01
1.119015067815780640e-01 -5.465225577354431152e-01 3.469650447368621826e-01 -9.469201415777206421e-02 -5.475793480873107910e-01 -8.260063827037811279e-02 -1.906223297119140625e-01 -4.652278423309326172e-01
2.550547719001770020e-01 -6.133218407630920410e-01 1.160519793629646301e-01 -1.779998987913131714e-01 4.441611766815185547e-01 1.265590041875839233e-01 -4.487240910530090332e-01 3.146138489246368408e-01
-1.467078477144241333e-01 -7.492939233779907227e-01 -4.625645875930786133e-01 3.183370828628540039e-02 -2.433489114046096802e-01 1.983067542314529419e-01 -3.102499544620513916e-01 8.518733084201812744e-02
-4.447368383407592773e-01 -4.019655287265777588e-01 6.337320059537887573e-02 2.287778705358505249e-01 -2.466191798448562622e-01 1.337020099163055420e-01 -6.127716302871704102e-01 3.606814444065093994e-01
-3.485261499881744385e-01 -1.782597750425338745e-01 -9.142341464757919312e-02 -1.469929814338684082e-01 -3.245619535446166992e-01 6.809252500534057617e-01 -4.787394404411315918e-01 -1.363703310489654541e-01
-1.511946022510528564e-01 -8.734652996063232422e-01 3.480438515543937683e-02 2.220555767416954041e-02 6.966737657785415649e-02 3.935500979423522949e-01 -1.843552887439727783e-01 1.370118558406829834e-01
-9.313864260911941528e-02 -2.770071923732757568e-01 -3.268654644489288330e-01 -1.245171576738357544e-01 -7.333871722221374512e-01 -1.363595854490995407e-02 -4.576757848262786865e-01 2.115111202001571655e-01
4.863861799240112305e-01 1.456102132797241211e-01 -1.344129592180252075e-01 -1.234625428915023804e-01 -5.759114027023315430e-01 3.997253477573394775e-01 -4.429898262023925781e-01 1.456776112318038940e-01
7.229073643684387207e-01 9.138864278793334961e-02 1.368843019008636475e-01 -1.302115619182586670e-01 -3.367410600185394287e-01 2.503486871719360352e-01 -4.226886928081512451e-01 2.804036140441894531e-01
4.596205651760101318e-01 -4.664986729621887207e-01 -1.974227651953697205e-02 -3.817440569400787354e-01 -8.484707027673721313e-02 -4.475847482681274414e-01 -4.227945506572723389e-01 1.967827677726745605e-01
6.514185667037963867e-01 -2.346264272928237915e-01 -2.650856971740722656e-01 -3.163736760616302490e-01 -4.914591088891029358e-02 5.043147802352905273e-01 -3.000101149082183838e-01 -5.904767289757728577e-02
-1.443627327680587769e-01 -8.677310347557067871e-01 3.613378480076789856e-02 -2.607252262532711029e-02 1.555150449275970459e-01 3.535773754119873047e-01 -2.105075120925903320e-01 1.752189993858337402e-01
3.853922486305236816e-01 -5.490811467170715332e-01 3.328790366649627686e-01 2.748545110225677490e-01 3.497924655675888062e-02 -1.790003851056098938e-02 -2.775612175464630127e-01 -5.338960289955139160e-01
2.288883328437805176e-01 -9.682279080152511597e-02 5.254935026168823242e-01 1.903760991990566254e-02 -5.348554849624633789e-01 5.286112427711486816e-01 4.952847585082054138e-02 3.062292039394378662e-01
4.312186837196350098e-01 -6.985873579978942871e-01 -1.160341650247573853e-01 -4.633349552750587463e-02 -3.491294980049133301e-01 3.217025697231292725e-01 2.076802849769592285e-01 2.046959698200225830e-01
4.193800687789916992e-01 1.442897766828536987e-01 4.153164923191070557e-01 -3.046366572380065918e-02 -3.315928280353546143e-01 -3.073450876399874687e-03 -6.729845404624938965e-01 -2.588697969913482666e-01
-1.118974015116691589e-02 -5.415807962417602539e-01 -4.931091070175170898e-01 2.670439183712005615e-01 -3.502336740493774414e-01 2.420502454042434692e-01 -4.486889243125915527e-01 -9.758164733648300171e-02
4.530212879180908203e-01 -9.010621160268783569e-02 4.562717378139495850e-01 -2.379392236471176147e-01 -4.077706038951873779e-01 5.749802589416503906e-01 -4.817974753677845001e-03 1.579594463109970093e-01
1.401844471693038940e-01 -3.025082349777221680e-01 -3.664981424808502197e-01 -3.849678039550781250e-01 -5.501723289489746094e-01 -2.264248132705688477e-01 -4.924939870834350586e-01 9.903477132320404053e-02
2.483575642108917236e-01 -6.248549222946166992e-01 7.392367720603942871e-02 -1.533722430467605591e-01 4.423184692859649658e-01 1.955916732549667358e-01 -4.783283174037933350e-01 2.370385974645614624e-01
2.597233355045318604e-01 -4.651114046573638916e-01 -4.398523867130279541e-01 3.862762153148651123e-01 -3.598936498165130615e-01 2.324663549661636353e-01 -4.343461394309997559e-01 -3.626424819231033325e-02
2.980941534042358398e-01 -3.786219060420989990e-01 -3.537928164005279541e-01 2.781661152839660645e-01 -1.528365612030029297e-01 6.216420531272888184e-01 -3.827406764030456543e-01 9.461159259080886841e-02
-4.303445294499397278e-02 -8.560247421264648438e-01 9.261661767959594727e-02 -1.358714103698730469e-01 -5.648279096931219101e-03 4.542838335037231445e-01 7.285100966691970825e-02 1.631502956151962280e-01
-4.212699830532073975e-02 -4.054199457168579102e-01 -2.772353291511535645e-01 -4.910430014133453369e-01 -5.373485088348388672e-01 3.998798131942749023e-01 -8.115343749523162842e-02 -2.462602555751800537e-01
3.743063211441040039e-01 -5.700879096984863281e-01 -2.249776721000671387e-01 4.867679178714752197e-01 -1.336669921875000000e-01 6.601019203662872314e-02 -3.966614902019500732e-01 2.603307068347930908e-01
7.328803539276123047e-01 -2.417054772377014160e-01 1.057820543646812439e-01 1.547184493392705917e-02 -1.746830642223358154e-01 -3.008764982223510742e-01 -4.404443502426147461e-01 2.792910933494567871e-01
-2.623140811920166016e-01 -3.378998041152954102e-01 -5.607782304286956787e-02 2.365369945764541626e-01 -2.969290912151336670e-01 8.691848814487457275e-02 -6.214637160301208496e-01 5.253397226333618164e-01
1.118515953421592712e-01 -8.917252421379089355e-01 8.862098678946495056e-03 -2.130191922187805176e-01 6.790778040885925293e-02 3.675127625465393066e-01 7.535210251808166504e-02 3.878907486796379089e-02
8.169996142387390137e-01 -1.406245380640029907e-01 4.224846959114074707e-01 -3.757187724113464355e-02 -1.769805252552032471e-01 5.770406126976013184e-02 -2.803295552730560303e-01 -1.399811208248138428e-01
5.356037616729736328e-01 -6.689256429672241211e-01 4.284805357456207275e-01 1.184273213148117065e-01 -1.949236840009689331e-01 -1.683956831693649292e-01 -2.908163703978061676e-02 -2.912628464400768280e-02
5.044460296630859375e-01 -3.417195677757263184e-01 -3.385249972343444824e-01 -2.312135994434356689e-01 -3.309517800807952881e-01 5.315728783607482910e-01 -8.754976838827133179e-02 2.468591332435607910e-01
5.764613151550292969e-01 -3.691818416118621826e-01 1.705541089177131653e-02 -1.390688717365264893e-01 -6.644397974014282227e-02 7.111527919769287109e-01 -3.561192378401756287e-02 1.856821402907371521e-02
-1.693567335605621338e-01 -1.654168777167797089e-02 -2.214659154415130615e-01 -1.456522196531295776e-01 -5.271435976028442383e-01 2.457037866115570068e-01 -6.216502189636230469e-01 4.196228086948394775e-01
2.316431887447834015e-02 -4.446639418601989746e-01 -2.348473072052001953e-01 -3.755995631217956543e-01 -6.813568472862243652e-01 2.405526787042617798e-01 -1.271783858537673950e-01 -2.592719793319702148e-01
4.374989867210388184e-02 -7.892852425575256348e-01 -3.762777894735336304e-02 -2.577338814735412598e-01 2.769925892353057861e-01 4.118007123470306396e-01 -2.461357563734054565e-01 1.961617916822433472e-02
3.855887651443481445e-01 -2.908509373664855957e-01 -1.607071608304977417e-01 3.536740317940711975e-02 -5.158101916313171387e-01 -2.975868880748748779e-01 -5.464171767234802246e-01 2.940402925014495850e-01
1.215303167700767517e-01 -3.120914101600646973e-01 -3.434053063392639160e-01 -5.375571846961975098e-01 -5.462931394577026367e-01 3.378581404685974121e-01 -1.379509866237640381e-01 -2.220798730850219727e-01
-2.711952626705169678e-01 -3.834655284881591797e-01 1.501941382884979248e-01 1.214797124266624451e-01 1.425282806158065796e-01 4.545695185661315918e-01 -7.140898704528808594e-01 -7.224722206592559814e-02
8.497198671102523804e-02 2.118329890072345734e-02 5.326207876205444336e-01 6.496060639619827271e-02 -5.864906311035156250e-01 2.997922897338867188e-01 -3.224282562732696533e-01 -4.081905186176300049e-01
-1.854511499404907227e-01 -8.863945007324218750e-01 1.905929669737815857e-02 -7.878880202770233154e-02 5.957660451531410217e-02 4.035387635231018066e-01 -6.351805478334426880e-02 5.398482456803321838e-02
3.304127454757690430e-01 -7.017096877098083496e-01 4.015975296497344971e-01 2.695387303829193115e-01 -3.313398957252502441e-01 -1.502437740564346313e-01 5.407525971531867981e-02 1.709266602993011475e-01
-3.996890038251876831e-02 -9.219303131103515625e-01 -1.893600076436996460e-02 -1.703893542289733887e-01 5.006171017885208130e-02 3.336990773677825928e-01 2.698983624577522278e-02 6.682949513196945190e-02
1.100029647350311279e-01 -2.602400779724121094e-01 -2.580255568027496338e-01 -4.319893121719360352e-01 -6.803534626960754395e-01 -8.428190648555755615e-02 -4.438446462154388428e-01 4.637980891857296228e-04
3.421860933303833008e-02 -3.147932514548301697e-02 3.496797382831573486e-02 -2.467975169420242310e-01 -6.200065612792968750e-01 1.526200324296951294e-01 -4.969835281372070312e-01 -5.301064848899841309e-01
2.170853018760681152e-01 7.246717810630798340e-02 5.860421061515808105e-01 -4.846247658133506775e-02 -5.660305023193359375e-01 4.735304713249206543e-01 -1.899231672286987305e-01 -1.453822106122970581e-01
2.616226673126220703e-01 -6.011928319931030273e-01 3.446476906538009644e-02 -1.972128152847290039e-01 -1.515039354562759399e-01 -4.511005878448486328e-01 -5.336787104606628418e-01 -1.370467990636825562e-01
-1.133550703525543213e-01 -7.534314393997192383e-01 -1.218602955341339111e-01 -2.149469256401062012e-01 2.273119688034057617e-01 4.353700280189514160e-01 -3.409373760223388672e-01 3.135970234870910645e-02
5.004172921180725098e-01 -4.522021114826202393e-02 2.209848314523696899e-01 -4.565306007862091064e-01 9.190187603235244751e-02 4.360138177871704102e-01 -3.707364201545715332e-01 -3.927893340587615967e-01
3.630249202251434326e-01 -1.932631731033325195e-01 7.633085548877716064e-02 -1.944777369499206543e-02 -7.887054681777954102e-01 7.124473899602890015e-02 -2.634637653827667236e-01 -3.579276204109191895e-01
4.200435578823089600e-01 -5.052975416183471680e-01 -4.123713672161102295e-01 2.868414223194122314e-01 -3.733053207397460938e-01 3.175237178802490234e-01 -2.650235295295715332e-01 7.412108778953552246e-02
-1.713332980871200562e-01 -4.627292044460773468e-03 3.344355821609497070e-01 -4.719060659408569336e-01 -5.833091139793395996e-01 1.362819602945819497e-04 -5.433108210563659668e-01 -2.539207972586154938e-02
1.579584479331970215e-01 -6.148782968521118164e-01 1.722192466259002686e-01 1.456823945045471191e-01 -4.384322166442871094e-01 -1.338943541049957275e-01 -8.297509700059890747e-02 5.736337900161743164e-01
3.926490545272827148e-01 -5.075736045837402344e-01 -2.952807545661926270e-01 -2.361671179533004761e-01 -3.742831349372863770e-01 5.326900482177734375e-01 4.235794022679328918e-02 1.399621516466140747e-01
6.654632687568664551e-01 -3.080403506755828857e-01 5.579089522361755371e-01 2.223026007413864136e-01 4.403720051050186157e-02 2.123081833124160767e-01 -1.513454318046569824e-01 -1.779590696096420288e-01
1.879411637783050537e-01 -2.031621783971786499e-01 8.447357267141342163e-02 -6.393010020256042480e-01 -1.928324550390243530e-01 -2.902280390262603760e-01 -6.189015507698059082e-01 -5.573222413659095764e-02
2.336974442005157471e-01 -2.887005209922790527e-01 -4.675976186990737915e-02 2.371211498975753784e-01 -2.631771564483642578e-01 -2.873026430606842041e-01 -6.757393479347229004e-01 4.418096840381622314e-01
4.971777498722076416e-01 -4.013549685478210449e-01 2.759707868099212646e-01 1.447798013687133789e-01 -2.650275528430938721e-01 6.490031480789184570e-01 4.981535300612449646e-02 -2.609920501708984375e-02
3.529515862464904785e-02 -3.722666203975677490e-01 3.883110582828521729e-01 1.384579092264175415e-01 -8.096367120742797852e-01 1.790104955434799194e-01 -4.782262817025184631e-02 -1.929126866161823273e-02
3.563298583030700684e-01 -3.322553932666778564e-01 3.186650872230529785e-01 2.457874566316604614e-01 -3.020430505275726318e-01 -3.736327290534973145e-01 -5.021196603775024414e-01 3.431049883365631104e-01
1.737302690744400024e-01 -3.153004348278045654e-01 -3.589759767055511475e-02 1.172950044274330139e-01 -2.819794416427612305e-01 -3.841522336006164551e-01 -6.438503265380859375e-01 4.623074829578399658e-01
1.266072392463684082e-01 -1.248516961932182312e-01 -4.166606441140174866e-02 -3.988779187202453613e-01 -5.247402787208557129e-01 3.637442290782928467e-01 -3.872190117835998535e-01 -4.999422430992126465e-01
5.488993525505065918e-01 -2.150396704673767090e-01 -2.609542608261108398e-01 -1.886635869741439819e-01 -2.126263678073883057e-01 6.470754742622375488e-01 -2.424412220716476440e-01 -1.614990532398223877e-01
-2.091436684131622314e-01 -4.886823594570159912e-01 -5.522287636995315552e-02 -3.882738947868347168e-01 8.083736896514892578e-02 6.725141406059265137e-01 -2.772957980632781982e-01 1.671507060527801514e-01
1.740186661481857300e-01 -6.406979560852050781e-01 4.614324867725372314e-01 3.766096830368041992e-01 -2.526516318321228027e-01 -9.711222723126411438e-03 -1.751129515469074249e-02 3.744798004627227783e-01
8.042079806327819824e-01 -3.404866158962249756e-01 -2.537445127964019775e-01 -1.437502354383468628e-01 -2.320652902126312256e-01 1.297147870063781738e-01 -2.697012424468994141e-01 -9.406987577676773071e-02
9.184542298316955566e-02 -3.591694533824920654e-01 -7.392198592424392700e-02 1.952986568212509155e-01 -4.573850333690643311e-01 -3.020552992820739746e-01 -5.998395681381225586e-01 3.983839154243469238e-01
3.539653718471527100e-01 -4.297962188720703125e-01 2.622899115085601807e-01 -1.896391212940216064e-01 -2.108440250158309937e-01 3.304802179336547852e-01 -2.098939567804336548e-01 -6.224925518035888672e-01
9.892642498016357422e-02 -2.645112574100494385e-01 -2.462598681449890137e-01 2.076264172792434692e-01 -6.083905696868896484e-02 7.150574326515197754e-01 -5.457029342651367188e-01 -6.078393384814262390e-02
-1.071337759494781494e-01 -6.136507987976074219e-01 1.221643947064876556e-02 -3.244450688362121582e-01 2.987610399723052979e-01 5.076243281364440918e-01 -3.383536636829376221e-01 2.124082893133163452e-01
1.350388377904891968e-01 -1.852846294641494751e-01 -1.411905586719512939e-01 -2.442502379417419434e-01 -4.275319874286651611e-01 -1.134974765591323376e-03 -5.957075953483581543e-01 -5.746204853057861328e-01
2.777759172022342682e-02 -2.180275917053222656e-01 1.273770779371261597e-01 -5.479245781898498535e-01 -7.514982223510742188e-01 1.732763648033142090e-01 -1.142141148447990417e-01 -1.656113415956497192e-01
5.354644656181335449e-01 -5.281313657760620117e-01 -1.130651682615280151e-01 6.663102656602859497e-02 -2.814557254314422607e-01 5.587877631187438965e-01 -1.346399188041687012e-01 -8.684873580932617188e-02
-3.026978857815265656e-02 -6.703343391418457031e-01 5.475189685821533203e-01 -2.226304113864898682e-01 3.990333899855613708e-02 -1.557266265153884888e-01 -2.488484680652618408e-01 -3.355972766876220703e-01
1.912624090909957886e-01 -1.793063133955001831e-01 2.505784332752227783e-01 -4.119360744953155518e-01 -2.807988822460174561e-01 -3.916955292224884033e-01 -6.806097030639648438e-01 -5.730553716421127319e-02
5.722313523292541504e-01 -2.923195064067840576e-02 -5.135281383991241455e-02 -1.009080335497856140e-01 -4.653364121913909912e-01 4.739924669265747070e-01 -3.080149888992309570e-01 -3.504242897033691406e-01
-3.101930916309356689e-01 -2.909629046916961670e-01 -3.882802724838256836e-01 -6.534003466367721558e-02 -6.515058875083923340e-01 2.288540601730346680e-01 -4.327228069305419922e-01 -2.634543925523757935e-03
-2.682161927223205566e-01 -2.076431959867477417e-01 2.665041089057922363e-01 2.815749943256378174e-01 -3.607528209686279297e-01 5.489783883094787598e-01 -4.140782058238983154e-01 3.628427386283874512e-01
7.983921766281127930e-01 -3.076920509338378906e-01 1.578126288950443268e-02 -2.125453650951385498e-01 -3.480390012264251709e-01 -7.824394851922988892e-02 -2.911804020404815674e-01 -1.021352410316467285e-01
5.156709551811218262e-01 -3.059237897396087646e-01 2.906669862568378448e-02 -5.900341272354125977e-01 -9.877283871173858643e-02 -2.522820532321929932e-01 -4.669594168663024902e-01 7.456111256033182144e-03
2.667326927185058594e-01 -6.902877688407897949e-01 4.016137123107910156e-01 1.490219980478286743e-01 -4.186898767948150635e-01 8.279466629028320312e-02 1.989747285842895508e-01 2.170445173978805542e-01
4.819803237915039062e-01 -9.987113624811172485e-02 1.046151071786880493e-01 -1.858877539634704590e-01 -4.832358658313751221e-01 5.190404057502746582e-01 -1.147087812423706055e-01 4.428815841674804688e-01
-1.562980115413665771e-01 -9.156482666730880737e-02 -1.025825962424278259e-01 -2.397452890872955322e-01 -4.278590083122253418e-01 7.368879318237304688e-01 -3.686238825321197510e-01 1.929644793272018433e-01
3.686114251613616943e-01 -2.246458828449249268e-01 6.514284014701843262e-02 -1.134745329618453979e-01 -5.262224674224853516e-01 7.086988687515258789e-01 -6.734680384397506714e-02 1.133141815662384033e-01
4.530424475669860840e-01 -2.565206289291381836e-01 2.786473631858825684e-01 3.084412813186645508e-01 -1.433566957712173462e-01 -2.747113704681396484e-01 -5.543205142021179199e-01 3.909997940063476562e-01
-4.156621173024177551e-03 -7.110258936882019043e-01 -1.456935852766036987e-01 -3.309225142002105713e-01 2.456322312355041504e-01 4.507264792919158936e-01 -3.154677152633666992e-01 2.605981752276420593e-02
4.123379886150360107e-01 3.119475580751895905e-02 4.911984503269195557e-02 -6.789367198944091797e-01 -3.089822828769683838e-02 3.267793357372283936e-01 -4.561144709587097168e-01 -2.232858240604400635e-01
5.642105937004089355e-01 -4.142218828201293945e-01 -2.303277850151062012e-01 -3.348455429077148438e-01 -3.371408879756927490e-01 4.315505921840667725e-01 -2.030093781650066376e-02 2.111925035715103149e-01
1.767948269844055176e-01 -7.906880974769592285e-01 1.283211261034011841e-01 -1.578879654407501221e-01 3.376945257186889648e-01 3.399005532264709473e-01 -2.684575915336608887e-01 2.283353544771671295e-02
6.385231018066406250e-01 -2.296980619430541992e-01 2.127339392900466919e-01 2.247079610824584961e-01 -1.106189116835594177e-01 4.874758422374725342e-01 -2.343600541353225708e-01 -3.728053867816925049e-01
1.835354566574096680e-01 -7.396193146705627441e-01 -2.937290072441101074e-01 -1.796233952045440674e-01 -8.644678443670272827e-02 -3.702499568462371826e-01 -3.945935964584350586e-01 2.178086340427398682e-02
3.176483213901519775e-01 -3.070443570613861084e-01 7.006001472473144531e-02 -4.390623867511749268e-01 -5.544158816337585449e-01 5.251045227050781250e-01 1.549851894378662109e-01 2.656966680660843849e-03
2.983222156763076782e-02 -3.257429003715515137e-01 2.696017622947692871e-01 3.625655919313430786e-02 -6.971864700317382812e-01 -3.012810349464416504e-01 -4.888368248939514160e-01 -5.658002570271492004e-02
1.249559819698333740e-01 -6.308804750442504883e-01 2.721191048622131348e-01 3.364457562565803528e-02 4.168367087841033936e-01 4.238617420196533203e-02 -5.205463767051696777e-01 2.543168365955352783e-01
5.894877314567565918e-01 -3.648295104503631592e-01 -3.805550560355186462e-02 -4.732831418514251709e-01 -2.548075020313262939e-01 4.467997252941131592e-01 -6.500008702278137207e-02 -1.586711704730987549e-01
3.391983807086944580e-01 -7.425670325756072998e-02 1.383111178874969482e-01 -5.062228441238403320e-01 -5.044131875038146973e-01 5.629095435142517090e-01 -8.432589471340179443e-02 -1.600883901119232178e-01
-1.825369894504547119e-01 -5.296527743339538574e-01 -1.692538559436798096e-01 -1.608791649341583252e-01 2.539181411266326904e-01 5.125948786735534668e-01 -5.478346347808837891e-01 -6.533315777778625488e-02
2.108194231986999512e-01 -7.487720251083374023e-01 7.406225800514221191e-02 -2.503384053707122803e-01 3.518039286136627197e-01 4.070475399494171143e-01 -1.599339246749877930e-01 1.082056760787963867e-01
-6.078318506479263306e-02 6.760687381029129028e-02 3.396192193031311035e-02 -2.683297097682952881e-01 -6.596850156784057617e-01 -7.159819453954696655e-02 -6.871516108512878418e-01 7.805471122264862061e-02
-3.880816698074340820e-02 -9.150377511978149414e-01 -1.674519777297973633e-01 -9.892704896628856659e-03 1.368071138858795166e-01 1.885179728269577026e-01 -2.478375732898712158e-01 -1.318454444408416748e-01
-9.687884151935577393e-02 -2.863635420799255371e-01 5.984759330749511719e-01 3.026923835277557373e-01 -4.266522526741027832e-01 4.558266103267669678e-01 -1.432518959045410156e-01 2.201893627643585205e-01
4.312390983104705811e-01 -1.742451041936874390e-01 2.665744721889495850e-01 -3.106741607189178467e-01 -2.368665933609008789e-01 2.322157770395278931e-01 -3.952019214630126953e-01 -5.915037393569946289e-01
-3.294361382722854614e-02 -6.371824145317077637e-01 1.514968127012252808e-01 3.526758253574371338e-01 -3.824141323566436768e-01 1.498560905456542969e-01 -9.625215828418731689e-02 5.173196792602539062e-01
-1.361518651247024536e-01 -1.721051782369613647e-01 -1.464071422815322876e-01 -6.709134578704833984e-02 -8.790282905101776123e-02 7.305282354354858398e-01 -6.193499565124511719e-01 -3.022256121039390564e-02
3.152745366096496582e-01 -4.354030489921569824e-01 -4.924934506416320801e-01 3.234073221683502197e-01 -2.625041604042053223e-01 2.863814830780029297e-01 -4.545731544494628906e-01 -7.952591031789779663e-02
1.405072063207626343e-01 -4.606674313545227051e-01 -2.847327589988708496e-01 -4.613891541957855225e-01 -5.380969047546386719e-01 3.724775910377502441e-01 -2.375977486371994019e-02 -2.126931846141815186e-01
5.785214155912399292e-02 -7.283455729484558105e-01 3.162395954132080078e-01 -3.296398371458053589e-02 3.396369218826293945e-01 7.066174596548080444e-02 -3.898850083351135254e-01 3.044918179512023926e-01
3.190492987632751465e-01 -7.008693814277648926e-01 2.206593900918960571e-01 1.558345556259155273e-01 -2.959195375442504883e-01 3.105373084545135498e-01 2.157220840454101562e-01 3.216780424118041992e-01
-1.035602092742919922e-01 -8.006322383880615234e-01 -3.869177699089050293e-01 1.234363205730915070e-02 -2.273726649582386017e-02 8.734892308712005615e-02 -4.361286461353302002e-01 -7.118339184671640396e-03
2.915860116481781006e-01 -3.076278567314147949e-01 9.018944948911666870e-02 -2.925859689712524414e-01 -6.047695279121398926e-01 5.914565324783325195e-01 5.234307050704956055e-02 9.107796847820281982e-02
-4.409600198268890381e-01 -5.562180280685424805e-01 4.223011434078216553e-02 -1.268800199031829834e-01 6.312010437250137329e-02 5.571289658546447754e-01 -4.021797180175781250e-01 -4.656771942973136902e-02
6.134607791900634766e-01 -2.832055389881134033e-01 -2.702773809432983398e-01 -2.907276153564453125e-01 -7.185158133506774902e-02 5.458296537399291992e-01 -2.483498752117156982e-01 -1.453200876712799072e-01
1.026431247591972351e-01 -1.522232890129089355e-01 3.753714859485626221e-01 -4.455425441265106201e-01 -7.626338005065917969e-01 1.075236946344375610e-01 -1.306713074445724487e-01 1.289724856615066528e-01
-8.297181874513626099e-02 4.566017072647809982e-03 3.285082876682281494e-01 -3.221225738525390625e-01 -6.225206255912780762e-01 -1.109463050961494446e-01 -6.115965843200683594e-01 -8.673398196697235107e-02
4.625981450080871582e-01 -3.863424062728881836e-01 1.424562186002731323e-01 -3.077009916305541992e-01 -4.221674203872680664e-01 5.486952662467956543e-01 1.901136636734008789e-01 7.958471775054931641e-02
-1.480734199285507202e-01 -2.327963858842849731e-01 -1.792035251855850220e-01 -7.215490937232971191e-02 7.681793719530105591e-02 6.174626350402832031e-01 -7.066802382469177246e-01 1.405786722898483276e-03
7.793503403663635254e-01 -3.020277023315429688e-01 -5.992124229669570923e-02 -1.719289124011993408e-01 -3.405175507068634033e-01 -5.191148445010185242e-02 -2.515783607959747314e-01 2.937741279602050781e-01
6.382274031639099121e-01 -3.789332211017608643e-01 4.721431992948055267e-03 -2.508048117160797119e-01 4.016513377428054810e-02 5.917654037475585938e-01 -1.668872833251953125e-01 -8.061657100915908813e-02
5.280352234840393066e-01 -3.038240969181060791e-01 3.863573968410491943e-01 2.441020458936691284e-01 -3.301592767238616943e-01 3.249197304248809814e-01 -1.076960340142250061e-01 -4.402676522731781006e-01
7.492588460445404053e-02 -7.951796054840087891e-01 2.376286499202251434e-02 -3.565105497837066650e-01 2.741583585739135742e-01 2.884503304958343506e-01 -2.579029202461242676e-01 -9.762539714574813843e-02
1.306456178426742554e-01 -5.904906392097473145e-01 -6.167269870638847351e-02 2.474684715270996094e-01 -2.933935523033142090e-01 -2.384692579507827759e-01 -4.267522692680358887e-01 4.941088855266571045e-01
2.121046185493469238e-01 -2.461884319782257080e-01 1.623382046818733215e-02 1.707104742527008057e-01 -5.244522094726562500e-01 6.128729581832885742e-01 -1.967892348766326904e-01 4.190561771392822266e-01
2.641205191612243652e-01 -1.271621286869049072e-01 -8.879499137401580811e-02 3.569887205958366394e-02 -4.681793749332427979e-01 -2.965335845947265625e-01 -6.982976794242858887e-01 3.319148123264312744e-01
6.238850355148315430e-01 -1.778386235237121582e-01 -1.967427581548690796e-01 -2.439581006765365601e-01 -2.097669541835784912e-01 6.078125834465026855e-01 -2.597280144691467285e-01 -4.564847331494092941e-03
-2.015869319438934326e-01 -6.075116991996765137e-01 -2.981208264827728271e-01 -1.346746236085891724e-01 -4.153459668159484863e-01 5.122502334415912628e-03 -4.890197217464447021e-01 -2.675824761390686035e-01
2.436267398297786713e-02 -2.499094903469085693e-01 1.416564583778381348e-01 -5.963049530982971191e-01 -1.888644844293594360e-01 -3.463255465030670166e-01 -6.369340419769287109e-01 -3.097429871559143066e-03
2.171409428119659424e-01 -6.465856432914733887e-01 3.484384417533874512e-01 3.795821368694305420e-01 -9.531406313180923462e-02 -1.554241925477981567e-01 -2.140413224697113037e-01 4.361532926559448242e-01
3.803659379482269287e-01 -1.591527014970779419e-01 3.015324771404266357e-01 2.048188745975494385e-01 -4.350436627864837646e-01 2.354439795017242432e-01 -3.500927686691284180e-01 -5.743324756622314453e-01
3.581013977527618408e-01 -2.483572065830230713e-01 -6.748156249523162842e-02 -3.420737013220787048e-02 -4.447446763515472412e-01 -3.169775605201721191e-01 -5.369896888732910156e-01 4.666130244731903076e-01
4.276108145713806152e-01 -5.680910944938659668e-01 1.558245718479156494e-01 -1.352088600397109985e-01 -2.210877835750579834e-01 -2.105515599250793457e-01 -3.288014233112335205e-01 -5.005364418029785156e-01
5.794166326522827148e-01 1.965092867612838745e-01 -8.371543139219284058e-03 -4.329509139060974121e-01 -2.321717143058776855e-01 3.183157742023468018e-01 -5.267947316169738770e-01 -7.350251078605651855e-02
-3.890719264745712280e-02 -3.222501873970031738e-01 -2.146819233894348145e-01 2.584062218666076660e-01 -3.757828176021575928e-01 -1.217947453260421753e-01 -6.750972867012023926e-01 4.122815132141113281e-01
-3.305030167102813721e-01 -3.910163938999176025e-01 -3.355773538351058960e-02 -1.332708895206451416e-01 9.986420720815658569e-02 4.023582935333251953e-01 -7.185916900634765625e-01 -1.753495186567306519e-01
-1.943919956684112549e-01 -4.158757328987121582e-01 -4.136758446693420410e-01 2.820603363215923309e-02 -5.696493983268737793e-01 8.081021159887313843e-02 -5.177937150001525879e-01 -1.348887681961059570e-01
4.231158643960952759e-02 -4.688495993614196777e-01 -3.565630614757537842e-01 -4.629330337047576904e-01 -4.984725117683410645e-01 2.606683969497680664e-01 -1.087603718042373657e-01 -3.296878635883331299e-01
5.069037079811096191e-01 -2.976504862308502197e-01 -1.451615393161773682e-01 -1.591280102729797363e-01 -4.129697084426879883e-01 6.330936551094055176e-01 -4.673311114311218262e-02 1.858054995536804199e-01
3.498836755752563477e-01 -7.956700325012207031e-01 1.940574645996093750e-01 1.357109248638153076e-01 -3.539164960384368896e-01 1.255701929330825806e-01 1.721547096967697144e-01 1.332399547100067139e-01
5.970633029937744141e-01 1.511726528406143188e-01 2.032486908137798309e-02 -4.620788395404815674e-01 -2.211136817932128906e-01 2.933701276779174805e-01 -5.006209611892700195e-01 -1.454434394836425781e-01
9.019035845994949341e-02 -3.323611617088317871e-01 -2.802528440952301025e-01 1.424941867589950562e-01 -6.637345254421234131e-02 7.158483266830444336e-01 -5.151437520980834961e-01 -1.839459873735904694e-02
-4.888784140348434448e-03 -4.169818162918090820e-01 -7.320064306259155273e-02 -4.957443103194236755e-02 -8.011496067047119141e-01 -2.311844825744628906e-01 -3.493197560310363770e-01 3.122456371784210205e-02
5.178409814834594727e-02 -7.272923588752746582e-01 1.194069758057594299e-01 -1.610990017652511597e-01 3.950288891792297363e-01 1.392604559659957886e-01 -4.206623136997222900e-01 2.752367556095123291e-01
-2.496038079261779785e-01 -4.111954569816589355e-01 3.442202210426330566e-01 3.302331566810607910e-01 -5.106876492500305176e-01 1.261117756366729736e-01 -3.985062837600708008e-01 3.249024152755737305e-01
6.514997035264968872e-02 -8.449319750070571899e-02 -1.056049019098281860e-01 -2.912454307079315186e-01 -3.124834001064300537e-01 7.586939334869384766e-01 -3.142951726913452148e-01 3.472697734832763672e-01
2.738987803459167480e-01 -3.818901777267456055e-01 3.325945883989334106e-02 -1.853592991828918457e-01 -4.979846477508544922e-01 2.056230902671813965e-01 -2.607597708702087402e-01 -6.208137869834899902e-01
3.408265709877014160e-01 -2.563548088073730469e-01 4.439331889152526855e-01 1.638963967561721802e-01 -4.520048201084136963e-01 2.589476406574249268e-01 -1.711055636405944824e-01 -5.417946577072143555e-01
2.944426052272319794e-02 -7.640559077262878418e-01 1.496494561433792114e-01 -3.344469666481018066e-01 -7.082410156726837158e-04 5.049639940261840820e-01 1.196073591709136963e-01 1.086591929197311401e-01
7.047585844993591309e-01 -2.992409467697143555e-01 2.461456209421157837e-01 -4.727121591567993164e-01 -1.553528606891632080e-01 1.160808578133583069e-01 -1.598454862833023071e-01 -2.580041289329528809e-01
3.034406006336212158e-01 -3.075580298900604248e-01 -3.200580179691314697e-01 -2.655104398727416992e-01 -7.368007898330688477e-01 1.677928119897842407e-02 -3.097105324268341064e-01 -3.635177388787269592e-02
1.278870552778244019e-01 -3.883526027202606201e-01 -1.922640800476074219e-01 3.926301598548889160e-01 -2.890712022781372070e-01 6.818711757659912109e-01 -3.052563369274139404e-01 3.351573133841156960e-03
-5.446323379874229431e-02 -1.601279973983764648e-01 -3.313685357570648193e-01 -2.017888724803924561e-01 -7.352499365806579590e-01 2.969403564929962158e-01 -3.546932339668273926e-01 2.574793398380279541e-01
1.751092374324798584e-01 -3.501076698303222656e-01 -4.459889531135559082e-01 8.262517303228378296e-02 -6.941898465156555176e-01 1.877267360687255859e-01 -2.980301380157470703e-01 1.872574985027313232e-01
1.051670610904693604e-01 -5.862656831741333008e-01 6.274805217981338501e-02 3.047349750995635986e-01 -2.420104444026947021e-01 -2.765846550464630127e-01 -4.332227110862731934e-01 4.750597774982452393e-01
-9.380381554365158081e-03 -9.143885374069213867e-01 4.150184243917465210e-02 -1.937908381223678589e-01 1.701264083385467529e-01 2.943902611732482910e-01 -9.439846128225326538e-02 2.920821309089660645e-03
3.522327244281768799e-01 -7.296567559242248535e-01 3.253090977668762207e-01 3.405783176422119141e-01 -2.867519259452819824e-01 -3.421889245510101318e-02 9.626083076000213623e-02 1.704404205083847046e-01
5.139869451522827148e-01 -3.126945793628692627e-01 -2.162240594625473022e-01 -1.256468445062637329e-01 -3.324799239635467529e-01 6.239659786224365234e-01 -1.471257060766220093e-01 2.323298156261444092e-01
5.481256842613220215e-01 4.230721667408943176e-02 6.351521611213684082e-02 -4.219608306884765625e-01 -2.564635574817657471e-01 2.565475404262542725e-01 -4.973950088024139404e-01 -3.697177469730377197e-01
1.773310452699661255e-01 -5.593610182404518127e-02 2.154812961816787720e-01 2.621933221817016602e-01 1.065670028328895569e-01 5.032564997673034668e-01 -7.631340026855468750e-01 -5.701011046767234802e-02
7.380706816911697388e-02 -2.147725522518157959e-01 -6.982501596212387085e-02 -1.346638202667236328e-01 -7.165220379829406738e-01 -2.448916584253311157e-01 -5.750828981399536133e-01 1.460103988647460938e-01
-3.620540201663970947e-01 -3.524953126907348633e-01 -1.441423147916793823e-01 -1.760166436433792114e-01 -6.878489851951599121e-01 -1.966958679258823395e-02 -4.679822623729705811e-01 -1.935275830328464508e-02
-2.477203160524368286e-01 -6.824152469635009766e-01 -4.268229603767395020e-01 -1.585872843861579895e-02 -3.860216438770294189e-01 2.182261943817138672e-01 -2.767150998115539551e-01 -1.315605491399765015e-01
-1.877600550651550293e-01 -1.295370757579803467e-01 1.848127320408821106e-02 -4.404200017452239990e-01 -3.234494924545288086e-01 -1.603407114744186401e-01 -7.890709638595581055e-01 2.632906846702098846e-02
4.949401319026947021e-01 -2.505018413066864014e-01 4.119077920913696289e-01 -2.288905531167984009e-01 -3.130003511905670166e-01 -2.726418673992156982e-01 -5.458099842071533203e-01 -3.597727278247475624e-03
6.082258224487304688e-01 -6.900726556777954102e-01 2.391331791877746582e-01 -1.962176859378814697e-01 -2.070036232471466064e-01 -8.496455103158950806e-02 8.204591274261474609e-02 -3.706739097833633423e-02
3.635260760784149170e-01 -1.635544449090957642e-01 6.324653979390859604e-03 -1.787749230861663818e-01 -5.819511413574218750e-01 6.611122488975524902e-01 -1.629635691642761230e-01 8.248898386955261230e-02
9.092872962355613708e-03 -5.402847528457641602e-01 3.575461208820343018e-01 7.428301870822906494e-02 -6.815685629844665527e-01 -3.502251207828521729e-02 -1.360650360584259033e-01 3.006269931793212891e-01
-2.638483345508575439e-01 -6.284462809562683105e-01 6.540746688842773438e-01 -2.189025282859802246e-01 -7.925353944301605225e-02 -1.007831916213035583e-01 -1.966135948896408081e-01 6.791239976882934570e-02
7.122541666030883789e-01 1.216898933053016663e-01 -1.221050024032592773e-01 -1.608534753322601318e-01 -3.529827892780303955e-01 2.602955698966979980e-01 -4.945330917835235596e-01 1.373133994638919830e-02
3.586123585700988770e-01 -2.180658429861068726e-01 8.241085708141326904e-02 -3.984571397304534912e-01 -4.028023779392242432e-01 1.053410619497299194e-01 -5.072239637374877930e-01 -4.771396815776824951e-01
6.829790472984313965e-01 -1.356169581413269043e-01 -2.833536267280578613e-01 -2.126286625862121582e-01 -1.917335093021392822e-01 4.941987097263336182e-01 -3.102019429206848145e-01 1.114821508526802063e-01
7.207743525505065918e-01 -1.599589288234710693e-01 3.384942412376403809e-01 2.163915932178497314e-01 -3.294638395309448242e-01 1.203342229127883911e-01 -3.469489514827728271e-01 -2.238157838582992554e-01
4.799072444438934326e-02 -2.383555471897125244e-01 -3.449563682079315186e-02 2.196451276540756226e-01 -5.329740643501281738e-01 -2.078720778226852417e-01 -6.346875429153442383e-01 4.016830325126647949e-01
3.875536620616912842e-01 -2.323738634586334229e-01 2.474434077739715576e-01 1.571885347366333008e-01 -3.158923685550689697e-01 -3.225895464420318604e-01 -5.036730170249938965e-01 5.023242235183715820e-01
3.576501309871673584e-01 -5.082982182502746582e-01 7.647749781608581543e-02 3.069719970226287842e-01 -2.249700874090194702e-01 -1.263599991798400879e-01 -4.119654893875122070e-01 -5.266352891921997070e-01
7.559787482023239136e-02 -1.977649331092834473e-01 -6.034317985177040100e-02 -3.802927583456039429e-02 -5.596155524253845215e-01 1.344923675060272217e-01 -4.970053136348724365e-01 -6.097658872604370117e-01
-1.239425390958786011e-01 -8.163058161735534668e-01 1.606464684009552002e-01 1.737572103738784790e-01 2.157784253358840942e-01 2.513893246650695801e-01 -3.677353560924530029e-01 1.315218955278396606e-01
3.513903915882110596e-01 -4.018552303314208984e-01 4.546171426773071289e-01 -6.099327653646469116e-02 -2.048257887363433838e-01 -2.292985841631889343e-02 -3.897658884525299072e-01 -5.569949746131896973e-01
1.252376586198806763e-01 -5.727628469467163086e-01 -4.290668964385986328e-01 3.991721868515014648e-01 -2.562472224235534668e-01 2.224766463041305542e-01 -4.226154983043670654e-01 -1.380550712347030640e-01
3.061833977699279785e-01 3.074817359447479248e-03 8.257722854614257812e-02 -3.354111015796661377e-01 -2.654497325420379639e-01 -1.414240151643753052e-01 -8.320043087005615234e-01 -6.501649320125579834e-02
1.496388018131256104e-01 -2.345964908599853516e-01 3.258946239948272705e-01 -2.082213461399078369e-01 7.449673116207122803e-02 8.247936964035034180e-01 -1.603920906782150269e-01 2.478895932435989380e-01
2.257784605026245117e-01 -7.270035147666931152e-01 7.788134366273880005e-02 3.565920293331146240e-01 -4.131083190441131592e-02 -2.159639596939086914e-01 -3.795597553253173828e-01 3.079836070537567139e-01
2.213325202465057373e-01 -5.629763007164001465e-01 1.157585531473159790e-02 -9.927791357040405273e-02 -2.615897059440612793e-01 -3.317041099071502686e-01 -4.472902417182922363e-01 4.955342411994934082e-01
1.322290450334548950e-01 -3.166894018650054932e-01 3.879840075969696045e-01 -1.869263350963592529e-01 -6.350474357604980469e-01 -5.199920013546943665e-02 -3.238544166088104248e-01 -4.311372041702270508e-01
4.646843075752258301e-01 -3.280969560146331787e-01 -2.409653216600418091e-01 -2.903097569942474365e-01 -1.924856156110763550e-01 6.695115566253662109e-01 -1.476406008005142212e-01 1.642636060714721680e-01
1.715617924928665161e-01 2.026785910129547119e-01 -6.994926184415817261e-02 -2.672052383422851562e-01 -5.284652113914489746e-01 4.139307439327239990e-01 -4.910323023796081543e-01 4.018328785896301270e-01
5.313572287559509277e-01 -7.929015904664993286e-02 3.113988041877746582e-01 -3.066646456718444824e-01 -1.057281941175460815e-01 5.802512764930725098e-01 -3.359797298908233643e-01 -2.441469877958297729e-01
-3.562314510345458984e-01 -6.835117936134338379e-02 3.378078937530517578e-01 -4.363405406475067139e-01 -5.064125657081604004e-01 1.417555194348096848e-02 -5.481478571891784668e-01 -8.245749026536941528e-02
3.390330374240875244e-01 -3.155749738216400146e-01 5.851728320121765137e-01 2.750984132289886475e-01 -1.539623439311981201e-01 5.856099128723144531e-01 -2.350273169577121735e-02 1.292225532233715057e-02
5.628283023834228516e-01 -5.523275732994079590e-01 -2.440074533224105835e-01 -7.637137919664382935e-02 -2.325488775968551636e-01 5.034737586975097656e-01 -8.399778045713901520e-03 7.177186757326126099e-02
-1.347588896751403809e-01 -2.146403640508651733e-01 3.931686878204345703e-01 2.095362544059753418e-01 2.404950186610221863e-02 5.607287287712097168e-01 -6.254785060882568359e-01 1.762501150369644165e-01
-8.743841946125030518e-02 -4.670798182487487793e-01 3.655069768428802490e-01 1.184304952621459961e-01 2.688580751419067383e-01 3.240627348423004150e-01 -6.062657237052917480e-01 2.858505249023437500e-01
6.962567567825317383e-01 -1.118559539318084717e-01 -7.305449247360229492e-02 1.661585867404937744e-01 -4.225962460041046143e-01 9.134383499622344971e-02 -3.855890035629272461e-01 3.662772178649902344e-01
2.463260293006896973e-01 -4.317127168178558350e-01 -3.331924080848693848e-01 -4.581973701715469360e-02 -2.591762542724609375e-01 7.307019233703613281e-01 -1.529717445373535156e-01 -1.238261535763740540e-01
4.299518167972564697e-01 -3.277708590030670166e-01 3.843663036823272705e-01 1.535755097866058350e-01 -4.268320202827453613e-01 -2.506136298179626465e-01 -4.217796623706817627e-01 -3.368886411190032959e-01
5.690831542015075684e-01 2.229470200836658478e-02 5.669180303812026978e-02 -2.309657484292984009e-01 -1.263478100299835205e-01 5.011727809906005859e-01 -4.066182076930999756e-01 -4.319863021373748779e-01
4.549225568771362305e-01 -5.538758039474487305e-01 4.709317684173583984e-01 3.069357872009277344e-01 -2.637287676334381104e-01 2.013804465532302856e-01 5.671567469835281372e-02 2.386571317911148071e-01
5.191643238067626953e-01 -7.200931310653686523e-01 2.761021554470062256e-01 2.244909703731536865e-01 -2.373106628656387329e-01 1.008220613002777100e-01 1.210357099771499634e-01 -6.461184471845626831e-02
3.057791590690612793e-01 -3.714378476142883301e-01 6.680110692977905273e-01 3.757660044357180595e-03 -3.851113617420196533e-01 -1.206440255045890808e-01 -3.020521104335784912e-01 -2.611109316349029541e-01
-6.915724277496337891e-02 5.311780795454978943e-02 -1.824105829000473022e-01 -2.203925251960754395e-01 -7.366523146629333496e-01 2.170105129480361938e-01 -5.625713467597961426e-01 6.567005813121795654e-02
4.730072319507598877e-01 -3.970045447349548340e-01 3.745105564594268799e-01 -2.654384672641754150e-01 -1.182661652565002441e-01 -2.978429794311523438e-01 -4.958015382289886475e-01 -2.437609881162643433e-01
2.591511011123657227e-01 -4.267967939376831055e-01 -3.474059104919433594e-01 2.999106049537658691e-01 -1.679801791906356812e-01 6.010113358497619629e-01 -3.739281892776489258e-01 -1.038924157619476318e-01
1.009998619556427002e-01 -3.648925125598907471e-01 3.109943494200706482e-02 -1.227346155792474747e-02 -4.427568912506103516e-01 -2.121171951293945312e-01 -3.924200236797332764e-01 6.786116361618041992e-01
1.108769401907920837e-01 -7.101226449012756348e-01 3.847390711307525635e-01 -1.752165853977203369e-01 -5.271123647689819336e-01 -1.131355315446853638e-01 1.854373700916767120e-02 1.171167865395545959e-01
-1.238410472869873047e-01 -6.476942896842956543e-01 1.761116981506347656e-01 2.653697729110717773e-01 -3.707622587680816650e-01 5.110591650009155273e-02 -1.244304329156875610e-01 5.551213622093200684e-01
3.442688882350921631e-01 -3.902883529663085938e-01 3.402080237865447998e-01 1.004052385687828064e-01 -7.018566131591796875e-01 1.354787200689315796e-01 -1.342437565326690674e-01 -2.726769745349884033e-01
5.420216321945190430e-01 -4.158189594745635986e-01 -3.213094472885131836e-01 -3.311652541160583496e-01 -1.114461794495582581e-01 5.264426469802856445e-01 -1.446401178836822510e-01 9.957055002450942993e-02
-2.459963560104370117e-01 -1.276625692844390869e-01 4.145066440105438232e-01 -5.551925301551818848e-01 -4.320081174373626709e-01 -2.212110534310340881e-02 -5.058475732803344727e-01 -1.146592106670141220e-02
5.448085069656372070e-01 -1.266012936830520630e-01 7.139483839273452759e-02 -2.713752686977386475e-01 -4.726107716560363770e-01 2.010933905839920044e-01 -3.583373725414276123e-01 -4.649828076362609863e-01
-1.184977367520332336e-01 -1.135438159108161926e-01 3.776472806930541992e-02 -5.431183576583862305e-01 5.046344175934791565e-02 6.201913952827453613e-01 -4.457935392856597900e-01 3.012418746948242188e-01
1.224036663770675659e-01 -8.507438749074935913e-02 5.805639028549194336e-01 -2.875528633594512939e-01 -5.433273315429687500e-01 1.477662753313779831e-02 -3.871606588363647461e-01 -3.357413411140441895e-01
