# Supplementary material for: Where is your field going? A machine learning approach to study the relative motion of the domains of physics
Source: PLoS One. 2020 Jun 18;15(6):e0233997. doi: 10.1371/journal.pone.0233997 (PMC7302634; doi:10.1371/journal.pone.0233997)
Supplement: S26 Data — (ZIP) [file pone.0233997.s026.zip › 25/Pacs4Run_25_VS_500_embeddings2005-2009ED8.txt]

-8.261153101921081543e-02 2.457403838634490967e-01 -5.268524289131164551e-01 -3.332077860832214355e-01 1.048007830977439880e-01 -2.691651880741119385e-01 4.656732380390167236e-01 4.938636124134063721e-01
1.355761885643005371e-01 3.521655127406120300e-02 -3.657115995883941650e-01 -2.769080698490142822e-01 1.159951463341712952e-01 4.770849645137786865e-02 5.762946009635925293e-01 6.496994495391845703e-01
-1.933441311120986938e-01 3.203340172767639160e-01 -3.742999732494354248e-01 -2.083321064710617065e-01 1.161562427878379822e-01 3.138549327850341797e-01 5.763120651245117188e-01 4.820462167263031006e-01
-1.949496418237686157e-01 -2.050305753946304321e-01 -4.172883629798889160e-01 -2.535468041896820068e-01 1.060034409165382385e-01 -9.668876230716705322e-02 7.690911889076232910e-01 2.635429799556732178e-01
2.846539020538330078e-03 1.769067496061325073e-01 -6.774148941040039062e-01 1.362299919128417969e-01 2.308938950300216675e-01 -7.019729912281036377e-02 5.704883933067321777e-01 3.279473483562469482e-01
-2.288317978382110596e-01 3.421320915222167969e-01 -4.201564788818359375e-01 4.015129990875720978e-03 -3.752624690532684326e-01 -5.350194573402404785e-01 9.255450963973999023e-02 4.673326909542083740e-01
2.293735742568969727e-03 4.134427905082702637e-01 -2.535699307918548584e-01 -3.184196054935455322e-01 -5.560541525483131409e-02 2.192209213972091675e-01 7.467636466026306152e-01 2.335919886827468872e-01
-4.038671851158142090e-01 7.475628256797790527e-01 9.672380238771438599e-02 -2.150151878595352173e-03 -1.194050088524818420e-01 -1.341017782688140869e-01 3.084428608417510986e-01 3.759033679962158203e-01
-2.949311733245849609e-01 3.430745601654052734e-01 -2.912758886814117432e-01 -9.723185747861862183e-02 -3.924139738082885742e-01 -5.628475546836853027e-01 1.426585018634796143e-01 4.581289291381835938e-01
-5.157947540283203125e-01 3.742970526218414307e-01 -2.883000671863555908e-01 -4.852787256240844727e-01 -3.233718574047088623e-01 -1.767026036977767944e-01 -1.260444521903991699e-01 3.515178859233856201e-01
2.035648524761199951e-01 4.155070483684539795e-01 -3.561390042304992676e-01 -2.423865534365177155e-02 -3.527455031871795654e-01 -4.779974520206451416e-01 3.022946715354919434e-01 4.628173410892486572e-01
-1.635416299104690552e-01 4.397461414337158203e-01 -1.580455303192138672e-01 -4.681200981140136719e-01 -3.837310075759887695e-01 -3.555518761277198792e-02 3.376883864402770996e-01 5.227001905441284180e-01
-3.875093534588813782e-02 4.868302345275878906e-01 1.794159114360809326e-01 -8.992251753807067871e-02 4.717866778373718262e-01 -2.948915958404541016e-01 5.931035876274108887e-01 2.447508871555328369e-01
-2.526009082794189453e-01 -2.320282757282257080e-01 -7.202452421188354492e-01 -2.897130846977233887e-01 2.285224050283432007e-01 8.438442647457122803e-02 2.981384396553039551e-01 3.625453710556030273e-01
-7.149763703346252441e-01 9.145918488502502441e-02 -1.797369569540023804e-01 -2.740486264228820801e-01 -1.726115122437477112e-02 -9.256529062986373901e-02 3.020103275775909424e-02 6.027086377143859863e-01
1.491952836513519287e-01 5.656087398529052734e-01 -5.687245726585388184e-01 4.517880827188491821e-02 2.219718694686889648e-01 2.314746193587779999e-02 2.715764343738555908e-01 4.569219350814819336e-01
-1.436879634857177734e-01 -8.618077635765075684e-02 -4.349847733974456787e-01 -6.384467482566833496e-01 1.150577664375305176e-01 1.621317267417907715e-01 5.246025919914245605e-01 2.456986010074615479e-01
-1.677132844924926758e-01 3.689103201031684875e-02 -9.513528645038604736e-02 -3.162944316864013672e-01 -2.196742966771125793e-02 -2.214627116918563843e-01 -4.478799179196357727e-02 8.999357819557189941e-01
-1.649258285760879517e-01 2.590819895267486572e-01 -2.040977329015731812e-01 -1.896272301673889160e-01 9.537653997540473938e-03 -1.474094763398170471e-02 1.137873679399490356e-01 9.026659131050109863e-01
-3.823742568492889404e-01 -9.470701962709426880e-02 -2.153767198324203491e-01 -3.862110376358032227e-01 -1.155894547700881958e-01 -1.980071663856506348e-01 1.549799293279647827e-01 7.567615509033203125e-01
-5.418256521224975586e-01 -1.379719972610473633e-01 -5.584985613822937012e-01 -3.535526096820831299e-01 2.338927588425576687e-04 -1.375227421522140503e-02 6.950856745243072510e-02 4.954271018505096436e-01
-1.559478938579559326e-01 6.513012647628784180e-01 -6.406267881393432617e-01 -1.323762238025665283e-01 -2.688618898391723633e-01 -2.242076396942138672e-01 -7.114963605999946594e-03 -3.089355118572711945e-02
-2.437424473464488983e-02 4.188808500766754150e-01 1.749127358198165894e-01 -6.155937314033508301e-01 5.191131830215454102e-01 7.357750833034515381e-02 6.671054661273956299e-02 3.674944341182708740e-01
3.262811005115509033e-01 6.199997067451477051e-01 -5.666144490242004395e-01 -9.030430018901824951e-02 -9.435249119997024536e-02 -4.459436237812042236e-02 1.686348468065261841e-01 3.749741017818450928e-01
-5.085442662239074707e-01 2.396067529916763306e-01 -9.860511124134063721e-02 -4.117348790168762207e-01 -3.830516636371612549e-01 -4.530838727951049805e-01 1.412972807884216309e-02 3.905248045921325684e-01
6.332342326641082764e-02 7.337504029273986816e-01 -5.181631445884704590e-01 -5.699999257922172546e-02 -2.647048532962799072e-01 -1.394806653261184692e-01 7.357528805732727051e-02 3.015320599079132080e-01
1.106141880154609680e-01 1.972799301147460938e-01 1.917542666196823120e-01 -3.143307268619537354e-01 3.741337656974792480e-01 -3.959845602512359619e-01 4.909691214561462402e-01 5.248250365257263184e-01
2.123147845268249512e-01 3.976230919361114502e-01 -3.865483105182647705e-01 -5.027166604995727539e-01 -2.611181139945983887e-01 9.984278678894042969e-02 4.959598183631896973e-01 2.656071484088897705e-01
-4.320613145828247070e-01 5.644873380661010742e-01 -3.472234606742858887e-01 -1.670588999986648560e-01 1.323369443416595459e-01 -1.419545412063598633e-01 -4.385983645915985107e-01 3.408396840095520020e-01
-7.492238283157348633e-01 -3.298351913690567017e-02 -3.622531592845916748e-01 -1.166687905788421631e-01 -9.655502438545227051e-02 -1.762782931327819824e-01 3.571890294551849365e-01 3.532077074050903320e-01
3.254264593124389648e-01 4.793020784854888916e-01 7.896326482295989990e-02 -3.223769664764404297e-01 2.613754868507385254e-01 -1.924612075090408325e-01 4.623260200023651123e-01 4.848724603652954102e-01
-2.822442948818206787e-01 4.573383629322052002e-01 -3.636873513460159302e-02 -3.836688399314880371e-01 -4.460818767547607422e-01 -3.564909994602203369e-01 2.091477513313293457e-01 4.391328096389770508e-01
-9.005372971296310425e-02 4.246380031108856201e-01 -4.714066386222839355e-01 4.082108289003372192e-02 -3.599101603031158447e-01 -4.122861027717590332e-01 3.141161203384399414e-01 4.353138208389282227e-01
-6.834201812744140625e-01 4.008005261421203613e-01 -2.021506428718566895e-01 -1.178608685731887817e-01 6.316369026899337769e-02 -1.336112767457962036e-01 -2.429059445858001709e-01 4.865129888057708740e-01
-2.746440656483173370e-02 2.195647060871124268e-01 3.346051275730133057e-01 -5.194152593612670898e-01 2.314901202917098999e-01 -5.304041504859924316e-01 1.164911538362503052e-01 4.698912501335144043e-01
-3.418981283903121948e-02 8.839256316423416138e-02 -1.221148520708084106e-01 -5.941712260246276855e-01 -6.143733114004135132e-02 -6.631274223327636719e-01 3.484812080860137939e-01 -2.410695850849151611e-01
-2.669416069984436035e-01 -6.278815120458602905e-02 -1.176377311348915100e-01 -1.542864441871643066e-01 -4.653569683432579041e-02 -4.956590831279754639e-01 2.642910927534103394e-02 7.991339564323425293e-01
2.052953690290451050e-01 3.902470767498016357e-01 -5.510611534118652344e-01 1.059520095586776733e-01 3.881984055042266846e-01 -1.746045649051666260e-01 -1.510751545429229736e-01 5.354050397872924805e-01
-2.201546579599380493e-01 2.558373808860778809e-01 -1.930834650993347168e-01 -3.332252204418182373e-01 -2.778148651123046875e-01 -1.101640090346336365e-01 3.107510209083557129e-01 7.428832054138183594e-01
-5.980035662651062012e-01 -1.438191831111907959e-01 -4.904058873653411865e-01 -1.736149773932993412e-03 3.213444352149963379e-01 -3.490461036562919617e-02 3.826905190944671631e-01 3.609350323677062988e-01
-2.608303129673004150e-01 1.852120608091354370e-01 -1.582881957292556763e-01 -8.536549210548400879e-01 -2.409773319959640503e-01 -5.350676178932189941e-02 1.868975311517715454e-01 2.191309630870819092e-01
3.321989476680755615e-01 5.493992567062377930e-01 9.499828517436981201e-02 -2.618024349212646484e-01 1.502326875925064087e-01 -4.165326952934265137e-01 2.987735569477081299e-01 4.742406010627746582e-01
-2.108573764562606812e-01 4.793151617050170898e-01 -4.570886865258216858e-02 -1.453898251056671143e-01 -2.723119854927062988e-01 -1.608468890190124512e-01 7.192227840423583984e-01 2.919960916042327881e-01
-3.011658191680908203e-01 3.188799321651458740e-01 -1.719686537981033325e-01 -2.497389912605285645e-01 -2.753330469131469727e-01 -1.722705811262130737e-01 1.891440302133560181e-01 7.578991055488586426e-01
-5.188405513763427734e-01 3.262222707271575928e-01 1.522737145423889160e-01 -1.240885704755783081e-01 -2.133766412734985352e-01 -4.257895052433013916e-01 4.846342504024505615e-01 3.522805571556091309e-01
-1.892192065715789795e-01 3.040780723094940186e-01 7.090847194194793701e-02 -4.681506752967834473e-01 -2.282557077705860138e-02 -4.411532580852508545e-01 6.494290828704833984e-01 -1.750542223453521729e-01
-3.789981305599212646e-01 3.956836462020874023e-01 -9.216853231191635132e-02 -3.955644369125366211e-01 -4.289290606975555420e-01 -3.333476185798645020e-01 1.688384413719177246e-01 4.595883190631866455e-01
-3.399834334850311279e-01 1.811940670013427734e-01 -6.976711750030517578e-01 -2.441451400518417358e-01 -3.886711597442626953e-01 -3.441391885280609131e-01 4.595207795500755310e-02 1.833558827638626099e-01
1.997710466384887695e-01 5.394904017448425293e-01 -5.719765424728393555e-01 -3.562625031918287277e-03 3.277483284473419189e-01 6.666625291109085083e-02 7.108950614929199219e-02 4.742938280105590820e-01
-4.933468699455261230e-01 3.669560551643371582e-01 1.665680706501007080e-01 -1.332567185163497925e-01 -2.462034970521926880e-01 -4.459359645843505859e-01 4.530694484710693359e-01 3.342199921607971191e-01
-4.636588990688323975e-01 2.886089980602264404e-01 -2.335189580917358398e-01 1.115017086267471313e-01 -1.295644491910934448e-01 -5.481564402580261230e-01 -7.445708662271499634e-02 5.585296750068664551e-01
-4.618264436721801758e-01 -4.850361146964132786e-04 -3.661652207374572754e-01 -5.219997167587280273e-01 -1.234373822808265686e-01 -1.301998347043991089e-01 -2.180907577276229858e-01 5.480905175209045410e-01
-5.059094429016113281e-01 3.096283078193664551e-01 -2.816381156444549561e-01 -3.226709365844726562e-01 -2.521774470806121826e-01 -5.191528201103210449e-01 -2.597598135471343994e-01 2.533007562160491943e-01
2.590405046939849854e-01 6.544051170349121094e-01 -4.764734804630279541e-01 2.123003592714667320e-03 3.944202885031700134e-02 1.072321459650993347e-02 2.369876205921173096e-01 4.688140451908111572e-01
-4.161541461944580078e-01 5.319579690694808960e-02 -3.598242700099945068e-01 -2.375819981098175049e-01 -2.811628282070159912e-01 -2.837885320186614990e-01 2.055192738771438599e-01 6.604851484298706055e-01
1.141133382916450500e-01 4.903741776943206787e-01 1.914654821157455444e-01 -2.058535814285278320e-01 2.184120863676071167e-01 -6.425558328628540039e-01 4.102614820003509521e-01 1.964184790849685669e-01
3.935281038284301758e-01 3.537681102752685547e-01 -3.337864298373460770e-03 -4.120069742202758789e-01 2.674637138843536377e-01 -2.989630997180938721e-01 3.130626380443572998e-01 5.397210717201232910e-01
-2.938369512557983398e-01 4.042028784751892090e-01 -4.662527441978454590e-01 -3.097724318504333496e-01 -2.261593192815780640e-01 -2.889557480812072754e-01 -2.255914509296417236e-01 5.013925433158874512e-01
-4.164528548717498779e-01 3.079286813735961914e-01 -3.081341683864593506e-01 2.081164531409740448e-02 -2.974250018596649170e-01 -4.536729454994201660e-01 5.622725188732147217e-02 5.821725726127624512e-01
-7.501862049102783203e-01 3.957802355289459229e-01 -7.816606014966964722e-02 -3.215826153755187988e-01 -1.722482144832611084e-01 -2.362386137247085571e-02 8.798505365848541260e-02 3.648076355457305908e-01
-5.604748725891113281e-01 4.836547076702117920e-01 -1.507498323917388916e-01 -3.369237482547760010e-01 1.676243096590042114e-01 6.081731989979743958e-02 -3.878147006034851074e-01 3.653847277164459229e-01
-4.120766222476959229e-01 2.029862552881240845e-01 -1.641383469104766846e-01 -1.469255536794662476e-01 -3.376376628875732422e-02 -1.003295928239822388e-01 4.694825783371925354e-02 8.526726365089416504e-01
-5.911208391189575195e-01 1.215260252356529236e-01 -5.388593077659606934e-01 -2.398847043514251709e-01 -3.708549737930297852e-01 -2.547940611839294434e-01 1.990645527839660645e-01 2.140411585569381714e-01
2.120226174592971802e-01 6.160724163055419922e-01 -5.228596329689025879e-01 -3.516808450222015381e-01 -7.608283311128616333e-02 2.538967505097389221e-02 8.231203258037567139e-02 4.064861834049224854e-01
-3.768121600151062012e-01 1.963450759649276733e-01 -5.207833051681518555e-01 -5.202361345291137695e-01 -8.138827234506607056e-02 -1.023444905877113342e-01 -4.264104068279266357e-01 2.804927527904510498e-01
-7.035013437271118164e-01 -3.798606619238853455e-02 -5.558484792709350586e-01 2.077375911176204681e-02 1.727942526340484619e-01 -2.211689250543713570e-03 3.030696213245391846e-01 2.693141400814056396e-01
-6.162185668945312500e-01 2.985003292560577393e-01 -2.052449584007263184e-01 -2.568103373050689697e-01 -4.133788645267486572e-01 -3.239004015922546387e-01 2.909323275089263916e-01 2.503199875354766846e-01
-2.609339654445648193e-01 1.254299730062484741e-01 -3.790200352668762207e-01 3.978927806019783020e-02 -1.657892465591430664e-01 -5.419576764106750488e-01 -1.952168415300548077e-03 6.706216931343078613e-01
-1.969794780015945435e-01 2.639941573143005371e-01 -1.169402673840522766e-01 -3.156984746456146240e-01 -1.237176731228828430e-01 -1.173204332590103149e-01 6.848368048667907715e-02 8.627893924713134766e-01
2.085407450795173645e-02 2.799381613731384277e-01 1.901438683271408081e-01 -3.333802223205566406e-01 6.196724176406860352e-01 -3.765869438648223877e-01 9.905214607715606689e-02 4.881388545036315918e-01
2.093256711959838867e-01 2.640919387340545654e-01 -3.964943438768386841e-02 -6.444385051727294922e-01 5.158163309097290039e-01 -1.179817542433738708e-01 2.031170427799224854e-01 3.851265311241149902e-01
2.361268699169158936e-01 4.941297173500061035e-01 -1.093316376209259033e-01 -6.520482897758483887e-01 3.707983195781707764e-01 1.097149774432182312e-01 1.830580234527587891e-01 2.827021181583404541e-01
-3.202442228794097900e-01 2.945735454559326172e-01 -3.273217678070068359e-01 -7.369156479835510254e-01 6.892724893987178802e-03 2.580683231353759766e-01 3.001177012920379639e-01 -6.138905137777328491e-02
-3.575106561183929443e-01 5.059576034545898438e-01 -7.468144297599792480e-01 -6.489109247922897339e-02 1.480296850204467773e-01 -6.135220080614089966e-02 -1.508707404136657715e-01 -7.623299211263656616e-02
9.081625193357467651e-02 3.232986330986022949e-01 -2.432839274406433105e-01 -2.152836471796035767e-01 3.098602294921875000e-01 -5.191373229026794434e-01 5.511524677276611328e-01 -3.352764844894409180e-01
-3.514800965785980225e-01 6.961523890495300293e-01 -4.442022740840911865e-01 7.324432581663131714e-02 3.561076223850250244e-01 1.869905292987823486e-01 -2.052901871502399445e-02 1.641760766506195068e-01
6.322556734085083008e-02 3.963517248630523682e-01 1.469609439373016357e-01 -8.647569268941879272e-02 2.193352282047271729e-01 -7.589780688285827637e-01 2.967450618743896484e-01 3.124407529830932617e-01
-1.633731126785278320e-01 4.073522686958312988e-01 -5.277632474899291992e-01 -1.418888419866561890e-01 -9.173505008220672607e-02 -5.916315913200378418e-01 -3.612474501132965088e-01 1.405839920043945312e-01
-2.731139361858367920e-01 4.967207610607147217e-01 -6.865819692611694336e-01 -1.680769622325897217e-01 -2.201240509748458862e-01 -3.133394420146942139e-01 -1.700426787137985229e-01 -5.900795012712478638e-02
-2.571306824684143066e-01 3.990988731384277344e-01 -6.449236720800399780e-02 5.193651840090751648e-02 2.098653651773929596e-02 2.044095844030380249e-02 6.223573088645935059e-01 6.160846352577209473e-01
-3.286449313163757324e-01 3.234819769859313965e-01 -4.239264130592346191e-01 2.541851401329040527e-01 -1.157954037189483643e-01 -4.540974795818328857e-01 9.849989414215087891e-02 5.601006150245666504e-01
-3.278153836727142334e-01 -4.731933400034904480e-02 -2.461377680301666260e-01 -4.367725849151611328e-01 -3.640227019786834717e-01 -5.097954273223876953e-01 -4.834817722439765930e-02 4.941684901714324951e-01
-6.552898287773132324e-01 -1.069500148296356201e-01 -4.301526248455047607e-01 -2.631814181804656982e-01 -1.473496705293655396e-01 -1.434645056724548340e-01 2.661059200763702393e-01 4.378982186317443848e-01
-6.271528452634811401e-02 1.377958655357360840e-01 2.582709789276123047e-01 -3.220880925655364990e-01 3.787027001380920410e-01 -6.229270696640014648e-01 2.923750877380371094e-01 4.355425536632537842e-01
3.461442515254020691e-02 2.707994729280471802e-02 1.683120429515838623e-01 -5.426405668258666992e-01 5.317777991294860840e-01 -5.090499520301818848e-01 2.023793756961822510e-01 3.039802014827728271e-01
1.244083270430564880e-01 2.654010653495788574e-01 -3.431211039423942566e-02 -8.072340488433837891e-02 5.017295479774475098e-01 -7.687180638313293457e-01 8.125035464763641357e-02 2.390186488628387451e-01
-4.933486580848693848e-01 5.168729424476623535e-01 -2.337745428085327148e-01 -5.151926353573799133e-02 1.401067823171615601e-01 -2.977456450462341309e-01 -4.339612126350402832e-01 3.681577444076538086e-01
-5.147133469581604004e-01 3.528047502040863037e-01 -3.064327407628297806e-03 1.020012944936752319e-01 4.303649440407752991e-02 -1.915355473756790161e-01 5.055341124534606934e-01 5.532472729682922363e-01
-5.219407677650451660e-01 -2.237820625305175781e-01 -4.193821251392364502e-01 -4.705458581447601318e-01 -1.607269346714019775e-01 -1.559702306985855103e-01 1.925977617502212524e-01 4.392616450786590576e-01
3.324432075023651123e-01 5.565272569656372070e-01 -4.998650550842285156e-01 4.581739194691181183e-03 -1.434624791145324707e-01 -2.420189976692199707e-01 2.231090813875198364e-01 4.482637345790863037e-01
-9.873804450035095215e-02 4.879984557628631592e-01 2.009875923395156860e-01 -9.447976201772689819e-02 6.606174707412719727e-01 -4.088205993175506592e-01 5.867340415716171265e-02 3.095054626464843750e-01
-4.002641141414642334e-01 4.568083584308624268e-01 -3.190373182296752930e-01 2.486572228372097015e-02 -3.634683787822723389e-01 -5.635955929756164551e-01 1.230957359075546265e-01 2.526058554649353027e-01
-6.043618917465209961e-01 5.314888954162597656e-01 -4.080340862274169922e-01 -1.138780713081359863e-01 -2.283331751823425293e-01 -3.070536553859710693e-01 -1.454199999570846558e-01 7.239840179681777954e-02
1.367750167846679688e-01 2.829059064388275146e-01 4.410545807331800461e-03 -5.100237131118774414e-01 -3.303365409374237061e-02 -2.949289977550506592e-01 4.816518425941467285e-01 5.666130185127258301e-01
-3.468706011772155762e-01 1.097935065627098083e-01 -1.648240536451339722e-01 -1.959935873746871948e-01 5.822279956191778183e-03 -2.066657245159149170e-01 6.774807721376419067e-02 8.687411546707153320e-01
3.465923666954040527e-01 3.651315569877624512e-01 -2.447399497032165527e-01 -5.837884545326232910e-01 4.644259512424468994e-01 -4.409608989953994751e-02 6.534518301486968994e-02 3.520514070987701416e-01
-6.303557753562927246e-01 -1.283634901046752930e-01 -4.275974929332733154e-01 1.387835890054702759e-01 3.369965553283691406e-01 -1.433465182781219482e-01 3.439238667488098145e-01 3.628712594509124756e-01
-5.602105855941772461e-01 -2.330271005630493164e-01 -4.535282552242279053e-01 -4.210400879383087158e-01 -1.033979654312133789e-01 -2.477588504552841187e-01 7.157646119594573975e-02 4.143684208393096924e-01
1.650748848915100098e-01 3.786045610904693604e-01 -6.275202035903930664e-01 -1.056067720055580139e-01 4.390804469585418701e-02 1.149821951985359192e-01 2.188953161239624023e-01 6.011741757392883301e-01
4.677367955446243286e-02 1.240926235914230347e-01 4.822037741541862488e-02 -5.054402947425842285e-01 6.309330463409423828e-01 -3.153849840164184570e-01 -1.446336209774017334e-01 4.540430605411529541e-01
-3.536979556083679199e-01 5.022819638252258301e-01 -3.751391470432281494e-01 -4.120040833950042725e-01 -4.161232709884643555e-01 -3.473743498325347900e-01 -1.333114802837371826e-01 2.311878465116024017e-02
-3.231231272220611572e-01 2.063795626163482666e-01 -1.690807789564132690e-01 -2.701854407787322998e-01 -2.587934732437133789e-01 -2.829256057739257812e-01 4.574747383594512939e-02 7.760776877403259277e-01
-4.220547378063201904e-01 1.401112079620361328e-01 -4.259088039398193359e-01 -5.968157052993774414e-01 2.476545870304107666e-01 3.908981084823608398e-01 2.162835896015167236e-01 6.114631146192550659e-02
-2.621205747127532959e-01 7.401053309440612793e-01 -5.361263155937194824e-01 -1.838723421096801758e-01 -7.122096419334411621e-02 -9.501682966947555542e-02 -3.175620362162590027e-02 -2.172269076108932495e-01
-4.660942554473876953e-01 2.779401540756225586e-01 -1.513781845569610596e-01 -3.070648908615112305e-01 -2.336584776639938354e-01 -2.300953716039657593e-01 1.325303874909877777e-02 6.932426691055297852e-01
2.800304628908634186e-02 8.485496640205383301e-01 1.017275452613830566e-01 -2.426032721996307373e-01 2.632766366004943848e-01 -1.966266930103302002e-01 3.097343742847442627e-01 -7.786105573177337646e-02
2.631092369556427002e-01 6.442455649375915527e-01 -6.654292345046997070e-01 -2.260452359914779663e-01 2.396875247359275818e-02 7.483942434191703796e-03 3.809929266571998596e-02 1.405219733715057373e-01
-2.918105423450469971e-01 9.913257509469985962e-02 -3.065304756164550781e-01 1.336880121380090714e-02 -9.375564754009246826e-02 -3.782160282135009766e-01 6.654170155525207520e-02 8.090825080871582031e-01
-5.320361852645874023e-01 6.128587126731872559e-01 -3.912903964519500732e-01 -1.257723569869995117e-01 -2.754940986633300781e-01 -2.681854367256164551e-01 -1.033767908811569214e-01 1.179305538535118103e-01
-1.921183317899703979e-01 4.780049026012420654e-01 -1.168657019734382629e-01 -3.639681637287139893e-01 -1.589630357921123505e-02 -4.033164978027343750e-01 4.995671510696411133e-01 -4.195084273815155029e-01
-7.053335905075073242e-01 2.688730955123901367e-01 -6.085245013236999512e-01 -9.805449284613132477e-03 -9.998551756143569946e-02 -2.175331860780715942e-01 -3.184318542480468750e-02 3.849398344755172729e-02
-5.016857981681823730e-01 3.352906405925750732e-01 -7.768164277076721191e-01 -1.302530989050865173e-02 9.955503046512603760e-02 -5.229038372635841370e-02 2.214198559522628784e-02 -1.383562833070755005e-01
-1.505948156118392944e-01 5.147145986557006836e-01 1.538198143243789673e-01 -8.511269837617874146e-02 5.618685483932495117e-01 -5.754428505897521973e-01 1.861441135406494141e-01 -2.294641686603426933e-03
-4.192699491977691650e-01 1.987500786781311035e-01 -5.021423697471618652e-01 -2.960591018199920654e-01 4.357623681426048279e-02 -9.990076720714569092e-02 -3.891570270061492920e-01 5.306514501571655273e-01
-2.690260112285614014e-01 6.305137276649475098e-01 -4.820388853549957275e-01 2.163806408643722534e-01 4.838469028472900391e-01 -2.394586801528930664e-02 -2.531854622066020966e-02 1.247925534844398499e-01
2.116232365369796753e-02 -3.282370567321777344e-01 -5.757537484169006348e-01 -4.462198615074157715e-01 4.501104354858398438e-01 -3.917795121669769287e-01 -2.659825421869754791e-02 6.640998274087905884e-02
-3.861756995320320129e-02 4.006472826004028320e-01 1.512933075428009033e-01 -1.671452820301055908e-01 4.011283516883850098e-01 -7.236562967300415039e-01 3.183638453483581543e-01 3.500529378652572632e-02
-6.403022408485412598e-01 2.185510694980621338e-01 -4.772457182407379150e-01 8.347079157829284668e-02 -1.879163831472396851e-01 -5.187133550643920898e-01 -4.542381037026643753e-03 5.586445704102516174e-02
2.043396085500717163e-01 3.046376705169677734e-01 -2.713648378849029541e-01 -4.951555132865905762e-01 7.145219445228576660e-01 -6.109467148780822754e-02 -9.056902676820755005e-02 1.553912162780761719e-01
-1.455503553152084351e-01 -1.327017247676849365e-01 -1.373161673545837402e-01 -3.380285203456878662e-01 1.395069062709808350e-01 -6.978591084480285645e-01 5.509852766990661621e-01 -1.342838257551193237e-01
-2.182014882564544678e-01 3.217076361179351807e-01 -3.848693966865539551e-01 -3.804330527782440186e-02 -4.185248017311096191e-01 -3.410254716873168945e-01 4.850135147571563721e-01 4.154769778251647949e-01
1.305069476366043091e-01 3.972233831882476807e-01 -7.204827070236206055e-01 1.361479312181472778e-01 1.625461578369140625e-01 -5.096526145935058594e-01 -2.771417796611785889e-02 2.479405142366886139e-02
1.798735111951828003e-01 2.745594382286071777e-01 -2.384108603000640869e-01 -6.576642990112304688e-01 6.121035218238830566e-01 1.652985997498035431e-02 1.587290316820144653e-01 5.255157500505447388e-02
-5.780995488166809082e-01 2.765770256519317627e-01 -6.368625164031982422e-02 -4.228939116001129150e-01 -3.482819199562072754e-01 -2.033286690711975098e-01 2.922826707363128662e-01 3.979180753231048584e-01
1.174060180783271790e-01 1.453188899904489517e-02 -4.647574201226234436e-02 -6.742627620697021484e-01 5.635443329811096191e-01 -3.293138742446899414e-01 -1.201714575290679932e-01 2.978985607624053955e-01
3.760401532053947449e-02 1.255448758602142334e-01 -8.672092556953430176e-01 -1.470119953155517578e-01 3.620359599590301514e-01 -2.449146211147308350e-01 -1.089819818735122681e-01 -7.892914861440658569e-02
1.399362981319427490e-01 4.801865220069885254e-01 -2.252247929573059082e-02 -4.284375905990600586e-01 9.694574028253555298e-02 -5.745602846145629883e-01 4.148726463317871094e-01 -2.326705604791641235e-01
-5.371875762939453125e-01 5.884304642677307129e-01 4.130407795310020447e-02 6.055838614702224731e-02 -1.979032456874847412e-01 -3.035587966442108154e-01 4.234696328639984131e-01 2.217331230640411377e-01
-2.687210440635681152e-01 4.997365921735763550e-02 -5.431404709815979004e-01 -7.382640242576599121e-01 -4.823891445994377136e-02 4.770356416702270508e-02 -2.697605788707733154e-01 8.878602832555770874e-02
-2.335530966520309448e-01 3.969599604606628418e-01 -1.481024473905563354e-01 -2.383887022733688354e-01 -3.966803252696990967e-01 -3.887263238430023193e-01 1.306616216897964478e-01 6.193354725837707520e-01
1.189294308423995972e-01 2.587862610816955566e-01 -4.600560758262872696e-03 -8.290251716971397400e-03 5.432854294776916504e-01 -7.153778672218322754e-01 9.306772798299789429e-02 3.212621808052062988e-01
-6.054354310035705566e-01 5.358307957649230957e-01 -9.448909014463424683e-02 -2.924222052097320557e-01 1.531965136528015137e-01 -5.696161836385726929e-02 -3.951793015003204346e-01 2.627046108245849609e-01
-1.567540317773818970e-01 1.048778891563415527e-01 -1.928556263446807861e-01 6.714393198490142822e-02 1.395991593599319458e-01 -7.009535282850265503e-02 7.225774526596069336e-01 6.133579611778259277e-01
-2.745985984802246094e-02 3.554213643074035645e-01 1.874731034040451050e-01 -2.270032316446304321e-01 5.006517767906188965e-01 -5.257396101951599121e-01 4.774255156517028809e-01 1.767923980951309204e-01
-2.824023365974426270e-01 4.665589928627014160e-01 -4.314517974853515625e-01 -3.873021304607391357e-01 -4.594453275203704834e-01 -3.853915929794311523e-01 -4.698900133371353149e-02 -6.777454167604446411e-02
-4.840828776359558105e-01 2.369579076766967773e-01 -4.808955192565917969e-01 -2.744116485118865967e-01 4.446636512875556946e-02 -8.235985040664672852e-02 -3.754977583885192871e-01 5.031834840774536133e-01
-5.474738478660583496e-01 1.369767338037490845e-01 -9.485604614019393921e-02 -2.972978651523590088e-01 -4.618545621633529663e-02 -2.023266404867172241e-01 -1.026684269309043884e-01 7.283653020858764648e-01
-2.908009290695190430e-01 4.530825614929199219e-01 -7.517252564430236816e-01 1.083971112966537476e-01 2.099155038595199585e-01 -2.413927614688873291e-01 -1.084149703383445740e-01 -1.386409997940063477e-01
-2.961031496524810791e-01 9.184968471527099609e-02 2.315734475851058960e-01 -4.769574701786041260e-01 3.329983055591583252e-01 6.446003168821334839e-02 5.273399949073791504e-01 4.792090952396392822e-01
-3.393035233020782471e-01 -3.107140958309173584e-01 -6.610778570175170898e-01 -2.278675585985183716e-01 3.344745039939880371e-01 -2.648448012769222260e-02 2.912378609180450439e-01 3.193565011024475098e-01
-4.075003042817115784e-02 3.134413957595825195e-01 -6.258779168128967285e-01 1.189453825354576111e-01 6.550474166870117188e-01 -3.819899633526802063e-02 8.621696382761001587e-02 2.371564060449600220e-01
-7.506338953971862793e-01 -1.237894445657730103e-01 -4.563227295875549316e-01 -2.250732779502868652e-01 -3.540817648172378540e-02 -1.479521542787551880e-01 9.907119721174240112e-02 3.596915304660797119e-01
-4.173196852207183838e-02 1.502036601305007935e-01 -3.391068577766418457e-01 -5.842693448066711426e-01 -6.663603335618972778e-02 1.912232041358947754e-01 6.408521533012390137e-01 2.600675225257873535e-01
2.423863112926483154e-01 3.513978719711303711e-01 -9.806541353464126587e-02 -6.341548562049865723e-01 5.593209266662597656e-01 -2.282183766365051270e-01 2.014258801937103271e-01 -2.243384532630443573e-02
-6.446598172187805176e-01 3.375270068645477295e-01 -6.162446141242980957e-01 5.401957314461469650e-03 -1.990495324134826660e-01 -1.965423226356506348e-01 8.053413778543472290e-02 7.724967598915100098e-02
1.748407632112503052e-02 4.212855696678161621e-01 8.352342247962951660e-02 -1.624321192502975464e-01 3.101044595241546631e-01 -6.378431916236877441e-01 5.343162417411804199e-01 -1.870206184685230255e-02
-1.276270151138305664e-01 5.558538436889648438e-01 -4.721018075942993164e-01 2.260517328977584839e-01 5.016504526138305664e-01 5.251418799161911011e-02 6.668378412723541260e-02 3.766972422599792480e-01
3.441293239593505859e-01 1.766998022794723511e-01 -1.420852839946746826e-01 -5.463026762008666992e-01 4.003578424453735352e-01 -1.401147991418838501e-01 3.090093135833740234e-01 5.062726736068725586e-01
-4.081355631351470947e-01 4.890050590038299561e-01 -2.872647345066070557e-01 2.993039600551128387e-02 1.139111369848251343e-01 -2.596397697925567627e-01 -4.603694379329681396e-01 4.674977660179138184e-01
2.213991582393646240e-01 2.716877162456512451e-01 -5.275632143020629883e-01 -2.046708613634109497e-01 2.127532213926315308e-01 1.146228462457656860e-01 5.203436613082885742e-01 4.772790074348449707e-01
3.071595728397369385e-01 1.934950649738311768e-01 -7.494692802429199219e-01 -1.867364197969436646e-01 3.291917145252227783e-01 -3.573583662509918213e-01 1.321652084589004517e-01 -1.345287561416625977e-01
-2.877482175827026367e-01 4.375901222229003906e-01 9.257957339286804199e-02 -2.855744063854217529e-01 1.614642143249511719e-01 -5.425588488578796387e-01 5.060982108116149902e-01 -2.429322600364685059e-01
2.447388619184494019e-01 1.799158304929733276e-01 -2.297000735998153687e-01 -7.152658700942993164e-01 5.464373230934143066e-01 -1.960711777210235596e-01 2.153626270592212677e-02 7.657816261053085327e-02
-3.127586543560028076e-01 3.688721954822540283e-01 2.328130044043064117e-02 3.828226774930953979e-02 3.045354411005973816e-02 -1.374214589595794678e-01 4.198562800884246826e-01 7.536686658859252930e-01
-1.236505955457687378e-01 6.968007683753967285e-01 -4.612760543823242188e-01 -2.231322079896926880e-01 2.339560538530349731e-01 2.884488403797149658e-01 -6.564764678478240967e-02 3.071937263011932373e-01
3.185063973069190979e-02 2.458408027887344360e-01 -8.026995658874511719e-01 -2.428391128778457642e-01 3.199867010116577148e-01 -2.597537636756896973e-01 -1.569260060787200928e-01 -2.018938064575195312e-01
-3.094741702079772949e-01 5.709168314933776855e-01 -2.872594892978668213e-01 -2.800012528896331787e-01 -4.135932922363281250e-01 -4.545309543609619141e-01 -1.708317399024963379e-01 1.025664731860160828e-01
-3.799186274409294128e-02 -2.394641488790512085e-01 -5.900563597679138184e-01 -6.392232775688171387e-01 2.772668302059173584e-01 -3.179382085800170898e-01 -7.991312444210052490e-02 9.635323658585548401e-03
2.519880793988704681e-02 2.408290803432464600e-01 -1.649090796709060669e-01 -5.282834768295288086e-01 7.401379346847534180e-01 1.468296349048614502e-01 1.212919726967811584e-01 2.258601337671279907e-01
2.311600744724273682e-01 5.399460792541503906e-01 -9.201382100582122803e-02 -4.568261504173278809e-01 1.572841554880142212e-01 -3.839015364646911621e-01 4.631595313549041748e-01 -2.263428121805191040e-01
-2.042639814317226410e-02 2.032265365123748779e-01 -7.867375016212463379e-01 2.401347085833549500e-02 4.761860072612762451e-01 -4.538659751415252686e-02 -1.594612151384353638e-01 2.907031476497650146e-01
1.167078688740730286e-01 6.021406054496765137e-01 -4.728323817253112793e-01 2.719084620475769043e-01 3.772197365760803223e-01 -1.886418759822845459e-01 2.374738901853561401e-01 3.033594191074371338e-01
-3.521428406238555908e-01 -2.882305979728698730e-01 -5.937668085098266602e-01 -3.820736408233642578e-01 4.128405749797821045e-01 -2.522342205047607422e-01 1.390724033117294312e-01 -2.024322897195816040e-01
-6.707298755645751953e-01 -1.296220123767852783e-01 -4.673959314823150635e-01 5.347400903701782227e-03 3.344256579875946045e-01 2.695398218929767609e-02 2.615359723567962646e-01 3.658743202686309814e-01
-4.883967638015747070e-01 3.078698813915252686e-01 -2.316638678312301636e-01 -3.193637132644653320e-01 -3.703989684581756592e-01 -1.385751217603683472e-01 3.032401204109191895e-01 5.125136375427246094e-01
-2.306072860956192017e-01 -3.275569155812263489e-02 -7.200637459754943848e-01 -3.850454092025756836e-01 -2.136018425226211548e-01 -1.669958829879760742e-01 -2.021783292293548584e-01 4.057167172431945801e-01
-2.640554904937744141e-01 4.355002045631408691e-01 -4.101150333881378174e-01 -2.114141285419464111e-01 -5.112974643707275391e-01 -4.652837812900543213e-01 1.117847189307212830e-01 1.931685060262680054e-01
-4.488092064857482910e-01 7.340651154518127441e-01 -2.122534215450286865e-01 1.044866219162940979e-01 3.120003342628479004e-01 2.183801233768463135e-01 1.590583473443984985e-01 1.828007698059082031e-01
5.340270325541496277e-02 1.422172635793685913e-01 -8.684450984001159668e-01 4.681959003210067749e-02 3.804095685482025146e-01 -2.582342326641082764e-01 -1.305306889116764069e-02 9.469292312860488892e-02
-8.005030751228332520e-01 3.578334748744964600e-01 2.572152204811573029e-02 -4.404094517230987549e-01 -3.039640747010707855e-02 3.644709289073944092e-02 1.582215540111064911e-02 1.844591200351715088e-01
-3.357579410076141357e-01 9.915290772914886475e-02 -2.050190046429634094e-02 -5.783415436744689941e-01 2.018916010856628418e-01 -5.333584547042846680e-01 3.589880764484405518e-01 -2.973756194114685059e-01
-3.734623789787292480e-01 1.853593885898590088e-01 -2.323757410049438477e-01 -7.675303816795349121e-01 2.104250788688659668e-01 1.741666793823242188e-01 3.181642293930053711e-01 -8.500078320503234863e-02
-1.052355468273162842e-01 -3.906116262078285217e-02 -2.888512909412384033e-01 -2.905005514621734619e-01 5.979737266898155212e-02 -8.672285825014114380e-02 1.428573876619338989e-01 8.877325654029846191e-01
-3.462654650211334229e-01 2.889721691608428955e-01 -2.924870252609252930e-01 -4.902357161045074463e-01 -4.656336009502410889e-01 -3.078638017177581787e-01 -1.960534602403640747e-03 3.988947868347167969e-01
-4.918332099914550781e-01 7.580984234809875488e-01 -3.728927671909332275e-01 6.124637648463249207e-02 1.879412233829498291e-01 6.654648482799530029e-02 -2.729333378374576569e-02 9.571121074259281158e-03
-1.623810976743698120e-01 -3.870010748505592346e-02 -4.043943583965301514e-01 -2.520263791084289551e-01 -4.132505953311920166e-01 -5.383360385894775391e-01 2.437591105699539185e-01 4.744284749031066895e-01
1.495954245328903198e-01 3.254012763500213623e-01 -7.051399350166320801e-01 2.208389043807983398e-01 3.237304687500000000e-01 -2.978830933570861816e-01 9.648866020143032074e-03 3.634753227233886719e-01
1.053860858082771301e-01 6.432923078536987305e-01 1.546856760978698730e-02 -1.585559695959091187e-01 5.051495432853698730e-01 -4.773402512073516846e-01 2.512464225292205811e-01 -5.945727601647377014e-02
2.869360446929931641e-01 4.072035849094390869e-01 -1.960385441780090332e-01 -6.884030699729919434e-01 4.634557068347930908e-01 -3.193148225545883179e-02 1.281452178955078125e-01 8.538756519556045532e-02
-5.807272195816040039e-01 4.272365868091583252e-01 -4.640654623508453369e-01 -7.057552039623260498e-02 1.853843778371810913e-01 1.039488939568400383e-03 -3.365007042884826660e-01 3.350910544395446777e-01
-4.193774759769439697e-01 5.988361835479736328e-01 -4.343754351139068604e-01 7.444301247596740723e-02 -2.819202244281768799e-01 -3.998965024948120117e-01 1.677892655134201050e-01 -6.119333952665328979e-02
-2.702143788337707520e-01 5.464319586753845215e-01 -3.858087360858917236e-01 -3.748833537101745605e-01 -1.936251223087310791e-01 -3.332230150699615479e-01 -3.075636625289916992e-01 3.096562027931213379e-01
1.599991619586944580e-01 1.469974964857101440e-01 -7.145794481039047241e-02 -7.235120534896850586e-01 3.830164074897766113e-01 -2.471543401479721069e-01 -1.788716167211532593e-01 4.294580519199371338e-01
2.846891283988952637e-01 8.561083674430847168e-02 -1.605957597494125366e-01 -5.831472277641296387e-01 4.103983640670776367e-01 -8.396711945533752441e-02 3.964666426181793213e-01 4.616363644599914551e-01
-5.617947578430175781e-01 -2.528302967548370361e-01 -2.053186148405075073e-01 -2.305223196744918823e-01 6.754322052001953125e-01 -2.475868314504623413e-01 3.734241798520088196e-02 7.915118336677551270e-02
3.867373168468475342e-01 3.337718546390533447e-01 -3.152558580040931702e-02 -4.502612352371215820e-01 2.265964150428771973e-01 -2.634564042091369629e-01 3.665284216403961182e-01 5.293423533439636230e-01
-6.219408512115478516e-01 4.317481517791748047e-01 3.079768456518650055e-02 -2.989716529846191406e-01 -2.812874913215637207e-01 -1.966644525527954102e-01 2.659682929515838623e-01 3.845928907394409180e-01
-6.153772398829460144e-02 -2.420594841241836548e-01 -5.916785001754760742e-01 -4.990959167480468750e-01 4.643987417221069336e-01 -3.155232071876525879e-01 -1.519088745117187500e-01 -1.195162348449230194e-02
1.644405722618103027e-01 4.278720617294311523e-01 -3.367705345153808594e-01 -5.785363912582397461e-01 -2.775437533855438232e-01 8.533469587564468384e-02 4.982731044292449951e-01 9.579914808273315430e-02
-3.817470669746398926e-01 6.904994249343872070e-01 -5.158965587615966797e-01 -1.602807641029357910e-01 -4.246199131011962891e-02 -8.874735236167907715e-02 -2.685379981994628906e-02 -2.743001580238342285e-01
-1.937790513038635254e-01 5.082228183746337891e-01 -5.969747304916381836e-01 -2.511501908302307129e-01 2.753983736038208008e-01 -1.436786502599716187e-01 -4.182128608226776123e-01 -1.153869107365608215e-01
-4.918006062507629395e-01 2.707815468311309814e-01 -5.468118786811828613e-01 9.572973102331161499e-02 -3.134388923645019531e-01 -4.483287632465362549e-01 1.263670325279235840e-01 2.478525042533874512e-01
-3.890319764614105225e-01 4.266369342803955078e-01 -5.432933103293180466e-03 6.693211942911148071e-02 -6.349845323711633682e-03 -5.174224078655242920e-02 5.805378556251525879e-01 5.677884817123413086e-01
-2.589869201183319092e-01 -3.188640251755714417e-02 1.468390971422195435e-01 -8.075373172760009766e-01 -4.374589398503303528e-02 -1.225118562579154968e-01 4.097054004669189453e-01 2.710154652595520020e-01
-2.711209654808044434e-01 -1.867985278367996216e-01 -2.148139476776123047e-01 -8.293448686599731445e-01 1.293748617172241211e-01 -3.191711381077766418e-02 3.689307570457458496e-01 6.144452467560768127e-02
2.333738803863525391e-01 4.739674925804138184e-01 -6.746206283569335938e-01 -2.749933004379272461e-01 2.974922358989715576e-01 -2.562287151813507080e-01 -9.416629374027252197e-02 -1.647275686264038086e-01
-3.215133547782897949e-01 2.332267314195632935e-01 -1.293431036174297333e-02 -5.255669951438903809e-01 2.612839341163635254e-01 -4.949486553668975830e-01 3.270610570907592773e-01 -3.816203176975250244e-01
-1.763642728328704834e-01 4.278070926666259766e-01 2.284159809350967407e-01 -4.365168213844299316e-01 4.581990838050842285e-01 -4.660039246082305908e-01 3.125896751880645752e-01 -1.354164183139801025e-01
-5.521860718727111816e-01 -3.950771410018205643e-03 -1.469996869564056396e-01 -2.329809218645095825e-01 7.481970191001892090e-01 -1.752780228853225708e-01 1.065819710493087769e-01 -1.315495967864990234e-01
-2.923887968063354492e-01 -1.390904486179351807e-01 -2.172156274318695068e-01 -8.268582820892333984e-01 1.917390376329421997e-01 9.618166089057922363e-02 3.070844113826751709e-01 1.548218429088592529e-01
-2.967544794082641602e-01 -3.594927862286567688e-02 -1.385604124516248703e-02 -8.514019250869750977e-01 2.762652235105633736e-03 -4.344790801405906677e-02 4.100846052169799805e-01 1.245090365409851074e-01
-3.248720765113830566e-01 -2.343787252902984619e-01 -5.731922388076782227e-01 -1.457415521144866943e-01 4.833086431026458740e-01 6.577605009078979492e-02 3.832386732101440430e-01 3.239589631557464600e-01
-2.210368365049362183e-01 3.180190622806549072e-01 -3.263552784919738770e-01 -7.662634849548339844e-01 -1.302914321422576904e-01 2.108846306800842285e-01 3.074044883251190186e-01 -1.983311027288436890e-02
-6.658303737640380859e-02 -1.076392009854316711e-01 -6.055836081504821777e-01 -6.294147968292236328e-01 3.979217708110809326e-01 -2.205998301506042480e-01 -6.293228268623352051e-02 -1.005961745977401733e-01
-5.271406844258308411e-02 3.821384906768798828e-01 -5.883012413978576660e-01 2.412872314453125000e-01 6.023644208908081055e-01 -1.121726408600807190e-01 1.068592369556427002e-01 2.450081408023834229e-01
-4.517081007361412048e-02 -2.394192852079868317e-02 1.393224596977233887e-01 -5.740534663200378418e-01 1.721118688583374023e-01 -7.119903564453125000e-01 3.344917893409729004e-01 -8.887072908692061901e-04
-2.926998734474182129e-01 3.637154102325439453e-01 -1.441523134708404541e-01 -3.329699039459228516e-01 1.677238196134567261e-01 -4.413988292217254639e-01 4.949328005313873291e-01 -4.271607100963592529e-01
-5.131864547729492188e-01 -2.762475311756134033e-01 -1.779969334602355957e-01 -1.848261952400207520e-01 5.915844440460205078e-01 -1.758784949779510498e-01 4.075222015380859375e-01 2.179529964923858643e-01
-6.657058745622634888e-02 7.352523803710937500e-01 -6.096267104148864746e-01 -9.175665676593780518e-02 -1.536145359277725220e-01 -1.637036949396133423e-01 -1.048176959156990051e-01 1.162979006767272949e-01
-2.710635662078857422e-01 5.169489383697509766e-01 -1.952954381704330444e-02 9.126716852188110352e-02 -8.506947755813598633e-02 -1.114871278405189514e-01 6.589730381965637207e-01 4.434699714183807373e-01
-1.180542185902595520e-01 5.545379519462585449e-01 5.967947840690612793e-02 -3.507892191410064697e-01 2.041611969470977783e-01 -3.442071080207824707e-01 5.830458402633666992e-01 -2.276696711778640747e-01
-2.427124232053756714e-01 7.252253890037536621e-01 -3.393819332122802734e-01 -4.756661877036094666e-02 2.028892934322357178e-02 -1.911736279726028442e-01 -3.867858946323394775e-01 3.333674967288970947e-01
-2.973484396934509277e-01 6.088049411773681641e-01 -6.258991360664367676e-01 8.110757172107696533e-02 2.584811151027679443e-01 -1.802348047494888306e-01 -1.934319287538528442e-01 -7.680738717317581177e-02
-5.734921619296073914e-02 4.185885787010192871e-01 1.909952908754348755e-01 -1.046894043684005737e-01 5.547015666961669922e-01 -5.573082566261291504e-01 2.407103776931762695e-02 3.939416706562042236e-01
-7.524492144584655762e-01 -1.019339859485626221e-01 -4.455492198467254639e-01 -2.519882321357727051e-01 -1.617958545684814453e-01 -2.431784123182296753e-01 1.639997363090515137e-01 2.218288928270339966e-01
-5.638892650604248047e-01 -1.575421541929244995e-01 -5.817456245422363281e-01 -2.961958646774291992e-01 -5.197536200284957886e-02 -4.265741910785436630e-03 2.751060128211975098e-01 3.906998336315155029e-01
-2.725864350795745850e-01 4.745791554450988770e-01 -4.151881039142608643e-01 6.981952115893363953e-03 -2.105019986629486084e-02 -5.980473756790161133e-01 -3.514715731143951416e-01 2.154188305139541626e-01
2.973572313785552979e-01 3.767823576927185059e-01 -5.730112791061401367e-01 -5.106546878814697266e-01 -2.594881057739257812e-01 -4.086085781455039978e-02 3.329880833625793457e-01 -2.487940154969692230e-02
-1.516442596912384033e-01 1.593667119741439819e-01 -5.813937187194824219e-01 -2.725771963596343994e-01 5.810665711760520935e-02 -3.257724046707153320e-01 -5.451558828353881836e-01 3.641296029090881348e-01
-6.732488274574279785e-01 2.310058921575546265e-01 -1.915042698383331299e-01 -4.910582900047302246e-01 -1.271883696317672729e-01 -3.773898184299468994e-01 -2.348917573690414429e-01 4.225984588265419006e-02
-4.469974935054779053e-01 6.366559118032455444e-02 -4.634940326213836670e-01 -7.023902535438537598e-01 1.844146847724914551e-02 2.080585509538650513e-01 2.024436593055725098e-01 5.787168443202972412e-02
2.647312581539154053e-01 4.439487159252166748e-01 -5.339428186416625977e-01 -2.608292400836944580e-01 2.035321146249771118e-01 1.319262087345123291e-01 3.174887895584106445e-01 4.691174030303955078e-01
2.291674017906188965e-01 6.229725480079650879e-01 1.944707892835140228e-02 -6.195091009140014648e-01 8.619305491447448730e-02 -3.404154777526855469e-01 1.708025336265563965e-01 -1.507721841335296631e-01
-7.697841525077819824e-02 1.658998727798461914e-01 6.809503305703401566e-03 -5.695559382438659668e-01 7.603964805603027344e-01 -1.645854115486145020e-01 -1.060268655419349670e-01 1.599324643611907959e-01
-1.079022884368896484e-01 2.416622340679168701e-01 -1.915242224931716919e-01 -6.045818701386451721e-02 1.342565119266510010e-01 -5.128264054656028748e-02 1.525576859712600708e-01 9.196145534515380859e-01
4.986470565199851990e-02 1.472877562046051025e-01 5.010228604078292847e-03 -4.481628239154815674e-01 3.465353250503540039e-01 1.578858196735382080e-01 5.738552808761596680e-01 5.482885241508483887e-01
-4.725576937198638916e-02 2.381957322359085083e-01 1.277509927749633789e-01 -4.885669946670532227e-01 6.749063134193420410e-01 -4.250325858592987061e-01 2.210551649332046509e-01 3.154462203383445740e-02
-2.893227934837341309e-01 1.012868657708168030e-01 -4.160573482513427734e-01 1.759465932846069336e-01 -1.504187434911727905e-01 -5.743860602378845215e-01 2.209309339523315430e-01 5.482851862907409668e-01
-1.818126142024993896e-01 7.151983380317687988e-01 -3.777664899826049805e-01 -1.158019751310348511e-01 -2.695564329624176025e-01 -3.750354051589965820e-01 -2.665461301803588867e-01 1.223058849573135376e-01
-2.405752986669540405e-01 -3.008204996585845947e-01 -5.482674837112426758e-01 -5.904669165611267090e-01 3.715689182281494141e-01 -2.152221500873565674e-01 -1.313498169183731079e-01 -2.729959227144718170e-02
-2.822445631027221680e-01 4.254989922046661377e-01 -2.364444881677627563e-01 -6.650556921958923340e-01 1.573571562767028809e-01 3.390751183032989502e-01 2.971228957176208496e-01 -1.143168807029724121e-01
-6.651338338851928711e-01 5.203132703900337219e-02 -4.170649349689483643e-01 -9.114624932408332825e-03 3.806861639022827148e-01 7.879094034433364868e-02 3.630404174327850342e-01 3.129461705684661865e-01
-1.324483603239059448e-01 1.920956373214721680e-01 -4.318002983927726746e-02 -4.706549644470214844e-01 8.361097574234008789e-01 5.821764934808015823e-03 1.019145548343658447e-01 1.125880777835845947e-01
-1.802790611982345581e-01 5.293236374855041504e-01 2.936699688434600830e-01 -1.376106292009353638e-01 4.806706905364990234e-01 -5.275741815567016602e-01 2.166980803012847900e-01 1.606248319149017334e-01
-5.389946103096008301e-01 3.922524154186248779e-01 -1.184683591127395630e-01 -3.417556285858154297e-01 -4.155023694038391113e-01 -3.373743295669555664e-01 1.040071398019790649e-01 3.570855557918548584e-01
-3.662841618061065674e-01 2.101472616195678711e-01 -4.000790715217590332e-01 -7.299864292144775391e-01 -9.493205696344375610e-02 2.237209230661392212e-01 2.632236182689666748e-01 1.951133646070957184e-02
-3.759239614009857178e-01 2.115634679794311523e-01 -4.645608961582183838e-01 -5.926962494850158691e-01 -1.263403296470642090e-01 -7.445500046014785767e-02 -3.876534104347229004e-01 2.739266157150268555e-01
2.066792547702789307e-01 3.783618807792663574e-01 -1.589068584144115448e-02 -4.205699265003204346e-01 5.461296439170837402e-01 -2.076872289180755615e-01 9.316968172788619995e-02 5.356512069702148438e-01
9.525969624519348145e-02 1.727303862571716309e-02 -6.998430192470550537e-02 -7.761508226394653320e-01 4.533363282680511475e-01 -2.179134637117385864e-01 -1.116607114672660828e-01 3.432945907115936279e-01
-1.212211400270462036e-01 3.772992193698883057e-01 -7.717962265014648438e-01 -7.526562362909317017e-02 3.653349280357360840e-01 -2.424755096435546875e-01 -1.293263584375381470e-01 -1.806295216083526611e-01
4.548952355980873108e-02 5.323425531387329102e-01 9.026128798723220825e-02 -9.250106662511825562e-02 3.835901618003845215e-01 -5.885218381881713867e-01 4.326939284801483154e-01 1.308253109455108643e-01
-3.500907421112060547e-01 5.339202284812927246e-01 -5.989008545875549316e-01 -2.494192123413085938e-01 1.920070648193359375e-01 -1.018769219517707825e-01 -3.296399712562561035e-01 -1.247614249587059021e-01
2.242932021617889404e-01 1.241759657859802246e-01 -5.188692212104797363e-01 4.280909150838851929e-02 2.235859036445617676e-01 -9.409178048372268677e-02 5.284578800201416016e-01 5.701783895492553711e-01
-5.946934688836336136e-04 3.537569046020507812e-01 1.363378763198852539e-01 -2.495500631630420685e-02 5.413462519645690918e-01 -6.155594587326049805e-01 1.893331110477447510e-01 3.844850659370422363e-01
1.047699600458145142e-01 4.916379451751708984e-01 1.725154072046279907e-01 -1.340884566307067871e-01 3.343787789344787598e-01 -5.462282299995422363e-01 4.698360264301300049e-01 2.620189487934112549e-01
5.116885155439376831e-02 4.002485573291778564e-01 -2.852948307991027832e-01 -8.005261421203613281e-02 2.205436378717422485e-01 -2.900449037551879883e-01 7.407817244529724121e-01 -2.604961395263671875e-01
2.966117300093173981e-02 2.288918346166610718e-01 1.656477600336074829e-01 -4.093170762062072754e-01 5.388302803039550781e-01 -3.264573514461517334e-01 1.909878253936767578e-01 5.642343759536743164e-01
-2.094741761684417725e-01 4.916270077228546143e-01 -4.978476166725158691e-01 1.991603970527648926e-01 6.199265122413635254e-01 -8.585742115974426270e-02 -9.478792548179626465e-02 1.619912832975387573e-01
-2.033735066652297974e-01 5.334975719451904297e-01 -5.827093124389648438e-01 6.662819534540176392e-03 3.711614608764648438e-01 -3.202393352985382080e-01 -2.151397317647933960e-01 -2.186913937330245972e-01
-7.930812984704971313e-02 4.944571256637573242e-01 2.731435298919677734e-01 -1.814415752887725830e-01 5.192540287971496582e-01 -3.173559606075286865e-01 4.900038614869117737e-02 5.186070203781127930e-01
-2.009619474411010742e-01 4.910922944545745850e-01 -6.475862860679626465e-01 1.584044992923736572e-01 2.702215313911437988e-01 -3.895097970962524414e-01 -6.644270569086074829e-02 -2.117322981357574463e-01
8.135332912206649780e-02 3.851381242275238037e-01 -3.597359955310821533e-01 -1.886633336544036865e-01 7.245458364486694336e-01 9.283518046140670776e-02 7.783024758100509644e-02 3.747051954269409180e-01
4.256037995219230652e-02 3.314666450023651123e-01 -7.170735001564025879e-01 -1.260431855916976929e-01 4.605289697647094727e-01 -2.969969809055328369e-01 -1.383239477872848511e-01 -1.970016062259674072e-01
-1.903797388076782227e-01 -9.679266065359115601e-02 -3.052648305892944336e-01 -7.730495333671569824e-01 1.014459058642387390e-01 5.207434669137001038e-02 4.959842562675476074e-01 6.775875389575958252e-02
-3.972340226173400879e-01 4.202738404273986816e-02 -5.195783078670501709e-02 -5.135805606842041016e-01 1.322329640388488770e-01 -5.500958561897277832e-01 4.211572110652923584e-01 -2.766038775444030762e-01
-1.821855306625366211e-01 6.524096131324768066e-01 -6.486880183219909668e-01 -2.813974320888519287e-01 -2.681506052613258362e-02 -3.986810147762298584e-02 -1.926695555448532104e-01 -4.194474592804908752e-02
-2.419345229864120483e-01 -2.250093072652816772e-01 -6.838310956954956055e-01 -5.842927843332290649e-02 3.780262172222137451e-01 -3.893015533685684204e-02 4.512020051479339600e-01 2.679494917392730713e-01
-3.315458297729492188e-01 3.274146020412445068e-01 1.333587169647216797e-01 -7.378677725791931152e-01 1.311376243829727173e-01 -5.523681640625000000e-02 4.425552189350128174e-01 6.738186627626419067e-02
-1.471869051456451416e-01 9.766676276922225952e-02 -3.605799078941345215e-01 -1.331351995468139648e-01 2.828261852264404297e-01 1.216876730322837830e-01 2.548885345458984375e-01 8.131958842277526855e-01
2.198298573493957520e-01 4.874448776245117188e-01 -5.611576437950134277e-01 1.662141233682632446e-01 4.369538426399230957e-01 -2.215184122323989868e-01 1.430704891681671143e-01 3.332849442958831787e-01
-2.161508649587631226e-01 2.846082746982574463e-01 -1.866136640310287476e-01 -3.228069245815277100e-01 9.277700632810592651e-02 4.235327243804931641e-02 -1.417693793773651123e-01 8.383006453514099121e-01
-3.534011840820312500e-01 -1.884719580411911011e-01 -2.701382935047149658e-01 -5.124868750572204590e-01 3.533399701118469238e-01 1.296080462634563446e-02 5.637741088867187500e-01 2.472046762704849243e-01
-3.366034105420112610e-02 3.813424110412597656e-01 -6.906499862670898438e-01 -1.735160648822784424e-01 4.748997986316680908e-01 -1.892907172441482544e-01 -1.675459444522857666e-01 -2.385524958372116089e-01
-1.883982121944427490e-01 1.521418839693069458e-01 -8.243345469236373901e-02 -9.306642413139343262e-01 -1.003498435020446777e-01 6.316504627466201782e-02 4.624645411968231201e-02 2.285369932651519775e-01
-3.181240558624267578e-01 1.081637442111968994e-01 -5.487381666898727417e-02 -6.162256002426147461e-01 2.237221598625183105e-01 -4.778898656368255615e-01 3.261728286743164062e-01 -3.457364141941070557e-01
2.324552275240421295e-02 -2.625623345375061035e-01 -6.014092564582824707e-01 -5.464556813240051270e-01 4.303562641143798828e-01 -2.881740331649780273e-01 -3.939304128289222717e-02 -2.027420140802860260e-02
2.758023440837860107e-01 4.751333892345428467e-01 -2.941954433917999268e-01 -2.209695428609848022e-01 2.400592416524887085e-01 1.299767047166824341e-01 4.322079718112945557e-01 5.490689873695373535e-01
-3.456140756607055664e-01 3.868484497070312500e-01 2.511833608150482178e-01 -2.660587131977081299e-01 2.721345722675323486e-01 -5.390273928642272949e-01 4.624589681625366211e-01 -1.361722648143768311e-01
-3.628285229206085205e-01 4.551263749599456787e-01 -1.692260503768920898e-01 1.656007207930088043e-02 -3.718298375606536865e-01 -5.146449804306030273e-01 4.336427152156829834e-01 2.028322964906692505e-01
4.683910682797431946e-02 2.166001647710800171e-01 -4.050816595554351807e-01 4.180902242660522461e-02 -3.226892352104187012e-01 -5.277407169342041016e-01 3.890916705131530762e-01 5.010192990303039551e-01
4.637653380632400513e-02 4.396343231201171875e-01 1.502419114112854004e-01 -1.416800469160079956e-01 3.667817413806915283e-01 -4.992845952510833740e-01 5.564073920249938965e-01 2.617669701576232910e-01
1.411635149270296097e-02 2.499003410339355469e-01 1.071264520287513733e-01 -1.616925746202468872e-01 4.765146672725677490e-01 -7.462738752365112305e-01 3.232130110263824463e-01 1.061714291572570801e-01
-8.583903312683105469e-02 1.764525324106216431e-01 -1.047452613711357117e-01 -4.095623195171356201e-01 2.277399152517318726e-01 -6.208968162536621094e-01 4.899771511554718018e-01 -3.245418071746826172e-01
-4.543437957763671875e-01 5.950745940208435059e-01 -2.973908782005310059e-01 -9.116143733263015747e-02 3.357313573360443115e-01 3.869216144084930420e-01 -4.351768642663955688e-03 2.833078801631927490e-01
-4.770403802394866943e-01 -1.643351316452026367e-01 -2.219134718179702759e-01 -1.256961375474929810e-01 7.080019712448120117e-01 -2.506831586360931396e-01 3.369043469429016113e-01 5.261232703924179077e-02
-4.979664981365203857e-01 2.405093163251876831e-01 -2.440646141767501831e-01 -4.875844419002532959e-01 -1.434745639562606812e-01 -5.091552734375000000e-01 -3.419610857963562012e-01 1.081787329167127609e-02
-4.794234633445739746e-01 7.072644829750061035e-01 -3.986301422119140625e-01 -7.373907417058944702e-02 2.043948769569396973e-01 2.435351759195327759e-01 4.052560031414031982e-02 5.345831438899040222e-02
1.578900963068008423e-01 4.776195585727691650e-01 -5.641285777091979980e-01 2.468287497758865356e-01 1.897764652967453003e-01 -1.676013618707656860e-01 3.292691111564636230e-01 4.418839514255523682e-01
-9.528475999832153320e-02 6.547323465347290039e-01 1.986675411462783813e-01 -1.996129937469959259e-02 5.287876725196838379e-01 -4.327461421489715576e-01 1.045999526977539062e-01 2.110742777585983276e-01
-7.470947504043579102e-01 5.230100154876708984e-01 -1.064084693789482117e-01 -1.316085308790206909e-01 2.014992013573646545e-02 -1.424500793218612671e-01 -2.587961554527282715e-01 2.280194908380508423e-01
-1.937226057052612305e-01 4.779439046978950500e-02 -1.240763217210769653e-01 -9.375613927841186523e-01 -1.219981834292411804e-01 6.365598738193511963e-02 1.301287114620208740e-01 1.729212254285812378e-01
-2.733435928821563721e-01 5.896381661295890808e-02 -4.785782471299171448e-02 -5.742756128311157227e-01 2.108983844518661499e-01 -5.569241046905517578e-01 3.975729346275329590e-01 -2.775193154811859131e-01
-2.110712230205535889e-01 -3.597773015499114990e-01 -4.459513127803802490e-01 -6.359791159629821777e-01 3.290646374225616455e-01 -3.309810459613800049e-01 -6.945797801017761230e-02 -3.341231960803270340e-03
-3.615604937076568604e-01 5.377392768859863281e-01 -4.625097215175628662e-01 -1.590998619794845581e-01 2.631956338882446289e-01 1.206009611487388611e-01 -3.593873381614685059e-01 3.576405644416809082e-01
-3.041828572750091553e-01 2.195522338151931763e-01 -7.133816480636596680e-01 -2.741661369800567627e-01 -3.614544272422790527e-01 -3.743887841701507568e-01 1.444137375801801682e-02 -6.453289836645126343e-02
-7.205454707145690918e-01 4.249470829963684082e-01 -3.594565391540527344e-01 7.823201268911361694e-02 2.981075048446655273e-01 1.339053362607955933e-01 2.019438594579696655e-01 1.316242069005966187e-01
-2.566283643245697021e-01 6.160146594047546387e-01 -4.742656946182250977e-01 3.050784394145011902e-02 5.114774703979492188e-01 1.863119900226593018e-01 -2.115378156304359436e-02 1.789979934692382812e-01
2.225562483072280884e-01 8.981088548898696899e-02 -7.047548294067382812e-01 -3.380959033966064453e-01 2.459145486354827881e-01 -4.732088148593902588e-01 -1.609748899936676025e-01 -1.452621370553970337e-01
-6.529296636581420898e-01 1.483949720859527588e-01 -2.573594450950622559e-01 2.214581891894340515e-02 3.499563038349151611e-01 -6.830811500549316406e-02 -7.639073580503463745e-02 5.932677388191223145e-01
-5.561738610267639160e-01 -1.985968500375747681e-01 -5.098659992218017578e-01 -1.530883759260177612e-01 3.341311514377593994e-01 3.658397868275642395e-02 3.393368721008300781e-01 3.737634718418121338e-01
-1.890570670366287231e-01 -4.550093784928321838e-02 -2.555346488952636719e-01 -3.002133965492248535e-02 5.873821377754211426e-01 -5.624094977974891663e-03 5.530995130538940430e-01 4.949943721294403076e-01
-2.771006524562835693e-01 4.846456646919250488e-01 -5.997489690780639648e-01 -1.702075898647308350e-01 3.170967102050781250e-01 -1.880149692296981812e-01 -3.706934154033660889e-01 -1.623291373252868652e-01
-4.264815151691436768e-01 3.682890534400939941e-01 -1.193624064326286316e-01 -6.892076730728149414e-01 1.961012631654739380e-01 3.212476074695587158e-01 1.935075670480728149e-01 -1.188324242830276489e-01
-5.881140232086181641e-01 4.861835837364196777e-01 -3.305559456348419189e-01 -2.446989566087722778e-01 -2.214694768190383911e-01 -2.680528461933135986e-01 -1.810729801654815674e-01 3.080815076828002930e-01
-4.683192074298858643e-01 -1.428390890359878540e-01 -1.114630624651908875e-01 -8.186623454093933105e-02 6.607284545898437500e-01 -3.578369021415710449e-01 4.197922050952911377e-01 -1.769826374948024750e-02
-3.009274005889892578e-01 8.955252915620803833e-02 -3.593864664435386658e-02 -5.531412363052368164e-01 2.251825928688049316e-01 -5.727694630622863770e-01 3.743541538715362549e-01 -2.743231952190399170e-01
-4.351298511028289795e-02 2.546979784965515137e-01 -6.731582283973693848e-01 -4.602366983890533447e-01 -1.799402832984924316e-01 -2.446320280432701111e-02 -3.348158001899719238e-01 3.509945869445800781e-01
-5.297082066535949707e-01 5.417411923408508301e-01 -1.450825184583663940e-01 -3.981528282165527344e-01 1.742919087409973145e-01 1.830179393291473389e-01 -3.306355476379394531e-01 2.704776227474212646e-01
9.513331949710845947e-02 4.200792685151100159e-02 -1.017495915293693542e-01 -7.187868356704711914e-01 4.348936080932617188e-01 -1.944835186004638672e-01 -2.551011443138122559e-01 4.124856889247894287e-01
-4.268699586391448975e-01 1.484420001506805420e-01 -1.979242861270904541e-01 -4.089685380458831787e-01 8.300372213125228882e-02 -3.836743533611297607e-01 5.218729972839355469e-01 -4.035725891590118408e-01
-2.175693213939666748e-02 -1.404278725385665894e-01 -1.836150698363780975e-02 -7.611434459686279297e-01 1.736957579851150513e-01 -1.122463792562484741e-01 5.051503181457519531e-01 3.196620941162109375e-01
-1.956594139337539673e-01 5.155386328697204590e-01 6.204129755496978760e-02 -2.682836353778839111e-01 3.403428196907043457e-01 -5.931997299194335938e-01 1.890494376420974731e-01 -3.415453433990478516e-01
3.002244830131530762e-01 5.488227009773254395e-01 -3.503938317298889160e-01 9.549315273761749268e-02 1.553527116775512695e-01 -2.537589520215988159e-02 4.821110665798187256e-01 4.685666263103485107e-01
5.875892564654350281e-02 5.185472369194030762e-01 -4.665125012397766113e-01 -4.539767205715179443e-01 -4.485837519168853760e-01 -1.120690926909446716e-01 2.981696724891662598e-01 -3.514712676405906677e-02
-8.398602604866027832e-01 -1.638764142990112305e-02 -3.384456932544708252e-01 -1.993670612573623657e-01 1.884750723838806152e-01 2.351249754428863525e-02 6.261177361011505127e-02 3.163503110408782959e-01
-6.969573497772216797e-01 4.798382222652435303e-01 5.366363376379013062e-02 -4.739471375942230225e-01 1.393992006778717041e-01 1.230312064290046692e-01 -1.050603017210960388e-01 1.043722927570343018e-01
3.150402605533599854e-01 1.542250961065292358e-01 -7.977769970893859863e-01 -2.405322045087814331e-01 1.046917736530303955e-01 -2.789297997951507568e-01 2.802853882312774658e-01 -1.238476485013961792e-01
-3.816782236099243164e-01 7.195781469345092773e-01 -5.073285698890686035e-01 7.194285839796066284e-02 8.731672167778015137e-02 -2.043225616216659546e-01 -1.461663693189620972e-01 -5.687304213643074036e-02
-5.176380276679992676e-01 5.289807915687561035e-01 -4.409767687320709229e-01 8.342249691486358643e-02 1.266992241144180298e-01 -3.131923377513885498e-01 -2.806899547576904297e-01 2.405855655670166016e-01
-4.118157327175140381e-01 1.931281536817550659e-01 -2.342237830162048340e-01 -1.181395277380943298e-01 -3.818596899509429932e-01 -6.957343220710754395e-01 1.468671858310699463e-01 2.699233889579772949e-01
-2.834350466728210449e-01 -3.699175417423248291e-01 -4.805388152599334717e-01 -4.148580133914947510e-01 4.908771216869354248e-01 -3.674633204936981201e-01 -5.722012370824813843e-02 2.317383326590061188e-02
1.638548970222473145e-01 -1.663936972618103027e-01 -5.588902831077575684e-01 -5.234330296516418457e-01 4.729015529155731201e-01 -3.578932583332061768e-01 -5.453776195645332336e-02 -6.653323024511337280e-02
-4.214956164360046387e-01 3.366950452327728271e-01 -5.612953901290893555e-01 1.214097365736961365e-01 5.265867710113525391e-01 1.962225139141082764e-01 1.740214973688125610e-01 1.819472610950469971e-01
-4.560595452785491943e-01 -3.466773033142089844e-01 -3.052948713302612305e-01 -3.453427255153656006e-01 5.857286453247070312e-01 -3.328798115253448486e-01 3.657524660229682922e-02 6.428869813680648804e-02
-8.620169013738632202e-02 5.502781867980957031e-01 -3.856956064701080322e-01 -4.765769839286804199e-01 -3.781861364841461182e-01 -3.606804907321929932e-01 -9.874743223190307617e-02 -1.760977208614349365e-01
2.724244296550750732e-01 6.081900000572204590e-01 -5.961895585060119629e-01 2.063731290400028229e-02 2.092742472887039185e-01 -5.685243383049964905e-02 1.235956698656082153e-01 3.711038529872894287e-01
-9.542673081159591675e-02 -1.133870482444763184e-01 -7.428013682365417480e-01 1.755504906177520752e-01 1.609043926000595093e-01 -5.849954485893249512e-01 4.563312605023384094e-02 1.589749604463577271e-01
-2.339819371700286865e-01 -6.897096335887908936e-02 -4.116217792034149170e-01 -7.428576350212097168e-01 4.109023213386535645e-01 -3.218898549675941467e-02 1.091481968760490417e-01 -1.934823095798492432e-01
-1.792005002498626709e-01 -1.168245300650596619e-01 -1.045937165617942810e-01 -6.348801255226135254e-01 3.842329382896423340e-01 3.666172176599502563e-02 6.009419560432434082e-01 1.735400408506393433e-01
-4.236588254570960999e-02 7.532102614641189575e-02 -7.187122106552124023e-02 -6.209172010421752930e-01 2.840770483016967773e-01 -5.689473748207092285e-01 3.194133341312408447e-01 -3.088734745979309082e-01
-2.894386947154998779e-01 4.095517694950103760e-01 7.038100063800811768e-02 -1.874323636293411255e-01 3.718074858188629150e-01 -5.872622728347778320e-01 3.981889188289642334e-01 -2.583329677581787109e-01
-3.133641779422760010e-01 1.837684065103530884e-01 -2.084762305021286011e-01 -2.980150282382965088e-01 -4.853452090173959732e-03 -4.688669741153717041e-01 6.143565773963928223e-01 -3.721061944961547852e-01
-3.069511353969573975e-01 4.708408564329147339e-02 -2.662837877869606018e-02 -5.274305939674377441e-01 1.361469030380249023e-01 -5.475129485130310059e-01 4.797989726066589355e-01 -2.759682536125183105e-01
-2.775224745273590088e-01 3.085867166519165039e-01 4.166567325592041016e-02 -5.119059681892395020e-01 9.466408193111419678e-02 -5.635401606559753418e-01 3.333878815174102783e-01 -3.553667664527893066e-01
4.100656509399414062e-01 4.707115590572357178e-01 -6.266508102416992188e-01 -2.853977084159851074e-01 2.708844542503356934e-01 -2.281088083982467651e-01 -2.480187453329563141e-03 -1.035160422325134277e-01
5.119970068335533142e-02 6.539896130561828613e-02 -1.257361918687820435e-01 -4.050795733928680420e-01 7.812939882278442383e-01 -3.725847601890563965e-01 -1.736398935317993164e-01 1.838806271553039551e-01
-2.218732088804244995e-01 1.558889262378215790e-02 -2.069717645645141602e-01 -3.715351521968841553e-01 2.536490932106971741e-02 -5.140338540077209473e-01 6.769780516624450684e-01 -2.155926227569580078e-01
-5.990590453147888184e-01 4.262753576040267944e-02 -5.583875179290771484e-01 -4.759158492088317871e-01 3.048939257860183716e-02 2.554403543472290039e-01 1.349686533212661743e-01 1.289298832416534424e-01
-2.158113569021224976e-01 -1.529153436422348022e-01 -7.483956217765808105e-01 2.808466739952564240e-02 -7.223207503557205200e-02 -5.290168523788452148e-01 2.825359404087066650e-01 6.522789597511291504e-02
-8.931619673967361450e-02 6.804626584053039551e-01 -5.465353131294250488e-01 -3.342437148094177246e-01 -4.561698064208030701e-02 3.699381276965141296e-02 -3.094799220561981201e-01 1.390903890132904053e-01
-4.679087698459625244e-01 5.919488668441772461e-01 -3.173239827156066895e-01 -4.733253419399261475e-01 8.180422335863113403e-02 3.084642291069030762e-01 -6.367367506027221680e-02 5.480634979903697968e-03
-1.102391909807920456e-02 1.805328875780105591e-01 -7.740626335144042969e-01 -2.392691969871520996e-01 -3.198485970497131348e-01 -1.908113956451416016e-01 -5.458669364452362061e-02 4.113049209117889404e-01
-5.672871470451354980e-01 9.539037942886352539e-02 -6.660587191581726074e-01 1.127625033259391785e-01 -9.099422395229339600e-02 -3.317330181598663330e-01 -6.458448618650436401e-02 3.003974258899688721e-01
2.352864295244216919e-01 2.033472806215286255e-01 -7.653194069862365723e-01 -2.832171618938446045e-01 -8.281381428241729736e-02 -5.391572415828704834e-02 -1.147200241684913635e-01 4.630750417709350586e-01
-1.968530714511871338e-01 -1.550346314907073975e-01 -6.473595499992370605e-01 1.696916967630386353e-01 1.343480795621871948e-01 -6.209901571273803711e-01 2.923398315906524658e-01 1.423929911106824875e-02
-2.767142355442047119e-01 -4.402174428105354309e-02 -2.701943516731262207e-01 -2.540946006774902344e-01 6.983736753463745117e-01 1.152566000819206238e-01 3.689690232276916504e-01 3.831113278865814209e-01
1.251222938299179077e-01 8.834985643625259399e-02 -8.806209564208984375e-01 -1.097109541296958923e-01 3.884239494800567627e-01 -1.921169459819793701e-01 -9.830238297581672668e-03 3.362037613987922668e-02
2.150309681892395020e-01 1.709393262863159180e-01 -7.964972853660583496e-01 -2.079433053731918335e-01 3.654745519161224365e-01 -2.981947660446166992e-01 1.056692376732826233e-01 -1.150452718138694763e-01
-3.960596621036529541e-01 2.026156485080718994e-01 -3.591831326484680176e-01 -7.468055486679077148e-01 -2.117213457822799683e-01 1.690867692232131958e-01 1.532193571329116821e-01 1.358687579631805420e-01
-9.894013404846191406e-02 9.051144868135452271e-02 2.446510493755340576e-01 -4.578991532325744629e-01 5.414502620697021484e-01 -5.049693584442138672e-01 2.225420922040939331e-01 3.388293683528900146e-01
7.207278907299041748e-02 2.952495217323303223e-01 -4.305765926837921143e-01 8.480401709675788879e-03 1.909878700971603394e-01 -6.781279444694519043e-01 -4.465174973011016846e-01 1.626454889774322510e-01
1.886279881000518799e-01 4.559914767742156982e-01 -4.130177199840545654e-01 -5.442922115325927734e-01 -3.889541923999786377e-01 -8.738064765930175781e-02 3.615422248840332031e-01 -4.493184853345155716e-03
-2.727389037609100342e-01 2.507215924561023712e-02 -1.376962363719940186e-01 -1.689128279685974121e-01 2.954889647662639618e-02 -2.737705707550048828e-01 -1.962742209434509277e-02 8.951448798179626465e-01
1.110796406865119934e-01 3.704072833061218262e-01 -7.812735438346862793e-01 -1.472500711679458618e-01 2.880224883556365967e-01 -3.003553152084350586e-01 -2.112682014703750610e-01 2.417429164052009583e-02
-4.772556480020284653e-03 2.722443342208862305e-01 -5.272818356752395630e-02 -6.832997202873229980e-01 3.282846212387084961e-01 -4.242438375949859619e-01 2.054014205932617188e-01 -3.552999198436737061e-01
-1.725148558616638184e-01 -1.978721022605895996e-01 -6.608859300613403320e-01 -4.284129142761230469e-01 4.982807934284210205e-01 -2.357193827629089355e-01 2.476610429584980011e-02 -7.947693020105361938e-02
2.941622734069824219e-01 2.490067332983016968e-01 -1.581338942050933838e-01 -7.639948129653930664e-01 3.175075650215148926e-01 -3.356654644012451172e-01 1.219339892268180847e-01 -1.200815886259078979e-01
-4.331094920635223389e-01 -3.726524412631988525e-01 -4.857625961303710938e-01 -2.772300541400909424e-01 -9.731738828122615814e-03 -4.878090620040893555e-01 1.128801610320806503e-02 3.500638008117675781e-01
2.475508116185665131e-02 8.409476280212402344e-01 -3.089113831520080566e-01 -3.349344730377197266e-01 -2.185218185186386108e-01 -1.230724155902862549e-01 -2.573417127132415771e-02 -1.450039595365524292e-01
3.508914709091186523e-01 4.797676503658294678e-01 -6.930126547813415527e-01 -3.299943208694458008e-01 1.678621172904968262e-01 -7.958195358514785767e-02 1.337794661521911621e-01 -7.160602509975433350e-02
-2.873868644237518311e-01 -3.170711919665336609e-02 -3.077024817466735840e-01 3.187926113605499268e-01 1.269595324993133545e-01 -5.525299906730651855e-01 9.321523457765579224e-02 6.244971156120300293e-01
-4.006362855434417725e-01 5.872114300727844238e-01 1.526677310466766357e-01 -9.031468629837036133e-02 -2.850689589977264404e-01 -4.459453523159027100e-01 3.559122383594512939e-01 2.374954819679260254e-01
-6.892024278640747070e-01 2.332454472780227661e-01 -6.263625621795654297e-02 -2.789651751518249512e-01 7.344060391187667847e-02 -1.240661516785621643e-01 -2.222256809473037720e-01 5.645189285278320312e-01
8.567702770233154297e-02 3.356034755706787109e-01 -5.541628599166870117e-01 -2.111153900623321533e-01 -2.559074163436889648e-01 -6.620823740959167480e-01 -1.475368291139602661e-01 5.248413980007171631e-02
-1.127966796047985554e-03 3.502353727817535400e-01 -7.427762150764465332e-01 -1.296908780932426453e-02 3.564474284648895264e-01 -3.637643456459045410e-01 -5.722531676292419434e-02 -2.505899369716644287e-01
-3.782009184360504150e-01 1.582046598196029663e-01 -8.270328640937805176e-01 4.195161163806915283e-02 -1.466460675001144409e-01 -2.996451854705810547e-01 1.163211762905120850e-01 1.461818069219589233e-01
3.420666325837373734e-03 7.193452864885330200e-02 -5.898454785346984863e-01 -1.391611099243164062e-01 -3.318752646446228027e-01 -3.916330039501190186e-01 4.906820952892303467e-01 3.510611057281494141e-01
-5.129474997520446777e-01 9.167330339550971985e-03 -4.327770173549652100e-01 -7.152874469757080078e-01 2.287779562175273895e-02 1.386192291975021362e-01 1.316967308521270752e-01 -2.803553640842437744e-02
-4.462108314037322998e-01 2.047944441437721252e-02 -4.970429837703704834e-01 -7.022196650505065918e-01 -3.451228886842727661e-02 1.978569924831390381e-01 1.411368548870086670e-01 -7.360397838056087494e-03
-1.369061172008514404e-01 -1.113091409206390381e-01 -7.668201923370361328e-01 -1.298843976110219955e-02 -6.231078878045082092e-03 -5.704561471939086914e-01 -1.323130130767822266e-01 1.942145377397537231e-01
-7.843863368034362793e-01 2.594273984432220459e-01 -5.021867156028747559e-02 -5.268160700798034668e-01 -9.657584875822067261e-02 -1.523253619670867920e-01 -1.697948575019836426e-02 6.752829253673553467e-02
-2.959025204181671143e-01 3.490065336227416992e-01 -2.043450474739074707e-01 -8.208797574043273926e-01 -1.010154932737350464e-01 2.314200401306152344e-01 1.061749085783958435e-01 -1.827461295761168003e-03
-2.996504306793212891e-01 4.153308570384979248e-01 -7.460987567901611328e-01 -2.099441289901733398e-01 2.354453504085540771e-01 -9.575977176427841187e-02 -2.152453213930130005e-01 -1.613537967205047607e-01
-7.977694869041442871e-01 2.899261713027954102e-01 -4.379611611366271973e-01 2.464239485561847687e-02 -6.458944082260131836e-02 -2.212137728929519653e-01 -1.088582873344421387e-01 1.487684398889541626e-01
2.876556515693664551e-01 3.571207225322723389e-01 -5.216908454895019531e-01 -5.429031848907470703e-01 -2.445982843637466431e-01 -1.204321309924125671e-01 3.810039162635803223e-01 -5.759915336966514587e-02
-5.551236271858215332e-01 3.060719966888427734e-01 6.444980949163436890e-02 -4.796688854694366455e-01 2.972337007522583008e-01 3.015646636486053467e-01 2.810913622379302979e-01 3.249925971031188965e-01
-5.377488732337951660e-01 -1.920372545719146729e-01 -1.410558372735977173e-01 1.249250397086143494e-02 4.681946933269500732e-01 -1.452616304159164429e-01 3.719419538974761963e-01 5.246399044990539551e-01
-8.790407329797744751e-03 2.250342369079589844e-01 -4.651902019977569580e-01 -6.067960262298583984e-01 -9.931251406669616699e-02 1.865850239992141724e-01 5.614734888076782227e-01 6.891904026269912720e-02
-3.428889214992523193e-01 4.642469882965087891e-01 -6.319450736045837402e-01 2.789700031280517578e-01 2.916366755962371826e-01 -3.168361485004425049e-01 -5.740946158766746521e-02 -3.146191313862800598e-02
-4.287259578704833984e-01 5.497058033943176270e-01 -6.018583178520202637e-01 -2.439403235912322998e-01 4.121718555688858032e-02 1.538681518286466599e-02 -2.787726819515228271e-01 1.123723164200782776e-01
-3.798007667064666748e-01 3.619052171707153320e-01 -1.357761323451995850e-01 -2.651165127754211426e-01 1.807297766208648682e-01 -4.644381403923034668e-01 4.283964335918426514e-01 -4.518456459045410156e-01
1.188090482173720375e-05 6.718406677246093750e-01 -5.662818551063537598e-01 -3.458282351493835449e-01 4.496819898486137390e-02 -1.084466874599456787e-01 -1.010180190205574036e-01 -2.904655039310455322e-01
2.565919756889343262e-01 2.961068451404571533e-01 -7.815401554107666016e-01 -2.750048339366912842e-01 3.535006344318389893e-01 -1.209975481033325195e-01 3.574183583259582520e-02 1.384496539831161499e-01
1.984857171773910522e-01 1.437830030918121338e-01 -8.686668276786804199e-01 -3.612727299332618713e-02 2.932567894458770752e-01 -3.054599463939666748e-01 5.247424170374870300e-02 4.453746229410171509e-02
1.671361178159713745e-01 4.054191336035728455e-02 -1.166793182492256165e-01 -2.993793487548828125e-01 5.287433266639709473e-01 -8.190006017684936523e-02 6.039760112762451172e-01 4.648824632167816162e-01
-2.202253937721252441e-01 -2.633810341358184814e-01 -6.137269735336303711e-01 -4.396074414253234863e-01 4.264860451221466064e-01 -3.472899198532104492e-01 -9.535787254571914673e-02 -2.493936382234096527e-02
3.033517599105834961e-01 1.332891136407852173e-01 -7.957603931427001953e-01 -4.107445776462554932e-01 1.712422221899032593e-01 -2.371332347393035889e-01 5.101310089230537415e-02 -1.038089022040367126e-02
-4.216868057847023010e-02 4.200345277786254883e-01 -7.528858780860900879e-01 2.135154157876968384e-01 1.814959198236465454e-01 -2.747700512409210205e-01 3.851657360792160034e-02 3.153475821018218994e-01
-3.458168506622314453e-01 3.300810456275939941e-01 -2.824373729526996613e-02 -2.975328266620635986e-01 2.119074016809463501e-01 -4.705517292022705078e-01 5.102831721305847168e-01 -3.942347466945648193e-01
-6.847548484802246094e-02 5.309369564056396484e-01 1.351403445005416870e-01 -2.779575288295745850e-01 2.348825633525848389e-01 -7.022965550422668457e-01 2.085550576448440552e-01 -1.612711250782012939e-01
1.215899661183357239e-01 1.842242777347564697e-01 -3.293914794921875000e-01 -2.665351331233978271e-01 7.644064426422119141e-01 -7.990255020558834076e-03 8.823394030332565308e-02 4.237586855888366699e-01
-5.991926193237304688e-01 1.806454807519912720e-01 -1.536533087491989136e-01 -4.072811603546142578e-01 -3.809579089283943176e-02 -1.538743525743484497e-01 -2.706993222236633301e-01 5.660753250122070312e-01
-6.934682130813598633e-01 -6.724375486373901367e-02 -2.400899864733219147e-02 -2.892817258834838867e-01 4.518443644046783447e-01 -4.406649172306060791e-01 1.626068055629730225e-01 -7.436295598745346069e-02
-2.521324455738067627e-01 -3.033596873283386230e-01 -3.437602818012237549e-01 -4.120835065841674805e-01 -2.773124873638153076e-01 -5.008497238159179688e-01 1.917844265699386597e-01 4.380461871623992920e-01
-1.460841596126556396e-01 1.249069422483444214e-01 -6.160354614257812500e-02 -5.309167504310607910e-01 2.651111483573913574e-01 -6.575292944908142090e-01 2.032299339771270752e-01 -3.653205335140228271e-01
-2.533724308013916016e-01 4.074990153312683105e-01 -3.101003468036651611e-01 -4.467536881566047668e-02 3.754312694072723389e-01 -4.067099690437316895e-01 -5.196633338928222656e-01 3.085079193115234375e-01
-6.612450629472732544e-02 3.929126262664794922e-01 -5.959693789482116699e-01 6.555086374282836914e-02 6.482688784599304199e-01 -2.064934223890304565e-01 -5.050538107752799988e-02 -1.277810037136077881e-01
-5.951992869377136230e-01 5.248113274574279785e-01 -8.178579062223434448e-02 -2.527092397212982178e-01 2.258203029632568359e-01 -2.467059530317783356e-02 -3.978316485881805420e-01 2.998107373714447021e-01
4.291613399982452393e-01 3.424612879753112793e-01 -4.808523654937744141e-01 -5.581653118133544922e-01 -9.020565450191497803e-02 -1.952169239521026611e-01 2.915283739566802979e-01 -1.566454172134399414e-01
-5.188987851142883301e-01 -8.829945325851440430e-02 -4.991678595542907715e-01 -5.955500602722167969e-01 2.309311181306838989e-02 1.019239947199821472e-01 3.287833034992218018e-01 8.858637884259223938e-03
2.570439577102661133e-01 3.365130722522735596e-01 -6.062238812446594238e-01 2.416459918022155762e-01 2.387453317642211914e-01 -4.701489806175231934e-01 2.166352421045303345e-01 2.642291784286499023e-01
5.307484045624732971e-02 4.206420183181762695e-01 -4.991123080253601074e-01 2.671547532081604004e-01 5.095283985137939453e-01 -8.574990928173065186e-02 3.168138265609741211e-01 3.638892173767089844e-01
-4.835424423217773438e-01 -1.871098130941390991e-01 -2.448519021272659302e-01 -2.975081205368041992e-01 2.172406762838363647e-01 -7.546894997358322144e-02 2.288491278886795044e-02 7.275303602218627930e-01
-3.365525305271148682e-01 3.708543777465820312e-01 -8.020210266113281250e-02 -1.459978371858596802e-01 7.471209019422531128e-02 -6.289386153221130371e-01 4.443328976631164551e-01 -3.505344688892364502e-01
-4.180568158626556396e-01 -6.217374932020902634e-03 -2.322497367858886719e-01 -3.046047389507293701e-01 -1.219156235456466675e-01 -2.281025648117065430e-01 2.331727882847189903e-03 7.820270061492919922e-01
1.746998578310012817e-01 1.153577342629432678e-01 -5.831328034400939941e-01 -3.356681466102600098e-01 5.972577929496765137e-01 1.091249883174896240e-01 2.795080840587615967e-01 2.381297796964645386e-01
3.615055680274963379e-01 3.020967841148376465e-01 -1.354894936084747314e-01 -2.675015926361083984e-01 1.626836806535720825e-01 -1.761786043643951416e-01 5.656568408012390137e-01 5.573725104331970215e-01
-1.501518189907073975e-01 1.092802211642265320e-01 -5.451349616050720215e-01 1.657929420471191406e-01 -9.929923713207244873e-02 -3.133334517478942871e-01 3.207553327083587646e-01 6.556910276412963867e-01
2.822518581524491310e-03 -1.111893281340599060e-01 -8.231491446495056152e-01 6.765987724065780640e-02 5.700880661606788635e-02 -5.271670222282409668e-01 1.202918291091918945e-01 9.925521165132522583e-02
-5.008016228675842285e-01 -6.146373972296714783e-02 1.412812341004610062e-02 -4.214838147163391113e-01 1.549709439277648926e-01 -5.588424205780029297e-01 4.350945651531219482e-01 -2.048022001981735229e-01
2.559171319007873535e-01 5.263190865516662598e-01 -6.131147742271423340e-01 -3.849309682846069336e-01 2.516859173774719238e-01 -1.510426402091979980e-01 -1.138770207762718201e-02 -2.170806974172592163e-01
1.074395515024662018e-02 1.838629096746444702e-01 2.579291164875030518e-02 -6.968601346015930176e-01 5.704120993614196777e-01 -2.758119702339172363e-01 -1.908621340990066528e-01 2.047662138938903809e-01
-1.607817113399505615e-01 3.214602470397949219e-01 -7.163357734680175781e-01 -3.417449891567230225e-01 3.646343946456909180e-01 7.543363422155380249e-02 -2.006386071443557739e-01 2.489610016345977783e-01
-7.448325157165527344e-01 2.265167385339736938e-01 -5.852986872196197510e-02 -1.796581745147705078e-01 5.491881817579269409e-02 -6.902963668107986450e-02 -2.101734839379787445e-02 5.915987491607666016e-01
-4.798525199294090271e-02 2.826455235481262207e-01 -7.087621688842773438e-01 -9.670555591583251953e-02 4.537114500999450684e-01 -3.398281931877136230e-01 -1.112509518861770630e-01 -2.690706849098205566e-01
-8.272627592086791992e-01 2.621449828147888184e-01 1.091467365622520447e-01 -4.122693836688995361e-01 2.153454571962356567e-01 -2.778510330244898796e-03 1.189542636275291443e-01 -6.712435930967330933e-02
-5.791458487510681152e-01 1.962148100137710571e-01 -4.582146406173706055e-01 -5.141120553016662598e-01 6.635984033346176147e-02 3.368333578109741211e-01 1.187146306037902832e-01 1.409417837858200073e-01
1.886063218116760254e-01 1.462600287050008774e-02 3.785210102796554565e-02 -6.646786928176879883e-01 4.107597172260284424e-01 -5.573393702507019043e-01 6.567183881998062134e-02 1.931830644607543945e-01
-3.844628632068634033e-01 1.605758517980575562e-01 -3.207566440105438232e-01 -4.371383190155029297e-01 6.234093382954597473e-02 -1.377067267894744873e-01 -3.842020034790039062e-01 6.016379594802856445e-01
-1.643593162298202515e-01 2.751965224742889404e-01 -6.159824728965759277e-01 -1.155036613345146179e-01 -6.463310867547988892e-02 -5.905224680900573730e-01 -3.358648717403411865e-01 1.969207972288131714e-01
3.370932936668395996e-01 4.525727331638336182e-01 -6.866303086280822754e-01 8.560383319854736328e-02 2.327468097209930420e-01 -2.739232480525970459e-01 9.143867343664169312e-02 2.553252875804901123e-01
-7.917198538780212402e-01 -6.242967210710048676e-03 -1.424648016691207886e-01 -8.472532033920288086e-03 4.484598338603973389e-01 -1.429879665374755859e-01 3.375715911388397217e-01 1.313633769750595093e-01
2.852961607277393341e-02 3.843261599540710449e-01 -7.552603483200073242e-01 -1.413614749908447266e-01 4.192220568656921387e-01 -2.193493694067001343e-01 -4.820375517010688782e-02 -1.867977231740951538e-01
-6.189763545989990234e-02 6.256017088890075684e-01 -6.727815866470336914e-01 -2.597268223762512207e-01 -2.649284303188323975e-01 -7.762186229228973389e-02 -5.675122886896133423e-02 -7.256148755550384521e-02
-2.825060188770294189e-01 3.838032186031341553e-01 -3.506988883018493652e-01 2.598772048950195312e-01 4.653201401233673096e-01 -4.255795180797576904e-01 -3.426160216331481934e-01 2.594861090183258057e-01
1.083886250853538513e-01 -3.757986426353454590e-02 -2.239122539758682251e-01 -4.413360357284545898e-01 6.217843294143676758e-01 -5.490020513534545898e-01 -1.587002277374267578e-01 1.694715321063995361e-01
-6.217168569564819336e-01 -8.674051612615585327e-02 -4.570389688014984131e-01 -5.679373741149902344e-01 5.186546593904495239e-02 1.714206933975219727e-01 8.894003927707672119e-02 1.857998669147491455e-01
-7.806230783462524414e-01 8.336763828992843628e-03 -3.837211802601814270e-02 4.006361588835716248e-02 3.439706265926361084e-01 -4.606475234031677246e-01 1.876822412014007568e-01 1.474591940641403198e-01
3.071905374526977539e-01 3.039032816886901855e-01 -5.508894920349121094e-01 -5.504974126815795898e-01 -2.360045611858367920e-01 -5.986996367573738098e-02 3.601691126823425293e-01 1.332135200500488281e-01
8.551597595214843750e-02 2.354605942964553833e-01 -4.423022866249084473e-01 -6.146361827850341797e-01 6.879450380802154541e-02 2.241941094398498535e-01 5.421537160873413086e-01 1.221057474613189697e-01
3.085094131529331207e-02 4.146150052547454834e-01 3.568433970212936401e-02 -3.834910392761230469e-01 1.674969792366027832e-01 -7.250095605850219727e-01 2.664815485477447510e-01 -2.325881570577621460e-01
-2.687183022499084473e-01 3.766549825668334961e-01 -3.749047517776489258e-01 2.666054069995880127e-01 4.392501711845397949e-01 -4.461555778980255127e-01 -3.710252642631530762e-01 2.112678885459899902e-01
-1.922140270471572876e-01 5.352647602558135986e-02 1.026630252599716187e-01 -5.771175026893615723e-01 5.608138442039489746e-01 -5.271657705307006836e-01 1.213391497731208801e-01 -9.718602895736694336e-02
-1.765796691179275513e-01 1.668020733632147312e-03 3.021847903728485107e-01 -6.486188173294067383e-01 2.340470701456069946e-01 -5.532731413841247559e-01 1.826565563678741455e-01 2.500845789909362793e-01
-3.356206119060516357e-01 -6.233215704560279846e-02 -1.859365552663803101e-01 -1.091241911053657532e-01 2.502771914005279541e-01 -1.401813775300979614e-01 8.035739064216613770e-01 3.301096856594085693e-01
-1.969085484743118286e-01 2.680610418319702148e-01 -4.874702095985412598e-01 -1.142642423510551453e-01 5.473660826683044434e-01 2.967141568660736084e-01 2.580557465553283691e-01 4.294706583023071289e-01
4.985488206148147583e-02 5.569463968276977539e-01 -3.602469861507415771e-01 -5.530957579612731934e-01 -2.995686829090118408e-01 9.800712764263153076e-02 3.787153661251068115e-01 -9.412835538387298584e-02
-2.651664018630981445e-01 2.628861069679260254e-01 -3.341616392135620117e-01 -2.910265922546386719e-01 1.424765586853027344e-02 -4.699474275112152100e-01 4.867720603942871094e-01 -4.541107416152954102e-01
8.006484061479568481e-02 2.007106840610504150e-01 -4.151061475276947021e-01 -5.995993614196777344e-01 2.122692391276359558e-02 1.734583377838134766e-01 6.178827285766601562e-01 9.568134695291519165e-02
-3.493767976760864258e-01 4.487477838993072510e-01 -3.532904684543609619e-01 3.012163043022155762e-01 5.959349870681762695e-01 -1.002294793725013733e-01 3.236108645796775818e-02 3.078702986240386963e-01
1.517935842275619507e-01 -2.569283545017242432e-01 -4.495720267295837402e-01 -2.459020167589187622e-01 5.819394588470458984e-01 -5.196801424026489258e-01 -6.006960198283195496e-02 1.898280233144760132e-01
-2.655139267444610596e-01 -8.344113826751708984e-02 -4.568518698215484619e-01 3.495622426271438599e-02 5.411994457244873047e-01 6.637075915932655334e-03 5.545920133590698242e-01 3.348002731800079346e-01
-1.797632426023483276e-01 4.381370246410369873e-01 3.407610654830932617e-01 -1.758290380239486694e-01 4.409549534320831299e-01 -3.946166932582855225e-01 1.045544221997261047e-01 5.172927379608154297e-01
-1.882632225751876831e-01 4.216582477092742920e-01 1.883196383714675903e-01 -1.779458224773406982e-01 -2.148575037717819214e-01 -2.775591611862182617e-01 6.242809891700744629e-01 4.546457231044769287e-01
1.856569200754165649e-01 1.687921136617660522e-01 -8.412780165672302246e-01 -8.843291550874710083e-02 2.450343370437622070e-01 -1.402779966592788696e-01 2.497170418500900269e-01 2.817679941654205322e-01
-1.808834075927734375e-01 1.406137198209762573e-01 -5.682432651519775391e-01 -2.959831058979034424e-01 -7.481506094336509705e-03 -2.506797909736633301e-01 -4.762559533119201660e-01 4.972791075706481934e-01
-3.255691826343536377e-01 8.200283348560333252e-02 -7.571318149566650391e-01 -7.014698535203933716e-02 -2.022054195404052734e-01 -5.177628397941589355e-01 8.038753730943426490e-05 -1.207199227064847946e-02
-1.011178940534591675e-01 4.399568736553192139e-01 -1.186793223023414612e-01 -5.743261575698852539e-01 3.840320184826850891e-02 2.539764344692230225e-01 6.212618350982666016e-01 -1.824457012116909027e-02
-2.694935798645019531e-01 3.932348191738128662e-01 -7.548263072967529297e-01 -1.771893948316574097e-01 -3.111068904399871826e-01 -2.581954300403594971e-01 2.483454532921314240e-02 -8.666902035474777222e-02
-2.038872987031936646e-01 1.440982427448034286e-02 -4.646219313144683838e-02 -5.094066262245178223e-01 5.917429551482200623e-02 -6.177383065223693848e-01 5.029767155647277832e-01 -2.418279498815536499e-01
-2.802174687385559082e-01 4.838858172297477722e-02 -5.212863087654113770e-01 -7.226894497871398926e-01 2.395476400852203369e-02 1.421342939138412476e-01 3.043629229068756104e-01 -1.081870570778846741e-01
-2.378826886415481567e-01 -1.459397077560424805e-01 -6.623337864875793457e-01 1.164118349552154541e-01 1.834706217050552368e-02 -6.287493109703063965e-01 2.680642008781433105e-01 -4.852693900465965271e-02
-4.937727451324462891e-01 -1.378314197063446045e-01 -4.000225663185119629e-01 -3.348858952522277832e-01 -1.953406184911727905e-01 -1.299909651279449463e-01 4.533776640892028809e-01 4.521255791187286377e-01
-1.955775916576385498e-01 3.411597907543182373e-01 4.946910589933395386e-02 -3.448238670825958252e-01 2.800954878330230713e-01 -6.840013861656188965e-01 2.800257503986358643e-01 -3.150918781757354736e-01
-2.504277825355529785e-01 -2.512693107128143311e-01 -7.480457425117492676e-01 -1.410565823316574097e-01 4.280370771884918213e-01 -8.991413563489913940e-02 3.056862950325012207e-01 9.967898577451705933e-02
2.120513617992401123e-01 2.463411092758178711e-01 -3.715941011905670166e-01 -4.873177409172058105e-01 6.787535548210144043e-01 9.959824383258819580e-02 4.382005333900451660e-02 2.150422334671020508e-01
-6.051372885704040527e-01 -2.100276947021484375e-01 -5.025352239608764648e-01 -3.208248019218444824e-01 -2.620017342269420624e-02 -7.092303037643432617e-02 2.070477455854415894e-01 4.308616816997528076e-01
-4.982326626777648926e-01 -2.635645568370819092e-01 -1.370713114738464355e-01 -1.347149312496185303e-01 3.640158772468566895e-01 -2.267812043428421021e-01 4.106259346008300781e-01 5.411195755004882812e-01
4.717165231704711914e-02 3.598104119300842285e-01 -3.619081079959869385e-01 -2.841295599937438965e-01 -4.592770636081695557e-01 -2.029011845588684082e-01 5.307303071022033691e-01 3.504646122455596924e-01
3.986129462718963623e-01 5.835049748420715332e-01 -3.069118559360504150e-01 -3.214329183101654053e-01 4.409846365451812744e-01 -1.331160217523574829e-01 2.960747182369232178e-01 -5.716679990291595459e-02
-4.284977316856384277e-01 -1.342573314905166626e-01 -2.748872339725494385e-01 -6.744875311851501465e-01 1.933563202619552612e-01 7.461504638195037842e-02 4.630560278892517090e-01 1.024358496069908142e-01
4.152343571186065674e-01 7.509614825248718262e-01 -3.257341682910919189e-01 -3.290712833404541016e-01 7.267606258392333984e-02 -1.040139868855476379e-01 1.762750446796417236e-01 4.553232714533805847e-02
-1.905607432126998901e-01 5.695111155509948730e-01 -6.936147809028625488e-01 -3.786061704158782959e-02 -3.169265687465667725e-01 -2.147675305604934692e-01 3.859120234847068787e-02 9.355250000953674316e-02
2.665024399757385254e-01 1.912165060639381409e-02 -7.449038028717041016e-01 -1.216685101389884949e-01 4.553648233413696289e-01 -2.959294915199279785e-01 1.047244220972061157e-01 2.302766740322113037e-01
2.424586117267608643e-01 1.666876673698425293e-01 -8.212421536445617676e-01 -2.114798687398433685e-02 3.866482079029083252e-01 -2.151575088500976562e-01 1.916902363300323486e-01 7.751338183879852295e-02
-3.875925540924072266e-01 6.453230977058410645e-01 -3.153187036514282227e-01 -2.742590308189392090e-01 -3.490952849388122559e-01 -2.479526102542877197e-01 -1.108782216906547546e-01 2.510857284069061279e-01
6.553736329078674316e-02 3.289869129657745361e-01 2.189841568470001221e-01 -3.471060991287231445e-01 5.315769314765930176e-01 -4.029299914836883545e-01 2.922629415988922119e-01 4.343863129615783691e-01
-5.918558239936828613e-01 1.070728227496147156e-01 -7.018486857414245605e-01 5.822722986340522766e-02 1.148637831211090088e-01 -3.699935972690582275e-02 3.412557244300842285e-01 1.060285270214080811e-01
-5.112987756729125977e-01 -4.437843337655067444e-02 -1.651913523674011230e-01 -4.478723108768463135e-01 1.789753586053848267e-01 6.027100142091512680e-03 2.375699207186698914e-02 6.899951696395874023e-01
2.395659536123275757e-01 4.345416724681854248e-01 -6.199319958686828613e-01 -1.938748210668563843e-01 4.760989546775817871e-01 -4.360704869031906128e-02 2.348713390529155731e-02 3.205545842647552490e-01
-3.100596368312835693e-01 1.529924273490905762e-01 -6.605029702186584473e-01 -2.043690681457519531e-01 -2.923520095646381378e-02 -4.771036803722381592e-01 -2.223038077354431152e-01 3.528793156147003174e-01
-4.456983804702758789e-01 1.672066301107406616e-01 -1.442796140909194946e-01 -4.016430377960205078e-01 -1.235623378306627274e-02 -3.679051101207733154e-01 -3.172292113304138184e-01 5.959194898605346680e-01
-7.367200851440429688e-01 1.927174031734466553e-01 -5.274024605751037598e-01 1.463658083230257034e-02 -1.351283192634582520e-01 -3.424882888793945312e-01 2.072634175419807434e-02 7.581885904073715210e-02
-9.788193553686141968e-02 3.009864129126071930e-02 1.244516521692276001e-01 -5.942284464836120605e-01 1.836852580308914185e-01 -4.469047486782073975e-01 6.224569678306579590e-01 -9.271855233237147331e-04
-3.220472931861877441e-01 5.079454779624938965e-01 -3.779844641685485840e-01 1.591842621564865112e-01 3.131314516067504883e-01 -4.876095354557037354e-01 -3.240849971771240234e-01 1.709370017051696777e-01
2.843113541603088379e-01 5.017276406288146973e-01 -4.272408485412597656e-01 -4.579880833625793457e-01 -2.453005015850067139e-01 3.892587497830390930e-02 4.534379243850708008e-01 8.862908929586410522e-02
-5.806899070739746094e-01 5.726666450500488281e-01 -1.246077045798301697e-01 -1.897511333227157593e-01 -2.198067307472229004e-01 -4.807255864143371582e-01 -5.794864147901535034e-02 2.344418317079544067e-02
-1.459085494279861450e-01 1.787930279970169067e-01 -4.604406356811523438e-01 -4.906989336013793945e-01 -1.551207602024078369e-01 -1.954340189695358276e-02 6.429191827774047852e-01 2.369879484176635742e-01
-1.688042730093002319e-01 5.486442446708679199e-01 -5.363463759422302246e-01 -5.191249027848243713e-02 2.642113901674747467e-02 -2.659843564033508301e-01 -4.513994157314300537e-01 3.239214420318603516e-01
3.001349270343780518e-01 1.440286636352539062e-01 -8.135409951210021973e-01 -2.189178019762039185e-01 2.401063740253448486e-01 -3.273299038410186768e-01 3.827267512679100037e-02 -1.146296411752700806e-01
-5.121856927871704102e-01 -1.886260807514190674e-01 -4.029684662818908691e-01 -5.917966365814208984e-01 1.971321105957031250e-01 1.538324356079101562e-01 2.750951945781707764e-01 2.264431267976760864e-01
-2.906503975391387939e-01 6.004567742347717285e-01 -4.206686615943908691e-01 -3.234767019748687744e-01 -9.298431873321533203e-02 -3.458017706871032715e-01 -3.409481048583984375e-01 1.700119078159332275e-01
-2.969337105751037598e-01 -2.800298035144805908e-01 -4.467226266860961914e-01 -4.703504145145416260e-01 4.925033152103424072e-01 -4.031626284122467041e-01 -1.411603856831789017e-02 -8.558245748281478882e-02
-5.180761218070983887e-01 4.345921277999877930e-01 -3.629442453384399414e-01 -2.893450260162353516e-01 -3.871965408325195312e-01 -3.434239625930786133e-01 1.149524152278900146e-01 -2.149480730295181274e-01
2.043893784284591675e-01 4.692781567573547363e-01 -5.290895700454711914e-01 -2.050643265247344971e-01 2.530345618724822998e-01 -3.867060542106628418e-01 -4.113327860832214355e-01 1.823539137840270996e-01
-4.377506971359252930e-01 -9.971062839031219482e-02 -4.839493930339813232e-01 -1.096593067049980164e-01 3.452684283256530762e-01 -3.676480427384376526e-02 2.023528218269348145e-01 6.250531673431396484e-01
3.597543537616729736e-01 3.548451662063598633e-01 -5.675070285797119141e-01 -6.338499188423156738e-01 -9.439790993928909302e-02 -1.950207725167274475e-02 1.024785339832305908e-01 3.222793340682983398e-02
3.445267975330352783e-01 7.850811816751956940e-03 -6.247963309288024902e-01 -3.480078876018524170e-01 3.209311366081237793e-01 -4.901815056800842285e-01 -1.623137891292572021e-01 -1.180316228419542313e-02
-5.457148551940917969e-01 -1.564417928457260132e-01 -1.671204417943954468e-01 4.141118843108415604e-03 6.012076735496520996e-01 -3.409124016761779785e-01 4.111293852329254150e-01 5.545971915125846863e-02
1.725669056177139282e-01 -2.388728410005569458e-01 -5.159007310867309570e-01 -2.082538604736328125e-01 5.411202907562255859e-01 -4.999909400939941406e-01 1.031922083348035812e-02 2.464324384927749634e-01
1.724573671817779541e-01 3.365402519702911377e-01 7.348140329122543335e-02 -3.458962738513946533e-01 3.928194940090179443e-01 -6.577825546264648438e-01 3.722569048404693604e-01 7.996955513954162598e-02
-5.559301972389221191e-01 4.374231398105621338e-01 -4.257572591304779053e-01 -3.799827098846435547e-01 -3.891912400722503662e-01 -1.318379789590835571e-01 6.030754372477531433e-02 3.818999975919723511e-02
-2.940317988395690918e-01 -2.715829946100711823e-02 -7.165418565273284912e-02 -1.844833642244338989e-01 3.562544286251068115e-02 -2.645938098430633545e-01 1.806941628456115723e-01 8.773311972618103027e-01
-2.101824879646301270e-01 9.898834675550460815e-02 -3.728054463863372803e-01 -8.436485528945922852e-01 9.010097384452819824e-02 2.082969844341278076e-01 2.053069770336151123e-01 -4.050964862108230591e-02
-4.652714431285858154e-01 7.036663293838500977e-01 -4.922983348369598389e-01 -1.576432734727859497e-01 2.134422771632671356e-02 2.891864068806171417e-02 -1.245089620351791382e-01 -6.612671911716461182e-02
-4.677321016788482666e-01 4.690111875534057617e-01 -3.500185012817382812e-01 8.541524410247802734e-02 5.526895523071289062e-01 2.441820353269577026e-01 2.146127372980117798e-01 1.424685716629028320e-01
-3.232493102550506592e-01 -2.574201300740242004e-02 -4.551473259925842285e-02 -4.415868520736694336e-01 -7.562182843685150146e-02 -6.138458251953125000e-01 5.387376546859741211e-01 -1.581551283597946167e-01
8.551915735006332397e-02 -2.330154776573181152e-01 -5.274913907051086426e-01 -5.172106623649597168e-01 4.824873805046081543e-01 -3.980092406272888184e-01 -2.098814956843852997e-02 -3.147246316075325012e-02
-4.122084677219390869e-01 2.418268471956253052e-01 -4.126398265361785889e-01 4.300142452120780945e-02 -2.507301270961761475e-01 -5.295099616050720215e-01 3.230159729719161987e-02 5.051665306091308594e-01
-4.197944700717926025e-02 7.692507505416870117e-01 -3.874193727970123291e-01 -3.760456442832946777e-01 -2.854050695896148682e-01 5.244616046547889709e-02 1.662051379680633545e-01 5.617935582995414734e-02
2.959981858730316162e-01 1.053663790225982666e-01 -7.600172162055969238e-01 -1.298881918191909790e-01 3.819339275360107422e-01 -3.959622681140899658e-01 6.401861459016799927e-02 5.281864665448665619e-03
-3.850786983966827393e-01 5.927500724792480469e-01 -4.187829494476318359e-01 1.896399408578872681e-01 5.122773647308349609e-01 -9.033405780792236328e-02 -1.112458482384681702e-01 7.781556248664855957e-02
-8.990436792373657227e-02 2.218634933233261108e-01 1.368888169527053833e-01 -6.122744679450988770e-01 6.345559954643249512e-01 -3.535044491291046143e-01 -9.659815579652786255e-02 1.100786104798316956e-01
2.484280019998550415e-01 2.314910590648651123e-01 -7.714117169380187988e-01 -2.086462080478668213e-01 2.892006039619445801e-01 -3.069591224193572998e-01 9.081559628248214722e-02 -2.449038922786712646e-01
-3.324886411428451538e-02 4.593840837478637695e-01 -5.249437689781188965e-01 7.645545899868011475e-02 8.612693101167678833e-02 -6.633663177490234375e-01 -2.211337834596633911e-01 -1.003823131322860718e-01
1.064283773303031921e-01 4.314782619476318359e-01 -9.006839245557785034e-02 -6.615483760833740234e-01 5.732554793357849121e-01 -1.048295572400093079e-01 -2.660255879163742065e-02 -1.281494796276092529e-01
-2.235254496335983276e-01 -7.393113523721694946e-02 9.064802527427673340e-02 -6.691423058509826660e-01 7.094838470220565796e-02 -3.977742791175842285e-01 5.702199339866638184e-01 -1.390645280480384827e-02
1.429969519376754761e-01 4.245644807815551758e-01 -5.861713886260986328e-01 -2.464903444051742554e-01 -7.638887502253055573e-03 4.416432604193687439e-02 2.025125175714492798e-01 5.932303667068481445e-01
-4.054583609104156494e-01 1.040325835347175598e-01 -5.108891129493713379e-01 -6.889289021492004395e-01 -4.042487218976020813e-02 2.475290745496749878e-01 9.847005456686019897e-02 1.286426782608032227e-01
2.614108324050903320e-01 5.126252770423889160e-01 -5.752112269401550293e-01 -4.093534052371978760e-01 -2.178970873355865479e-01 -1.506276577711105347e-01 3.001779913902282715e-01 -1.008313372731208801e-01
