# Supplementary material for: Where is your field going? A machine learning approach to study the relative motion of the domains of physics
Source: PLoS One. 2020 Jun 18;15(6):e0233997. doi: 10.1371/journal.pone.0233997 (PMC7302634; doi:10.1371/journal.pone.0233997)
Supplement: S27 Data — (ZIP) [file pone.0233997.s027.zip › 26/Pacs4Run_26_VS_500_embeddings1985-1989ED8.txt]

-3.448820412158966064e-01 -5.217591524124145508e-01 -8.370919525623321533e-02 -5.046345591545104980e-01 -4.694266617298126221e-01 3.297407627105712891e-01 -1.020480394363403320e-01 -8.750095963478088379e-02
3.448188602924346924e-01 -6.021557450294494629e-01 -1.710551530122756958e-01 -2.745332419872283936e-01 3.430031239986419678e-02 4.003712236881256104e-01 -4.603676497936248779e-01 2.011665254831314087e-01
3.231679797172546387e-01 -5.451270937919616699e-01 -9.796541929244995117e-02 -3.495767712593078613e-02 2.114499658346176147e-01 7.290528416633605957e-01 -4.653999209403991699e-02 9.583699703216552734e-02
-1.927736774086952209e-02 -6.968123316764831543e-01 -6.200398877263069153e-02 -6.236972212791442871e-01 -2.214386686682701111e-02 -1.628670543432235718e-01 2.824872732162475586e-01 1.200960502028465271e-01
1.200473830103874207e-01 -6.721932888031005859e-01 -3.503754138946533203e-01 -6.044377088546752930e-01 -1.380096077919006348e-01 6.843148171901702881e-02 1.445753425359725952e-01 -3.170957788825035095e-02
2.314917594194412231e-01 -6.395646929740905762e-01 -4.192676842212677002e-01 -4.171163141727447510e-01 5.812375992536544800e-02 1.793445348739624023e-01 2.758032381534576416e-01 2.756572961807250977e-01
-3.093056380748748779e-02 -6.746377348899841309e-01 -2.989474497735500336e-02 -2.864830791950225830e-01 1.317220330238342285e-01 -2.345111034810543060e-02 5.085434317588806152e-01 4.294459819793701172e-01
-4.300303757190704346e-03 -5.285431072115898132e-02 -2.040926218032836914e-01 -7.176565527915954590e-01 -3.459269702434539795e-01 1.429715305566787720e-01 -2.859275937080383301e-01 4.675921201705932617e-01
3.258877992630004883e-01 -5.421777963638305664e-01 -1.159680355340242386e-02 -2.240770310163497925e-01 -5.205541383475065231e-03 4.289652109146118164e-01 -5.691270828247070312e-01 2.038422226905822754e-01
2.787663340568542480e-01 -5.978405475616455078e-01 2.168964445590972900e-01 -3.337341248989105225e-01 -3.679859340190887451e-01 3.015079200267791748e-01 -3.790535330772399902e-01 1.909219026565551758e-01
-5.210904479026794434e-01 -2.792302668094635010e-01 -3.467148840427398682e-01 -3.277866542339324951e-01 -2.024306207895278931e-01 1.748495697975158691e-01 -4.921141862869262695e-01 3.303224444389343262e-01
2.306750416755676270e-01 -5.541129708290100098e-01 -2.743679583072662354e-01 9.217839688062667847e-02 -6.955374777317047119e-02 2.822043895721435547e-01 -2.107576280832290649e-01 6.535115242004394531e-01
-9.925083070993423462e-02 -7.578232884407043457e-01 -2.366175502538681030e-01 -1.732338219881057739e-01 4.751017093658447266e-01 -7.601086795330047607e-02 -5.422573070973157883e-03 3.135707378387451172e-01
-3.310090303421020508e-01 -3.292815387248992920e-01 -7.071725279092788696e-02 -3.969952166080474854e-01 -3.042427599430084229e-01 -7.894978672266006470e-02 -4.131321609020233154e-01 5.915452837944030762e-01
1.738142520189285278e-01 -4.652300179004669189e-01 1.149100810289382935e-02 -6.490148901939392090e-01 4.106099307537078857e-01 3.284126520156860352e-01 -7.177428901195526123e-02 -2.244778424501419067e-01
3.404813408851623535e-01 -4.666571319103240967e-01 1.172358402982354164e-03 -4.722397029399871826e-01 4.041915535926818848e-01 3.416078686714172363e-01 2.542647421360015869e-01 3.139661848545074463e-01
2.915529906749725342e-01 -5.322409272193908691e-01 -3.742515444755554199e-01 -5.373473167419433594e-01 7.761354092508554459e-03 1.208223849534988403e-01 1.960930526256561279e-01 3.870393633842468262e-01
2.347471714019775391e-01 -7.750027179718017578e-01 -6.176239252090454102e-02 -2.820210456848144531e-01 1.817707531154155731e-02 -4.317478835582733154e-02 1.251822859048843384e-01 4.929999709129333496e-01
-2.006234973669052124e-01 -1.041907072067260742e-01 -1.942375153303146362e-01 -5.246000885963439941e-01 -5.266101360321044922e-01 5.340943932533264160e-01 2.633201777935028076e-01 6.362614035606384277e-02
2.297346144914627075e-01 -6.482243537902832031e-01 2.623167634010314941e-01 -5.003769397735595703e-01 -1.306404266506433487e-02 -5.696160718798637390e-02 1.905019730329513550e-01 4.100410342216491699e-01
-2.416294366121292114e-01 -2.518832385540008545e-01 -2.775540947914123535e-01 -1.391351073980331421e-01 -9.899118542671203613e-02 1.796100735664367676e-01 -5.135831832885742188e-01 6.898901462554931641e-01
7.356338948011398315e-02 -4.596486985683441162e-01 -5.131736993789672852e-01 -6.544740200042724609e-01 2.254550307989120483e-01 1.261275410652160645e-01 1.460189372301101685e-01 5.973482877016067505e-02
8.417432545684278011e-04 -7.083091139793395996e-01 -5.657383203506469727e-01 7.331062108278274536e-02 5.832377448678016663e-02 2.224163264036178589e-01 -1.668389141559600830e-02 3.459975123405456543e-01
-4.953673109412193298e-02 -8.726217746734619141e-01 -4.227288961410522461e-01 2.736946009099483490e-02 7.588692009449005127e-02 1.256896853446960449e-01 -8.126106858253479004e-02 1.687262058258056641e-01
-5.117239430546760559e-02 -1.528679430484771729e-01 3.676760792732238770e-01 -1.668741703033447266e-01 -4.527159333229064941e-01 3.136262595653533936e-01 3.618220686912536621e-01 6.138010621070861816e-01
2.670480012893676758e-01 -4.693196713924407959e-01 -2.792302053421735764e-03 -4.728426039218902588e-01 2.685615234076976776e-02 3.131794035434722900e-01 5.286772847175598145e-01 3.263956308364868164e-01
-7.971239686012268066e-01 -3.769393265247344971e-01 9.339927881956100464e-02 -2.705309092998504639e-01 -2.019491046667098999e-01 1.515429019927978516e-01 -2.305110394954681396e-01 1.539993584156036377e-01
1.027625352144241333e-01 -3.223360478878021240e-01 1.367389559745788574e-01 -4.540716111660003662e-01 -4.806173145771026611e-01 4.138210713863372803e-01 4.681310355663299561e-01 1.981744170188903809e-01
3.701952397823333740e-01 -4.883880615234375000e-01 1.592667773365974426e-02 -4.170541763305664062e-01 2.674663662910461426e-01 3.619283735752105713e-01 3.937908709049224854e-01 3.043730854988098145e-01
4.351804554462432861e-01 -5.044178366661071777e-01 -9.011730551719665527e-02 -4.362913966178894043e-01 2.579768598079681396e-01 5.218123197555541992e-01 -1.261169463396072388e-01 5.443952605128288269e-02
9.085846692323684692e-02 -8.230499625205993652e-01 8.523341268301010132e-02 -6.561977416276931763e-02 2.319280803203582764e-01 3.587221801280975342e-01 3.454390764236450195e-01 -3.102450817823410034e-02
-4.669037163257598877e-01 -1.983879059553146362e-01 3.288791477680206299e-01 -1.708742678165435791e-01 3.541555106639862061e-01 1.066153943538665771e-01 -1.263620108366012573e-01 6.726983785629272461e-01
-4.935626685619354248e-01 9.817738831043243408e-02 6.876195967197418213e-02 -3.814781308174133301e-01 8.587390929460525513e-02 5.197529792785644531e-01 1.818040385842323303e-03 5.647853612899780273e-01
8.015447854995727539e-02 -7.312600612640380859e-01 -1.251600980758666992e-01 -1.173886060714721680e-01 -6.178723275661468506e-02 2.381067872047424316e-01 -6.016058921813964844e-01 8.334702253341674805e-02
1.299142837524414062e-02 -5.337269902229309082e-01 -4.721787273883819580e-01 -6.026398539543151855e-01 1.327592134475708008e-01 1.814699023962020874e-01 2.654817104339599609e-01 -8.833021670579910278e-02
-4.973983466625213623e-01 -3.613136336207389832e-02 -5.881483480334281921e-02 -1.983083039522171021e-01 3.119101822376251221e-01 3.460989892482757568e-01 1.537851989269256592e-01 6.839455962181091309e-01
-5.437902808189392090e-01 -9.405031055212020874e-02 2.237182706594467163e-01 -4.713854193687438965e-01 3.328567445278167725e-01 1.362173557281494141e-01 9.944321960210800171e-02 5.328741669654846191e-01
-5.677527189254760742e-01 -3.262861669063568115e-01 2.247861819341778755e-03 -5.405597686767578125e-01 2.213807553052902222e-01 -2.053814381361007690e-02 -3.807870447635650635e-01 2.907820343971252441e-01
-1.501884758472442627e-01 -1.020752564072608948e-01 -6.052139997482299805e-01 -4.394759535789489746e-01 -2.329096049070358276e-01 2.909659445285797119e-01 2.848429381847381592e-01 4.330788850784301758e-01
2.133544534444808960e-01 -2.922165393829345703e-01 -2.769378721714019775e-01 -4.540799558162689209e-01 -2.623345553874969482e-01 5.595346167683601379e-02 -3.536041378974914551e-01 6.238751411437988281e-01
2.595064342021942139e-01 -3.248700499534606934e-01 2.615091763436794281e-02 -3.314177095890045166e-01 -4.782024025917053223e-01 3.649772107601165771e-01 -2.668870985507965088e-01 5.324279665946960449e-01
1.493004709482192993e-01 -6.960896253585815430e-01 -3.715119659900665283e-01 -2.555833896622061729e-03 -2.633144520223140717e-02 3.295629620552062988e-01 -3.550125360488891602e-01 3.461242318153381348e-01
-3.335004746913909912e-01 -4.755705222487449646e-02 -4.195518493652343750e-01 -4.542628824710845947e-01 -1.445404589176177979e-01 6.730096340179443359e-01 1.520763635635375977e-01 -8.471219241619110107e-02
8.880924433469772339e-02 -8.009203672409057617e-01 -9.110646694898605347e-02 -5.533919930458068848e-01 6.159963551908731461e-03 -1.159058064222335815e-01 1.060639917850494385e-01 1.066531166434288025e-01
1.211944222450256348e-01 -7.346087098121643066e-01 1.576348245143890381e-01 -4.201588630676269531e-01 5.730579048395156860e-02 -9.034145623445510864e-02 3.036551773548126221e-01 3.750034570693969727e-01
2.672368884086608887e-01 -7.264062762260437012e-01 1.112895980477333069e-01 -1.012531593441963196e-01 3.806142807006835938e-01 4.573090970516204834e-01 7.487336546182632446e-02 1.366596370935440063e-01
2.267907410860061646e-01 -6.686933636665344238e-01 6.831867247819900513e-02 -5.380651950836181641e-01 2.407855838537216187e-01 2.840548753738403320e-01 -7.395722717046737671e-02 -2.511951327323913574e-01
-4.806520044803619385e-01 -3.252215087413787842e-01 1.283318698406219482e-01 -5.214855074882507324e-01 1.508837789297103882e-01 1.072386726737022400e-01 -5.831724405288696289e-01 2.079065330326557159e-02
2.023096978664398193e-01 -3.911560773849487305e-01 -5.679486393928527832e-01 -5.009337663650512695e-01 -5.908511113375425339e-03 1.118525192141532898e-01 1.493171751499176025e-01 4.446639418601989746e-01
-4.355055093765258789e-01 -2.124617397785186768e-01 -1.473478972911834717e-02 -8.916777372360229492e-02 -3.078894019126892090e-01 4.696001708507537842e-01 -5.430321097373962402e-01 3.831747770309448242e-01
-3.819453716278076172e-02 -5.301047563552856445e-01 -5.043856501579284668e-01 -3.021726906299591064e-01 3.020704090595245361e-01 3.351061940193176270e-01 4.096086919307708740e-01 2.224704623222351074e-02
-7.584683895111083984e-01 -5.264693498611450195e-01 -7.131356745958328247e-02 -1.604001522064208984e-01 -2.218828499317169189e-01 5.414899438619613647e-03 -1.003522127866744995e-01 2.396036237478256226e-01
-6.327630877494812012e-01 -3.812981843948364258e-01 -1.649707704782485962e-01 -1.516572237014770508e-01 3.356920182704925537e-01 2.611874639987945557e-01 -4.327333867549896240e-01 1.893175691366195679e-01
1.077220737934112549e-01 -7.370544672012329102e-01 4.559588059782981873e-02 -3.976002633571624756e-01 -1.320500969886779785e-01 -1.864686459302902222e-01 1.354636400938034058e-01 4.630588293075561523e-01
-3.954371213912963867e-01 1.420821845531463623e-01 1.716183423995971680e-01 -7.154875397682189941e-01 1.935432404279708862e-01 4.169529676437377930e-01 -1.566918492317199707e-01 2.149557173252105713e-01
1.700930297374725342e-01 -5.330517292022705078e-01 9.571190178394317627e-02 -5.319391489028930664e-01 7.641545962542295456e-03 2.188728749752044678e-01 5.436303019523620605e-01 2.265096753835678101e-01
8.037766814231872559e-02 -6.285105943679809570e-01 1.214204430580139160e-01 -3.546687662601470947e-01 -9.137221425771713257e-02 1.931528449058532715e-01 6.006530523300170898e-01 2.270242422819137573e-01
7.034490257501602173e-02 -6.469801664352416992e-01 1.778405904769897461e-01 -2.403552085161209106e-01 4.703030362725257874e-02 2.381408959627151489e-01 6.199867129325866699e-01 2.091985344886779785e-01
4.769942257553339005e-03 -6.926265358924865723e-01 -3.621621727943420410e-01 -2.084278613328933716e-01 -6.510581076145172119e-02 1.627732664346694946e-01 5.159916281700134277e-01 2.205921709537506104e-01
-6.634881496429443359e-01 -4.202902317047119141e-01 -2.583095729351043701e-01 -4.130433499813079834e-01 1.434242427349090576e-01 1.163790225982666016e-01 -3.254079222679138184e-01 7.619856297969818115e-02
1.620664447546005249e-01 -6.350628733634948730e-01 -4.728190004825592041e-01 -3.809560835361480713e-01 1.241436824202537537e-01 1.687847524881362915e-01 3.007482588291168213e-01 2.596053779125213623e-01
1.628555059432983398e-01 -3.624936640262603760e-01 -2.159593105316162109e-01 -6.873505711555480957e-01 7.028459012508392334e-02 4.580732882022857666e-01 -1.687340140342712402e-01 -2.823913097381591797e-01
6.903150677680969238e-02 -8.734130263328552246e-01 3.534527719020843506e-01 -1.367844641208648682e-01 1.928664296865463257e-01 2.194408178329467773e-01 -5.971558392047882080e-03 -5.795039609074592590e-02
-8.601714968681335449e-01 -2.820375859737396240e-01 4.661360010504722595e-02 -1.620196551084518433e-01 -2.046391516923904419e-01 2.962057590484619141e-01 -1.538631506264209747e-02 1.492804437875747681e-01
3.284192085266113281e-01 -7.392814755439758301e-01 -5.653300136327743530e-02 -2.845334112644195557e-01 -1.082345023751258850e-01 6.484895944595336914e-02 1.055127978324890137e-01 4.841437935829162598e-01
-2.649140655994415283e-01 -1.861593425273895264e-01 -2.318155467510223389e-01 -3.609715104103088379e-01 -5.204792022705078125e-01 4.798055291175842285e-01 4.095267057418823242e-01 2.056756764650344849e-01
1.507892310619354248e-01 -3.666962087154388428e-01 1.741625368595123291e-01 -7.002838850021362305e-01 2.071806490421295166e-01 2.236162722110748291e-01 4.661674797534942627e-01 1.087490320205688477e-01
-5.781077742576599121e-01 -1.232451573014259338e-02 1.475801467895507812e-01 -1.763115674257278442e-01 1.748368740081787109e-01 4.744355678558349609e-01 2.397997379302978516e-01 5.473689436912536621e-01
-2.416536677628755569e-03 -8.045966029167175293e-01 -3.692741990089416504e-01 -5.313812941312789917e-02 9.172394126653671265e-02 4.352259635925292969e-02 2.037135511636734009e-01 4.020256400108337402e-01
-4.484995603561401367e-01 -2.170101851224899292e-01 -2.885401248931884766e-01 -6.425502300262451172e-01 3.918390572071075439e-01 3.096118569374084473e-02 -2.065990865230560303e-01 2.417618334293365479e-01
-4.644435644149780273e-01 -1.868663728237152100e-01 -3.327044546604156494e-01 -2.788586914539337158e-01 -2.267810553312301636e-01 5.746471285820007324e-01 4.154109358787536621e-01 8.187592774629592896e-02
1.715467125177383423e-01 -5.213152170181274414e-01 1.349278539419174194e-01 2.515935711562633514e-02 -2.385049313306808472e-01 5.456669926643371582e-01 -4.386238157749176025e-01 3.646036386489868164e-01
2.227224856615066528e-01 -3.083720505237579346e-01 -2.325656861066818237e-01 -5.404633283615112305e-01 2.040257751941680908e-01 5.954644680023193359e-01 -2.692458629608154297e-01 -2.010377347469329834e-01
2.085299789905548096e-01 -6.200292706489562988e-01 -2.395749241113662720e-01 -1.981966346502304077e-01 3.695266544818878174e-01 5.719478130340576172e-01 8.538062125444412231e-02 -6.660936772823333740e-02
-1.950365006923675537e-01 -3.846046626567840576e-01 2.987270951271057129e-01 -1.894113048911094666e-02 -4.564155340194702148e-01 7.044383883476257324e-01 1.080444082617759705e-01 -9.067086875438690186e-02
2.956018149852752686e-01 -2.617259621620178223e-01 3.290352597832679749e-02 -4.325303435325622559e-01 1.285535097122192383e-01 -5.098889023065567017e-02 -2.740407288074493408e-01 7.494863271713256836e-01
-2.348885238170623779e-01 -3.568192720413208008e-01 -1.389822810888290405e-01 -2.917441911995410919e-02 -5.610198378562927246e-01 6.789997816085815430e-01 1.463502049446105957e-01 -1.173285674303770065e-02
2.215142250061035156e-01 -5.806903839111328125e-01 4.831109344959259033e-01 -2.410119632259011269e-03 -2.122606039047241211e-01 3.235011994838714600e-01 -1.547473520040512085e-01 4.546138644218444824e-01
2.936954498291015625e-01 -2.347057908773422241e-01 3.148039877414703369e-01 -2.272332757711410522e-01 3.608442246913909912e-01 7.519428133964538574e-01 -7.642240822315216064e-02 8.032927662134170532e-02
2.744322419166564941e-01 -4.787250459194183350e-01 5.941687896847724915e-02 -4.337292015552520752e-01 9.460427612066268921e-02 4.392327740788459778e-02 3.664238750934600830e-01 5.989259481430053711e-01
-4.524651169776916504e-02 -7.076174616813659668e-01 5.509122833609580994e-02 -2.294934242963790894e-01 3.533344268798828125e-01 3.702553510665893555e-01 3.895131051540374756e-01 -1.669528931379318237e-01
2.140560597181320190e-01 -6.556575298309326172e-01 -2.002363353967666626e-01 -2.158003300428390503e-01 3.572244942188262939e-01 5.394850969314575195e-01 7.375890016555786133e-02 -1.163409128785133362e-01
1.820913702249526978e-01 -7.365504503250122070e-01 -1.823741644620895386e-01 -4.514714479446411133e-01 3.141258656978607178e-01 2.631745636463165283e-01 -1.908311247825622559e-02 -1.376565992832183838e-01
-5.777330994606018066e-01 -5.590509176254272461e-01 1.783373393118381500e-02 -1.938213035464286804e-02 -2.729871571063995361e-01 1.227642372250556946e-01 -4.088223278522491455e-01 3.102644979953765869e-01
-3.870792090892791748e-01 -2.458918988704681396e-01 -3.238525092601776123e-01 -2.045251727104187012e-01 -4.040599465370178223e-01 4.427521824836730957e-01 4.825838208198547363e-01 2.254215776920318604e-01
1.608480117283761501e-03 -5.977966189384460449e-01 -4.145514965057373047e-01 -3.348860442638397217e-01 2.952431440353393555e-01 -9.537589550018310547e-02 -2.617902755737304688e-01 4.402677118778228760e-01
1.109886318445205688e-01 -8.079146146774291992e-01 -2.226543053984642029e-02 1.198153570294380188e-02 4.186854884028434753e-02 2.260331809520721436e-01 4.341143667697906494e-01 3.049870133399963379e-01
1.245937775820493698e-02 -6.074296236038208008e-01 -2.468779310584068298e-02 -2.248410582542419434e-01 5.361821055412292480e-01 -1.616306044161319733e-02 -7.557391375303268433e-02 5.350208878517150879e-01
2.475432008504867554e-01 -3.903048932552337646e-01 4.771319776773452759e-02 5.178619921207427979e-02 1.570060551166534424e-01 8.202493190765380859e-01 -1.854755878448486328e-01 2.226320356130599976e-01
8.083691447973251343e-02 -7.492510676383972168e-01 -2.398376315832138062e-01 1.054126843810081482e-01 2.168992906808853149e-01 2.895434200763702393e-01 2.205191105604171753e-01 4.288881719112396240e-01
2.891009449958801270e-01 -3.370272219181060791e-01 2.885168492794036865e-01 -5.087531805038452148e-01 -2.636025846004486084e-01 2.269919812679290771e-01 -4.307018220424652100e-01 3.927415311336517334e-01
2.153457403182983398e-01 -3.591266870498657227e-01 -1.377326399087905884e-01 -3.197053372859954834e-01 5.826557800173759460e-02 6.619400978088378906e-01 -5.003707408905029297e-01 -1.074335277080535889e-01
4.006087779998779297e-01 -5.678146481513977051e-01 2.038734704256057739e-01 -1.948295384645462036e-01 2.897941172122955322e-01 5.346027612686157227e-01 6.203798204660415649e-02 2.528769373893737793e-01
-6.163551807403564453e-01 -4.212760925292968750e-01 -4.005900323390960693e-01 -3.405115008354187012e-01 1.836615055799484253e-01 -1.276706461794674397e-03 -2.372137755155563354e-01 2.760594785213470459e-01
8.270608633756637573e-02 -5.497444868087768555e-01 -1.026259511709213257e-01 -3.306488096714019775e-01 5.100697875022888184e-01 -1.076237764209508896e-02 -2.216139733791351318e-01 5.115469694137573242e-01
-3.979570269584655762e-01 -1.705914437770843506e-01 4.215032458305358887e-01 -3.736065924167633057e-01 -2.642586529254913330e-01 3.734286427497863770e-01 -4.698636829853057861e-01 2.553988099098205566e-01
-4.278289377689361572e-01 -4.712739214301109314e-02 -1.338130678050220013e-03 -4.752491414546966553e-02 4.784664213657379150e-01 6.106328368186950684e-01 8.219341933727264404e-02 4.515776932239532471e-01
1.570299416780471802e-01 -3.609377741813659668e-01 9.573089331388473511e-02 -2.696655094623565674e-01 -3.423762619495391846e-01 7.318558692932128906e-01 -3.283274769783020020e-01 -5.048032104969024658e-02
1.545582413673400879e-01 -6.693631410598754883e-01 -2.555211186408996582e-01 -4.395737051963806152e-01 -1.110122501850128174e-01 2.375075779855251312e-02 3.611648976802825928e-01 3.552755117416381836e-01
-5.613237619400024414e-01 -8.460102230310440063e-02 -8.814839273691177368e-02 -5.565197467803955078e-01 1.711023896932601929e-01 1.438284665346145630e-01 -1.397756189107894897e-01 5.392346978187561035e-01
-4.519916772842407227e-01 -6.171703711152076721e-02 -1.148281767964363098e-01 -5.764256715774536133e-01 -5.845605209469795227e-02 4.343059062957763672e-01 4.957518577575683594e-01 -9.291761368513107300e-02
9.711536578834056854e-03 -7.324671149253845215e-01 -4.075523912906646729e-01 1.240347549319267273e-01 2.154674530029296875e-01 3.277940154075622559e-01 2.741375267505645752e-01 2.299730777740478516e-01
-2.166143506765365601e-01 -6.426841765642166138e-02 3.800170868635177612e-02 -5.983882546424865723e-01 -4.063755273818969727e-01 2.383757382631301880e-01 -4.755374193191528320e-01 3.759461641311645508e-01
-6.650800108909606934e-01 -1.534395515918731689e-01 -6.160923838615417480e-02 -3.255413472652435303e-01 2.397445589303970337e-01 1.298261135816574097e-01 1.101191416382789612e-01 5.812861323356628418e-01
-1.356942504644393921e-01 -2.933735549449920654e-01 3.878999352455139160e-01 -4.552279710769653320e-01 -5.128906965255737305e-01 4.008444547653198242e-01 3.372251689434051514e-01 1.913646794855594635e-02
-3.416118323802947998e-01 -3.024714887142181396e-01 2.884704172611236572e-01 -3.271858394145965576e-01 -4.622682332992553711e-01 1.822505891323089600e-01 -3.773959875106811523e-01 4.606644511222839355e-01
3.129395842552185059e-01 -5.059579014778137207e-01 -1.190047487616539001e-01 -1.121876612305641174e-01 3.895907104015350342e-01 5.456644296646118164e-01 2.682721018791198730e-01 3.127726912498474121e-01
-4.618461132049560547e-01 -2.063348591327667236e-01 9.900277853012084961e-02 -4.566859602928161621e-01 -2.573239207267761230e-01 2.487240433692932129e-01 -5.314403772354125977e-01 3.394886553287506104e-01
-5.591098070144653320e-01 -1.931215226650238037e-01 9.439951926469802856e-02 -5.219067931175231934e-01 2.571107447147369385e-01 -6.092110648751258850e-02 2.002834826707839966e-01 5.087941288948059082e-01
-2.740214392542839050e-02 6.277430802583694458e-02 -3.600430488586425781e-01 -5.000066161155700684e-01 -2.355544120073318481e-01 2.904952764511108398e-01 8.682128787040710449e-02 6.842949986457824707e-01
2.595596015453338623e-01 -5.920759439468383789e-01 -1.811528503894805908e-01 1.536320243030786514e-02 3.825304806232452393e-01 6.110321879386901855e-01 4.591212794184684753e-02 1.649991720914840698e-01
-4.593883454799652100e-01 1.565294340252876282e-02 -1.869930773973464966e-01 -7.027552127838134766e-01 3.046491146087646484e-01 2.303806990385055542e-01 -3.479721769690513611e-02 3.358400762081146240e-01
-7.010250687599182129e-01 -1.268836110830307007e-01 -1.664844341576099396e-02 -5.795765295624732971e-02 -6.100489757955074310e-03 3.323174118995666504e-01 1.504177302122116089e-01 5.964313745498657227e-01
-1.317941583693027496e-02 1.864517480134963989e-02 -5.674497485160827637e-01 -3.152690827846527100e-01 -2.326854467391967773e-01 4.369525611400604248e-01 5.057072639465332031e-02 5.748543143272399902e-01
-6.550569534301757812e-01 -3.194085657596588135e-01 -3.382873721420764923e-03 -5.007067322731018066e-01 6.172980740666389465e-02 5.294090509414672852e-02 -4.031311869621276855e-01 2.214320003986358643e-01
3.164604604244232178e-01 -4.421568214893341064e-01 3.784497380256652832e-01 -2.934250235557556152e-01 1.806717365980148315e-01 6.144458651542663574e-01 -2.538349032402038574e-01 -2.023706398904323578e-02
-6.548357605934143066e-01 -2.544209957122802734e-01 -1.751272529363632202e-01 -5.442167520523071289e-01 1.981848925352096558e-01 6.131031364202499390e-02 -2.810510694980621338e-01 2.399845272302627563e-01
-6.017372608184814453e-01 -5.826034545898437500e-01 -2.500645518302917480e-01 -2.338183373212814331e-01 1.299234777688980103e-01 -1.296344846487045288e-01 -1.453745514154434204e-01 3.556168973445892334e-01
-3.075401782989501953e-01 -2.302821129560470581e-01 9.127323329448699951e-02 -1.764732450246810913e-01 -4.339275062084197998e-01 7.653107047080993652e-01 1.297170221805572510e-01 -1.486465036869049072e-01
-4.956594407558441162e-01 -2.016916573047637939e-01 7.192391902208328247e-02 1.291815191507339478e-01 -2.525312602519989014e-01 5.800836086273193359e-01 -3.768771886825561523e-01 3.866211771965026855e-01
1.310697495937347412e-01 -2.477693110704421997e-01 -4.765929877758026123e-01 -1.763129085302352905e-01 1.964063048362731934e-01 5.696859955787658691e-01 -4.632334411144256592e-01 2.924058139324188232e-01
4.365291595458984375e-01 -4.375369548797607422e-01 -2.601143345236778259e-02 -4.002195894718170166e-01 2.596240639686584473e-01 5.915508866310119629e-01 -1.711816489696502686e-01 1.025238409638404846e-01
2.513439059257507324e-01 -4.950736165046691895e-01 1.288361698389053345e-01 -2.309261560440063477e-01 5.205133557319641113e-01 4.346027672290802002e-01 2.792250216007232666e-01 2.898662090301513672e-01
7.694533467292785645e-02 -1.291743516921997070e-01 3.081975579261779785e-01 -3.149443864822387695e-01 -2.678799927234649658e-01 7.900840640068054199e-01 -2.879202961921691895e-01 6.578070670366287231e-02
2.782998979091644287e-01 -2.637692093849182129e-01 2.812147438526153564e-01 -4.902471303939819336e-01 -3.281270265579223633e-01 5.375687479972839355e-01 -2.840645611286163330e-01 2.370880246162414551e-01
-5.945431590080261230e-01 -8.926543407142162323e-03 9.375891834497451782e-02 -6.909586787223815918e-01 2.104553878307342529e-01 2.349457591772079468e-01 5.222430080175399780e-02 2.408437579870223999e-01
1.392186582088470459e-01 -6.400522589683532715e-01 -3.019522130489349365e-01 -4.826629161834716797e-01 1.916956305503845215e-01 3.724335432052612305e-01 -6.541009247303009033e-02 -2.589985430240631104e-01
-4.113543778657913208e-02 5.413589626550674438e-02 -1.077275648713111877e-01 -5.197945237159729004e-01 -1.787503957748413086e-01 6.782919168472290039e-01 4.388054609298706055e-01 1.703047305345535278e-01
-5.694422125816345215e-01 -1.551082432270050049e-01 -6.331806778907775879e-01 -3.636387586593627930e-01 -4.897876083850860596e-02 2.476919591426849365e-01 1.612193286418914795e-01 1.696589440107345581e-01
-5.420991182327270508e-01 -1.368395611643791199e-02 -6.545154843479394913e-03 -3.734592199325561523e-01 4.751541614532470703e-01 4.603212177753448486e-01 8.266150951385498047e-02 3.491800427436828613e-01
-6.124055981636047363e-01 -2.366435676813125610e-01 -2.593868374824523926e-01 -4.870780408382415771e-01 -4.574528932571411133e-01 1.045251861214637756e-01 -1.066409125924110413e-01 1.813054978847503662e-01
2.135002315044403076e-01 -1.884380728006362915e-01 1.368038505315780640e-01 -3.891596496105194092e-01 -4.367725253105163574e-01 3.794041275978088379e-01 -2.755083739757537842e-01 5.814857482910156250e-01
-3.331686854362487793e-01 -4.725602865219116211e-01 1.129501760005950928e-01 -1.871251612901687622e-01 -5.385321974754333496e-01 5.188689231872558594e-01 1.337049156427383423e-01 -2.019721269607543945e-01
-4.340169131755828857e-01 6.674744188785552979e-02 1.469330936670303345e-01 -4.464700818061828613e-01 4.013396799564361572e-01 4.468938410282135010e-01 8.533897250890731812e-02 4.670960903167724609e-01
-1.546562016010284424e-01 -8.411280065774917603e-02 -1.793234199285507202e-01 -1.716911494731903076e-01 -5.157856941223144531e-01 5.370768308639526367e-01 2.997702658176422119e-01 5.128579735755920410e-01
-7.633888721466064453e-01 -5.401404500007629395e-01 -1.438789963722229004e-01 1.700665615499019623e-02 -1.178043633699417114e-01 1.027859300374984741e-01 -7.518800348043441772e-02 2.727621197700500488e-01
-4.938575997948646545e-02 -7.607570290565490723e-01 -4.713003635406494141e-01 6.160484626889228821e-02 2.464613020420074463e-01 2.585498690605163574e-01 -4.281888529658317566e-02 2.519246935844421387e-01
2.552985548973083496e-01 -4.720202982425689697e-01 -5.461644381284713745e-02 -3.625691235065460205e-01 1.101999878883361816e-01 4.381546676158905029e-01 5.656036138534545898e-01 2.314072400331497192e-01
-2.942208349704742432e-01 -3.150187432765960693e-02 -5.032725334167480469e-01 -2.663200795650482178e-01 -3.030220568180084229e-01 5.044006109237670898e-01 1.294669955968856812e-01 4.745821058750152588e-01
7.789921015501022339e-02 -2.854797430336475372e-02 -1.323802322149276733e-01 -3.703723847866058350e-01 -3.966015204787254333e-02 8.011756539344787598e-01 3.935118913650512695e-01 2.002735286951065063e-01
-6.225108504295349121e-01 -2.221644818782806396e-01 3.013257384300231934e-01 2.307933382689952850e-02 -2.507076561450958252e-01 4.754340350627899170e-01 -2.213119715452194214e-01 3.659543097019195557e-01
2.605297267436981201e-01 -6.003621220588684082e-01 -2.419987767934799194e-01 -8.041045069694519043e-02 4.428002536296844482e-01 3.258131146430969238e-01 4.205435886979103088e-02 4.501838982105255127e-01
1.148085296154022217e-01 -4.167023897171020508e-01 2.681298740208148956e-02 6.445467472076416016e-02 2.289107590913772583e-01 8.529152274131774902e-01 -1.676429063081741333e-01 1.833259314298629761e-02
1.860337406396865845e-01 -1.873005032539367676e-01 -5.512232184410095215e-01 -3.948275446891784668e-01 1.288397610187530518e-02 6.137154102325439453e-01 2.651831805706024170e-01 1.530995517969131470e-01
-5.932787060737609863e-01 -8.243007957935333252e-02 3.210121393203735352e-01 -4.368434846401214600e-01 2.726425826549530029e-01 2.074105292558670044e-01 2.092394083738327026e-01 4.315207004547119141e-01
1.562396734952926636e-01 -5.353083610534667969e-01 -1.681070327758789062e-01 -8.000369668006896973e-01 2.340639382600784302e-02 1.105596646666526794e-01 2.279223687946796417e-02 -8.616425096988677979e-02
-2.782954275608062744e-01 -4.613628983497619629e-01 -7.532498240470886230e-02 -3.020258247852325439e-02 -5.581272840499877930e-01 6.057308912277221680e-01 -3.528035059571266174e-02 -1.531310528516769409e-01
2.496226429939270020e-01 -6.531835794448852539e-01 -6.560905277729034424e-02 -4.317524433135986328e-01 4.179205000400543213e-01 3.593603074550628662e-01 1.278778910636901855e-01 -1.322581805288791656e-02
-1.721315234899520874e-01 -1.301335450261831284e-02 -4.267933070659637451e-01 -4.304473698139190674e-01 -2.922828495502471924e-01 4.455837011337280273e-01 3.649823367595672607e-01 4.307874143123626709e-01
4.088563099503517151e-02 -6.325193047523498535e-01 1.789323687553405762e-01 -6.315844058990478516e-01 9.188871085643768311e-02 -2.559477984905242920e-01 9.346884489059448242e-02 2.909342646598815918e-01
-6.108064055442810059e-01 -5.584270954132080078e-01 -2.456904500722885132e-01 -1.414970606565475464e-01 2.633843719959259033e-01 2.724304795265197754e-02 -3.240543901920318604e-01 2.440593093633651733e-01
-3.671968579292297363e-01 -2.294391207396984100e-02 6.230156868696212769e-02 3.007527627050876617e-02 4.323617517948150635e-01 6.243432164192199707e-01 5.664642155170440674e-02 5.290597081184387207e-01
2.196192890405654907e-01 -3.082446753978729248e-01 1.526594907045364380e-01 -6.266380548477172852e-01 -1.753917783498764038e-01 5.792050957679748535e-01 -2.511392235755920410e-01 -1.070535928010940552e-01
-7.003289461135864258e-01 -2.853252887725830078e-01 -3.122106492519378662e-01 -2.430690526962280273e-01 3.384961187839508057e-01 1.932541280984878540e-01 -1.993200629949569702e-01 2.826930880546569824e-01
-7.165541052818298340e-01 -5.534884333610534668e-01 -2.387388944625854492e-01 -1.703162193298339844e-01 6.323322653770446777e-02 3.497844189405441284e-02 -2.077292650938034058e-01 2.140647172927856445e-01
-5.183325409889221191e-01 -3.159362673759460449e-01 -2.265398055315017700e-01 -5.905101895332336426e-01 1.237714290618896484e-02 1.594186574220657349e-02 -3.999408185482025146e-01 2.667084038257598877e-01
-6.148182153701782227e-01 -5.503224954009056091e-02 7.205236703157424927e-02 -2.885273098945617676e-01 3.865171968936920166e-01 4.424152374267578125e-01 1.146085560321807861e-01 4.150525033473968506e-01
2.159161418676376343e-01 -1.709733456373214722e-01 -3.396559357643127441e-01 -4.430281817913055420e-01 -2.604944705963134766e-01 3.256230652332305908e-01 -4.286675453186035156e-01 5.048410892486572266e-01
-4.738713502883911133e-01 -2.201046608388423920e-02 -3.515128791332244873e-01 -5.160928964614868164e-01 2.657897770404815674e-01 1.746160238981246948e-01 -3.481329977512359619e-02 5.316967368125915527e-01
-6.258759498596191406e-01 -1.648005396127700806e-01 1.172132715582847595e-01 -4.442861676216125488e-01 1.774741709232330322e-01 5.922821536660194397e-02 3.486869931221008301e-01 4.619560837745666504e-01
5.692646279931068420e-02 -6.493400931358337402e-01 -2.516125142574310303e-01 -2.456070035696029663e-01 4.897430241107940674e-01 1.488709729164838791e-02 -6.089788675308227539e-02 4.557486772537231445e-01
1.255387514829635620e-01 -5.021653175354003906e-01 1.120057702064514160e-01 -3.958629071712493896e-01 2.627478539943695068e-01 -1.656690388917922974e-01 -3.617742061614990234e-01 5.791841745376586914e-01
2.894226275384426117e-02 -1.558253020048141479e-01 -5.174505710601806641e-01 -2.895095050334930420e-01 3.931648731231689453e-01 5.955340862274169922e-01 -3.315963745117187500e-01 6.414225697517395020e-02
-3.121566176414489746e-01 -2.684517800807952881e-01 -7.369945943355560303e-02 -6.069450080394744873e-02 -5.074487924575805664e-01 7.261183261871337891e-01 1.907211393117904663e-01 -1.580996997654438019e-02
4.271882474422454834e-01 -4.604935348033905029e-01 2.917219102382659912e-01 -1.331621110439300537e-01 2.787040472030639648e-01 5.355322360992431641e-01 1.416554749011993408e-01 3.436352908611297607e-01
-4.364603161811828613e-01 -2.155115902423858643e-01 2.149407863616943359e-01 -4.065693914890289307e-01 -4.780651926994323730e-01 3.516027033329010010e-01 -4.005239009857177734e-01 1.974053978919982910e-01
-6.033673882484436035e-01 -3.974978625774383545e-02 9.202737361192703247e-02 -2.428970932960510254e-01 4.070159792900085449e-01 4.663710296154022217e-01 6.669529527425765991e-02 4.234235882759094238e-01
-3.642623722553253174e-01 1.067617461085319519e-01 -1.562860310077667236e-01 -7.376317977905273438e-01 -1.259223818778991699e-01 5.084975361824035645e-01 7.666808366775512695e-02 8.417119085788726807e-02
2.393705099821090698e-01 -6.295580863952636719e-01 3.016470372676849365e-01 -3.359309136867523193e-01 -1.559983193874359131e-01 4.824654161930084229e-01 -1.838414967060089111e-01 -2.271827757358551025e-01
-1.552023142576217651e-01 -3.445222377777099609e-01 -9.916973114013671875e-02 -3.763538300991058350e-01 -5.192844867706298828e-01 1.644510775804519653e-01 -4.720244705677032471e-01 4.315465688705444336e-01
-4.240776300430297852e-01 -2.568835951387882233e-02 5.191595479846000671e-02 -3.232729136943817139e-01 3.044000267982482910e-01 4.208884239196777344e-01 -4.989323914051055908e-01 4.399518966674804688e-01
-4.172381162643432617e-01 1.634109765291213989e-02 -2.039649933576583862e-01 -5.450167059898376465e-01 -2.047237604856491089e-01 6.161116361618041992e-01 2.558052837848663330e-01 -7.659175433218479156e-03
-2.314597927033901215e-02 1.394088752567768097e-02 -3.183136582374572754e-01 -4.030340015888214111e-01 7.101244479417800903e-02 7.052854299545288086e-01 4.311077296733856201e-01 2.172228991985321045e-01
2.016966044902801514e-01 -5.998135805130004883e-01 4.112340211868286133e-01 -4.526256024837493896e-01 -1.449370235204696655e-01 -1.230813637375831604e-01 -1.313781589269638062e-01 4.149013161659240723e-01
5.316351056098937988e-01 -3.852415084838867188e-01 -3.425501519814133644e-03 -2.578245997428894043e-01 4.455308243632316589e-02 5.449828505516052246e-01 -1.407822519540786743e-01 4.285521209239959717e-01
2.346493005752563477e-01 -8.545113205909729004e-01 9.135685861110687256e-02 -1.645462960004806519e-01 2.738149464130401611e-01 2.926274240016937256e-01 7.919627428054809570e-02 1.115847155451774597e-01
-1.538655627518892288e-02 -2.250161170959472656e-01 -4.337221682071685791e-01 1.258643269538879395e-01 3.813480436801910400e-01 5.952390432357788086e-01 -2.095654308795928955e-01 4.489105343818664551e-01
4.307489395141601562e-01 -6.489681601524353027e-01 1.794627159833908081e-01 -1.240018457174301147e-01 4.796541109681129456e-02 4.805397093296051025e-01 -1.366451829671859741e-01 3.063026964664459229e-01
-6.543198972940444946e-02 -7.103095650672912598e-01 -5.613152980804443359e-01 -2.409235537052154541e-01 1.240406185388565063e-01 5.687504075467586517e-03 1.741989403963088989e-01 2.688795030117034912e-01
-2.505107410252094269e-02 -3.552982211112976074e-01 2.760067582130432129e-01 2.822997570037841797e-01 -2.477830797433853149e-01 6.987367272377014160e-01 -1.271180063486099243e-01 3.891971111297607422e-01
1.708048433065414429e-01 1.385125368833541870e-01 -2.344777882099151611e-01 -5.238949656486511230e-01 -1.385072022676467896e-01 5.942361354827880859e-01 1.481075584888458252e-01 4.774490594863891602e-01
-5.843468904495239258e-01 -4.064308404922485352e-01 4.492042064666748047e-01 1.233288198709487915e-01 -4.478244855999946594e-02 2.710917294025421143e-01 -2.139763534069061279e-01 3.937972187995910645e-01
1.991656981408596039e-02 -8.360975384712219238e-01 -4.794736504554748535e-01 -6.138447672128677368e-02 -1.212937384843826294e-01 2.045759856700897217e-01 4.672554507851600647e-02 9.019020199775695801e-02
-3.841918110847473145e-01 2.750917337834835052e-02 -3.967325389385223389e-02 -1.127195134758949280e-01 4.345346391201019287e-01 6.022860407829284668e-01 1.440593153238296509e-01 5.148186683654785156e-01
-2.599247992038726807e-01 8.839406818151473999e-02 3.346664085984230042e-02 -8.626147508621215820e-01 -1.351366341114044189e-01 1.361760348081588745e-01 -5.505861341953277588e-02 3.735828101634979248e-01
6.218717899173498154e-03 -2.967180013656616211e-01 4.116409420967102051e-01 -5.225149393081665039e-01 -4.199937880039215088e-01 3.168196380138397217e-01 3.705425858497619629e-01 2.353261262178421021e-01
2.236062102019786835e-02 -5.471867918968200684e-01 -4.870314300060272217e-01 -3.024309277534484863e-01 1.375851631164550781e-01 -6.934847682714462280e-02 -2.527526915073394775e-01 5.327284336090087891e-01
1.037904769182205200e-01 6.710942834615707397e-02 -8.675924688577651978e-02 -4.538473784923553467e-01 6.267806142568588257e-02 7.601917982101440430e-01 3.854259550571441650e-01 2.021043151617050171e-01
1.553360074758529663e-01 -8.038617372512817383e-01 -3.461409211158752441e-01 3.428560122847557068e-02 -1.870852857828140259e-01 2.947801649570465088e-01 -1.469416022300720215e-01 2.553430199623107910e-01
2.760643661022186279e-01 -6.697922348976135254e-01 -2.396717295050621033e-02 -2.626095116138458252e-01 2.337880283594131470e-01 5.234181284904479980e-01 -2.280655056238174438e-01 -1.580865085124969482e-01
-3.327477872371673584e-01 -5.003547668457031250e-01 3.334528803825378418e-01 -2.637169957160949707e-01 -5.419105887413024902e-01 3.257953226566314697e-01 1.479316055774688721e-01 -1.910324394702911377e-01
-1.407821327447891235e-01 -3.092714548110961914e-01 2.952867448329925537e-01 -3.626454770565032959e-01 -5.910180211067199707e-01 4.088888466358184814e-01 3.652426004409790039e-01 1.262176483869552612e-01
-7.299464344978332520e-01 -5.597872734069824219e-01 -3.509920462965965271e-02 4.240775480866432190e-02 -1.340027153491973877e-01 5.617443099617958069e-02 -3.581345453858375549e-02 3.583170473575592041e-01
-5.712037682533264160e-01 -2.516669780015945435e-02 -7.149746641516685486e-03 -9.910953044891357422e-02 3.758113384246826172e-01 5.823715329170227051e-01 6.910160928964614868e-02 4.219636619091033936e-01
3.357379510998725891e-02 -7.647147178649902344e-01 2.811163961887359619e-01 -3.951314687728881836e-01 -1.303258240222930908e-01 -7.970297336578369141e-02 3.183653652667999268e-01 2.328839898109436035e-01
-3.489539772272109985e-02 -4.239215850830078125e-01 -1.794658303260803223e-01 -6.406669020652770996e-01 4.922003746032714844e-01 2.707317471504211426e-01 1.513992063701152802e-02 -2.462209016084671021e-01
-3.421526551246643066e-01 4.970579594373703003e-02 4.386115074157714844e-01 -3.888909816741943359e-01 3.110260665416717529e-01 5.100945234298706055e-01 -1.751154810190200806e-01 3.863234519958496094e-01
-5.619140267372131348e-01 -1.922989450395107269e-02 -2.583172023296356201e-01 -3.912819623947143555e-01 -2.742843329906463623e-01 3.682354092597961426e-01 3.676519393920898438e-01 3.435933887958526611e-01
1.707994192838668823e-01 -5.741144418716430664e-01 4.584349691867828369e-01 -1.577951461076736450e-01 -3.096949756145477295e-01 4.433201551437377930e-01 3.255382478237152100e-01 8.797549456357955933e-02
-1.491396687924861908e-02 -1.091306060552597046e-01 -2.232895642518997192e-01 -5.264556407928466797e-01 -3.814753293991088867e-01 1.290342062711715698e-01 -3.951429426670074463e-01 5.852718949317932129e-01
1.683669239282608032e-01 4.644336178898811340e-03 1.790608838200569153e-02 -5.437141656875610352e-01 -4.028223454952239990e-01 3.841208517551422119e-01 -2.639088928699493408e-01 5.442633032798767090e-01
-7.740158438682556152e-01 -3.175821900367736816e-01 -5.011086538434028625e-02 -4.883981347084045410e-01 5.210290104150772095e-02 -1.697347732260823250e-03 -7.089375704526901245e-02 2.263928651809692383e-01
1.778444349765777588e-01 -5.487304925918579102e-01 -1.901707500219345093e-01 -7.217117547988891602e-01 -5.457727238535881042e-02 6.925658881664276123e-02 2.824339568614959717e-01 1.506296545267105103e-01
-3.309711515903472900e-01 -1.498266160488128662e-01 -1.635955423116683960e-01 -1.947638839483261108e-01 -4.402226209640502930e-01 7.720423936843872070e-01 4.915332794189453125e-02 -1.051292493939399719e-01
1.907421350479125977e-01 -5.272591114044189453e-01 6.193889304995536804e-02 -1.774044781923294067e-01 -3.262540102005004883e-01 4.450791180133819580e-01 -5.071701407432556152e-01 2.975701093673706055e-01
-5.005245208740234375e-01 -8.076009154319763184e-02 -1.298256218433380127e-02 -7.673001885414123535e-01 -4.943427816033363342e-02 1.142191002145409584e-03 -2.838327884674072266e-01 2.665127217769622803e-01
1.823179721832275391e-01 -7.109299898147583008e-01 4.009640216827392578e-01 1.105859293602406979e-03 1.095804870128631592e-01 5.008837580680847168e-01 -1.940492987632751465e-01 -4.207791294902563095e-03
3.324166834354400635e-01 -3.118029832839965820e-01 -1.515848338603973389e-01 -1.755297183990478516e-02 2.796594798564910889e-01 7.474793195724487305e-01 9.909652173519134521e-02 3.496240377426147461e-01
-7.357017397880554199e-01 -4.786798655986785889e-01 2.053882181644439697e-02 -1.918648928403854370e-01 -5.875420942902565002e-02 1.799172013998031616e-01 -3.472889065742492676e-01 1.895857602357864380e-01
1.213319972157478333e-01 -8.422324061393737793e-02 -3.502259552478790283e-01 -5.654472112655639648e-01 -2.192668989300727844e-02 5.992801785469055176e-01 3.624478280544281006e-01 2.116848826408386230e-01
3.158255815505981445e-01 -4.616583585739135742e-01 3.683388233184814453e-01 -2.804636657238006592e-01 2.560014426708221436e-01 6.116014719009399414e-01 1.819965392351150513e-01 8.757966570556163788e-03
-3.168925046920776367e-01 -2.604325115680694580e-02 1.127822324633598328e-02 -5.855985879898071289e-01 -4.569426178932189941e-01 3.824480772018432617e-01 3.708683848381042480e-01 2.514787018299102783e-01
-4.980639815330505371e-01 -4.436865150928497314e-01 3.398477733135223389e-01 -3.352920413017272949e-01 -4.912275671958923340e-01 4.665772244334220886e-02 2.693548202514648438e-01 1.054685786366462708e-01
4.580257534980773926e-01 -1.399604529142379761e-01 1.213410869240760803e-01 -3.087642490863800049e-01 1.914727091789245605e-01 6.164761781692504883e-01 9.108933061361312866e-02 4.853480160236358643e-01
2.283898741006851196e-01 -6.420754827558994293e-03 -1.314847618341445923e-01 -5.405098795890808105e-01 -2.206960171461105347e-01 2.685991525650024414e-01 -4.327027201652526855e-01 5.746945142745971680e-01
4.410186707973480225e-01 -5.465784072875976562e-01 -6.568725407123565674e-02 -1.221527829766273499e-01 2.518507540225982666e-01 5.279478430747985840e-01 -8.828751742839813232e-02 3.708991408348083496e-01
1.724188625812530518e-01 -6.563522219657897949e-01 -2.130528986454010010e-01 -1.819249540567398071e-01 5.124207139015197754e-01 4.121901690959930420e-01 1.229511797428131104e-01 1.157261729240417480e-01
-2.250820100307464600e-01 -4.156666696071624756e-01 2.678207755088806152e-01 -5.725918412208557129e-01 -5.113902688026428223e-01 8.605503290891647339e-02 -2.746357321739196777e-01 1.806088089942932129e-01
-6.268803775310516357e-02 -7.765603065490722656e-01 3.256015479564666748e-02 8.920419961214065552e-02 -7.607245445251464844e-02 2.557812631130218506e-01 5.382760167121887207e-01 1.518373936414718628e-01
8.713180571794509888e-02 -5.441329479217529297e-01 -2.207770943641662598e-01 -4.311437010765075684e-01 -7.902305573225021362e-02 3.480940163135528564e-01 5.756949186325073242e-01 5.348960682749748230e-02
-6.944597959518432617e-01 -2.487299889326095581e-01 -2.129674255847930908e-01 1.515361964702606201e-01 -3.592374920845031738e-02 5.835263133049011230e-01 -1.150572523474693298e-01 1.803020238876342773e-01
-5.933917164802551270e-01 -7.853610813617706299e-02 -3.570333421230316162e-01 -4.019746184349060059e-01 2.767641246318817139e-01 2.195908278226852417e-01 1.663726419210433960e-01 4.473965466022491455e-01
-4.819362461566925049e-01 1.196268945932388306e-02 2.119191884994506836e-01 -6.732664108276367188e-01 1.810199618339538574e-01 1.716606169939041138e-01 2.033641040325164795e-01 4.071907699108123779e-01
-4.275327175855636597e-02 -4.872429072856903076e-01 5.221223235130310059e-01 -4.239847660064697266e-01 -3.763443529605865479e-01 3.281439840793609619e-01 2.404319494962692261e-01 3.564671427011489868e-02
1.234684959053993225e-01 -4.246724843978881836e-01 3.014703691005706787e-01 -5.864160060882568359e-01 5.269594956189393997e-03 1.204925328493118286e-01 5.199999213218688965e-01 2.910233139991760254e-01
-4.432578980922698975e-01 8.515127748250961304e-02 1.369679421186447144e-01 -6.865487694740295410e-01 2.570538818836212158e-01 4.098126292228698730e-01 -1.599581092596054077e-01 2.157604247331619263e-01
-7.361785769462585449e-01 -3.415773510932922363e-01 -2.147831767797470093e-01 -3.521440625190734863e-01 7.462054491043090820e-02 1.109482422471046448e-01 -2.633436620235443115e-01 2.898298799991607666e-01
-5.455308780074119568e-02 -1.534658819437026978e-01 -4.813334643840789795e-01 -4.102551341056823730e-01 -2.144759334623813629e-02 7.199725508689880371e-01 1.634435206651687622e-01 -1.671733111143112183e-01
-4.382666647434234619e-01 -4.893025755882263184e-01 3.686551749706268311e-01 -4.398812353610992432e-01 -3.013291656970977783e-01 1.507269740104675293e-01 1.986409872770309448e-01 -2.934738397598266602e-01
2.491201758384704590e-01 -4.095754325389862061e-01 1.810639649629592896e-01 -2.854756116867065430e-01 6.301231384277343750e-01 3.683699965476989746e-01 1.243482604622840881e-01 3.281652629375457764e-01
2.828194499015808105e-01 -7.264070510864257812e-01 2.979472577571868896e-01 -2.964054346084594727e-01 -4.986253380775451660e-02 -4.078095033764839172e-02 -9.239223599433898926e-02 4.505902826786041260e-01
-3.042341470718383789e-01 -5.355094671249389648e-01 -4.162986874580383301e-01 -2.755975425243377686e-01 2.695087790489196777e-01 2.036224901676177979e-01 4.983844161033630371e-01 -9.448996931314468384e-02
-6.166169643402099609e-01 -5.349152684211730957e-01 -4.774754866957664490e-02 -1.992586106061935425e-01 4.166029095649719238e-01 1.051186174154281616e-01 -3.180010020732879639e-01 7.702518254518508911e-02
-5.042279362678527832e-01 -3.971329033374786377e-01 7.754191011190414429e-02 -2.340112328529357910e-01 -2.556749582290649414e-01 2.395044714212417603e-01 -5.263837575912475586e-01 3.570065796375274658e-01
-3.243107497692108154e-01 6.649225205183029175e-02 3.075169026851654053e-01 -1.507530957460403442e-01 3.312599062919616699e-01 7.337199449539184570e-01 -8.909782022237777710e-02 3.421864211559295654e-01
2.011653035879135132e-01 -9.767236188054084778e-03 -2.620594501495361328e-01 -5.098549127578735352e-01 -3.155485093593597412e-01 3.428845703601837158e-01 -2.846173942089080811e-01 5.767688155174255371e-01
2.073089182376861572e-01 -2.248422950506210327e-01 -3.841083943843841553e-01 -1.036793217062950134e-01 4.113022983074188232e-01 7.120161652565002441e-01 -8.288217335939407349e-02 2.552919387817382812e-01
-5.631694197654724121e-01 -3.793211579322814941e-01 1.564865559339523315e-01 -7.465613633394241333e-02 -4.037292003631591797e-01 2.221449464559555054e-01 -3.122712969779968262e-01 4.461334049701690674e-01
1.805371195077896118e-01 -3.598483204841613770e-01 2.457018792629241943e-01 -5.721607208251953125e-01 -1.062526553869247437e-01 3.475925028324127197e-01 5.494807958602905273e-01 1.270394027233123779e-01
7.925209403038024902e-02 -6.140961050987243652e-01 -4.262740612030029297e-01 -2.900850474834442139e-01 3.956729471683502197e-01 3.543321043252944946e-02 -8.951491117477416992e-02 4.300239980220794678e-01
3.494193553924560547e-01 -5.269898772239685059e-01 -1.654462218284606934e-01 -2.582344710826873779e-01 3.099096119403839111e-01 6.184750199317932129e-01 1.583287268877029419e-01 5.006919056177139282e-02
-2.433947771787643433e-01 -4.793955087661743164e-01 -4.998813867568969727e-01 -4.685610830783843994e-01 -3.033495247364044189e-01 1.130022630095481873e-01 -4.030795389553532004e-05 3.697535395622253418e-01
3.621865510940551758e-01 -6.555912494659423828e-01 4.257094562053680420e-01 -1.316910535097122192e-01 1.835165172815322876e-01 2.708475291728973389e-01 7.305441796779632568e-02 3.578776717185974121e-01
-2.861218154430389404e-01 -2.678821682929992676e-01 -3.217736631631851196e-02 1.433159857988357544e-01 -3.835709691047668457e-01 7.700138092041015625e-01 2.459272295236587524e-01 1.557898074388504028e-01
8.492749184370040894e-02 -3.771135807037353516e-01 5.698574185371398926e-01 -3.153004944324493408e-01 4.606731235980987549e-02 4.422347545623779297e-01 -4.758973717689514160e-01 -4.742013290524482727e-02
2.064114660024642944e-01 -4.193750619888305664e-01 4.065213799476623535e-01 -3.129461705684661865e-01 6.108960509300231934e-01 2.985814213752746582e-01 9.560222923755645752e-02 2.164235711097717285e-01
-4.501079320907592773e-01 -2.799809575080871582e-01 4.743748009204864502e-01 -2.107229083776473999e-01 -4.473297894001007080e-01 1.963672041893005371e-01 -1.785064637660980225e-01 4.231422245502471924e-01
3.742411732673645020e-01 -3.847691416740417480e-01 -8.406305313110351562e-02 -6.336408108472824097e-02 2.482632398605346680e-01 6.965718269348144531e-01 -2.267240881919860840e-01 3.202562034130096436e-01
-2.474415302276611328e-01 -4.644901026040315628e-03 -2.626378834247589111e-01 -4.459157586097717285e-01 -4.395183622837066650e-01 5.383144021034240723e-01 3.240130245685577393e-01 2.880771458148956299e-01
1.771078705787658691e-01 -5.797885656356811523e-01 7.038573175668716431e-02 -6.394253373146057129e-01 -2.076380848884582520e-01 -1.144587323069572449e-01 1.806048005819320679e-01 3.603145778179168701e-01
-7.513154149055480957e-01 -4.343480467796325684e-01 3.084173202514648438e-01 6.360562890768051147e-02 2.717222273349761963e-02 3.012891113758087158e-01 -8.872000128030776978e-02 2.198074758052825928e-01
-3.920344114303588867e-01 -1.140533853322267532e-02 4.003181755542755127e-01 -5.344021916389465332e-01 4.067851305007934570e-01 3.966625928878784180e-01 -2.374174259603023529e-02 2.774159312248229980e-01
-3.221111893653869629e-01 -4.240947067737579346e-01 1.925208121538162231e-01 -4.787741973996162415e-02 -5.403830409049987793e-01 5.986355543136596680e-01 -4.624107852578163147e-02 -1.565727889537811279e-01
-4.304442405700683594e-01 -9.598854929208755493e-02 1.835388541221618652e-01 6.884200125932693481e-02 4.461601376533508301e-01 6.396590471267700195e-01 1.598839014768600464e-01 3.650931119918823242e-01
4.874569177627563477e-01 -2.549098134040832520e-01 -5.135276168584823608e-02 -5.121952295303344727e-01 2.995390295982360840e-01 3.615739345550537109e-01 6.738698482513427734e-02 4.554396271705627441e-01
1.296322643756866455e-01 -6.072110533714294434e-01 -3.072840273380279541e-01 2.188324779272079468e-01 -3.304738700389862061e-01 3.734032511711120605e-01 5.059240385890007019e-02 4.700814485549926758e-01
-5.733596682548522949e-01 -1.682453751564025879e-01 1.844914555549621582e-01 4.945207387208938599e-02 2.226703613996505737e-01 4.266528785228729248e-01 6.073659658432006836e-02 6.092337965965270996e-01
-7.824377417564392090e-01 -5.480210185050964355e-01 -6.168025732040405273e-02 -4.220518469810485840e-02 7.895466685295104980e-02 1.535142660140991211e-01 -1.688040345907211304e-01 1.535683274269104004e-01
4.227495491504669189e-01 -5.169408917427062988e-01 -2.214993536472320557e-01 -2.237616479396820068e-01 1.022034808993339539e-01 6.206962466239929199e-01 -1.139772757887840271e-01 2.149963378906250000e-01
-2.560207545757293701e-01 -4.251695573329925537e-01 7.803468406200408936e-02 6.391359865665435791e-02 -4.448516964912414551e-01 7.103305459022521973e-01 -1.227173432707786560e-01 -1.612067967653274536e-01
1.219228804111480713e-01 -4.705171287059783936e-01 1.115435436367988586e-01 -5.986036658287048340e-01 -1.475587338209152222e-01 -8.314811438322067261e-02 3.601192235946655273e-01 4.843623638153076172e-01
3.060218691825866699e-01 -4.229423999786376953e-01 4.104213789105415344e-02 -1.997758895158767700e-01 -3.176143169403076172e-01 2.965777516365051270e-01 -4.133745431900024414e-01 5.711039304733276367e-01
3.362611234188079834e-01 -5.269265770912170410e-01 -3.460944164544343948e-03 -4.425564706325531006e-01 2.341494113206863403e-01 5.882011651992797852e-01 -5.780248343944549561e-02 -9.623431414365768433e-02
4.358652234077453613e-02 -7.680959105491638184e-01 -1.229278892278671265e-01 2.517184317111968994e-01 -2.181908637285232544e-01 2.578442692756652832e-01 2.309264093637466431e-01 4.027872681617736816e-01
-3.466427028179168701e-01 -4.086261987686157227e-02 -1.758900135755538940e-01 -5.695092082023620605e-01 -1.681306660175323486e-01 6.047722101211547852e-01 3.378309607505798340e-01 -1.214254572987556458e-01
3.842025697231292725e-01 -2.962793111801147461e-01 8.489312976598739624e-02 -2.404227703809738159e-01 4.444849193096160889e-01 6.100775599479675293e-01 -3.601256385445594788e-02 3.585229516029357910e-01
2.394671738147735596e-01 -6.305835843086242676e-01 -2.643169462680816650e-01 -5.739411115646362305e-01 1.163121983408927917e-01 3.276205360889434814e-01 -1.957021467387676239e-02 -1.565285325050354004e-01
7.159750163555145264e-02 -2.991095483303070068e-01 3.004461526870727539e-01 -1.735371649265289307e-01 -1.410139352083206177e-01 7.776413559913635254e-01 -3.936862647533416748e-01 -7.364998757839202881e-02
-2.075430750846862793e-01 -4.215106368064880371e-02 -1.761160194873809814e-01 -4.336848855018615723e-01 -2.972060441970825195e-01 6.300489306449890137e-01 4.744665026664733887e-01 1.601198315620422363e-01
1.470820605754852295e-01 -6.173461079597473145e-01 3.409567177295684814e-01 4.089575260877609253e-02 4.566067457199096680e-01 2.216057330369949341e-01 8.284872770309448242e-02 4.635343253612518311e-01
-1.484294831752777100e-01 -1.602388620376586914e-01 -4.351343959569931030e-02 -4.511955380439758301e-01 -4.166822433471679688e-01 4.513837695121765137e-01 5.654643177986145020e-01 2.229358404874801636e-01
2.699674963951110840e-01 -7.543029785156250000e-01 1.927836239337921143e-01 -4.597654640674591064e-01 1.915874332189559937e-02 2.316268384456634521e-01 -1.627422422170639038e-01 -1.705622822046279907e-01
3.846091404557228088e-02 -2.111295312643051147e-01 3.348388671875000000e-01 -1.591530293226242065e-01 -1.824849396944046021e-01 8.007983565330505371e-01 -3.758687973022460938e-01 2.534010820090770721e-02
2.050153017044067383e-01 -5.809486508369445801e-01 2.461734563112258911e-01 -7.208701968193054199e-01 1.069435998797416687e-01 -6.961682438850402832e-02 -6.448969990015029907e-02 1.406050771474838257e-01
2.318917959928512573e-02 -3.334245085716247559e-01 -2.305613607168197632e-01 -6.570617556571960449e-01 4.329616427421569824e-01 4.014093577861785889e-01 3.529091179370880127e-02 -2.314539402723312378e-01
2.103077322244644165e-01 -5.382763147354125977e-01 -3.101797103881835938e-01 5.711733922362327576e-02 4.105971753597259521e-01 4.269744753837585449e-01 6.036267057061195374e-02 4.604502022266387939e-01
-1.420822143554687500e-01 -7.926309853792190552e-02 -4.621688425540924072e-01 -4.787311255931854248e-01 -7.045944035053253174e-02 6.556680202484130859e-01 3.043227493762969971e-01 5.717621743679046631e-02
-4.392710328102111816e-01 -4.224706590175628662e-01 3.803831934928894043e-01 -1.519339680671691895e-01 -5.258609652519226074e-01 4.191710948944091797e-01 -1.485179178416728973e-02 -9.126563370227813721e-02
2.740187048912048340e-01 -7.258294224739074707e-01 4.008677899837493896e-01 -1.932657361030578613e-01 3.179999813437461853e-02 3.338256850838661194e-02 2.977230772376060486e-02 4.438771903514862061e-01
3.976120054721832275e-01 -5.756390094757080078e-01 1.419780552387237549e-01 -3.358677029609680176e-01 1.502164155244827271e-01 4.303927421569824219e-01 2.394467592239379883e-01 3.353235423564910889e-01
-8.146460652351379395e-01 -3.399507999420166016e-01 -1.407438963651657104e-01 -5.881112068891525269e-02 1.889985650777816772e-01 3.056848645210266113e-01 -1.582046449184417725e-01 2.081473916769027710e-01
9.542206674814224243e-02 -6.629361510276794434e-01 -2.898741662502288818e-01 4.690888151526451111e-02 -2.032452225685119629e-01 1.806862801313400269e-01 3.403212726116180420e-01 5.247932076454162598e-01
2.485830336809158325e-01 -4.434234201908111572e-01 4.729260206222534180e-01 -3.167982697486877441e-01 4.073206782341003418e-01 4.360396862030029297e-01 1.649542897939682007e-01 1.852331161499023438e-01
3.030794858932495117e-02 -3.196585476398468018e-01 4.329000413417816162e-01 -5.707899332046508789e-01 -2.326983362436294556e-01 3.311080038547515869e-01 4.684773981571197510e-01 2.107262797653675079e-02
-4.942510649561882019e-02 -2.942254841327667236e-01 -3.070958554744720459e-01 -7.395349144935607910e-01 -2.419310039840638638e-04 3.949805796146392822e-01 2.602619230747222900e-01 -2.145294845104217529e-01
2.884262502193450928e-01 -5.194535851478576660e-01 7.907322794198989868e-02 -1.968255490064620972e-01 2.564012706279754639e-01 6.327868103981018066e-01 -3.658210933208465576e-01 -4.471673816442489624e-02
4.837048649787902832e-01 -4.649153947830200195e-01 1.002012565732002258e-02 -3.225576281547546387e-01 2.260753214359283447e-01 6.039302349090576172e-01 5.423503741621971130e-02 1.641830950975418091e-01
-2.443440705537796021e-01 -1.888474375009536743e-01 -4.769543409347534180e-01 1.453178375959396362e-01 3.916032239794731140e-02 7.074579596519470215e-01 -4.703747108578681946e-03 3.923996686935424805e-01
8.945817500352859497e-02 -2.541640400886535645e-01 -2.653240263462066650e-01 -3.110435903072357178e-01 2.101506292819976807e-01 7.160774469375610352e-01 -3.896284699440002441e-01 -2.269636541604995728e-01
-6.187834143638610840e-01 -4.210422635078430176e-01 3.291045725345611572e-01 6.297148764133453369e-02 -2.266302891075611115e-02 3.256341516971588135e-01 -3.273490965366363525e-01 3.374118506908416748e-01
8.541570603847503662e-02 -3.074688613414764404e-01 -3.413179516792297363e-01 7.897654920816421509e-02 2.421395927667617798e-01 3.375604152679443359e-01 -1.355334669351577759e-01 7.645153403282165527e-01
-3.376046717166900635e-01 -4.250855147838592529e-01 1.289882063865661621e-01 -4.508455097675323486e-01 -5.598128437995910645e-01 -2.625994849950075150e-03 1.076765358448028564e-01 4.005425274372100830e-01
-7.643414288759231567e-02 8.580941706895828247e-02 -4.533764421939849854e-01 -2.872560322284698486e-01 -1.841261684894561768e-01 5.987066626548767090e-01 7.633957266807556152e-02 5.482229590415954590e-01
-7.091438174247741699e-01 -2.838045656681060791e-01 9.492590278387069702e-02 -4.277693331241607666e-01 -5.577952042222023010e-02 2.013346850872039795e-01 4.134661853313446045e-01 -9.985654801130294800e-02
1.493010856211185455e-02 -1.238850727677345276e-01 -3.678941726684570312e-01 9.740253537893295288e-02 9.048683941364288330e-02 7.583048343658447266e-01 -4.497567117214202881e-01 2.325965017080307007e-01
-4.431793391704559326e-01 -3.463827371597290039e-01 -2.752245366573333740e-01 -5.126957297325134277e-01 1.751271337270736694e-01 -4.924167320132255554e-02 -3.877619504928588867e-01 4.019353389739990234e-01
-6.568701267242431641e-01 -3.026357293128967285e-01 1.928165322169661522e-03 -1.413479000329971313e-01 2.566298544406890869e-01 5.214858651161193848e-01 2.691811025142669678e-01 -2.160682827234268188e-01
-2.197933197021484375e-01 -5.087010264396667480e-01 -4.579067230224609375e-01 -4.396366178989410400e-01 -9.854912757873535156e-02 2.540264129638671875e-01 4.209710955619812012e-01 -1.962073594331741333e-01
-3.188895881175994873e-01 -3.180161714553833008e-01 2.681869864463806152e-01 -4.444890320301055908e-01 -6.568499207496643066e-01 2.698719501495361328e-01 1.371413767337799072e-01 6.774939596652984619e-02
-4.225664138793945312e-01 -1.916830688714981079e-01 9.821227192878723145e-02 -3.188978433609008789e-01 -3.772634267807006836e-01 3.408752977848052979e-01 -5.039729475975036621e-01 4.010503590106964111e-01
5.404359102249145508e-02 -1.496946811676025391e-01 -4.207004010677337646e-01 -4.081802070140838623e-01 -1.290954798460006714e-01 6.190137863159179688e-01 4.672073721885681152e-01 1.137738227844238281e-01
2.767004072666168213e-01 -1.017199829220771790e-01 3.198614418506622314e-01 -1.885499358177185059e-01 -1.847897171974182129e-01 5.284430980682373047e-01 -3.207288384437561035e-01 5.991337895393371582e-01
1.900168061256408691e-01 -8.010401129722595215e-01 4.554518684744834900e-02 -1.540984809398651123e-01 3.899627029895782471e-01 3.491276204586029053e-01 -1.383010447025299072e-01 -5.761418119072914124e-02
-4.460290372371673584e-01 -2.561611831188201904e-01 3.611849248409271240e-01 -6.451361626386642456e-02 -4.408352971076965332e-01 4.799850285053253174e-01 -2.827936410903930664e-01 3.100474774837493896e-01
-7.085132598876953125e-02 -6.619770526885986328e-01 -2.003613561391830444e-01 -4.165711402893066406e-01 3.834667801856994629e-01 -1.764039695262908936e-01 -2.721716463565826416e-01 3.014099299907684326e-01
-4.100338816642761230e-01 -2.779020369052886963e-01 2.825357317924499512e-01 -9.193737059831619263e-02 -4.549161195755004883e-01 4.896449446678161621e-01 -3.850422203540802002e-01 2.672179341316223145e-01
1.824643611907958984e-01 -4.140535891056060791e-01 -4.907373785972595215e-01 -4.004516899585723877e-01 1.846992410719394684e-02 2.933139204978942871e-01 4.005906879901885986e-01 3.837116956710815430e-01
4.352055862545967102e-02 -4.464718997478485107e-01 1.579510718584060669e-01 -6.963385343551635742e-01 -3.994171619415283203e-01 1.802366822957992554e-01 1.992404162883758545e-01 2.392005473375320435e-01
1.080899238586425781e-01 -6.807262301445007324e-01 -3.111347854137420654e-01 1.994418352842330933e-01 -1.064716372638940811e-02 2.581966817378997803e-01 5.201544240117073059e-02 5.646785497665405273e-01
4.511507451534271240e-01 -4.896092414855957031e-01 2.158662676811218262e-01 -4.000057578086853027e-01 -6.311638746410608292e-03 3.324177861213684082e-01 3.051522374153137207e-01 3.827315866947174072e-01
6.849111616611480713e-02 -7.145587205886840820e-01 -4.577167630195617676e-01 -7.359596341848373413e-02 -5.168621242046356201e-02 1.703464835882186890e-01 2.825049757957458496e-01 3.978635966777801514e-01
-2.127320319414138794e-01 -2.416730970144271851e-01 -5.594906210899353027e-02 -5.676743984222412109e-01 -5.293129086494445801e-01 1.320777386426925659e-01 -2.518134415149688721e-01 4.581788480281829834e-01
-5.055896043777465820e-01 -4.327330589294433594e-01 3.758890330791473389e-01 -3.102785050868988037e-01 -3.359503448009490967e-01 3.292457461357116699e-01 1.446005553007125854e-01 -2.781747579574584961e-01
-5.621515512466430664e-01 -3.033544421195983887e-01 -2.979418635368347168e-01 -3.797417581081390381e-01 -5.975908134132623672e-03 5.019705370068550110e-02 -3.703044354915618896e-01 4.683031141757965088e-01
-5.381214618682861328e-01 -3.744724745047278702e-05 -3.169902861118316650e-01 -5.074418783187866211e-01 2.648561000823974609e-01 2.962535321712493896e-01 -1.171819791197776794e-01 4.252045154571533203e-01
-4.993130266666412354e-02 -4.404433071613311768e-02 -4.918090105056762695e-01 -4.405970573425292969e-01 -1.684000343084335327e-01 7.192273139953613281e-01 1.083750426769256592e-01 4.661932215094566345e-02
7.225433737039566040e-02 -7.303768396377563477e-02 1.255514100193977356e-02 -5.845569968223571777e-01 -1.149226948618888855e-01 7.736862897872924805e-01 1.017657592892646790e-01 -1.594565510749816895e-01
3.700025975704193115e-01 -4.929409027099609375e-01 4.506413936614990234e-01 -3.021046817302703857e-01 1.082511171698570251e-01 4.679948389530181885e-01 2.227490395307540894e-01 2.130914032459259033e-01
-6.500308513641357422e-01 -3.158386051654815674e-01 3.580062389373779297e-01 2.118716835975646973e-01 -4.267839342355728149e-02 4.439501166343688965e-01 -5.935432016849517822e-02 3.197057247161865234e-01
-8.029970526695251465e-01 -4.010136723518371582e-01 -1.330482363700866699e-01 -1.434283703565597534e-01 2.547268271446228027e-01 2.915399670600891113e-01 -1.025906484574079514e-02 7.825263589620590210e-02
-1.204182729125022888e-01 -5.599073767662048340e-01 1.838655620813369751e-01 -2.200955003499984741e-01 -4.841031879186630249e-02 -1.629015952348709106e-01 -3.164843022823333740e-01 6.787574291229248047e-01
3.070006668567657471e-01 -6.377698779106140137e-01 2.584788799285888672e-01 -2.252062112092971802e-01 -5.766518414020538330e-02 5.083134770393371582e-01 -3.449994921684265137e-01 2.717617526650428772e-02
3.056645095348358154e-01 -8.050404191017150879e-01 6.465601921081542969e-02 -1.819700747728347778e-01 2.633193135261535645e-01 3.546042144298553467e-01 3.187464177608489990e-02 1.583939194679260254e-01
2.760297060012817383e-01 -6.512622237205505371e-01 2.826205193996429443e-01 -4.519491195678710938e-01 1.019295901060104370e-01 3.683737516403198242e-01 -8.836939185857772827e-02 -2.482638806104660034e-01
-2.076678536832332611e-02 -1.899416297674179077e-01 -1.136339828372001648e-01 -3.023552000522613525e-01 4.460345953702926636e-02 7.156807184219360352e-01 5.873419046401977539e-01 8.426723652519285679e-04
9.339426457881927490e-02 -1.502537075430154800e-02 2.869512187317013741e-03 -2.263824790716171265e-01 -1.942868679761886597e-01 8.819278478622436523e-01 -3.394808769226074219e-01 9.488510340452194214e-02
-9.782730042934417725e-02 -3.503755033016204834e-01 -2.019883692264556885e-01 2.296261303126811981e-02 -2.241838872432708740e-01 4.365550577640533447e-01 4.820730984210968018e-01 5.942282676696777344e-01
3.891440574079751968e-03 -7.045894861221313477e-01 -1.284541040658950806e-01 1.743891090154647827e-01 2.951016724109649658e-01 1.861779987812042236e-01 2.780061066150665283e-01 5.075350999832153320e-01
1.101831421256065369e-01 -8.507785946130752563e-02 -1.075566858053207397e-01 -6.394047141075134277e-01 -1.049070730805397034e-01 6.627417802810668945e-01 3.313951790332794189e-01 -1.263132970780134201e-02
1.585493534803390503e-01 -3.895564079284667969e-01 -1.759038567543029785e-01 7.118586450815200806e-03 -4.395722746849060059e-01 1.656861901283264160e-01 -2.822326123714447021e-01 7.012733221054077148e-01
-1.759110987186431885e-01 -3.091007769107818604e-01 -2.199219614267349243e-01 -2.315326929092407227e-01 -5.566250681877136230e-01 1.612062603235244751e-01 -9.909617900848388672e-02 6.526102423667907715e-01
3.646717369556427002e-01 -9.017868340015411377e-02 1.677145659923553467e-01 -6.330942511558532715e-01 2.783124446868896484e-01 5.434841513633728027e-01 -1.586834937334060669e-01 1.786969155073165894e-01
-3.933901190757751465e-01 -2.133398875594139099e-02 -2.288060039281845093e-01 -4.859398007392883301e-01 -1.107076629996299744e-01 5.934895873069763184e-01 4.326922595500946045e-01 -6.775415688753128052e-02
-2.590073458850383759e-02 -3.087722659111022949e-01 -2.063266336917877197e-01 3.753476738929748535e-01 1.449670493602752686e-01 6.154844164848327637e-01 -6.900092959403991699e-02 5.620807409286499023e-01
1.365830153226852417e-01 -5.223485827445983887e-01 3.356948792934417725e-01 2.317702621221542358e-01 1.743677854537963867e-01 7.010037302970886230e-01 -3.980064392089843750e-02 1.367260366678237915e-01
4.081804752349853516e-01 -4.159842133522033691e-01 2.069025635719299316e-01 -3.258946835994720459e-01 4.388779699802398682e-01 4.869144558906555176e-01 -2.098586410284042358e-02 2.849385738372802734e-01
-7.470805644989013672e-01 -4.753386080265045166e-01 2.410743385553359985e-01 -1.420366950333118439e-02 2.739636003971099854e-01 2.303147464990615845e-01 -1.105956733226776123e-01 1.314268857240676880e-01
-2.961365878582000732e-01 -5.122041106224060059e-01 -2.739502191543579102e-01 -2.902797795832157135e-02 -7.266248017549514771e-02 5.431588888168334961e-01 4.705660045146942139e-01 -2.287463694810867310e-01
3.536335751414299011e-02 -7.491331100463867188e-01 3.656118810176849365e-01 -7.456407696008682251e-02 5.028450489044189453e-01 1.077404692769050598e-01 -1.801800727844238281e-02 1.831156015396118164e-01
-1.068353205919265747e-01 -6.748113036155700684e-01 1.693513840436935425e-01 -4.387231171131134033e-01 -1.786903478205204010e-02 8.170381188392639160e-02 5.493350028991699219e-01 -5.739643797278404236e-02
1.743714213371276855e-01 -5.304867625236511230e-01 2.325518876314163208e-01 3.715160116553306580e-02 4.741138517856597900e-01 4.525349140167236328e-01 -8.617565035820007324e-02 4.424023032188415527e-01
-2.282998152077198029e-02 6.848057359457015991e-02 -5.031671524047851562e-01 -5.114246010780334473e-01 -1.045275256037712097e-01 6.354402303695678711e-01 9.375649690628051758e-02 2.378156334161758423e-01
1.539883296936750412e-02 -1.818542629480361938e-01 6.039680838584899902e-01 -4.362306892871856689e-01 -3.935352861881256104e-01 3.272382616996765137e-01 2.077100872993469238e-01 3.263719677925109863e-01
-1.676016151905059814e-01 -2.045440822839736938e-01 -2.362323552370071411e-01 1.722763627767562866e-01 -4.335569441318511963e-01 7.823938727378845215e-01 -8.205550909042358398e-02 1.942722052335739136e-01
-6.588336825370788574e-01 -4.820224046707153320e-01 4.063760042190551758e-01 -2.311272546648979187e-02 7.844408601522445679e-02 3.000421524047851562e-01 -2.586663961410522461e-01 6.949604302644729614e-02
-5.981386303901672363e-01 -2.577671967446804047e-02 1.752951182425022125e-02 -6.393679976463317871e-01 2.011591047048568726e-01 2.025083601474761963e-01 -1.126983687281608582e-01 3.718757629394531250e-01
2.927344851195812225e-02 -3.643534779548645020e-01 -2.771503031253814697e-01 -8.230546116828918457e-01 5.155219137668609619e-02 1.901315897703170776e-01 -1.349040865898132324e-01 -2.348438948392868042e-01
6.488922983407974243e-03 -7.447219491004943848e-01 5.919123291969299316e-01 -1.243443563580513000e-01 4.376232624053955078e-02 1.557039320468902588e-01 -2.297144234180450439e-01 2.445024996995925903e-02
3.409932181239128113e-02 -5.807718634605407715e-01 -2.717977464199066162e-01 -4.178702533245086670e-01 1.858360320329666138e-01 4.163529276847839355e-01 -3.016105294227600098e-01 -3.379321396350860596e-01
-1.374553442001342773e-01 -3.806162476539611816e-01 -1.232500448822975159e-01 -8.244499564170837402e-01 -1.080212444067001343e-01 1.939286850392818451e-02 3.490307927131652832e-01 -8.638178557157516479e-02
1.037684679031372070e-01 -2.819256186485290527e-01 4.088801741600036621e-01 4.068859666585922241e-02 -7.546204328536987305e-02 8.211462497711181641e-01 -2.121587097644805908e-01 1.261928826570510864e-01
3.628109395503997803e-01 -4.543136656284332275e-01 5.336059257388114929e-02 -2.244134694337844849e-01 -3.528067097067832947e-02 7.676063179969787598e-01 1.339346766471862793e-01 1.886066608130931854e-02
1.745128184556961060e-01 -4.698520898818969727e-01 1.805026829242706299e-01 -3.901360630989074707e-01 1.111779734492301941e-01 5.461097359657287598e-01 -4.288590550422668457e-01 -2.635913491249084473e-01
3.274147808551788330e-01 -3.256604075431823730e-01 6.979952752590179443e-02 -2.369999438524246216e-01 5.212942361831665039e-01 4.389388561248779297e-01 8.137892931699752808e-02 5.046447515487670898e-01
-4.532462954521179199e-01 -8.457934111356735229e-02 2.205760478973388672e-01 -1.899787783622741699e-01 -4.482200741767883301e-02 5.203201770782470703e-01 -5.953974127769470215e-01 2.746418714523315430e-01
2.088454663753509521e-01 -2.381403893232345581e-01 2.727412879467010498e-01 -5.061695575714111328e-01 3.581172823905944824e-01 5.112374424934387207e-01 -4.735711216926574707e-02 4.209784269332885742e-01
1.549234986305236816e-02 1.077942475676536560e-01 -6.394376605749130249e-02 -5.270666480064392090e-01 -4.313472285866737366e-02 7.119818329811096191e-01 3.876993656158447266e-01 2.171705067157745361e-01
-1.032248213887214661e-01 -4.985089600086212158e-01 -7.377812266349792480e-02 -7.302708029747009277e-01 -2.006782889366149902e-01 -2.933050096035003662e-01 1.206962540745735168e-01 2.474425584077835083e-01
-6.013457179069519043e-01 -1.983852125704288483e-02 3.039492368698120117e-01 -9.688943624496459961e-02 -1.133805066347122192e-01 6.295726895332336426e-01 -8.948070928454399109e-03 3.562586307525634766e-01
-6.005121469497680664e-01 -4.622860550880432129e-01 2.266022562980651855e-01 -3.488290011882781982e-01 -4.623210132122039795e-01 1.454710215330123901e-01 6.570789963006973267e-02 -1.158727183938026428e-01
2.921461500227451324e-02 -1.243407726287841797e-01 -5.526706203818321228e-02 -6.415593624114990234e-02 -1.061407625675201416e-01 6.949186325073242188e-01 5.846346020698547363e-01 3.748866617679595947e-01
8.332455903291702271e-02 -4.717342555522918701e-01 3.005285263061523438e-01 3.274713456630706787e-01 1.856538504362106323e-01 6.487062573432922363e-01 -1.281831711530685425e-01 3.181996941566467285e-01
1.396834701299667358e-01 -3.067122995853424072e-01 4.552795588970184326e-01 -6.952538341283798218e-02 -9.875828027725219727e-02 8.087203502655029297e-01 -1.022873222827911377e-01 -7.639977615326642990e-03
3.516255915164947510e-01 -4.056256413459777832e-01 4.211809039115905762e-01 -4.177219569683074951e-01 3.621818125247955322e-01 3.583784699440002441e-01 1.526308208703994751e-01 2.775519788265228271e-01
-1.706784367561340332e-01 -1.114711910486221313e-01 -2.708860337734222412e-01 -7.789424061775207520e-01 3.407459938898682594e-03 -8.193729817867279053e-02 -3.077235519886016846e-01 4.205864667892456055e-01
1.698716133832931519e-01 -6.173693537712097168e-01 -2.515227496623992920e-01 -9.294506907463073730e-02 -3.635777533054351807e-01 1.733610928058624268e-01 -4.586689174175262451e-01 3.814134001731872559e-01
1.116130873560905457e-01 -2.492922358214855194e-02 -6.327126920223236084e-02 -3.973021805286407471e-01 -1.799703538417816162e-01 7.502014040946960449e-01 4.313091039657592773e-01 2.094034254550933838e-01
1.160276606678962708e-01 -8.180175423622131348e-01 -7.067378610372543335e-02 -2.017589285969734192e-03 -2.531738579273223877e-01 3.828537166118621826e-01 2.630355656147003174e-01 1.803449690341949463e-01
-4.178628027439117432e-01 -2.830437198281288147e-02 2.263000011444091797e-01 -4.259951529093086720e-04 2.025237530469894409e-01 6.003764867782592773e-01 1.094085946679115295e-01 5.999497175216674805e-01
-7.685099542140960693e-02 -4.141726344823837280e-02 -2.733614742755889893e-01 -5.716927647590637207e-01 -2.406925894320011139e-02 6.463298797607421875e-01 4.139746129512786865e-01 -3.350974246859550476e-02
-1.052201446145772934e-02 -3.665017783641815186e-01 6.280771642923355103e-02 -4.796933382749557495e-03 -4.692987501621246338e-01 7.697333097457885742e-01 -2.210586816072463989e-01 -5.639281007461249828e-04
-8.117247223854064941e-01 -3.735013604164123535e-01 -1.450142413377761841e-01 -1.778951585292816162e-01 -1.655279248952865601e-01 2.249279618263244629e-01 -1.462289988994598389e-01 2.225965112447738647e-01
-2.849477529525756836e-01 -2.415042221546173096e-01 8.176317438483238220e-03 -3.681808114051818848e-01 -5.045018792152404785e-01 8.981582522392272949e-02 -3.235527575016021729e-01 5.979808568954467773e-01
3.109562210738658905e-02 -2.227278649806976318e-01 -1.063560768961906433e-01 6.968832761049270630e-02 -6.099494546651840210e-02 5.154356956481933594e-01 5.373800396919250488e-01 6.124423146247863770e-01
-2.993489205837249756e-01 1.842911355197429657e-02 2.314742654561996460e-01 -4.396921098232269287e-01 4.868496358394622803e-01 4.659263789653778076e-01 -4.976546391844749451e-02 4.544827640056610107e-01
-1.356938779354095459e-01 -4.419650435447692871e-01 8.005370199680328369e-02 -5.232644081115722656e-01 -2.588727474212646484e-01 1.412301957607269287e-01 6.435684561729431152e-01 6.998892873525619507e-02
3.299184739589691162e-01 -5.695188641548156738e-01 1.015355587005615234e-01 -1.296640634536743164e-01 -2.888115942478179932e-01 2.713254690170288086e-01 -2.945449650287628174e-01 5.439608693122863770e-01
1.144515164196491241e-02 -6.900147795677185059e-01 -2.917414344847202301e-02 -6.249837279319763184e-01 2.669548094272613525e-01 5.756747722625732422e-02 2.563229575753211975e-02 -2.388658821582794189e-01
-3.181643187999725342e-01 -3.947197459638118744e-03 -1.919989883899688721e-01 -2.573791742324829102e-01 4.336199760437011719e-01 3.955220282077789307e-01 -3.183450996875762939e-01 5.914734005928039551e-01
5.249457806348800659e-02 -6.164284348487854004e-01 3.228324949741363525e-01 -3.500481247901916504e-01 3.022123873233795166e-01 -1.715128570795059204e-01 2.048125565052032471e-01 4.772929549217224121e-01
2.402306497097015381e-01 -3.763209581375122070e-01 -7.194122672080993652e-02 -1.652737110853195190e-01 -5.588693618774414062e-01 2.857953310012817383e-01 -2.653208673000335693e-01 5.511550307273864746e-01
3.202433288097381592e-01 -6.389021873474121094e-01 4.588281214237213135e-01 -2.281245887279510498e-01 -5.483456701040267944e-02 8.710329234600067139e-02 -2.180633693933486938e-01 4.105347096920013428e-01
2.071065157651901245e-01 -3.443557620048522949e-01 1.044475212693214417e-01 -5.518316850066184998e-02 -1.751547008752822876e-01 8.571091890335083008e-01 -1.513404548168182373e-01 1.906627118587493896e-01
-1.725004315376281738e-01 -3.108564913272857666e-01 2.453643530607223511e-01 -3.182011842727661133e-01 -1.181875988841056824e-01 2.616865932941436768e-01 7.562411427497863770e-01 2.404313832521438599e-01
5.807958170771598816e-02 -2.655447423458099365e-01 4.873647391796112061e-01 -5.395275354385375977e-01 -1.803311258554458618e-01 -6.988375633955001831e-02 -1.645699888467788696e-01 5.770720839500427246e-01
1.083187758922576904e-01 -3.264980614185333252e-01 -3.058628141880035400e-01 -4.775809347629547119e-01 4.611127972602844238e-01 5.381278991699218750e-01 -1.686425358057022095e-01 -1.714164912700653076e-01
3.135972619056701660e-01 -6.372991800308227539e-01 3.989716470241546631e-01 -2.852813005447387695e-01 -1.520327180624008179e-01 4.600614011287689209e-01 -1.214809343218803406e-01 7.358359545469284058e-02
3.170398473739624023e-01 -5.640201568603515625e-01 5.096885561943054199e-01 -1.693983674049377441e-01 3.447176143527030945e-02 4.007436335086822510e-01 3.774069249629974365e-02 3.601121604442596436e-01
-5.565642714500427246e-01 -1.312281191349029541e-01 -5.383274331688880920e-02 -4.351728558540344238e-01 -1.146499626338481903e-02 2.565154731273651123e-01 -5.309575200080871582e-01 3.645470142364501953e-01
2.187242507934570312e-01 -3.741115331649780273e-01 -2.737016603350639343e-02 3.697024658322334290e-02 4.385190904140472412e-01 7.237516045570373535e-01 -2.260126769542694092e-01 2.070918977260589600e-01
-4.463906884193420410e-01 -6.652625650167465210e-02 -1.474117189645767212e-01 -2.909480631351470947e-01 4.767774343490600586e-01 3.443575799465179443e-01 4.264355599880218506e-01 4.027188122272491455e-01
-2.852576076984405518e-01 -4.272570610046386719e-01 -1.793975979089736938e-01 -1.324870884418487549e-01 -5.370762348175048828e-01 5.856085419654846191e-01 -2.246665395796298981e-02 -2.333460748195648193e-01
-6.721083074808120728e-02 -2.913040220737457275e-01 4.138232171535491943e-01 -3.745400607585906982e-01 2.958934940397739410e-02 3.550513684749603271e-01 6.677387952804565430e-01 1.621194928884506226e-01
-9.125272929668426514e-02 -1.224432140588760376e-01 5.118923187255859375e-01 -7.002827525138854980e-01 -3.164083659648895264e-01 3.463082611560821533e-01 6.240496784448623657e-02 -1.768655143678188324e-02
-5.465752482414245605e-01 -4.449960589408874512e-01 2.566872537136077881e-01 -4.157231450080871582e-01 -2.908520996570587158e-01 1.878287345170974731e-01 3.103959560394287109e-01 -2.197714596986770630e-01
2.233531922101974487e-01 -2.833840548992156982e-01 2.866222262382507324e-01 -4.350481033325195312e-01 -1.382194180041551590e-02 7.727237939834594727e-01 -1.291822735220193863e-02 3.045828081667423248e-02
3.001239299774169922e-01 -4.158771634101867676e-01 -1.971429735422134399e-01 -3.922464549541473389e-01 -5.918907523155212402e-01 2.333092838525772095e-01 -1.919702887535095215e-01 3.203572928905487061e-01
-7.935548573732376099e-02 -2.199498713016510010e-01 7.214720547199249268e-02 1.986641883850097656e-01 -9.176392853260040283e-02 8.438926339149475098e-01 -3.036849796772003174e-01 2.963986098766326904e-01
-4.032556712627410889e-01 -4.936839342117309570e-01 3.750961124897003174e-01 -1.479447782039642334e-01 -5.858682394027709961e-01 2.565279603004455566e-01 1.468612849712371826e-01 -2.144418656826019287e-02
-1.266528964042663574e-01 -5.477551817893981934e-01 -3.194494545459747314e-01 -2.764657735824584961e-01 -4.221402704715728760e-01 -7.486894726753234863e-02 -3.904974162578582764e-01 4.112736582756042480e-01
3.985547721385955811e-01 -5.534820556640625000e-01 -7.794792205095291138e-02 -3.355035483837127686e-01 3.765156269073486328e-01 4.777540862560272217e-01 5.918795708566904068e-03 2.147678881883621216e-01
1.937519013881683350e-01 -2.214543074369430542e-01 -2.725716121494770050e-02 -3.941072523593902588e-02 -2.698214352130889893e-01 8.134021162986755371e-01 -3.130149841308593750e-01 2.805658280849456787e-01
3.580869138240814209e-01 -3.871978819370269775e-01 4.696111381053924561e-01 -9.376594424247741699e-02 1.352034807205200195e-01 5.950943827629089355e-01 -1.134848967194557190e-01 3.274581730365753174e-01
1.209141910076141357e-01 -2.417857944965362549e-01 1.626887917518615723e-01 7.988592982292175293e-02 -7.273954898118972778e-02 7.984847426414489746e-01 -4.049227535724639893e-01 2.953621447086334229e-01
5.016297101974487305e-02 -3.427604436874389648e-01 1.800737380981445312e-01 -7.375854253768920898e-01 -1.261202543973922729e-01 1.708029583096504211e-02 4.662120640277862549e-01 2.645536065101623535e-01
5.151603370904922485e-02 -2.543057799339294434e-01 3.236534772440791130e-03 -9.611135721206665039e-02 -4.430392980575561523e-01 8.461560606956481934e-01 -1.028626114130020142e-01 -2.413235791027545929e-02
1.232541799545288086e-01 -3.424533903598785400e-01 2.799187898635864258e-01 4.237971454858779907e-02 5.404708981513977051e-01 6.466639041900634766e-01 -1.702713817358016968e-01 2.193359881639480591e-01
-4.042021632194519043e-01 -5.322253704071044922e-02 -1.426877975463867188e-01 -3.747696876525878906e-01 2.326142340898513794e-01 4.913754165172576904e-01 5.734849572181701660e-01 2.202993035316467285e-01
1.135912463068962097e-01 -5.372664332389831543e-01 4.859960675239562988e-01 -2.975121326744556427e-02 -1.185114979743957520e-01 6.025967001914978027e-01 -2.877753674983978271e-01 3.717354312539100647e-02
2.699441313743591309e-01 -2.116864621639251709e-01 2.750827930867671967e-02 -2.472398877143859863e-01 -2.551554739475250244e-01 8.288957476615905762e-01 -2.597177624702453613e-01 2.844027802348136902e-02
-4.635456204414367676e-01 -4.515636861324310303e-01 -3.727447688579559326e-01 -2.079604268074035645e-01 -4.079392254352569580e-01 3.744874596595764160e-01 2.938026487827301025e-01 7.780855894088745117e-02
-7.810768485069274902e-01 -2.299174666404724121e-01 7.057667523622512817e-02 -4.358338117599487305e-01 2.412866801023483276e-02 1.704692840576171875e-01 3.308232128620147705e-01 5.512423813343048096e-02
5.571572855114936829e-02 -6.409842967987060547e-01 3.138363659381866455e-01 7.058409601449966431e-02 2.168624103069305420e-01 4.697528779506683350e-01 -4.632049798965454102e-01 -1.742171123623847961e-02
-2.885987162590026855e-01 -6.206834912300109863e-01 -1.229724958539009094e-01 -5.234206914901733398e-01 7.442776113748550415e-02 9.808892011642456055e-02 5.750928074121475220e-02 -4.731840789318084717e-01
1.850551664829254150e-01 -3.029726445674896240e-01 2.673872709274291992e-01 -4.985389709472656250e-01 -2.837847471237182617e-01 -4.065340757369995117e-02 -3.027259409427642822e-01 6.165188550949096680e-01
2.614153027534484863e-01 -5.852190256118774414e-01 2.717161774635314941e-01 -1.067491546273231506e-01 -3.570081433281302452e-03 6.893861889839172363e-01 4.067340865731239319e-03 1.693312078714370728e-01
3.411322832107543945e-01 -4.513662755489349365e-01 3.468193411827087402e-01 -1.142943836748600006e-02 -7.857324928045272827e-02 7.173274755477905273e-01 -7.405905425548553467e-02 1.823895126581192017e-01
3.436569496989250183e-02 -4.359921813011169434e-01 4.976778328418731689e-01 -1.561283767223358154e-01 -2.819582521915435791e-01 3.044967055320739746e-01 5.072473287582397461e-01 3.273409008979797363e-01
6.811715662479400635e-02 -2.676084041595458984e-01 3.566933274269104004e-01 7.851535081863403320e-02 -4.084061980247497559e-01 6.829141378402709961e-01 2.309425473213195801e-01 3.222564458847045898e-01
-1.419651359319686890e-01 -1.357745081186294556e-01 1.011613979935646057e-01 -1.512518674135208130e-01 -5.367498397827148438e-01 4.677965939044952393e-01 -3.329643607139587402e-01 5.572265982627868652e-01
-2.208957374095916748e-01 -7.740266323089599609e-01 5.524940043687820435e-02 -3.878995478153228760e-01 -2.411267459392547607e-01 3.110644221305847168e-01 -6.927377730607986450e-02 -1.971476823091506958e-01
4.805756732821464539e-02 -4.742259383201599121e-01 1.500371545553207397e-01 2.607127428054809570e-01 2.314596772193908691e-01 7.129434943199157715e-01 -2.981437146663665771e-01 1.776688694953918457e-01
1.134194359183311462e-01 -6.479580998420715332e-01 -3.134515509009361267e-02 -7.057285308837890625e-01 2.494073659181594849e-01 -4.047625511884689331e-02 6.629729270935058594e-02 3.685482079163193703e-03
-3.554003536701202393e-01 -4.130448400974273682e-01 -2.080435492098331451e-02 -9.265738725662231445e-02 -5.117571353912353516e-01 6.143947243690490723e-01 -1.509071588516235352e-01 -1.786538064479827881e-01
-2.165246307849884033e-01 4.283552244305610657e-02 -6.981002688407897949e-01 -2.480855286121368408e-01 -8.165060728788375854e-02 5.328546166419982910e-01 -1.221740841865539551e-01 3.112303316593170166e-01
-4.890022873878479004e-01 -4.561475217342376709e-01 4.398056864738464355e-01 -1.551092118024826050e-01 -4.528104960918426514e-01 9.250370413064956665e-02 -1.718806326389312744e-01 3.036136329174041748e-01
3.560030460357666016e-01 -4.577923715114593506e-01 5.490617826581001282e-02 -5.047791600227355957e-01 -2.016550749540328979e-01 5.247494578361511230e-01 -1.462368816137313843e-01 2.616473436355590820e-01
3.014577627182006836e-01 -3.860740363597869873e-01 -1.609529256820678711e-01 -2.611064910888671875e-01 2.206012159585952759e-01 5.246866941452026367e-01 4.736205339431762695e-01 3.430890738964080811e-01
-1.429122090339660645e-01 2.399683296680450439e-01 -1.795214787125587463e-02 -4.491996169090270996e-01 -2.369855940341949463e-01 6.879032850265502930e-01 -2.961336076259613037e-01 3.206562995910644531e-01
-3.640908300876617432e-01 -2.545718848705291748e-01 -1.430278420448303223e-01 -3.563011288642883301e-01 1.577276852913200855e-03 2.432935982942581177e-01 -7.156617641448974609e-01 2.895817756652832031e-01
5.702344328165054321e-02 -7.362148761749267578e-01 1.441936641931533813e-01 -1.080053076148033142e-01 3.096743822097778320e-01 3.642421588301658630e-02 2.945530414581298828e-01 4.881522655487060547e-01
-5.470890402793884277e-01 -2.373050004243850708e-01 2.535123825073242188e-01 -5.004432797431945801e-02 -9.780166298151016235e-02 5.495740175247192383e-01 -4.626717865467071533e-01 2.279147058725357056e-01
2.353285700082778931e-01 -6.065824627876281738e-01 2.445754855871200562e-01 -5.512460321187973022e-02 -1.550040114670991898e-02 7.154356837272644043e-01 4.025686159729957581e-02 1.063724607229232788e-02
8.062776178121566772e-02 -6.706459522247314453e-01 2.041182518005371094e-01 -2.078284621238708496e-01 -4.557600617408752441e-01 2.961172163486480713e-02 -3.271647691726684570e-01 3.784776926040649414e-01
3.294219449162483215e-02 -4.586217701435089111e-01 -3.988557308912277222e-02 -1.026718132197856903e-02 -4.583970010280609131e-01 7.317910790443420410e-01 -2.029294371604919434e-01 -7.640204858034849167e-03
-8.914919942617416382e-02 -5.168888568878173828e-01 -1.806816309690475464e-01 -1.797364652156829834e-01 5.916363000869750977e-01 1.280269920825958252e-01 1.270998865365982056e-01 5.266389846801757812e-01
7.362241297960281372e-02 -4.660352766513824463e-01 4.933256208896636963e-01 -4.698801338672637939e-01 3.754800260066986084e-01 2.597962617874145508e-01 2.642872035503387451e-01 1.868324130773544312e-01
1.059622615575790405e-01 -6.396380662918090820e-01 3.867222964763641357e-01 -3.352873921394348145e-01 3.268391191959381104e-01 1.893859803676605225e-01 3.781996667385101318e-01 1.787105053663253784e-01
9.857963770627975464e-02 -6.235794425010681152e-01 1.984891593456268311e-01 2.953637950122356415e-02 -4.599215388298034668e-01 5.872349739074707031e-01 -3.006902523338794708e-02 6.231728941202163696e-02
-7.003630995750427246e-01 -1.162513419985771179e-01 -1.014382857829332352e-02 -1.347845643758773804e-01 -1.605713516473770142e-01 4.271150827407836914e-01 3.663331270217895508e-01 3.678273558616638184e-01
-1.446502655744552612e-01 -3.186678290367126465e-01 -7.094417214393615723e-01 -3.379743099212646484e-01 -1.582907438278198242e-01 3.168862164020538330e-01 1.300017982721328735e-01 3.429575264453887939e-01
3.650285303592681885e-01 -6.131564974784851074e-01 1.013192459940910339e-01 -6.172506213188171387e-01 1.548773646354675293e-01 2.185433655977249146e-01 1.263795495033264160e-01 1.086708009243011475e-01
6.395535916090011597e-02 -5.836657285690307617e-01 -3.063749074935913086e-01 2.736689150333404541e-01 7.504630833864212036e-02 5.157731771469116211e-01 2.913604974746704102e-01 3.604703247547149658e-01
-3.913109302520751953e-01 -2.258647978305816650e-01 2.527412213385105133e-02 1.788412593305110931e-02 -4.883749485015869141e-01 7.403270602226257324e-01 2.754311636090278625e-02 8.688703179359436035e-02
9.875795245170593262e-02 -2.516874969005584717e-01 3.370757102966308594e-01 -4.515722692012786865e-01 -3.888959884643554688e-01 5.368411540985107422e-01 3.920636773109436035e-01 1.273199021816253662e-01
-1.423347294330596924e-01 -1.331554651260375977e-01 4.486829042434692383e-01 -3.562054038047790527e-01 -1.886769831180572510e-01 6.125623583793640137e-01 3.726841509342193604e-01 2.899769842624664307e-01
-6.411487609148025513e-02 -5.798401832580566406e-01 -1.554110348224639893e-01 -1.477713137865066528e-01 4.334487020969390869e-01 -1.161150261759757996e-01 -1.447693537920713425e-02 6.419622302055358887e-01
-5.471447110176086426e-01 -3.733419477939605713e-01 2.311762273311614990e-01 -2.506909668445587158e-01 -4.580563306808471680e-01 2.403328716754913330e-01 -3.773104548454284668e-01 1.871401369571685791e-01
2.803116440773010254e-01 -4.176709353923797607e-01 4.587145447731018066e-01 -2.619307041168212891e-01 2.744438946247100830e-01 5.806286334991455078e-01 -1.822179555892944336e-01 1.493221968412399292e-01
-3.988208472728729248e-01 -7.327547669410705566e-01 -2.426447123289108276e-01 -5.131530342623591423e-04 -3.392747342586517334e-01 9.101133048534393311e-02 -1.420239359140396118e-01 3.187077045440673828e-01
-6.853166222572326660e-01 -6.357221007347106934e-01 -7.557509094476699829e-02 -2.990009784698486328e-01 -1.123600900173187256e-01 1.250785142183303833e-01 4.277041181921958923e-02 -3.141602128744125366e-02
-1.646538265049457550e-02 -7.089362144470214844e-01 -3.288203477859497070e-01 6.157743185758590698e-02 -4.317959249019622803e-01 1.137499287724494934e-01 1.863156259059906006e-01 3.887462317943572998e-01
-6.101369857788085938e-01 -2.996093034744262695e-01 -8.044102787971496582e-02 1.897006481885910034e-01 -2.171560227870941162e-01 4.500586688518524170e-01 -2.156153619289398193e-01 4.464422762393951416e-01
-7.108068466186523438e-02 -6.925640106201171875e-01 -2.645192481577396393e-02 -4.033026993274688721e-01 -1.542038321495056152e-01 2.287078201770782471e-01 5.223658084869384766e-01 -5.475074797868728638e-02
-2.694746255874633789e-01 -4.551908969879150391e-01 1.508482247591018677e-01 -4.269864559173583984e-01 2.616802155971527100e-01 4.076134860515594482e-01 4.520658850669860840e-01 -2.759041786193847656e-01
-1.445100754499435425e-01 -4.280206561088562012e-01 -1.219696104526519775e-01 -3.979456797242164612e-02 -6.066370606422424316e-01 6.352326273918151855e-01 -5.573338270187377930e-02 -6.942354142665863037e-02
-1.824629306793212891e-01 -2.961151301860809326e-01 -3.146133422851562500e-01 1.552123725414276123e-01 -4.039806425571441650e-01 7.606738805770874023e-01 -8.213116973638534546e-02 8.590704202651977539e-02
3.082426786422729492e-01 -4.705018699169158936e-01 1.926198452711105347e-01 -2.540455162525177002e-01 4.833301603794097900e-01 3.731789588928222656e-01 1.822112649679183960e-01 4.194059669971466064e-01
-1.091806516051292419e-01 -6.889995932579040527e-01 2.026636749505996704e-01 3.329072147607803345e-02 -1.483851224184036255e-01 7.121826708316802979e-02 -4.593242108821868896e-01 4.828138649463653564e-01
-4.679333418607711792e-02 -8.333110809326171875e-01 -3.569671213626861572e-01 -3.097876608371734619e-01 -1.070927456021308899e-01 2.191270589828491211e-01 1.083317846059799194e-01 -9.374246001243591309e-02
2.429772317409515381e-01 -3.760406076908111572e-01 1.921328306198120117e-01 -1.750470846891403198e-01 -4.288728535175323486e-01 6.692901849746704102e-01 -2.809178829193115234e-01 1.456127613782882690e-01
-1.564799547195434570e-01 -4.360558092594146729e-01 3.976414203643798828e-01 -2.882941365242004395e-01 -3.990179598331451416e-01 3.571659326553344727e-01 -1.491154134273529053e-01 4.848906099796295166e-01
5.009544268250465393e-02 -4.180709421634674072e-01 2.492363303899765015e-01 -5.135949701070785522e-02 -3.583428859710693359e-01 3.309289515018463135e-01 2.785067260265350342e-01 6.651774644851684570e-01
-5.822855234146118164e-01 -1.883701086044311523e-01 -2.613656222820281982e-01 -2.716731131076812744e-01 1.470415014773607254e-02 5.287085771560668945e-01 -4.510462880134582520e-01 -1.226556021720170975e-02
5.625024903565645218e-03 -2.893034219741821289e-01 -7.807529717683792114e-02 -2.181316763162612915e-01 -5.190867781639099121e-01 7.656362056732177734e-01 -4.972298443317413330e-02 -6.687603890895843506e-02
-5.095083713531494141e-01 -1.428244262933731079e-01 3.331004679203033447e-01 -4.759448766708374023e-01 -1.325000375509262085e-01 5.382950305938720703e-01 2.733475863933563232e-01 2.204829268157482147e-02
2.210010588169097900e-01 -3.492849469184875488e-01 -2.885223925113677979e-01 -7.071760296821594238e-01 4.080882966518402100e-01 2.796534299850463867e-01 2.444151975214481354e-02 2.181975170969963074e-02
-7.922918796539306641e-01 -3.579955399036407471e-01 8.805721998214721680e-02 -1.632211059331893921e-01 2.245644181966781616e-01 1.791065633296966553e-01 2.136599421501159668e-01 2.855848371982574463e-01
7.628402858972549438e-02 -5.446520447731018066e-01 1.787656545639038086e-01 -6.187435388565063477e-01 1.418396271765232086e-02 -2.881923504173755646e-02 4.710415303707122803e-01 2.445859313011169434e-01
7.683449983596801758e-02 -4.912243783473968506e-01 8.890889585018157959e-02 7.145833969116210938e-02 2.928544580936431885e-02 8.175033330917358398e-01 -2.656770348548889160e-01 5.514328368008136749e-03
1.465818881988525391e-01 -4.618609547615051270e-01 -8.855076879262924194e-02 9.626268595457077026e-02 -1.168372109532356262e-01 7.361795306205749512e-01 -2.087938934564590454e-01 3.858554959297180176e-01
2.038687318563461304e-01 -6.371719241142272949e-01 2.000259310007095337e-01 -4.139272272586822510e-01 2.260204106569290161e-01 1.232885569334030151e-01 -4.144630134105682373e-01 3.209958076477050781e-01
-3.506138324737548828e-01 -9.249912202358245850e-02 5.322197675704956055e-01 -3.618578910827636719e-01 -3.066395521163940430e-01 4.201861321926116943e-01 -3.160131275653839111e-01 2.895970046520233154e-01
-4.120004177093505859e-02 3.254777938127517700e-02 -3.170896172523498535e-01 -3.512215912342071533e-01 -8.167625218629837036e-02 8.198728561401367188e-01 2.363655120134353638e-01 1.964933127164840698e-01
5.305140092968940735e-02 -4.234959483146667480e-01 1.717433035373687744e-01 1.011321395635604858e-01 -1.787112951278686523e-01 7.623189687728881836e-01 -3.238418996334075928e-01 2.452995032072067261e-01
-5.612924695014953613e-01 -5.872100591659545898e-01 1.311725974082946777e-01 -4.209500849246978760e-01 -2.355889678001403809e-01 2.882287278771400452e-02 2.076283544301986694e-01 -2.151455283164978027e-01
3.221281170845031738e-01 -4.195437729358673096e-01 2.587566375732421875e-01 -2.552289366722106934e-01 3.302484052255749702e-03 3.303020596504211426e-01 -4.133144915103912354e-01 5.551398992538452148e-01
-1.795074492692947388e-01 -5.125960111618041992e-01 1.164524778723716736e-01 7.602227479219436646e-02 -2.670259475708007812e-01 7.289690375328063965e-01 -2.648274898529052734e-01 1.133562847971916199e-01
-8.613233268260955811e-02 -4.822009205818176270e-01 -2.609193921089172363e-01 -5.034511685371398926e-01 2.813862860202789307e-01 3.470519483089447021e-01 4.839288890361785889e-01 -6.863501667976379395e-02
-4.632220137864351273e-03 -2.872371971607208252e-01 -2.692637741565704346e-01 -1.844220906496047974e-01 -6.687559485435485840e-01 4.825769662857055664e-01 -1.293749175965785980e-02 3.614919185638427734e-01
-2.574934363365173340e-01 -1.163812428712844849e-01 2.171319425106048584e-01 -4.795755743980407715e-01 -1.986727416515350342e-01 2.402826398611068726e-01 -6.565450429916381836e-01 3.387559056282043457e-01
-5.991237759590148926e-01 4.917059093713760376e-02 -5.517528951168060303e-02 -4.661990106105804443e-01 -2.395798917859792709e-03 5.726294517517089844e-01 1.904665231704711914e-01 2.325069308280944824e-01
2.449096590280532837e-01 -4.126567244529724121e-01 -8.625660836696624756e-02 -2.185562252998352051e-02 1.220208182930946350e-01 8.322525024414062500e-01 -2.323961406946182251e-01 1.657327078282833099e-02
1.181774809956550598e-01 -6.511342525482177734e-01 2.275861352682113647e-01 -6.077554821968078613e-01 -2.077312320470809937e-01 1.241087689995765686e-01 -1.150638908147811890e-01 -2.628708183765411377e-01
-3.390016555786132812e-01 -6.497737169265747070e-01 1.673549562692642212e-01 -2.679471075534820557e-01 -4.981790184974670410e-01 1.638073772192001343e-01 -2.748259603977203369e-01 1.119114309549331665e-01
-5.790686011314392090e-01 -6.330245733261108398e-01 2.402058690786361694e-01 1.702821403741836548e-01 -1.383121758699417114e-01 1.263667345046997070e-01 -1.790479570627212524e-01 3.318245410919189453e-01
-5.729353427886962891e-01 -5.480763912200927734e-01 -1.055955607444047928e-02 -3.814254701137542725e-01 -3.835023939609527588e-02 4.094936847686767578e-01 -1.817225068807601929e-01 -1.535627692937850952e-01
-2.185513228178024292e-01 -7.411757111549377441e-01 5.443563312292098999e-02 -5.234652385115623474e-02 -3.865621089935302734e-01 4.466022849082946777e-01 -1.875598281621932983e-01 1.145766749978065491e-01
-2.711032330989837646e-01 -9.006984531879425049e-02 -1.477459669113159180e-01 -3.638045489788055420e-01 2.153005003929138184e-01 6.153052449226379395e-01 1.181454882025718689e-01 5.703461170196533203e-01
-6.196700930595397949e-01 -2.898668050765991211e-01 4.933874681591987610e-02 5.150982737541198730e-02 -6.248323619365692139e-02 3.249761164188385010e-01 -3.427187800407409668e-01 5.476576685905456543e-01
4.404311999678611755e-02 -2.961653470993041992e-01 -2.474489808082580566e-01 -2.656455636024475098e-01 -4.457278251647949219e-01 2.887052595615386963e-01 -4.398892819881439209e-02 7.032701373100280762e-01
1.125093176960945129e-01 -6.970196962356567383e-01 1.077845022082328796e-01 -2.013822495937347412e-01 2.120488137006759644e-01 -8.353089541196823120e-02 1.051573269069194794e-02 6.303017139434814453e-01
-3.447456359863281250e-01 -3.112170398235321045e-01 4.100569188594818115e-01 -3.762228488922119141e-01 -2.031496763229370117e-01 5.410127043724060059e-01 -3.677768409252166748e-01 -7.334816455841064453e-02
-1.489364206790924072e-01 -5.620020031929016113e-01 1.666625142097473145e-01 -3.346248865127563477e-01 -2.219612151384353638e-01 4.923603832721710205e-01 -4.465844333171844482e-01 -1.763463318347930908e-01
2.257383912801742554e-01 -2.635918855667114258e-01 4.172133803367614746e-01 -3.977158665657043457e-01 -3.746563494205474854e-01 6.276781558990478516e-01 -1.111375167965888977e-01 2.485575713217258453e-02
2.223270684480667114e-01 -6.056421995162963867e-01 -1.525913029909133911e-01 -1.208340376615524292e-01 -1.890747845172882080e-01 6.091079115867614746e-01 -3.070635497570037842e-01 2.117401063442230225e-01
-3.559959232807159424e-01 -4.265091121196746826e-01 1.871534436941146851e-01 -2.964248061180114746e-01 -4.157786369323730469e-01 4.050294160842895508e-01 4.724965393543243408e-01 9.104526787996292114e-02
-4.345690608024597168e-01 -2.347703129053115845e-01 1.939124017953872681e-01 -2.334503084421157837e-01 -4.092662334442138672e-01 4.883043766021728516e-01 -4.921619296073913574e-01 1.255718916654586792e-01
2.557390928268432617e-01 -2.804232537746429443e-01 3.225501179695129395e-01 -4.752667546272277832e-01 -3.851741552352905273e-01 2.253372073173522949e-01 -1.407759636640548706e-01 5.541565418243408203e-01
-4.631209969520568848e-01 -1.273250132799148560e-01 3.385433554649353027e-01 -1.589855551719665527e-01 -3.201144933700561523e-01 4.809728562831878662e-01 -3.142561018466949463e-01 4.436826705932617188e-01
