# Supplementary material for: Where is your field going? A machine learning approach to study the relative motion of the domains of physics
Source: PLoS One. 2020 Jun 18;15(6):e0233997. doi: 10.1371/journal.pone.0233997 (PMC7302634; doi:10.1371/journal.pone.0233997)
Supplement: S27 Data — (ZIP) [file pone.0233997.s027.zip › 26/Pacs4Run_26_VS_500_embeddings1986-1990ED8.txt]

-2.369922399520874023e-02 2.297288551926612854e-02 6.546298861503601074e-01 -2.989124655723571777e-01 -3.459510803222656250e-01 2.501488924026489258e-01 1.439978629350662231e-01 -5.272851586341857910e-01
-5.214041471481323242e-01 -1.194397360086441040e-01 6.318242549896240234e-01 -5.518708825111389160e-01 5.009938031435012817e-02 5.786032602190971375e-02 -3.729018568992614746e-02 -5.347900092601776123e-02
-4.734600782394409180e-01 -2.242068350315093994e-01 3.428414463996887207e-01 -8.746474981307983398e-02 -4.278918802738189697e-01 6.230990886688232422e-01 -7.218641787767410278e-02 1.543433666229248047e-01
-1.462148427963256836e-01 -2.730852067470550537e-01 2.708740830421447754e-01 -5.990659594535827637e-01 3.294742703437805176e-01 5.988204479217529297e-01 6.711850315332412720e-02 1.218665763735771179e-02
-5.928930044174194336e-01 8.247095346450805664e-02 4.960775375366210938e-01 -4.404348134994506836e-01 2.150031924247741699e-01 1.768595576286315918e-01 -3.349422514438629150e-01 1.091260910034179688e-01
-6.275942921638488770e-02 -2.662086188793182373e-01 2.690033614635467529e-01 -2.115310728549957275e-01 -3.309274315834045410e-01 7.360207438468933105e-01 -2.718549408018589020e-02 3.951046764850616455e-01
-5.013512969017028809e-01 -2.337911725044250488e-01 2.673708796501159668e-01 -4.014877974987030029e-01 -1.837556958198547363e-01 2.342952936887741089e-01 -5.742701292037963867e-01 2.070324271917343140e-01
2.216527611017227173e-01 -3.326564133167266846e-01 4.976440966129302979e-01 -3.468572795391082764e-01 -5.801029801368713379e-01 2.063474804162979126e-01 1.826726496219635010e-01 -2.445037513971328735e-01
-4.274157285690307617e-01 -3.673804402351379395e-01 2.208429276943206787e-01 -3.763546049594879150e-01 -8.570412546396255493e-02 6.924591660499572754e-01 -5.671910941600799561e-02 -4.325534403324127197e-02
-4.385995268821716309e-01 -7.287122309207916260e-02 6.812205314636230469e-01 -1.958455294370651245e-01 4.244145378470420837e-02 3.758555352687835693e-01 2.507728934288024902e-01 -3.065089285373687744e-01
2.474235929548740387e-02 -3.170166611671447754e-01 8.205037713050842285e-01 -4.307665824890136719e-01 -1.466553807258605957e-01 -6.300100591033697128e-03 -1.186825931072235107e-01 6.685143709182739258e-02
-3.183816000819206238e-02 -4.952378273010253906e-01 3.621124029159545898e-01 -3.129603862762451172e-01 1.143347704783082008e-03 6.669514775276184082e-01 -2.771591842174530029e-01 -5.489524453878402710e-02
-3.423144519329071045e-01 -1.855763047933578491e-01 6.473234891891479492e-01 -5.881112813949584961e-01 5.445266515016555786e-02 -7.274504750967025757e-02 -1.652127057313919067e-01 -2.189235687255859375e-01
-3.594276309013366699e-01 4.884399008005857468e-03 3.062066435813903809e-01 -2.620954215526580811e-01 2.053382545709609985e-01 7.148149609565734863e-01 -3.336621522903442383e-01 2.094678580760955811e-01
4.900935590267181396e-01 -2.418580502271652222e-01 4.480432271957397461e-01 -3.137721214443445206e-03 -2.926773130893707275e-01 4.265897572040557861e-01 -3.522015213966369629e-01 -3.299629390239715576e-01
-4.242574423551559448e-02 -1.535129845142364502e-01 1.593043357133865356e-01 -1.595693677663803101e-01 -7.816033363342285156e-01 3.072739839553833008e-01 -2.821528911590576172e-01 -3.726422786712646484e-01
-3.033536076545715332e-01 -4.247135818004608154e-01 2.593870162963867188e-01 -3.545380234718322754e-01 -2.475544363260269165e-01 6.853088140487670898e-01 3.891082014888525009e-03 -6.057842820882797241e-02
-2.361950129270553589e-01 -2.126263082027435303e-01 5.741286277770996094e-01 -1.980417221784591675e-01 8.603464812040328979e-02 7.102562189102172852e-01 1.199841946363449097e-01 6.241574883460998535e-02
-4.261076450347900391e-02 -3.598816692829132080e-01 6.309821009635925293e-01 -6.002716720104217529e-02 -8.825773745775222778e-02 6.324226856231689453e-01 -1.959672719240188599e-01 1.441419273614883423e-01
-4.701996743679046631e-01 -8.782429248094558716e-02 2.771136462688446045e-01 -3.398547768592834473e-01 1.302678436040878296e-01 5.075362920761108398e-01 1.696783304214477539e-01 -5.249307751655578613e-01
-3.905540108680725098e-01 -2.402889430522918701e-01 2.889962494373321533e-01 -4.131512641906738281e-01 1.926352977752685547e-01 4.880185723304748535e-01 -1.682390645146369934e-02 -5.098651647567749023e-01
-5.630257725715637207e-01 -2.393491566181182861e-02 2.700048871338367462e-02 -2.648884952068328857e-01 -3.523293435573577881e-01 6.755683422088623047e-01 8.197167515754699707e-02 1.558412611484527588e-01
-5.462480336427688599e-02 2.383368015289306641e-01 4.821178019046783447e-01 -3.646590411663055420e-01 -3.661006689071655273e-01 1.969484388828277588e-01 5.159924626350402832e-01 -3.684175014495849609e-01
-7.662615925073623657e-02 2.883661687374114990e-01 3.589532673358917236e-01 -5.376152396202087402e-01 -5.569901466369628906e-01 1.278522461652755737e-01 3.948784768581390381e-01 -1.028723046183586121e-01
-3.571177124977111816e-01 -1.035058796405792236e-01 3.201202452182769775e-01 6.607130169868469238e-02 -8.799804002046585083e-02 7.653804421424865723e-01 -3.736881613731384277e-01 -1.473682224750518799e-01
-1.230398789048194885e-01 -1.842643469572067261e-01 4.500385224819183350e-01 1.739737838506698608e-01 -4.768702387809753418e-01 4.705822467803955078e-01 -4.526518285274505615e-01 -2.536917626857757568e-01
-4.256087243556976318e-01 -2.663619518280029297e-01 2.778969705104827881e-01 -7.203333973884582520e-01 1.024258434772491455e-01 2.088744193315505981e-01 -2.746106982231140137e-01 1.492345184087753296e-01
-4.350592792034149170e-01 4.599185287952423096e-02 3.045650720596313477e-01 -2.634766325354576111e-02 1.157643124461174011e-01 7.170584201812744141e-01 -4.315034449100494385e-01 3.721148893237113953e-02
-2.424895465373992920e-01 7.076877355575561523e-02 4.464664459228515625e-01 -5.073741078376770020e-01 -4.159085154533386230e-01 1.667890697717666626e-01 5.267476439476013184e-01 3.417465463280677795e-02
-1.750233918428421021e-01 -2.933377921581268311e-01 1.239156797528266907e-01 -4.811681210994720459e-01 2.055301517248153687e-01 6.573230028152465820e-01 -3.971692025661468506e-01 6.619875878095626831e-02
1.684444397687911987e-01 -2.473531514406204224e-01 7.839397192001342773e-01 -1.805260330438613892e-01 -1.324775069952011108e-01 8.616477251052856445e-02 -3.739453852176666260e-02 -4.867432117462158203e-01
2.431148290634155273e-01 2.154045701026916504e-01 1.292676627635955811e-01 -6.950779557228088379e-01 -1.235122606158256531e-01 4.512558579444885254e-01 1.354099363088607788e-01 3.967740833759307861e-01
5.403788089752197266e-01 8.709270507097244263e-02 7.005914300680160522e-02 -6.889225244522094727e-01 -1.399909555912017822e-01 2.881243228912353516e-01 -3.248370885848999023e-01 -1.129198744893074036e-01
6.806761771440505981e-02 4.988514780998229980e-01 2.669823765754699707e-01 -5.160640478134155273e-01 -6.159983277320861816e-01 1.367430947721004486e-02 -1.214516013860702515e-01 1.205031126737594604e-01
5.728562474250793457e-01 1.199988573789596558e-01 2.378722131252288818e-01 -5.616846084594726562e-01 -2.487251162528991699e-01 4.701884388923645020e-01 -4.381685331463813782e-02 -2.240003831684589386e-02
1.980654522776603699e-02 -3.894273340702056885e-01 -1.769513078033924103e-02 -4.433616101741790771e-01 -4.190587997436523438e-01 4.926954507827758789e-01 1.730239577591419220e-02 -4.820922315120697021e-01
-3.359364569187164307e-01 -2.111259251832962036e-01 5.782712101936340332e-01 -6.643592715263366699e-01 6.505270022898912430e-03 -5.809985473752021790e-02 8.412512391805648804e-02 -2.372904121875762939e-01
-5.582692027091979980e-01 -1.794487535953521729e-01 2.911809682846069336e-01 -3.772922754287719727e-01 -1.853397041559219360e-01 2.924509942531585693e-01 -4.928981363773345947e-01 2.572371065616607666e-01
-1.953435391187667847e-01 -4.041121900081634521e-01 8.833851665258407593e-02 -5.244158506393432617e-01 -1.658721864223480225e-01 6.334798932075500488e-01 2.659267187118530273e-01 -1.272445917129516602e-01
-4.708510339260101318e-01 -1.124258711934089661e-01 -1.444354057312011719e-01 -3.294143676757812500e-01 -4.354999959468841553e-01 6.037619113922119141e-01 -2.596846222877502441e-01 1.210759654641151428e-01
2.212025411427021027e-02 -3.681161627173423767e-02 -9.462367743253707886e-02 -3.973474502563476562e-01 -7.269619107246398926e-01 2.623030245304107666e-01 -4.776758253574371338e-01 -7.659111171960830688e-02
-2.247217297554016113e-01 -2.257100865244865417e-02 2.342421859502792358e-01 7.591817528009414673e-02 -2.942285835742950439e-01 6.868183016777038574e-01 -5.040056705474853516e-01 2.757646739482879639e-01
1.026268228888511658e-01 4.957599341869354248e-01 4.947791099548339844e-01 -6.420111060142517090e-01 -1.759603023529052734e-01 -1.452061980962753296e-01 -3.125804662704467773e-02 -1.835253387689590454e-01
2.760504484176635742e-01 1.526569426059722900e-01 -2.548204176127910614e-02 -7.374936342239379883e-01 -4.713241010904312134e-02 5.675517320632934570e-01 1.135364323854446411e-01 1.368177533149719238e-01
-2.117152512073516846e-01 -2.958521544933319092e-01 6.337276101112365723e-01 -3.542709648609161377e-01 -2.799091935157775879e-01 2.371175289154052734e-01 4.096297323703765869e-01 -1.953435093164443970e-01
9.674762189388275146e-02 3.493041992187500000e-01 2.411282658576965332e-01 -8.434388637542724609e-01 -2.770584523677825928e-01 7.253815233707427979e-02 1.258080899715423584e-01 -3.526741266250610352e-02
4.784561693668365479e-02 6.319697499275207520e-01 2.244736552238464355e-01 -4.448236823081970215e-01 -5.572554469108581543e-01 8.392042666673660278e-02 -6.927445530891418457e-02 -1.664131879806518555e-01
-5.882763266563415527e-01 7.362434640526771545e-03 5.292324423789978027e-01 -3.842371702194213867e-01 4.856156930327415466e-02 2.587384283542633057e-01 1.546002179384231567e-01 -3.646187782287597656e-01
-4.470587670803070068e-01 -8.905746974050998688e-03 -2.471804469823837280e-01 -4.046117365360260010e-01 -1.399822235107421875e-01 7.431302070617675781e-01 -4.696074128150939941e-02 -3.474882990121841431e-02
-2.059658616781234741e-01 -2.763849794864654541e-01 3.049677312374114990e-01 2.690277434885501862e-02 -2.240910232067108154e-01 7.228155136108398438e-01 -4.545507729053497314e-01 -9.036021679639816284e-02
-4.490358754992485046e-02 -3.663157522678375244e-01 4.710508584976196289e-01 -1.965088546276092529e-01 3.421907545998692513e-03 7.276482582092285156e-01 -1.808889806270599365e-01 2.026998698711395264e-01
-3.210611641407012939e-02 -2.902980446815490723e-01 6.580155491828918457e-01 -7.457851618528366089e-02 4.008075688034296036e-03 6.699573397636413574e-01 -9.507636539638042450e-03 1.649253517389297485e-01
-3.095173239707946777e-01 -3.408364355564117432e-01 5.662860348820686340e-02 -4.958864748477935791e-01 -6.787673383951187134e-02 7.222921252250671387e-01 1.084599271416664124e-01 2.902747690677642822e-02
-3.234309852123260498e-01 -2.431061118841171265e-01 4.790046215057373047e-01 -1.870592087507247925e-01 -1.910711377859115601e-01 6.656807661056518555e-01 -2.204006351530551910e-02 3.028701841831207275e-01
-2.474263906478881836e-01 1.668232828378677368e-01 5.191333889961242676e-01 -3.797771036624908447e-01 2.894963920116424561e-01 5.534562468528747559e-01 2.925034463405609131e-01 1.467646956443786621e-01
-1.002918705344200134e-01 -1.021371409296989441e-01 2.690153717994689941e-01 7.573200762271881104e-02 -7.773178815841674805e-02 8.836838006973266602e-01 -3.370873034000396729e-01 -2.894578129053115845e-02
8.732011914253234863e-02 3.783601522445678711e-01 6.172061562538146973e-01 -2.858543395996093750e-01 -4.107303321361541748e-01 2.474710792303085327e-01 2.184804677963256836e-01 3.299813270568847656e-01
4.621053040027618408e-01 1.798879504203796387e-01 1.880311220884323120e-01 -7.163917422294616699e-01 1.683682054281234741e-01 2.424532175064086914e-01 -1.922346055507659912e-01 -2.853778898715972900e-01
-5.262500047683715820e-01 -2.396681606769561768e-01 2.500737011432647705e-01 -3.406921029090881348e-01 -5.113990306854248047e-01 1.418848931789398193e-01 -4.311540722846984863e-01 1.394915431737899780e-01
-1.830661147832870483e-01 1.524635106325149536e-01 5.916090011596679688e-01 -1.290493756532669067e-01 3.703008890151977539e-01 6.501350998878479004e-01 9.004469960927963257e-02 -9.316815435886383057e-02
-2.262385934591293335e-01 -3.833768665790557861e-01 4.836541414260864258e-01 -3.359237909317016602e-01 8.091825991868972778e-02 6.506743431091308594e-01 1.243602558970451355e-01 -9.839534759521484375e-02
-4.615972936153411865e-01 -1.425043642520904541e-01 2.021123170852661133e-01 -5.132759213447570801e-01 -1.241986379027366638e-01 4.676112234592437744e-01 -1.664842665195465088e-01 4.477905333042144775e-01
-3.194894790649414062e-01 -1.781842112541198730e-02 4.153915643692016602e-01 -5.287632346153259277e-01 1.894273906946182251e-01 5.185517072677612305e-01 3.727698028087615967e-01 -4.161972925066947937e-02
9.338625520467758179e-02 -2.343437671661376953e-01 2.047814130783081055e-01 -6.883788853883743286e-02 3.157562389969825745e-02 8.348021507263183594e-01 -4.345383942127227783e-01 -5.452186241745948792e-02
5.734971761703491211e-01 2.250477224588394165e-01 1.867185831069946289e-01 -4.894365370273590088e-01 -2.724473178386688232e-01 4.682721197605133057e-01 -2.169280499219894409e-01 7.401794195175170898e-02
-2.984434664249420166e-01 -2.330675274133682251e-01 3.426844179630279541e-01 -4.890418946743011475e-01 3.112647533416748047e-01 3.843916654586791992e-01 -5.049571990966796875e-01 -1.979906484484672546e-02
-6.035556271672248840e-02 -1.251373589038848877e-01 7.177813649177551270e-01 -5.436804890632629395e-01 -2.274723537266254425e-02 -1.521791070699691772e-01 -2.712807357311248779e-01 -2.694999575614929199e-01
1.438873112201690674e-01 -1.008369103074073792e-01 -1.151615306735038757e-01 -4.875369071960449219e-01 -4.506646096706390381e-01 2.880184948444366455e-01 -4.346541166305541992e-01 -4.931496679782867432e-01
-2.551073767244815826e-02 -4.146058857440948486e-01 3.543182611465454102e-01 -5.239017009735107422e-01 1.778909265995025635e-01 3.479225039482116699e-01 -4.937303364276885986e-01 1.759886592626571655e-01
-2.450565993785858154e-01 -3.204167187213897705e-01 1.500225961208343506e-01 -2.128356695175170898e-01 9.326818399131298065e-03 7.857740521430969238e-01 -1.020474955439567566e-01 -3.762089610099792480e-01
-2.618012018501758575e-02 -9.322821348905563354e-02 6.956600397825241089e-02 -1.805325150489807129e-01 -5.650574564933776855e-01 3.805788159370422363e-01 -2.276498675346374512e-01 -6.612390279769897461e-01
-2.126451879739761353e-01 1.325256973505020142e-01 8.415949940681457520e-01 -2.611344493925571442e-02 1.661943495273590088e-01 3.920603394508361816e-01 2.142290771007537842e-01 3.207731619477272034e-02
-6.317818760871887207e-01 -1.157460808753967285e-01 2.685249745845794678e-01 -3.736215531826019287e-01 -3.337186574935913086e-01 5.832445248961448669e-02 -5.107101798057556152e-01 1.268598344177007675e-02
-2.790388464927673340e-01 -2.871768176555633545e-01 2.521610558032989502e-01 -3.836836516857147217e-01 1.595008522272109985e-01 6.895133256912231445e-01 7.793789356946945190e-02 -3.491780757904052734e-01
-5.855366587638854980e-01 -1.762408018112182617e-02 7.674076408147811890e-02 -5.548662543296813965e-01 6.559605151414871216e-02 4.205020666122436523e-01 -3.662346899509429932e-01 1.667873561382293701e-01
-4.147126078605651855e-01 3.024558722972869873e-02 2.912198603153228760e-01 -1.864868104457855225e-01 1.074594035744667053e-01 1.051841303706169128e-01 -7.446891665458679199e-01 -3.610253632068634033e-01
-2.374196350574493408e-01 2.287083268165588379e-01 1.824122965335845947e-01 -1.045697852969169617e-01 -3.279655277729034424e-01 2.471912205219268799e-01 -3.867632150650024414e-01 -7.272309064865112305e-01
-4.314548671245574951e-01 -1.821095943450927734e-01 9.241969883441925049e-02 -7.194146513938903809e-01 1.585175246000289917e-01 3.611153066158294678e-01 -2.806458473205566406e-01 1.424422711133956909e-01
-1.200724914669990540e-01 7.379074692726135254e-01 2.892258763313293457e-01 -5.172874927520751953e-01 -3.083608485758304596e-02 2.371725142002105713e-01 1.470513194799423218e-01 -1.049351096153259277e-01
1.663122512400150299e-02 -2.701167166233062744e-01 7.350800037384033203e-01 -4.573810100555419922e-01 -3.405780792236328125e-01 -2.013461589813232422e-01 -1.438168734312057495e-01 -1.863138517364859581e-03
8.144582621753215790e-03 3.809188604354858398e-01 4.155686199665069580e-01 7.092610746622085571e-02 7.985542528331279755e-03 3.325541317462921143e-01 -3.477507531642913818e-01 -6.674728393554687500e-01
1.038409620523452759e-01 4.668447375297546387e-01 2.038966417312622070e-01 -5.877799391746520996e-01 -8.619210869073867798e-02 3.403045535087585449e-01 2.835701107978820801e-01 -4.249301850795745850e-01
-2.065321505069732666e-01 3.880516290664672852e-01 1.307154893875122070e-01 -7.883495688438415527e-01 -3.451882004737854004e-01 4.490305855870246887e-02 1.198204755783081055e-01 -1.806951463222503662e-01
-1.668818295001983643e-01 -2.299547344446182251e-01 5.310052037239074707e-01 -2.378567866981029510e-02 1.903895847499370575e-02 7.578858137130737305e-01 -2.488804310560226440e-01 6.627095397561788559e-03
-1.622013598680496216e-01 -8.293964713811874390e-02 -1.343649625778198242e-01 -5.211591124534606934e-01 6.481550633907318115e-03 6.494709253311157227e-01 -4.705665111541748047e-01 1.840204000473022461e-01
3.675347566604614258e-02 -2.578279972076416016e-01 8.112423419952392578e-01 -3.460337519645690918e-01 -5.938699934631586075e-03 3.624350577592849731e-02 -3.767974376678466797e-01 -1.048576682806015015e-01
3.700015693902969360e-02 5.345796942710876465e-01 1.697046756744384766e-01 -3.479430973529815674e-01 -6.887448430061340332e-01 1.619674414396286011e-01 -2.328450083732604980e-01 9.039779007434844971e-02
-2.521280646324157715e-01 -1.542615331709384918e-02 3.617137670516967773e-01 -6.318795680999755859e-01 1.299738138914108276e-01 -1.440044641494750977e-01 -5.174488425254821777e-01 -3.173340559005737305e-01
-1.652216762304306030e-01 -3.511795699596405029e-01 2.599600851535797119e-01 -3.026531338691711426e-01 2.448513954877853394e-01 6.660025715827941895e-01 -3.151415586471557617e-01 -2.955855429172515869e-01
-3.408500850200653076e-01 -1.011124476790428162e-01 2.517540454864501953e-01 -4.465233683586120605e-01 3.474903404712677002e-01 6.342829465866088867e-01 -7.099951803684234619e-02 -2.876264154911041260e-01
-2.703212201595306396e-01 3.887139260768890381e-01 7.263682484626770020e-01 -1.016418635845184326e-01 6.419490277767181396e-02 -4.213689267635345459e-02 -2.538923919200897217e-01 -4.093020260334014893e-01
1.066842526197433472e-01 -3.433152660727500916e-02 -8.796411752700805664e-02 -2.239435613155364990e-01 -4.510509669780731201e-01 5.704948902130126953e-01 -2.160296589136123657e-01 -5.949546694755554199e-01
5.169847607612609863e-01 3.640626966953277588e-01 2.306197583675384521e-01 -3.102746903896331787e-01 4.734169691801071167e-02 6.208574175834655762e-01 -2.383725643157958984e-01 7.875713706016540527e-02
-3.094221353530883789e-01 -5.315016582608222961e-02 5.429590344429016113e-01 -4.137015938758850098e-01 3.058770000934600830e-01 3.085260689258575439e-01 -4.432034790515899658e-01 2.242788672447204590e-01
-6.360812783241271973e-01 1.224205419421195984e-01 4.879356324672698975e-01 -3.791184723377227783e-01 -2.772671580314636230e-01 -1.104992032051086426e-01 -3.294709324836730957e-01 -3.103874064981937408e-02
4.879252240061759949e-02 5.213606357574462891e-02 4.941592812538146973e-01 2.279533296823501587e-01 -4.728699326515197754e-01 4.587043523788452148e-01 -3.801479637622833252e-01 -3.467230200767517090e-01
-1.218946874141693115e-01 5.008189082145690918e-01 1.202800720930099487e-01 -6.798796653747558594e-01 -3.357831537723541260e-01 2.288284152746200562e-01 1.981948018074035645e-01 -2.307042181491851807e-01
3.010883927345275879e-01 2.910271883010864258e-01 -1.740126311779022217e-02 -7.299026846885681152e-01 -3.287362456321716309e-01 4.247328341007232666e-01 4.746484756469726562e-02 2.948925271630287170e-02
-3.362023234367370605e-01 -8.106902241706848145e-02 4.452986419200897217e-01 -4.073994159698486328e-01 1.083690486848354340e-02 4.785812497138977051e-01 5.171095728874206543e-01 -1.398954838514328003e-01
4.967802017927169800e-02 -2.438216004520654678e-03 -3.096724450588226318e-01 -6.100288629531860352e-01 -3.688730895519256592e-01 2.957794666290283203e-01 -4.501938521862030029e-01 -3.213511705398559570e-01
-1.865798048675060272e-02 2.668536901473999023e-01 6.696968674659729004e-01 -3.604472279548645020e-01 -5.401095151901245117e-01 6.155244261026382446e-02 2.239439636468887329e-01 6.608363986015319824e-02
2.506493628025054932e-01 1.047454476356506348e-01 1.007169038057327271e-01 -8.944012522697448730e-01 -8.790607005357742310e-02 2.651991844177246094e-01 9.176338464021682739e-02 -1.721257269382476807e-01
-1.137307956814765930e-01 -2.446808665990829468e-01 6.176719069480895996e-01 -6.212186813354492188e-02 -1.630711555480957031e-01 6.709536314010620117e-01 1.427398063242435455e-02 2.546454071998596191e-01
-2.741107642650604248e-01 -1.867707520723342896e-01 4.602486789226531982e-01 -3.950133621692657471e-01 -1.446980517357587814e-02 -6.282597035169601440e-02 -7.158089876174926758e-01 -7.467720657587051392e-02
1.360628008842468262e-01 2.379897832870483398e-01 7.217903137207031250e-01 -8.642631024122238159e-02 -5.141480565071105957e-01 1.186050400137901306e-01 -7.991594821214675903e-02 3.340583741664886475e-01
-4.629108905792236328e-01 -5.540214478969573975e-02 1.253733187913894653e-01 -3.702115118503570557e-01 3.005434572696685791e-01 5.130258202552795410e-01 -4.832585752010345459e-01 -2.069019824266433716e-01
-4.446859359741210938e-01 -8.835022896528244019e-02 8.896534144878387451e-02 -4.100351333618164062e-01 2.773947715759277344e-01 6.264011263847351074e-01 -1.498774737119674683e-01 -3.558312058448791504e-01
-4.042468369007110596e-01 -1.128748431801795959e-01 3.709897696971893311e-01 -7.627245783805847168e-01 2.168812304735183716e-01 7.467042654752731323e-02 -2.001852393150329590e-01 1.085101887583732605e-01
-9.013135731220245361e-02 -5.098820924758911133e-01 3.300359547138214111e-01 -2.943567633628845215e-01 -1.280516237020492554e-01 7.159747481346130371e-01 -5.930288508534431458e-02 -6.158770620822906494e-02
-6.099787950515747070e-01 1.778212040662765503e-01 4.887174367904663086e-01 -4.102517068386077881e-01 -1.260945051908493042e-01 1.272013504058122635e-02 6.507659703493118286e-02 -4.109232127666473389e-01
1.405321359634399414e-01 -4.210601747035980225e-01 2.177371382713317871e-01 -5.173566937446594238e-01 -4.448610842227935791e-01 2.659485340118408203e-01 9.306780993938446045e-02 -4.589117765426635742e-01
1.888753771781921387e-01 2.331732362508773804e-01 -2.663847245275974274e-02 -6.818221211433410645e-01 1.010632365942001343e-01 4.655566811561584473e-01 9.973765164613723755e-02 -4.554789662361145020e-01
-1.898264288902282715e-01 2.773006260395050049e-01 6.832912564277648926e-01 -1.351481527090072632e-01 -2.343289256095886230e-01 -1.421912014484405518e-01 -4.558248519897460938e-01 -3.449832201004028320e-01
1.000569313764572144e-01 -4.527657926082611084e-01 1.198326423764228821e-01 -4.685924649238586426e-01 -5.505739450454711914e-01 3.896903693675994873e-01 9.070775657892227173e-02 -2.963694632053375244e-01
-5.587139725685119629e-01 5.380590632557868958e-02 2.450973242521286011e-01 -6.575146913528442383e-01 2.696062028408050537e-01 2.621358931064605713e-01 -2.121241539716720581e-01 -7.839624583721160889e-02
-1.991460770368576050e-01 1.099284440279006958e-01 8.816934823989868164e-01 5.158667638897895813e-02 -4.008165746927261353e-02 1.660536378622055054e-01 -1.879602968692779541e-01 -3.220289647579193115e-01
1.895876377820968628e-01 2.779077291488647461e-01 7.689543366432189941e-01 -1.426276266574859619e-01 -4.510475695133209229e-01 1.857109218835830688e-01 1.818957626819610596e-01 -6.458896398544311523e-02
1.633821427822113037e-01 1.393201351165771484e-01 -1.475644111633300781e-01 -8.193980455398559570e-01 -1.170244738459587097e-01 4.823390841484069824e-01 1.088614836335182190e-01 -5.011223629117012024e-02
1.702541261911392212e-01 -8.503101021051406860e-02 6.276249885559082031e-01 -3.160278201103210449e-01 -6.281070709228515625e-01 1.059492900967597961e-01 1.893670111894607544e-01 1.685022115707397461e-01
-6.704347729682922363e-01 3.641112893819808960e-02 4.115135967731475830e-02 -5.325533747673034668e-01 -2.773766815662384033e-01 3.079819381237030029e-01 -1.622678637504577637e-01 2.564436793327331543e-01
-6.021258831024169922e-01 1.095861941576004028e-02 2.228540927171707153e-01 -2.937074899673461914e-01 1.566858030855655670e-02 5.044226050376892090e-01 -4.328118264675140381e-01 2.436855286359786987e-01
-1.274987030774354935e-02 9.091023355722427368e-02 -2.372350096702575684e-01 -6.195493340492248535e-01 -5.174956917762756348e-01 4.580207467079162598e-01 1.025876253843307495e-01 -2.516783177852630615e-01
-2.493546009063720703e-01 4.030565321445465088e-01 1.567614381201565266e-03 -5.682476982474327087e-02 -2.627999186515808105e-01 4.064422845840454102e-01 -3.574185967445373535e-01 -6.404132843017578125e-01
1.203622445464134216e-01 5.367492437362670898e-01 5.116546154022216797e-01 -1.463831663131713867e-01 -4.234370589256286621e-01 3.960232138633728027e-01 1.735426783561706543e-01 2.189615815877914429e-01
-1.361310482025146484e-01 -5.464307069778442383e-01 4.280512407422065735e-02 -5.635520219802856445e-01 -4.209267795085906982e-01 3.073541522026062012e-01 -2.560819685459136963e-01 -1.619714200496673584e-01
2.957706451416015625e-01 2.471507638692855835e-01 7.208243012428283691e-02 -7.607318758964538574e-01 1.307318359613418579e-01 4.033097028732299805e-01 4.040094837546348572e-02 -2.935058772563934326e-01
-4.845441579818725586e-01 8.233221888076514006e-05 2.460624426603317261e-01 -3.531658649444580078e-01 2.517168223857879639e-01 5.240813493728637695e-01 -4.526582546532154083e-03 -4.918344318866729736e-01
-5.027697980403900146e-02 4.570266902446746826e-01 4.386137425899505615e-01 -3.622263073921203613e-01 -6.380428671836853027e-01 1.327261030673980713e-01 1.846695244312286377e-01 7.868330925703048706e-02
3.424930870532989502e-01 3.677763640880584717e-01 -2.002330683171749115e-02 -5.669676661491394043e-01 -4.853214323520660400e-01 3.710972368717193604e-01 -1.890253573656082153e-01 1.288615763187408447e-01
1.027603447437286377e-01 -3.164115846157073975e-01 1.046172454953193665e-01 -3.103580772876739502e-01 -5.970857739448547363e-01 1.787974983453750610e-01 -5.907817482948303223e-01 -2.110783308744430542e-01
-2.831100523471832275e-01 8.135835826396942139e-02 4.013621211051940918e-01 -2.709493935108184814e-01 3.400632143020629883e-01 5.040693283081054688e-01 -5.104056000709533691e-01 2.201855480670928955e-01
-3.211251497268676758e-01 -2.640142142772674561e-01 1.982343345880508423e-01 -4.309936165809631348e-01 4.671335592865943909e-02 7.078214883804321289e-01 2.142412662506103516e-01 -2.302825897932052612e-01
-1.123771145939826965e-01 4.397432208061218262e-01 2.164620459079742432e-01 1.406006515026092529e-02 -4.056727588176727295e-01 2.182143330574035645e-01 -5.123901367187500000e-01 -5.217397809028625488e-01
7.319761067628860474e-02 3.977004289627075195e-01 1.401135325431823730e-01 -8.105843067169189453e-01 -2.202094048261642456e-01 1.794588267803192139e-01 1.653370261192321777e-01 -2.275164127349853516e-01
-1.193657368421554565e-01 9.185906499624252319e-02 8.229200839996337891e-01 -2.035073190927505493e-01 2.435957044363021851e-01 3.761660456657409668e-01 2.136963903903961182e-01 1.104316860437393188e-01
4.249760508537292480e-01 4.271412789821624756e-01 1.256607919931411743e-01 -4.718838334083557129e-01 8.545906282961368561e-03 6.075436472892761230e-01 -6.909883767366409302e-02 -1.566012352705001831e-01
-3.177964687347412109e-01 5.018604397773742676e-01 8.825005590915679932e-02 -6.536389589309692383e-01 -3.274607360363006592e-01 1.851670593023300171e-01 1.422076970338821411e-01 -2.244307845830917358e-01
1.859997361898422241e-01 1.418480277061462402e-01 2.401340156793594360e-01 -4.381028711795806885e-01 -7.601487636566162109e-01 1.361933797597885132e-01 1.441128104925155640e-01 -2.802523970603942871e-01
-1.610920727252960205e-01 -3.943370580673217773e-01 3.223209679126739502e-01 -5.873386263847351074e-01 -3.937357962131500244e-01 -1.242122128605842590e-01 -4.454472064971923828e-01 2.847184799611568451e-02
3.496107459068298340e-02 -3.421899080276489258e-01 7.534416019916534424e-02 -3.626737594604492188e-01 -4.400021433830261230e-01 2.308369278907775879e-01 -6.973673701286315918e-01 -1.061415672302246094e-01
-4.719044566154479980e-01 -2.696848213672637939e-01 2.870520651340484619e-01 -1.989663988351821899e-01 -5.017871856689453125e-01 4.944489598274230957e-01 -2.023951411247253418e-01 2.129690051078796387e-01
1.940518319606781006e-01 -2.421362996101379395e-01 7.191904634237289429e-02 -3.997748196125030518e-01 -7.502373456954956055e-01 3.703858256340026855e-01 -5.046994611620903015e-02 -1.900860667228698730e-01
-3.758382201194763184e-01 -4.871004819869995117e-02 3.055308461189270020e-01 -5.746222138404846191e-01 8.354406803846359253e-02 -4.864721000194549561e-02 -5.745581984519958496e-01 -3.055647611618041992e-01
-4.080772697925567627e-01 1.437717583030462265e-02 1.185861676931381226e-01 5.131247919052839279e-03 -2.475186996161937714e-02 7.739548087120056152e-01 -4.502104222774505615e-01 -1.298807412385940552e-01
3.084239661693572998e-01 -2.206171154975891113e-01 1.745685786008834839e-01 -2.612821757793426514e-01 -5.110599398612976074e-01 3.997983932495117188e-01 -2.114589810371398926e-01 -5.401150584220886230e-01
2.692461907863616943e-01 -2.083778828382492065e-01 7.472712993621826172e-01 -2.698810100555419922e-01 -1.651019901037216187e-01 -6.104761268943548203e-03 -1.274317353963851929e-01 -4.574932456016540527e-01
8.448223024606704712e-02 -3.395939469337463379e-01 4.617498815059661865e-02 -4.308037757873535156e-01 -4.536532759666442871e-01 3.374106884002685547e-01 -1.716023534536361694e-01 -5.837122797966003418e-01
5.634542703628540039e-01 2.097682803869247437e-01 2.114802896976470947e-01 -5.944269895553588867e-01 2.450531162321567535e-02 4.708100557327270508e-01 -1.271268725395202637e-01 -4.500397667288780212e-02
-6.774690151214599609e-01 -1.212866455316543579e-01 3.029729723930358887e-01 -1.647825092077255249e-01 -1.252527832984924316e-01 4.937951266765594482e-01 -9.039640426635742188e-02 -3.737458288669586182e-01
5.869185328483581543e-01 2.989715039730072021e-01 2.973455488681793213e-01 -2.788583934307098389e-01 -2.402815409004688263e-02 5.775807499885559082e-01 -2.415724843740463257e-01 8.620986342430114746e-02
-2.636293172836303711e-01 4.646093547344207764e-01 2.247286736965179443e-01 -6.356655061244964600e-02 -3.737041056156158447e-01 1.293842494487762451e-01 -2.538939118385314941e-01 -6.627494692802429199e-01
-4.212753176689147949e-01 -1.208278089761734009e-01 3.926157057285308838e-01 -4.459827840328216553e-01 3.562105894088745117e-01 5.611000061035156250e-01 -8.623790740966796875e-02 -7.565572857856750488e-02
2.584953606128692627e-01 6.257842779159545898e-01 5.184379816055297852e-01 -2.189132273197174072e-01 -3.721801042556762695e-01 2.922511398792266846e-01 3.030502796173095703e-02 5.130040459334850311e-03
-3.075215592980384827e-02 5.857140421867370605e-01 4.424075409770011902e-02 -6.960090398788452148e-01 -1.465584933757781982e-01 3.431753814220428467e-01 1.310080885887145996e-01 -1.148738637566566467e-01
-1.458250135183334351e-01 6.451689600944519043e-01 1.204994097352027893e-01 -3.580937087535858154e-01 -5.468671917915344238e-01 3.367882370948791504e-01 3.192989900708198547e-02 -7.893962413072586060e-02
-4.003661684691905975e-03 -4.121046960353851318e-01 4.832171797752380371e-01 -6.766045689582824707e-01 -1.948053538799285889e-01 -6.582749634981155396e-02 3.479268343653529882e-04 -3.107712268829345703e-01
4.185229241847991943e-01 2.080735117197036743e-01 4.938015714287757874e-02 -6.068494319915771484e-01 -1.092116534709930420e-01 6.090558171272277832e-01 -2.216182881966233253e-03 1.672071963548660278e-01
-1.316064000129699707e-01 -2.799487859010696411e-02 4.687319397926330566e-01 -5.974352359771728516e-01 -1.148393657058477402e-02 -1.454506069421768188e-01 -5.095967650413513184e-01 3.525348305702209473e-01
-2.322593629360198975e-01 6.016347408294677734e-01 6.606531143188476562e-02 -5.945734977722167969e-01 -4.247371256351470947e-01 1.570951938629150391e-01 2.967330813407897949e-02 -1.422955095767974854e-01
-3.372848629951477051e-01 -3.330112248659133911e-02 4.691442549228668213e-01 -1.663390994071960449e-01 3.250572979450225830e-01 2.961992025375366211e-01 -6.150906085968017578e-01 -2.561882138252258301e-01
-2.240163274109363556e-02 -2.280982434749603271e-01 3.963663876056671143e-01 7.962267100811004639e-02 -2.442681342363357544e-01 7.184257507324218750e-01 -4.455054700374603271e-01 9.872079640626907349e-02
2.477762699127197266e-01 -1.749249398708343506e-01 -1.853533089160919189e-02 -6.786985397338867188e-01 -5.508430004119873047e-01 1.225928738713264465e-01 -2.641094624996185303e-01 -2.425325065851211548e-01
3.806250691413879395e-01 4.420154690742492676e-01 1.226045638322830200e-01 -5.066711902618408203e-01 6.389248371124267578e-02 6.115884780883789062e-01 -9.044162184000015259e-02 4.119369387626647949e-02
-1.869265437126159668e-01 2.945140898227691650e-01 2.887951768934726715e-02 -1.271673589944839478e-01 -3.921415805816650391e-01 2.982040345668792725e-01 -3.522052168846130371e-01 -7.032530307769775391e-01
3.214737176895141602e-01 1.510973870754241943e-01 -5.257473513484001160e-02 -8.232156038284301758e-01 -2.414858341217041016e-01 3.664273321628570557e-01 2.013668231666088104e-02 -1.965419948101043701e-02
-2.737540602684020996e-01 6.740503311157226562e-01 1.615976691246032715e-01 -6.121676564216613770e-01 -1.274985671043395996e-01 1.432355791330337524e-01 7.743358612060546875e-02 -1.645703911781311035e-01
4.028127789497375488e-01 1.878588348627090454e-01 1.097552403807640076e-01 -6.608787775039672852e-01 -2.169335484504699707e-01 3.385284245014190674e-01 7.880458980798721313e-02 -4.310128986835479736e-01
-3.086269795894622803e-01 -2.642385959625244141e-01 6.400356888771057129e-01 -3.883817493915557861e-01 1.165635511279106140e-01 1.231351494789123535e-01 -4.938460290431976318e-01 -4.252280294895172119e-02
-3.318358659744262695e-01 -1.769584864377975464e-01 4.637115597724914551e-01 -4.425189793109893799e-01 2.393486201763153076e-01 4.295497834682464600e-01 -4.224088490009307861e-01 1.657986193895339966e-01
-1.015717536211013794e-01 2.134845405817031860e-02 6.065461635589599609e-01 1.485702544450759888e-01 7.501474767923355103e-02 5.679919719696044922e-01 -5.157682895660400391e-01 -7.069084793329238892e-02
2.701381221413612366e-02 2.140349298715591431e-01 2.373111397027969360e-01 -8.050665855407714844e-01 -4.181804955005645752e-01 5.553293973207473755e-02 1.917036026716232300e-01 -1.852059811353683472e-01
8.467806875705718994e-02 -4.896473139524459839e-03 -8.243960142135620117e-02 -5.086813569068908691e-01 -6.484634280204772949e-01 1.670011878013610840e-01 -4.491368830204010010e-01 -2.777310609817504883e-01
4.671496450901031494e-01 4.127442538738250732e-01 1.627877354621887207e-01 -4.420027136802673340e-01 2.021418698132038116e-02 6.120504140853881836e-01 -1.198542714118957520e-01 1.295495312660932541e-02
-3.208217620849609375e-01 2.390959858894348145e-02 4.412332773208618164e-01 -3.907698392868041992e-01 2.976104319095611572e-01 6.566929221153259277e-01 1.709567606449127197e-01 -8.371808566153049469e-03
-7.671617269515991211e-01 3.745573163032531738e-01 1.009735092520713806e-01 -4.056484699249267578e-01 -1.175967007875442505e-01 9.748692065477371216e-02 -1.418242305517196655e-01 -2.301666587591171265e-01
4.494544863700866699e-01 4.268123805522918701e-01 5.034114122390747070e-01 -5.422877669334411621e-01 -1.154810190200805664e-01 2.236986011266708374e-01 6.014509871602058411e-02 -3.644666075706481934e-02
1.099275052547454834e-01 9.081465005874633789e-02 3.192737400531768799e-01 -5.455646514892578125e-01 -1.752355322241783142e-02 -2.121277451515197754e-01 -5.895272493362426758e-01 -4.327174425125122070e-01
1.634477823972702026e-01 -9.488707780838012695e-02 5.863256454467773438e-01 1.816147118806838989e-01 -3.959423601627349854e-01 4.713400006294250488e-01 -3.717679679393768311e-01 -2.652857303619384766e-01
2.428096532821655273e-01 -5.230247974395751953e-01 2.876694500446319580e-01 -4.208920896053314209e-01 -4.066922962665557861e-01 1.997507512569427490e-01 -3.478447794914245605e-01 -2.851133644580841064e-01
-3.744513988494873047e-01 -3.690162897109985352e-01 5.129315853118896484e-01 -3.013148605823516846e-01 -6.565079092979431152e-02 6.521625071763992310e-02 -5.446515679359436035e-01 -2.539985477924346924e-01
1.513470802456140518e-02 3.634382784366607666e-01 1.579794799908995628e-03 -8.528620004653930664e-01 -3.300417959690093994e-01 1.660974472761154175e-01 2.901352941989898682e-02 -5.431121960282325745e-02
7.393077015876770020e-02 1.055231764912605286e-01 3.727284073829650879e-01 1.459790617227554321e-01 -6.012337207794189453e-01 3.239138424396514893e-01 -5.304514765739440918e-01 -2.745571732521057129e-01
-2.872821874916553497e-02 -1.355330343358218670e-03 7.702953219413757324e-01 -2.275420725345611572e-01 -4.000887274742126465e-01 1.685785651206970215e-01 3.907828032970428467e-01 -1.133215203881263733e-01
2.954857945442199707e-01 -6.369265913963317871e-02 -8.781813830137252808e-02 -3.275388777256011963e-01 -6.740118861198425293e-01 5.247538089752197266e-01 -1.609621495008468628e-01 -1.951155066490173340e-01
-2.587753348052501678e-02 -3.995579481124877930e-01 -6.671310216188430786e-02 -4.697982966899871826e-01 -3.180003166198730469e-01 2.779119610786437988e-01 -5.631874203681945801e-01 -3.449394404888153076e-01
-1.312382891774177551e-02 -4.058760702610015869e-01 1.221954599022865295e-01 -3.277586102485656738e-01 -4.176455438137054443e-01 1.916074007749557495e-01 -6.885435581207275391e-01 -1.658358722925186157e-01
-6.789919734001159668e-01 1.860415190458297729e-01 2.749667763710021973e-01 -4.122424125671386719e-01 -7.794906198978424072e-02 9.118493646383285522e-02 -2.084452845156192780e-02 -4.939461946487426758e-01
5.455873608589172363e-01 1.793744415044784546e-01 4.759003818035125732e-01 -6.042639017105102539e-01 1.557688415050506592e-01 2.234555482864379883e-01 -4.117621853947639465e-02 -5.149202421307563782e-02
6.380848586559295654e-02 5.069980621337890625e-01 2.422519177198410034e-01 9.004509449005126953e-02 -3.071175515651702881e-01 2.585912346839904785e-01 -6.802128553390502930e-01 -2.195612937211990356e-01
5.113239884376525879e-01 4.234815239906311035e-01 2.242019921541213989e-01 -3.006640374660491943e-01 -6.815639138221740723e-02 6.086329221725463867e-01 -2.054790109395980835e-01 3.528294712305068970e-02
3.064510822296142578e-01 -3.379858732223510742e-01 7.350122332572937012e-01 -2.119533270597457886e-01 -2.906438112258911133e-01 9.933993220329284668e-02 -1.535464972257614136e-01 -2.979387938976287842e-01
7.063587754964828491e-02 -3.073066771030426025e-01 5.365696549415588379e-01 -8.638447523117065430e-02 -7.845466583967208862e-02 6.157498359680175781e-01 -3.357012867927551270e-01 3.274226188659667969e-01
5.525753498077392578e-01 2.426307201385498047e-01 1.883714199066162109e-01 -3.466675877571105957e-01 6.239632889628410339e-02 6.550205349922180176e-01 -2.156670540571212769e-01 -2.590398304164409637e-02
-4.993835091590881348e-01 -1.699861437082290649e-01 5.080789923667907715e-01 -9.880543500185012817e-02 -9.339515119791030884e-02 3.424677252769470215e-01 2.048956602811813354e-02 -5.721777677536010742e-01
2.114676833152770996e-01 6.095826625823974609e-01 5.138435363769531250e-01 -2.260349541902542114e-01 -4.086662530899047852e-01 2.074195742607116699e-01 -8.944994211196899414e-02 2.247913330793380737e-01
-1.946695297956466675e-01 -2.037577629089355469e-01 7.720992565155029297e-01 -4.402983784675598145e-01 -2.268500477075576782e-01 -1.607085317373275757e-01 -1.818217784166336060e-01 -1.422649770975112915e-01
-4.770272672176361084e-01 -2.257180958986282349e-01 2.957804203033447266e-01 -6.648136973381042480e-01 1.479352940805256367e-03 9.237873554229736328e-02 -3.886933624744415283e-01 1.800405085086822510e-01
4.231834709644317627e-01 -1.133339703083038330e-01 2.833417952060699463e-01 -5.537544488906860352e-01 -3.993019461631774902e-01 3.620827794075012207e-01 1.859938651323318481e-01 -3.098464012145996094e-01
-1.857068836688995361e-01 -9.901031106710433960e-02 6.456328034400939941e-01 -4.318977296352386475e-01 1.667824201285839081e-02 -8.292195200920104980e-02 -5.843446254730224609e-01 6.098961457610130310e-02
-3.415642380714416504e-01 -1.432769298553466797e-01 4.547508656978607178e-01 -2.111408263444900513e-01 7.097036391496658325e-02 1.908961683511734009e-01 -7.203156352043151855e-01 -2.260402888059616089e-01
1.156844422221183777e-01 2.155395299196243286e-01 6.600441932678222656e-01 -1.653747260570526123e-01 -6.276564002037048340e-01 1.256268620491027832e-01 6.729052215814590454e-02 2.507786452770233154e-01
3.317430913448333740e-01 3.114037029445171356e-02 -2.147532254457473755e-02 -7.665671706199645996e-01 -3.117249347269535065e-02 5.473260283470153809e-01 1.340567879378795624e-02 -1.316802669316530228e-02
-4.149825870990753174e-01 3.754243999719619751e-02 3.842313587665557861e-01 -1.185072883963584900e-01 1.687403619289398193e-01 3.320767283439636230e-01 -7.242380976676940918e-01 -3.785949945449829102e-02
1.175041776150465012e-02 5.400796532630920410e-01 2.841360569000244141e-01 -5.447053313255310059e-01 -5.432724952697753906e-01 1.407664716243743896e-01 7.944870740175247192e-03 1.253614276647567749e-01
7.636447995901107788e-02 -4.094497859477996826e-01 7.909518480300903320e-01 -1.267856657505035400e-01 -7.775707542896270752e-02 3.487954735755920410e-01 -1.270457953214645386e-01 2.024720311164855957e-01
4.519741237163543701e-02 -1.374889165163040161e-01 5.280365943908691406e-01 -3.443362414836883545e-01 -6.370560526847839355e-01 9.321238100528717041e-02 2.948701381683349609e-01 -2.831721603870391846e-01
-1.204762607812881470e-01 2.881567478179931641e-01 -3.062279522418975830e-02 -2.510591447353363037e-01 -5.069245100021362305e-01 1.413582563400268555e-01 -4.479629993438720703e-01 -6.007140278816223145e-01
1.523736864328384399e-01 -3.377879858016967773e-01 6.798262000083923340e-01 -4.134828746318817139e-01 -3.155553340911865234e-01 4.368108883500099182e-02 1.753187477588653564e-01 -3.119776248931884766e-01
-5.004578232765197754e-01 1.851130276918411255e-01 2.466771379113197327e-02 -5.761824846267700195e-01 3.171782195568084717e-01 3.049090206623077393e-01 -3.782596588134765625e-01 -2.145426869392395020e-01
3.080419003963470459e-01 -1.338041424751281738e-01 1.918299049139022827e-01 -9.884487837553024292e-02 -7.044937610626220703e-01 4.143801629543304443e-01 -2.934996187686920166e-01 -2.940630912780761719e-01
-4.703752994537353516e-01 -5.753802135586738586e-03 7.737676054239273071e-02 -5.479264855384826660e-01 2.877176702022552490e-01 5.966043472290039062e-01 -1.826939582824707031e-01 2.020189911127090454e-02
-6.699847579002380371e-01 1.459537744522094727e-01 1.274103373289108276e-01 -5.131516456604003906e-01 1.027010753750801086e-01 1.831624060869216919e-01 -2.692424058914184570e-01 -3.656124472618103027e-01
-1.154727116227149963e-01 7.135496735572814941e-01 1.308820210397243500e-03 -2.597976326942443848e-01 -4.754956662654876709e-01 4.117600917816162109e-01 -1.066263094544410706e-01 -5.481435358524322510e-02
-2.098621279001235962e-01 7.336857169866561890e-02 5.951355695724487305e-01 -2.686893939971923828e-01 1.645998358726501465e-01 5.829871296882629395e-01 2.480066269636154175e-01 3.093866705894470215e-01
-1.164163276553153992e-01 -3.793804645538330078e-01 -2.016071602702140808e-02 -4.365003407001495361e-01 -5.230140686035156250e-01 4.664726853370666504e-01 -3.234310746192932129e-01 -2.362850904464721680e-01
-3.702177703380584717e-01 -1.487043499946594238e-01 1.735675632953643799e-01 1.743393950164318085e-03 -3.582161664962768555e-01 6.606335043907165527e-01 -4.852007031440734863e-01 -1.025762632489204407e-01
-3.944078634958714247e-04 5.868018865585327148e-01 1.051048412919044495e-01 -4.562878012657165527e-01 -6.084550619125366211e-01 2.526793181896209717e-01 -4.347927495837211609e-02 -2.151877246797084808e-02
3.156858384609222412e-01 2.612716257572174072e-01 -1.228353474289178848e-02 -6.291264295578002930e-01 -1.696699708700180054e-01 5.052794814109802246e-01 4.901375249028205872e-02 -3.868217468261718750e-01
-2.187787890434265137e-01 5.787293314933776855e-01 2.004213184118270874e-01 -7.345201373100280762e-01 -8.516643941402435303e-02 1.042878478765487671e-01 -9.444367140531539917e-03 1.389282792806625366e-01
-3.856016993522644043e-01 -1.623814254999160767e-01 4.148563146591186523e-01 -6.145845055580139160e-01 3.333749473094940186e-01 2.601593434810638428e-01 -3.102838993072509766e-01 5.085641518235206604e-03
8.610896021127700806e-02 -3.587901294231414795e-01 1.820822954177856445e-01 -2.070824652910232544e-01 2.056752741336822510e-01 7.150655388832092285e-01 -3.383749425411224365e-01 -3.459756374359130859e-01
3.558046221733093262e-01 3.436907529830932617e-01 3.430954217910766602e-01 7.620467990636825562e-02 -3.785331547260284424e-01 4.946364164352416992e-01 -4.239652454853057861e-01 -2.530990540981292725e-01
1.321283429861068726e-01 1.654517650604248047e-01 7.963560223579406738e-01 -6.797060486860573292e-04 -3.866924345493316650e-01 3.381568789482116699e-01 1.204706802964210510e-01 -2.063737511634826660e-01
-2.866741120815277100e-01 -1.232754811644554138e-01 3.839256167411804199e-01 -5.766574740409851074e-01 1.571509987115859985e-01 5.189949870109558105e-01 3.540752530097961426e-01 5.715614557266235352e-02
-1.345976442098617554e-01 -1.717186570167541504e-01 -3.048141002655029297e-01 -6.177866458892822266e-01 -9.230274707078933716e-02 6.610570549964904785e-01 -1.205388754606246948e-01 1.333361715078353882e-01
-8.923775702714920044e-02 -3.860895931720733643e-01 7.715259194374084473e-01 -1.927662044763565063e-01 -6.128577515482902527e-02 3.576005399227142334e-01 -1.990495473146438599e-01 1.982569843530654907e-01
-1.660348325967788696e-01 -2.201619595289230347e-01 -1.192998066544532776e-01 -6.829622387886047363e-01 -5.134174823760986328e-01 1.583101749420166016e-01 -3.907317817211151123e-01 4.427594318985939026e-02
-1.268726438283920288e-01 5.880147963762283325e-02 5.919590592384338379e-01 -3.618371188640594482e-01 -1.903879046440124512e-01 -2.472930699586868286e-01 -6.258699893951416016e-01 9.994700551033020020e-02
-8.974119275808334351e-02 2.144411951303482056e-01 6.456912159919738770e-01 2.852374613285064697e-01 -2.090445458889007568e-01 5.491888523101806641e-01 -2.815103232860565186e-01 -1.520788818597793579e-01
6.377986073493957520e-02 5.178970098495483398e-01 6.051585450768470764e-02 1.053611095994710922e-02 -3.595480918884277344e-01 5.903867483139038086e-01 -4.797234237194061279e-01 -1.263947486877441406e-01
-3.398019671440124512e-01 -2.689753770828247070e-01 3.224107325077056885e-01 -9.265007078647613525e-02 -4.319042563438415527e-01 6.810452342033386230e-01 -1.355541646480560303e-01 1.758278012275695801e-01
1.408686935901641846e-01 2.646804153919219971e-01 1.967618018388748169e-01 -7.337897419929504395e-01 -3.174783587455749512e-01 2.547881603240966797e-01 3.352842628955841064e-01 -2.341212630271911621e-01
-1.917879581451416016e-01 -3.213317692279815674e-01 7.884370684623718262e-01 -3.375417888164520264e-01 -1.395771056413650513e-01 -1.055047265253961086e-03 -4.621917381882667542e-02 -3.205881714820861816e-01
-2.367501854896545410e-01 -1.781169176101684570e-01 6.732454895973205566e-01 -1.552888900041580200e-01 2.706140577793121338e-01 3.045146465301513672e-01 -5.185424685478210449e-01 1.448294264264404774e-03
-3.012323379516601562e-01 -1.694207489490509033e-01 3.564270436763763428e-01 -4.357286095619201660e-01 -4.325956106185913086e-01 5.119161009788513184e-01 3.106024861335754395e-01 -1.341082602739334106e-01
-1.854785978794097900e-01 6.661975383758544922e-01 7.442007213830947876e-02 -5.364973545074462891e-01 -4.016073048114776611e-01 2.201414853334426880e-01 -7.781112939119338989e-02 1.122743263840675354e-01
-4.433272778987884521e-01 -1.948460638523101807e-01 4.302015602588653564e-01 -3.070402443408966064e-01 -1.671558022499084473e-01 3.156091272830963135e-01 -4.675755798816680908e-01 3.741281330585479736e-01
1.062940731644630432e-01 2.596586346626281738e-01 1.326873451471328735e-01 -2.754353582859039307e-01 -2.412704825401306152e-01 8.386914432048797607e-02 -6.090776324272155762e-01 -6.257694959640502930e-01
1.580944359302520752e-01 2.344139814376831055e-01 5.416312813758850098e-01 1.263847574591636658e-02 -6.871011257171630859e-01 2.418166100978851318e-01 -1.401995569467544556e-01 2.762116193771362305e-01
-1.085059270262718201e-01 3.223948180675506592e-01 3.909471631050109863e-01 -1.632100902497768402e-02 -6.361483931541442871e-01 4.786710143089294434e-01 2.943445444107055664e-01 1.035975515842437744e-01
5.297980308532714844e-01 2.939001917839050293e-01 3.012969195842742920e-01 -5.710169672966003418e-01 5.509812384843826294e-02 3.732597827911376953e-01 -8.998242020606994629e-02 -2.562048733234405518e-01
-2.390355914831161499e-01 -4.722083359956741333e-02 3.144718110561370850e-01 2.343416810035705566e-01 -3.384593725204467773e-01 6.711418628692626953e-01 -4.687241017818450928e-01 -4.620686173439025879e-02
-2.937161624431610107e-01 -1.844164580106735229e-01 1.149009987711906433e-01 -7.487819194793701172e-01 1.567325592041015625e-01 3.337434232234954834e-01 -3.135923445224761963e-01 2.674978375434875488e-01
-7.638107240200042725e-02 5.031844377517700195e-01 3.615178763866424561e-01 -4.365320876240730286e-02 -2.780944406986236572e-01 1.673328131437301636e-01 -3.337286114692687988e-01 -6.258265972137451172e-01
-3.203949034214019775e-01 1.184740755707025528e-02 4.228233695030212402e-01 -7.283914089202880859e-01 2.691362202167510986e-01 -7.638131827116012573e-02 -3.153505325317382812e-01 -1.007907763123512268e-01
-2.933906018733978271e-01 -2.488671094179153442e-01 4.119305908679962158e-01 -5.450911521911621094e-01 2.036333084106445312e-01 3.130669295787811279e-01 -4.647428691387176514e-01 1.723729074001312256e-01
5.258998870849609375e-01 3.563818931579589844e-01 3.858397603034973145e-01 -4.444739818572998047e-01 -3.524292260408401489e-03 2.392722666263580322e-01 -3.990148007869720459e-01 1.830720156431198120e-01
4.233523607254028320e-01 3.082091212272644043e-01 2.961583733558654785e-01 -5.665602087974548340e-01 2.975440621376037598e-01 4.711678624153137207e-01 -5.506210029125213623e-02 -5.929746478796005249e-02
4.388656318187713623e-01 4.066560268402099609e-01 2.497674822807312012e-01 -3.555634319782257080e-01 6.073413789272308350e-02 5.246863365173339844e-01 -2.833648920059204102e-01 3.064939379692077637e-01
-1.057041436433792114e-01 6.183362603187561035e-01 1.821372061967849731e-01 -6.172916293144226074e-01 -2.862388193607330322e-01 1.925587207078933716e-01 1.685990989208221436e-01 -2.117231041193008423e-01
-2.208562195301055908e-01 2.297230660915374756e-01 4.228261411190032959e-01 -1.776999533176422119e-01 3.669930398464202881e-01 4.287771284580230713e-01 -5.371745228767395020e-01 2.846060097217559814e-01
-3.958367109298706055e-01 3.850590437650680542e-02 5.138653516769409180e-01 6.016589701175689697e-02 3.785396739840507507e-02 4.152224361896514893e-01 -6.265433039516210556e-03 -6.326698064804077148e-01
1.720183342695236206e-01 -3.256271481513977051e-01 4.952688217163085938e-01 -5.022640228271484375e-01 -3.698233366012573242e-01 1.410249471664428711e-01 2.561303675174713135e-01 -3.802058398723602295e-01
-1.903684884309768677e-01 4.193162918090820312e-01 6.852257847785949707e-01 -1.637628376483917236e-01 -9.517455101013183594e-02 -1.235854327678680420e-01 -4.329562783241271973e-01 -2.824865579605102539e-01
-2.174996584653854370e-01 2.797906994819641113e-01 6.105968952178955078e-01 -2.721668779850006104e-01 -2.273806333541870117e-01 -2.734865844249725342e-01 -5.363993644714355469e-01 -1.152675598859786987e-01
1.053493097424507141e-01 7.634161710739135742e-01 2.107162922620773315e-01 -3.468093574047088623e-01 -2.241720110177993774e-01 3.204371035099029541e-01 -2.180739641189575195e-01 2.023116201162338257e-01
-1.735793948173522949e-01 3.531747460365295410e-01 5.948775410652160645e-01 -2.759265303611755371e-01 -6.203330755233764648e-01 8.582521229982376099e-02 9.612187743186950684e-02 1.170667111873626709e-01
-2.191719561815261841e-01 1.825753003358840942e-01 3.987785875797271729e-01 -2.292384505271911621e-01 3.015208840370178223e-01 4.274762570858001709e-01 -4.991942346096038818e-01 4.291965961456298828e-01
-4.781136214733123779e-01 2.542591691017150879e-01 1.191227436065673828e-01 -4.181670546531677246e-01 -2.280421257019042969e-01 1.367122232913970947e-01 -5.220453441143035889e-02 -6.665484905242919922e-01
5.774904787540435791e-02 2.243961244821548462e-01 3.628613352775573730e-01 1.043330579996109009e-01 -7.158787846565246582e-01 2.437410801649093628e-01 -3.621482849121093750e-01 -3.173549175262451172e-01
1.106020882725715637e-01 6.240114569664001465e-01 4.214085638523101807e-01 -2.990547418594360352e-01 -3.605010211467742920e-01 2.463534772396087646e-01 -6.128984037786722183e-03 3.750591874122619629e-01
-2.859349548816680908e-01 -3.341902196407318115e-01 -4.843192920088768005e-02 -5.907776951789855957e-01 -4.980115592479705811e-01 1.589428186416625977e-01 -2.711244821548461914e-01 -3.292528688907623291e-01
1.116634309291839600e-01 -1.678837239742279053e-01 7.536386251449584961e-01 -3.543106615543365479e-01 -2.729865722358226776e-02 -8.606009930372238159e-02 -3.988534808158874512e-01 -3.140118420124053955e-01
-5.428202748298645020e-01 -3.249595314264297485e-02 4.040361046791076660e-01 -3.760250210762023926e-01 -3.895547986030578613e-02 1.123564019799232483e-01 -6.038731932640075684e-01 1.443809419870376587e-01
7.537597417831420898e-02 -1.645710915327072144e-01 1.083640381693840027e-01 -2.865513265132904053e-01 -6.976660490036010742e-01 2.457373142242431641e-01 -2.502196431159973145e-01 -5.134645104408264160e-01
-5.230152606964111328e-01 5.871920287609100342e-02 4.198925793170928955e-01 -4.778446257114410400e-01 2.954474091529846191e-01 2.028614729642868042e-01 -4.066123068332672119e-01 1.568001955747604370e-01
-4.397175908088684082e-01 -3.954213112592697144e-02 3.152793049812316895e-01 -4.562402069568634033e-01 4.098263382911682129e-01 4.941835105419158936e-01 -1.534531861543655396e-01 -2.486076653003692627e-01
-2.467325180768966675e-01 -1.848984062671661377e-01 6.455678939819335938e-01 -6.664444506168365479e-02 -1.835842132568359375e-01 4.737727046012878418e-01 -1.829567998647689819e-01 4.382915496826171875e-01
-5.538120865821838379e-01 -3.417877554893493652e-01 2.831107974052429199e-01 -3.660311996936798096e-01 -3.600548803806304932e-01 3.853763639926910400e-01 -2.548062801361083984e-01 1.387877762317657471e-01
-4.017240703105926514e-01 -2.430603802204132080e-01 -1.019322425127029419e-01 -3.199868500232696533e-01 -4.949778020381927490e-01 5.806313157081604004e-01 -2.906250357627868652e-01 -1.261027157306671143e-02
-1.593298912048339844e-01 -3.339164257049560547e-01 4.478511214256286621e-01 -2.254205346107482910e-01 1.436855047941207886e-01 3.852415084838867188e-01 -1.856104582548141479e-01 -6.389214992523193359e-01
-4.859191924333572388e-02 -6.926171481609344482e-02 5.734133124351501465e-01 2.066999822854995728e-01 -1.496084928512573242e-01 7.726007699966430664e-01 -4.473581165075302124e-02 -4.248139914125204086e-03
-3.569810688495635986e-01 3.426075354218482971e-02 5.548998713493347168e-01 -1.329894065856933594e-01 1.860581338405609131e-01 5.976067781448364258e-01 -3.276770412921905518e-01 2.160251885652542114e-01
-1.863464117050170898e-01 -7.111260294914245605e-02 6.912520527839660645e-01 1.708049923181533813e-01 -1.619976311922073364e-01 6.368928551673889160e-01 -2.464909851551055908e-02 1.439829468727111816e-01
-1.415588259696960449e-01 5.316518545150756836e-01 3.607326447963714600e-01 -6.232272833585739136e-02 -4.917339608073234558e-02 1.779646128416061401e-01 -1.943243891000747681e-01 -7.010304331779479980e-01
7.590243965387344360e-02 -1.848723292350769043e-01 1.297937184572219849e-01 -9.145862609148025513e-02 -6.719424724578857422e-01 4.323346912860870361e-01 -3.964471518993377686e-01 -3.731750249862670898e-01
-7.340003848075866699e-01 2.214296311140060425e-01 2.883043587207794189e-01 -2.489073127508163452e-01 -2.589805126190185547e-01 4.336561542004346848e-03 -4.410274326801300049e-01 -7.445353269577026367e-02
-4.923175573348999023e-01 -1.355394721031188965e-01 4.860116541385650635e-01 -4.879232347011566162e-01 1.852714419364929199e-01 1.499108821153640747e-01 -4.216932356357574463e-01 -1.742190122604370117e-01
-4.673791676759719849e-02 4.194877576082944870e-03 4.356400966644287109e-01 2.621818780899047852e-01 -4.645406007766723633e-01 4.492051601409912109e-01 -5.670327544212341309e-01 1.291568949818611145e-02
-2.559096515178680420e-01 2.351546734571456909e-01 5.102196335792541504e-01 4.076002165675163269e-02 8.665033429861068726e-02 3.508590161800384521e-01 -6.356307268142700195e-01 2.873850762844085693e-01
2.029689997434616089e-01 4.389970302581787109e-01 -1.090143322944641113e-01 -2.784770429134368896e-01 -2.577860653400421143e-01 6.137152314186096191e-01 -2.363228052854537964e-01 -4.215484261512756348e-01
-3.071815371513366699e-01 -2.255245596170425415e-01 4.682294428348541260e-01 -5.670562982559204102e-01 1.889207400381565094e-02 9.519207477569580078e-02 -3.879139423370361328e-01 3.925441205501556396e-01
1.303139030933380127e-01 6.036838293075561523e-01 4.505593478679656982e-01 2.680750098079442978e-03 -3.249468803405761719e-01 2.108274102210998535e-01 -3.207255899906158447e-01 -4.033234119415283203e-01
-3.452156186103820801e-01 -1.493988465517759323e-02 4.604990482330322266e-01 -4.644992649555206299e-01 -2.105944603681564331e-02 4.607170224189758301e-01 4.057798087596893311e-01 -2.746327817440032959e-01
-9.719011187553405762e-02 4.969050735235214233e-02 -9.222473204135894775e-02 -3.476500809192657471e-01 -6.585382223129272461e-01 2.834046483039855957e-01 -4.760017096996307373e-01 -3.437302708625793457e-01
-1.816448867321014404e-01 2.384552359580993652e-02 3.557170331478118896e-01 1.166834235191345215e-01 -6.583301424980163574e-01 6.105508804321289062e-01 -9.446232020854949951e-02 -1.057968363165855408e-01
-1.330335345119237900e-02 -3.864852786064147949e-01 7.236571907997131348e-01 -1.784088760614395142e-01 1.031389236450195312e-01 4.468831717967987061e-01 -2.850012481212615967e-01 5.809310451149940491e-02
2.357752919197082520e-01 -4.334292113780975342e-01 1.373149454593658447e-01 -5.050006508827209473e-01 -5.876553058624267578e-01 2.346577048301696777e-01 -1.478152573108673096e-01 -2.457961589097976685e-01
-2.316274344921112061e-01 6.838875263929367065e-02 5.688252449035644531e-01 -2.865880727767944336e-01 5.173976421356201172e-01 4.395515918731689453e-01 -2.706233263015747070e-01 4.282508790493011475e-02
-3.146438300609588623e-01 4.766368120908737183e-02 2.146447598934173584e-01 -2.914453744888305664e-01 3.479890227317810059e-01 7.378425002098083496e-01 5.562847480177879333e-02 -3.148208260536193848e-01
-5.331855416297912598e-01 -4.569557309150695801e-02 4.269766807556152344e-01 -5.637261271476745605e-01 4.120648279786109924e-02 -1.812776550650596619e-02 -4.592258930206298828e-01 2.478002384305000305e-02
1.911973506212234497e-01 -3.143190219998359680e-02 3.887629806995391846e-01 -3.412415832281112671e-02 -6.269773244857788086e-01 6.163084506988525391e-01 1.187336370348930359e-01 -1.520531922578811646e-01
2.625757455825805664e-01 4.908389598131179810e-02 8.033841848373413086e-01 -1.028195768594741821e-01 1.740522086620330811e-01 4.330002069473266602e-01 2.300713509321212769e-01 -4.393885284662246704e-02
4.589677974581718445e-02 3.734337389469146729e-01 -3.118340671062469482e-01 -4.274434447288513184e-01 -2.837860882282257080e-01 5.446333289146423340e-01 -4.216226935386657715e-01 1.535142809152603149e-01
-3.969436883926391602e-01 3.095331601798534393e-02 4.373182356357574463e-01 -4.930892586708068848e-01 2.977122664451599121e-01 2.025860846042633057e-01 -4.901802241802215576e-01 1.927252560853958130e-01
2.363990247249603271e-02 6.980760097503662109e-01 1.951760984957218170e-02 -5.759667158126831055e-01 -2.889086604118347168e-01 3.019267618656158447e-01 -4.895239695906639099e-02 5.466407537460327148e-02
-2.448554486036300659e-01 -9.664857387542724609e-02 6.144420504570007324e-01 -8.108744770288467407e-02 2.458293735980987549e-01 3.401311933994293213e-01 -6.075603961944580078e-01 -3.660123050212860107e-02
-2.937947213649749756e-01 -1.757812649011611938e-01 3.236466348171234131e-01 -1.305540949106216431e-01 2.425868622958660126e-02 6.498236060142517090e-01 4.020501673221588135e-02 -5.801021456718444824e-01
-3.452161550521850586e-01 -2.606467306613922119e-01 1.792023703455924988e-02 -3.341783285140991211e-01 -1.806431710720062256e-01 7.923803925514221191e-01 5.994359403848648071e-02 -1.918353140354156494e-01
3.744647204875946045e-01 4.032447040081024170e-01 2.216612696647644043e-01 -5.131229162216186523e-01 -3.417529761791229248e-01 3.148322999477386475e-01 -2.362756431102752686e-01 3.361552655696868896e-01
-4.710145667195320129e-02 -3.305440843105316162e-01 -9.834108874201774597e-03 -2.686178386211395264e-01 -3.543243110179901123e-01 3.385592401027679443e-01 -7.387270927429199219e-01 -1.743106693029403687e-01
-2.768852114677429199e-01 -1.217544451355934143e-02 -2.664665281772613525e-01 -2.671438455581665039e-01 -4.832341074943542480e-01 6.905295252799987793e-01 -2.518054842948913574e-01 8.404705673456192017e-02
9.605053812265396118e-02 -1.635598838329315186e-01 -3.263012692332267761e-02 -2.282863408327102661e-01 -6.066402196884155273e-01 4.666666090488433838e-01 -4.265602529048919678e-01 -3.782847523689270020e-01
-1.947367936372756958e-01 -2.370715141296386719e-01 7.118986248970031738e-01 -2.324457168579101562e-01 -2.839852273464202881e-01 3.410620242357254028e-02 1.846892237663269043e-01 -4.786679744720458984e-01
-1.183944046497344971e-01 -4.486623704433441162e-01 9.410322643816471100e-03 -3.681003153324127197e-01 -4.982896447181701660e-01 3.306785523891448975e-01 -4.664415121078491211e-01 -2.718269228935241699e-01
-5.338132977485656738e-01 3.597460091114044189e-01 2.788783609867095947e-01 -4.024851024150848389e-01 6.854295264929533005e-03 -6.875227391719818115e-02 -1.194313168525695801e-01 -5.716826915740966797e-01
-4.072923958301544189e-01 -2.260004580020904541e-01 5.193086862564086914e-01 -2.108812928199768066e-01 8.727028965950012207e-02 5.107517838478088379e-01 -4.442954063415527344e-01 -5.479544401168823242e-02
-4.121281504631042480e-01 -2.445109337568283081e-01 3.638931214809417725e-01 -5.872603058815002441e-01 1.810236126184463501e-01 1.869461089372634888e-01 -4.618788957595825195e-01 1.096424609422683716e-01
-3.732923865318298340e-01 -8.729905635118484497e-02 6.230548620223999023e-01 2.111786790192127228e-02 2.525817602872848511e-02 5.344930291175842285e-01 -3.941782414913177490e-01 1.506353914737701416e-01
-3.054455518722534180e-01 -4.931105673313140869e-02 4.103325903415679932e-01 -4.476319551467895508e-01 -1.191543117165565491e-01 6.554532796144485474e-02 -7.159310579299926758e-01 6.687983870506286621e-02
1.400810033082962036e-01 7.197816390544176102e-03 6.897529363632202148e-01 2.474021017551422119e-01 -3.544696867465972900e-01 3.390412330627441406e-01 -4.196684956550598145e-01 -1.632156521081924438e-01
2.673994600772857666e-01 3.319147825241088867e-01 -1.636035554111003876e-02 -7.347386479377746582e-01 -1.773855686187744141e-01 4.186447560787200928e-01 5.984329059720039368e-02 -2.605980038642883301e-01
-3.118361234664916992e-01 -1.435152143239974976e-01 4.588809013366699219e-01 -5.382713675498962402e-01 2.551668286323547363e-01 4.218636155128479004e-01 -2.342313379049301147e-01 2.896735370159149170e-01
2.150681912899017334e-01 6.452077627182006836e-01 3.287320137023925781e-01 -2.056761533021926880e-01 -3.713961839675903320e-01 3.008070588111877441e-01 -2.873055636882781982e-01 2.759000658988952637e-01
-4.140567481517791748e-01 1.563029363751411438e-02 5.639539361000061035e-01 -3.791176900267601013e-02 5.767574906349182129e-02 4.532306194305419922e-01 1.169498711824417114e-01 -5.351725220680236816e-01
-2.062785774469375610e-01 -2.262102663516998291e-01 2.141375988721847534e-01 -4.390503466129302979e-01 -5.766469836235046387e-01 -1.110696271061897278e-01 -5.189360380172729492e-01 -2.313116937875747681e-01
-9.517478197813034058e-02 -1.162879518233239651e-03 -2.145369201898574829e-01 -5.490371584892272949e-01 -5.762125253677368164e-01 2.004157304763793945e-01 -3.914146721363067627e-01 -3.436275720596313477e-01
-9.187424927949905396e-02 -2.159602791070938110e-01 -4.888693988323211670e-02 -5.870911478996276855e-01 -6.049646139144897461e-01 1.354095488786697388e-01 -3.620347678661346436e-01 -2.871710956096649170e-01
-2.060502022504806519e-01 -2.693898677825927734e-01 4.958849027752876282e-02 -2.116750776767730713e-01 -6.246014237403869629e-01 3.454055786132812500e-01 -5.702613592147827148e-01 5.547168478369712830e-02
-1.589447259902954102e-01 5.537072941660881042e-02 2.535962760448455811e-01 -2.990355901420116425e-02 -6.227118968963623047e-01 6.164330840110778809e-01 3.721857666969299316e-01 -1.353322621434926987e-02
1.520320922136306763e-01 -2.644445300102233887e-01 1.829712092876434326e-01 -3.475444316864013672e-01 3.761086985468864441e-02 4.327921569347381592e-01 -1.573901772499084473e-01 -7.342985868453979492e-01
2.152716219425201416e-01 4.173800945281982422e-01 7.501479983329772949e-01 2.998944185674190521e-02 -2.711691260337829590e-01 3.287056088447570801e-01 2.699670568108558655e-02 1.830888241529464722e-01
4.665176197886466980e-02 1.429612636566162109e-01 5.913363099098205566e-01 -2.419297546148300171e-01 -6.458238363265991211e-01 1.747713685035705566e-01 2.212694287300109863e-01 2.694137692451477051e-01
-2.588013708591461182e-01 2.573049664497375488e-01 5.524608492851257324e-01 -2.168089747428894043e-01 2.684913575649261475e-01 6.830636411905288696e-03 -6.556872725486755371e-01 -1.119676604866981506e-01
2.658426761627197266e-01 -3.263019025325775146e-01 2.232846617698669434e-01 -2.781606912612915039e-01 -5.470951199531555176e-01 1.801773607730865479e-01 -5.732523798942565918e-01 -1.876963227987289429e-01
1.966961026191711426e-01 5.327054262161254883e-01 1.334358304738998413e-01 7.262909412384033203e-02 -2.175619751214981079e-01 5.983138680458068848e-01 -4.487136006355285645e-01 -2.186293751001358032e-01
1.455716788768768311e-01 1.409586146473884583e-02 5.656839013099670410e-01 -3.130879998207092285e-01 -7.133679389953613281e-01 1.635416746139526367e-01 1.358823478221893311e-01 -8.052452653646469116e-02
2.131346911191940308e-01 2.113689631223678589e-01 -1.676844619214534760e-02 -8.832648992538452148e-01 1.360732018947601318e-01 2.931561172008514404e-01 -7.017335295677185059e-02 -1.416962444782257080e-01
-1.258090734481811523e-01 -3.245697021484375000e-01 2.283102273941040039e-01 -5.282407999038696289e-02 -5.835521221160888672e-01 6.106166839599609375e-01 -2.423258125782012939e-01 2.276028245687484741e-01
-3.802832216024398804e-02 3.579153418540954590e-01 3.009847998619079590e-01 -6.636945009231567383e-01 -2.953090369701385498e-01 1.095663234591484070e-01 3.615238368511199951e-01 -3.308422267436981201e-01
-3.344849050045013428e-01 1.283001005649566650e-01 4.940486252307891846e-01 -3.746025264263153076e-01 2.315443903207778931e-01 3.204421326518058777e-02 -6.132450103759765625e-01 -2.377787679433822632e-01
-2.769652307033538818e-01 -2.991412878036499023e-01 5.013469457626342773e-01 -6.367304921150207520e-01 -7.065457850694656372e-02 -1.547645330429077148e-01 -3.646391928195953369e-01 -1.229821816086769104e-01
-9.037526696920394897e-02 4.478592276573181152e-01 2.253490239381790161e-01 -6.922612786293029785e-01 -2.336632311344146729e-01 2.107600718736648560e-01 2.407974749803543091e-01 -3.228697478771209717e-01
-1.028722599148750305e-01 3.128170967102050781e-01 6.034873127937316895e-01 -2.694903016090393066e-01 -1.349889673292636871e-02 -2.075072675943374634e-01 -6.216961145401000977e-01 -1.580921560525894165e-01
1.585958003997802734e-01 4.760722219944000244e-01 7.513274550437927246e-01 2.107916399836540222e-02 -2.789038121700286865e-01 2.938706576824188232e-01 1.253284066915512085e-01 5.840214714407920837e-02
-4.996193647384643555e-01 -2.032998204231262207e-01 3.765440583229064941e-01 -1.599072515964508057e-01 2.137918956577777863e-02 6.632980704307556152e-01 6.032904493622481823e-04 -3.182330727577209473e-01
-2.783769369125366211e-01 -2.571951448917388916e-01 8.435660600662231445e-01 -1.954644173383712769e-01 -1.410917192697525024e-01 6.234284490346908569e-02 -1.746589243412017822e-01 -2.285773903131484985e-01
-1.061822324991226196e-01 -2.603383064270019531e-01 8.246279507875442505e-02 -1.533474028110504150e-01 -2.702415883541107178e-01 7.219884395599365234e-01 -5.019488334655761719e-01 2.106731683015823364e-01
-4.812474176287651062e-02 -2.602846324443817139e-01 5.449048876762390137e-01 -2.278468385338783264e-02 -4.573700726032257080e-01 5.676147341728210449e-01 5.034888163208961487e-02 3.139850497245788574e-01
-3.928773701190948486e-01 1.924448460340499878e-01 6.045652627944946289e-01 -3.901253044605255127e-01 3.599393069744110107e-01 3.128288388252258301e-01 -2.078478336334228516e-01 1.424663662910461426e-01
-1.966199837625026703e-02 -1.208580955862998962e-01 3.555939495563507080e-01 -5.112155079841613770e-01 4.615392982959747314e-01 5.190581679344177246e-01 -2.316849231719970703e-01 2.471856027841567993e-01
-2.738035917282104492e-01 4.056458473205566406e-01 5.914461016654968262e-01 -9.040393680334091187e-02 -6.754449754953384399e-02 -7.946032285690307617e-02 -5.928428173065185547e-01 -2.004070729017257690e-01
3.053805045783519745e-02 5.992716550827026367e-01 5.993803590536117554e-02 -3.096724450588226318e-01 -2.592515647411346436e-01 6.611079573631286621e-01 1.775565147399902344e-01 6.819160282611846924e-02
-2.762024402618408203e-01 5.867430940270423889e-02 3.879152238368988037e-01 -5.593089461326599121e-01 2.923659384250640869e-01 2.965802252292633057e-01 -3.325556218624114990e-01 4.158530831336975098e-01
3.453976288437843323e-02 -1.226121373474597931e-02 7.606535553932189941e-01 -2.583988308906555176e-01 1.315305382013320923e-01 1.379855275154113770e-01 -4.188703298568725586e-01 3.761652112007141113e-01
-1.782791875302791595e-02 1.708575934171676636e-01 1.804934293031692505e-01 -4.368450045585632324e-01 -2.499750107526779175e-01 -8.766379207372665405e-02 -3.971460163593292236e-01 -7.205420732498168945e-01
-2.141967266798019409e-01 1.532803326845169067e-01 5.873264670372009277e-01 4.003373533487319946e-02 1.180288195610046387e-01 4.348796308040618896e-01 -4.929014444351196289e-01 3.715735077857971191e-01
2.629874050617218018e-01 5.282024741172790527e-01 2.540670931339263916e-01 -1.488040387630462646e-02 -4.325792789459228516e-01 4.965611398220062256e-01 -1.942537277936935425e-01 -3.400526940822601318e-01
-5.169433951377868652e-01 2.222742736339569092e-01 3.437485694885253906e-01 -5.991620421409606934e-01 -6.266266107559204102e-02 -1.940943300724029541e-02 -6.331446766853332520e-02 -4.448521435260772705e-01
-2.289768904447555542e-01 -3.254589140415191650e-01 4.450507462024688721e-02 -5.411540865898132324e-01 -5.826904177665710449e-01 6.467523425817489624e-02 -4.454826116561889648e-01 -6.820530444383621216e-02
-1.674292087554931641e-01 3.364795148372650146e-01 6.126344799995422363e-01 4.340886138379573822e-03 2.535958886146545410e-01 5.422126650810241699e-01 -2.850892245769500732e-01 -2.093507945537567139e-01
4.745694100856781006e-01 4.269394576549530029e-01 2.838159501552581787e-01 -2.745403647422790527e-01 -3.913820087909698486e-01 4.395060241222381592e-01 -2.275774627923965454e-01 1.960760205984115601e-01
5.900549292564392090e-01 2.465405762195587158e-01 3.054165542125701904e-01 -4.520961642265319824e-01 -1.194371134042739868e-01 4.099287688732147217e-01 -2.834631800651550293e-01 1.752839833498001099e-01
4.336541052907705307e-03 5.609027743339538574e-01 3.700429797172546387e-01 -3.373199701309204102e-01 -3.433504700660705566e-01 2.268633246421813965e-01 -1.269085258245468140e-01 4.991899728775024414e-01
-4.081564843654632568e-01 4.202384650707244873e-01 6.509681344032287598e-01 -4.392237961292266846e-02 -2.053957879543304443e-01 -7.506780326366424561e-02 -2.378971725702285767e-01 -3.559518754482269287e-01
-1.590022146701812744e-01 2.257372140884399414e-01 -2.789902687072753906e-01 -2.698598504066467285e-01 -3.342213481664657593e-02 7.237573266029357910e-01 -2.341607213020324707e-01 -4.396912455558776855e-01
-1.783809065818786621e-01 -2.403096854686737061e-01 7.408411502838134766e-01 -2.138011306524276733e-01 -2.805688679218292236e-01 -1.785471476614475250e-02 -1.498790271580219269e-02 -4.864286780357360840e-01
-3.939675390720367432e-01 3.227532207965850830e-01 5.966705083847045898e-01 -1.200544238090515137e-01 4.454113841056823730e-01 3.491832911968231201e-01 -2.141226977109909058e-01 -6.342241168022155762e-02
-8.561772294342517853e-03 6.816929578781127930e-01 7.247824966907501221e-02 -4.924070239067077637e-01 -1.962893009185791016e-01 3.183852732181549072e-01 -2.004781961441040039e-01 3.277401030063629150e-01
1.023794710636138916e-01 6.640998721122741699e-01 6.586719155311584473e-01 -2.952008545398712158e-01 6.413103640079498291e-02 1.073631644248962402e-01 1.072152927517890930e-01 -1.904705725610256195e-02
-4.342579245567321777e-01 -1.860250383615493774e-01 -8.343802392482757568e-02 -4.108723700046539307e-01 -6.370008587837219238e-01 3.770037889480590820e-01 -2.084002792835235596e-01 9.850945323705673218e-02
-8.523230254650115967e-02 -2.732412517070770264e-02 2.465430051088333130e-01 2.163313329219818115e-01 -4.113031029701232910e-01 6.770696640014648438e-01 -5.067653656005859375e-01 1.135293161496520042e-03
1.836564987897872925e-01 -3.511703312397003174e-01 1.629990190267562866e-01 -2.314610034227371216e-01 -8.269480615854263306e-02 3.665771782398223877e-01 -6.402159929275512695e-01 -4.601229131221771240e-01
3.078898787498474121e-01 9.914160519838333130e-02 7.422686219215393066e-01 1.932619065046310425e-01 1.519547998905181885e-01 4.987060129642486572e-01 4.146324843168258667e-02 -1.831518858671188354e-01
-2.461859583854675293e-01 -2.638041973114013672e-01 3.435935378074645996e-01 -6.452373862266540527e-01 4.378829151391983032e-02 4.550838097929954529e-02 -5.727993249893188477e-01 5.765885859727859497e-02
-4.149075448513031006e-01 -1.839493066072463989e-01 4.778116941452026367e-01 -3.501977324485778809e-01 -2.750063240528106689e-01 -8.895406126976013184e-02 -5.987340211868286133e-01 3.237541019916534424e-02
7.173386216163635254e-02 -1.253451108932495117e-01 2.494713515043258667e-01 -7.540189623832702637e-01 -3.269810974597930908e-01 2.129864096641540527e-01 4.420324265956878662e-01 -2.626312524080276489e-02
1.821775436401367188e-01 -4.753873497247695923e-02 7.241617888212203979e-02 4.229651391506195068e-02 -1.897630691528320312e-01 8.197582364082336426e-01 -4.868799746036529541e-01 -1.115920171141624451e-01
-2.744955718517303467e-01 5.111178755760192871e-01 6.032572388648986816e-01 3.312201471999287605e-03 -5.328364297747612000e-02 1.580840535461902618e-02 -2.543963789939880371e-01 -4.813250601291656494e-01
-3.493250310420989990e-01 -1.387216709554195404e-02 5.804839730262756348e-01 1.704553961753845215e-01 -3.262471854686737061e-01 5.052992701530456543e-01 -2.855449914932250977e-01 -2.616534233093261719e-01
-2.433181740343570709e-02 -3.437572121620178223e-01 4.389788955450057983e-03 -5.232295393943786621e-01 -5.945331454277038574e-01 1.761009991168975830e-01 -3.872129619121551514e-01 -2.702507078647613525e-01
1.528710275888442993e-01 -3.687558472156524658e-01 1.002227589488029480e-01 -3.207053244113922119e-01 2.764026820659637451e-02 4.602469503879547119e-01 -5.161696076393127441e-01 -4.987292289733886719e-01
1.066142693161964417e-01 -2.194103896617889404e-01 7.817277312278747559e-01 -3.419848084449768066e-01 2.393711656332015991e-01 1.464501023292541504e-01 -2.995278537273406982e-01 2.097082883119583130e-01
3.503040969371795654e-02 -1.566812098026275635e-01 6.773263812065124512e-01 -1.113543733954429626e-01 1.781816780567169189e-01 6.520254015922546387e-01 -5.415210127830505371e-02 2.079296559095382690e-01
4.480646252632141113e-01 -1.464957371354103088e-02 -9.527774155139923096e-02 -3.293235301971435547e-01 -3.895790278911590576e-01 6.799218058586120605e-01 -2.556213736534118652e-01 -4.565078392624855042e-02
1.180569529533386230e-01 -8.144465833902359009e-02 2.056013643741607666e-01 4.545586928725242615e-02 -7.837721705436706543e-02 6.503374576568603516e-01 -7.105304598808288574e-01 3.399903327226638794e-02
-1.500645931810140610e-02 -1.569091975688934326e-01 7.687005400657653809e-01 -2.956778407096862793e-01 1.399068832397460938e-01 1.633135080337524414e-01 -4.921553134918212891e-01 9.146802127361297607e-02
2.944767475128173828e-01 3.812645077705383301e-01 4.391776025295257568e-01 1.598422080278396606e-01 -2.824315428733825684e-01 4.201519191265106201e-01 -3.427903354167938232e-01 -4.191585481166839600e-01
-3.115582168102264404e-01 -9.429153054952621460e-02 3.619220852851867676e-01 -4.002021253108978271e-01 -1.306741088628768921e-01 -1.149091795086860657e-01 -6.348011493682861328e-01 -4.118722975254058838e-01
-3.948345482349395752e-01 -2.466948628425598145e-01 6.153301596641540527e-01 -3.676216304302215576e-01 -2.767807245254516602e-01 4.783882200717926025e-02 2.277437299489974976e-01 -3.724343180656433105e-01
-5.215454697608947754e-01 2.090337425470352173e-01 4.056549072265625000e-01 -3.678094446659088135e-01 3.213254809379577637e-01 1.139940097928047180e-01 -4.734062552452087402e-01 -2.099934369325637817e-01
4.370990395545959473e-01 7.841733098030090332e-02 -4.995154589414596558e-02 -5.767706036567687988e-01 1.085542142391204834e-01 6.489297151565551758e-01 -1.657100766897201538e-01 -8.533547073602676392e-02
-3.541879653930664062e-01 4.777345955371856689e-01 1.001224964857101440e-01 2.727986685931682587e-02 -3.766976296901702881e-01 3.281348645687103271e-01 -2.905791401863098145e-01 -5.491283535957336426e-01
-1.459352672100067139e-01 2.032227069139480591e-01 5.876742601394653320e-01 2.596649527549743652e-01 -4.571205675601959229e-01 3.490877747535705566e-01 -4.365528821945190430e-01 -5.671569332480430603e-02
-2.948061823844909668e-01 3.329616189002990723e-01 4.473323822021484375e-01 -3.929229676723480225e-01 -1.593688726425170898e-01 -2.460676282644271851e-01 -3.707593977451324463e-01 -4.736253023147583008e-01
2.958611249923706055e-01 1.281243264675140381e-01 5.033617094159126282e-02 -7.680254578590393066e-01 2.798229157924652100e-01 3.790974020957946777e-01 -1.123943552374839783e-01 -2.626883983612060547e-01
-3.622632920742034912e-01 4.773323237895965576e-01 5.706989169120788574e-01 1.809061765670776367e-01 3.662158176302909851e-02 2.696541845798492432e-01 -4.553131759166717529e-01 -3.361872956156730652e-02
8.853260427713394165e-02 -3.340578405186533928e-03 3.981194794178009033e-01 -5.270652472972869873e-02 -1.976796239614486694e-01 1.275895535945892334e-01 -7.825189828872680664e-01 -4.039571583271026611e-01
-4.723401665687561035e-01 -5.902047455310821533e-02 7.394769787788391113e-01 4.609926417469978333e-02 -3.780556023120880127e-01 1.480203866958618164e-01 1.202062740921974182e-01 -2.125426679849624634e-01
-1.558998972177505493e-01 -6.576278060674667358e-02 8.046768307685852051e-01 -2.945547997951507568e-01 1.467880457639694214e-01 9.405178576707839966e-02 -3.990724682807922363e-01 2.178344577550888062e-01
6.316030770540237427e-02 -3.101735413074493408e-01 1.801525652408599854e-01 -1.857260912656784058e-01 -4.080987274646759033e-01 2.774245440959930420e-01 -7.396318912506103516e-01 -2.056444734334945679e-01
1.406728625297546387e-01 4.820972681045532227e-01 -7.601387053728103638e-02 -8.623808622360229492e-03 -2.570617496967315674e-01 6.568744778633117676e-01 -4.328336119651794434e-01 -2.388120293617248535e-01
4.022169411182403564e-01 3.164731860160827637e-01 2.251334339380264282e-01 -7.701991200447082520e-01 -2.120624296367168427e-02 2.998201847076416016e-01 -9.903983213007450104e-03 -6.111221015453338623e-02
5.614243820309638977e-02 1.406895220279693604e-01 6.242647171020507812e-01 -2.194469571113586426e-01 -6.296908855438232422e-01 2.188927084207534790e-01 3.059202134609222412e-01 -3.434233367443084717e-02
5.659834295511245728e-02 2.947008237242698669e-03 9.509264230728149414e-01 -3.692087158560752869e-02 -1.181769836694002151e-02 2.077926099300384521e-01 1.168964952230453491e-01 -1.848819255828857422e-01
-1.247078329324722290e-01 3.212274610996246338e-01 7.587953209877014160e-01 -1.913158297538757324e-01 6.144843623042106628e-02 -9.384545683860778809e-02 -3.605318069458007812e-01 -3.554191887378692627e-01
3.970383405685424805e-01 -1.833217144012451172e-01 4.493755400180816650e-01 5.859421938657760620e-02 -5.365653708577156067e-02 4.804869592189788818e-01 -5.862991809844970703e-01 -1.608987897634506226e-01
-1.012859418988227844e-01 1.827349662780761719e-01 6.132770776748657227e-01 -4.892392754554748535e-01 6.294664740562438965e-02 -2.441014647483825684e-01 -5.250263214111328125e-01 4.104526340961456299e-02
-1.183441579341888428e-01 -1.979485005140304565e-01 5.101379752159118652e-01 1.819601655006408691e-01 -4.040832817554473877e-01 6.784254908561706543e-01 -1.526154279708862305e-01 -8.139394223690032959e-02
-3.216539919376373291e-01 7.624787837266921997e-02 6.265609860420227051e-01 -3.111664652824401855e-01 -1.826126426458358765e-01 -2.036300003528594971e-01 -3.425020873546600342e-01 -4.573855400085449219e-01
-4.715355336666107178e-01 3.976876735687255859e-01 -5.857768282294273376e-02 -9.821269661188125610e-02 -4.029438197612762451e-01 4.753666222095489502e-01 -4.590274989604949951e-01 -8.589806407690048218e-02
-3.356335461139678955e-01 1.828877031803131104e-01 7.323932647705078125e-01 -2.596249580383300781e-01 2.409195899963378906e-01 -2.970866672694683075e-02 -4.359410107135772705e-01 -3.358433395624160767e-02
-4.740979075431823730e-01 -1.515142023563385010e-01 3.729709386825561523e-01 -3.891009986400604248e-01 9.490878880023956299e-02 3.174880445003509521e-01 -5.409328341484069824e-01 2.436247467994689941e-01
1.991009116172790527e-01 3.386910557746887207e-01 5.004546642303466797e-01 -5.758039355278015137e-01 -4.542514085769653320e-01 7.213539630174636841e-02 2.271440029144287109e-01 2.236277423799037933e-02
-4.560276865959167480e-01 7.078541070222854614e-02 2.375418990850448608e-01 -2.709621191024780273e-01 -9.628585726022720337e-02 3.919767141342163086e-01 -5.333368182182312012e-01 4.580577313899993896e-01
-2.075638175010681152e-01 3.545478880405426025e-01 6.031349301338195801e-01 -3.121414184570312500e-01 -9.092631936073303223e-02 -2.590640187263488770e-01 -4.435368478298187256e-01 -3.128934800624847412e-01
3.186318278312683105e-01 3.544829487800598145e-01 -5.708034709095954895e-02 -3.677622675895690918e-01 -9.804905205965042114e-02 6.984686255455017090e-01 -7.733520120382308960e-02 -3.617397248744964600e-01
-2.664065659046173096e-01 4.791035056114196777e-01 5.322629213333129883e-01 -1.431540995836257935e-01 1.926190964877605438e-02 -9.868103079497814178e-03 -3.923833668231964111e-01 -4.911794066429138184e-01
-2.011355608701705933e-01 1.541491365060210228e-03 6.268101334571838379e-01 -5.270310044288635254e-01 6.802631169557571411e-02 1.293055117130279541e-01 -4.776002168655395508e-01 1.985951513051986694e-01
-2.453236430883407593e-01 3.159581124782562256e-01 4.538488388061523438e-01 -2.184664905071258545e-01 -1.655509322881698608e-01 -8.416035771369934082e-02 -4.239990115165710449e-01 -6.099303960800170898e-01
-2.245670408010482788e-01 3.052377998828887939e-01 7.202547192573547363e-01 -2.238073945045471191e-01 2.527455389499664307e-01 -2.106202021241188049e-02 -4.716369509696960449e-01 -2.788346819579601288e-02
1.697674840688705444e-01 1.862403899431228638e-01 8.533704280853271484e-01 7.891324348747730255e-03 -2.656904757022857666e-01 2.465919256210327148e-01 1.571279466152191162e-01 -2.282586842775344849e-01
-2.914861142635345459e-01 2.478264719247817993e-01 4.365484714508056641e-01 -5.207026600837707520e-01 2.866093516349792480e-01 -7.684012502431869507e-02 -5.493552684783935547e-01 -4.551529511809349060e-02
-4.032470583915710449e-01 -2.796960473060607910e-01 4.947868287563323975e-01 -2.261930555105209351e-01 -8.232916891574859619e-02 6.281858682632446289e-01 -1.111735701560974121e-01 2.223277539014816284e-01
-1.459487378597259521e-01 -1.382200419902801514e-01 8.040367960929870605e-01 -3.430233597755432129e-01 6.129314750432968140e-02 8.991855382919311523e-02 -2.270705699920654297e-01 3.633880019187927246e-01
-3.938022255897521973e-02 2.857742905616760254e-01 4.904156625270843506e-01 -1.729938983917236328e-01 -6.672800779342651367e-01 7.086841762065887451e-02 -2.314223647117614746e-01 3.775003850460052490e-01
1.654748767614364624e-01 -1.609234660863876343e-01 3.008789122104644775e-01 -3.364763855934143066e-01 -7.971551418304443359e-01 6.323783099651336670e-02 -1.614313870668411255e-01 2.783193588256835938e-01
-1.988041698932647705e-01 1.451072990894317627e-01 5.381871461868286133e-01 -3.065485656261444092e-01 -3.875529021024703979e-02 -3.638791386038064957e-03 -3.814613521099090576e-01 -6.393554210662841797e-01
-2.219095677137374878e-01 -1.388842910528182983e-01 -1.123316437005996704e-01 -6.265316605567932129e-01 -6.585871577262878418e-01 2.463410794734954834e-01 9.573031961917877197e-02 -1.507375389337539673e-01
1.244674343615770340e-02 9.129247814416885376e-02 9.870596230030059814e-02 -1.998339295387268066e-01 -2.015286535024642944e-01 5.610784888267517090e-01 5.754528194665908813e-02 -7.636098861694335938e-01
1.450996752828359604e-02 -3.887848854064941406e-01 2.984111011028289795e-01 -5.215048789978027344e-01 -2.794251739978790283e-01 2.225105464458465576e-01 5.145417526364326477e-02 -5.978146195411682129e-01
-3.466810286045074463e-01 -1.530112922191619873e-01 2.304158657789230347e-01 -1.589613705873489380e-01 1.352198570966720581e-01 7.526216506958007812e-01 -4.254038929939270020e-01 -1.111194118857383728e-01
1.121419817209243774e-01 4.188272655010223389e-01 3.230282962322235107e-01 -9.270238876342773438e-02 -2.724006474018096924e-01 2.694839835166931152e-01 -1.798859387636184692e-01 -7.210299372673034668e-01
-2.942777872085571289e-01 1.521462053060531616e-01 7.195348143577575684e-01 -4.740121364593505859e-01 1.853702068328857422e-01 6.054739281535148621e-02 3.113211691379547119e-01 -1.135143116116523743e-01
-1.894768625497817993e-01 1.304472237825393677e-01 4.618589580059051514e-01 -1.019871234893798828e-01 1.432993561029434204e-01 5.735695362091064453e-01 -5.786527395248413086e-01 1.975127011537551880e-01
-6.650492548942565918e-02 4.261809587478637695e-01 6.193549036979675293e-01 -4.732136130332946777e-01 -1.564017981290817261e-01 6.970811635255813599e-02 3.937556445598602295e-01 -1.484954953193664551e-01
-4.681593775749206543e-01 3.173855245113372803e-01 1.301071345806121826e-01 -5.274633169174194336e-01 1.949968338012695312e-01 8.219844847917556763e-02 -5.726088285446166992e-01 -1.108444184064865112e-01
-2.431560307741165161e-01 -1.939996182918548584e-01 4.813216626644134521e-01 2.329801209270954132e-02 -7.742081582546234131e-02 4.607751071453094482e-01 -2.957006171345710754e-02 -6.721934676170349121e-01
-1.459760963916778564e-01 -1.282428503036499023e-01 5.004659295082092285e-01 -5.834537148475646973e-01 3.117469847202301025e-01 4.091875255107879639e-02 -4.627521932125091553e-01 -2.415784597396850586e-01
-3.306666910648345947e-01 -9.594079107046127319e-02 7.302046567201614380e-02 -3.155660331249237061e-01 -4.167821407318115234e-01 6.854265332221984863e-01 -1.987096071243286133e-01 3.058411777019500732e-01
-3.549964725971221924e-01 3.242353498935699463e-01 2.030797451734542847e-01 -3.090358972549438477e-01 -1.169958114624023438e-01 5.385247245430946350e-02 -1.701837927103042603e-01 -7.658680677413940430e-01
-4.055221378803253174e-01 3.219086527824401855e-01 2.229937613010406494e-01 -4.303833842277526855e-01 2.438703179359436035e-01 6.459285616874694824e-01 1.312791705131530762e-01 5.513601377606391907e-02
-5.891804769635200500e-02 -7.550066709518432617e-02 4.347904026508331299e-01 1.711146533489227295e-01 -3.375606536865234375e-01 4.183203876018524170e-01 -6.699950695037841797e-01 -1.862073242664337158e-01
-1.685050129890441895e-01 6.167853474617004395e-01 2.420285493135452271e-01 1.083454582840204239e-03 -1.223186403512954712e-01 2.921431660652160645e-01 -2.877442240715026855e-01 -5.911824107170104980e-01
-1.927794814109802246e-01 -4.642618820071220398e-02 2.670423388481140137e-01 -5.630396604537963867e-01 2.831304371356964111e-01 6.424794197082519531e-01 2.694306671619415283e-01 8.258329331874847412e-02
-2.364678531885147095e-01 1.511433571577072144e-01 7.501717805862426758e-01 -3.027952909469604492e-01 9.390509128570556641e-02 -1.606048345565795898e-01 -3.785390257835388184e-01 -2.981478273868560791e-01
-2.444614097476005554e-02 2.118783444166183472e-01 4.730457663536071777e-01 -1.380060464143753052e-01 -7.373074889183044434e-01 2.140909284353256226e-01 -5.148474127054214478e-02 3.458091914653778076e-01
-2.490520775318145752e-01 2.722561955451965332e-01 5.927885770797729492e-01 -1.769245862960815430e-01 2.198528349399566650e-01 2.914310097694396973e-01 -5.772911906242370605e-01 1.208998486399650574e-01
-4.657481014728546143e-01 -8.891510218381881714e-02 5.645399689674377441e-01 -5.458384156227111816e-01 2.410094626247882843e-02 1.416056416928768158e-02 -3.851400315761566162e-01 9.702523797750473022e-02
1.593378186225891113e-01 5.496712923049926758e-01 5.476272702217102051e-01 -9.947171062231063843e-02 -3.811738789081573486e-01 2.891328930854797363e-01 -1.898333132266998291e-01 3.126577138900756836e-01
6.213368475437164307e-02 5.246494412422180176e-01 2.249087542295455933e-01 -3.423019349575042725e-01 -5.177409052848815918e-01 4.453667998313903809e-01 8.421621471643447876e-02 2.821850180625915527e-01
-2.599144876003265381e-01 -2.087598294019699097e-01 6.041683554649353027e-01 -1.030600741505622864e-01 -3.174437284469604492e-01 1.217964887619018555e-01 -6.299855113029479980e-01 2.713781036436557770e-02
-2.005599141120910645e-01 3.626432120800018311e-01 7.333404421806335449e-01 6.905912607908248901e-02 5.104228109121322632e-02 2.652399837970733643e-01 -8.211228996515274048e-02 -4.538814723491668701e-01
3.934067860245704651e-02 2.484331876039505005e-01 -6.203522440046072006e-03 -1.195092350244522095e-01 -5.741056203842163086e-01 6.366013884544372559e-01 -3.224216103553771973e-01 2.891332507133483887e-01
-1.525827497243881226e-01 4.594038426876068115e-01 2.361374348402023315e-01 -1.555295139551162720e-01 -2.773966789245605469e-01 6.326405704021453857e-02 -5.281377434730529785e-01 -5.708201527595520020e-01
-3.693092465400695801e-01 -1.305236965417861938e-01 -8.588313125073909760e-03 -4.471823871135711670e-01 2.040055692195892334e-01 5.717465281486511230e-01 -1.066435128450393677e-01 -5.163750052452087402e-01
3.120570327155292034e-04 3.005203902721405029e-01 2.808057665824890137e-01 6.107140704989433289e-02 -4.334410429000854492e-01 7.892997860908508301e-01 -9.094097465276718140e-02 8.927737921476364136e-02
-3.002874255180358887e-01 1.321059167385101318e-01 3.228849768638610840e-01 1.448501553386449814e-02 2.782686948776245117e-01 7.741485238075256348e-01 -1.718308329582214355e-01 -2.857374846935272217e-01
4.664588570594787598e-01 2.489438951015472412e-01 8.480423688888549805e-02 -2.377769052982330322e-01 -5.874614119529724121e-01 4.492470622062683105e-01 -3.262332975864410400e-01 5.789371207356452942e-02
-1.487974077463150024e-01 -7.640442997217178345e-02 3.985296562314033508e-02 -4.696174860000610352e-01 -5.315836668014526367e-01 1.800284832715988159e-01 -4.953549504280090332e-01 -4.353445172309875488e-01
-1.569629460573196411e-01 4.039073288440704346e-01 3.973184823989868164e-01 -5.058454871177673340e-01 2.654256522655487061e-01 1.935432255268096924e-01 -3.980231583118438721e-01 3.635213673114776611e-01
6.359852105379104614e-02 -1.597858965396881104e-01 4.409535229206085205e-01 1.596963554620742798e-01 -5.284490585327148438e-01 5.992856025695800781e-01 -2.000400125980377197e-01 -2.684460580348968506e-01
-7.679567486047744751e-02 -2.670047283172607422e-01 3.430603742599487305e-01 -3.751562833786010742e-01 2.801353037357330322e-01 5.750262141227722168e-01 -5.047864913940429688e-01 2.092563733458518982e-02
-3.261168897151947021e-01 -1.182849854230880737e-01 8.649958372116088867e-01 -9.492542594671249390e-02 -3.361989855766296387e-01 7.644485682249069214e-02 3.929062932729721069e-02 -4.483778029680252075e-02
-1.663988977670669556e-01 8.161159604787826538e-02 3.946823477745056152e-01 1.857775896787643433e-01 -3.360589742660522461e-01 8.134511709213256836e-01 -1.699362881481647491e-02 -2.089013159275054932e-02
-2.593240141868591309e-01 -2.175241112709045410e-01 -9.207131713628768921e-02 -4.389618933200836182e-01 -4.806264936923980713e-01 3.307143747806549072e-01 -5.166113376617431641e-01 -2.775042355060577393e-01
9.508964419364929199e-02 2.008070647716522217e-01 3.803213834762573242e-01 -4.320422708988189697e-01 -4.892187938094139099e-02 -1.002309918403625488e-01 -5.631353855133056641e-01 -5.383015871047973633e-01
3.662697672843933105e-01 -1.476963888853788376e-02 6.936067938804626465e-01 5.621669813990592957e-02 -8.614584803581237793e-02 3.955682814121246338e-01 -4.169872403144836426e-01 -2.088156938552856445e-01
-2.028466761112213135e-02 5.731394290924072266e-01 1.630975753068923950e-01 -5.351061224937438965e-01 -4.709252715110778809e-01 3.166601955890655518e-01 1.884592473506927490e-01 2.447807043790817261e-02
7.287284824997186661e-03 3.460158705711364746e-01 4.625088572502136230e-01 -5.621724203228950500e-02 -1.970452517271041870e-01 1.323643028736114502e-01 -5.252992510795593262e-01 -5.752032399177551270e-01
7.109393179416656494e-02 -1.552184373140335083e-01 -1.177234947681427002e-01 -6.109038591384887695e-01 -1.165417879819869995e-01 5.346199274063110352e-01 -5.305206775665283203e-01 -5.420276522636413574e-02
-2.723233401775360107e-01 -3.603316545486450195e-01 3.697160184383392334e-01 -6.853041648864746094e-01 -3.451524376869201660e-01 -8.976953476667404175e-02 -1.117970868945121765e-01 -2.235668748617172241e-01
2.347557991743087769e-01 -2.837436497211456299e-01 8.443664312362670898e-01 -2.769187986850738525e-01 -8.367201685905456543e-02 4.474104940891265869e-02 -2.041661590337753296e-01 -1.550934016704559326e-01
-8.065266907215118408e-02 -2.729899585247039795e-01 8.742212653160095215e-01 -3.123760819435119629e-01 -2.045662850141525269e-01 5.186868458986282349e-02 -5.892696976661682129e-02 -9.549792855978012085e-02
7.221289724111557007e-02 -2.238483130931854248e-01 5.923606157302856445e-01 -2.841696739196777344e-01 -5.536009073257446289e-01 4.418750703334808350e-01 -1.034545823931694031e-01 2.456658892333507538e-02
-2.308550179004669189e-01 6.684551239013671875e-01 3.584505617618560791e-01 -3.389953374862670898e-01 -2.760144472122192383e-01 3.805269598960876465e-01 -3.385746479034423828e-02 -1.853053122758865356e-01
3.358512651175260544e-03 -3.291572630405426025e-01 5.418700575828552246e-01 -4.382041692733764648e-01 -1.294257789850234985e-01 4.791736304759979248e-01 -2.915323376655578613e-01 2.732190191745758057e-01
-8.738357573747634888e-02 2.172503918409347534e-01 8.113673329353332520e-01 -1.205850541591644287e-01 -2.266210019588470459e-01 3.797521889209747314e-01 -1.091584376990795135e-02 -2.768044769763946533e-01
2.476707994937896729e-01 2.162918448448181152e-01 7.474176287651062012e-01 6.957263499498367310e-02 -3.739539682865142822e-01 4.134228527545928955e-01 7.479306310415267944e-02 1.097700521349906921e-01
-1.266339868307113647e-01 5.244898200035095215e-01 2.399461418390274048e-01 5.511506274342536926e-02 -4.269898533821105957e-01 5.675404667854309082e-01 3.625988727435469627e-03 -3.792448639869689941e-01
-2.728665173053741455e-01 -6.802942603826522827e-02 8.771357536315917969e-01 -3.050020337104797363e-01 1.447873283177614212e-02 5.492267664521932602e-03 -2.234243750572204590e-01 9.145679324865341187e-02
-9.146087616682052612e-02 -3.696129620075225830e-01 4.945056736469268799e-01 -1.149501837790012360e-02 -4.026331007480621338e-01 5.300458669662475586e-01 -4.028244614601135254e-01 -7.087717205286026001e-02
-1.626169681549072266e-01 2.012449204921722412e-01 5.371863842010498047e-01 -3.506041169166564941e-01 -6.376890540122985840e-01 7.135937362909317017e-02 2.112362980842590332e-01 2.553495466709136963e-01
-4.906342029571533203e-01 -2.584859430789947510e-01 4.263012111186981201e-01 -3.088726103305816650e-01 -1.755511164665222168e-01 5.416505336761474609e-01 -1.105195209383964539e-01 2.809091508388519287e-01
-2.026681005954742432e-01 3.305385708808898926e-01 6.201909184455871582e-01 -1.323674917221069336e-01 1.045922711491584778e-01 7.551648467779159546e-02 -4.411509633064270020e-01 -4.860612154006958008e-01
-5.936780571937561035e-02 3.288834989070892334e-01 3.278990387916564941e-01 -2.331234663724899292e-01 8.901061490178108215e-03 7.479025721549987793e-01 9.911657124757766724e-02 3.964658975601196289e-01
-4.415308535099029541e-01 8.479040116071701050e-02 6.879459619522094727e-01 -2.408219575881958008e-01 -2.417802624404430389e-02 4.478183761239051819e-02 -4.197052121162414551e-01 2.964012622833251953e-01
2.657609283924102783e-01 5.978299975395202637e-01 4.923015087842941284e-02 -6.054228544235229492e-01 -2.362283915281295776e-01 3.688054084777832031e-01 -9.805515408515930176e-02 -3.967292606830596924e-02
-3.835625350475311279e-01 -2.143491059541702271e-01 6.532444953918457031e-01 -1.052168011665344238e-01 -4.805362224578857422e-01 2.494562417268753052e-01 -8.262025564908981323e-02 2.629931271076202393e-01
1.494460403919219971e-01 6.974992901086807251e-02 8.109825849533081055e-01 -1.711654365062713623e-01 -3.436324596405029297e-01 2.450927495956420898e-01 -3.119567930698394775e-01 1.016840040683746338e-01
-3.812165185809135437e-02 4.295696020126342773e-01 2.673627734184265137e-01 -3.592480719089508057e-01 -3.111012279987335205e-01 5.196130871772766113e-01 1.662303507328033447e-01 4.680390059947967529e-01
3.007446788251399994e-02 1.330570280551910400e-01 7.711926102638244629e-01 -4.233014211058616638e-02 -1.091297492384910583e-01 3.730492293834686279e-01 1.304980367422103882e-01 -4.655714333057403564e-01
-6.031632423400878906e-01 1.563273370265960693e-01 1.283415108919143677e-01 -2.132294476032257080e-01 -8.320654183626174927e-02 5.673253536224365234e-01 7.548399269580841064e-02 -4.640454947948455811e-01
-2.370056360960006714e-01 4.628402292728424072e-01 1.394733786582946777e-01 -3.230206370353698730e-01 -2.874003648757934570e-01 4.437713921070098877e-01 -5.094580650329589844e-01 2.583264112472534180e-01
-5.535603165626525879e-01 -3.240491747856140137e-01 2.278888076543807983e-01 -3.697811067104339600e-01 -3.952307701110839844e-01 4.390295147895812988e-01 1.996008902788162231e-01 -1.053424999117851257e-01
8.499361574649810791e-02 6.059302091598510742e-01 2.347250878810882568e-01 -3.594039082527160645e-01 -4.108236134052276611e-01 4.553916752338409424e-01 9.486337751150131226e-02 2.370676696300506592e-01
1.063107177615165710e-01 -2.480679424479603767e-03 5.710249543190002441e-01 -4.770111143589019775e-01 3.325736522674560547e-02 3.971906751394271851e-02 -5.815861821174621582e-01 -3.068492412567138672e-01
2.135508321225643158e-02 -1.858938932418823242e-01 1.439118981361389160e-01 -7.603800892829895020e-01 -2.239782363176345825e-01 -2.409369312226772308e-02 -2.043841332197189331e-01 -5.230479240417480469e-01
-5.052436888217926025e-02 9.904620237648487091e-03 5.631366372108459473e-01 -3.799735009670257568e-02 -5.042796730995178223e-01 6.416831016540527344e-01 -2.906993217766284943e-02 1.090066209435462952e-01
-1.894254535436630249e-01 5.006703734397888184e-01 6.766182780265808105e-01 -1.942083835601806641e-01 3.571685403585433960e-03 3.641845285892486572e-01 1.807693392038345337e-01 -2.293412387371063232e-01
-5.398027598857879639e-02 -5.579494684934616089e-02 8.591696023941040039e-01 -1.212715059518814087e-01 2.444916218519210815e-01 3.688802123069763184e-01 -1.542288959026336670e-01 -1.464869976043701172e-01
-3.613505661487579346e-01 4.733099639415740967e-01 2.655270397663116455e-01 -1.752305030822753906e-01 -4.773954451084136963e-01 4.927897155284881592e-01 -1.082824096083641052e-01 2.484352141618728638e-01
-1.209160238504409790e-01 -6.851166486740112305e-02 4.866377711296081543e-01 -6.237934231758117676e-01 1.675692386925220490e-02 1.198625341057777405e-01 1.452382206916809082e-01 -5.648086071014404297e-01
3.072394430637359619e-01 4.836723580956459045e-02 -2.152120471000671387e-01 -6.075944900512695312e-01 -3.472390472888946533e-01 5.467346906661987305e-01 -2.286425530910491943e-01 -1.265144050121307373e-01
2.672995626926422119e-01 -3.339767456054687500e-01 5.711761713027954102e-01 -3.078786432743072510e-01 -4.313013330101966858e-02 5.505114793777465820e-01 -2.629903852939605713e-01 1.479593068361282349e-01
-7.675339467823505402e-03 1.582452803850173950e-01 2.541519403457641602e-01 -5.099720358848571777e-01 3.757697641849517822e-01 3.072651326656341553e-01 -6.210408210754394531e-01 -1.700842976570129395e-01
-3.154462203383445740e-02 -1.680740863084793091e-01 4.826440215110778809e-01 -6.137791872024536133e-01 -5.978247523307800293e-01 5.649238079786300659e-02 1.444331835955381393e-02 1.707425713539123535e-02
-6.815913319587707520e-02 3.384867906570434570e-01 7.538233399391174316e-01 -1.260849982500076294e-01 -2.143718600273132324e-01 2.948446869850158691e-01 3.256413042545318604e-01 2.402143925428390503e-01
-1.220929399132728577e-01 5.951885581016540527e-01 3.894243836402893066e-01 -1.344547122716903687e-01 -2.800731956958770752e-01 5.478262901306152344e-01 2.870353162288665771e-01 1.306125428527593613e-02
2.668234109878540039e-01 5.048815608024597168e-01 3.825965225696563721e-01 3.592042997479438782e-02 -7.925590872764587402e-02 4.330227971076965332e-01 -4.581291675567626953e-01 -3.500813543796539307e-01
