# Supplementary material for: Where is your field going? A machine learning approach to study the relative motion of the domains of physics
Source: PLoS One. 2020 Jun 18;15(6):e0233997. doi: 10.1371/journal.pone.0233997 (PMC7302634; doi:10.1371/journal.pone.0233997)
Supplement: S27 Data — (ZIP) [file pone.0233997.s027.zip › 26/Pacs4Run_26_VS_500_embeddings1987-1991ED8.txt]

1.380453705787658691e-01 -5.979743003845214844e-01 -3.943066298961639404e-01 4.535489976406097412e-01 -2.540125697851181030e-02 4.401217699050903320e-01 6.395372748374938965e-02 -2.524742782115936279e-01
3.483601212501525879e-01 -8.089546859264373779e-02 -4.205596745014190674e-01 6.729233860969543457e-01 -4.373443424701690674e-01 1.875296980142593384e-01 -1.067766845226287842e-01 6.757465004920959473e-02
7.487985491752624512e-01 -7.634413242340087891e-02 -5.862281322479248047e-01 2.295432090759277344e-01 -1.599155813455581665e-01 -3.894249722361564636e-02 8.323350548744201660e-02 5.569102987647056580e-02
1.138678342103958130e-01 -5.208237171173095703e-01 -5.071254372596740723e-01 1.685604751110076904e-01 -3.195476830005645752e-01 -1.243251338601112366e-01 -1.006739586591720581e-01 -5.499866008758544922e-01
-1.154906302690505981e-01 -1.767328530550003052e-01 -4.068203568458557129e-01 7.749161124229431152e-01 -1.342182755470275879e-01 -2.954920567572116852e-02 9.979978948831558228e-02 -4.007266163825988770e-01
3.591707050800323486e-01 -2.487394660711288452e-01 -3.159995377063751221e-01 6.387532949447631836e-01 -2.027950137853622437e-01 1.607765704393386841e-01 -4.404811561107635498e-01 2.006615698337554932e-01
1.430959999561309814e-01 -1.448244005441665649e-01 -7.135682702064514160e-01 3.192613422870635986e-01 -1.053368821740150452e-01 -2.094971686601638794e-01 2.524943649768829346e-01 -4.782296121120452881e-01
2.424763739109039307e-01 -9.043383761309087276e-04 -6.132517457008361816e-01 -1.998600959777832031e-01 -3.625409603118896484e-01 -1.764651685953140259e-01 -4.216824173927307129e-01 -4.298729002475738525e-01
2.668327391147613525e-01 -3.339788615703582764e-01 1.124592497944831848e-02 1.776637881994247437e-01 -4.035270810127258301e-01 6.771854758262634277e-01 -3.467963635921478271e-01 -2.094886451959609985e-01
-1.590912789106369019e-01 -5.352789163589477539e-01 -4.602087140083312988e-01 1.949337124824523926e-01 -4.148829281330108643e-01 3.148878812789916992e-01 -4.361903667449951172e-02 -4.064362645149230957e-01
-3.261244297027587891e-01 3.081486821174621582e-01 -4.495215117931365967e-01 1.583532243967056274e-01 -2.298724800348281860e-01 6.222490668296813965e-01 -3.300205767154693604e-01 -1.503096520900726318e-01
3.361355662345886230e-01 2.059396654367446899e-01 -4.410687386989593506e-01 5.886000990867614746e-01 -4.728172719478607178e-01 -1.415420230478048325e-02 -2.106483280658721924e-01 -1.883633136749267578e-01
5.064165964722633362e-02 1.637059003114700317e-01 -5.522768497467041016e-01 5.757727622985839844e-01 -1.599743515253067017e-01 -3.250278159976005554e-02 -5.524968504905700684e-01 4.702013358473777771e-02
3.713579848408699036e-02 -4.995808899402618408e-01 -4.191980957984924316e-01 1.308168321847915649e-01 -3.540866374969482422e-01 7.385893911123275757e-02 3.670060262084007263e-02 -6.511683464050292969e-01
3.131528794765472412e-01 -4.341670498251914978e-02 -7.470533251762390137e-01 5.541171431541442871e-01 -2.293973229825496674e-02 -1.816170811653137207e-01 -2.224716544151306152e-02 -3.016573935747146606e-02
4.896172881126403809e-01 1.543096601963043213e-01 -6.363985538482666016e-01 1.296684741973876953e-01 -4.782922863960266113e-01 1.920165494084358215e-02 1.336996555328369141e-01 -2.600744962692260742e-01
2.428648471832275391e-01 -2.279250025749206543e-01 -6.157511472702026367e-01 3.179148435592651367e-01 -4.514465630054473877e-01 -4.843225330114364624e-02 -4.468601942062377930e-01 -5.489781126379966736e-02
3.088746666908264160e-01 1.621563173830509186e-02 -4.289900958538055420e-01 5.657629966735839844e-01 -5.407686829566955566e-01 3.775615990161895752e-02 -2.756840586662292480e-01 -1.742275506258010864e-01
4.148686826229095459e-01 8.188797533512115479e-02 -6.877255439758300781e-01 1.650230139493942261e-01 -5.027421116828918457e-01 -3.730636462569236755e-02 -1.698662899434566498e-02 -2.579715251922607422e-01
2.107659429311752319e-01 1.163962557911872864e-01 -2.226087450981140137e-02 5.242164134979248047e-01 -2.102655470371246338e-01 7.491693496704101562e-01 4.324706387706100941e-04 -2.475169450044631958e-01
-2.885384485125541687e-02 -2.206651270389556885e-01 -6.195415258407592773e-01 3.833028972148895264e-01 -4.018855690956115723e-01 1.085277944803237915e-01 -4.872783720493316650e-01 9.482144564390182495e-02
3.198800086975097656e-01 -1.893161833286285400e-01 -1.875167340040206909e-01 7.464402914047241211e-01 -3.053374290466308594e-01 -9.475674480199813843e-02 -3.588638305664062500e-01 -1.962336748838424683e-01
1.465215235948562622e-01 2.287886738777160645e-01 -6.805282235145568848e-01 5.823960304260253906e-01 -2.794740498065948486e-01 1.121179163455963135e-01 -1.607629656791687012e-01 8.580470085144042969e-02
-5.156165361404418945e-02 6.772582232952117920e-02 -4.267131984233856201e-01 5.486469268798828125e-01 -2.240652441978454590e-01 6.694916486740112305e-01 2.087360993027687073e-02 1.039092987775802612e-01
4.478137008845806122e-03 -1.721271872520446777e-02 -7.837556004524230957e-01 5.491818189620971680e-01 -7.697354303672909737e-04 -2.215451449155807495e-01 -1.858885288238525391e-01 -1.314079202711582184e-02
-2.039102837443351746e-02 -7.060219347476959229e-02 -4.627212584018707275e-01 5.495945811271667480e-01 -2.350134700536727905e-01 -1.866229474544525146e-01 7.184333354234695435e-02 -6.190422773361206055e-01
-7.352248579263687134e-02 2.095954418182373047e-01 -6.506640911102294922e-01 5.924019813537597656e-01 -1.533422172069549561e-01 -1.595911234617233276e-01 -2.744804322719573975e-01 -2.281176596879959106e-01
5.428117234259843826e-03 -1.857759505510330200e-01 -3.757670223712921143e-01 -6.385131180286407471e-02 -4.412358403205871582e-01 6.849621534347534180e-01 6.285545974969863892e-02 -3.903422653675079346e-01
6.321357190608978271e-02 -1.432503480464220047e-02 -5.577327013015747070e-01 7.469350695610046387e-01 4.064774140715599060e-02 1.360176503658294678e-01 -2.063638716936111450e-01 2.531440556049346924e-01
5.389962792396545410e-01 2.285010963678359985e-01 -5.495675206184387207e-01 -2.204087227582931519e-01 1.166009232401847839e-01 4.588259458541870117e-01 -2.760759182274341583e-02 -2.859833240509033203e-01
4.540248513221740723e-01 -4.758277535438537598e-01 -6.101172566413879395e-01 1.587089896202087402e-01 -3.944341465830802917e-02 -2.245248407125473022e-01 -3.354371190071105957e-01 -7.438213378190994263e-02
4.011084735393524170e-01 1.039928644895553589e-01 -1.535195112228393555e-01 4.153939783573150635e-01 -5.426322221755981445e-01 -2.827371098101139069e-02 -4.325027763843536377e-01 -3.871296346187591553e-01
2.193066477775573730e-01 -2.025453932583332062e-02 -2.680523991584777832e-01 -1.368140280246734619e-01 1.020597177557647228e-03 1.747684627771377563e-01 -7.632287740707397461e-01 -4.978563487529754639e-01
2.658316195011138916e-01 -2.941250801086425781e-01 -2.610907256603240967e-01 -1.201341450214385986e-01 -2.262559384107589722e-01 3.152011632919311523e-01 -7.287453413009643555e-01 -2.803749144077301025e-01
5.652874335646629333e-02 -2.327331304550170898e-01 -4.526159763336181641e-01 7.678584456443786621e-01 -1.404098123311996460e-01 -2.389652840793132782e-02 2.383165508508682251e-01 -2.666299343109130859e-01
4.539311826229095459e-01 -2.933086752891540527e-01 -8.983833342790603638e-02 1.501176971942186356e-02 3.809835612773895264e-01 2.122929394245147705e-01 -1.410168856382369995e-01 -6.996553540229797363e-01
2.230844646692276001e-01 4.502883553504943848e-01 8.989670313894748688e-03 4.690317809581756592e-01 -3.276806473731994629e-01 2.382482588291168213e-01 -3.467164039611816406e-01 -4.930039644241333008e-01
4.869490563869476318e-01 1.600284278392791748e-01 -2.832854092121124268e-01 -1.193109899759292603e-01 2.192812412977218628e-01 4.635494649410247803e-01 -8.414389938116073608e-02 -6.105270385742187500e-01
1.929513961076736450e-01 -2.159978300333023071e-01 -9.499138593673706055e-02 -7.634298503398895264e-02 -1.763808280229568481e-01 7.539600878953933716e-02 -6.432361602783203125e-01 -6.713534593582153320e-01
1.812368929386138916e-01 -5.059691667556762695e-01 -4.435578584671020508e-01 -7.324437610805034637e-03 -4.173565506935119629e-01 2.947742119431495667e-03 -1.138843819499015808e-01 -5.720021724700927734e-01
5.235266089439392090e-01 -2.690133154392242432e-01 -7.685796022415161133e-01 1.840202063322067261e-01 -9.375639259815216064e-02 -1.344279795885086060e-01 -2.567371726036071777e-02 3.812069073319435120e-02
3.162561058998107910e-01 -3.805953860282897949e-01 -1.507841646671295166e-01 6.231943517923355103e-02 -5.978010892868041992e-01 2.300666421651840210e-01 -4.075940251350402832e-01 -3.899744153022766113e-01
4.460000693798065186e-01 2.915940880775451660e-01 -1.892979890108108521e-01 7.292401790618896484e-01 -6.802027672529220581e-02 -1.806048601865768433e-01 -1.770266741514205933e-01 -2.825747132301330566e-01
2.164145708084106445e-01 -4.227451607584953308e-02 1.820624023675918579e-01 7.156980633735656738e-01 7.392218708992004395e-02 4.450324177742004395e-01 -1.546354740858078003e-01 -4.225834310054779053e-01
3.912973403930664062e-01 1.922169178724288940e-01 -3.554126322269439697e-01 5.758118629455566406e-01 -4.314360916614532471e-01 -1.290717422962188721e-01 -2.969813942909240723e-01 -2.471173703670501709e-01
6.306253671646118164e-01 -1.132626011967658997e-01 -1.903634518384933472e-01 -6.535771302878856659e-03 3.507534861564636230e-01 2.239677459001541138e-01 -9.969769418239593506e-02 -6.083362698554992676e-01
2.678886353969573975e-01 -9.844770282506942749e-02 -3.885896503925323486e-02 9.238471984863281250e-01 -9.330890327692031860e-02 4.687191173434257507e-02 -1.229888647794723511e-01 -1.936754733324050903e-01
6.871512532234191895e-01 -3.854114115238189697e-01 -3.941569626331329346e-01 1.444217860698699951e-01 -3.285403847694396973e-01 -5.632559582591056824e-02 -2.267524152994155884e-01 -2.013349235057830811e-01
2.948398292064666748e-01 -1.103533953428268433e-01 -6.907027363777160645e-01 -5.085828900337219238e-02 -4.992578625679016113e-01 -1.894919015467166901e-02 -1.389407217502593994e-01 -3.902725875377655029e-01
9.481863677501678467e-02 1.650171577930450439e-01 -5.795467495918273926e-01 6.307052373886108398e-01 -1.918455809354782104e-01 2.918007075786590576e-01 -2.198205590248107910e-01 2.446260750293731689e-01
1.470228433609008789e-01 -2.978127598762512207e-01 -5.571991801261901855e-01 4.237772822380065918e-01 -3.725099563598632812e-01 9.577968716621398926e-02 -4.761782884597778320e-01 1.579577922821044922e-01
2.363945096731185913e-01 -3.322478830814361572e-01 -3.563210070133209229e-01 7.933140397071838379e-01 -7.725346088409423828e-02 -1.494513452053070068e-01 -3.765310347080230713e-02 -2.183936238288879395e-01
8.226224035024642944e-02 -4.043984413146972656e-01 -1.497182548046112061e-01 7.246184349060058594e-01 -2.279717922210693359e-01 1.180002763867378235e-01 9.380028396844863892e-02 -4.555369019508361816e-01
8.328517526388168335e-02 -1.289828587323427200e-02 -5.190151929855346680e-01 -6.546070426702499390e-02 4.226957261562347412e-01 1.140567585825920105e-01 -6.635301113128662109e-01 -2.954362332820892334e-01
3.569215163588523865e-02 -1.687906235456466675e-01 -6.042392849922180176e-01 4.662519395351409912e-01 -2.514390349388122559e-01 3.434328129515051842e-03 -5.584015846252441406e-01 1.126682907342910767e-01
-1.009785830974578857e-01 2.061884552240371704e-01 -6.407443881034851074e-01 5.891747474670410156e-01 -2.473669350147247314e-01 1.801937818527221680e-01 -2.970265448093414307e-01 8.788925409317016602e-02
4.302081763744354248e-01 -1.658158749341964722e-01 -4.911162257194519043e-01 -1.399843841791152954e-01 2.589495480060577393e-01 2.242449820041656494e-01 -6.396677494049072266e-01 -1.094224490225315094e-02
5.859779119491577148e-01 -2.822693288326263428e-01 -3.756561279296875000e-01 1.620029956102371216e-01 -4.507147073745727539e-01 -8.918755501508712769e-02 -3.869265019893646240e-01 -2.208644747734069824e-01
3.205930590629577637e-01 -6.232051178812980652e-02 -5.633929371833801270e-01 3.136644959449768066e-01 -5.733719468116760254e-01 -3.129626810550689697e-02 -3.468445241451263428e-01 -1.658409088850021362e-01
1.279746741056442261e-01 1.277824342250823975e-01 -4.036183953285217285e-01 5.470148846507072449e-02 3.714828789234161377e-01 3.501697182655334473e-01 -7.330295443534851074e-01 -5.867972597479820251e-02
3.169356584548950195e-01 -6.917799115180969238e-01 -5.134667754173278809e-01 1.643695831298828125e-01 -2.437806427478790283e-01 -4.877833649516105652e-02 -2.512204945087432861e-01 -7.353026419878005981e-02
5.718017220497131348e-01 1.746199466288089752e-02 -3.501572012901306152e-01 -1.452515870332717896e-01 1.672657281160354614e-01 1.316862255334854126e-01 -5.857917070388793945e-01 -3.749116361141204834e-01
4.020027518272399902e-01 -2.666244506835937500e-01 -4.323273599147796631e-01 6.793426275253295898e-01 -2.314536720514297485e-01 7.008723169565200806e-02 -1.956524997949600220e-01 1.487585157155990601e-01
7.378891110420227051e-01 -8.619065582752227783e-02 -3.470969498157501221e-01 1.273979898542165756e-02 2.143811881542205811e-01 4.982351362705230713e-01 -1.541688889265060425e-01 -9.739848971366882324e-02
3.372676074504852295e-01 2.154621481895446777e-01 -3.646905124187469482e-01 -1.681266427040100098e-01 2.752610146999359131e-01 5.333516597747802734e-01 -2.819390408694744110e-02 -5.635009407997131348e-01
5.127192139625549316e-01 2.392256110906600952e-01 -5.791849493980407715e-01 1.561271250247955322e-01 -4.839754700660705566e-01 -5.747261270880699158e-02 -2.043347805738449097e-01 -2.019190490245819092e-01
-1.764308065176010132e-01 -4.831418991088867188e-01 -3.472964167594909668e-01 1.605613231658935547e-01 -4.386584758758544922e-01 4.339929521083831787e-01 -9.559223055839538574e-02 -4.462535679340362549e-01
-1.565088778734207153e-01 -3.772546052932739258e-01 -4.121937751770019531e-01 -5.959279835224151611e-03 -2.876811921596527100e-01 2.387773990631103516e-01 -7.983792573213577271e-02 -7.190933823585510254e-01
2.943602800369262695e-01 4.141584932804107666e-01 -5.705012083053588867e-01 4.180905222892761230e-01 -4.140445291996002197e-01 1.568411104381084442e-02 -2.468923479318618774e-01 -9.443928301334381104e-02
2.324212938547134399e-01 -1.283981837332248688e-02 -4.501774013042449951e-01 6.753536462783813477e-01 1.388058718293905258e-02 -2.974605560302734375e-01 1.515377759933471680e-01 -4.188246130943298340e-01
5.178233608603477478e-02 -4.083730876445770264e-01 -2.407571971416473389e-01 6.364775896072387695e-01 -4.222612455487251282e-02 -3.145735710859298706e-02 2.007958889007568359e-01 -5.695530176162719727e-01
-2.419274896383285522e-01 -3.112911880016326904e-01 -5.628172159194946289e-01 4.936754405498504639e-01 -1.479056030511856079e-01 -1.825757771730422974e-01 -3.483331799507141113e-01 -3.279391825199127197e-01
-9.187449514865875244e-02 2.905648350715637207e-01 -2.402061969041824341e-01 4.168734848499298096e-01 9.361082315444946289e-02 4.513071477413177490e-01 2.704810202121734619e-01 -6.245378851890563965e-01
2.936694398522377014e-02 3.478537797927856445e-01 -9.263437986373901367e-02 5.020462274551391602e-01 -1.048100888729095459e-01 6.787282824516296387e-01 -1.033762842416763306e-01 -3.676408827304840088e-01
1.196688786149024963e-01 2.749110758304595947e-01 8.228551596403121948e-02 6.377510428428649902e-01 1.380969583988189697e-01 4.298083782196044922e-01 -1.032868549227714539e-01 -5.311605930328369141e-01
2.027032673358917236e-01 -3.574701249599456787e-01 -5.048171877861022949e-01 4.739035665988922119e-01 -3.702870905399322510e-01 1.537852883338928223e-01 -4.085747897624969482e-01 1.549373716115951538e-01
-1.989550888538360596e-02 -4.636193811893463135e-01 -1.999970674514770508e-01 6.359162181615829468e-02 3.803118765354156494e-01 3.793426156044006348e-01 -4.393043816089630127e-01 -5.090110898017883301e-01
-1.353892982006072998e-01 3.130974769592285156e-01 -6.521830558776855469e-01 5.425170660018920898e-01 -4.602665454149246216e-02 1.798217929899692535e-02 -3.991418480873107910e-01 4.707595705986022949e-02
-3.191322684288024902e-01 -3.401424586772918701e-01 -6.749936342239379883e-01 3.114386498928070068e-01 3.151667714118957520e-01 -4.345081374049186707e-02 1.685076057910919189e-01 -3.165981769561767578e-01
9.561962634325027466e-02 1.711289137601852417e-01 -3.618296980857849121e-01 8.039581179618835449e-01 1.695410311222076416e-01 -2.200021892786026001e-01 -2.358991354703903198e-01 -2.269561737775802612e-01
-1.565936952829360962e-01 -1.115416511893272400e-01 -3.826517164707183838e-01 4.378146529197692871e-01 3.076144754886627197e-01 5.786323547363281250e-01 3.572321236133575439e-01 -2.605301737785339355e-01
5.487225577235221863e-02 2.494315356016159058e-01 -4.284242689609527588e-01 5.864205956459045410e-01 -1.648976951837539673e-01 -2.337172627449035645e-01 6.007885187864303589e-02 -5.673729777336120605e-01
1.238901689648628235e-01 -3.313935399055480957e-01 -5.059580206871032715e-01 1.562311053276062012e-01 -1.291152089834213257e-01 3.858989775180816650e-01 5.036628246307373047e-01 -4.185244739055633545e-01
-1.326884478330612183e-01 -2.115109264850616455e-01 -3.143642246723175049e-01 2.780542075634002686e-01 6.944230198860168457e-02 -1.926478594541549683e-01 -4.447745904326438904e-02 -8.471152186393737793e-01
1.539223492145538330e-01 5.102784838527441025e-03 -6.756106019020080566e-01 5.068721771240234375e-01 -2.223837673664093018e-01 -5.109155923128128052e-02 -4.499562382698059082e-01 9.158189594745635986e-02
3.054113686084747314e-01 5.221822857856750488e-02 -6.959286928176879883e-01 1.850161850452423096e-01 -1.838827282190322876e-01 -3.650161623954772949e-01 -2.533497512340545654e-01 -3.927004039287567139e-01
-3.214159905910491943e-01 -4.325723052024841309e-01 -4.503318369388580322e-01 1.533718705177307129e-01 -3.634926676750183105e-01 2.743092775344848633e-01 -1.839481592178344727e-01 -4.919772446155548096e-01
2.883668988943099976e-02 -6.598324775695800781e-01 -3.122287094593048096e-01 3.185980319976806641e-01 4.218662902712821960e-02 6.793034821748733521e-02 2.111238688230514526e-01 -5.602058172225952148e-01
6.886495351791381836e-01 7.012983411550521851e-02 -8.309079706668853760e-02 1.918755322694778442e-01 9.764324128627777100e-02 4.117280244827270508e-01 -5.249637365341186523e-01 -1.499402970075607300e-01
-8.803304284811019897e-02 -3.256751224398612976e-02 -3.369017839431762695e-01 5.450804233551025391e-01 1.226200163364410400e-01 7.461084723472595215e-01 1.617655716836452484e-02 9.272959828376770020e-02
-9.032598137855529785e-02 -1.040954813361167908e-01 -7.355775833129882812e-01 4.256283640861511230e-01 -7.938030362129211426e-02 -2.136199623346328735e-01 -2.078762836754322052e-02 -4.543177783489227295e-01
6.460312753915786743e-02 5.584799647331237793e-01 -1.354072242975234985e-01 4.338084757328033447e-01 -2.449960075318813324e-02 5.358110070228576660e-01 -1.093959510326385498e-01 -4.215932786464691162e-01
-2.688961103558540344e-02 3.146157413721084595e-02 -7.740242481231689453e-01 4.389731287956237793e-01 -1.365690827369689941e-01 -2.490303516387939453e-01 7.318348437547683716e-02 -3.470634818077087402e-01
3.954515755176544189e-01 1.182895079255104065e-01 -3.033163249492645264e-01 5.685976892709732056e-02 4.084960222244262695e-01 6.563610434532165527e-01 -4.262058064341545105e-02 -3.672827780246734619e-01
-2.783964574337005615e-02 3.375179469585418701e-01 -7.248590588569641113e-01 2.687853276729583740e-01 -2.925397455692291260e-01 -9.797836095094680786e-02 -3.958989977836608887e-01 -1.890107840299606323e-01
4.595395028591156006e-01 -1.720574945211410522e-01 -9.300038963556289673e-02 2.765566408634185791e-01 4.708506762981414795e-01 2.233389168977737427e-01 -6.033864021301269531e-01 -1.960388571023941040e-01
6.438279151916503906e-01 1.920320987701416016e-01 -3.965153992176055908e-01 3.299975097179412842e-01 -4.599652588367462158e-01 -3.399734199047088623e-02 -1.861456781625747681e-01 -1.873832345008850098e-01
-5.680228769779205322e-02 2.154666632413864136e-01 -4.010474979877471924e-01 -1.571899093687534332e-02 4.780942201614379883e-01 2.312433868646621704e-01 -4.942742288112640381e-01 -5.127444267272949219e-01
-4.584894180297851562e-01 -2.484757453203201294e-01 -6.020125746726989746e-01 3.559047579765319824e-01 6.813897937536239624e-02 4.537662491202354431e-02 1.055175513029098511e-01 -4.702381193637847900e-01
7.193310260772705078e-01 5.602394789457321167e-02 -3.141277730464935303e-01 -1.670965403318405151e-01 7.409323006868362427e-02 1.631897985935211182e-01 -3.181539773941040039e-01 -4.684910476207733154e-01
4.575927555561065674e-01 1.456064581871032715e-01 -3.082132041454315186e-01 3.006038814783096313e-02 1.280484944581985474e-01 2.920331805944442749e-02 -7.332491874694824219e-01 -3.443908393383026123e-01
1.296867281198501587e-01 -8.705332130193710327e-02 -6.600772142410278320e-01 6.641679406166076660e-01 -1.154797747731208801e-01 -1.159127056598663330e-01 2.123713046312332153e-01 -1.640401333570480347e-01
5.657300353050231934e-01 1.935731619596481323e-01 -9.932287037372589111e-02 3.302899003028869629e-02 2.827137708663940430e-01 1.973178982734680176e-01 -2.041941434144973755e-01 -6.862698793411254883e-01
-1.352670043706893921e-01 -5.110945701599121094e-01 -5.506961345672607422e-01 5.687078833580017090e-02 1.026633158326148987e-01 4.740556180477142334e-01 2.661095559597015381e-01 -3.284842371940612793e-01
-7.110279053449630737e-02 -1.650432869791984558e-02 -4.652951359748840332e-01 4.292194545269012451e-01 -2.668692767620086670e-01 -1.766815036535263062e-01 5.884404852986335754e-02 -6.986022591590881348e-01
1.812914609909057617e-01 3.602749407291412354e-01 -6.681984066963195801e-01 4.749530553817749023e-01 -5.620275065302848816e-02 -2.685773074626922607e-01 1.978501677513122559e-02 -2.993023395538330078e-01
1.691109687089920044e-01 4.036569595336914062e-02 1.536308676004409790e-01 7.402838468551635742e-01 3.106677234172821045e-01 4.087952077388763428e-01 -2.910955250263214111e-01 -2.231250703334808350e-01
4.291704595088958740e-01 -5.851864814758300781e-01 -6.322302222251892090e-01 6.598294526338577271e-02 -2.093360573053359985e-01 -7.630574051290750504e-03 -1.594344228506088257e-01 1.268756226636469364e-03
3.099655173718929291e-02 1.152250617742538452e-01 -3.813647106289863586e-02 6.349948644638061523e-01 -4.047296345233917236e-01 1.773163303732872009e-02 -2.163422852754592896e-01 -6.084119081497192383e-01
2.226973474025726318e-01 3.681917488574981689e-01 -6.444882154464721680e-01 2.322619408369064331e-01 -2.649270594120025635e-01 -2.850372493267059326e-01 -1.679667532444000244e-01 -4.072892367839813232e-01
-2.128219418227672577e-02 -4.783807694911956787e-01 -6.013199687004089355e-01 8.863175660371780396e-02 -7.282133400440216064e-02 5.349508523941040039e-01 2.869024276733398438e-01 -1.657383441925048828e-01
-6.013129651546478271e-02 -2.164478600025177002e-01 -4.077928960323333740e-01 -1.537356227636337280e-01 1.153037603944540024e-02 3.758049905300140381e-01 -6.484882235527038574e-01 -4.446411728858947754e-01
4.721229970455169678e-01 1.120182201266288757e-01 -1.743374019861221313e-01 1.008418500423431396e-01 2.499898225069046021e-01 1.815888136625289917e-01 -7.115504741668701172e-01 -3.495939373970031738e-01
5.902909487485885620e-02 2.691777348518371582e-01 -3.085334599018096924e-02 1.816098392009735107e-01 -4.740158617496490479e-01 3.564576804637908936e-01 -4.435773193836212158e-01 -5.844751596450805664e-01
8.127421140670776367e-01 1.936902701854705811e-01 -2.065314650535583496e-01 1.753639727830886841e-01 1.680023074150085449e-01 3.133693635463714600e-01 -2.702138423919677734e-01 -1.705459803342819214e-01
3.174904882907867432e-01 -3.481201827526092529e-01 -2.090470939874649048e-01 7.588452100753784180e-01 -6.399592012166976929e-02 -1.540461480617523193e-01 6.441945582628250122e-02 -3.556544184684753418e-01
2.435370236635208130e-01 -7.110154628753662109e-02 -4.575063884258270264e-01 3.371780812740325928e-01 -1.160339359194040298e-02 -3.990500271320343018e-01 -4.005235154181718826e-03 -6.732321977615356445e-01
5.108264088630676270e-01 -3.895916342735290527e-01 -2.262633740901947021e-01 1.063127517700195312e-01 -3.385403156280517578e-01 3.169775754213333130e-02 1.387264132499694824e-01 -6.244340538978576660e-01
5.547041893005371094e-01 2.193249315023422241e-01 -6.144243478775024414e-01 1.171164959669113159e-01 -3.201129436492919922e-01 -9.812431782484054565e-02 1.238588839769363403e-01 -3.542944788932800293e-01
1.905135661363601685e-01 2.203934490680694580e-01 5.624825134873390198e-02 2.931777238845825195e-01 -4.336355030536651611e-01 3.169138729572296143e-01 -4.198216497898101807e-01 -6.010741591453552246e-01
9.116789698600769043e-02 -4.855770617723464966e-02 -5.947997570037841797e-01 6.175891757011413574e-01 -1.125117391347885132e-01 2.491408139467239380e-01 -3.059069812297821045e-01 2.929474115371704102e-01
3.426628708839416504e-01 1.020304188132286072e-01 -7.234173417091369629e-01 2.189961671829223633e-01 -4.935275018215179443e-01 9.894763678312301636e-02 1.283530890941619873e-01 -1.761971712112426758e-01
7.346878051757812500e-01 7.354996353387832642e-02 -1.371487677097320557e-01 6.027906760573387146e-02 2.000624835491180420e-01 1.387844830751419067e-01 -1.443321704864501953e-01 -5.935173630714416504e-01
2.266661226749420166e-01 1.688781380653381348e-01 -3.552177548408508301e-01 5.294576883316040039e-01 -5.283242464065551758e-01 8.124721795320510864e-02 -4.531023204326629639e-01 -1.502275913953781128e-01
-2.652498781681060791e-01 -4.821968376636505127e-01 -1.899065971374511719e-01 4.492711722850799561e-01 -2.350315451622009277e-01 2.081065624952316284e-01 -1.250512301921844482e-01 -5.873956680297851562e-01
-7.632517069578170776e-02 3.150572478771209717e-01 -4.643497467041015625e-01 3.578078746795654297e-01 3.305470347404479980e-01 5.050939917564392090e-01 3.014442026615142822e-01 -3.098645508289337158e-01
-2.780816853046417236e-01 -2.542676925659179688e-01 -4.376417100429534912e-01 -3.538687154650688171e-02 2.751774489879608154e-01 5.462587475776672363e-01 -4.306708276271820068e-01 -3.250192999839782715e-01
8.369359374046325684e-01 7.909790426492691040e-02 -2.581275701522827148e-01 1.009423658251762390e-01 2.335163205862045288e-01 3.301234245300292969e-01 -1.352664679288864136e-01 -1.861567050218582153e-01
-1.974608004093170166e-01 4.939272999763488770e-02 -6.534312665462493896e-02 7.269513010978698730e-01 -2.378856390714645386e-02 5.494001507759094238e-01 -2.574496269226074219e-01 -2.390715181827545166e-01
1.120813041925430298e-01 1.326648145914077759e-01 -2.529857456684112549e-01 4.381842911243438721e-01 1.096521392464637756e-01 6.103441715240478516e-01 4.124893546104431152e-01 -3.989231288433074951e-01
3.022100925445556641e-01 3.407482802867889404e-01 -3.485864102840423584e-01 -8.751274645328521729e-02 3.969608247280120850e-01 2.292736321687698364e-01 -2.068757116794586182e-01 -6.406613588333129883e-01
3.825050313025712967e-03 -2.683995664119720459e-01 -2.251561731100082397e-01 6.039502844214439392e-02 5.478743910789489746e-01 3.600347936153411865e-01 -3.852223455905914307e-01 -5.435224771499633789e-01
2.034580409526824951e-01 1.291376203298568726e-01 -1.345589458942413330e-01 1.405095010995864868e-01 -5.428069084882736206e-02 6.172177791595458984e-01 -7.197065949440002441e-01 -4.687666893005371094e-02
5.487263202667236328e-01 1.624983847141265869e-01 -2.939115166664123535e-01 1.151079759001731873e-01 4.644396901130676270e-01 5.085431933403015137e-01 -1.109406054019927979e-01 -2.936525046825408936e-01
5.076304674148559570e-01 2.333303242921829224e-01 1.464017629623413086e-01 4.723520576953887939e-01 8.395655453205108643e-02 1.854109317064285278e-01 -4.336682558059692383e-01 -4.624112546443939209e-01
1.549375150352716446e-02 2.194382101297378540e-01 5.697446316480636597e-02 4.910578429698944092e-01 -2.450044304132461548e-01 5.259779691696166992e-01 -3.502736091613769531e-01 -4.978466629981994629e-01
7.663005590438842773e-02 -3.749420493841171265e-02 -8.033757209777832031e-01 4.550286531448364258e-01 2.212391942739486694e-01 -2.852633297443389893e-01 -5.976910144090652466e-02 -7.977547496557235718e-02
-2.008782885968685150e-02 -1.882488131523132324e-01 -3.277277052402496338e-01 -1.391291767358779907e-01 -2.341449707746505737e-01 6.113831400871276855e-01 -5.599756836891174316e-01 -3.085618317127227783e-01
-5.939305573701858521e-02 -5.274300277233123779e-02 -4.329554140567779541e-01 3.074987232685089111e-01 1.380378752946853638e-02 -1.508611589670181274e-01 3.834789246320724487e-02 -8.290143013000488281e-01
1.838261336088180542e-01 -3.111117184162139893e-01 -2.201175689697265625e-01 8.101779818534851074e-01 -3.232051432132720947e-01 2.133891433477401733e-01 -7.321366667747497559e-02 -9.602475166320800781e-02
-2.828482091426849365e-01 1.465771496295928955e-01 -1.640349328517913818e-01 8.044141530990600586e-01 -2.962985448539257050e-02 2.414718717336654663e-01 -2.295778244733810425e-01 -3.356038033962249756e-01
-9.588943421840667725e-02 -3.617389500141143799e-01 -4.968209266662597656e-01 -6.372887641191482544e-02 1.170733198523521423e-01 4.483487606048583984e-01 -6.158967018127441406e-01 -1.224997937679290771e-01
6.498434394598007202e-02 2.527384757995605469e-01 4.006293416023254395e-02 3.734461665153503418e-01 -2.159298360347747803e-01 4.753547012805938721e-01 -4.654988348484039307e-01 -5.491412281990051270e-01
1.401178538799285889e-01 3.200653195381164551e-01 -6.596580743789672852e-01 6.371842026710510254e-01 -1.287462115287780762e-01 -1.527707464993000031e-02 -1.400373429059982300e-01 1.879023574292659760e-02
1.310598757117986679e-02 2.720353305339813232e-01 -5.480479821562767029e-02 2.954425215721130371e-01 -1.851441711187362671e-01 7.195393443107604980e-01 -3.440107703208923340e-01 -4.064191579818725586e-01
2.830524146556854248e-01 3.297635540366172791e-02 -3.301240801811218262e-01 -2.984188497066497803e-02 3.498145043849945068e-01 7.214176058769226074e-01 -7.318850606679916382e-03 -4.074977636337280273e-01
3.348523676395416260e-01 -5.127355922013521194e-03 -7.240594029426574707e-01 1.924620568752288818e-01 -1.693962812423706055e-01 -3.941361606121063232e-01 -1.979254037141799927e-01 -3.214515149593353271e-01
8.721882849931716919e-02 -2.776567339897155762e-01 -2.140414714813232422e-01 -1.043408829718828201e-02 -4.749090373516082764e-01 2.455185800790786743e-01 -2.651634514331817627e-01 -7.164129614830017090e-01
5.933065414428710938e-01 9.542027115821838379e-02 -2.293105721473693848e-01 1.924939639866352081e-02 1.724492311477661133e-01 2.432220578193664551e-01 -6.265617012977600098e-01 -3.231921792030334473e-01
6.089802384376525879e-01 3.003952652215957642e-02 -3.017951548099517822e-01 -3.817792981863021851e-02 3.377134501934051514e-01 5.274332761764526367e-01 -1.004416774958372116e-02 -3.786365389823913574e-01
3.362286090850830078e-02 -3.120548725128173828e-01 -2.404573559761047363e-01 -1.854136399924755096e-02 -3.898554146289825439e-01 7.276344299316406250e-01 -2.989466860890388489e-02 -4.012416005134582520e-01
-3.165830373764038086e-01 -6.838772445917129517e-02 -5.503610968589782715e-01 4.360221326351165771e-01 -2.397267520427703857e-01 1.602510213851928711e-01 2.795356512069702148e-01 -4.907099306583404541e-01
5.507992506027221680e-01 -5.120632648468017578e-01 -5.143408179283142090e-01 3.632658720016479492e-01 -7.508201897144317627e-02 -8.085729926824569702e-02 -1.424851119518280029e-01 7.365807145833969116e-02
5.601069331169128418e-01 -2.056777290999889374e-02 -1.855140328407287598e-01 4.830842092633247375e-02 3.645307719707489014e-01 3.665230572223663330e-01 7.139869779348373413e-02 -6.138308644294738770e-01
-6.784643977880477905e-02 3.464858233928680420e-01 -4.422929584980010986e-01 2.171150296926498413e-01 1.944676339626312256e-01 4.247654080390930176e-01 3.227878510951995850e-01 -5.569085478782653809e-01
-6.863726675510406494e-02 4.007769003510475159e-02 -7.265979051589965820e-01 5.029099583625793457e-01 -1.750007271766662598e-01 -2.076772153377532959e-01 5.482960492372512817e-02 -3.688611388206481934e-01
-3.079487383365631104e-01 9.943456202745437622e-02 -8.365814685821533203e-01 2.830689549446105957e-01 -1.510612666606903076e-01 2.999829649925231934e-01 -3.005526727065443993e-03 -4.965139552950859070e-02
6.342261433601379395e-01 3.960862755775451660e-02 -7.294217497110366821e-02 2.153737843036651611e-01 3.550934791564941406e-01 1.906839609146118164e-01 -5.090371966361999512e-01 -3.505870997905731201e-01
-1.278667598962783813e-01 -6.878845393657684326e-02 -9.543685913085937500e-01 1.734594553709030151e-01 -4.871183261275291443e-02 -8.357574045658111572e-02 9.954959154129028320e-02 -1.369048207998275757e-01
8.976509422063827515e-02 2.805949151515960693e-01 -1.915644258260726929e-01 4.005400538444519043e-01 5.751707032322883606e-02 5.779753327369689941e-01 3.500095605850219727e-01 -5.061710476875305176e-01
3.253957033157348633e-01 -3.127551078796386719e-01 2.581046223640441895e-01 5.341454744338989258e-01 3.340837731957435608e-02 4.913392961025238037e-01 -2.659355401992797852e-01 -3.621054887771606445e-01
5.038044601678848267e-02 -2.422673255205154419e-01 -4.312297403812408447e-01 -2.551520615816116333e-02 5.708504319190979004e-01 4.595756828784942627e-01 -3.171594738960266113e-01 -3.383610248565673828e-01
-1.292203087359666824e-02 -1.502617597579956055e-01 -7.669103741645812988e-01 5.151615738868713379e-01 -1.231556460261344910e-01 -2.055043131113052368e-01 -9.531685709953308105e-02 -2.392214387655258179e-01
4.302196800708770752e-01 8.784411102533340454e-02 -2.200905382633209229e-01 1.925007402896881104e-01 2.162516415119171143e-01 6.547422707080841064e-02 -7.459908127784729004e-01 -3.378526866436004639e-01
-2.415788322687149048e-01 -2.484022229909896851e-01 -7.218649983406066895e-01 2.714459002017974854e-01 -1.904305219650268555e-01 -1.269779056310653687e-01 -1.603400260210037231e-01 -4.550470411777496338e-01
4.327961802482604980e-01 -1.012357622385025024e-01 -3.286062777042388916e-01 -2.162873595952987671e-01 2.299499064683914185e-01 5.486684441566467285e-01 -3.831439912319183350e-01 -3.833577632904052734e-01
6.968256235122680664e-01 6.780933588743209839e-02 -2.031067460775375366e-01 -2.209468372166156769e-02 2.289902865886688232e-01 1.455301791429519653e-01 -1.013897806406021118e-01 -6.198386549949645996e-01
-3.046294748783111572e-01 -2.438480406999588013e-01 -5.529392957687377930e-01 2.851117551326751709e-01 -2.452307343482971191e-01 2.909689769148826599e-02 -1.285098195075988770e-01 -6.190388202667236328e-01
-7.820352911949157715e-02 1.718555092811584473e-01 -3.819392919540405273e-01 3.598037958145141602e-01 -1.281573027372360229e-01 8.015225529670715332e-01 1.425545662641525269e-01 -9.914119541645050049e-02
4.857525229454040527e-01 1.220913678407669067e-01 -2.920248210430145264e-01 6.936523318290710449e-02 4.501032531261444092e-01 5.643419027328491211e-01 -9.652601927518844604e-02 -3.586867153644561768e-01
7.035946846008300781e-01 3.364087343215942383e-01 -2.386787980794906616e-01 -4.886638745665550232e-02 -5.022199824452400208e-02 3.624577224254608154e-01 -2.886618077754974365e-01 -3.394181728363037109e-01
5.056805014610290527e-01 1.005107536911964417e-01 -2.938249409198760986e-01 7.084795087575912476e-02 4.708591401576995850e-01 5.171419978141784668e-01 -9.939569979906082153e-02 -3.792209327220916748e-01
-6.387309171259403229e-03 -1.822807192802429199e-01 -3.989420831203460693e-01 -9.957205504179000854e-03 3.185569643974304199e-01 1.916836202144622803e-01 -7.412772774696350098e-01 -3.460721671581268311e-01
-1.687329113483428955e-01 -3.643046021461486816e-01 -1.110677719116210938e-01 2.413836270570755005e-01 8.330607414245605469e-02 3.135063350200653076e-01 9.159117005765438080e-03 -8.141863942146301270e-01
-2.718757092952728271e-02 4.284179769456386566e-03 -5.814066529273986816e-01 2.814435660839080811e-01 -2.169801294803619385e-01 7.246783375740051270e-01 3.840316459536552429e-02 9.101882576942443848e-02
-1.639627516269683838e-01 9.737025946378707886e-02 -8.774287998676300049e-02 6.265012025833129883e-01 -3.166952133178710938e-01 3.402172327041625977e-01 -4.529241323471069336e-01 -3.771590590476989746e-01
2.093970626592636108e-01 3.994257152080535889e-01 6.228819489479064941e-03 3.405138850212097168e-01 6.799947470426559448e-02 5.806186795234680176e-01 -2.594802379608154297e-01 -5.211061835289001465e-01
-1.267539858818054199e-01 2.558134198188781738e-01 -9.582245722413063049e-03 7.075931429862976074e-01 -1.271452754735946655e-01 1.961902230978012085e-01 -2.533916234970092773e-01 -5.466709733009338379e-01
2.116983532905578613e-01 1.224062591791152954e-01 -1.176235377788543701e-01 2.919078171253204346e-01 4.654179215431213379e-01 2.875142991542816162e-01 -6.496822237968444824e-01 -3.461068570613861084e-01
6.434535980224609375e-01 -2.273600250482559204e-01 -6.069051623344421387e-01 2.191092073917388916e-01 -1.741306632757186890e-01 -1.912736296653747559e-01 -2.053392529487609863e-01 -9.413251280784606934e-02
3.352024853229522705e-01 8.465341478586196899e-02 -3.014393150806427002e-01 -2.488532802090048790e-03 4.328480362892150879e-01 6.621966958045959473e-01 -1.048082336783409119e-01 -3.908384442329406738e-01
3.321042954921722412e-01 1.042643859982490540e-01 -2.743988931179046631e-01 1.689193099737167358e-01 3.663148880004882812e-01 1.100532561540603638e-01 -7.321828603744506836e-01 -3.043307363986968994e-01
3.195436000823974609e-01 6.179564166814088821e-03 1.404560655355453491e-01 6.289762258529663086e-01 2.286652922630310059e-01 5.137515664100646973e-01 -2.224809229373931885e-01 -3.417434096336364746e-01
1.464290618896484375e-01 7.841493934392929077e-02 -7.084963321685791016e-01 -1.412249449640512466e-02 -5.832048058509826660e-01 1.519985347986221313e-01 9.605286642909049988e-03 -3.269856274127960205e-01
4.786746799945831299e-01 1.729304790496826172e-01 -3.167370557785034180e-01 2.340436913073062897e-02 2.908687889575958252e-01 6.311678886413574219e-01 -2.197843790054321289e-02 -3.957711756229400635e-01
-2.028605192899703979e-01 3.897862136363983154e-02 -6.207692995667457581e-02 7.778694033622741699e-01 -3.879518806934356689e-02 3.395981788635253906e-01 -3.620352745056152344e-01 -3.170054852962493896e-01
4.992403984069824219e-01 -3.377573788166046143e-01 -2.570661008358001709e-01 1.118381042033433914e-02 3.470453917980194092e-01 6.337326765060424805e-01 -2.318163402378559113e-02 -2.188061773777008057e-01
-7.299095392227172852e-02 -5.342259407043457031e-01 -3.931865096092224121e-01 5.266506597399711609e-02 -3.961163759231567383e-01 2.764797508716583252e-01 -9.373208135366439819e-02 -5.565705299377441406e-01
5.961238145828247070e-01 7.461958378553390503e-02 -2.601937651634216309e-01 5.586393177509307861e-02 3.160963058471679688e-01 8.409565314650535583e-03 -5.396487116813659668e-01 -4.207592904567718506e-01
-1.228258684277534485e-01 -1.552247256040573120e-01 -5.936777591705322266e-01 5.247765183448791504e-01 -1.956871449947357178e-01 1.094777509570121765e-01 -5.093504190444946289e-01 1.525083333253860474e-01
-2.725930511951446533e-01 -3.397648334503173828e-01 -7.292741537094116211e-01 3.538025319576263428e-01 1.028375253081321716e-01 -2.743666060268878937e-02 -1.276018619537353516e-01 -3.544366061687469482e-01
-2.335729077458381653e-02 -4.756126701831817627e-01 -5.872591733932495117e-01 -1.134790182113647461e-01 -4.031403660774230957e-01 2.380277663469314575e-01 -9.891336411237716675e-02 -4.318946301937103271e-01
5.093520879745483398e-01 -5.397706478834152222e-02 -1.532767564058303833e-01 2.683362066745758057e-01 3.023253679275512695e-01 3.028374165296554565e-02 -6.961584687232971191e-01 -2.553325593471527100e-01
4.101218283176422119e-01 -4.838950634002685547e-01 -1.270675957202911377e-01 3.429875373840332031e-01 1.017517223954200745e-01 -2.024330198764801025e-01 1.262909024953842163e-01 -6.297434568405151367e-01
7.791739106178283691e-01 5.076516419649124146e-02 -1.658356934785842896e-01 1.954974681138992310e-01 2.007858008146286011e-01 1.965874284505844116e-01 1.237284839153289795e-01 -4.799163341522216797e-01
6.588995456695556641e-02 -3.402886390686035156e-01 -1.610482335090637207e-01 1.445346623659133911e-01 -5.592817068099975586e-01 5.843453407287597656e-01 -9.293207526206970215e-02 -4.124846458435058594e-01
7.299314141273498535e-01 2.722481489181518555e-01 -2.062807977199554443e-01 6.507669389247894287e-02 5.656360462307929993e-02 3.973774909973144531e-01 -2.607253789901733398e-01 -3.423570394515991211e-01
-3.937784954905509949e-02 2.174355648458003998e-02 -7.698425054550170898e-01 1.218319535255432129e-01 -1.615648120641708374e-01 5.841968655586242676e-01 -4.281741380691528320e-02 1.457859277725219727e-01
6.694707870483398438e-01 -2.886889278888702393e-01 -4.697932004928588867e-01 2.196013182401657104e-01 -3.145719468593597412e-01 -1.412520557641983032e-01 -1.986025422811508179e-01 -2.029448002576828003e-01
-6.300068646669387817e-02 -1.340211927890777588e-01 -4.774566292762756348e-01 5.520248413085937500e-01 -1.842825561761856079e-01 -1.965597122907638550e-01 7.438466697931289673e-02 -6.060066223144531250e-01
1.241654828190803528e-01 2.531858980655670166e-01 -4.832334220409393311e-01 2.850723266601562500e-01 1.733288019895553589e-01 6.672134995460510254e-01 3.448326289653778076e-01 -1.075771898031234741e-01
1.560628861188888550e-01 3.567253649234771729e-01 -4.371955990791320801e-01 2.624405622482299805e-01 2.792594581842422485e-02 -3.568490743637084961e-01 -1.153788622468709946e-02 -6.783229708671569824e-01
-1.571373194456100464e-01 -6.466851830482482910e-01 -3.791204392910003662e-01 3.081489801406860352e-01 -6.566605716943740845e-02 2.624353468418121338e-01 2.050334960222244263e-01 -4.507718086242675781e-01
4.083986878395080566e-01 -1.389411538839340210e-01 -2.950862646102905273e-01 2.809093892574310303e-01 -2.654043026268482208e-02 -3.674893081188201904e-01 6.255959719419479370e-02 -7.129188179969787598e-01
1.100914999842643738e-01 -4.835577607154846191e-01 -2.742910385131835938e-01 -8.916788548231124878e-02 -3.018763363361358643e-01 4.064479768276214600e-01 -5.521134734153747559e-01 -3.312201797962188721e-01
-1.190722882747650146e-01 -4.058836698532104492e-01 -5.899591445922851562e-01 2.747527062892913818e-01 -4.125591516494750977e-01 1.371165812015533447e-01 -4.563985764980316162e-01 -1.529141794890165329e-02
-3.546286225318908691e-01 -1.567135937511920929e-02 -7.547195553779602051e-01 4.695762395858764648e-01 8.189716190099716187e-02 -6.892210990190505981e-02 9.287697821855545044e-02 -2.525985836982727051e-01
3.478420078754425049e-01 1.421750932931900024e-01 -5.909578204154968262e-01 4.909243285655975342e-01 -5.880803242325782776e-02 -3.618101179599761963e-01 2.537748776376247406e-02 -3.654386997222900391e-01
5.736061930656433105e-01 -3.719589412212371826e-01 -1.667421162128448486e-01 1.866721659898757935e-01 -1.035240963101387024e-01 -1.523295193910598755e-01 7.328800857067108154e-02 -6.562626957893371582e-01
6.566162407398223877e-02 1.726476848125457764e-01 -9.870430827140808105e-02 8.456214666366577148e-01 -1.236469447612762451e-01 2.252987921237945557e-01 -2.894890606403350830e-01 -3.020118474960327148e-01
2.420369088649749756e-01 -3.577464818954467773e-01 -8.069039881229400635e-02 4.133423045277595520e-02 -5.145337581634521484e-01 5.299963355064392090e-01 -1.073066070675849915e-01 -4.980566799640655518e-01
1.317767798900604248e-02 1.637990325689315796e-01 -2.736811935901641846e-01 1.401771605014801025e-01 6.156473159790039062e-01 1.701992750167846680e-01 -2.419866025447845459e-01 -6.417930126190185547e-01
6.460411846637725830e-02 1.645020246505737305e-01 -2.822324074804782867e-02 4.604030549526214600e-01 -5.825950577855110168e-02 7.901781797409057617e-01 -2.191352844238281250e-01 -2.831992805004119873e-01
4.445414245128631592e-01 9.561427682638168335e-02 -3.618939220905303955e-01 -1.859531700611114502e-01 6.132440641522407532e-02 1.860226839780807495e-01 -6.564526557922363281e-01 -3.979947268962860107e-01
8.029434829950332642e-02 1.519126892089843750e-01 -1.083977054804563522e-02 5.294728875160217285e-01 1.174113005399703979e-01 5.096845030784606934e-01 1.822520196437835693e-01 -6.190612912178039551e-01
-9.112507104873657227e-02 -3.765344992280006409e-02 -5.542885661125183105e-01 3.308911025524139404e-01 -1.758212298154830933e-01 -3.145707845687866211e-01 -2.214524596929550171e-01 -6.282076239585876465e-01
5.875639915466308594e-01 -2.673777341842651367e-01 4.371120780706405640e-02 2.845976054668426514e-01 -2.313095927238464355e-01 6.029306650161743164e-01 -1.330433487892150879e-01 -2.562051117420196533e-01
5.035656094551086426e-01 9.506827592849731445e-02 -3.298450112342834473e-01 4.548523724079132080e-01 1.501297205686569214e-01 5.402154326438903809e-01 3.218704164028167725e-01 6.101865693926811218e-02
3.134201765060424805e-01 4.071079790592193604e-01 -1.365526318550109863e-01 7.022962570190429688e-01 1.409794539213180542e-01 -2.008975893259048462e-01 -2.392023950815200806e-01 -3.266673088073730469e-01
6.455347873270511627e-03 -2.414090037345886230e-01 -4.420510232448577881e-01 5.162161961197853088e-02 6.425123810768127441e-01 3.512502610683441162e-01 -3.865895271301269531e-01 -2.407400012016296387e-01
-3.110706992447376251e-02 -3.070806562900543213e-01 -6.146758198738098145e-01 3.717690110206604004e-01 -4.040436446666717529e-01 1.354331523180007935e-01 -4.550260007381439209e-01 -7.297497242689132690e-03
-1.629110127687454224e-01 -1.613173186779022217e-01 -4.844949841499328613e-01 7.720783352851867676e-01 -1.385802328586578369e-01 2.499947138130664825e-02 1.472828090190887451e-01 -2.739977538585662842e-01
1.084206402301788330e-01 -2.764554917812347412e-01 -1.154828295111656189e-01 -2.701625600457191467e-02 -4.428439438343048096e-01 5.481834411621093750e-01 -4.664539396762847900e-01 -4.284345209598541260e-01
-1.997313946485519409e-01 -5.781522393226623535e-01 -4.266985058784484863e-01 3.326892852783203125e-01 3.799908608198165894e-02 1.450395956635475159e-02 -6.413923949003219604e-02 -5.721236467361450195e-01
4.442349821329116821e-02 1.122967228293418884e-01 -4.399758577346801758e-01 8.097198009490966797e-01 -1.873209774494171143e-01 2.953921556472778320e-01 -1.125140935182571411e-01 3.444087505340576172e-02
3.189040422439575195e-01 4.057408273220062256e-01 -4.995408356189727783e-01 1.324488818645477295e-01 -6.743227690458297729e-02 6.765178442001342773e-01 5.550517886877059937e-02 3.586725518107414246e-02
1.573218256235122681e-01 -2.633750205859541893e-03 1.292116343975067139e-01 6.162236332893371582e-01 -1.772151589393615723e-01 1.194235384464263916e-01 -1.674779951572418213e-01 -7.107036709785461426e-01
-8.127544075250625610e-02 4.576634168624877930e-01 -6.945233941078186035e-01 3.430386483669281006e-01 -2.164088785648345947e-01 -3.515169024467468262e-03 -3.623705804347991943e-01 -7.578009366989135742e-02
1.186611205339431763e-01 -1.229396015405654907e-01 1.254750341176986694e-01 7.288650870323181152e-01 -5.379258841276168823e-02 1.199123337864875793e-01 -9.147083759307861328e-02 -6.310129761695861816e-01
-8.035732805728912354e-02 7.876455038785934448e-02 -6.056716442108154297e-01 6.117050647735595703e-01 -2.149969935417175293e-01 3.962657451629638672e-01 -5.793308466672897339e-02 1.992765069007873535e-01
-4.676285386085510254e-02 -7.111558318138122559e-02 -6.729531884193420410e-01 -7.744535803794860840e-02 -1.317772716283798218e-01 6.721267700195312500e-01 -2.544280886650085449e-01 6.226744968444108963e-03
3.255199790000915527e-01 -1.295621991157531738e-01 -2.186766862869262695e-01 3.949656188488006592e-01 -2.598909735679626465e-01 2.313728481531143188e-01 -6.595959663391113281e-01 -3.424756526947021484e-01
-2.783700227737426758e-01 -2.611705660820007324e-01 -3.440446257591247559e-01 2.797492444515228271e-01 3.320966958999633789e-01 5.138772130012512207e-01 -5.316098332405090332e-01 2.658304199576377869e-02
-2.292326837778091431e-01 -2.694959044456481934e-01 -8.939303755760192871e-01 1.308600157499313354e-01 -8.000092953443527222e-02 -1.048596203327178955e-01 -1.329913735389709473e-01 -1.533168852329254150e-01
-1.762057244777679443e-01 8.134529739618301392e-02 -4.156170189380645752e-01 9.908973425626754761e-02 -1.220448166131973267e-01 -1.595562845468521118e-01 -6.678639352321624756e-02 -8.573008179664611816e-01
-2.109474986791610718e-01 -2.226258218288421631e-01 -5.177157521247863770e-01 -2.400893904268741608e-02 2.121524810791015625e-01 4.650866091251373291e-01 -6.066874265670776367e-01 -8.915770053863525391e-02
4.078602883964776993e-03 1.299736052751541138e-01 -1.074013859033584595e-01 4.081395268440246582e-01 1.504589617252349854e-01 4.160605072975158691e-01 2.653217315673828125e-01 -7.340555191040039062e-01
5.132920742034912109e-01 -1.280564665794372559e-01 -2.695079147815704346e-01 2.230285108089447021e-01 4.481379091739654541e-01 -5.238753557205200195e-02 -5.883321166038513184e-01 -2.192032486200332642e-01
9.134210646152496338e-02 1.329910606145858765e-01 -3.052799701690673828e-01 1.475497484207153320e-01 5.208737850189208984e-01 2.216529101133346558e-01 -6.218520998954772949e-01 -3.896968960762023926e-01
1.734917163848876953e-01 -2.446526587009429932e-01 -1.878371834754943848e-01 8.071306943893432617e-01 -3.003627359867095947e-01 1.533215679228305817e-02 -1.514154579490423203e-02 -3.641717135906219482e-01
2.936334609985351562e-01 -5.955825373530387878e-02 -5.396559238433837891e-01 -1.415292322635650635e-01 4.624480903148651123e-01 5.897892117500305176e-01 -4.203864559531211853e-02 -1.884044706821441650e-01
-5.667190416716039181e-04 2.149438410997390747e-01 -4.468611478805541992e-01 2.684293389320373535e-01 2.828592956066131592e-01 5.355483293533325195e-01 3.600472211837768555e-01 -4.308181107044219971e-01
2.600712478160858154e-01 -1.873016729950904846e-02 -2.530587613582611084e-01 2.079841867089271545e-02 4.966255426406860352e-01 6.735713481903076172e-01 -6.617934256792068481e-02 -4.035169482231140137e-01
-8.474764972925186157e-02 -2.848276495933532715e-01 -1.628505438566207886e-01 3.406048119068145752e-01 2.772772908210754395e-01 5.024587512016296387e-01 -6.629607081413269043e-01 1.716995425522327423e-02
7.027093768119812012e-01 -1.685008704662322998e-01 -3.138379156589508057e-01 7.230714708566665649e-02 3.183744549751281738e-01 4.818507134914398193e-01 8.597340434789657593e-02 -1.820735186338424683e-01
-1.213677600026130676e-01 -5.141281485557556152e-01 -5.184300541877746582e-01 4.384241625666618347e-02 -2.276165485382080078e-01 4.885630011558532715e-01 1.169605925679206848e-01 -3.821876049041748047e-01
1.822343468666076660e-01 -8.620931953191757202e-02 -3.741830289363861084e-01 4.113150388002395630e-02 4.034355878829956055e-01 2.041030079126358032e-01 -7.140551209449768066e-01 -3.214978277683258057e-01
-3.257550764828920364e-03 -5.610532164573669434e-01 -3.952533304691314697e-01 1.332138180732727051e-01 3.412768244743347168e-02 4.935191571712493896e-01 3.571866750717163086e-01 -3.727324008941650391e-01
-7.073196768760681152e-02 -5.835632681846618652e-01 -2.971743047237396240e-01 2.333167791366577148e-01 8.053109049797058105e-02 3.274764120578765869e-01 3.089630901813507080e-01 -5.500156879425048828e-01
7.167864441871643066e-01 -9.045802056789398193e-02 -1.381555944681167603e-01 7.735900580883026123e-02 9.171628206968307495e-02 3.451208770275115967e-01 -5.163297653198242188e-01 -2.425829172134399414e-01
1.935167014598846436e-01 -5.899739861488342285e-01 -2.879205346107482910e-01 3.650578558444976807e-01 1.356389522552490234e-01 3.544794768095016479e-02 3.874469399452209473e-01 -4.780659675598144531e-01
2.425765842199325562e-01 2.092985250055789948e-02 -2.223242819309234619e-01 3.222754597663879395e-01 4.956707656383514404e-01 2.192538417875766754e-02 -6.688296794891357422e-01 -3.064728975296020508e-01
-3.518712893128395081e-02 1.909712105989456177e-01 -4.391346573829650879e-01 5.932587385177612305e-01 -1.133443415164947510e-01 -2.636225521564483643e-01 -2.080645412206649780e-02 -5.785500407218933105e-01
1.819328963756561279e-01 8.978199213743209839e-03 -2.475423216819763184e-01 3.134565651416778564e-01 -2.717827074229717255e-02 8.890810012817382812e-01 1.204920411109924316e-01 -3.956547752022743225e-02
2.672807276248931885e-01 9.133067727088928223e-02 -7.840785980224609375e-01 1.072940304875373840e-01 -2.585192024707794189e-01 -2.780024409294128418e-01 -3.301423490047454834e-01 -2.020321041345596313e-01
-1.738020777702331543e-01 -4.174583405256271362e-02 -5.193659067153930664e-01 4.945551753044128418e-01 -1.377343535423278809e-01 6.459363102912902832e-01 -1.892552338540554047e-02 1.310032755136489868e-01
1.925483196973800659e-01 -1.151421964168548584e-01 -3.699026405811309814e-01 8.010323643684387207e-01 -3.495757877826690674e-01 1.257254630327224731e-01 -1.776205599308013916e-01 -4.034299403429031372e-02
2.814324796199798584e-01 8.661275357007980347e-02 -6.574992090463638306e-02 8.769892454147338867e-01 -1.461476832628250122e-01 -2.723139338195323944e-02 -1.819125115871429443e-01 -2.909777164459228516e-01
1.408651620149612427e-01 -1.455209404230117798e-01 -2.545886337757110596e-01 5.902059078216552734e-01 3.180916979908943176e-02 6.027162671089172363e-01 -3.427788615226745605e-01 2.530736029148101807e-01
1.797055639326572418e-02 -2.729419171810150146e-01 -7.956570982933044434e-01 3.486889600753784180e-01 3.164206445217132568e-01 -2.589552998542785645e-01 1.941573806107044220e-03 -5.781000480055809021e-02
4.826002418994903564e-01 -6.712130904197692871e-01 -3.199290335178375244e-01 1.487068533897399902e-01 -1.903753876686096191e-01 3.894589245319366455e-01 1.993812154978513718e-03 6.462734192609786987e-02
-2.050393074750900269e-01 -1.639751642942428589e-01 -5.567647218704223633e-01 6.074491143226623535e-01 -2.326443791389465332e-01 -1.449898909777402878e-02 1.361861526966094971e-01 -4.233312308788299561e-01
9.220119565725326538e-02 -5.229454040527343750e-01 -5.243824124336242676e-01 5.688996911048889160e-01 -2.159980833530426025e-01 3.563240915536880493e-02 -2.535608410835266113e-01 8.476587384939193726e-02
3.505524694919586182e-01 1.582556068897247314e-01 -7.099269628524780273e-01 4.576977342367172241e-03 -5.064123272895812988e-01 2.241494208574295044e-01 1.406517028808593750e-01 -1.468730866909027100e-01
4.759085178375244141e-01 -2.823645472526550293e-01 2.979577891528606415e-02 2.552799880504608154e-01 -1.632198393344879150e-01 1.059165298938751221e-01 4.323814436793327332e-02 -7.668097019195556641e-01
3.318380415439605713e-01 2.078523039817810059e-01 -6.345300078392028809e-01 1.669835597276687622e-01 -1.322419792413711548e-01 -3.856485486030578613e-01 -1.040978059172630310e-01 -4.889990389347076416e-01
4.001619294285774231e-02 1.335660517215728760e-01 7.070172578096389771e-02 4.586923420429229736e-01 -3.845464587211608887e-01 3.887458443641662598e-01 -3.507535755634307861e-01 -5.857764482498168945e-01
-1.850459277629852295e-01 -3.302129209041595459e-01 -5.764802098274230957e-01 6.375519633293151855e-01 9.993315488100051880e-02 -3.687773272395133972e-02 2.162080109119415283e-01 -2.445874363183975220e-01
2.509572729468345642e-02 -2.831201851367950439e-01 -8.001264333724975586e-01 3.357323110103607178e-01 2.213209122419357300e-01 -2.949258387088775635e-01 -1.681946963071823120e-01 -4.517803713679313660e-02
5.297350510954856873e-02 -1.221590340137481689e-01 -4.356871843338012695e-01 1.628452092409133911e-01 7.660312056541442871e-01 1.476135402917861938e-01 -2.752442657947540283e-01 -2.856152951717376709e-01
6.475424766540527344e-01 -8.273000270128250122e-02 -2.029980570077896118e-01 1.104287505149841309e-01 3.184338212013244629e-01 5.961031913757324219e-01 -1.491935700178146362e-01 -2.035780847072601318e-01
5.730917453765869141e-01 3.167354166507720947e-01 -2.373518347740173340e-01 4.383357763290405273e-01 2.741630971431732178e-01 4.555738866329193115e-01 1.367661207914352417e-01 -1.461257040500640869e-01
-1.433286964893341064e-01 -3.835490942001342773e-01 -7.691435217857360840e-01 3.825570940971374512e-01 2.418271154165267944e-01 2.349720150232315063e-02 1.864180713891983032e-01 2.512381039559841156e-02
-2.547536492347717285e-01 -2.117808014154434204e-01 -5.473259091377258301e-01 3.018908500671386719e-01 3.371729329228401184e-02 6.915165185928344727e-01 5.598532781004905701e-02 1.306883692741394043e-01
2.398182004690170288e-01 -3.165076971054077148e-01 -9.351106733083724976e-02 -2.509146183729171753e-02 -4.205791354179382324e-01 5.852375030517578125e-01 -2.919993400573730469e-01 -4.777896404266357422e-01
9.896167367696762085e-02 2.209490984678268433e-01 -7.740797102451324463e-02 6.276702284812927246e-01 -2.932052686810493469e-02 6.771908402442932129e-01 -2.451270669698715210e-01 -1.479584723711013794e-01
4.501693248748779297e-01 -3.674055635929107666e-01 -1.477018445730209351e-01 1.568561941385269165e-01 -4.312236607074737549e-01 -1.606062427163124084e-02 -4.921703636646270752e-01 -4.330097138881683350e-01
1.296475413255393505e-03 2.815857529640197754e-01 -3.261348977684974670e-02 6.328524947166442871e-01 4.607921093702316284e-02 6.155290007591247559e-01 -2.579168081283569336e-01 -2.676219940185546875e-01
-3.033190071582794189e-01 -1.981065422296524048e-01 -8.861644864082336426e-01 2.545833885669708252e-01 1.976338960230350494e-02 -2.839652635157108307e-02 -1.246027648448944092e-01 -4.391184076666831970e-02
1.291797608137130737e-01 -1.429559588432312012e-01 -7.580124735832214355e-01 5.455950498580932617e-01 1.717610061168670654e-01 -2.036118209362030029e-01 -1.367133706808090210e-01 3.113545291125774384e-02
-6.203570216894149780e-02 9.981246292591094971e-02 -7.271941285580396652e-03 7.823386788368225098e-01 -2.374430894851684570e-01 3.633694648742675781e-01 -1.875870823860168457e-01 -3.879134058952331543e-01
-1.651459336280822754e-01 -1.942260414361953735e-01 -6.370847225189208984e-01 3.477916717529296875e-01 -2.069097459316253662e-01 -3.086957149207592010e-02 1.173562481999397278e-01 -5.921401977539062500e-01
1.539278496056795120e-02 2.685848157852888107e-03 -7.370746135711669922e-01 3.057410120964050293e-01 -1.866926699876785278e-01 -1.323305368423461914e-01 2.591654658317565918e-01 -4.934238791465759277e-01
-4.999754577875137329e-02 -2.008305788040161133e-01 -6.579456329345703125e-01 4.380170702934265137e-01 1.336874347180128098e-02 -2.795659601688385010e-01 2.329104766249656677e-02 -5.035251379013061523e-01
-2.207885831594467163e-01 2.384524606168270111e-02 -4.937268495559692383e-01 4.804839193820953369e-02 4.187700152397155762e-01 6.753686666488647461e-01 7.462284993380308151e-03 -2.703002691268920898e-01
-1.032618284225463867e-01 -8.528514881618320942e-04 -7.942156195640563965e-01 3.662275671958923340e-01 -2.755678892135620117e-01 -9.747190028429031372e-02 -2.845769226551055908e-01 -2.408584803342819214e-01
-1.629189401865005493e-01 -5.372081995010375977e-01 -6.089082360267639160e-01 4.168230667710304260e-02 -3.098426759243011475e-01 1.266873925924301147e-01 -1.933116763830184937e-01 -4.036541879177093506e-01
-1.815317124128341675e-01 -2.161396853625774384e-02 -4.231973290443420410e-01 2.068673372268676758e-01 4.055724442005157471e-01 4.415073096752166748e-01 3.014806807041168213e-01 -5.425686836242675781e-01
1.860798597335815430e-01 3.425163626670837402e-01 -7.094275355339050293e-01 1.956936344504356384e-02 -4.533614218235015869e-01 9.010658413171768188e-02 4.274815693497657776e-02 -3.590311706066131592e-01
4.854308813810348511e-02 -1.513395458459854126e-01 -4.883145987987518311e-01 -2.625886797904968262e-01 -5.418171286582946777e-01 4.049109816551208496e-01 -1.633260101079940796e-01 -4.279505610466003418e-01
1.938847303390502930e-01 -1.267226338386535645e-01 -6.420082449913024902e-01 4.232278764247894287e-01 -3.280404806137084961e-01 2.383227050304412842e-01 -3.430080413818359375e-01 2.701680660247802734e-01
-2.319887578487396240e-01 -5.167460441589355469e-01 -4.245938956737518311e-01 5.761976838111877441e-01 5.309460684657096863e-02 8.289711177349090576e-02 1.235969457775354385e-02 -3.962667882442474365e-01
2.479524761438369751e-01 2.020189724862575531e-02 -4.341968595981597900e-01 -1.115034893155097961e-01 5.360862612724304199e-01 4.260086715221405029e-01 -9.436579048633575439e-02 -5.092884302139282227e-01
-2.483147010207176208e-02 -3.211384713649749756e-01 -3.603708744049072266e-01 9.722560644149780273e-02 6.266751885414123535e-01 3.345895707607269287e-01 -3.873796164989471436e-01 -3.196850121021270752e-01
4.279445707798004150e-01 1.478452831506729126e-01 -2.130686938762664795e-01 6.587244570255279541e-02 2.209283560514450073e-01 2.020006626844406128e-01 -7.251741886138916016e-01 -3.602449893951416016e-01
-1.924649775028228760e-01 -3.999685645103454590e-01 -6.779488325119018555e-01 2.196054905652999878e-01 -2.870750427246093750e-01 3.411762788891792297e-02 -4.566645324230194092e-01 -5.497920513153076172e-02
1.178832203149795532e-01 -2.657106518745422363e-01 -8.448203206062316895e-01 1.586410105228424072e-01 1.652033627033233643e-01 -3.340418636798858643e-01 -1.369070708751678467e-01 -1.378166973590850830e-01
-9.097843617200851440e-02 -2.384815216064453125e-01 -4.350432753562927246e-01 4.384685754776000977e-01 -1.933836340904235840e-01 -2.058116495609283447e-01 2.323935506865382195e-03 -6.881650686264038086e-01
2.886501550674438477e-01 -9.086664766073226929e-02 1.826552301645278931e-01 6.736589670181274414e-01 8.490695059299468994e-02 5.133574604988098145e-01 -2.093399167060852051e-01 -3.266141414642333984e-01
-2.869589626789093018e-01 1.123975366353988647e-01 -1.243849098682403564e-01 8.392487168312072754e-01 4.766782745718955994e-02 2.412935942411422729e-01 -2.671569883823394775e-01 -2.309620380401611328e-01
-5.984470993280410767e-02 -1.380944401025772095e-01 -4.882008731365203857e-01 1.274570077657699585e-01 7.153481841087341309e-01 3.104871511459350586e-01 -2.652506232261657715e-01 -2.104281485080718994e-01
2.597432434558868408e-01 7.947830855846405029e-02 -9.090771526098251343e-02 6.466556787490844727e-01 6.587044000625610352e-01 1.669404357671737671e-01 -1.510531902313232422e-01 -1.233343258500099182e-01
3.367231488227844238e-01 1.025754511356353760e-01 -5.148087441921234131e-02 8.982039690017700195e-01 1.465625017881393433e-01 5.351357907056808472e-02 -1.951840817928314209e-01 -6.507003307342529297e-02
2.101554125547409058e-01 -2.900461256504058838e-01 -6.128952503204345703e-01 4.266476631164550781e-01 -3.555438220500946045e-01 2.431562393903732300e-01 -2.606148123741149902e-01 2.461353689432144165e-01
-4.777923226356506348e-03 5.780434980988502502e-02 -3.155025839805603027e-01 3.517354726791381836e-01 -4.443320259451866150e-02 7.456480860710144043e-01 -4.638853371143341064e-01 -1.486586406826972961e-02
5.800105929374694824e-01 2.510345876216888428e-01 -3.085401654243469238e-01 -7.767481356859207153e-02 2.359341979026794434e-01 4.064848423004150391e-01 -3.965901434421539307e-01 -3.480810225009918213e-01
-1.828187108039855957e-01 -4.403614997863769531e-01 3.281501680612564087e-02 6.796928048133850098e-01 1.470095571130514145e-02 3.788545429706573486e-01 -7.380241155624389648e-02 -4.005076289176940918e-01
4.597097337245941162e-01 3.600882589817047119e-01 -2.991753518581390381e-01 5.433859825134277344e-01 -3.978556692600250244e-01 4.918181151151657104e-02 -3.175556659698486328e-01 -1.126043945550918579e-01
-1.514064613729715347e-02 -1.852057129144668579e-01 -6.069702506065368652e-01 5.502294898033142090e-01 -2.021529674530029297e-01 -1.436880677938461304e-01 1.752005368471145630e-01 -4.495518505573272705e-01
-1.738481670618057251e-01 -1.633108705282211304e-01 -8.962711691856384277e-01 2.982140183448791504e-01 -1.430108845233917236e-01 1.330736558884382248e-02 -1.723558455705642700e-01 2.317357249557971954e-02
-2.207183390855789185e-01 -1.327831298112869263e-01 -4.037433862686157227e-02 5.934339165687561035e-01 -8.440303802490234375e-02 6.493956446647644043e-01 -2.900002598762512207e-01 -2.586885690689086914e-01
-1.196223795413970947e-01 -5.036278963088989258e-01 -4.628870785236358643e-01 3.607512265443801880e-02 4.612465798854827881e-01 4.367916584014892578e-01 -3.189513385295867920e-01 -1.059161573648452759e-01
-1.065142825245857239e-02 -1.869562268257141113e-01 -9.120745584368705750e-03 8.723496198654174805e-01 -1.212587803602218628e-01 3.645588457584381104e-01 -1.683886349201202393e-01 -1.670184731483459473e-01
4.309050440788269043e-01 2.362766414880752563e-01 -4.080686867237091064e-01 3.899831175804138184e-01 2.311030477285385132e-01 5.367287993431091309e-01 3.108061254024505615e-01 4.243030771613121033e-02
4.151075482368469238e-01 -3.502790927886962891e-01 -6.325029581785202026e-02 1.301552951335906982e-01 -1.086897403001785278e-01 4.965643957257270813e-02 2.201761901378631592e-01 -7.882210016250610352e-01
2.573912441730499268e-01 -6.188127398490905762e-02 -7.677669525146484375e-01 -4.775728657841682434e-02 -5.200403332710266113e-01 2.337847948074340820e-01 6.786945462226867676e-02 -9.203323721885681152e-02
2.019899040460586548e-01 -2.610904276371002197e-01 -1.938989460468292236e-01 7.590749859809875488e-01 -2.064199447631835938e-01 2.870401442050933838e-01 -3.216137886047363281e-01 2.209151387214660645e-01
6.987117975950241089e-02 5.543203949928283691e-01 -4.647255837917327881e-01 1.421901211142539978e-02 -2.381451874971389771e-01 1.989033073186874390e-01 -2.071457058191299438e-01 -5.766193270683288574e-01
6.479601562023162842e-02 -3.872677683830261230e-01 -3.229930102825164795e-01 5.145055055618286133e-01 -3.594334125518798828e-01 2.549247145652770996e-01 -5.208031535148620605e-01 1.066296026110649109e-01
3.406038507819175720e-02 -2.988291382789611816e-01 -6.879813671112060547e-01 4.554795920848846436e-01 -2.012999951839447021e-01 -2.101511359214782715e-01 -4.314237087965011597e-02 -3.771133124828338623e-01
-6.967753916978836060e-02 -1.824488192796707153e-01 -7.923064231872558594e-01 2.519765198230743408e-01 1.996176876127719879e-02 -3.353763818740844727e-01 -3.486328423023223877e-01 -1.902505606412887573e-01
-1.908499151468276978e-01 -4.120165705680847168e-01 -5.369068384170532227e-01 1.736150383949279785e-01 2.426373213529586792e-01 -1.755716949701309204e-01 -3.707277029752731323e-02 -6.199473738670349121e-01
3.086436688899993896e-01 1.394541859626770020e-01 -2.642627656459808350e-01 1.411634981632232666e-01 6.067222356796264648e-01 1.741988509893417358e-01 -4.921108186244964600e-01 -3.935728371143341064e-01
9.271682053804397583e-02 1.273172348737716675e-02 -4.111350476741790771e-01 8.487721085548400879e-01 -1.425191462039947510e-01 1.523800343275070190e-01 -2.213496267795562744e-01 9.627264738082885742e-02
-1.036801859736442566e-01 -4.198627769947052002e-01 -6.088376641273498535e-01 1.109049469232559204e-01 2.194699347019195557e-01 2.596006691455841064e-01 3.793460726737976074e-01 -4.129400253295898438e-01
4.166199266910552979e-01 1.033183410763740540e-01 -4.379968941211700439e-01 1.952606737613677979e-01 -6.337540745735168457e-01 2.748321294784545898e-01 4.575818032026290894e-02 -3.263654708862304688e-01
1.960702687501907349e-01 1.974640414118766785e-02 -3.151372969150543213e-01 2.181728370487689972e-02 5.712380409240722656e-01 5.545068979263305664e-01 -9.072451293468475342e-02 -4.683559834957122803e-01
1.915079653263092041e-01 -3.753211349248886108e-03 1.570092141628265381e-01 7.249542474746704102e-01 2.119553685188293457e-01 5.022694468498229980e-01 -2.301464676856994629e-01 -2.508648037910461426e-01
-1.928775608539581299e-01 -2.482401877641677856e-01 -3.110670447349548340e-01 7.098218798637390137e-02 9.570081532001495361e-02 4.746116995811462402e-01 -7.078253626823425293e-01 -2.528680264949798584e-01
-1.524458676576614380e-01 -4.661461114883422852e-01 -5.218828916549682617e-01 7.839723676443099976e-02 1.881629675626754761e-01 2.712909877300262451e-01 2.936943769454956055e-01 -5.345087647438049316e-01
5.947884172201156616e-02 -3.351827859878540039e-01 -7.678148746490478516e-01 2.750579714775085449e-01 1.238909084349870682e-02 -2.596257925033569336e-01 -1.613004207611083984e-01 -3.540354073047637939e-01
-5.954030528664588928e-02 -2.974565625190734863e-01 -3.714317381381988525e-01 8.822434395551681519e-02 1.363046169281005859e-01 1.869782060384750366e-01 -8.095771074295043945e-01 -2.308123707771301270e-01
3.911262154579162598e-01 1.513369381427764893e-01 -5.836655497550964355e-01 2.621760666370391846e-01 -6.092346906661987305e-01 1.087269932031631470e-01 -1.222325488924980164e-01 -1.295620054006576538e-01
4.006739333271980286e-02 9.676077961921691895e-02 -4.440832510590553284e-02 4.035971164703369141e-01 1.452241390943527222e-01 3.452413082122802734e-01 2.686273157596588135e-01 -7.821298241615295410e-01
3.418112397193908691e-01 6.542170047760009766e-01 -3.958430886268615723e-01 3.611490130424499512e-01 -3.149579092860221863e-02 2.619739174842834473e-01 2.219813019037246704e-01 -2.216905057430267334e-01
5.424832925200462341e-02 9.631723910570144653e-02 9.334774315357208252e-02 4.421444237232208252e-01 -1.417113691568374634e-01 6.668479442596435547e-01 -3.962803781032562256e-01 -4.022041261196136475e-01
-3.652418777346611023e-02 -1.113303527235984802e-01 -2.881716191768646240e-01 1.130775287747383118e-01 -1.346619129180908203e-01 7.489495277404785156e-01 -5.247575044631958008e-01 -1.897694915533065796e-01
-2.426045835018157959e-01 -3.550653159618377686e-01 -6.829325556755065918e-01 1.327354460954666138e-01 1.942269802093505859e-01 5.079596489667892456e-02 2.191636413335800171e-01 -4.926653504371643066e-01
4.619470536708831787e-01 3.059366643428802490e-01 -3.152634501457214355e-01 3.732688426971435547e-01 1.738635897636413574e-01 6.477625370025634766e-01 3.594015911221504211e-02 5.630748718976974487e-02
-1.746657043695449829e-01 -3.477904498577117920e-01 -7.816188931465148926e-01 2.541981339454650879e-01 -2.506833374500274658e-01 1.241555809974670410e-01 -5.377057567238807678e-02 -3.030528724193572998e-01
2.723038196563720703e-01 -3.771394491195678711e-01 2.671301923692226410e-02 1.734526008367538452e-01 -1.559942513704299927e-01 -7.808688282966613770e-02 -1.779210567474365234e-01 -8.311013579368591309e-01
3.325733914971351624e-02 -4.012458622455596924e-01 -4.232913553714752197e-01 -6.781239807605743408e-02 -5.409632921218872070e-01 4.923711717128753662e-01 -7.483088225126266479e-02 -3.368253409862518311e-01
5.193275809288024902e-01 3.404142335057258606e-02 -2.282720208168029785e-01 -8.573541045188903809e-02 6.445033103227615356e-02 1.325419694185256958e-01 -6.606771945953369141e-01 -4.598543941974639893e-01
3.157554864883422852e-01 -2.220354527235031128e-01 -1.024998947978019714e-01 5.009883046150207520e-01 -2.357404232025146484e-01 2.622540891170501709e-01 -6.814239025115966797e-01 2.853247709572315216e-02
-4.507879540324211121e-02 -3.596610426902770996e-01 8.176562935113906860e-02 7.588266134262084961e-01 -6.698157638311386108e-02 2.715566158294677734e-01 -2.616273760795593262e-01 -3.734034001827239990e-01
-3.046906292438507080e-01 -2.690939009189605713e-01 -4.131263196468353271e-01 3.743514418601989746e-01 -2.083918899297714233e-01 5.439848080277442932e-02 1.088948082178831100e-02 -6.909664869308471680e-01
8.230558037757873535e-01 -7.832875102758407593e-02 -1.222857534885406494e-01 1.640619039535522461e-01 2.873446047306060791e-01 2.823225855827331543e-01 -1.377894133329391479e-01 -3.054747283458709717e-01
3.021316230297088623e-01 -3.804737925529479980e-01 -7.053619623184204102e-01 8.162593096494674683e-02 7.927910238504409790e-02 3.577918708324432373e-01 8.843893557786941528e-02 3.429811596870422363e-01
-1.181580405682325363e-02 -3.878654837608337402e-01 -6.382492780685424805e-01 6.210452914237976074e-01 9.846849570749327540e-05 -2.416769228875637054e-02 2.276154905557632446e-01 -6.299485266208648682e-02
-1.085306406021118164e-01 -1.873597502708435059e-01 -7.198622822761535645e-01 4.187390208244323730e-01 7.265090942382812500e-02 -3.436567485332489014e-01 -1.228326857089996338e-01 -3.480048775672912598e-01
3.119583129882812500e-01 4.605010151863098145e-02 -4.650080800056457520e-01 -1.803557425737380981e-01 3.717785179615020752e-01 6.053866147994995117e-01 -6.259941309690475464e-02 -3.783779144287109375e-01
2.051540315151214600e-01 -5.733125805854797363e-01 -3.770498633384704590e-01 5.673768371343612671e-02 1.155026480555534363e-01 3.032634258270263672e-01 3.820864856243133545e-01 -4.822229743003845215e-01
4.261258840560913086e-01 -4.286760985851287842e-01 -6.609709262847900391e-01 2.681024074554443359e-01 4.072437807917594910e-02 3.421682417392730713e-01 5.334750190377235413e-02 -6.564062088727951050e-02
-2.600591778755187988e-01 1.550154089927673340e-01 -6.081807613372802734e-01 5.291925668716430664e-01 1.831958442926406860e-01 3.065978884696960449e-01 -2.734893858432769775e-01 2.367517799139022827e-01
4.596345722675323486e-01 -2.418620735406875610e-01 -8.466608077287673950e-02 5.258236527442932129e-01 3.675343394279479980e-01 2.769162654876708984e-01 -4.792558848857879639e-01 7.162117213010787964e-02
-1.708736270666122437e-01 -4.733098447322845459e-01 -7.079282402992248535e-01 1.157869026064872742e-01 -6.341390311717987061e-02 1.530357599258422852e-01 1.940486878156661987e-01 -4.087966978549957275e-01
2.681515216827392578e-01 -3.871546685695648193e-01 -8.257248997688293457e-01 1.163927614688873291e-01 3.857302293181419373e-02 -9.731121361255645752e-02 2.012141197919845581e-01 -1.771798431873321533e-01
5.757266655564308167e-02 3.114744126796722412e-01 -5.114154815673828125e-01 5.577155947685241699e-01 -1.771589368581771851e-01 5.043357610702514648e-01 -7.743538916110992432e-02 1.879905760288238525e-01
-1.158975809812545776e-01 -4.268336892127990723e-01 -3.725458979606628418e-01 1.594308763742446899e-02 3.607367277145385742e-01 5.560013055801391602e-01 -3.658036589622497559e-01 -3.037354648113250732e-01
2.863739728927612305e-01 -4.425724446773529053e-01 -3.184577524662017822e-01 -5.466191470623016357e-02 4.292294085025787354e-01 4.488764107227325439e-01 -3.647480010986328125e-01 -3.145587742328643799e-01
-1.393706351518630981e-01 -6.540461778640747070e-01 -6.129447817802429199e-01 2.598504424095153809e-01 -9.709800779819488525e-02 -2.962078340351581573e-02 -1.250393986701965332e-01 -2.891981899738311768e-01
5.282863378524780273e-01 5.225968733429908752e-02 -1.512868702411651611e-01 9.509199857711791992e-02 5.553502589464187622e-02 1.965845525264739990e-01 -7.312870621681213379e-01 -3.312730789184570312e-01
-1.570335477590560913e-01 1.203923393040895462e-02 -4.327673017978668213e-01 4.684709906578063965e-01 -1.890440434217453003e-01 2.464136108756065369e-02 1.907997876405715942e-01 -7.040550112724304199e-01
1.641878113150596619e-02 -5.775122046470642090e-01 -7.443815469741821289e-01 2.019927054643630981e-01 -1.334208101034164429e-01 5.481938831508159637e-03 -1.851487755775451660e-01 -1.385426819324493408e-01
1.548236459493637085e-01 2.197763323783874512e-01 -4.994600117206573486e-01 3.620644807815551758e-01 1.254502087831497192e-01 6.479187607765197754e-01 3.290778994560241699e-01 -5.786478891968727112e-02
5.682517290115356445e-01 -3.236655890941619873e-01 1.304360013455152512e-02 5.125128850340843201e-02 -1.735529750585556030e-01 2.594193518161773682e-01 -5.767375826835632324e-01 -3.734814822673797607e-01
-1.727893501520156860e-01 5.050740838050842285e-01 -5.822611451148986816e-01 2.384009361267089844e-01 -2.870759367942810059e-01 1.660981178283691406e-01 -2.504553496837615967e-01 -3.826906681060791016e-01
7.392471283674240112e-02 -3.035426437854766846e-01 -4.868553578853607178e-01 4.595747590065002441e-01 2.047789245843887329e-01 5.836238265037536621e-01 2.103993445634841919e-01 1.653513461351394653e-01
-4.463655054569244385e-01 3.121078312397003174e-01 -2.906164526939392090e-01 5.061220526695251465e-01 -4.788214713335037231e-02 2.286377400159835815e-01 -4.614807367324829102e-01 -3.085398077964782715e-01
2.728246450424194336e-01 -1.858570426702499390e-01 -4.393331333994865417e-02 8.772840499877929688e-01 -2.018668353557586670e-01 1.752137243747711182e-01 -1.090271398425102234e-02 -2.188549786806106567e-01
2.095848172903060913e-01 -2.913347482681274414e-01 -6.918947100639343262e-01 1.127277780324220657e-02 1.074128076434135437e-01 -3.026628494262695312e-01 1.758168041706085205e-01 -5.082314014434814453e-01
-5.138488113880157471e-02 -1.008130088448524475e-01 -9.254525303840637207e-01 3.523156344890594482e-01 -1.390602625906467438e-02 1.902967132627964020e-02 -2.462280541658401489e-02 7.379675656557083130e-02
5.593740567564964294e-02 -4.138053059577941895e-01 -9.235410392284393311e-02 3.269606828689575195e-01 -3.214313182979822159e-04 2.051450014114379883e-01 1.859086453914642334e-01 -7.959630489349365234e-01
1.599120348691940308e-01 -6.111813187599182129e-01 7.773083634674549103e-03 2.613528966903686523e-01 1.284381151199340820e-01 3.074873983860015869e-01 1.677974611520767212e-01 -6.271514892578125000e-01
3.079773113131523132e-02 -3.475493192672729492e-02 -4.381349086761474609e-01 3.427445292472839355e-01 1.030269265174865723e-01 3.461244404315948486e-01 5.157165527343750000e-01 -5.403955578804016113e-01
-5.176544785499572754e-01 1.527000684291124344e-02 -4.746980369091033936e-01 3.422159552574157715e-01 -6.682740896940231323e-02 5.590775609016418457e-01 -2.222033590078353882e-02 -2.679983973503112793e-01
6.654757261276245117e-02 -2.090035825967788696e-01 -5.485206246376037598e-01 6.739557534456253052e-02 7.941047102212905884e-02 4.607922136783599854e-01 5.433298349380493164e-01 -3.641825318336486816e-01
1.721295565366744995e-01 -2.314655184745788574e-01 1.949325054883956909e-01 6.115532517433166504e-01 -9.290236234664916992e-02 4.791188538074493408e-01 -2.747303247451782227e-01 -4.371917545795440674e-01
3.011996746063232422e-01 -2.267792820930480957e-02 -2.414795756340026855e-01 7.399069666862487793e-01 1.340734809637069702e-01 2.727580666542053223e-01 4.422257244586944580e-01 -1.226918920874595642e-01
-6.059819459915161133e-02 -3.910893201828002930e-01 -4.224365055561065674e-01 1.774848103523254395e-01 6.740847826004028320e-01 9.259521216154098511e-02 -3.427081704139709473e-01 -2.302399426698684692e-01
5.307303071022033691e-01 3.205821812152862549e-01 -3.138724267482757568e-01 4.304892420768737793e-01 1.333008259534835815e-01 5.239536166191101074e-01 1.906067281961441040e-01 5.557036027312278748e-02
6.100826859474182129e-01 4.166137799620628357e-02 -3.369687497615814209e-01 -2.260270565748214722e-01 1.523182094097137451e-01 3.122605979442596436e-01 -3.039906024932861328e-01 -4.983066916465759277e-01
1.951325871050357819e-02 4.651829898357391357e-01 -4.428236484527587891e-01 5.696483850479125977e-01 -1.152952611446380615e-01 4.792299866676330566e-01 -1.342691332101821899e-01 4.061207920312881470e-02
1.365329474210739136e-01 -2.053656131029129028e-01 -4.187223911285400391e-01 7.574379444122314453e-02 -1.662324815988540649e-01 4.390801787376403809e-01 5.000841021537780762e-01 -5.362924337387084961e-01
1.296558231115341187e-01 2.936795651912689209e-01 -3.670008778572082520e-01 3.430957198143005371e-01 1.596878021955490112e-01 4.273787438869476318e-01 4.245977103710174561e-01 -5.060646533966064453e-01
2.013726830482482910e-01 -7.093120366334915161e-02 -5.002611279487609863e-01 5.604581832885742188e-01 -2.966021597385406494e-01 4.459241032600402832e-01 -1.449429988861083984e-01 2.867293059825897217e-01
4.785942435264587402e-01 -1.473916321992874146e-02 -2.633844017982482910e-01 8.121110796928405762e-01 1.530548185110092163e-01 -3.271182253956794739e-02 1.309830695390701294e-01 -1.350521109998226166e-02
1.113167554140090942e-01 -7.748070359230041504e-01 -3.352544009685516357e-01 9.015624225139617920e-02 -1.231981590390205383e-01 4.825807213783264160e-01 -1.529089640825986862e-02 -1.358796507120132446e-01
-2.003996670246124268e-01 3.058940172195434570e-02 -7.523042559623718262e-01 4.566127359867095947e-01 -1.781031042337417603e-01 3.362084925174713135e-01 -1.992242038249969482e-01 1.499731297371909022e-04
1.982432231307029724e-02 -4.081897437572479248e-01 -5.193536281585693359e-01 2.995016612112522125e-02 -5.470260381698608398e-01 4.828297495841979980e-01 -5.774963647127151489e-02 -1.632966995239257812e-01
3.019359409809112549e-01 2.172952145338058472e-01 -2.081033885478973389e-01 4.230326414108276367e-02 2.274227142333984375e-01 7.426723241806030273e-01 1.660660840570926666e-02 -4.614779949188232422e-01
-1.843770891427993774e-01 -5.063250660896301270e-01 -3.686464726924896240e-01 4.451051652431488037e-01 -1.569181978702545166e-01 8.877921849489212036e-02 8.908502012491226196e-02 -5.789473056793212891e-01
7.283919453620910645e-01 2.347725816071033478e-02 -2.425869703292846680e-01 2.065471559762954712e-01 3.203531801700592041e-01 3.247126042842864990e-01 -9.193981438875198364e-02 -3.884154260158538818e-01
1.510091274976730347e-01 -5.106294155120849609e-01 -5.753685235977172852e-01 3.400565385818481445e-01 1.978989839553833008e-01 2.197196036577224731e-01 4.104143083095550537e-01 -1.178390085697174072e-01
7.435480505228042603e-02 -5.201780200004577637e-01 -4.662884771823883057e-01 -4.005475714802742004e-02 -1.073113158345222473e-01 3.238720297813415527e-01 2.864705324172973633e-01 -5.535187721252441406e-01
7.479594945907592773e-01 2.849185168743133545e-01 -3.285286724567413330e-01 1.628385633230209351e-01 2.918820679187774658e-01 1.627880483865737915e-01 1.349120289087295532e-01 -3.082761168479919434e-01
2.495737373828887939e-01 -2.157192975282669067e-01 -7.199062705039978027e-01 1.890463232994079590e-01 -3.239297866821289062e-01 9.419133514165878296e-02 -4.344262778759002686e-01 1.861340254545211792e-01
7.633792161941528320e-01 2.662710845470428467e-01 -1.458366662263870239e-01 4.248595535755157471e-01 2.363454252481460571e-01 2.881701588630676270e-01 -2.658845670521259308e-02 -7.049442827701568604e-02
2.247563600540161133e-01 -1.221548467874526978e-01 -3.464798033237457275e-01 2.782527506351470947e-01 7.495639920234680176e-01 4.812668636441230774e-02 -3.444645702838897705e-01 -2.329629212617874146e-01
-2.904107570648193359e-01 5.278619006276130676e-02 -1.880442798137664795e-01 6.986400485038757324e-01 -4.128604009747505188e-02 5.537680387496948242e-01 -2.772483825683593750e-01 -6.470299512147903442e-02
9.871019050478935242e-03 -4.764851927757263184e-01 -6.671085357666015625e-01 1.727759987115859985e-01 9.181647002696990967e-02 -1.081367284059524536e-01 2.777021229267120361e-01 -4.480364918708801270e-01
-8.226110786199569702e-02 -1.526070237159729004e-01 -3.555119633674621582e-01 2.927933931350708008e-01 -5.682659521698951721e-02 4.968345761299133301e-01 4.902415275573730469e-01 -5.171236395835876465e-01
-2.157801836729049683e-01 -3.536833226680755615e-01 -4.598586261272430420e-01 9.318964928388595581e-02 -4.011591374874114990e-01 5.638288259506225586e-01 -1.345817744731903076e-02 -3.594161570072174072e-01
-1.077111586928367615e-01 -4.577455818653106689e-01 -7.059800624847412109e-01 1.776056438684463501e-01 -3.594687283039093018e-01 -1.134036853909492493e-02 -2.403191179037094116e-01 -2.486284375190734863e-01
-6.739956140518188477e-02 -4.993613660335540771e-01 -1.841038167476654053e-01 1.110083609819412231e-01 1.312896907329559326e-01 4.187501966953277588e-01 2.080354392528533936e-01 -6.811835169792175293e-01
-1.626597791910171509e-01 -4.414342641830444336e-01 -5.838547348976135254e-01 3.622446954250335693e-01 -3.445124626159667969e-01 2.752304673194885254e-01 1.434328854084014893e-01 -3.025829493999481201e-01
-4.743171334266662598e-01 5.192568898200988770e-02 -5.970214605331420898e-01 3.150880634784698486e-01 -2.741427719593048096e-02 5.090301036834716797e-01 -2.365659922361373901e-01 -2.802182734012603760e-02
3.164970874786376953e-01 3.873120546340942383e-01 -6.104084253311157227e-01 5.726671218872070312e-02 -4.147827327251434326e-01 4.253877103328704834e-01 1.439842432737350464e-01 1.450298819690942764e-02
1.047241166234016418e-01 -3.497622907161712646e-01 -2.044428735971450806e-01 -1.805005781352519989e-02 -1.889276355504989624e-01 3.376336097717285156e-01 -7.693593502044677734e-01 -2.880498766899108887e-01
-1.099854335188865662e-01 -9.740530699491500854e-02 -2.571638822555541992e-01 1.538385897874832153e-01 3.725058049894869328e-04 7.758584618568420410e-02 1.520902067422866821e-01 -9.270731806755065918e-01
2.303665429353713989e-01 -1.825072914361953735e-01 -4.596987664699554443e-01 8.162199258804321289e-01 -8.629879355430603027e-02 7.794546335935592651e-02 -3.797038272023200989e-02 1.453264653682708740e-01
1.444449871778488159e-01 -3.006711304187774658e-01 -4.010355174541473389e-01 -1.604273319244384766e-01 -5.641196370124816895e-01 2.951056063175201416e-01 -3.655212819576263428e-01 -4.040322303771972656e-01
-1.167930215597152710e-01 -2.339720427989959717e-01 -5.911874771118164062e-01 6.495324373245239258e-01 1.771891955286264420e-03 -2.525832056999206543e-01 -6.798560917377471924e-02 -3.029820322990417480e-01
-9.915111213922500610e-02 -1.583629995584487915e-01 -6.747026443481445312e-01 2.857914865016937256e-01 -1.138215586543083191e-01 1.844449192285537720e-01 3.987525030970573425e-02 -6.161366701126098633e-01
2.732053995132446289e-01 -2.087334394454956055e-01 -2.757152318954467773e-01 -1.379165351390838623e-01 1.037862077355384827e-01 4.468965232372283936e-01 -6.872670054435729980e-01 -3.223741948604583740e-01
2.582452893257141113e-01 8.202517777681350708e-02 -6.425393223762512207e-01 3.951841592788696289e-01 -1.459317803382873535e-01 4.341549873352050781e-01 -2.984273135662078857e-01 2.422981113195419312e-01
-2.959479391574859619e-01 -1.967860758304595947e-01 -7.398603558540344238e-01 2.316326200962066650e-01 7.199399173259735107e-02 -1.701640188694000244e-01 -9.197749942541122437e-02 -4.796293675899505615e-01
6.679157614707946777e-01 -4.440076351165771484e-01 -5.007268786430358887e-01 2.890046834945678711e-01 -3.716469556093215942e-02 -1.311095207929611206e-01 -5.874682217836380005e-02 2.173840068280696869e-02
-1.321089565753936768e-01 1.034556031227111816e-01 3.983430191874504089e-02 7.030212879180908203e-01 -7.666147500276565552e-02 2.044513672590255737e-01 -3.733581304550170898e-01 -5.375360250473022461e-01
-1.766199022531509399e-01 -2.003370076417922974e-01 -5.071164369583129883e-01 2.065635770559310913e-01 3.863469064235687256e-01 3.106800019741058350e-01 -6.180405616760253906e-01 -3.278556838631629944e-02
4.628082364797592163e-02 -4.417736530303955078e-01 -4.519612491130828857e-01 -1.196880638599395752e-02 -5.608392953872680664e-01 1.639401316642761230e-01 -2.127519398927688599e-01 -4.600012600421905518e-01
5.553038716316223145e-01 3.249844610691070557e-01 -4.451065063476562500e-01 2.689332067966461182e-01 1.246480736881494522e-02 5.086352825164794922e-01 1.695132702589035034e-01 1.672659963369369507e-01
9.055494517087936401e-02 1.928223520517349243e-01 -9.655353426933288574e-02 3.401712179183959961e-01 -3.946489691734313965e-01 3.282605707645416260e-01 -3.992340564727783203e-01 -6.377221941947937012e-01
5.305976420640945435e-02 -2.134786695241928101e-01 -6.413046717643737793e-01 6.495762616395950317e-02 2.306813299655914307e-01 -3.025313019752502441e-01 6.402091681957244873e-02 -6.223203539848327637e-01
-2.543735802173614502e-01 -4.894064366817474365e-01 -5.471156835556030273e-01 1.273597776889801025e-01 5.917858332395553589e-02 3.000199198722839355e-01 1.995356380939483643e-01 -4.968814551830291748e-01
7.564365398138761520e-03 -3.251550197601318359e-01 -4.345633685588836670e-01 2.160489112138748169e-01 -3.156964182853698730e-01 4.778636991977691650e-01 4.420058429241180420e-01 -3.678414523601531982e-01
-6.176407635211944580e-02 -2.092256993055343628e-01 7.731481641530990601e-02 7.427889704704284668e-01 7.224986795336008072e-03 3.791487216949462891e-01 -3.302449882030487061e-01 -3.766018748283386230e-01
6.627993658185005188e-03 -5.606433153152465820e-01 -2.788047790527343750e-01 -4.056039266288280487e-03 -5.908703431487083435e-02 7.259945869445800781e-01 -1.037433370947837830e-01 -2.580012679100036621e-01
1.900788247585296631e-01 -1.622099578380584717e-01 -6.995767354965209961e-01 7.453818619251251221e-02 -6.018608435988426208e-02 5.313213467597961426e-01 3.431559205055236816e-01 -1.972650736570358276e-01
1.907288134098052979e-01 1.469891667366027832e-01 -5.467731356620788574e-01 6.889258027076721191e-01 -2.277209982275962830e-02 -1.251365542411804199e-01 -3.867467641830444336e-01 5.182950943708419800e-02
-2.631606161594390869e-01 -2.679462134838104248e-01 3.750719875097274780e-02 4.931337237358093262e-01 1.113869920372962952e-01 3.386703133583068848e-01 -6.222490668296813965e-01 -3.163305819034576416e-01
3.759370744228363037e-01 3.279570862650871277e-02 -2.950891256332397461e-01 5.187159776687622070e-01 -7.234777510166168213e-02 6.401490569114685059e-01 -4.352412745356559753e-02 2.907447814941406250e-01
-6.160935759544372559e-02 -1.684337407350540161e-01 -8.459225893020629883e-01 3.630303442478179932e-01 2.106643319129943848e-01 -8.319026231765747070e-02 -2.513935565948486328e-01 7.719781249761581421e-02
-4.456734284758567810e-02 -3.394523262977600098e-01 -3.518460094928741455e-01 8.281652927398681641e-01 -8.283401839435100555e-03 -9.953890740871429443e-02 -2.278181910514831543e-01 -1.060889065265655518e-01
-1.715078055858612061e-01 -2.252764850854873657e-01 -3.676142692565917969e-01 2.212972939014434814e-01 2.422530502080917358e-01 4.077055156230926514e-01 -7.147108316421508789e-01 -9.380637202411890030e-04
-1.832239329814910889e-01 -1.840865612030029297e-01 -8.238155245780944824e-01 2.494766861200332642e-01 3.084240257740020752e-01 -1.728030294179916382e-02 1.282053589820861816e-01 -2.824360430240631104e-01
1.864496469497680664e-01 5.353331565856933594e-01 -2.809371650218963623e-01 4.038487374782562256e-01 -1.174211204051971436e-01 2.909934818744659424e-01 1.190892755985260010e-01 -5.691996216773986816e-01
-1.035445109009742737e-01 1.414648145437240601e-01 -1.854710131883621216e-01 1.735751032829284668e-01 -5.057011544704437256e-02 2.488142997026443481e-01 1.468041092157363892e-01 -9.048320651054382324e-01
1.072784960269927979e-01 -5.189609527587890625e-01 -1.716380119323730469e-01 3.771670460700988770e-01 5.757482647895812988e-01 2.800188362598419189e-01 -3.084699511528015137e-01 -2.059274017810821533e-01
4.789258837699890137e-01 -1.128270924091339111e-01 -2.567116618156433105e-01 1.467112153768539429e-01 5.585884451866149902e-01 2.497200071811676025e-01 -4.841192066669464111e-01 -2.484402209520339966e-01
1.241648793220520020e-01 -1.439949423074722290e-01 -1.463564187288284302e-01 1.837889552116394043e-01 4.997461438179016113e-01 1.251442432403564453e-01 -3.814603984355926514e-01 -7.055003046989440918e-01
2.248799502849578857e-01 -4.970724135637283325e-02 -4.092338383197784424e-01 6.633020639419555664e-01 -2.287009954452514648e-01 4.977118670940399170e-01 5.566748976707458496e-02 1.907775551080703735e-01
-8.975423127412796021e-02 -2.156625837087631226e-01 -4.876502454280853271e-01 -2.170384079217910767e-01 -3.683219552040100098e-01 2.034259587526321411e-01 -1.768486797809600830e-01 -6.724632382392883301e-01
-2.695290744304656982e-01 -8.820330724120140076e-03 -6.681121587753295898e-01 2.575055956840515137e-01 -6.715656816959381104e-02 3.242655396461486816e-01 9.731438755989074707e-02 -5.435669422149658203e-01
1.478751152753829956e-01 -2.332422882318496704e-02 -8.775811195373535156e-01 3.483467921614646912e-02 -2.212936431169509888e-01 8.816296607255935669e-02 -3.394604921340942383e-01 1.850672960281372070e-01
1.253946572542190552e-01 -1.772328317165374756e-01 -5.924063920974731445e-01 -3.071200102567672729e-02 -2.602433562278747559e-01 6.278761625289916992e-01 2.701835930347442627e-01 -2.569471597671508789e-01
-1.707395613193511963e-01 -3.002655506134033203e-01 7.002630271017551422e-03 5.990471243858337402e-01 -1.899139434099197388e-01 4.958368539810180664e-01 -4.986395314335823059e-02 -4.872106909751892090e-01
-1.882780939340591431e-01 -1.882625073194503784e-01 -5.818071961402893066e-01 2.345686852931976318e-01 -9.604604542255401611e-02 -2.011553645133972168e-01 -2.200776487588882446e-01 -6.614106893539428711e-01
1.749201864004135132e-01 2.675374448299407959e-01 -2.948863506317138672e-01 3.022074401378631592e-01 -4.192690551280975342e-02 4.633701741695404053e-01 4.926576316356658936e-01 -5.102530121803283691e-01
2.531588375568389893e-01 5.425087213516235352e-01 -5.833706855773925781e-01 1.706883460283279419e-01 -3.111957907676696777e-01 -6.417259573936462402e-02 2.892434783279895782e-02 -4.127245247364044189e-01
8.267239481210708618e-02 -2.695621550083160400e-02 5.397339910268783569e-02 6.489290595054626465e-01 3.530099615454673767e-02 1.510013043880462646e-01 -2.957724966108798981e-02 -7.372206449508666992e-01
3.783239126205444336e-01 -1.518515795469284058e-01 1.996455527842044830e-02 1.622903645038604736e-01 -1.533539295196533203e-01 1.304759383201599121e-01 1.615150570869445801e-01 -8.604922890663146973e-01
7.483762502670288086e-02 3.145009875297546387e-01 -3.129304647445678711e-01 3.314668238162994385e-01 3.323023915290832520e-01 3.859639167785644531e-01 3.246114850044250488e-01 -5.682668089866638184e-01
1.409881561994552612e-01 -1.976843476295471191e-01 -9.005802273750305176e-01 -2.240566350519657135e-02 2.012157887220382690e-01 -1.579760909080505371e-01 -2.010500989854335785e-02 -2.522853016853332520e-01
3.070417046546936035e-01 -1.951243132352828979e-01 -2.378200888633728027e-01 -5.533548444509506226e-02 -1.806881278753280640e-02 5.276434421539306641e-01 -7.181878685951232910e-01 -1.162047237157821655e-01
-2.026561349630355835e-01 -1.814541816711425781e-01 -7.668962478637695312e-01 5.453562736511230469e-01 -5.668153241276741028e-02 1.233790889382362366e-01 -6.360616534948348999e-02 1.340914070606231689e-01
-7.260364294052124023e-02 3.881493806838989258e-01 -1.533726453781127930e-01 4.965497255325317383e-01 -2.286109626293182373e-01 2.898423373699188232e-01 -4.860649108886718750e-01 -4.488355517387390137e-01
1.498868037015199661e-02 2.536039352416992188e-01 -2.829382121562957764e-01 2.905159294605255127e-01 1.494080573320388794e-01 4.979600310325622559e-01 2.646123170852661133e-01 -6.562774777412414551e-01
4.007613658905029297e-02 -4.554087519645690918e-01 -4.245294332504272461e-01 6.137166619300842285e-01 -1.488822996616363525e-01 3.903878033161163330e-01 -1.300919055938720703e-01 2.064730226993560791e-01
4.212259054183959961e-01 -1.110269352793693542e-01 -7.734627723693847656e-01 2.808268964290618896e-01 -1.935013197362422943e-02 -2.833767831325531006e-01 -1.631027311086654663e-01 -1.607922911643981934e-01
5.247186422348022461e-01 -1.025943160057067871e-01 -3.649806678295135498e-01 2.746545076370239258e-01 2.183623844757676125e-03 5.447431206703186035e-01 2.365041971206665039e-01 -3.909152448177337646e-01
4.300050437450408936e-01 1.096381619572639465e-01 -4.591540694236755371e-01 7.001814842224121094e-01 -3.154857754707336426e-01 4.616095102392137051e-04 3.579629212617874146e-02 -3.443505987524986267e-02
9.859632700681686401e-02 1.873477548360824585e-01 -3.622697293758392334e-01 2.115076780319213867e-01 4.617055654525756836e-01 6.732075810432434082e-01 -2.903493344783782959e-01 -1.688827723264694214e-01
1.464489251375198364e-01 -1.720139086246490479e-01 -4.354404509067535400e-01 -4.737965762615203857e-02 -2.710925042629241943e-01 4.355907440185546875e-01 3.016813695430755615e-01 -6.347194314002990723e-01
1.032009571790695190e-01 -5.342886447906494141e-01 -6.193389296531677246e-01 4.843043386936187744e-01 -1.279410272836685181e-01 1.118793562054634094e-01 -3.569811210036277771e-02 -2.357832938432693481e-01
-4.163169488310813904e-02 -1.785291880369186401e-01 -2.886305153369903564e-01 5.376746654510498047e-01 5.327560305595397949e-01 2.507099807262420654e-01 -4.970161914825439453e-01 -1.682233251631259918e-02
-2.203231453895568848e-01 -9.286133199930191040e-02 -7.277044057846069336e-01 -1.832479983568191528e-01 -1.678954809904098511e-01 2.728191912174224854e-01 -3.567509651184082031e-01 -3.870536983013153076e-01
5.230186879634857178e-02 -3.484825193881988525e-01 -3.210088610649108887e-01 3.435665667057037354e-01 -4.632397592067718506e-01 6.221385002136230469e-01 -3.567029535770416260e-02 -2.276400774717330933e-01
1.310294121503829956e-01 -8.236005902290344238e-02 -3.556203842163085938e-01 7.819131016731262207e-01 -4.616201296448707581e-02 4.739736914634704590e-01 4.242293536663055420e-02 -9.804329276084899902e-02
1.479660421609878540e-01 -5.822289586067199707e-01 -5.554820299148559570e-01 1.192039921879768372e-01 -1.696295589208602905e-01 2.860459983348846436e-01 -1.970640718936920166e-01 -4.085522890090942383e-01
2.616903483867645264e-01 -1.948188543319702148e-01 -6.173010468482971191e-01 -2.238575741648674011e-02 -3.829441666603088379e-01 4.630103409290313721e-01 1.336248666048049927e-01 -3.648581504821777344e-01
-6.744994968175888062e-02 -3.182804584503173828e-01 -1.422605812549591064e-01 8.640079200267791748e-02 -3.273838385939598083e-02 2.200675308704376221e-01 -7.514461278915405273e-01 -5.022669434547424316e-01
-3.213449567556381226e-02 9.275487065315246582e-02 -3.050895333290100098e-01 6.407493948936462402e-01 2.771579325199127197e-01 2.987124025821685791e-01 3.798203170299530029e-02 -5.650099515914916992e-01
-3.184631094336509705e-02 -6.775088608264923096e-02 -5.805131196975708008e-01 -6.128729134798049927e-02 -2.719801664352416992e-01 4.181591868400573730e-01 2.797653675079345703e-01 -5.714414119720458984e-01
-2.305363491177558899e-02 -4.846878945827484131e-01 -3.823350369930267334e-01 1.513815224170684814e-01 -4.496323764324188232e-01 2.067465484142303467e-01 2.418242208659648895e-02 -5.915670394897460938e-01
1.729348748922348022e-01 -4.587824940681457520e-01 -2.113303244113922119e-01 3.451567292213439941e-01 1.041792705655097961e-01 5.249412357807159424e-02 -6.143741011619567871e-01 -4.524975419044494629e-01
2.108177840709686279e-01 -4.107920825481414795e-01 -6.928267478942871094e-01 1.580332666635513306e-01 2.305505126714706421e-01 -9.953272342681884766e-02 3.611902594566345215e-01 -2.971589565277099609e-01
4.242323040962219238e-01 3.611639440059661865e-01 -2.619469761848449707e-01 -2.487460896372795105e-02 3.399388492107391357e-01 2.464806884527206421e-01 -3.178560733795166016e-01 -5.856696367263793945e-01
1.299099158495664597e-02 -4.939270913600921631e-01 -5.552216768264770508e-01 2.665135562419891357e-01 1.251266431063413620e-02 6.580272316932678223e-02 3.225996494293212891e-01 -5.176962018013000488e-01
-1.511936187744140625e-01 -2.658791244029998779e-01 -4.399261772632598877e-01 8.608760684728622437e-02 -1.979397386312484741e-01 4.768033325672149658e-01 1.511360853910446167e-01 -6.450884342193603516e-01
-1.481399387121200562e-01 8.059785515069961548e-02 -4.408272504806518555e-01 2.941747605800628662e-01 -1.632887274026870728e-01 2.269393950700759888e-01 -2.171038240194320679e-01 -7.519257068634033203e-01
3.266449570655822754e-01 -3.328300416469573975e-01 -3.347843885421752930e-01 6.993916034698486328e-01 3.701051697134971619e-02 2.536929249763488770e-01 -3.232967257499694824e-01 -1.051067933440208435e-01
2.451095134019851685e-01 -9.407316334545612335e-03 -9.168932437896728516e-01 -3.854848444461822510e-02 -2.835323214530944824e-01 4.646968096494674683e-02 -9.212229400873184204e-02 -8.134625107049942017e-02
3.891298472881317139e-01 -1.725621670484542847e-01 -2.898331880569458008e-01 3.953409940004348755e-02 6.980292499065399170e-02 1.126915216445922852e-01 -5.880879238247871399e-02 -8.439217209815979004e-01
3.277178406715393066e-01 -3.762278854846954346e-01 -9.795889258384704590e-02 3.027729988098144531e-01 -5.770255625247955322e-02 4.041485488414764404e-01 -5.038141012191772461e-01 -4.788443446159362793e-01
2.444272786378860474e-01 1.803760230541229248e-01 -8.126215934753417969e-01 4.355730861425399780e-02 2.737852632999420166e-01 3.014254271984100342e-01 6.845577061176300049e-02 -2.738008499145507812e-01
1.309511214494705200e-01 -1.321704089641571045e-01 -6.865009069442749023e-01 -7.049028575420379639e-02 6.164960935711860657e-02 6.063582301139831543e-01 -2.416130900382995605e-01 -2.434802502393722534e-01
-3.039059415459632874e-02 -1.597839891910552979e-01 -2.747982442378997803e-01 3.351824879646301270e-01 6.031322479248046875e-01 1.132270842790603638e-01 -5.846021771430969238e-01 -2.594910860061645508e-01
4.352443218231201172e-01 -2.477545849978923798e-02 -5.782042741775512695e-01 4.888735711574554443e-01 -3.356028795242309570e-01 -4.688906669616699219e-02 -3.348356187343597412e-01 -9.842830151319503784e-02
2.431992739439010620e-01 -2.927858531475067139e-01 2.470380067825317383e-02 4.082111120223999023e-01 -4.163231849670410156e-01 3.881280124187469482e-01 -3.464882671833038330e-01 -4.938232898712158203e-01
-2.509933114051818848e-01 -1.419866830110549927e-01 -3.727957904338836670e-01 4.237694442272186279e-01 9.664209559559822083e-03 6.511759757995605469e-01 -3.355751633644104004e-01 -2.480939924716949463e-01
2.582292854785919189e-01 -1.577258557081222534e-01 -8.780674636363983154e-02 6.236944198608398438e-01 4.710645377635955811e-01 3.701418042182922363e-01 8.701199293136596680e-02 -3.811267912387847900e-01
-6.405213475227355957e-02 2.329806238412857056e-01 -5.434637069702148438e-01 3.298612311482429504e-02 -2.434543818235397339e-01 5.567180514335632324e-01 9.063625335693359375e-02 -5.174518227577209473e-01
1.660430245101451874e-02 -6.159793213009834290e-02 -8.395872116088867188e-01 2.494928091764450073e-01 -3.166131675243377686e-01 1.629946380853652954e-01 1.114904955029487610e-01 -2.992243766784667969e-01
4.063898622989654541e-01 4.371372461318969727e-01 -2.731256484985351562e-01 9.860454499721527100e-02 3.020014166831970215e-01 4.338157474994659424e-01 -1.404151022434234619e-01 -5.102162957191467285e-01
3.948260545730590820e-01 -4.741579890251159668e-01 -5.310910344123840332e-01 4.900767803192138672e-01 7.389187812805175781e-02 1.879575997591018677e-01 2.097936570644378662e-01 -1.106910258531570435e-01
-2.139382064342498779e-01 -1.983985155820846558e-01 -3.465232551097869873e-01 4.355784058570861816e-01 -2.436129376292228699e-02 7.282133698463439941e-01 -9.523882716894149780e-02 -2.551531493663787842e-01
8.731998503208160400e-03 -2.607758939266204834e-01 -3.991991579532623291e-01 6.279132962226867676e-01 -1.069722548127174377e-01 2.579874694347381592e-01 2.666741311550140381e-01 -4.787160456180572510e-01
1.462823301553726196e-01 -6.404044032096862793e-01 -2.078067809343338013e-01 1.922052800655364990e-01 3.409011065959930420e-01 4.274566769599914551e-01 -4.170933365821838379e-01 -1.243282333016395569e-01
9.430009871721267700e-02 -5.781477093696594238e-01 -3.134453296661376953e-01 9.406207501888275146e-02 3.118223249912261963e-01 5.424965023994445801e-01 -2.951042652130126953e-01 -2.667111158370971680e-01
