# Supplementary material for: Where is your field going? A machine learning approach to study the relative motion of the domains of physics
Source: PLoS One. 2020 Jun 18;15(6):e0233997. doi: 10.1371/journal.pone.0233997 (PMC7302634; doi:10.1371/journal.pone.0233997)
Supplement: S27 Data — (ZIP) [file pone.0233997.s027.zip › 26/Pacs4Run_26_VS_500_embeddings1988-1992ED8.txt]

-2.169221490621566772e-01 -7.150704860687255859e-01 3.999902983196079731e-04 -1.419364959001541138e-01 -2.435650378465652466e-01 -3.061903119087219238e-01 1.009825617074966431e-01 5.081329345703125000e-01
-5.253808498382568359e-01 -5.690338015556335449e-01 1.847176402807235718e-01 4.118356704711914062e-01 2.312169969081878662e-01 4.689094051718711853e-02 -1.751021444797515869e-01 3.318514227867126465e-01
1.082091853022575378e-01 -1.324828416109085083e-01 4.104630947113037109e-01 2.396608442068099976e-01 1.702068746089935303e-02 6.995980627834796906e-03 -7.845579385757446289e-01 3.590988814830780029e-01
-1.736490875482559204e-01 -3.472654819488525391e-01 -2.433204799890518188e-01 -8.973837643861770630e-02 5.833079665899276733e-02 -1.139906495809555054e-01 -4.852887690067291260e-01 7.280751466751098633e-01
7.467838376760482788e-02 -2.133985757827758789e-01 2.299693822860717773e-01 2.265522489324212074e-03 4.504175186157226562e-01 9.659644216299057007e-02 -4.156363010406494141e-01 7.148655056953430176e-01
1.329990453086793423e-03 -2.270754575729370117e-01 2.023434787988662720e-01 3.337260782718658447e-01 -2.272900044918060303e-01 4.851030707359313965e-01 -1.973934620618820190e-01 6.856886744499206543e-01
-2.428870201110839844e-01 -6.524261832237243652e-01 2.133898884057998657e-01 4.287504255771636963e-01 2.088735997676849365e-01 2.189959734678268433e-01 -4.176593124866485596e-01 1.412695944309234619e-01
3.520132899284362793e-01 -6.301248073577880859e-01 1.982879489660263062e-01 5.834358334541320801e-01 1.681438386440277100e-01 4.299829527735710144e-02 9.761863201856613159e-02 2.442603558301925659e-01
-1.939559280872344971e-01 -8.023968338966369629e-02 -2.815378829836845398e-03 2.141587734222412109e-01 -1.553697437047958374e-01 -1.270586848258972168e-01 -3.545808196067810059e-01 8.625889420509338379e-01
-1.600402593612670898e-01 -6.680337786674499512e-01 -4.465887546539306641e-01 1.431835144758224487e-01 1.057967841625213623e-01 -1.835796535015106201e-01 -1.550114750862121582e-01 4.891339242458343506e-01
2.205126583576202393e-01 -5.356520414352416992e-01 3.282400071620941162e-01 3.115079179406166077e-02 5.626454353332519531e-01 -4.166904687881469727e-01 -1.133294403553009033e-01 2.295535802841186523e-01
-5.756545066833496094e-01 -3.075114488601684570e-01 4.361243546009063721e-01 2.608441412448883057e-01 2.105767577886581421e-01 -4.487373307347297668e-02 -3.771145939826965332e-01 3.567112684249877930e-01
-1.153101325035095215e-01 -4.410593509674072266e-01 -3.075178861618041992e-01 -2.060292065143585205e-01 1.730439662933349609e-01 -1.264234781265258789e-01 -4.031912982463836670e-01 6.683297157287597656e-01
-1.662862598896026611e-01 1.431780401617288589e-02 4.144851267337799072e-01 1.044140532612800598e-01 1.741909533739089966e-01 -3.452371656894683838e-01 -6.104077696800231934e-01 5.170248150825500488e-01
-5.202241539955139160e-01 -3.480205833911895752e-01 4.440522193908691406e-01 3.069917857646942139e-01 -8.955476433038711548e-02 -2.093151658773422241e-01 -5.143447518348693848e-01 2.094433829188346863e-02
-3.790206611156463623e-01 -2.255057692527770996e-01 1.591839790344238281e-01 4.612244963645935059e-01 -1.908535212278366089e-01 -1.302606016397476196e-01 -5.247395634651184082e-01 4.885472655296325684e-01
-4.643115401268005371e-02 -5.986581370234489441e-02 2.871390879154205322e-01 2.058301419019699097e-01 2.108810544013977051e-01 -3.540767431259155273e-01 -6.080566644668579102e-01 5.743441581726074219e-01
7.801541686058044434e-02 -3.506270349025726318e-01 6.523579955101013184e-01 3.166838884353637695e-01 9.952095150947570801e-02 -5.291500687599182129e-01 1.566146761178970337e-01 1.751637607812881470e-01
-4.022844433784484863e-01 -4.157150089740753174e-01 2.245867848396301270e-01 1.411480158567428589e-01 2.045101374387741089e-01 -6.328302621841430664e-02 -7.070866823196411133e-01 2.217782735824584961e-01
-3.571092784404754639e-01 -6.754292249679565430e-01 1.708205193281173706e-01 2.208985835313796997e-01 3.420628979802131653e-02 1.822798512876033783e-02 -5.646029710769653320e-01 -1.342147886753082275e-01
-4.454958140850067139e-01 -3.560262620449066162e-01 3.577363491058349609e-01 2.775913774967193604e-01 3.807210624217987061e-01 -7.615884393453598022e-02 -3.979694843292236328e-01 4.007721841335296631e-01
-2.094488739967346191e-01 -2.508172988891601562e-01 4.222476184368133545e-01 5.952813625335693359e-01 3.512714058160781860e-02 -1.824319064617156982e-01 -4.883136153221130371e-01 2.959784269332885742e-01
-1.080997288227081299e-01 -5.845211744308471680e-01 6.495273858308792114e-02 7.213102579116821289e-01 1.728088036179542542e-02 -2.501489818096160889e-01 -3.135697171092033386e-02 2.414243221282958984e-01
-3.897864818572998047e-01 -3.478221595287322998e-01 5.222300887107849121e-01 1.256791502237319946e-01 2.166907340288162231e-01 4.262745678424835205e-01 -2.453236579895019531e-01 3.869346082210540771e-01
-8.530429750680923462e-02 -4.262669086456298828e-01 4.083312749862670898e-01 6.549977660179138184e-01 -6.366161257028579712e-02 9.865005314350128174e-02 -4.146316647529602051e-01 1.719278097152709961e-01
3.459995687007904053e-01 -6.488662958145141602e-01 -1.817995309829711914e-01 2.678943574428558350e-01 2.745690345764160156e-01 -2.671090662479400635e-01 -1.583135873079299927e-01 4.273637831211090088e-01
-8.480865508317947388e-02 -3.740589320659637451e-01 1.017607674002647400e-01 -1.975007355213165283e-01 -1.203315332531929016e-01 1.787918061017990112e-01 -8.351669311523437500e-01 2.440815269947052002e-01
-3.346408307552337646e-01 -1.521757394075393677e-01 3.324022889137268066e-01 4.122651517391204834e-01 -3.164797127246856689e-01 -4.336503148078918457e-02 -5.910609960556030273e-01 3.647070229053497314e-01
-4.806854724884033203e-01 -3.072953522205352783e-01 -1.002269517630338669e-02 1.434149686247110367e-02 -1.874835491180419922e-01 9.081626683473587036e-02 -3.279412686824798584e-01 7.233683466911315918e-01
-7.230720520019531250e-01 -2.337490916252136230e-01 3.204700648784637451e-01 1.662880033254623413e-01 -3.559637665748596191e-01 -1.414526253938674927e-01 -2.936662137508392334e-01 2.433444112539291382e-01
-5.459944605827331543e-01 -2.981126308441162109e-01 4.346213340759277344e-01 -3.223527921363711357e-03 4.275367856025695801e-01 -2.547403872013092041e-01 -2.904099524021148682e-01 3.034707903861999512e-01
-2.318141609430313110e-01 -3.178363740444183350e-01 1.442852616310119629e-01 3.759765625000000000e-01 -2.267638891935348511e-01 4.260384440422058105e-01 -1.996872723102569580e-01 6.405153870582580566e-01
2.136994302272796631e-01 -7.220895290374755859e-01 4.174227416515350342e-01 -3.441649973392486572e-01 2.624309062957763672e-01 1.316459476947784424e-01 -1.790874749422073364e-01 1.481731384992599487e-01
-5.235361456871032715e-01 -4.669637084007263184e-01 4.487784206867218018e-01 3.210271894931793213e-02 3.806764781475067139e-01 -1.926921308040618896e-01 1.947620958089828491e-01 2.923102080821990967e-01
3.708875179290771484e-02 -2.433225810527801514e-01 1.622524261474609375e-01 9.060067683458328247e-02 -2.251736074686050415e-01 -1.417853534221649170e-01 -8.881428241729736328e-01 2.127919048070907593e-01
-1.025824099779129028e-01 -3.203978836536407471e-01 5.589907169342041016e-01 -3.971874713897705078e-01 -1.214860379695892334e-02 -6.018644571304321289e-01 -1.415650546550750732e-01 1.848367005586624146e-01
-1.370859444141387939e-01 -3.318239748477935791e-01 2.529625892639160156e-01 -2.488275170326232910e-01 2.805314362049102783e-01 -4.781423509120941162e-02 -7.593138813972473145e-01 2.960629463195800781e-01
1.621861904859542847e-01 -3.819426298141479492e-01 6.179406046867370605e-01 -3.042757213115692139e-01 -6.954644620418548584e-02 -5.526905059814453125e-01 -1.143923923373222351e-01 1.731826514005661011e-01
1.854965090751647949e-01 -6.326547861099243164e-01 1.777974814176559448e-01 -3.529760539531707764e-01 4.911476671695709229e-01 6.570117175579071045e-02 -1.829605698585510254e-01 3.607186377048492432e-01
-3.938252851366996765e-02 -3.170419931411743164e-01 2.431569695472717285e-01 -1.733337044715881348e-01 1.805767863988876343e-01 -7.262713462114334106e-02 -8.386709094047546387e-01 2.598307132720947266e-01
-5.241759354248642921e-04 -5.172732472419738770e-01 4.948257654905319214e-02 1.400856673717498779e-02 6.351338624954223633e-01 -1.157305091619491577e-01 -3.708737194538116455e-01 4.188644289970397949e-01
-5.964581966400146484e-01 -2.947101294994354248e-01 4.518139064311981201e-01 1.278241872787475586e-01 2.942280471324920654e-01 -3.082163445651531219e-02 -3.470970988273620605e-01 3.590434193611145020e-01
4.257152676582336426e-01 -5.953658819198608398e-01 1.621230095624923706e-01 -2.540502846240997314e-01 3.088817000389099121e-01 2.106114029884338379e-01 -2.547356486320495605e-01 4.108835160732269287e-01
4.209013283252716064e-01 -3.827672302722930908e-01 3.404278159141540527e-01 -3.789257109165191650e-01 -3.439939320087432861e-01 -4.124134480953216553e-01 -1.102797836065292358e-01 3.409942686557769775e-01
-3.351317048072814941e-01 -6.275836229324340820e-01 7.311256229877471924e-02 2.910966277122497559e-01 2.446320652961730957e-01 -9.292092174291610718e-02 -5.751319527626037598e-01 6.698403507471084595e-02
-5.923829078674316406e-01 -1.519507169723510742e-01 6.544104814529418945e-01 1.328839808702468872e-01 -5.052663758397102356e-02 1.365271657705307007e-01 -1.827730834484100342e-01 3.542368412017822266e-01
-2.064762860536575317e-01 -4.410594105720520020e-01 -2.448730170726776123e-01 -2.644087076187133789e-01 3.264190852642059326e-01 -1.712476760149002075e-01 -2.916848957538604736e-01 6.418755054473876953e-01
2.496047131717205048e-02 -1.366120129823684692e-01 1.552585363388061523e-01 -1.547318045049905777e-02 2.397796064615249634e-01 -2.388693988323211670e-01 -6.056838631629943848e-01 6.891760230064392090e-01
-4.146039187908172607e-01 -4.353040456771850586e-01 1.552370190620422363e-01 1.525431424379348755e-01 -1.491270065307617188e-01 5.226878523826599121e-01 -2.640602886676788330e-01 4.754754602909088135e-01
-2.955662608146667480e-01 -5.195628404617309570e-01 4.156547784805297852e-01 8.967403322458267212e-02 2.369233034551143646e-02 1.842604391276836395e-02 5.122363567352294922e-01 4.456431865692138672e-01
-1.702845096588134766e-01 -4.108742475509643555e-01 4.538742601871490479e-01 6.526190638542175293e-01 4.278894048184156418e-04 -7.470835745334625244e-02 -3.914033174514770508e-01 1.072098612785339355e-01
-4.430949389934539795e-01 -3.115496635437011719e-01 5.303761959075927734e-01 2.063553482294082642e-01 -1.226151641458272934e-02 4.092653691768646240e-01 5.573500692844390869e-02 4.603990912437438965e-01
-1.060563474893569946e-01 -7.136171460151672363e-01 5.001328587532043457e-01 -4.123445451259613037e-01 -3.115301579236984253e-02 8.831676095724105835e-02 -1.925646215677261353e-01 -1.161473169922828674e-01
2.799951434135437012e-01 -2.041261494159698486e-01 5.340197086334228516e-01 -4.259481132030487061e-01 -3.476288914680480957e-01 -3.145310282707214355e-01 -3.052036166191101074e-01 3.168622553348541260e-01
2.494651973247528076e-01 -7.535505890846252441e-01 4.162532687187194824e-01 -3.142008483409881592e-01 -1.905384659767150879e-01 4.069159179925918579e-02 -2.301409989595413208e-01 -8.374998718500137329e-02
-1.593489497900009155e-01 -6.842102408409118652e-01 1.903097480535507202e-01 3.073337674140930176e-01 1.229395717382431030e-01 2.131536453962326050e-01 -5.613713264465332031e-01 -1.029652170836925507e-02
-3.503066897392272949e-01 -4.389721155166625977e-01 4.766008555889129639e-01 5.504733920097351074e-01 -1.551729291677474976e-01 -6.311953812837600708e-02 -3.551414906978607178e-01 -1.521025318652391434e-02
2.761926315724849701e-02 -5.286396145820617676e-01 2.767228782176971436e-01 -6.485584974288940430e-01 -8.289735019207000732e-02 1.028694286942481995e-01 -4.127158522605895996e-01 1.865075230598449707e-01
-4.633976221084594727e-01 -3.496092855930328369e-01 2.203752249479293823e-01 1.594655364751815796e-01 2.796166539192199707e-01 -2.277631908655166626e-01 -6.119773387908935547e-01 2.906264364719390869e-01
-1.403098553419113159e-01 -3.953081667423248291e-01 1.298105120658874512e-01 3.633250594139099121e-01 8.484256267547607422e-02 3.985400199890136719e-01 8.796035498380661011e-02 7.081096172332763672e-01
-5.664504766464233398e-01 -5.687624216079711914e-01 1.272651553153991699e-01 2.857786715030670166e-01 1.533807348459959030e-02 -1.022617891430854797e-01 -4.963377714157104492e-01 2.708054333925247192e-02
4.400544613599777222e-02 -5.563470125198364258e-01 -9.427620470523834229e-02 -5.693545937538146973e-02 1.518141012638807297e-02 2.711162269115447998e-01 -7.415547966957092285e-01 2.297257781028747559e-01
7.444412447512149811e-03 -6.998422741889953613e-01 -3.952095210552215576e-01 7.190623879432678223e-02 1.811160147190093994e-01 -2.337841838598251343e-01 -1.622205078601837158e-01 4.847995638847351074e-01
1.447274535894393921e-01 -8.682766556739807129e-01 -3.099077194929122925e-02 -4.108179211616516113e-01 -4.159181937575340271e-02 -4.354970529675483704e-02 -1.743221431970596313e-01 1.462979614734649658e-01
2.713571786880493164e-01 -4.110470414161682129e-01 4.972949922084808350e-01 -5.071281790733337402e-01 -1.558354031294584274e-02 8.297242224216461182e-02 -4.304289519786834717e-01 2.460242658853530884e-01
-3.901764154434204102e-01 -9.160234779119491577e-02 2.839645743370056152e-01 2.170628309249877930e-01 -2.915675342082977295e-01 2.322850674390792847e-01 -2.594833076000213623e-01 7.108584046363830566e-01
-3.874471187591552734e-01 -6.152986288070678711e-01 6.939019262790679932e-02 2.148897498846054077e-01 -4.016053974628448486e-01 -3.688781261444091797e-01 2.943274080753326416e-01 1.905598789453506470e-01
-2.154619395732879639e-01 -1.508763432502746582e-01 4.650880396366119385e-01 2.043335139751434326e-01 2.563100457191467285e-01 -2.430053055286407471e-01 -6.493580937385559082e-01 3.554448783397674561e-01
-1.268780976533889771e-01 -2.410894036293029785e-01 8.134254813194274902e-02 2.530658543109893799e-01 -7.925086468458175659e-02 2.563161253929138184e-01 4.453625064343214035e-03 8.849409222602844238e-01
-4.344994723796844482e-01 -2.386585772037506104e-01 5.391555428504943848e-01 3.024007678031921387e-01 1.646825075149536133e-01 -2.781909704208374023e-01 -4.901050925254821777e-01 1.655408143997192383e-01
-1.064826846122741699e-01 -5.462554693222045898e-01 -3.737654685974121094e-01 -7.905415445566177368e-02 1.888334453105926514e-01 -4.220039546489715576e-01 -7.870838791131973267e-02 5.695399641990661621e-01
-7.909041643142700195e-02 -2.191109806299209595e-01 4.420061409473419189e-01 -6.048198342323303223e-01 -1.916518509387969971e-01 -2.509512305259704590e-01 -7.061276584863662720e-03 5.336684584617614746e-01
-5.523033738136291504e-01 -4.092274308204650879e-01 3.646884858608245850e-02 7.377002388238906860e-03 -4.003704488277435303e-01 -6.116691976785659790e-02 -5.250794291496276855e-01 2.938764691352844238e-01
-1.973156630992889404e-01 -6.004556417465209961e-01 4.996747970581054688e-01 2.956754565238952637e-01 4.693987965583801270e-02 -3.765425384044647217e-01 3.253344595432281494e-01 1.165786385536193848e-01
7.965633273124694824e-02 -5.290771722793579102e-01 -1.701644621789455414e-02 2.862772941589355469e-01 -6.137895584106445312e-01 -4.629051089286804199e-01 6.129709258675575256e-02 1.916038393974304199e-01
-1.880162954330444336e-01 -2.480388879776000977e-01 -1.739966273307800293e-01 3.432814180850982666e-01 -4.765190184116363525e-01 -2.685950696468353271e-01 -9.205145388841629028e-02 6.688216924667358398e-01
6.775523722171783447e-02 -6.676424741744995117e-01 -3.509089946746826172e-01 2.042508125305175781e-01 -3.665732443332672119e-01 -1.467998772859573364e-01 4.527148790657520294e-03 4.783938825130462646e-01
-3.652559220790863037e-01 -2.486161440610885620e-01 4.349046051502227783e-01 1.249991953372955322e-01 3.770616650581359863e-01 -2.235895246267318726e-01 -5.344759225845336914e-01 3.495411574840545654e-01
-3.992508947849273682e-01 -2.922876775264739990e-01 4.191837012767791748e-01 4.846547544002532959e-01 -2.443860620260238647e-01 -2.843574285507202148e-01 -4.513106346130371094e-01 1.722083240747451782e-02
2.565501630306243896e-02 -4.220690429210662842e-01 5.633649230003356934e-01 -2.912490069866180420e-01 -1.222346648573875427e-01 -6.230254173278808594e-01 -4.134704917669296265e-02 1.190882995724678040e-01
-3.738958761096000671e-02 -3.510212004184722900e-01 -1.102753207087516785e-01 7.026796042919158936e-02 -9.955110400915145874e-02 1.707964986562728882e-01 2.275410573929548264e-03 9.050971865653991699e-01
-2.093267291784286499e-01 -5.444856286048889160e-01 4.592645168304443359e-01 2.068071216344833374e-01 9.143981151282787323e-04 -8.680956065654754639e-02 5.221253037452697754e-01 3.547859787940979004e-01
-5.645370483398437500e-01 -2.387353628873825073e-01 4.925686419010162354e-01 2.002687305212020874e-01 -4.629931747913360596e-01 1.127593815326690674e-01 -1.384418904781341553e-01 3.087526559829711914e-01
-3.551996052265167236e-01 -5.850376486778259277e-01 2.149902582168579102e-01 4.359508454799652100e-01 7.428332418203353882e-02 2.705858051776885986e-01 -3.775574862957000732e-01 2.720403671264648438e-01
-4.084221422672271729e-01 -2.203996777534484863e-01 -1.660788059234619141e-01 -6.794797722250223160e-03 -1.226066499948501587e-01 -4.154271185398101807e-01 -3.560677170753479004e-02 7.537289261817932129e-01
-4.863958656787872314e-01 6.486888974905014038e-03 3.197948932647705078e-01 9.382563829421997070e-02 -2.897611558437347412e-01 3.812908381223678589e-02 -2.458033859729766846e-01 7.116671204566955566e-01
-3.387029767036437988e-01 -9.286734461784362793e-02 2.928596436977386475e-01 -1.009887754917144775e-01 -3.767668083310127258e-02 -5.713367834687232971e-02 -6.816228628158569336e-01 5.580297112464904785e-01
8.590034395456314087e-02 -5.197896957397460938e-01 2.642365097999572754e-01 -5.553500056266784668e-01 -2.616436481475830078e-01 2.600424289703369141e-01 2.684190124273300171e-02 4.554179012775421143e-01
-2.371206879615783691e-01 -6.958854198455810547e-01 -4.168980121612548828e-01 9.418424963951110840e-02 1.004142388701438904e-01 -3.077672421932220459e-01 -2.523069679737091064e-01 3.292111158370971680e-01
-1.906495541334152222e-01 -1.907686293125152588e-01 -4.907830432057380676e-02 1.996258497238159180e-01 -4.363655745983123779e-01 -6.121142953634262085e-02 -5.813090205192565918e-01 5.940698981285095215e-01
-4.225119054317474365e-01 -1.877457946538925171e-01 4.295570850372314453e-01 2.779096066951751709e-01 2.658892273902893066e-01 -9.889843314886093140e-02 6.585503369569778442e-02 6.630739569664001465e-01
1.396635770797729492e-01 -6.534086465835571289e-01 3.244346380233764648e-01 5.307111740112304688e-01 -1.906168460845947266e-01 -3.349427580833435059e-01 -6.729082018136978149e-02 -1.165755912661552429e-01
1.065222471952438354e-01 -2.843381464481353760e-01 6.666632890701293945e-01 -4.936956763267517090e-01 7.921259850263595581e-02 1.661395095288753510e-02 -2.289326488971710205e-01 4.008349180221557617e-01
-3.577833473682403564e-01 -3.581819236278533936e-01 3.174427151679992676e-01 4.429153800010681152e-01 5.666245892643928528e-02 -1.491012275218963623e-01 -6.227875947952270508e-01 1.828838586807250977e-01
-1.291132271289825439e-01 -4.566371440887451172e-01 2.764585018157958984e-01 6.501274704933166504e-01 -3.286806866526603699e-02 -1.424359530210494995e-01 -4.946008622646331787e-01 9.858456999063491821e-02
-1.755833774805068970e-01 -6.371229290962219238e-01 6.114405989646911621e-01 2.432247400283813477e-01 3.244569897651672363e-02 -1.984161585569381714e-01 2.951110899448394775e-01 5.210583284497261047e-02
-1.651183813810348511e-01 -3.498041331768035889e-01 -3.084429204463958740e-01 2.108265608549118042e-01 -3.162129521369934082e-01 -2.612625658512115479e-01 -1.507566273212432861e-01 7.209798097610473633e-01
-4.582769274711608887e-01 -1.575789600610733032e-01 4.766966402530670166e-01 1.991795152425765991e-01 -9.253817796707153320e-02 -3.164815902709960938e-01 -6.131632328033447266e-01 1.163876056671142578e-01
2.837550342082977295e-01 -4.477508962154388428e-01 -3.408925831317901611e-01 1.377496588975191116e-02 -3.953638672828674316e-01 -4.401183426380157471e-01 -1.425983607769012451e-01 4.819270372390747070e-01
1.664660722017288208e-01 -3.958674669265747070e-01 2.644943632185459137e-02 1.642663404345512390e-02 -6.626883149147033691e-02 1.717772185802459717e-01 -8.282065391540527344e-01 3.078695237636566162e-01
4.318710565567016602e-01 -5.097879767417907715e-01 5.634070038795471191e-01 -1.783201843500137329e-01 -8.987125009298324585e-02 2.875510752201080322e-01 -2.757649719715118408e-01 1.938278526067733765e-01
4.544194787740707397e-03 -4.190307259559631348e-01 4.382807314395904541e-01 -3.617868721485137939e-01 -1.478279531002044678e-01 -5.756036639213562012e-01 1.654483824968338013e-01 3.476593792438507080e-01
6.926403194665908813e-02 -7.177994400262832642e-02 3.736182153224945068e-01 3.408389985561370850e-01 2.917208075523376465e-01 -5.043721944093704224e-02 -4.440155923366546631e-01 6.704427599906921387e-01
-3.221484124660491943e-01 -2.306064963340759277e-01 -1.107791215181350708e-01 -1.788009256124496460e-01 -3.337890207767486572e-01 7.705336809158325195e-02 -4.277074038982391357e-01 7.060547471046447754e-01
3.739832639694213867e-01 -2.376834750175476074e-01 6.277012825012207031e-01 -3.754625320434570312e-01 -7.726798765361309052e-03 -2.079447507858276367e-01 -3.139532804489135742e-01 3.560824692249298096e-01
-1.843819320201873779e-01 -5.726966857910156250e-01 -1.999104022979736328e-01 2.141703963279724121e-01 9.395221620798110962e-02 7.252231985330581665e-02 2.166989631950855255e-02 7.332344651222229004e-01
-2.246832251548767090e-01 -1.704861074686050415e-01 2.056039720773696899e-01 3.748778402805328369e-01 -2.921741008758544922e-01 2.477845698595046997e-01 -4.119654297828674316e-01 6.489739418029785156e-01
1.326730549335479736e-01 -7.598010897636413574e-01 5.052066445350646973e-01 -2.558312714099884033e-01 -2.406749427318572998e-01 -6.493607163429260254e-02 -3.025258146226406097e-02 -1.461518704891204834e-01
3.023311793804168701e-01 -6.018077135086059570e-01 -2.339064180850982666e-01 3.473703265190124512e-01 -2.436905503273010254e-01 -1.612648516893386841e-01 -1.889247447252273560e-01 4.999608397483825684e-01
-4.456219673156738281e-01 -3.845442235469818115e-01 2.745442986488342285e-01 2.029264718294143677e-02 -9.160273522138595581e-02 5.238323807716369629e-01 1.548243593424558640e-02 5.428898334503173828e-01
-5.294265151023864746e-01 -1.470302790403366089e-01 1.079792305827140808e-01 2.008589208126068115e-01 -3.772905170917510986e-01 -1.697752773761749268e-01 -4.215978980064392090e-01 5.451323986053466797e-01
2.664915919303894043e-01 -3.443206250667572021e-01 7.389428019523620605e-01 -3.272876441478729248e-01 -1.814545094966888428e-01 -2.681115567684173584e-01 -1.538556814193725586e-01 1.696789264678955078e-01
-4.636225700378417969e-01 -3.699420019984245300e-02 2.590241730213165283e-01 3.714458346366882324e-01 -2.033763378858566284e-01 -2.750384807586669922e-01 -3.291800916194915771e-01 5.943502187728881836e-01
9.124210476875305176e-02 -8.611614108085632324e-01 6.487157195806503296e-02 -4.278037548065185547e-01 -1.360018104314804077e-01 -1.998965591192245483e-01 -5.641270801424980164e-02 3.484326973557472229e-02
1.700533628463745117e-01 -5.398957729339599609e-01 5.982807278633117676e-01 -4.286224246025085449e-01 1.438693143427371979e-04 2.239946871995925903e-01 -1.199821829795837402e-01 2.708653807640075684e-01
-1.220388859510421753e-01 -4.466245174407958984e-01 3.968311250209808350e-01 3.126191347837448120e-02 5.939715504646301270e-01 -2.021666169166564941e-01 1.778938025236129761e-01 4.492894411087036133e-01
-1.294439751654863358e-02 -8.708842396736145020e-01 -4.742673039436340332e-02 -2.635031640529632568e-01 7.632767409086227417e-02 -2.724222540855407715e-01 -2.737598717212677002e-01 -1.213492676615715027e-01
3.020964935421943665e-02 -5.828127861022949219e-01 1.931696981191635132e-01 3.626227676868438721e-01 -5.970596671104431152e-01 -2.332297414541244507e-01 2.226853668689727783e-01 1.736132651567459106e-01
1.016479581594467163e-01 -1.679254025220870972e-01 4.344065487384796143e-02 -1.834310889244079590e-01 2.161435037851333618e-01 -1.489957869052886963e-01 -2.893036901950836182e-01 8.793863654136657715e-01
1.823636591434478760e-01 -8.175034523010253906e-01 6.718793418258428574e-03 -3.834256231784820557e-01 2.190953791141510010e-01 -5.137332528829574585e-02 -2.650616168975830078e-01 1.745616942644119263e-01
-7.342982292175292969e-02 -3.354444503784179688e-01 6.243154406547546387e-01 1.403803676366806030e-01 -1.366319805383682251e-01 1.338826715946197510e-01 4.311549961566925049e-01 5.001213550567626953e-01
-1.129112858325242996e-02 3.603335842490196228e-02 3.597108125686645508e-01 1.173748224973678589e-01 1.049692407250404358e-01 -2.633017003536224365e-01 -5.769856572151184082e-01 6.649410724639892578e-01
-3.419233560562133789e-01 7.031365483999252319e-02 2.747598588466644287e-01 -1.048988774418830872e-01 -2.584841549396514893e-01 -7.587582617998123169e-02 -3.079115152359008789e-01 7.901058197021484375e-01
4.746333882212638855e-02 -3.223030865192413330e-01 4.261817038059234619e-01 5.289094448089599609e-01 1.814399808645248413e-01 -3.497772216796875000e-01 2.334654629230499268e-01 4.719334840774536133e-01
4.292649775743484497e-02 -3.891640007495880127e-01 1.364843100309371948e-01 9.098517894744873047e-02 -1.531315892934799194e-01 2.123138457536697388e-01 -8.400601148605346680e-01 2.134829610586166382e-01
1.416916213929653168e-02 -6.551330685615539551e-01 6.025646924972534180e-01 -9.838992357254028320e-02 3.526310026645660400e-01 -2.185619026422500610e-01 -6.835500150918960571e-02 -1.450688391923904419e-01
-3.313767910003662109e-01 1.076022982597351074e-01 5.467658638954162598e-01 2.056109346449375153e-02 -4.516261816024780273e-02 -2.130181044340133667e-01 -5.274757146835327148e-01 5.035756826400756836e-01
-4.253038018941879272e-02 -9.146255850791931152e-01 -6.878585368394851685e-02 -2.527837455272674561e-01 2.101435661315917969e-01 -8.008000254631042480e-02 8.145304769277572632e-02 1.892412602901458740e-01
1.626993119716644287e-01 -1.703504621982574463e-01 7.021915912628173828e-01 -3.125544190406799316e-01 -3.745057806372642517e-02 -8.014766871929168701e-02 6.854934245347976685e-02 5.841413140296936035e-01
-2.458335012197494507e-01 -4.589279294013977051e-01 4.338742494583129883e-01 -1.438440009951591492e-02 5.626473426818847656e-01 -2.350940704345703125e-01 1.835024952888488770e-01 3.674003481864929199e-01
1.020289957523345947e-01 -1.466000527143478394e-01 6.363370418548583984e-01 -4.568286836147308350e-01 -2.019054442644119263e-01 -1.596876084804534912e-01 -1.078123673796653748e-01 5.259199738502502441e-01
2.330239675939083099e-02 -5.380666851997375488e-01 6.286057829856872559e-01 -3.500258028507232666e-01 -1.547370702028274536e-01 -3.864543735980987549e-01 -1.075869128108024597e-01 -8.609530329704284668e-02
2.943047583103179932e-01 -7.569124102592468262e-01 1.032549068331718445e-01 -1.085572242736816406e-01 3.750348389148712158e-01 -2.564618587493896484e-01 -3.332093954086303711e-01 2.386945299804210663e-02
-1.646654307842254639e-01 -4.949759840965270996e-01 4.448053240776062012e-01 2.211087793111801147e-01 3.285279273986816406e-01 -2.962030470371246338e-01 3.364440500736236572e-01 4.150683581829071045e-01
-3.648422285914421082e-02 -4.499127566814422607e-01 7.090352773666381836e-01 9.582870453596115112e-02 4.095535278320312500e-01 -2.853687703609466553e-01 1.040414869785308838e-01 1.560105085372924805e-01
-5.674114227294921875e-01 -4.122359454631805420e-01 3.412541747093200684e-01 3.257270455360412598e-01 2.232694923877716064e-01 -2.320112735033035278e-01 -3.947454988956451416e-01 1.614024341106414795e-01
-3.107103705406188965e-01 -1.223048865795135498e-01 -3.609635680913925171e-02 1.940056234598159790e-01 -9.681559354066848755e-02 -4.047056138515472412e-01 -4.126940295100212097e-02 8.213990330696105957e-01
3.769769966602325439e-01 -1.322366595268249512e-01 6.347634792327880859e-01 -2.997880578041076660e-01 -2.532745301723480225e-01 -2.623301148414611816e-01 -3.491947650909423828e-01 3.044703304767608643e-01
-2.136822640895843506e-01 -4.504834711551666260e-01 7.100729942321777344e-01 -1.534312963485717773e-01 2.803286612033843994e-01 3.145006299018859863e-02 2.390968650579452515e-01 2.948205769062042236e-01
-2.095306515693664551e-01 -5.967758297920227051e-01 2.049417793750762939e-01 2.611818909645080566e-01 -5.009812712669372559e-01 -3.795809745788574219e-01 2.757627069950103760e-01 1.364901661872863770e-01
1.434729713946580887e-02 -3.585901260375976562e-01 5.688763260841369629e-01 -4.605619609355926514e-01 -1.899448484182357788e-01 -3.848782479763031006e-01 6.329335272312164307e-02 3.837360739707946777e-01
-2.046461850404739380e-01 -1.875634044408798218e-01 4.061586856842041016e-01 5.661287903785705566e-01 4.813586920499801636e-02 -2.465934902429580688e-01 2.142296433448791504e-01 5.731087327003479004e-01
-2.430552244186401367e-01 -1.612510830163955688e-01 5.202645063400268555e-02 4.244855642318725586e-01 -3.969003558158874512e-01 -2.349587678909301758e-01 -5.653170943260192871e-01 4.468876719474792480e-01
2.410606592893600464e-01 -3.892913162708282471e-01 6.602588295936584473e-01 -4.443593621253967285e-01 -5.800964310765266418e-02 1.322308629751205444e-01 -2.061597406864166260e-01 3.059299290180206299e-01
-4.521313905715942383e-01 -1.521454453468322754e-01 8.462280035018920898e-02 2.701077163219451904e-01 -4.247236847877502441e-01 -1.978490501642227173e-01 -4.720340371131896973e-01 4.999591410160064697e-01
6.604785472154617310e-02 -4.397489726543426514e-01 3.773946464061737061e-01 -3.418710529804229736e-01 -1.057424619793891907e-01 -6.458179950714111328e-01 1.130271852016448975e-01 3.192468583583831787e-01
-5.510455742478370667e-02 -5.059719085693359375e-01 -1.639636456966400146e-01 -1.506944298744201660e-01 4.981647729873657227e-01 -2.222189903259277344e-01 -1.637648344039916992e-01 6.058009862899780273e-01
-4.000158309936523438e-01 -5.793737769126892090e-01 3.574236333370208740e-01 2.295728921890258789e-01 1.061027869582176208e-01 4.793044626712799072e-01 -9.089016914367675781e-02 2.731415331363677979e-01
1.976809650659561157e-01 -3.830256462097167969e-01 5.653268694877624512e-01 -4.291171729564666748e-01 -2.738428413867950439e-01 1.766065508127212524e-01 4.330289736390113831e-02 4.499140679836273193e-01
-5.901959538459777832e-02 -6.769981980323791504e-01 3.650000393390655518e-01 1.890491545200347900e-01 2.996532618999481201e-01 -3.902279138565063477e-01 3.085779845714569092e-01 1.787050217390060425e-01
3.537775874137878418e-01 -6.443933248519897461e-01 -1.336931288242340088e-01 1.387592107057571411e-01 1.551721841096878052e-01 -5.274326801300048828e-01 -1.991754956543445587e-02 3.461362421512603760e-01
-2.294738590717315674e-01 -3.117972910404205322e-01 -1.034974008798599243e-01 4.319646656513214111e-01 1.962696462869644165e-01 -3.077492713928222656e-01 -2.162101119756698608e-02 7.204999327659606934e-01
3.536131232976913452e-02 -7.600802779197692871e-01 1.242661625146865845e-01 -4.157699942588806152e-01 -3.286956548690795898e-01 -2.990097701549530029e-01 1.389812678098678589e-01 1.263222098350524902e-01
-4.872109293937683105e-01 -1.276130378246307373e-01 4.258208572864532471e-01 4.507321119308471680e-01 -8.932664245367050171e-02 -2.916399836540222168e-01 -3.359546661376953125e-01 3.949162364006042480e-01
-1.709267795085906982e-01 -4.579162299633026123e-01 -3.453949093818664551e-01 -1.104755476117134094e-01 -4.434153437614440918e-01 1.499283462762832642e-01 -3.249996602535247803e-01 5.521538853645324707e-01
-2.977422773838043213e-01 -3.973789140582084656e-02 2.923758625984191895e-01 8.108425140380859375e-02 -7.577230781316757202e-02 -1.533186584711074829e-01 -7.265936136245727539e-01 5.104172825813293457e-01
-2.612043321132659912e-01 -2.073754370212554932e-01 -1.207293719053268433e-01 3.497282862663269043e-01 -2.748150229454040527e-01 -3.474452793598175049e-01 -5.035223960876464844e-01 5.496415495872497559e-01
2.082340568304061890e-01 -5.608830451965332031e-01 4.147155284881591797e-01 -2.812050580978393555e-01 -5.256826523691415787e-03 4.837509691715240479e-01 -1.862496882677078247e-01 3.496452867984771729e-01
2.577583789825439453e-01 -5.936359763145446777e-01 2.800037264823913574e-01 5.503719449043273926e-01 -1.437802910804748535e-01 -4.218557476997375488e-01 1.036041881889104843e-02 3.321506455540657043e-02
-3.606487065553665161e-02 -6.788830757141113281e-01 7.263344526290893555e-02 1.022221222519874573e-01 -5.285964012145996094e-01 -2.326303124427795410e-01 3.716329336166381836e-01 2.246109247207641602e-01
-2.847055792808532715e-01 -2.105619609355926514e-01 1.064482107758522034e-01 3.268607258796691895e-01 -3.353761136531829834e-01 6.796141713857650757e-02 -5.964648127555847168e-01 5.325139164924621582e-01
1.229648217558860779e-01 -3.931475579738616943e-01 4.772005379199981689e-01 8.512452244758605957e-02 1.829811334609985352e-01 -1.040808036923408508e-01 3.988579213619232178e-01 6.260555386543273926e-01
7.298436015844345093e-02 -4.232592284679412842e-01 -2.945023477077484131e-01 1.343544572591781616e-01 2.551079392433166504e-01 -4.534270763397216797e-01 -2.299244403839111328e-01 6.222545504570007324e-01
9.079527109861373901e-02 -9.913347661495208740e-02 1.973454505205154419e-01 2.574135363101959229e-01 3.418727815151214600e-01 -2.113052010536193848e-01 -3.950502872467041016e-01 7.477501034736633301e-01
1.403560489416122437e-01 -4.664424955844879150e-01 2.928273975849151611e-01 -6.457780003547668457e-01 3.228157758712768555e-02 -3.019126057624816895e-01 -2.041719108819961548e-01 3.550702929496765137e-01
1.773568540811538696e-01 -6.395289897918701172e-01 4.794615209102630615e-01 -3.209596872329711914e-01 -5.460549145936965942e-02 3.848466873168945312e-01 -9.389742463827133179e-02 2.583471536636352539e-01
5.320011172443628311e-03 -2.749971449375152588e-01 5.082599520683288574e-01 -4.797142148017883301e-01 -2.783446907997131348e-01 -4.399697184562683105e-01 -4.178774729371070862e-02 4.038554728031158447e-01
2.775748372077941895e-01 -1.916919350624084473e-01 7.475437521934509277e-01 -2.796780467033386230e-01 -2.610326707363128662e-01 -2.540573775768280029e-01 -2.850499153137207031e-01 1.876924335956573486e-01
-1.733174622058868408e-01 -5.974096655845642090e-01 2.604057788848876953e-01 2.453894615173339844e-01 -3.934824168682098389e-01 -4.534672200679779053e-01 3.332571983337402344e-01 1.162513270974159241e-01
-2.981062829494476318e-01 -4.644140899181365967e-01 -2.002898901700973511e-01 -4.713270440697669983e-02 -1.528959870338439941e-01 -5.897050499916076660e-01 2.236431539058685303e-01 4.816316664218902588e-01
-3.322176933288574219e-01 -2.752838432788848877e-01 -1.347735673189163208e-01 3.027494549751281738e-01 -5.023546516895294189e-02 -2.744819819927215576e-01 -3.274317383766174316e-01 7.203844785690307617e-01
1.869726777076721191e-01 -2.996652424335479736e-01 5.393272638320922852e-01 -3.153319656848907471e-01 -4.251998364925384521e-01 -4.744597673416137695e-01 -8.151312172412872314e-02 2.690399885177612305e-01
2.841333299875259399e-02 -3.817507922649383545e-01 4.793422818183898926e-01 -4.382934868335723877e-01 -2.205994129180908203e-01 -4.720035195350646973e-01 1.261812150478363037e-01 3.797575235366821289e-01
1.222766339778900146e-01 -3.754251003265380859e-01 1.776489317417144775e-01 -5.469250679016113281e-01 -2.471784651279449463e-01 -4.421072900295257568e-01 5.377015564590692520e-03 5.067875981330871582e-01
1.155192032456398010e-02 -3.602222204208374023e-01 5.592590570449829102e-01 -3.803209364414215088e-01 -2.276735901832580566e-01 -4.540388584136962891e-01 1.215462684631347656e-01 3.740745186805725098e-01
2.876941114664077759e-02 -4.795180559158325195e-01 7.610507011413574219e-01 8.391021192073822021e-02 1.679435968399047852e-01 -3.478467166423797607e-01 1.801697313785552979e-01 3.649843111634254456e-02
-2.128177583217620850e-01 -5.185024142265319824e-01 -7.804743200540542603e-02 5.915784239768981934e-01 -3.338862061500549316e-01 -3.047595322132110596e-01 -2.559527754783630371e-01 2.448211908340454102e-01
8.128816634416580200e-02 -3.133521080017089844e-01 3.338088095188140869e-01 4.364546537399291992e-01 4.049076139926910400e-01 -1.966560184955596924e-01 1.567729115486145020e-01 6.050454378128051758e-01
4.880038276314735413e-02 -8.439945578575134277e-01 1.749074757099151611e-01 -4.053584635257720947e-01 7.611022889614105225e-02 2.366048097610473633e-01 -9.964567422866821289e-02 1.366741061210632324e-01
3.048821091651916504e-01 -4.439570605754852295e-01 6.164052486419677734e-01 -3.874538540840148926e-01 -2.247174978256225586e-01 1.348261833190917969e-01 -2.255359739065170288e-01 2.456228733062744141e-01
-2.976243793964385986e-01 -8.178320527076721191e-02 4.310426414012908936e-01 2.947466373443603516e-01 1.329339742660522461e-01 -2.394505143165588379e-01 2.403704077005386353e-01 7.065918445587158203e-01
-9.195341914892196655e-02 -2.893895506858825684e-01 6.748701930046081543e-01 1.020791903138160706e-01 -6.843805313110351562e-02 -1.419180035591125488e-01 4.106155335903167725e-01 4.984965622425079346e-01
1.118481680750846863e-01 -5.709721446037292480e-01 -2.907470762729644775e-01 -5.090472288429737091e-03 2.153138220310211182e-01 -4.017562568187713623e-01 -1.279677152633666992e-01 5.939503312110900879e-01
-5.856230109930038452e-02 -1.281661242246627808e-01 4.312775135040283203e-01 5.422495603561401367e-01 1.505037695169448853e-01 -3.102806210517883301e-01 1.585374027490615845e-01 5.966988801956176758e-01
4.444956779479980469e-03 -7.207239866256713867e-01 5.620636343955993652e-01 -3.565892577171325684e-01 -1.501610577106475830e-01 1.134034097194671631e-01 4.396439716219902039e-02 1.114454306662082672e-02
5.951487645506858826e-02 -3.306245505809783936e-01 5.258966088294982910e-01 -3.190999925136566162e-01 -1.118739098310470581e-01 -5.673761963844299316e-01 1.330496817827224731e-01 3.957517147064208984e-01
-8.276138454675674438e-02 -2.428919970989227295e-01 -9.940058737993240356e-02 4.696399271488189697e-01 3.539691120386123657e-02 -3.597448766231536865e-01 -1.071391254663467407e-01 7.493754625320434570e-01
-7.949656993150711060e-02 -5.196909904479980469e-01 -3.754822611808776855e-01 -1.199699342250823975e-01 -2.356608957052230835e-01 -1.150168031454086304e-01 -9.069970250129699707e-02 7.008785009384155273e-01
-2.922015637159347534e-02 -4.698915779590606689e-01 4.656140208244323730e-01 -4.266580641269683838e-01 -1.812272667884826660e-01 -5.201693177223205566e-01 1.171953231096267700e-01 2.497206181287765503e-01
-2.032258957624435425e-01 -2.009290754795074463e-01 -4.157807677984237671e-02 4.653510749340057373e-01 -3.469271957874298096e-01 -1.569326221942901611e-01 -2.842034995555877686e-01 6.886860728263854980e-01
-6.810525804758071899e-02 -1.759371021762490273e-03 2.080304771661758423e-01 -1.949710398912429810e-01 7.747887820005416870e-02 7.039996236562728882e-02 -3.150827065110206604e-02 9.497979283332824707e-01
4.223711788654327393e-01 -6.013728976249694824e-01 -1.194441225379705429e-02 2.684973776340484619e-01 4.128374159336090088e-01 -1.898356825113296509e-01 -6.256961077451705933e-02 4.211083650588989258e-01
-2.187665700912475586e-01 -4.676606059074401855e-01 -4.019727185368537903e-02 3.729409277439117432e-01 -3.539728820323944092e-01 4.015940129756927490e-01 -2.155007421970367432e-01 5.096262693405151367e-01
-1.575610488653182983e-01 -6.677603721618652344e-02 6.997948884963989258e-01 -3.156829178333282471e-01 -3.273611366748809814e-01 -2.390901744365692139e-01 -3.609814122319221497e-02 4.644508063793182373e-01
1.826188117265701294e-01 -2.230874747037887573e-01 7.584091424942016602e-01 -3.026503622531890869e-01 1.771553456783294678e-01 -2.550114691257476807e-01 -1.164343729615211487e-01 3.743378221988677979e-01
2.855405211448669434e-01 -4.947334229946136475e-01 5.492712259292602539e-01 -4.033842086791992188e-01 2.023678272962570190e-01 5.579417198896408081e-02 -3.677564561367034912e-01 1.731392741203308105e-01
-4.365318417549133301e-01 -2.641234397888183594e-01 4.180757403373718262e-01 1.592278778553009033e-01 1.015512198209762573e-01 -1.213404312729835510e-01 3.894274830818176270e-01 6.023687124252319336e-01
4.976968839764595032e-02 -6.855402588844299316e-01 -1.685754209756851196e-01 -8.381164632737636566e-03 3.799608051776885986e-01 -4.532938599586486816e-01 -1.070358511060476303e-02 3.861470222473144531e-01
9.021931886672973633e-02 -6.506205797195434570e-01 5.231379866600036621e-01 3.340137898921966553e-01 1.952712833881378174e-01 -3.207248449325561523e-01 1.971163600683212280e-01 5.886064842343330383e-02
-1.540395338088274002e-02 -6.969647407531738281e-01 3.076506257057189941e-01 -3.361147940158843994e-01 -4.683696925640106201e-01 -4.420026391744613647e-02 2.659470438957214355e-01 1.197050213813781738e-01
2.095442712306976318e-01 -5.269813537597656250e-01 3.563216924667358398e-01 -3.639290928840637207e-01 -2.847974896430969238e-01 4.174628257751464844e-01 -1.833900064229965210e-01 3.604935705661773682e-01
2.884960472583770752e-01 -7.362350225448608398e-01 -7.009462267160415649e-02 -6.698261201381683350e-02 4.452878236770629883e-01 -3.171207010746002197e-02 -1.225311458110809326e-01 3.886221051216125488e-01
1.255555897951126099e-01 -2.050085216760635376e-01 8.238188028335571289e-01 -2.694432437419891357e-01 8.564537018537521362e-02 -2.228426486253738403e-01 -6.000686064362525940e-02 3.610200881958007812e-01
-1.233219802379608154e-01 -6.946009993553161621e-01 3.212877213954925537e-01 -1.180797964334487915e-01 4.763243794441223145e-01 1.674318499863147736e-02 -1.663558334112167358e-01 3.609889149665832520e-01
-5.017094016075134277e-01 6.467731297016143799e-02 2.612630724906921387e-01 7.133068889379501343e-02 -1.753841489553451538e-01 -4.176580905914306641e-01 -2.349670976400375366e-01 6.405861973762512207e-01
-4.919118285179138184e-01 -5.929808020591735840e-01 1.067100986838340759e-01 4.086736440658569336e-01 -1.225327923893928528e-01 -7.877591997385025024e-02 -4.546717107295989990e-01 -7.008996792137622833e-03
-4.953571036458015442e-02 -3.592681586742401123e-01 2.121549993753433228e-01 -1.726027280092239380e-01 2.422119528055191040e-01 4.607949033379554749e-02 -7.910903692245483398e-01 3.271959424018859863e-01
-4.457348585128784180e-01 -1.818703263998031616e-01 6.167149171233177185e-03 1.437164396047592163e-01 -1.636548787355422974e-01 -6.348782777786254883e-02 -1.753298044204711914e-01 8.282493948936462402e-01
2.831247150897979736e-01 -5.105382800102233887e-01 2.341917157173156738e-01 3.292083442211151123e-01 -6.405175328254699707e-01 -2.734431028366088867e-01 8.100713044404983521e-02 6.611353904008865356e-02
-2.243853211402893066e-01 -4.584129154682159424e-01 2.309549003839492798e-01 1.471467465162277222e-01 -3.601670265197753906e-01 -4.566705822944641113e-01 4.346168637275695801e-01 3.706161081790924072e-01
-1.566108465194702148e-01 -2.766038775444030762e-01 3.070286810398101807e-01 6.610684096813201904e-02 5.880445986986160278e-02 -5.812456086277961731e-02 -8.572319746017456055e-01 2.421641498804092407e-01
-9.808823466300964355e-02 1.030576899647712708e-01 2.797444462776184082e-01 -5.491362884640693665e-02 -7.937818765640258789e-02 -1.754071414470672607e-01 -3.375883996486663818e-01 8.645524382591247559e-01
-4.878814816474914551e-01 -2.627054154872894287e-01 -1.253010928630828857e-01 3.544768318533897400e-02 -2.135650366544723511e-01 -2.183850705623626709e-01 -4.587227404117584229e-01 6.101410388946533203e-01
3.093170225620269775e-01 -4.609042406082153320e-01 3.459008038043975830e-01 -4.080580174922943115e-01 -4.116953909397125244e-01 2.533977925777435303e-01 -3.047281205654144287e-01 2.813692390918731689e-01
3.323144912719726562e-01 -5.255185961723327637e-01 2.474417388439178467e-01 6.847152709960937500e-01 -1.934570819139480591e-02 -2.085696905851364136e-01 -1.398703306913375854e-01 1.410524398088455200e-01
5.824940279126167297e-02 -4.382353276014328003e-02 2.298831492662429810e-01 -1.625325977802276611e-01 2.825338542461395264e-01 -4.039477091282606125e-03 -2.470461428165435791e-01 8.800851702690124512e-01
-2.087169438600540161e-01 -7.239049077033996582e-01 -2.785480022430419922e-01 2.477278262376785278e-01 8.294764906167984009e-02 -5.045777559280395508e-02 -5.085731148719787598e-01 1.592735797166824341e-01
4.488214254379272461e-01 -3.775370121002197266e-01 4.765196144580841064e-01 5.008012801408767700e-02 3.504219353199005127e-01 -3.403532505035400391e-01 4.910962283611297607e-02 4.305796027183532715e-01
-2.744167149066925049e-01 8.735173195600509644e-02 4.589067101478576660e-01 7.533409446477890015e-02 -2.328597307205200195e-01 2.575121074914932251e-02 -4.983315467834472656e-01 6.305343508720397949e-01
3.094806671142578125e-01 -5.851689577102661133e-01 1.113835796713829041e-01 1.009910702705383301e-01 5.470439791679382324e-01 -3.454674482345581055e-01 -9.364425390958786011e-02 3.343940079212188721e-01
-3.368771374225616455e-01 -3.346229493618011475e-01 -2.217286378145217896e-01 3.648802340030670166e-01 -1.508836746215820312e-01 -3.662565350532531738e-01 -4.850088953971862793e-01 4.473219513893127441e-01
-4.154919683933258057e-01 -4.517396390438079834e-01 -3.175332248210906982e-01 -4.488645493984222412e-02 -1.921731382608413696e-01 -3.485337197780609131e-01 -1.808334738016128540e-01 5.738890767097473145e-01
-1.814786344766616821e-02 -9.028980135917663574e-01 1.439521461725234985e-01 -1.229870412498712540e-02 1.209228020161390305e-02 -1.657106280326843262e-01 -1.673399955034255981e-01 -3.285780847072601318e-01
-4.063764512538909912e-01 -1.784930080175399780e-01 5.241202116012573242e-01 2.837040722370147705e-01 -2.610776424407958984e-01 -4.124395549297332764e-01 -4.562335014343261719e-01 -3.730332478880882263e-02
-3.545580506324768066e-01 -4.949662983417510986e-01 3.553819656372070312e-01 6.267993450164794922e-01 -1.093507334589958191e-01 -3.947820514440536499e-02 -6.088134273886680603e-02 3.047959506511688232e-01
-3.439932465553283691e-01 -2.523206770420074463e-01 -2.074519544839859009e-01 -1.796248406171798706e-01 -4.868359863758087158e-02 -3.116910159587860107e-01 -2.714967727661132812e-01 7.546322345733642578e-01
-2.281140238046646118e-01 -8.169934153556823730e-01 3.298251330852508545e-02 -4.743655920028686523e-01 -2.038199156522750854e-01 -7.372706383466720581e-02 4.590392112731933594e-02 7.273162901401519775e-02
2.383241504430770874e-01 -6.563533544540405273e-01 6.970638781785964966e-02 6.145690083503723145e-01 -2.285292446613311768e-01 -6.139508634805679321e-02 -2.621286213397979736e-01 7.170417904853820801e-02
-2.961906194686889648e-01 -4.091953337192535400e-01 1.782417744398117065e-01 3.343168795108795166e-01 1.236487999558448792e-01 3.986201882362365723e-01 -1.757197827100753784e-02 6.532966494560241699e-01
4.219671338796615601e-02 -5.953419804573059082e-01 9.129116684198379517e-02 2.035356760025024414e-01 -6.107473373413085938e-01 -3.880669176578521729e-01 2.180712074041366577e-01 1.512063741683959961e-01
-4.426642656326293945e-01 -1.201688498258590698e-01 7.772736549377441406e-01 8.095326274633407593e-02 -2.257445156574249268e-01 2.264284044504165649e-01 -1.274140030145645142e-01 2.458355426788330078e-01
-8.593699336051940918e-02 -4.547951519489288330e-01 3.190753757953643799e-01 7.284687161445617676e-01 1.260328385978937149e-02 -1.455326527357101440e-01 -3.136129677295684814e-01 1.833269149065017700e-01
4.713447391986846924e-02 -5.095158219337463379e-01 2.687562406063079834e-01 -4.174009561538696289e-01 -2.630247771739959717e-01 -5.236014127731323242e-01 2.273895740509033203e-01 3.109212815761566162e-01
-3.219297528266906738e-01 -4.103452265262603760e-01 9.024350345134735107e-02 1.742904484272003174e-01 -3.982486724853515625e-01 -5.787035226821899414e-01 2.934194207191467285e-01 3.314548432826995850e-01
4.901680648326873779e-01 -7.376503348350524902e-01 5.974844098091125488e-02 2.720177173614501953e-01 5.563906952738761902e-02 -6.457282602787017822e-02 -3.399049043655395508e-01 1.234633848071098328e-01
1.073778495192527771e-01 -1.840219050645828247e-01 1.319015119224786758e-02 1.519518792629241943e-01 -2.396792471408843994e-01 1.842796355485916138e-01 4.956246167421340942e-02 9.151398539543151855e-01
-3.749796450138092041e-01 -3.362236917018890381e-01 3.596101701259613037e-01 4.761175811290740967e-01 1.744858175516128540e-01 -2.201562672853469849e-01 1.714852452278137207e-01 5.310509204864501953e-01
9.079997427761554718e-03 -4.597682654857635498e-01 -2.790362238883972168e-01 -5.672316625714302063e-02 -3.561045825481414795e-01 -1.788340955972671509e-01 1.625184118747711182e-01 7.226670384407043457e-01
3.729408383369445801e-01 -4.174196720123291016e-01 5.005314350128173828e-01 3.551246821880340576e-01 -5.386931896209716797e-01 3.530131280422210693e-02 -1.242283880710601807e-01 5.622648447751998901e-02
2.106179445981979370e-01 -4.659985005855560303e-01 -3.432382345199584961e-01 1.474128663539886475e-01 -1.258169263601303101e-01 -5.679200291633605957e-01 -3.272058367729187012e-01 3.918106555938720703e-01
-4.373910129070281982e-01 -4.061562418937683105e-01 2.808067202568054199e-01 7.863068580627441406e-02 -1.367684826254844666e-02 2.170161157846450806e-01 3.871730268001556396e-01 6.012528538703918457e-01
5.060660243034362793e-01 -4.819523692131042480e-01 7.690476253628730774e-03 2.490541338920593262e-01 -3.800801560282707214e-02 -9.353630244731903076e-02 -6.619952321052551270e-01 3.318146243691444397e-02
-3.367678523063659668e-01 -6.879363059997558594e-01 -5.019563436508178711e-02 3.314568698406219482e-01 2.180783301591873169e-01 -1.263439953327178955e-01 -4.734049737453460693e-01 1.153888106346130371e-01
3.755997717380523682e-01 -6.257124543190002441e-01 3.256258070468902588e-01 4.064418673515319824e-01 -1.425237059593200684e-01 -4.186319410800933838e-01 1.893058232963085175e-02 -1.604845747351646423e-02
-1.493028402328491211e-01 -3.813451528549194336e-01 -1.489254385232925415e-01 -3.339386358857154846e-02 -4.489268064498901367e-01 3.810220062732696533e-01 -3.525149524211883545e-01 5.813869833946228027e-01
1.744840443134307861e-01 -5.631487369537353516e-01 -3.340338468551635742e-01 9.357120841741561890e-02 -3.535695374011993408e-01 -3.555012047290802002e-01 6.859216094017028809e-02 5.253446698188781738e-01
3.246488869190216064e-01 -4.087625145912170410e-01 6.121811866760253906e-01 -2.888006567955017090e-01 2.717261910438537598e-01 -4.629102349281311035e-02 -3.458836302161216736e-02 4.383723139762878418e-01
4.760202020406723022e-02 -7.364770174026489258e-01 -2.227641083300113678e-02 5.869106650352478027e-01 -2.287001907825469971e-01 -2.061869353055953979e-01 -3.973775729537010193e-02 1.182352975010871887e-01
8.444892615079879761e-02 -9.711850285530090332e-01 -1.993856951594352722e-02 -1.317987591028213501e-01 7.142443954944610596e-02 -4.434943944215774536e-02 -1.426491141319274902e-01 -6.695089489221572876e-02
7.548670750111341476e-03 -7.710915207862854004e-01 3.397825956344604492e-01 4.891327917575836182e-01 1.276730597019195557e-01 -9.080053120851516724e-02 -1.604535430669784546e-01 1.916375569999217987e-02
-3.480928018689155579e-02 -1.396249532699584961e-01 3.967174589633941650e-01 -5.111172795295715332e-01 -3.190318346023559570e-01 -3.188533782958984375e-01 -8.622400462627410889e-02 5.914255380630493164e-01
1.315881162881851196e-01 -7.688578367233276367e-01 3.518176674842834473e-01 -4.491359293460845947e-01 -1.555145680904388428e-01 1.364235579967498779e-01 -1.121500581502914429e-01 1.032945662736892700e-01
1.328197270631790161e-01 -6.998527646064758301e-01 3.650484979152679443e-01 -3.459462821483612061e-01 -3.821333348751068115e-01 2.733667194843292236e-01 -6.612191349267959595e-02 1.204098463058471680e-01
-2.273094207048416138e-01 -4.996131658554077148e-01 1.623210459947586060e-01 -4.918626844882965088e-01 -2.635220587253570557e-01 -5.501127243041992188e-01 6.951421499252319336e-02 2.313871532678604126e-01
-1.790664158761501312e-02 -7.817358374595642090e-01 4.524150192737579346e-01 -3.629123270511627197e-01 -2.062059491872787476e-01 9.677974879741668701e-02 1.226094271987676620e-02 -1.208906993269920349e-02
-2.887129783630371094e-01 -7.857923954725265503e-02 4.702073335647583008e-01 -8.819469064474105835e-02 -1.002594381570816040e-01 -1.441723853349685669e-01 -7.657483220100402832e-01 2.537493407726287842e-01
-4.463205635547637939e-01 -2.546526491641998291e-01 5.613699555397033691e-01 2.393963634967803955e-01 2.644662000238895416e-02 3.362664580345153809e-01 6.351900100708007812e-02 4.956752359867095947e-01
5.321049690246582031e-01 -3.445883989334106445e-01 5.093384385108947754e-01 4.356289207935333252e-01 -3.288593888282775879e-01 -3.201534971594810486e-02 -1.110461503267288208e-01 1.655906736850738525e-01
-1.927135735750198364e-01 -3.448743820190429688e-01 4.252050518989562988e-01 9.972789883613586426e-02 4.519414007663726807e-01 -3.783410787582397461e-01 2.398355305194854736e-01 4.982611536979675293e-01
-9.228406846523284912e-02 -3.222073912620544434e-01 4.279703497886657715e-01 4.139383733272552490e-01 3.643710017204284668e-01 1.239491179585456848e-01 2.514318227767944336e-01 5.672874450683593750e-01
8.605345338582992554e-02 -4.677582383155822754e-01 -2.519952952861785889e-01 3.433535695075988770e-01 2.417767494916915894e-01 -2.214088439941406250e-01 -1.132683306932449341e-01 6.870925426483154297e-01
-2.892264127731323242e-01 -1.493447571992874146e-01 7.194279134273529053e-02 2.027092576026916504e-01 -5.190615653991699219e-01 -1.739820390939712524e-01 -6.805070042610168457e-01 2.915351986885070801e-01
-2.998204827308654785e-01 -9.105988740921020508e-01 6.414151936769485474e-02 -2.154768407344818115e-01 5.015155673027038574e-02 1.636260896921157837e-01 -1.544062979519367218e-02 -2.908470854163169861e-02
-1.536187231540679932e-01 -6.876068711280822754e-01 2.406429797410964966e-01 -4.466414451599121094e-01 -4.864777326583862305e-01 2.196433208882808685e-02 -9.517002105712890625e-02 -3.999847103841602802e-04
-2.023455947637557983e-01 -1.200793236494064331e-01 5.669536814093589783e-02 2.813582718372344971e-01 -2.325959950685501099e-01 5.761509016156196594e-02 -4.703927636146545410e-01 7.639179825782775879e-01
-1.707857698202133179e-01 -8.121398091316223145e-01 3.020062856376171112e-02 -4.737808704376220703e-01 -2.739563882350921631e-01 -5.785383284091949463e-02 -7.932748645544052124e-02 3.447578474879264832e-02
7.863836735486984253e-02 -2.583316341042518616e-02 3.018879592418670654e-01 3.094563782215118408e-01 2.678378820419311523e-01 -4.025923311710357666e-01 -4.708603024482727051e-01 5.922178626060485840e-01
-3.091967105865478516e-01 -6.440601944923400879e-01 3.577179089188575745e-02 3.734199106693267822e-01 -9.750066697597503662e-02 2.827872037887573242e-01 -4.888551235198974609e-01 1.428551971912384033e-01
-2.939369380474090576e-01 -3.049457669258117676e-01 -7.342032343149185181e-02 4.164831638336181641e-01 -2.189805507659912109e-01 -3.928172588348388672e-02 8.578091114759445190e-02 7.647918462753295898e-01
-2.208949881605803967e-04 -9.351685643196105957e-01 -1.127278804779052734e-01 -1.962065696716308594e-01 -1.414073109626770020e-01 -2.265333235263824463e-01 -2.842187508940696716e-02 -4.619628190994262695e-02
-8.616831153631210327e-02 -1.062849611043930054e-01 2.472561411559581757e-02 1.522687971591949463e-01 -6.835993528366088867e-01 -8.750847727060317993e-02 -5.317495465278625488e-01 4.469429552555084229e-01
-1.812778115272521973e-01 -3.282625377178192139e-01 5.606148391962051392e-02 3.896524012088775635e-01 -3.549658358097076416e-01 3.083719611167907715e-01 -4.737775325775146484e-01 5.087739825248718262e-01
1.783414334058761597e-01 -3.006075620651245117e-01 8.211857676506042480e-01 8.849958330392837524e-02 -3.861074745655059814e-01 -1.568738929927349091e-02 9.441123157739639282e-02 1.934238523244857788e-01
-3.639567792415618896e-01 -3.641730248928070068e-01 -1.653262227773666382e-01 4.148445129394531250e-01 -2.842946350574493408e-01 -3.972198367118835449e-01 -4.022767841815948486e-01 3.674931824207305908e-01
-5.892144441604614258e-01 -6.750731170177459717e-02 2.530864477157592773e-01 3.907350823283195496e-02 -3.297385573387145996e-01 -5.823270231485366821e-02 -2.073496133089065552e-01 6.538939476013183594e-01
-1.473354995250701904e-01 -3.042236268520355225e-01 -2.446919381618499756e-01 2.233757674694061279e-01 -6.668009608983993530e-02 -1.811463832855224609e-01 -3.082616329193115234e-01 8.022990822792053223e-01
-2.124042809009552002e-01 -3.476760685443878174e-01 -1.030482202768325806e-01 4.603266417980194092e-01 -3.599832653999328613e-01 1.149694919586181641e-01 -7.464606314897537231e-02 6.805205941200256348e-01
-3.981579542160034180e-01 -2.903530001640319824e-01 -1.580833345651626587e-01 -3.688681870698928833e-02 -8.189650624990463257e-02 -9.452731907367706299e-02 -2.461517900228500366e-01 8.090619444847106934e-01
-3.649902343750000000e-01 1.970528997480869293e-02 2.939818501472473145e-01 6.689471751451492310e-02 -1.274371892213821411e-01 -1.859602928161621094e-01 -5.589507818222045898e-01 6.420639157295227051e-01
3.331502079963684082e-01 -3.748539686203002930e-01 1.922407001256942749e-01 -5.507787466049194336e-01 -3.830864429473876953e-01 -5.498399585485458374e-02 -3.394233882427215576e-01 3.784111440181732178e-01
4.671298712491989136e-02 -5.783024430274963379e-01 5.674075335264205933e-02 1.728159748017787933e-02 6.382808089256286621e-01 -2.433451712131500244e-01 1.173571450635790825e-03 4.395969510078430176e-01
1.738983020186424255e-02 -1.400941908359527588e-01 2.001574486494064331e-01 -1.323923170566558838e-01 2.333015948534011841e-01 -2.181625515222549438e-01 2.151814848184585571e-01 8.798595070838928223e-01
2.634670138359069824e-01 -4.915010333061218262e-01 -1.188091710209846497e-01 2.971886992454528809e-01 4.962588250637054443e-01 -3.207717239856719971e-01 -1.174537986516952515e-01 4.728764593601226807e-01
2.575194835662841797e-01 -5.405774712562561035e-01 5.531576871871948242e-01 -4.061619043350219727e-01 1.870999671518802643e-02 2.331084161996841431e-01 -1.763079166412353516e-01 2.910924851894378662e-01
-3.282933533191680908e-01 -5.680169463157653809e-01 2.577966749668121338e-01 4.626338183879852295e-01 1.365216076374053955e-01 2.883485853672027588e-01 -2.737088203430175781e-01 3.352485597133636475e-01
2.488947212696075439e-01 -7.919555902481079102e-01 8.136384189128875732e-02 1.029934585094451904e-01 -3.975768983364105225e-01 -3.484314084053039551e-01 1.189763471484184265e-01 -1.738881925120949745e-03
-1.357054710388183594e-01 -1.622033417224884033e-01 1.185476779937744141e-01 5.535170435905456543e-01 -3.653743565082550049e-01 -1.029312536120414734e-01 -4.751695990562438965e-01 5.147427320480346680e-01
-5.576270818710327148e-01 -3.386740088462829590e-01 2.811092138290405273e-02 4.030438065528869629e-01 2.415770478546619415e-02 -3.563549518585205078e-01 -3.007651865482330322e-01 4.394148290157318115e-01
2.223100960254669189e-01 -6.047744154930114746e-01 1.584854573011398315e-01 7.176375389099121094e-01 1.860216632485389709e-02 -9.950744360685348511e-02 -1.533788442611694336e-01 1.045559570193290710e-01
2.693867981433868408e-01 -5.035552978515625000e-01 1.595463231205940247e-02 6.034646630287170410e-01 -2.449168860912322998e-01 -4.443596601486206055e-01 -2.044208645820617676e-01 1.010500565171241760e-01
-2.706090733408927917e-02 -4.031950831413269043e-01 7.364507317543029785e-01 3.865631222724914551e-01 3.332661837339401245e-02 -3.418868482112884521e-01 1.471694856882095337e-01 7.248945534229278564e-02
-1.487448159605264664e-02 -6.764761209487915039e-01 4.615635871887207031e-01 -4.693915545940399170e-01 -3.154668807983398438e-01 -2.632852271199226379e-02 -8.870670199394226074e-02 -2.661488577723503113e-02
-2.524690628051757812e-01 -1.379091292619705200e-01 -1.356619298458099365e-01 8.625303208827972412e-02 -3.249627649784088135e-01 -1.861323118209838867e-01 -5.111674070358276367e-01 6.998990178108215332e-01
-1.815260574221611023e-02 -4.679339826107025146e-01 1.175027862191200256e-01 4.074612557888031006e-01 3.594183921813964844e-02 1.250370591878890991e-01 3.751688599586486816e-01 6.657319068908691406e-01
-6.560846418142318726e-02 -2.401257604360580444e-01 -8.354792743921279907e-02 3.352787792682647705e-01 -6.597184538841247559e-01 -3.043309785425662994e-02 -4.241093099117279053e-01 4.501328468322753906e-01
5.181038379669189453e-02 -8.397638201713562012e-01 2.997654080390930176e-01 3.624177277088165283e-01 7.993430644273757935e-02 -1.639146208763122559e-01 -1.422224640846252441e-01 -1.319915354251861572e-01
-3.726060688495635986e-01 -5.827959775924682617e-01 2.971100509166717529e-01 4.750692248344421387e-01 3.782232105731964111e-02 1.772762537002563477e-01 2.596679031848907471e-01 3.275115787982940674e-01
-3.011472225189208984e-01 -2.977714240550994873e-01 -1.133855134248733521e-01 2.161507904529571533e-01 -2.488193958997726440e-01 1.481813192367553711e-01 -4.064736664295196533e-01 7.155245542526245117e-01
-9.594573080539703369e-02 -3.623796999454498291e-01 6.731275320053100586e-01 3.460990488529205322e-01 7.174134254455566406e-03 -3.607965111732482910e-01 3.001642227172851562e-01 2.574215233325958252e-01
-3.409011662006378174e-02 -3.128430992364883423e-02 2.997991740703582764e-01 1.554434597492218018e-01 7.764384150505065918e-02 -4.693752825260162354e-01 -6.203973293304443359e-01 5.220944285392761230e-01
-3.289481103420257568e-01 -5.162701606750488281e-01 -1.082219928503036499e-01 5.141361355781555176e-01 -1.407786607742309570e-01 -2.016070634126663208e-01 -4.539881944656372070e-01 2.874737679958343506e-01
-1.357524842023849487e-01 -5.379942655563354492e-01 3.914376199245452881e-01 -4.031241536140441895e-01 -2.707243561744689941e-01 -5.402055978775024414e-01 5.142719671130180359e-02 9.296470135450363159e-02
-6.295876950025558472e-02 -6.207557320594787598e-01 -8.676246553659439087e-02 9.329392015933990479e-02 -6.627543568611145020e-01 -3.858917057514190674e-01 -7.359869033098220825e-02 2.990639396011829376e-02
-4.022985398769378662e-01 -3.103227317333221436e-01 5.514174103736877441e-01 2.362143546342849731e-01 3.392923772335052490e-01 -1.594975590705871582e-01 -4.498116075992584229e-01 1.977573931217193604e-01
-4.254018962383270264e-01 -4.815709590911865234e-01 4.242144823074340820e-01 5.413274168968200684e-01 -2.395565509796142578e-01 1.142956465482711792e-01 -1.855022311210632324e-01 9.626772254705429077e-02
-6.001356616616249084e-02 -3.908824622631072998e-01 -3.589979410171508789e-01 1.998121291399002075e-01 -4.207684397697448730e-01 -1.559714674949645996e-01 -3.973051905632019043e-01 5.617653131484985352e-01
-1.152032837271690369e-01 -5.489908456802368164e-01 1.001220270991325378e-01 -5.453801900148391724e-02 6.097746491432189941e-01 8.154207840561866760e-03 -4.533834755420684814e-01 3.080429434776306152e-01
-3.553476035594940186e-01 -2.524982690811157227e-01 3.932163119316101074e-01 5.717970728874206543e-01 -5.448439344763755798e-02 -1.813871711492538452e-01 2.206089943647384644e-01 4.938254952430725098e-01
-2.114947289228439331e-01 -8.018661737442016602e-01 3.043856285512447357e-02 2.386990189552307129e-01 1.168879587203264236e-02 1.544233858585357666e-01 -4.589655697345733643e-01 -1.405152231454849243e-01
-2.779012322425842285e-01 -7.711507678031921387e-01 1.910441815853118896e-01 -3.634971380233764648e-01 -3.268930017948150635e-01 -1.564182639122009277e-01 -4.196177795529365540e-02 -1.624279618263244629e-01
-4.200990200042724609e-01 -5.958422422409057617e-01 -2.341260612010955811e-01 1.880980730056762695e-01 -4.530043527483940125e-02 -1.737735420465469360e-01 -5.752567052841186523e-01 1.229768767952919006e-01
4.981772303581237793e-01 -4.160802364349365234e-01 2.983467578887939453e-01 2.863043546676635742e-01 -5.361088514328002930e-01 -3.296361863613128662e-01 -7.465434819459915161e-02 7.790828496217727661e-02
-4.234384000301361084e-01 -6.637846231460571289e-01 4.106385111808776855e-01 3.604556918144226074e-01 -2.215208485722541809e-02 2.767975330352783203e-01 -6.379158049821853638e-02 -1.899480074644088745e-02
-1.032028570771217346e-01 -9.895602613687515259e-02 -3.782036714255809784e-03 1.360356956720352173e-01 -5.029186010360717773e-01 -1.373676657676696777e-01 -6.570023894309997559e-01 5.075311064720153809e-01
-3.061158955097198486e-01 -2.891252636909484863e-01 -2.906465232372283936e-01 -1.637217774987220764e-02 -3.054379820823669434e-01 -4.569318592548370361e-01 -9.266614913940429688e-02 6.536742448806762695e-01
5.344983562827110291e-02 -3.104994297027587891e-01 4.946577847003936768e-01 1.648935377597808838e-01 5.847165733575820923e-02 -7.739138603210449219e-02 4.494296312332153320e-01 6.461127996444702148e-01
-6.155576556921005249e-02 -3.418911695480346680e-01 4.737292230129241943e-01 -5.168564319610595703e-01 -1.790222525596618652e-01 -2.722299396991729736e-01 2.028703987598419189e-01 4.903538823127746582e-01
2.771911919116973877e-01 -2.361903637647628784e-01 4.345041811466217041e-01 5.098364949226379395e-01 1.621353775262832642e-01 -3.650403916835784912e-01 1.904115825891494751e-01 4.720731973648071289e-01
1.419503092765808105e-01 -5.615437030792236328e-02 5.444742441177368164e-01 2.384293377399444580e-01 1.140502914786338806e-01 -4.172589778900146484e-01 -2.442530691623687744e-01 6.136969923973083496e-01
-1.158920973539352417e-01 -6.848132610321044922e-01 2.884047627449035645e-01 -3.361903727054595947e-01 -2.112687081098556519e-01 -5.038688778877258301e-01 1.469353437423706055e-01 3.591934219002723694e-02
-5.679795145988464355e-01 -3.909562528133392334e-01 5.528507232666015625e-01 1.908111572265625000e-01 -1.469099223613739014e-01 2.650732696056365967e-01 2.026823759078979492e-01 2.226507663726806641e-01
-3.197344541549682617e-01 -2.519151270389556885e-01 -8.275268971920013428e-02 4.650290124118328094e-03 -4.802549183368682861e-01 -2.299516499042510986e-01 -7.081971168518066406e-01 2.058475911617279053e-01
2.196118682622909546e-01 -2.821208238601684570e-01 -1.656075865030288696e-01 8.971356600522994995e-02 -4.892614781856536865e-01 -3.129654228687286377e-01 9.959655813872814178e-03 7.065981030464172363e-01
8.858457207679748535e-02 -1.274739801883697510e-01 1.441086828708648682e-01 3.410466909408569336e-01 2.869546413421630859e-01 -3.877113461494445801e-01 -5.204837322235107422e-01 5.790135264396667480e-01
1.742892861366271973e-01 -3.656357824802398682e-01 6.721432805061340332e-01 -4.293741881847381592e-01 5.451749265193939209e-02 -2.179714143276214600e-01 -1.895406655967235565e-02 3.859430551528930664e-01
1.228569447994232178e-02 -3.336912393569946289e-01 -2.623375952243804932e-01 8.799178898334503174e-02 -4.204095602035522461e-01 -3.887108564376831055e-01 1.495164185762405396e-01 6.795147061347961426e-01
-1.620454639196395874e-01 -4.343600571155548096e-01 -3.248995542526245117e-01 1.416853666305541992e-01 -1.816446185111999512e-01 -6.289600860327482224e-03 -5.589765906333923340e-01 5.603116154670715332e-01
-1.835977882146835327e-01 -2.417534142732620239e-01 1.666223853826522827e-01 1.518606692552566528e-01 -3.801748156547546387e-01 -6.021491289138793945e-01 3.520988523960113525e-01 4.753234982490539551e-01
1.302460879087448120e-01 -8.684255480766296387e-01 3.047542460262775421e-02 -2.743889689445495605e-01 1.753969192504882812e-01 1.787702888250350952e-01 -2.852070927619934082e-01 9.267690032720565796e-02
-2.757333517074584961e-01 -5.073739290237426758e-01 3.804965913295745850e-01 4.610131084918975830e-01 2.047761529684066772e-02 -2.318282984197139740e-02 -5.547314286231994629e-01 -2.341500297188758850e-02
3.167064785957336426e-01 -4.531843364238739014e-01 5.681654214859008789e-01 -4.247827231884002686e-01 -2.727881073951721191e-02 1.619549542665481567e-01 -1.921140253543853760e-01 3.566333949565887451e-01
-1.963594108819961548e-01 -8.206848502159118652e-01 3.245243430137634277e-01 1.213148385286331177e-01 2.294106781482696533e-01 -6.363002955913543701e-02 -2.156516909599304199e-01 -2.543666064739227295e-01
-2.441423386335372925e-01 -1.998957991600036621e-01 -1.748027093708515167e-02 1.144202649593353271e-01 -1.881445646286010742e-01 -7.742679864168167114e-02 -5.231673717498779297e-01 7.562679648399353027e-01
4.612339287996292114e-02 -2.587914466857910156e-02 1.233983933925628662e-01 -2.414654940366744995e-01 1.390104889869689941e-01 -3.250508904457092285e-01 6.483387667685747147e-03 8.936700224876403809e-01
3.981686830520629883e-01 -5.596467852592468262e-01 1.064308956265449524e-01 4.563533663749694824e-01 -2.319523096084594727e-01 7.931577041745185852e-03 -4.971692264080047607e-01 -8.734544366598129272e-02
4.067149460315704346e-01 -4.995534420013427734e-01 3.952457308769226074e-01 3.409954905509948730e-01 -4.840970933437347412e-01 -2.776708602905273438e-01 -2.993967011570930481e-02 -1.358320750296115875e-02
-1.583903878927230835e-01 -3.548424839973449707e-01 3.004151284694671631e-01 6.651906371116638184e-01 -4.386005699634552002e-01 -2.686569392681121826e-01 -2.225573956966400146e-01 4.682612791657447815e-02
2.127242535352706909e-01 -3.782345950603485107e-01 2.466574460268020630e-01 -6.352533102035522461e-01 -2.142736166715621948e-01 3.125084564089775085e-02 -3.169341683387756348e-01 4.471723735332489014e-01
1.548498868942260742e-01 -9.114412665367126465e-01 -2.477809973061084747e-02 -2.407148778438568115e-01 -2.810098463669419289e-03 -2.597172856330871582e-01 -1.386419683694839478e-01 -7.509377785027027130e-03
-1.626309901475906372e-01 -4.052070379257202148e-01 1.829132586717605591e-01 3.299075365066528320e-01 2.448137253522872925e-01 4.551272094249725342e-02 3.039150238037109375e-01 7.160255908966064453e-01
1.581070870161056519e-01 -6.642949581146240234e-01 -2.986383140087127686e-01 2.081973552703857422e-01 3.345802128314971924e-01 -2.721570134162902832e-01 -2.109557837247848511e-01 4.131194949150085449e-01
1.795194298028945923e-02 -5.493937134742736816e-01 3.912142813205718994e-01 6.909406781196594238e-01 -1.982519328594207764e-01 5.320715159177780151e-02 -1.589376330375671387e-01 7.251785718835890293e-04
1.000607684254646301e-01 -1.858497709035873413e-01 8.041451573371887207e-01 4.146346449851989746e-01 -3.055640459060668945e-01 -1.657222509384155273e-01 -6.190570071339607239e-02 1.105031371116638184e-01
-1.037609204649925232e-01 -3.523544073104858398e-01 6.299093961715698242e-01 1.875123381614685059e-01 -1.130220592021942139e-01 -9.409484453499317169e-03 4.473274648189544678e-01 4.692214429378509521e-01
-3.677442669868469238e-01 -4.187225997447967529e-01 6.488813757896423340e-01 -1.185502856969833374e-01 -4.213871657848358154e-01 5.670551210641860962e-02 2.342280447483062744e-01 1.367071419954299927e-01
-2.976877689361572266e-01 -2.373575568199157715e-01 9.456522762775421143e-02 1.725649684667587280e-01 -3.187126517295837402e-01 1.772538274526596069e-01 -5.647308230400085449e-01 6.036593914031982422e-01
-6.788663566112518311e-02 -4.389314055442810059e-01 3.049566745758056641e-01 -3.975585401058197021e-01 -2.199814170598983765e-01 -6.723770499229431152e-01 1.351646799594163895e-02 2.258625626564025879e-01
5.315514206886291504e-01 -4.673537313938140869e-01 5.122814178466796875e-01 2.098291516304016113e-01 -3.761866688728332520e-01 -1.833067983388900757e-01 2.664898708462715149e-02 1.294026225805282593e-01
3.293439447879791260e-01 -8.923603296279907227e-01 9.351441264152526855e-02 2.232338041067123413e-01 1.739593893289566040e-01 -7.580626755952835083e-02 -2.179052121937274933e-02 1.281181816011667252e-02
3.835972249507904053e-01 -3.233863115310668945e-01 5.610634684562683105e-01 3.562017679214477539e-01 -5.372902154922485352e-01 -7.006555050611495972e-02 -6.486102938652038574e-02 9.383792430162429810e-02
1.483383476734161377e-01 -2.820227146148681641e-01 7.521208524703979492e-01 -3.397846519947052002e-01 1.868349015712738037e-01 -2.691926062107086182e-01 -1.033563837409019470e-01 3.150635659694671631e-01
-3.596978783607482910e-01 -2.623724341392517090e-01 3.174131512641906738e-01 3.210715055465698242e-01 3.080445230007171631e-01 -2.201277166604995728e-01 -5.003437399864196777e-01 4.519388675689697266e-01
-1.907580345869064331e-02 -4.617658853530883789e-01 -2.590473592281341553e-01 2.771476805210113525e-01 -2.998912036418914795e-01 -1.014518216252326965e-01 -6.470838785171508789e-01 3.514928221702575684e-01
-6.975468248128890991e-02 -5.523540377616882324e-01 -6.780086457729339600e-02 -1.035161595791578293e-02 -5.499603748321533203e-01 1.697165518999099731e-02 2.827388942241668701e-01 5.501358509063720703e-01
3.213718831539154053e-01 -6.063124537467956543e-01 3.000688850879669189e-01 -3.830763697624206543e-01 3.710154891014099121e-01 -1.002425849437713623e-01 -1.711629480123519897e-01 3.395860791206359863e-01
-4.169365763664245605e-01 -4.976401925086975098e-01 6.775985956192016602e-01 -1.888610273599624634e-01 -2.713407278060913086e-01 3.072261996567249298e-02 -7.351177930831909180e-02 -6.112393364310264587e-02
6.980381160974502563e-02 -2.371274493634700775e-02 4.254319965839385986e-01 3.474562466144561768e-01 2.156382352113723755e-01 -4.089633226394653320e-01 -4.725151956081390381e-01 5.057918429374694824e-01
-2.922225594520568848e-01 -5.524065494537353516e-01 -3.638316988945007324e-01 2.205851115286350250e-02 -2.464976459741592407e-01 -2.035524547100067139e-01 -4.853327274322509766e-01 3.726263642311096191e-01
2.110127508640289307e-01 -8.505134582519531250e-01 -6.245286203920841217e-04 -2.253734320402145386e-01 2.441159337759017944e-01 6.948647648096084595e-02 -3.358000218868255615e-01 6.422051787376403809e-02
-4.156708717346191406e-01 -7.208600640296936035e-01 3.706722520291805267e-03 3.398765623569488525e-01 1.152489185333251953e-01 -1.414351463317871094e-01 -3.984367549419403076e-01 -3.241566708311438560e-03
8.006193488836288452e-02 -2.413262426853179932e-01 5.378694534301757812e-01 -4.432531893253326416e-01 -1.389683336019515991e-01 -1.606418192386627197e-01 1.691077649593353271e-01 6.130736470222473145e-01
-8.738128840923309326e-02 -3.369583487510681152e-01 -1.370392292737960815e-01 9.030016511678695679e-02 -1.538476943969726562e-01 -4.460740089416503906e-01 2.235248833894729614e-01 7.611013650894165039e-01
-2.143699973821640015e-01 -2.257851958274841309e-01 -3.602921962738037109e-02 3.297924697399139404e-01 -4.845668971538543701e-01 -1.822180114686489105e-02 -5.095600485801696777e-01 5.460922122001647949e-01
-3.920581191778182983e-03 -4.052582979202270508e-01 2.391692996025085449e-01 3.669023513793945312e-01 -3.562154173851013184e-01 5.737149715423583984e-01 3.901784121990203857e-02 4.317064285278320312e-01
-1.846421658992767334e-01 -2.234577834606170654e-01 7.142239809036254883e-02 -1.510601937770843506e-01 3.314461112022399902e-01 -1.229874044656753540e-01 -1.429177969694137573e-01 8.617689609527587891e-01
2.250447869300842285e-01 -5.488905906677246094e-01 -4.045320153236389160e-01 2.489809244871139526e-01 -1.608811020851135254e-01 -2.911652028560638428e-01 -4.169518947601318359e-01 3.713857829570770264e-01
-3.693606257438659668e-01 -3.672850728034973145e-01 5.726542323827743530e-02 5.406552553176879883e-01 -3.335675224661827087e-02 -1.758091449737548828e-01 -3.950502276420593262e-01 4.949753880500793457e-01
2.037319242954254150e-01 -6.226433515548706055e-01 1.933367848396301270e-01 6.075007915496826172e-01 -2.538809776306152344e-01 -1.932428479194641113e-01 -2.112038731575012207e-01 1.340402662754058838e-01
4.647758007049560547e-01 -2.982221841812133789e-01 5.490263104438781738e-01 3.070811331272125244e-01 -5.220099091529846191e-01 -4.076103121042251587e-02 -7.438102364540100098e-02 1.401060819625854492e-01
1.375085711479187012e-01 -1.667124181985855103e-01 -7.577013969421386719e-02 9.444527328014373779e-02 -4.810917079448699951e-01 -5.167539790272712708e-02 -6.161723732948303223e-01 5.699554681777954102e-01
-2.115035802125930786e-01 -1.807026192545890808e-02 6.200963854789733887e-01 4.589776694774627686e-01 -9.892179071903228760e-02 -4.510847926139831543e-01 5.860717594623565674e-02 3.782351613044738770e-01
-2.026771456003189087e-01 -4.605324566364288330e-01 -3.350733816623687744e-01 8.466798812150955200e-02 1.517580356448888779e-02 -2.216367721557617188e-01 -2.101761102676391602e-01 7.306585311889648438e-01
3.427775800228118896e-01 -7.248967289924621582e-01 1.201018318533897400e-01 4.606723487377166748e-01 -2.104814350605010986e-01 -6.657014787197113037e-02 -2.835187613964080811e-01 -3.560850769281387329e-02
-1.420863121747970581e-01 -3.341216966509819031e-02 -1.149517968297004700e-01 8.434008806943893433e-02 -3.176883757114410400e-01 -3.683479428291320801e-01 -3.304256796836853027e-01 7.826752662658691406e-01
7.622600346803665161e-02 -3.473258912563323975e-01 3.892965912818908691e-01 6.334138512611389160e-01 1.659176796674728394e-01 -1.747561097145080566e-01 2.332898080348968506e-01 4.563954770565032959e-01
-2.230487167835235596e-01 -1.830765157938003540e-01 6.614854931831359863e-02 2.746759951114654541e-01 -2.349917590618133545e-01 -9.268102794885635376e-02 -1.298611313104629517e-01 8.696175813674926758e-01
3.727678656578063965e-01 -3.599640130996704102e-01 -1.088905259966850281e-01 -6.446646153926849365e-02 -3.357116580009460449e-01 -1.172671988606452942e-01 1.202991977334022522e-01 7.579783797264099121e-01
-1.145081073045730591e-01 -2.954240143299102783e-01 4.347262084484100342e-01 1.633078008890151978e-01 -4.028234779834747314e-01 6.055387854576110840e-01 -2.057379484176635742e-01 3.356846570968627930e-01
3.901955485343933105e-01 -5.531261563301086426e-01 2.671541273593902588e-01 4.350809752941131592e-01 -5.142951607704162598e-01 -9.364077448844909668e-02 1.652866229414939880e-02 8.712457865476608276e-02
-2.160033211112022400e-02 -2.106284946203231812e-01 -2.038607299327850342e-01 2.741103768348693848e-01 -4.274960458278656006e-01 -3.243824243545532227e-01 -1.097665429115295410e-01 7.337901592254638672e-01
1.448960304260253906e-01 -1.604919880628585815e-01 2.163014411926269531e-01 9.985822439193725586e-02 -1.945091784000396729e-01 -3.245494961738586426e-01 -3.954105973243713379e-01 7.726406455039978027e-01
-2.802624702453613281e-01 -2.307825684547424316e-01 4.763404726982116699e-01 4.372473955154418945e-01 1.586345285177230835e-01 -1.286038458347320557e-01 2.153842449188232422e-01 6.016748547554016113e-01
4.143627583980560303e-01 -6.679208278656005859e-01 -2.703382670879364014e-01 2.699989974498748779e-01 1.127463672310113907e-02 -2.580302059650421143e-01 -3.737775385379791260e-01 1.725882291793823242e-01
2.297976166009902954e-01 -5.688124895095825195e-01 -7.090775668621063232e-02 -6.063054203987121582e-01 -2.292098999023437500e-01 -2.072696834802627563e-01 -1.594484597444534302e-01 3.606794178485870361e-01
-2.549182474613189697e-01 -4.258074760437011719e-01 3.000087141990661621e-01 2.127591073513031006e-01 3.848256915807723999e-02 5.545922517776489258e-01 7.579996436834335327e-02 5.510298609733581543e-01
-2.224002182483673096e-01 -1.602781862020492554e-01 4.047997593879699707e-01 4.071250855922698975e-01 1.066431030631065369e-01 -6.109506487846374512e-01 -1.148576661944389343e-01 4.443078935146331787e-01
8.440697938203811646e-02 -4.583728611469268799e-01 6.555592417716979980e-01 5.698354914784431458e-02 -1.070062443614006042e-01 -5.690897703170776367e-01 1.166392192244529724e-01 2.909268997609615326e-02
-5.663355067372322083e-02 -4.923478960990905762e-01 -5.431843176484107971e-02 6.282471418380737305e-01 -3.378528729081153870e-02 -4.382219910621643066e-01 1.372519582509994507e-01 3.804250657558441162e-01
2.760708928108215332e-01 -3.390180170536041260e-01 -2.171811610460281372e-01 3.077270388603210449e-01 -5.412880778312683105e-01 -3.832525014877319336e-01 -8.982226252555847168e-02 4.680222272872924805e-01
-1.095544174313545227e-01 -4.871346950531005859e-01 -1.174257695674896240e-01 -4.967649653553962708e-02 -2.317621558904647827e-01 -3.610319793224334717e-01 3.584039211273193359e-01 6.495614051818847656e-01
-1.934263110160827637e-01 -8.157441020011901855e-01 4.123385529965162277e-03 -3.280614018440246582e-01 -3.699321150779724121e-01 -2.554715983569622040e-02 -1.938792914152145386e-01 -1.200622692704200745e-01
1.593049913644790649e-01 -4.150261878967285156e-01 5.753020048141479492e-01 -5.189602375030517578e-01 -3.214040026068687439e-02 -1.999561041593551636e-01 -4.584372043609619141e-02 3.987050950527191162e-01
1.839095652103424072e-01 -2.046842873096466064e-01 4.838511347770690918e-01 -4.482442140579223633e-01 1.392460316419601440e-01 -4.735665917396545410e-01 -2.492842525243759155e-01 4.283099174499511719e-01
1.086486652493476868e-01 -4.818282127380371094e-01 -9.223481267690658569e-02 4.686058759689331055e-01 -3.467094600200653076e-01 -2.077149301767349243e-01 -1.802956461906433105e-01 5.762628912925720215e-01
-1.963586658239364624e-01 -5.912378430366516113e-01 -3.453515470027923584e-01 3.140658736228942871e-01 -1.691297739744186401e-01 -6.046101823449134827e-02 -2.388110011816024780e-01 5.519827008247375488e-01
-2.942662537097930908e-01 -6.089570522308349609e-01 2.279416173696517944e-01 5.295076370239257812e-01 5.078148841857910156e-02 1.652762852609157562e-02 -4.524802863597869873e-01 5.150306597352027893e-02
-4.545606374740600586e-01 -7.708536386489868164e-01 1.042019203305244446e-01 3.349215686321258545e-01 -1.772917062044143677e-01 4.131529480218887329e-02 -2.032125890254974365e-01 4.115841910243034363e-02
3.958889469504356384e-02 -4.759848713874816895e-01 -2.257916033267974854e-01 -7.558716088533401489e-02 -2.613115310668945312e-01 -4.309545755386352539e-01 2.969429194927215576e-01 6.107332706451416016e-01
-1.386920213699340820e-01 -6.980037093162536621e-01 -2.132793813943862915e-01 1.875024884939193726e-01 -5.214045643806457520e-01 3.375698626041412354e-02 1.649455875158309937e-01 3.357094526290893555e-01
-2.838274240493774414e-01 -5.136252045631408691e-01 -3.776453137397766113e-01 1.978341341018676758e-01 -3.989593684673309326e-01 -3.354875743389129639e-01 -2.109348028898239136e-01 3.970679640769958496e-01
-2.816529273986816406e-01 -2.341955006122589111e-01 6.479892134666442871e-01 5.003092885017395020e-01 -1.748090386390686035e-01 -3.527742922306060791e-01 -1.863727867603302002e-01 7.669468969106674194e-02
5.055292248725891113e-01 -4.637974798679351807e-01 3.565235435962677002e-01 3.251913189888000488e-01 -3.986798822879791260e-01 -3.332729339599609375e-01 5.448643490672111511e-02 1.532590836286544800e-01
-1.015575155615806580e-01 -6.682684421539306641e-01 5.899775028228759766e-02 2.743966877460479736e-01 -5.720248818397521973e-01 -3.073899149894714355e-01 1.891679763793945312e-01 8.272622525691986084e-02
-7.104390859603881836e-02 -2.647975385189056396e-01 -2.782073915004730225e-01 2.817010581493377686e-01 -3.820807337760925293e-01 -2.045700997114181519e-01 -1.966926902532577515e-01 7.359058856964111328e-01
1.669240146875381470e-01 -6.872745752334594727e-01 -2.846923172473907471e-01 2.369957566261291504e-01 -2.636501789093017578e-01 -1.046199500560760498e-01 1.528751105070114136e-01 5.086706876754760742e-01
-1.603246033191680908e-01 -4.595874547958374023e-01 4.602909684181213379e-01 4.075711667537689209e-01 1.700120419263839722e-01 -3.819481432437896729e-01 -4.578420519828796387e-01 -2.618069760501384735e-02
-5.369971320033073425e-02 -3.504243865609169006e-02 2.901497855782508850e-02 1.964342147111892700e-01 -4.182047843933105469e-01 -2.236621081829071045e-01 -3.260149657726287842e-01 7.907302975654602051e-01
3.160907328128814697e-01 -4.623497724533081055e-01 4.117786288261413574e-01 -4.314703047275543213e-01 4.866527765989303589e-02 2.731475532054901123e-01 -2.732885777950286865e-01 4.229970872402191162e-01
5.195721387863159180e-01 -3.536072075366973877e-01 5.493441820144653320e-01 4.059328734874725342e-01 -3.187046349048614502e-01 9.522961452603340149e-03 -1.868726909160614014e-01 4.314622282981872559e-02
2.815558314323425293e-01 -5.035678744316101074e-01 -2.510897517204284668e-01 -4.678134620189666748e-02 -1.445720344781875610e-01 -1.253103613853454590e-01 1.420589745976030827e-03 7.518679499626159668e-01
-3.088065981864929199e-01 -5.899620056152343750e-01 6.425468623638153076e-02 1.963392496109008789e-01 1.421335786581039429e-01 -5.743730440735816956e-02 -6.653216481208801270e-01 2.185217142105102539e-01
2.964337766170501709e-01 -3.030804991722106934e-01 8.364714384078979492e-01 7.120275497436523438e-02 -2.448402047157287598e-01 1.058708950877189636e-01 2.166392281651496887e-03 2.106059640645980835e-01
-2.905075550079345703e-01 -7.098582386970520020e-01 -1.886702515184879303e-02 1.621570587158203125e-01 -4.806774854660034180e-01 -1.828088015317916870e-01 3.000870347023010254e-01 1.747391223907470703e-01
-4.144313037395477295e-01 -8.115006238222122192e-02 1.532753556966781616e-01 2.013929486274719238e-01 -2.103839814662933350e-01 -1.030396968126296997e-01 -5.081905126571655273e-01 6.666879057884216309e-01
1.880713999271392822e-01 -6.148023009300231934e-01 2.460372000932693481e-01 -4.158498942852020264e-01 3.430297076702117920e-01 9.339734911918640137e-02 -4.169471859931945801e-01 2.300965040922164917e-01
1.752653867006301880e-01 -6.634821295738220215e-01 2.091534882783889771e-01 6.694790720939636230e-01 1.094784401357173920e-02 -1.632378846406936646e-01 -7.391501218080520630e-02 6.997305154800415039e-02
-2.754831910133361816e-01 -3.933739364147186279e-01 -2.790391147136688232e-01 -5.885450914502143860e-02 -2.144764512777328491e-01 -3.592950105667114258e-01 3.654584661126136780e-02 7.152695655822753906e-01
2.235251814126968384e-01 -1.918023675680160522e-01 5.314548611640930176e-01 2.713835239410400391e-01 2.739292383193969727e-01 -1.063864380121231079e-01 -6.142477393150329590e-01 3.057766854763031006e-01
-1.273712813854217529e-01 -8.189335465431213379e-02 7.965942025184631348e-01 -3.102114796638488770e-01 -2.278236001729965210e-01 -2.566177845001220703e-01 -6.540434062480926514e-02 3.524806797504425049e-01
2.792180478572845459e-01 -5.824034214019775391e-01 -1.105005666613578796e-01 3.946900069713592529e-01 4.436947703361511230e-01 -1.184338331222534180e-01 -2.690145373344421387e-01 3.627566695213317871e-01
-5.462222099304199219e-01 -5.001736283302307129e-01 1.854602843523025513e-01 4.900963306427001953e-01 -8.280487731099128723e-03 2.170027233660221100e-02 -3.294432163238525391e-01 2.603948414325714111e-01
-6.139312982559204102e-01 -3.213220536708831787e-01 3.747966839000582695e-03 2.321370840072631836e-01 -1.214954629540443420e-01 -4.016421735286712646e-01 -4.033159911632537842e-01 3.566475510597229004e-01
2.590195238590240479e-01 -4.718684852123260498e-01 -1.779150813817977905e-01 2.180161774158477783e-01 -5.072370767593383789e-01 -1.578500270843505859e-01 -2.628734707832336426e-01 5.289193987846374512e-01
3.728787004947662354e-01 -7.428780794143676758e-01 -1.869231760501861572e-01 -3.337443992495536804e-02 -2.432189695537090302e-02 -4.332361817359924316e-01 2.884548157453536987e-02 2.896935641765594482e-01
3.703727424144744873e-01 -1.639550924301147461e-01 3.765461742877960205e-01 4.778125882148742676e-01 1.980968117713928223e-01 -2.691115736961364746e-01 -4.982318580150604248e-01 3.255037367343902588e-01
-3.539320528507232666e-01 -6.361000537872314453e-01 -7.002784311771392822e-02 1.591490805149078369e-01 2.666597962379455566e-01 -9.399961680173873901e-02 3.551983535289764404e-01 4.834948182106018066e-01
-1.786158829927444458e-01 -6.989542245864868164e-01 3.277181386947631836e-01 -4.344153106212615967e-01 -4.179921746253967285e-01 6.520867347717285156e-02 -6.514062732458114624e-02 -1.518242713063955307e-02
3.114058077335357666e-02 -1.961659789085388184e-01 -1.474868953227996826e-01 1.257460713386535645e-01 -4.546478688716888428e-01 -1.401701420545578003e-01 3.253110125660896301e-02 8.340108990669250488e-01
7.249037921428680420e-02 -6.438313126564025879e-01 -3.748335838317871094e-01 1.727116405963897705e-01 -2.100944221019744873e-01 -9.214770048856735229e-02 8.384463377296924591e-03 5.976585149765014648e-01
2.549871616065502167e-02 -2.649548351764678955e-01 -4.932877048850059509e-02 3.688096702098846436e-01 -5.165504217147827148e-01 -1.003609597682952881e-01 -3.174683749675750732e-01 6.426600217819213867e-01
-2.098151743412017822e-01 -4.922832548618316650e-01 -1.987094134092330933e-01 -9.042173041962087154e-05 -2.057040929794311523e-01 -5.764860510826110840e-01 2.569183409214019775e-01 4.832101166248321533e-01
1.686672447249293327e-03 -3.101836144924163818e-01 4.864800572395324707e-01 4.559623822569847107e-02 4.856424331665039062e-01 -8.131175488233566284e-02 9.163393080234527588e-02 6.435717940330505371e-01
-5.895126238465309143e-02 -6.617704033851623535e-01 -3.423786461353302002e-01 3.015871345996856689e-01 -3.050501942634582520e-01 -4.023518264293670654e-01 -3.069079220294952393e-01 3.566046059131622314e-02
-3.403295576572418213e-01 -1.216856688261032104e-01 4.890110790729522705e-01 5.532002449035644531e-01 8.790478855371475220e-02 -2.156459540128707886e-01 -2.436533123254776001e-01 4.589211940765380859e-01
1.513876467943191528e-01 -1.613100171089172363e-01 6.342638731002807617e-01 -2.453747689723968506e-01 -3.649607300758361816e-02 -1.768798828125000000e-01 5.134940892457962036e-02 6.732802987098693848e-01
-3.028922379016876221e-01 -6.434075534343719482e-02 -1.007425189018249512e-01 3.079195879399776459e-02 -3.506094813346862793e-01 -4.541068673133850098e-01 -3.229610323905944824e-01 6.779200434684753418e-01
-2.472827583551406860e-02 -5.023378133773803711e-01 2.176839262247085571e-01 3.922460973262786865e-02 5.356712937355041504e-01 -3.603053689002990723e-01 -3.539707362651824951e-01 3.950460851192474365e-01
1.870715916156768799e-01 -2.437480092048645020e-01 1.654663830995559692e-01 1.720148697495460510e-02 -6.138075143098831177e-02 1.345803439617156982e-01 -8.477455377578735352e-01 3.706268966197967529e-01
-3.833212852478027344e-01 -4.644278287887573242e-01 1.121196001768112183e-01 1.389047354459762573e-01 4.871673136949539185e-02 -1.961877942085266113e-01 3.623383939266204834e-01 6.582965254783630371e-01
4.660363495349884033e-01 -4.244661927223205566e-01 5.675153136253356934e-01 3.967797458171844482e-01 -1.402868330478668213e-01 -2.415011376142501831e-01 -2.092131525278091431e-01 -3.684386983513832092e-02
2.522051930427551270e-01 -3.860042691230773926e-01 2.262010425329208374e-01 6.880504488945007324e-01 -1.938705444335937500e-01 -3.410916328430175781e-01 -1.683560758829116821e-01 2.837951779365539551e-01
-4.607667028903961182e-02 -6.546311378479003906e-01 3.740512728691101074e-01 5.634974241256713867e-01 -1.760255694389343262e-01 -2.746119499206542969e-01 -2.633045613765716553e-02 -6.929311901330947876e-02
3.215553462505340576e-01 -4.261718392372131348e-01 -1.783887296915054321e-01 2.836716771125793457e-01 2.712442874908447266e-01 -2.479897588491439819e-01 -1.727117598056793213e-01 6.616539359092712402e-01
-4.337347745895385742e-01 -5.244112610816955566e-01 1.248532831668853760e-01 1.289350688457489014e-01 -2.578544616699218750e-01 5.056495666503906250e-01 -1.923516541719436646e-01 3.814248442649841309e-01
4.581184685230255127e-02 -9.530786275863647461e-01 9.751912206411361694e-02 8.475804328918457031e-02 -9.168639034032821655e-02 2.478851526975631714e-01 -4.276632145047187805e-02 -3.414843976497650146e-02
3.109976053237915039e-01 -8.190109729766845703e-01 9.990034997463226318e-02 -1.329273730516433716e-01 2.496801167726516724e-01 3.315268084406852722e-02 -3.747348189353942871e-01 3.140516951680183411e-02
-4.609091579914093018e-02 -8.065239787101745605e-01 -5.315825343132019043e-02 -2.721902430057525635e-01 -3.613499402999877930e-01 -2.216377258300781250e-01 -2.668714225292205811e-01 -1.398711204528808594e-01
-3.462373316287994385e-01 -2.555139660835266113e-01 -9.893770515918731689e-02 5.693413317203521729e-02 -4.367126226425170898e-01 -5.209065973758697510e-02 -5.155870318412780762e-01 5.852698683738708496e-01
-4.162622988224029541e-01 -5.671221613883972168e-01 -3.107345104217529297e-01 7.550197094678878784e-02 -1.281691491603851318e-01 -2.126142978668212891e-01 -5.193375945091247559e-01 2.673910558223724365e-01
-1.728198677301406860e-01 -1.164844036102294922e-01 2.807747423648834229e-01 3.730852529406547546e-02 -3.008013963699340820e-01 1.695435494184494019e-02 -7.213183641433715820e-01 5.150427818298339844e-01
-3.618017733097076416e-01 -1.180244460701942444e-01 3.035799786448478699e-02 -1.350591927766799927e-01 -4.107649028301239014e-01 -3.698396086692810059e-01 -4.832397699356079102e-01 5.449561476707458496e-01
1.543270051479339600e-01 -6.611912846565246582e-01 5.700502991676330566e-01 1.539575904607772827e-01 -1.785858273506164551e-01 -3.931082785129547119e-01 2.392449043691158295e-02 -5.787700787186622620e-02
-5.367740243673324585e-02 -5.424814224243164062e-01 5.165598392486572266e-01 -5.217105746269226074e-01 -3.311288058757781982e-01 4.166401922702789307e-02 2.576030790805816650e-02 2.275321185588836670e-01
8.448369055986404419e-02 -8.736820220947265625e-01 1.789924353361129761e-01 1.589038372039794922e-01 1.252583712339401245e-01 9.402649104595184326e-02 3.052529096603393555e-01 2.335458844900131226e-01
5.823735147714614868e-02 -5.165501236915588379e-01 1.118285432457923889e-01 1.721187829971313477e-01 -7.524924278259277344e-01 -2.788240313529968262e-01 1.262867748737335205e-01 1.664862334728240967e-01
-4.753809869289398193e-01 -3.531093597412109375e-01 1.726733893156051636e-01 4.507487714290618896e-01 -4.643071591854095459e-01 -4.480966553092002869e-02 -4.055672287940979004e-01 1.851010918617248535e-01
-7.394298911094665527e-02 -9.649136662483215332e-01 1.493358314037322998e-01 2.213082648813724518e-02 9.910959750413894653e-03 7.964866608381271362e-02 -1.862784661352634430e-02 -1.841030120849609375e-01
-3.200380504131317139e-01 -4.714647233486175537e-01 4.693121910095214844e-01 3.998165726661682129e-01 9.554315358400344849e-02 -9.408582746982574463e-02 -5.264490842819213867e-01 7.752110715955495834e-03
-1.993343681097030640e-01 -6.919515728950500488e-01 1.800282001495361328e-01 -5.114869475364685059e-01 -3.461429178714752197e-01 -6.298102438449859619e-02 -1.640677079558372498e-02 2.517717182636260986e-01
4.168317317962646484e-01 -5.537602305412292480e-01 3.355116546154022217e-01 1.473686993122100830e-01 -5.353439450263977051e-01 -2.680561840534210205e-01 -1.583722680807113647e-01 -4.226412996649742126e-02
-5.006941035389900208e-02 -6.239738464355468750e-01 -4.239946901798248291e-01 -6.086356192827224731e-02 -7.769924402236938477e-02 1.080049872398376465e-01 -2.006600052118301392e-01 6.055634021759033203e-01
-2.001344710588455200e-01 1.014326065778732300e-01 5.842314362525939941e-01 7.677177339792251587e-02 1.376912444829940796e-01 -3.545049428939819336e-01 -4.046041667461395264e-01 5.423100590705871582e-01
-2.247467935085296631e-01 -7.812383770942687988e-01 -1.271432149223983288e-03 4.204097688198089600e-01 2.086385153234004974e-02 1.695904284715652466e-01 -3.581973612308502197e-01 7.005752623081207275e-02
-8.222022652626037598e-02 -1.467519253492355347e-01 1.053681001067161560e-01 -2.119089961051940918e-01 1.912346482276916504e-02 -4.588166475296020508e-01 2.466194033622741699e-01 8.024938106536865234e-01
-3.596229106187820435e-02 -4.796834290027618408e-01 3.296245634555816650e-01 6.787852048873901367e-01 9.841477870941162109e-02 -1.012363582849502563e-01 -3.609347045421600342e-01 2.213607728481292725e-01
3.031499125063419342e-02 -2.147457450628280640e-01 -9.604494273662567139e-02 2.652705609798431396e-01 -4.900921285152435303e-01 -2.270220071077346802e-01 -9.755657613277435303e-02 7.563897967338562012e-01
-2.352153360843658447e-01 -8.095546960830688477e-01 -1.568824648857116699e-01 2.073514759540557861e-01 -6.871435046195983887e-02 -1.150929629802703857e-01 -9.119088202714920044e-02 4.420456588268280029e-01
-2.126224189996719360e-01 -8.952496051788330078e-01 -4.275358468294143677e-02 2.659364938735961914e-01 -2.328400015830993652e-01 1.510311365127563477e-01 5.903892219066619873e-02 -1.610331982374191284e-02
-1.092373952269554138e-01 -3.825311958789825439e-01 5.480115413665771484e-01 5.475776791572570801e-01 1.718923896551132202e-01 -1.226211991161108017e-02 5.615647882223129272e-02 4.568676948547363281e-01
-6.822807192802429199e-01 -4.261700809001922607e-01 3.860396146774291992e-01 -1.542230546474456787e-01 1.242212206125259399e-01 -2.834241092205047607e-01 8.922102302312850952e-02 2.762977182865142822e-01
5.628639459609985352e-01 -5.457853674888610840e-01 -5.681828036904335022e-02 3.342294692993164062e-01 6.106292828917503357e-02 -2.941588163375854492e-01 -2.829142473638057709e-02 4.234458208084106445e-01
1.546134054660797119e-01 -6.978767514228820801e-01 -1.945421844720840454e-01 -2.052457481622695923e-01 4.426715150475502014e-02 -5.970318317413330078e-01 -1.609283089637756348e-01 1.574348062276840210e-01
9.774612635374069214e-02 -7.096058726310729980e-01 -2.920122444629669189e-01 3.508783876895904541e-01 -1.008690744638442993e-01 -1.267743706703186035e-01 1.359098255634307861e-01 4.835293591022491455e-01
1.864238977432250977e-01 -4.661053419113159180e-01 -2.977005541324615479e-01 1.699248552322387695e-01 -2.608047127723693848e-01 -5.471113324165344238e-01 -2.973552644252777100e-01 4.179973900318145752e-01
4.546083211898803711e-01 -7.266875505447387695e-01 1.477663964033126831e-01 -3.183243572711944580e-01 -1.679088361561298370e-02 8.402279019355773926e-02 -3.323312848806381226e-02 3.655747771263122559e-01
-2.331370264291763306e-01 -4.936937093734741211e-01 1.940830349922180176e-01 1.596131175756454468e-01 1.877597421407699585e-01 -2.944525182247161865e-01 -7.185140252113342285e-01 -2.346463128924369812e-02
3.901415169239044189e-01 -4.625126123428344727e-01 2.854408137500286102e-02 1.089102029800415039e-01 3.610508143901824951e-01 -2.709181010723114014e-01 -4.496356844902038574e-02 6.445302963256835938e-01
-1.909103542566299438e-01 -8.814897537231445312e-01 1.732304394245147705e-01 5.841674283146858215e-02 -2.509978413581848145e-02 -2.656171619892120361e-01 -2.086308300495147705e-01 1.959555447101593018e-01
5.893549919128417969e-01 -3.395441472530364990e-01 4.799975156784057617e-01 1.465598642826080322e-01 -2.911776900291442871e-01 -3.330344259738922119e-01 -1.110552623867988586e-02 2.994554638862609863e-01
-3.587778210639953613e-01 -4.315223395824432373e-01 -1.514916270971298218e-01 2.128268629312515259e-01 -6.364051699638366699e-01 -2.560699284076690674e-01 -2.230381667613983154e-01 3.106326758861541748e-01
-2.724038660526275635e-01 -7.578324675559997559e-01 4.498419761657714844e-01 8.680585026741027832e-02 -1.332027018070220947e-01 1.183685287833213806e-01 -2.486037015914916992e-01 -2.191696166992187500e-01
-2.040272951126098633e-01 -7.348201870918273926e-01 1.295726373791694641e-02 4.297977313399314880e-02 -5.574728846549987793e-01 -2.371627688407897949e-01 1.597572118043899536e-01 1.544418931007385254e-01
1.787269115447998047e-01 -8.321273922920227051e-01 1.987085789442062378e-01 3.003105521202087402e-01 1.134449020028114319e-01 -2.500707209110260010e-01 5.801339447498321533e-02 2.591880857944488525e-01
-4.947670400142669678e-01 -4.749245643615722656e-01 2.649598419666290283e-01 -4.471422135829925537e-01 -2.863034009933471680e-01 -3.986998498439788818e-01 -4.327238723635673523e-02 1.292618811130523682e-01
-4.921779334545135498e-01 -3.038838803768157959e-01 3.064289093017578125e-01 -6.594566255807876587e-02 -3.151592612266540527e-01 1.021489426493644714e-01 2.264880836009979248e-01 6.372686624526977539e-01
1.539681553840637207e-01 -5.950083732604980469e-01 -3.187331855297088623e-01 -3.050675615668296814e-02 -2.334785610437393188e-01 -5.175503492355346680e-01 -7.207896560430526733e-02 4.383734464645385742e-01
9.466097503900527954e-02 -6.097092628479003906e-01 -5.130092427134513855e-02 2.107628062367439270e-02 3.584065437316894531e-01 -1.836655884981155396e-01 -6.328979134559631348e-02 6.708382964134216309e-01
-1.095103248953819275e-01 -8.432340025901794434e-01 -6.609231233596801758e-02 -4.258989393711090088e-01 2.048042714595794678e-01 -2.983592636883258820e-02 -1.907121986150741577e-01 1.095428094267845154e-01
-2.427153289318084717e-01 -4.110594689846038818e-01 6.187909245491027832e-01 -5.738130211830139160e-02 6.434075534343719482e-02 -4.169066846370697021e-01 2.487435787916183472e-01 3.822306990623474121e-01
-3.133361786603927612e-02 -6.798262000083923340e-01 1.122288778424263000e-01 -6.135151162743568420e-02 1.205809041857719421e-02 -2.829838097095489502e-01 -2.775220572948455811e-01 6.027037501335144043e-01
2.002079933881759644e-01 -8.524166345596313477e-01 8.172410540282726288e-03 -4.156794846057891846e-01 -1.533400174230337143e-02 1.744569838047027588e-02 -1.744627207517623901e-01 1.716681122779846191e-01
-2.435717582702636719e-01 -5.491654872894287109e-01 4.388146996498107910e-01 7.889254018664360046e-03 -3.859389945864677429e-02 2.759270966053009033e-01 -4.057712256908416748e-01 4.518782496452331543e-01
-1.577616296708583832e-02 -5.680644512176513672e-01 5.711429119110107422e-01 -3.988199830055236816e-01 -3.586564362049102783e-01 -2.424938827753067017e-01 3.315209224820137024e-02 5.705833062529563904e-02
1.932466477155685425e-01 -1.084797829389572144e-01 5.762830972671508789e-01 -4.830990135669708252e-01 5.015900731086730957e-02 -1.149555668234825134e-01 -3.699844181537628174e-01 4.824745953083038330e-01
3.617340028285980225e-01 -5.439164638519287109e-01 3.279976248741149902e-01 4.838688373565673828e-01 -7.086746394634246826e-02 -3.489655554294586182e-01 -1.502983570098876953e-01 2.867110073566436768e-01
8.583062887191772461e-02 -7.668395638465881348e-01 1.342698186635971069e-01 5.516422539949417114e-02 3.513609617948532104e-02 5.350176990032196045e-02 -5.479621291160583496e-01 2.813523113727569580e-01
-3.057172298431396484e-01 -3.690822422504425049e-01 5.117909908294677734e-01 1.873833537101745605e-01 -3.918864205479621887e-02 -5.116107463836669922e-01 -3.326829671859741211e-01 3.151400387287139893e-01
3.177449703216552734e-01 -5.981992483139038086e-01 -3.010172210633754730e-02 1.191946342587471008e-01 1.169752702116966248e-01 -3.333402276039123535e-01 1.659458577632904053e-01 6.113472580909729004e-01
-5.848309770226478577e-02 -5.222933292388916016e-01 1.702924370765686035e-01 4.287846386432647705e-02 1.497080475091934204e-01 -3.114999234676361084e-01 -7.550610899925231934e-01 -5.821822956204414368e-02
-3.443504869937896729e-01 -5.976947546005249023e-01 -2.852129936218261719e-01 1.007841378450393677e-01 1.614510267972946167e-01 -2.796588838100433350e-01 9.165021032094955444e-02 5.656894445419311523e-01
