# Supplementary material for: Where is your field going? A machine learning approach to study the relative motion of the domains of physics
Source: PLoS One. 2020 Jun 18;15(6):e0233997. doi: 10.1371/journal.pone.0233997 (PMC7302634; doi:10.1371/journal.pone.0233997)
Supplement: S27 Data — (ZIP) [file pone.0233997.s027.zip › 26/Pacs4Run_26_VS_500_embeddings1989-1993ED8.txt]

3.984148204326629639e-01 -2.326546907424926758e-01 9.872668981552124023e-02 3.394579291343688965e-01 -8.555234223604202271e-02 3.375741839408874512e-02 1.828322187066078186e-02 -8.083105087280273438e-01
-2.267022132873535156e-01 1.252190023660659790e-01 3.296803832054138184e-01 6.668967604637145996e-01 2.190425246953964233e-01 3.013039529323577881e-01 1.580513417720794678e-01 -4.644804000854492188e-01
2.931230366230010986e-01 -7.162159681320190430e-01 6.918176263570785522e-02 3.506447076797485352e-01 1.110156923532485962e-01 3.927198350429534912e-01 2.150897085666656494e-01 -2.460867315530776978e-01
-2.337948530912399292e-01 2.631406765431165695e-03 7.186095416545867920e-02 4.652469754219055176e-01 -6.795490533113479614e-02 7.899280190467834473e-01 1.844600290060043335e-01 -2.471531331539154053e-01
1.606279909610748291e-01 -3.601137101650238037e-01 3.706487715244293213e-01 6.700225919485092163e-02 -3.562123477458953857e-01 4.924440383911132812e-01 5.597971677780151367e-01 -1.410166025161743164e-01
3.242255449295043945e-01 -3.088838756084442139e-01 3.167467415332794189e-01 7.277159094810485840e-01 1.683740466833114624e-01 1.740333288908004761e-01 -2.641097605228424072e-01 -2.029240578413009644e-01
6.034870147705078125e-01 1.521742492914199829e-01 3.303495049476623535e-01 1.822774112224578857e-01 -3.635324239730834961e-01 -2.279854416847229004e-01 2.719697654247283936e-01 -4.606409072875976562e-01
2.935378253459930420e-01 -6.121257543563842773e-01 1.801209598779678345e-01 4.043454527854919434e-01 -8.509696274995803833e-02 5.103340148925781250e-01 -2.246889919042587280e-01 -1.582129299640655518e-01
5.696118474006652832e-01 -4.218794107437133789e-01 -2.737403288483619690e-02 3.480805754661560059e-01 3.706639707088470459e-01 2.031044661998748779e-01 3.756616413593292236e-01 -2.364016175270080566e-01
-6.505268812179565430e-02 -1.024469807744026184e-01 3.402673825621604919e-02 7.253552079200744629e-01 1.146684139966964722e-01 1.486678421497344971e-01 3.558439612388610840e-01 -5.441497564315795898e-01
2.908180654048919678e-01 -1.922093518078327179e-02 2.493042200803756714e-01 -5.907995253801345825e-02 4.645542204380035400e-01 7.548832148313522339e-02 5.908353924751281738e-01 -5.280311107635498047e-01
4.002360105514526367e-01 -6.575418114662170410e-01 1.532959938049316406e-02 2.355595529079437256e-01 3.005832731723785400e-01 3.535948395729064941e-01 2.381777763366699219e-01 -2.821674048900604248e-01
-2.509425282478332520e-01 -4.219712316989898682e-01 3.330067396163940430e-01 3.876699805259704590e-01 -1.360886693000793457e-01 5.495690703392028809e-01 2.246841490268707275e-01 -3.560299277305603027e-01
-2.714972198009490967e-01 -4.026343524456024170e-01 2.341082692146301270e-01 4.138869941234588623e-01 -1.547246128320693970e-01 5.867555141448974609e-01 1.741085201501846313e-01 -3.735374808311462402e-01
-2.240727469325065613e-02 -2.180057168006896973e-01 7.093681693077087402e-01 4.978865981101989746e-01 -3.068604692816734314e-02 2.867235839366912842e-01 2.596048116683959961e-01 -2.243447899818420410e-01
3.177079856395721436e-01 4.383085668087005615e-01 5.240207910537719727e-01 1.349998265504837036e-01 3.019649684429168701e-01 -4.373047500848770142e-02 1.401889920234680176e-01 -5.489776730537414551e-01
2.564772069454193115e-01 4.112165421247482300e-02 3.160517215728759766e-01 7.510007619857788086e-01 -1.510113775730133057e-01 4.912604987621307373e-01 4.597414657473564148e-02 -4.881352931261062622e-02
2.488639950752258301e-01 1.797517091035842896e-01 4.083820283412933350e-01 6.697384119033813477e-01 -2.940204553306102753e-02 2.728503346443176270e-01 4.385028183460235596e-01 -1.511091142892837524e-01
1.325428634881973267e-01 -1.520766615867614746e-01 2.436691522598266602e-01 5.897174477577209473e-01 6.041432544589042664e-02 4.251172542572021484e-01 5.679253935813903809e-01 -2.127205133438110352e-01
2.484701275825500488e-01 1.252700090408325195e-01 1.516123116016387939e-01 6.675689816474914551e-01 1.516781598329544067e-01 2.635333240032196045e-01 5.426358580589294434e-01 -2.588930130004882812e-01
4.221565127372741699e-01 2.076268196105957031e-01 2.122829705476760864e-01 5.709195137023925781e-01 -5.197820253670215607e-03 -2.437204718589782715e-01 1.381582617759704590e-01 -5.737136602401733398e-01
3.445145487785339355e-02 -1.658904552459716797e-01 6.360647678375244141e-01 5.541571974754333496e-01 8.905167132616043091e-02 2.599928677082061768e-01 3.336798846721649170e-01 -2.697333991527557373e-01
7.151657342910766602e-01 -1.162437424063682556e-01 3.853701055049896240e-02 1.074088737368583679e-01 2.483395189046859741e-01 8.618144690990447998e-02 5.127013921737670898e-01 -3.606120645999908447e-01
1.526196002960205078e-01 2.058742754161357880e-02 4.450304508209228516e-01 7.514312863349914551e-01 -2.282811999320983887e-01 1.825871020555496216e-01 2.481818050146102905e-01 -2.579494416713714600e-01
2.566533684730529785e-01 1.141507085412740707e-02 5.254114046692848206e-02 3.409236073493957520e-01 2.104586064815521240e-01 7.837127447128295898e-01 3.953951597213745117e-01 -1.317597646266222000e-02
-1.063439995050430298e-01 -2.306596338748931885e-01 5.861344933509826660e-01 5.827007293701171875e-01 2.886464893817901611e-01 2.082414627075195312e-01 1.329587996006011963e-01 -3.286852538585662842e-01
3.469550609588623047e-01 5.452027916908264160e-02 3.771645426750183105e-01 7.475819587707519531e-01 -1.911833137273788452e-01 3.494647741317749023e-01 1.295521408319473267e-01 -7.576331496238708496e-03
-9.460978955030441284e-02 -2.522802948951721191e-01 7.136055827140808105e-01 2.372661381959915161e-01 2.086932957172393799e-01 2.409385889768600464e-01 3.997282385826110840e-01 -3.169994354248046875e-01
2.290925830602645874e-01 -1.956219524145126343e-01 2.254389673471450806e-01 7.728986144065856934e-01 2.491063326597213745e-01 2.922610342502593994e-01 -2.686066329479217529e-01 -2.035522758960723877e-01
4.804830551147460938e-01 -4.149739146232604980e-01 3.643305897712707520e-01 5.449445247650146484e-01 1.188816726207733154e-01 3.710433542728424072e-01 -1.234222203493118286e-01 -1.387330703437328339e-02
2.675578296184539795e-01 9.458853164687752724e-04 3.057367205619812012e-01 8.187376856803894043e-01 -9.959101676940917969e-02 -1.512479223310947418e-02 1.271442174911499023e-01 -3.718772530555725098e-01
-5.481498688459396362e-02 -2.035885453224182129e-01 2.228501886129379272e-01 1.959434300661087036e-01 2.844457328319549561e-01 7.170987129211425781e-01 4.819684624671936035e-01 -2.001442164182662964e-01
1.135900542140007019e-01 -2.148699015378952026e-01 8.587013483047485352e-01 8.969518542289733887e-02 1.491299122571945190e-01 -1.582017913460731506e-02 1.806219965219497681e-01 -3.747009932994842529e-01
1.572518199682235718e-01 1.822469383478164673e-02 -4.782844707369804382e-02 -2.114562839269638062e-01 1.812253706157207489e-02 4.845052361488342285e-01 4.446525573730468750e-01 -7.036679387092590332e-01
1.047353595495223999e-01 8.050273172557353973e-04 1.063329428434371948e-01 5.929729342460632324e-01 1.473523229360580444e-01 3.144724965095520020e-01 6.293565630912780762e-01 -3.307734727859497070e-01
6.044339537620544434e-01 1.943321824073791504e-01 4.392854869365692139e-01 -2.597505152225494385e-01 -1.048387810587882996e-01 4.949843883514404297e-01 -1.049206182360649109e-01 -2.635214030742645264e-01
2.120696753263473511e-01 -2.799473106861114502e-01 2.670524716377258301e-01 5.295882746577262878e-02 2.483827173709869385e-01 2.762954235076904297e-01 7.692377567291259766e-01 -2.697669863700866699e-01
4.462372958660125732e-01 3.494631052017211914e-01 3.986671268939971924e-01 -1.741424351930618286e-01 -1.781983301043510437e-02 5.985360145568847656e-01 -1.691656559705734253e-01 -3.198543787002563477e-01
2.092691510915756226e-01 -1.203316599130630493e-01 1.210326775908470154e-01 -2.279640734195709229e-01 2.108965627849102020e-02 3.315684795379638672e-01 6.579354405403137207e-01 -5.760629773139953613e-01
-5.620055273175239563e-02 4.459838941693305969e-02 2.648096978664398193e-01 -2.844380140304565430e-01 -5.186784639954566956e-02 3.671532571315765381e-01 1.503232866525650024e-01 -8.268823623657226562e-01
-1.913710124790668488e-02 -1.653024703264236450e-01 6.734380722045898438e-01 5.215625762939453125e-01 2.799117751419544220e-02 3.748585879802703857e-01 2.326234877109527588e-01 -2.265977561473846436e-01
1.014407500624656677e-01 -2.606074810028076172e-01 1.930937021970748901e-01 7.391623258590698242e-01 4.085952639579772949e-01 2.969027757644653320e-01 -7.963142544031143188e-02 -2.769566774368286133e-01
-7.992054522037506104e-02 -5.788551568984985352e-01 2.783890068531036377e-01 2.307782471179962158e-01 -1.070698276162147522e-01 5.852681994438171387e-01 2.767207324504852295e-01 -3.117744922637939453e-01
3.741719424724578857e-01 6.855049729347229004e-02 4.351167678833007812e-01 6.831966638565063477e-01 8.818215876817703247e-02 4.345392584800720215e-01 3.346844762563705444e-02 3.861591219902038574e-02
-1.048326119780540466e-01 -2.362858802080154419e-01 2.884887754917144775e-01 2.219030112028121948e-01 2.442791908979415894e-01 5.926423668861389160e-01 5.330060720443725586e-01 -3.251453042030334473e-01
7.160376012325286865e-02 1.320631429553031921e-02 6.816911697387695312e-02 6.893001198768615723e-01 2.325666248798370361e-01 2.479677349328994751e-01 4.718755781650543213e-01 -4.203274846076965332e-01
-6.198614835739135742e-02 7.943483442068099976e-02 -5.990001186728477478e-02 -5.893595516681671143e-02 -1.326305270195007324e-01 3.226038217544555664e-01 -1.604945585131645203e-02 -9.278280138969421387e-01
2.085764110088348389e-01 -2.082038670778274536e-01 6.713552027940750122e-02 -1.527311652898788452e-01 -1.750071346759796143e-01 3.516374826431274414e-01 7.067901492118835449e-01 -4.811285138130187988e-01
-5.215851962566375732e-02 -6.081145629286766052e-02 1.022513769567012787e-02 5.089160203933715820e-01 2.549583092331886292e-02 8.277292847633361816e-01 1.300085484981536865e-01 -1.783064156770706177e-01
2.235896438360214233e-01 2.503445148468017578e-01 4.240108728408813477e-01 7.494952678680419922e-01 -1.280002146959304810e-01 1.444081664085388184e-01 2.386250048875808716e-01 -2.272165268659591675e-01
-1.007946580648422241e-01 -9.762854129076004028e-02 7.258766293525695801e-01 5.185893177986145020e-01 1.441835612058639526e-01 3.438236713409423828e-01 -8.004765212535858154e-02 -1.976516097784042358e-01
1.994505524635314941e-01 -7.260931134223937988e-01 1.279940456151962280e-01 6.306272745132446289e-02 3.171781301498413086e-01 4.022146761417388916e-01 2.511609196662902832e-01 -2.952768802642822266e-01
1.677221208810806274e-01 3.113671243190765381e-01 4.167249798774719238e-01 7.257130146026611328e-01 -1.028597801923751831e-01 7.828611135482788086e-02 1.971479952335357666e-01 -3.449995815753936768e-01
4.540445506572723389e-01 1.563860177993774414e-01 6.458228230476379395e-01 9.521055966615676880e-02 3.700924515724182129e-01 1.037567779421806335e-01 -2.880218029022216797e-01 -3.354763984680175781e-01
3.488161265850067139e-01 -3.475675284862518311e-01 -2.240981310606002808e-01 -1.757209599018096924e-01 -1.610710918903350830e-01 3.238616585731506348e-01 1.251727491617202759e-01 -7.279613018035888672e-01
1.225462276488542557e-02 -2.335706353187561035e-02 1.559991668909788132e-02 -9.244296699762344360e-02 -4.852592647075653076e-01 5.027657747268676758e-01 1.332425922155380249e-01 -6.960686445236206055e-01
-2.482948452234268188e-02 -6.384310126304626465e-02 5.539917349815368652e-01 5.099986195564270020e-01 4.727419316768646240e-01 1.210365295410156250e-01 -1.757538616657257080e-01 -3.990962505340576172e-01
-8.204817026853561401e-02 -2.422674894332885742e-01 4.298918843269348145e-01 4.587833583354949951e-01 1.242649704217910767e-01 4.193230569362640381e-01 4.861150979995727539e-01 -3.342215418815612793e-01
4.083193242549896240e-01 -6.995549052953720093e-02 5.137128829956054688e-01 -3.651462793350219727e-01 -2.500718235969543457e-01 5.345439314842224121e-01 -8.489968627691268921e-02 -2.750777304172515869e-01
1.541217118501663208e-01 -4.223531484603881836e-01 3.082624375820159912e-01 5.816658139228820801e-01 4.056370258331298828e-01 1.862591318786144257e-02 -1.980432718992233276e-01 -4.004925191402435303e-01
1.581593751907348633e-01 2.377491444349288940e-02 5.092105865478515625e-01 -3.221711218357086182e-01 -1.975041627883911133e-01 6.594241857528686523e-01 -1.259596347808837891e-01 -3.487356305122375488e-01
2.212953269481658936e-01 4.436204675585031509e-03 3.082012524828314781e-03 2.568333148956298828e-01 5.922271013259887695e-01 5.989217162132263184e-01 3.968726396560668945e-01 -1.344913393259048462e-01
5.929653048515319824e-01 -4.106091558933258057e-01 -1.692360639572143555e-02 1.972192525863647461e-01 3.804815113544464111e-01 5.796291306614875793e-02 3.980980813503265381e-01 -3.660637140274047852e-01
8.436499536037445068e-02 -3.269383907318115234e-01 3.587821722030639648e-01 6.463596820831298828e-01 4.532118514180183411e-02 4.881563782691955566e-01 -2.896789312362670898e-01 -1.233850866556167603e-01
1.752258539199829102e-01 6.643252074718475342e-02 8.284657448530197144e-02 7.477938532829284668e-01 5.670094862580299377e-02 3.231493234634399414e-01 4.555682241916656494e-01 -2.892069220542907715e-01
4.514881875365972519e-03 1.775964945554733276e-01 2.826407551765441895e-01 -2.456662207841873169e-01 -8.153206110000610352e-02 6.092756986618041992e-01 3.251642584800720215e-01 -5.870307683944702148e-01
2.506472766399383545e-01 -5.514597296714782715e-01 2.171488255262374878e-01 4.733996391296386719e-01 2.475391328334808350e-01 1.997546255588531494e-01 -3.874763250350952148e-01 -3.324031233787536621e-01
1.918246150016784668e-01 -2.853504717350006104e-01 2.736325562000274658e-01 1.885881870985031128e-01 3.131096959114074707e-01 -2.378549873828887939e-01 -2.312637716531753540e-01 -7.504948377609252930e-01
-2.097072303295135498e-01 1.167326420545578003e-01 2.328546196222305298e-01 3.606141507625579834e-01 6.167700141668319702e-02 8.508732318878173828e-01 7.371697574853897095e-02 -1.578261852264404297e-01
-3.169925212860107422e-01 -1.089827567338943481e-01 5.487499833106994629e-01 3.337787091732025146e-01 3.973845392465591431e-02 4.842277765274047852e-01 3.209880292415618896e-01 -3.688015341758728027e-01
-2.135628648102283478e-02 7.651558518409729004e-02 5.953250527381896973e-01 5.917028188705444336e-01 -1.654090732336044312e-01 3.332330286502838135e-01 3.044894337654113770e-01 -2.409294843673706055e-01
-1.362289637327194214e-01 -1.986623704433441162e-01 4.826636612415313721e-01 3.936983346939086914e-01 -2.003176808357238770e-01 5.649699568748474121e-01 3.712342381477355957e-01 -2.384939193725585938e-01
4.788852632045745850e-01 -2.883621454238891602e-01 -3.963681459426879883e-01 1.931915432214736938e-01 4.253297746181488037e-01 2.993947863578796387e-01 -1.805531531572341919e-01 -4.358251392841339111e-01
5.779910087585449219e-01 -6.110207438468933105e-01 1.216644272208213806e-01 3.092718496918678284e-02 2.256463021039962769e-01 1.374628096818923950e-01 2.854492962360382080e-01 -3.542991876602172852e-01
3.352203965187072754e-01 -6.673696637153625488e-01 -3.581934422254562378e-02 2.873066961765289307e-01 2.761582434177398682e-01 2.275569289922714233e-01 -2.466681152582168579e-01 -4.117355942726135254e-01
3.234319388866424561e-01 -5.355768203735351562e-01 7.014124840497970581e-02 5.289419293403625488e-01 -3.487265110015869141e-01 1.879541762173175812e-02 -2.610468566417694092e-01 -3.657062351703643799e-01
5.148795843124389648e-01 -1.038236096501350403e-01 -2.032565884292125702e-02 2.408176958560943604e-01 -2.385911718010902405e-02 -1.897298097610473633e-01 -3.860070705413818359e-01 -6.929250359535217285e-01
3.035725951194763184e-01 1.177178602665662766e-02 4.217018783092498779e-01 -3.940329849720001221e-01 1.653023362159729004e-01 4.696337580680847168e-01 -1.807473599910736084e-01 -5.422734022140502930e-01
6.330889463424682617e-01 -1.040358245372772217e-01 1.960114240646362305e-01 5.696586370468139648e-01 1.995978206396102905e-01 4.092386364936828613e-01 1.283479928970336914e-01 4.067841172218322754e-02
4.253153204917907715e-01 -6.483941674232482910e-01 4.610073566436767578e-01 2.623032927513122559e-01 -1.091351881623268127e-01 1.552796512842178345e-01 -2.150299549102783203e-01 -1.873526424169540405e-01
3.133498132228851318e-01 2.480518519878387451e-01 1.365684270858764648e-01 -2.575138807296752930e-01 -1.521719247102737427e-01 3.361335098743438721e-01 1.281474679708480835e-01 -7.763722538948059082e-01
2.680864036083221436e-01 -2.810581326484680176e-01 8.375533819198608398e-01 3.066211044788360596e-01 1.659080088138580322e-01 5.228077992796897888e-02 6.723640859127044678e-02 -1.372744739055633545e-01
3.367429375648498535e-01 4.380457997322082520e-01 4.533197283744812012e-01 6.162498593330383301e-01 -7.673119008541107178e-02 2.545520663261413574e-01 1.677874922752380371e-01 -1.030551046133041382e-01
2.686747908592224121e-01 1.398413926362991333e-01 6.310849189758300781e-01 7.772175222635269165e-02 1.138082519173622131e-01 -1.644778251647949219e-01 -1.495826710015535355e-02 -6.809700131416320801e-01
3.914377391338348389e-01 1.300935149192810059e-01 6.748091578483581543e-01 8.735143393278121948e-02 2.786386907100677490e-01 -2.534086070954799652e-02 -2.413124293088912964e-01 -4.799388647079467773e-01
3.129501342773437500e-01 3.145627379417419434e-01 2.504539489746093750e-01 7.500412464141845703e-01 -5.682012811303138733e-02 8.867771178483963013e-02 2.864762842655181885e-01 -2.909683585166931152e-01
5.999875664710998535e-01 3.175654113292694092e-01 4.081381857395172119e-01 -1.615003049373626709e-01 -1.820303350687026978e-01 4.241310954093933105e-01 -1.745489388704299927e-01 -3.209648430347442627e-01
-1.890184432268142700e-01 -4.621220827102661133e-01 3.781509026885032654e-02 5.807439088821411133e-01 -2.608073353767395020e-01 3.864856362342834473e-01 8.608115464448928833e-02 -4.326893985271453857e-01
6.140464544296264648e-01 -4.190917909145355225e-01 -7.241909857839345932e-03 2.421685010194778442e-01 3.716464042663574219e-01 1.829595118761062622e-01 4.011172652244567871e-01 -2.368982881307601929e-01
2.922378182411193848e-01 -2.448473572731018066e-01 4.106406271457672119e-01 3.400469124317169189e-01 2.276481688022613525e-02 6.561581492424011230e-01 3.668740093708038330e-01 6.878189742565155029e-02
3.712290525436401367e-01 2.534907460212707520e-01 3.970733284950256348e-01 5.701466798782348633e-01 3.080591261386871338e-01 4.436410367488861084e-01 -1.523974090814590454e-01 1.594705320894718170e-02
6.152351200580596924e-02 1.803467571735382080e-01 -8.523409068584442139e-02 -8.555167913436889648e-02 -1.316554993391036987e-01 6.897408366203308105e-01 2.501688003540039062e-01 -6.272527575492858887e-01
4.746385514736175537e-01 -2.985643148422241211e-01 1.842765323817729950e-02 6.412136554718017578e-01 -1.008380502462387085e-01 5.136435031890869141e-01 -1.206979388371109962e-03 -9.144923649728298187e-03
2.496870756149291992e-01 1.531369388103485107e-01 4.150441586971282959e-01 6.831155419349670410e-01 -5.978069826960563660e-02 3.239703774452209473e-01 3.806692361831665039e-01 -1.478421092033386230e-01
5.958043932914733887e-01 -1.445508897304534912e-01 -3.662069439888000488e-01 4.446989595890045166e-01 1.644757241010665894e-01 7.455468177795410156e-02 7.991385459899902344e-02 -5.032500028610229492e-01
6.113584637641906738e-01 -4.310876429080963135e-01 2.415743023157119751e-01 3.861826658248901367e-01 4.231520593166351318e-01 8.143678307533264160e-02 7.579739391803741455e-02 -2.036520540714263916e-01
5.598729252815246582e-01 -5.907548666000366211e-01 6.976051628589630127e-02 4.387182295322418213e-01 -1.298343837261199951e-01 1.020803898572921753e-01 -1.720725893974304199e-01 -2.886599600315093994e-01
3.451491296291351318e-01 2.912947237491607666e-01 2.022558450698852539e-01 4.641553461551666260e-01 1.417441964149475098e-01 -2.410514205694198608e-01 1.053059566766023636e-02 -6.792376637458801270e-01
1.963280737400054932e-01 -6.668960303068161011e-02 -7.896907627582550049e-02 2.794032394886016846e-01 3.450208008289337158e-01 7.545002102851867676e-01 4.138790369033813477e-01 -1.144544184207916260e-01
4.155540093779563904e-02 -4.494939148426055908e-01 1.035487428307533264e-01 -6.860326230525970459e-02 -1.357429921627044678e-01 1.079219672828912735e-02 1.289667040109634399e-01 -8.634954690933227539e-01
-4.402365535497665405e-03 -2.942100465297698975e-01 2.299887537956237793e-01 6.072210073471069336e-01 4.732292294502258301e-01 3.287232220172882080e-01 -2.314754128456115723e-01 -3.259191513061523438e-01
1.874704658985137939e-01 1.886083185672760010e-01 6.768819093704223633e-01 5.706242285668849945e-03 -6.961578875780105591e-02 -1.110422313213348389e-01 -1.514752060174942017e-01 -6.564743518829345703e-01
4.563634991645812988e-01 -4.497136175632476807e-01 3.390733599662780762e-01 4.537298083305358887e-01 6.404235213994979858e-02 5.001301169395446777e-01 -9.718140214681625366e-02 7.051847130060195923e-02
3.204698860645294189e-01 -3.160215020179748535e-01 -1.485292464494705200e-01 -2.131816148757934570e-01 -5.011777579784393311e-02 2.200898528099060059e-01 9.225704520940780640e-02 -8.188157677650451660e-01
2.404776662588119507e-01 -2.344039082527160645e-01 5.293830633163452148e-01 5.915384292602539062e-01 -3.435198664665222168e-01 3.653464913368225098e-01 -6.835946440696716309e-02 -3.007090836763381958e-02
1.831107735633850098e-01 -3.313346803188323975e-01 1.563578397035598755e-01 -8.380570262670516968e-02 -3.354896903038024902e-01 8.402036502957344055e-03 4.208895862102508545e-01 -7.317408323287963867e-01
2.732788920402526855e-01 1.536286622285842896e-01 5.286585092544555664e-01 5.354450941085815430e-01 -1.496645063161849976e-01 4.041127860546112061e-01 3.857145905494689941e-01 -3.245227783918380737e-02
7.756384462118148804e-02 3.151670396327972412e-01 3.576014041900634766e-01 -2.572109401226043701e-01 2.864847183227539062e-01 5.540565252304077148e-01 2.265456914901733398e-01 -5.101395845413208008e-01
1.225214451551437378e-01 3.176994621753692627e-01 3.980208560824394226e-02 -1.694861799478530884e-01 -3.691962361335754395e-02 5.239002108573913574e-01 2.162063717842102051e-01 -7.288113236427307129e-01
2.229533046483993530e-01 1.308913230895996094e-01 -4.432721436023712158e-02 -2.385776676237583160e-02 -5.229832530021667480e-01 3.570922017097473145e-01 -1.799261868000030518e-01 -7.051421403884887695e-01
1.975890249013900757e-01 3.060430847108364105e-02 9.914979338645935059e-02 -2.956564426422119141e-01 7.384801656007766724e-02 8.351472020149230957e-01 2.103104488924145699e-03 -3.998121619224548340e-01
1.582489609718322754e-01 -1.946706771850585938e-01 1.759099811315536499e-01 8.394642472267150879e-01 -7.543767243623733521e-02 3.909340202808380127e-01 -1.407253891229629517e-01 -1.519619673490524292e-01
6.600685715675354004e-01 2.635960876941680908e-01 1.022248119115829468e-01 -1.842198222875595093e-01 4.687507450580596924e-02 4.517946243286132812e-01 -2.975971996784210205e-01 -3.944110870361328125e-01
-9.756335616111755371e-02 2.228143438696861267e-02 1.257933378219604492e-01 8.090240955352783203e-01 9.150554984807968140e-02 2.549929022789001465e-01 1.685129106044769287e-01 -4.667436480522155762e-01
3.985115885734558105e-01 -2.480698078870773315e-01 3.703809380531311035e-01 6.456249356269836426e-01 -4.401744529604911804e-02 4.567019939422607422e-01 -1.053005903959274292e-01 6.351298093795776367e-02
2.633365690708160400e-01 -3.773334324359893799e-01 5.586859583854675293e-01 5.165021419525146484e-01 -6.140463799238204956e-02 3.876140117645263672e-01 -2.352036535739898682e-01 -5.751204676926136017e-03
-2.483513802289962769e-01 -4.244256615638732910e-01 3.446411192417144775e-01 2.961570918560028076e-01 -1.968107968568801880e-01 6.516084671020507812e-01 -2.347809635102748871e-02 -2.963418364524841309e-01
-2.591157704591751099e-02 8.689567446708679199e-02 2.960065305233001709e-01 -1.918167918920516968e-01 2.661654353141784668e-01 7.812557369470596313e-02 2.837865948677062988e-01 -8.425446748733520508e-01
2.718112766742706299e-01 2.209430374205112457e-02 4.202112257480621338e-01 8.013917803764343262e-01 -1.059681773185729980e-01 7.150012534111738205e-03 7.673738896846771240e-02 -2.994249165058135986e-01
3.483328223228454590e-01 -1.426116973161697388e-01 7.582550644874572754e-01 -1.888916045427322388e-01 -4.324552044272422791e-02 6.081062555313110352e-02 4.342348575592041016e-01 -2.314467281103134155e-01
1.291511207818984985e-01 2.212556749582290649e-01 3.452294170856475830e-01 -2.384718805551528931e-01 -1.512001454830169678e-01 7.337511181831359863e-01 -1.323544830083847046e-01 -4.237263202667236328e-01
2.832873761653900146e-01 4.446031153202056885e-02 5.432646721601486206e-02 2.155931740999221802e-01 3.782157003879547119e-01 -1.350182890892028809e-01 -2.636439502239227295e-01 -7.984701395034790039e-01
1.778101772069931030e-01 -6.098515391349792480e-01 1.672613769769668579e-01 -4.167450219392776489e-02 3.759091198444366455e-01 5.969941020011901855e-01 2.103095687925815582e-02 -2.619149982929229736e-01
2.492724955081939697e-01 -4.832433760166168213e-01 5.651601552963256836e-01 2.189031392335891724e-01 -8.630797266960144043e-02 5.571932196617126465e-01 -1.335502117872238159e-01 3.557218238711357117e-02
2.731550931930541992e-01 9.135892987251281738e-02 5.786229372024536133e-01 1.401162743568420410e-01 6.247702836990356445e-01 1.241371184587478638e-01 -1.769647598266601562e-01 -3.543138206005096436e-01
-1.148160398006439209e-01 2.032122910022735596e-01 2.097291350364685059e-01 3.198428153991699219e-01 1.727308034896850586e-01 8.568971157073974609e-01 1.151622235774993896e-01 -1.478693038225173950e-01
5.725766420364379883e-01 2.577631473541259766e-01 6.240906119346618652e-01 2.796298861503601074e-01 2.527731657028198242e-01 -9.438021481037139893e-02 3.160963952541351318e-02 -2.534385025501251221e-01
1.449709385633468628e-01 -3.708128035068511963e-01 -4.834119603037834167e-02 -1.951226294040679932e-01 -1.065043210983276367e-01 2.741211950778961182e-01 4.028312861919403076e-01 -7.431776523590087891e-01
7.944166660308837891e-01 -2.135482132434844971e-01 -2.349559664726257324e-01 2.187493890523910522e-01 6.553042680025100708e-02 1.434525549411773682e-01 -2.384661734104156494e-01 -3.721621036529541016e-01
3.935775458812713623e-01 -6.322381496429443359e-01 4.755737483501434326e-01 2.097387760877609253e-01 -1.794731318950653076e-01 1.657191216945648193e-01 -2.880876958370208740e-01 -1.803967505693435669e-01
9.410315752029418945e-02 3.309624493122100830e-01 2.348993420600891113e-01 -1.965263187885284424e-01 2.724697254598140717e-02 6.499003171920776367e-01 2.373114973306655884e-01 -5.553185939788818359e-01
3.564304709434509277e-01 -6.797598209232091904e-03 8.224943280220031738e-01 -4.317437484860420227e-02 1.404563188552856445e-01 -6.060930341482162476e-02 6.755850464105606079e-02 -4.081479907035827637e-01
4.364022910594940186e-01 -5.722404718399047852e-01 2.705335617065429688e-01 1.056244224309921265e-02 2.394354194402694702e-01 1.859994381666183472e-01 4.645518958568572998e-01 -3.179001510143280029e-01
9.156040847301483154e-02 2.691995799541473389e-01 7.426772713661193848e-01 -5.380887538194656372e-02 6.539768539369106293e-03 4.499708488583564758e-02 2.751933336257934570e-01 -5.356160998344421387e-01
4.146970808506011963e-01 2.684445381164550781e-01 4.839459806680679321e-02 -1.204059347510337830e-01 -2.903001308441162109e-01 6.457437276840209961e-01 -2.652930617332458496e-01 -4.092488884925842285e-01
6.421203259378671646e-03 -2.272579669952392578e-01 5.933895707130432129e-01 4.130531251430511475e-01 -2.260199189186096191e-01 5.958707332611083984e-01 1.286371499300003052e-01 -5.379737541079521179e-02
2.189650088548660278e-01 -2.327815815806388855e-02 8.175042867660522461e-01 -1.281224787235260010e-01 7.783371210098266602e-02 8.389816433191299438e-02 3.960079550743103027e-01 -3.112309277057647705e-01
1.576426029205322266e-01 -2.668582797050476074e-01 8.669481426477432251e-02 -1.191981583833694458e-01 1.360191851854324341e-01 6.816493719816207886e-02 5.805224180221557617e-01 -7.225353121757507324e-01
1.055285483598709106e-01 4.198396578431129456e-02 2.934758663177490234e-01 -3.097886145114898682e-01 2.149792611598968506e-01 6.664540767669677734e-01 -2.452908605337142944e-01 -5.044395327568054199e-01
-1.082291267812252045e-02 -7.581683248281478882e-02 -4.348353669047355652e-02 5.782731175422668457e-01 2.285225838422775269e-01 7.143520712852478027e-01 2.106232941150665283e-01 -2.257447242736816406e-01
8.395742624998092651e-02 1.763218492269515991e-01 2.300031483173370361e-01 -2.434647232294082642e-01 3.757616579532623291e-01 6.451873779296875000e-01 -9.962385892868041992e-02 -5.313160419464111328e-01
4.221327602863311768e-01 3.355827182531356812e-02 1.202725619077682495e-01 5.920560956001281738e-01 -4.105930924415588379e-01 5.344965457916259766e-01 2.293002046644687653e-02 2.971796505153179169e-02
6.455392837524414062e-01 -5.086306929588317871e-01 1.092366352677345276e-01 1.067796647548675537e-01 6.977109611034393311e-02 1.786165982484817505e-01 4.608470201492309570e-01 -2.282264530658721924e-01
1.962364166975021362e-01 3.443795740604400635e-01 2.003085017204284668e-01 -2.537896633148193359e-01 1.285825390368700027e-02 5.566253066062927246e-01 9.914592653512954712e-02 -6.469423174858093262e-01
5.097383260726928711e-01 9.082070738077163696e-02 7.207459211349487305e-01 3.816482424736022949e-01 4.723995923995971680e-02 -1.941688731312751770e-02 -1.862196773290634155e-01 -1.717612594366073608e-01
-1.770203933119773865e-02 2.870330512523651123e-01 6.638228297233581543e-01 -1.316498219966888428e-01 1.967845708131790161e-01 2.502548694610595703e-01 1.193153411149978638e-01 -5.862751603126525879e-01
5.961345508694648743e-02 1.338710635900497437e-02 3.900961875915527344e-01 -2.794667780399322510e-01 -7.078184932470321655e-02 8.096910119056701660e-01 -1.176310423761606216e-02 -3.244109153747558594e-01
7.207767367362976074e-01 -1.532770413905382156e-02 -6.830271333456039429e-02 1.322808768600225449e-02 3.757753670215606689e-01 8.973334729671478271e-02 3.949304521083831787e-01 -4.125245809555053711e-01
7.132870554924011230e-01 2.353021055459976196e-01 1.445524096488952637e-01 -1.357145011425018311e-01 4.556721448898315430e-02 4.384906589984893799e-01 -3.183739185333251953e-01 -3.175350129604339600e-01
5.283291935920715332e-01 -5.012462139129638672e-01 5.345136523246765137e-01 3.522144258022308350e-01 -1.490681916475296021e-01 -6.460331380367279053e-02 6.234662607312202454e-02 -1.719843745231628418e-01
4.011839032173156738e-01 6.294139474630355835e-02 1.020034030079841614e-01 -2.597366869449615479e-01 1.526973843574523926e-01 6.145077347755432129e-01 -3.853176236152648926e-01 -4.558686614036560059e-01
5.478606224060058594e-01 3.590368032455444336e-01 7.988417893648147583e-02 3.528116047382354736e-01 1.428826600313186646e-01 -1.823958009481430054e-01 -7.157657761126756668e-03 -6.215695738792419434e-01
4.367598295211791992e-01 -1.652865409851074219e-01 1.175643652677536011e-01 -3.030342161655426025e-01 -2.779200971126556396e-01 1.443099826574325562e-01 -1.848137527704238892e-01 -7.375968098640441895e-01
2.106661945581436157e-01 3.953339755535125732e-01 -7.209879904985427856e-02 2.343029156327247620e-02 -1.788707226514816284e-01 4.318279027938842773e-01 3.156498670578002930e-01 -6.895496845245361328e-01
2.878749370574951172e-01 -3.915026783943176270e-02 2.193134278059005737e-01 2.225141972303390503e-01 1.983034461736679077e-01 -1.796696037054061890e-01 -4.219177365303039551e-01 -7.538994550704956055e-01
9.065439552068710327e-02 -1.845496334135532379e-02 6.040636897087097168e-01 5.405644774436950684e-01 4.334197565913200378e-02 1.489210426807403564e-01 4.636811017990112305e-01 -3.086778223514556885e-01
4.840638954192399979e-03 -5.976849794387817383e-01 1.253146082162857056e-01 4.388044774532318115e-01 -2.388618439435958862e-01 4.423681795597076416e-01 2.694176435470581055e-01 -3.304022550582885742e-01
3.257239460945129395e-01 -1.936350315809249878e-01 4.547686129808425903e-02 7.755817770957946777e-01 -6.675466150045394897e-02 4.881938993930816650e-01 -2.144858241081237793e-02 -9.779960662126541138e-02
4.154925048351287842e-01 9.858053922653198242e-02 6.217740774154663086e-01 -6.681237369775772095e-02 8.777074515819549561e-02 -1.511537134647369385e-01 2.006876319646835327e-01 -5.964514613151550293e-01
3.093462288379669189e-01 -3.901551961898803711e-01 5.217546224594116211e-02 5.598323941230773926e-01 -4.924017786979675293e-01 4.095355272293090820e-01 7.351054996252059937e-02 -1.427118629217147827e-01
6.620121598243713379e-01 -3.168820440769195557e-01 4.120098799467086792e-02 3.883261680603027344e-01 2.845311164855957031e-01 3.857782781124114990e-01 -2.794010937213897705e-01 -3.135814517736434937e-02
1.459081918001174927e-01 -7.148358970880508423e-02 -1.555884629487991333e-01 -4.800600931048393250e-02 -3.386879265308380127e-01 2.559462785720825195e-01 2.126528918743133545e-01 -8.494994044303894043e-01
-6.227739527821540833e-02 -8.073548227548599243e-02 2.690292000770568848e-01 6.698642969131469727e-01 4.687440693378448486e-01 1.752740293741226196e-01 2.231437899172306061e-02 -4.664424657821655273e-01
2.698420286178588867e-01 1.143853142857551575e-01 4.282060265541076660e-01 6.906325221061706543e-01 2.024555653333663940e-01 4.606263041496276855e-01 -2.026765607297420502e-02 -1.385342516005039215e-02
1.829238831996917725e-01 3.978439867496490479e-01 4.638840444386005402e-03 5.562720075249671936e-02 -2.529577612876892090e-01 4.726986885070800781e-01 4.453684389591217041e-01 -5.651180744171142578e-01
4.486037194728851318e-01 -6.291259527206420898e-01 2.721632719039916992e-01 4.853616952896118164e-01 -1.558797061443328857e-01 1.604914367198944092e-01 -4.604562744498252869e-02 -2.028057426214218140e-01
2.602435350418090820e-01 -2.327643185853958130e-01 3.307074010372161865e-01 4.329449236392974854e-01 -3.153081834316253662e-01 6.259267330169677734e-01 2.950063347816467285e-01 5.525431409478187561e-02
5.906568765640258789e-01 -5.463517084717750549e-02 3.469899594783782959e-01 -4.386188983917236328e-01 4.798705875873565674e-02 3.104816675186157227e-01 -3.979365900158882141e-02 -4.848359227180480957e-01
2.551652491092681885e-01 -1.102398559451103210e-01 1.002325862646102905e-01 5.620433017611503601e-02 3.585034906864166260e-01 -1.084372401237487793e-01 -2.444558590650558472e-01 -8.423123955726623535e-01
4.185331761837005615e-01 9.438431262969970703e-02 5.426913499832153320e-01 -8.442474156618118286e-02 6.159989237785339355e-01 1.931360065937042236e-01 6.841871887445449829e-02 -3.047012090682983398e-01
3.977065086364746094e-01 -7.403069734573364258e-02 3.286480605602264404e-01 -4.753225445747375488e-01 7.567991968244314194e-03 4.925711750984191895e-01 1.922185271978378296e-01 -4.719918668270111084e-01
1.310890465974807739e-01 4.701514914631843567e-02 6.471213102340698242e-01 5.970501899719238281e-01 -3.440578281879425049e-01 2.365007847547531128e-01 4.025476425886154175e-02 -1.715847998857498169e-01
1.356420218944549561e-01 -7.244653999805450439e-02 3.431026041507720947e-01 1.390556842088699341e-01 2.553394436836242676e-01 -2.014684975147247314e-01 -2.435356974601745605e-01 -8.210964798927307129e-01
6.594963669776916504e-01 -4.413636028766632080e-01 1.923672556877136230e-01 -3.427075222134590149e-02 4.424537122249603271e-01 6.071612611413002014e-02 -1.116814911365509033e-01 -3.466393351554870605e-01
2.459896206855773926e-01 4.406040608882904053e-01 6.607862710952758789e-01 -7.459717243909835815e-02 -9.648415446281433105e-02 8.990088105201721191e-02 3.655916452407836914e-02 -5.333159565925598145e-01
1.207380145788192749e-01 2.296355068683624268e-01 5.383403897285461426e-01 -2.300723791122436523e-01 -1.699613034725189209e-01 6.667853593826293945e-01 -3.180944547057151794e-02 -3.397715687751770020e-01
3.324201703071594238e-01 -2.067338675260543823e-01 1.467083990573883057e-01 7.990753650665283203e-01 2.674353122711181641e-01 2.219496220350265503e-01 -1.482012867927551270e-01 -2.096812725067138672e-01
2.475347071886062622e-01 -9.157250821590423584e-02 4.477072656154632568e-01 -3.915512561798095703e-01 -3.013316094875335693e-01 4.612451493740081787e-01 2.205254435539245605e-01 -4.737169146537780762e-01
4.060211181640625000e-01 1.449896395206451416e-01 4.810296893119812012e-01 -3.426624238491058350e-01 -1.818917691707611084e-02 4.610067307949066162e-01 -2.137432247400283813e-01 -4.547233581542968750e-01
-8.078847080469131470e-03 1.570453494787216187e-01 1.782226860523223877e-01 -2.222076654434204102e-01 -1.527622193098068237e-01 6.423428654670715332e-01 1.745847463607788086e-01 -6.539965271949768066e-01
4.684714078903198242e-01 -6.059903502464294434e-01 -1.263924390077590942e-01 2.245334684848785400e-01 2.959419190883636475e-01 3.228411674499511719e-01 -1.872952431440353394e-01 -3.464567661285400391e-01
4.285635650157928467e-01 -2.694518491625785828e-02 8.742393851280212402e-01 1.661511212587356567e-01 6.931636482477188110e-02 8.893576264381408691e-02 -5.204568058252334595e-02 -9.101302176713943481e-02
5.120700597763061523e-01 1.081999167799949646e-01 -2.070458419620990753e-02 6.319659948348999023e-01 -8.621148765087127686e-02 -1.502953767776489258e-01 3.735852241516113281e-02 -5.430017113685607910e-01
4.766946136951446533e-01 5.192181468009948730e-02 5.236339196562767029e-02 -2.207669466733932495e-01 8.967240899801254272e-02 6.092711687088012695e-01 -4.173569381237030029e-01 -4.063830971717834473e-01
5.684356093406677246e-01 1.979985088109970093e-01 2.039614468812942505e-01 -1.754430383443832397e-01 1.456196010112762451e-01 5.922216176986694336e-01 -3.246161043643951416e-01 -2.966303229331970215e-01
3.692101538181304932e-01 -2.067700475454330444e-01 7.473230361938476562e-01 1.331422775983810425e-01 4.070006608963012695e-01 8.736134320497512817e-02 -1.609572619199752808e-01 -2.133606225252151489e-01
6.199647188186645508e-01 -5.042918920516967773e-01 2.551900409162044525e-02 -2.162647619843482971e-02 1.776552200317382812e-01 2.307901978492736816e-01 4.389070570468902588e-01 -2.876623868942260742e-01
4.030303359031677246e-01 -5.976838469505310059e-01 3.389652073383331299e-01 5.114085674285888672e-01 5.594359338283538818e-02 2.542251348495483398e-01 -1.019902005791664124e-01 -1.604446619749069214e-01
6.171333193778991699e-01 4.728697612881660461e-02 6.933207511901855469e-01 1.217314004898071289e-01 1.549171954393386841e-01 2.547280676662921906e-02 2.701877355575561523e-01 -1.541053801774978638e-01
1.288355290889739990e-01 -1.527439951896667480e-01 2.911857962608337402e-01 -1.411158293485641479e-01 1.641206145286560059e-01 2.804884016513824463e-01 5.454627871513366699e-01 -6.724795103073120117e-01
4.250104725360870361e-01 -2.418212741613388062e-01 2.988007664680480957e-01 6.320538520812988281e-01 -6.008535251021385193e-02 4.740156531333923340e-01 -2.072415649890899658e-01 -2.940371260046958923e-02
4.668924808502197266e-01 -3.099247515201568604e-01 2.029391080141067505e-01 -2.951334789395332336e-02 4.148648679256439209e-01 1.681847311556339264e-02 5.318032503128051758e-01 -4.343872666358947754e-01
3.987397253513336182e-01 2.992070615291595459e-01 5.850546956062316895e-01 3.313776478171348572e-02 4.704141318798065186e-01 1.692939996719360352e-01 -1.581045985221862793e-01 -3.648944497108459473e-01
1.780157536268234253e-01 2.359107285737991333e-01 -1.116388756781816483e-02 -8.870594203472137451e-02 -2.970744967460632324e-01 2.388645559549331665e-01 -1.682155951857566833e-02 -8.712466359138488770e-01
2.957792878150939941e-01 -1.019205078482627869e-01 4.337256252765655518e-01 -3.049992024898529053e-01 -2.231773883104324341e-01 5.930067300796508789e-01 -3.094155788421630859e-01 -3.518256247043609619e-01
6.409788131713867188e-01 -1.082953810691833496e-01 1.124457120895385742e-01 -4.141941294074058533e-02 3.050519824028015137e-01 1.115635260939598083e-01 5.955455303192138672e-01 -3.207507729530334473e-01
2.691590487957000732e-01 -4.084487557411193848e-01 6.420480608940124512e-01 2.656196355819702148e-01 -3.346040844917297363e-01 3.462326228618621826e-01 -2.147146016359329224e-01 -2.064115134999155998e-03
4.689527451992034912e-01 3.974482417106628418e-01 5.484542250633239746e-01 3.484772890806198120e-02 1.242572367191314697e-01 -9.921851009130477905e-02 -1.506445650011301041e-02 -5.427620410919189453e-01
6.235843896865844727e-01 -3.885335922241210938e-01 3.327699005603790283e-01 4.268520772457122803e-01 -3.691567778587341309e-01 -3.906055912375450134e-02 3.972379956394433975e-03 -1.715438365936279297e-01
2.969555556774139404e-01 -3.804545700550079346e-01 6.393194943666458130e-02 6.944248080253601074e-01 -4.140249490737915039e-01 1.395668536424636841e-01 -1.472720652818679810e-01 -2.611016631126403809e-01
6.362292766571044922e-01 2.472488135099411011e-01 1.669604033231735229e-01 -1.856141686439514160e-01 2.149587869644165039e-02 4.246394634246826172e-01 -3.296768665313720703e-01 -4.269476532936096191e-01
5.769982337951660156e-01 1.773765236139297485e-01 6.690852046012878418e-01 3.319414258003234863e-01 2.408372461795806885e-01 2.404288016259670258e-02 -4.241837561130523682e-02 -1.317973285913467407e-01
4.234182462096214294e-02 -6.571899056434631348e-01 2.474129050970077515e-01 7.386330515146255493e-02 3.239715397357940674e-01 4.707922637462615967e-01 -3.237734436988830566e-01 -2.611654102802276611e-01
1.633777171373367310e-01 2.290268689393997192e-01 3.000615537166595459e-01 -2.034718841314315796e-01 -4.251260459423065186e-01 3.879661858081817627e-01 1.370446681976318359e-01 -6.628615260124206543e-01
-1.390901394188404083e-02 1.516813635826110840e-01 9.009554982185363770e-02 -2.336882054805755615e-01 1.221313178539276123e-01 5.756773948669433594e-01 2.770314514636993408e-01 -7.007174491882324219e-01
2.767616510391235352e-01 1.882627904415130615e-01 5.933419801294803619e-03 8.015766143798828125e-01 6.713882088661193848e-02 2.279086709022521973e-01 3.401683568954467773e-01 -2.706203758716583252e-01
8.417025804519653320e-01 -4.145120084285736084e-02 -1.943074166774749756e-01 3.473426997661590576e-01 7.025691866874694824e-02 2.652042508125305176e-01 2.007905244827270508e-01 -1.258173733949661255e-01
4.794217944145202637e-01 8.849553018808364868e-02 1.378471553325653076e-01 -2.176609188318252563e-01 7.506671547889709473e-02 5.942645072937011719e-01 -4.392158985137939453e-01 -3.798018693923950195e-01
1.309986263513565063e-01 7.210603356361389160e-02 4.830214381217956543e-01 -1.633059233427047729e-01 1.881067156791687012e-01 6.506739854812622070e-01 -4.207010865211486816e-01 -2.862016558647155762e-01
5.072377324104309082e-01 -4.818890988826751709e-01 4.756176173686981201e-01 3.509615063667297363e-01 -1.995053514838218689e-02 3.970551192760467529e-01 4.556963220238685608e-02 3.129138797521591187e-02
3.596264123916625977e-01 1.075830534100532532e-01 -2.580376267433166504e-01 -3.495890274643898010e-02 -3.034166395664215088e-01 2.753315269947052002e-01 -2.703418731689453125e-01 -7.418458461761474609e-01
5.947490930557250977e-01 7.844491302967071533e-02 2.645721286535263062e-02 6.475806236267089844e-01 -3.127441108226776123e-01 4.447638615965843201e-02 9.367292374372482300e-02 -3.339128494262695312e-01
2.891810238361358643e-01 -3.480077385902404785e-01 -7.868633419275283813e-02 7.042757421731948853e-02 1.574537903070449829e-02 6.208704039454460144e-02 6.713073253631591797e-01 -5.738964080810546875e-01
-6.338567286729812622e-02 -1.866791844367980957e-01 2.110850811004638672e-01 2.677634656429290771e-01 2.940897643566131592e-01 7.170321941375732422e-01 4.386521875858306885e-01 -2.276825457811355591e-01
3.638648092746734619e-01 2.515171468257904053e-01 -1.080286726355552673e-01 2.873355150222778320e-01 1.698824018239974976e-01 -6.785222887992858887e-02 -3.437218666076660156e-01 -7.473291754722595215e-01
1.236397176980972290e-01 2.467201501131057739e-01 1.391910910606384277e-01 -1.887204647064208984e-01 3.696418106555938721e-01 7.273914813995361328e-01 -1.800012886524200439e-01 -4.131814241409301758e-01
6.153498962521553040e-02 -2.367329001426696777e-01 3.818834573030471802e-02 9.720966964960098267e-02 -3.413838744163513184e-01 -1.077099964022636414e-01 1.530475467443466187e-01 -8.818702101707458496e-01
2.983211874961853027e-01 -2.685887515544891357e-01 -1.626625955104827881e-01 5.790494084358215332e-01 1.611421108245849609e-01 2.062118202447891235e-01 5.417759418487548828e-01 -3.392581045627593994e-01
1.176300570368766785e-01 -4.554220438003540039e-01 4.529801309108734131e-01 2.125860303640365601e-01 -2.106048166751861572e-02 6.832767724990844727e-01 -2.462791353464126587e-01 -2.014947868883609772e-02
1.865717470645904541e-01 -6.530103683471679688e-01 -8.707047998905181885e-02 3.380742669105529785e-01 7.107636332511901855e-02 2.232084572315216064e-01 -3.857870697975158691e-01 -4.617220461368560791e-01
4.662339985370635986e-01 3.895988464355468750e-01 1.136385425925254822e-01 2.475078105926513672e-01 2.515347301959991455e-01 -1.380266100168228149e-01 9.320757538080215454e-02 -6.823899745941162109e-01
1.780403852462768555e-01 -2.552773058414459229e-01 8.953753113746643066e-02 -8.762402087450027466e-02 -5.896377563476562500e-01 1.582214087247848511e-01 -1.161996051669120789e-01 -7.079768180847167969e-01
2.324813157320022583e-01 -3.947529792785644531e-01 7.524619251489639282e-02 -2.542613632977008820e-02 -4.461978673934936523e-01 -1.421907916665077209e-02 6.393592059612274170e-02 -7.618606686592102051e-01
6.788033992052078247e-02 -3.485319912433624268e-01 -7.314644008874893188e-02 7.246115058660507202e-02 -3.081163763999938965e-01 -6.558637251146137714e-04 2.263961136341094971e-01 -8.468324542045593262e-01
1.149283200502395630e-01 -3.275680541992187500e-01 5.845927596092224121e-01 5.091174840927124023e-01 -3.909824416041374207e-02 4.784889817237854004e-01 -2.111906260251998901e-01 -5.881664156913757324e-02
1.893492490053176880e-01 1.188318282365798950e-01 4.849739670753479004e-01 6.702252030372619629e-01 1.907115578651428223e-01 -5.862766504287719727e-02 -1.553280502557754517e-01 -4.490984678268432617e-01
4.964046552777290344e-02 1.737142801284790039e-01 2.928310930728912354e-01 -3.135053515434265137e-01 2.872786223888397217e-01 4.606771469116210938e-01 2.490433752536773682e-01 -6.531066298484802246e-01
5.136457085609436035e-01 -1.209110543131828308e-01 2.747962176799774170e-01 -3.743612021207809448e-02 2.042968869209289551e-01 6.625307258218526840e-03 6.879587769508361816e-01 -3.599527776241302490e-01
2.120911628007888794e-01 2.467137873172760010e-01 4.251785874366760254e-01 4.932723939418792725e-01 -1.015503332018852234e-01 -7.183133065700531006e-02 1.869675815105438232e-01 -6.477855443954467773e-01
4.599639475345611572e-01 -2.128955423831939697e-01 3.738341629505157471e-01 6.209633946418762207e-01 -1.062892526388168335e-01 4.414247870445251465e-01 -9.052533656358718872e-02 5.842062830924987793e-02
4.086322188377380371e-01 -6.790435314178466797e-01 5.074958205223083496e-01 1.659188419580459595e-01 -5.351630225777626038e-02 2.740187942981719971e-01 8.270489051938056946e-04 -9.427518397569656372e-02
2.562921941280364990e-01 4.653053581714630127e-01 4.774746596813201904e-01 4.868912994861602783e-01 -1.375369429588317871e-01 4.194869995117187500e-01 2.402970939874649048e-01 -1.147349458187818527e-02
2.813251912593841553e-01 -2.878215610980987549e-01 3.936223089694976807e-01 6.774134039878845215e-01 3.364192247390747070e-01 6.354738771915435791e-02 -1.869983971118927002e-01 -2.683335542678833008e-01
-3.523515164852142334e-02 1.871517151594161987e-01 1.393351256847381592e-01 3.408253192901611328e-01 4.355385005474090576e-01 7.841576337814331055e-01 7.588551193475723267e-02 -1.334200203418731689e-01
2.950009107589721680e-01 -1.873077601194381714e-01 3.173077106475830078e-01 1.324020978063344955e-02 4.717400074005126953e-01 -1.308345943689346313e-01 -2.464581429958343506e-01 -6.903860569000244141e-01
1.606388688087463379e-01 3.265940546989440918e-01 1.385196596384048462e-01 -1.436796039342880249e-01 -2.306004911661148071e-01 3.320074975490570068e-01 2.469444721937179565e-01 -7.767322063446044922e-01
6.338961720466613770e-01 -4.812701940536499023e-01 1.393184065818786621e-01 2.945653200149536133e-01 2.912789285182952881e-01 4.047212898731231689e-01 -2.285774238407611847e-02 -1.058832705020904541e-01
2.186731100082397461e-01 2.398738712072372437e-01 2.385535687208175659e-01 7.137778401374816895e-01 -2.064711153507232666e-01 -7.404928654432296753e-02 2.020464688539505005e-01 -4.892029762268066406e-01
2.379566729068756104e-01 -1.569747626781463623e-01 -2.316843271255493164e-01 2.966457903385162354e-01 4.551595542579889297e-03 -1.591781713068485260e-02 3.512871861457824707e-01 -8.083207011222839355e-01
2.199541181325912476e-01 9.686306118965148926e-02 -4.123094677925109863e-01 2.651022970676422119e-01 4.267219603061676025e-01 4.955042898654937744e-01 3.464338779449462891e-01 -3.928446769714355469e-01
6.223185062408447266e-01 -2.486456334590911865e-01 -3.019631206989288330e-01 1.736046969890594482e-01 3.684760630130767822e-01 2.729220092296600342e-01 -2.044394463300704956e-01 -4.213289320468902588e-01
-5.753725022077560425e-02 -7.165616750717163086e-02 2.804752290248870850e-01 3.852936923503875732e-01 9.327813982963562012e-02 7.701491117477416992e-01 3.747075200080871582e-01 -1.490004211664199829e-01
3.084422945976257324e-01 -2.980743944644927979e-01 2.426291555166244507e-01 9.028980135917663574e-02 3.570875227451324463e-01 -1.854258775711059570e-01 -3.195765912532806396e-01 -6.963981389999389648e-01
2.921227216720581055e-01 -1.247705444693565369e-01 1.735664904117584229e-02 1.317510604858398438e-01 3.040955662727355957e-01 -1.285917907953262329e-01 -3.314760327339172363e-01 -8.139721155166625977e-01
3.628921806812286377e-01 -9.880168735980987549e-02 5.598166584968566895e-01 2.545613944530487061e-01 6.514079570770263672e-01 1.256246268749237061e-01 -1.125790625810623169e-01 -1.660221517086029053e-01
5.865872502326965332e-01 -8.126586675643920898e-02 -1.435418985784053802e-02 -2.574468255043029785e-01 -1.049831658601760864e-01 5.504006743431091309e-01 -3.237030506134033203e-01 -4.050683379173278809e-01
-9.215610474348068237e-02 -3.031121566891670227e-02 4.098296463489532471e-01 7.734088301658630371e-01 1.226505488157272339e-01 2.017816752195358276e-01 9.733501821756362915e-02 -3.990412056446075439e-01
6.303403377532958984e-01 -4.197380542755126953e-01 -1.447544991970062256e-01 2.030730843544006348e-01 2.408874481916427612e-01 2.208885103464126587e-01 -3.667488992214202881e-01 -3.506781458854675293e-01
6.377928853034973145e-01 -5.135233998298645020e-01 1.540832668542861938e-01 3.720258474349975586e-01 -6.428858637809753418e-02 -2.908575162291526794e-02 2.688186466693878174e-01 -3.002114892005920410e-01
5.359182953834533691e-01 -3.030520677566528320e-01 4.571935161948204041e-02 5.881632566452026367e-01 2.982936799526214600e-01 3.859456181526184082e-01 -1.731080412864685059e-01 -7.089051604270935059e-02
1.439187675714492798e-01 -1.011101379990577698e-01 4.121524989604949951e-01 3.649124801158905029e-01 1.088272407650947571e-01 7.216464281082153320e-01 3.652325868606567383e-01 -4.651026800274848938e-03
5.179105997085571289e-01 -1.239322125911712646e-02 8.433365076780319214e-02 5.155397653579711914e-01 -3.053714334964752197e-01 5.738446712493896484e-01 1.560964882373809814e-01 1.086560785770416260e-01
2.483647614717483521e-01 -3.093896508216857910e-01 -4.450095072388648987e-02 8.115837574005126953e-01 5.852580070495605469e-02 3.556762337684631348e-01 -9.110357612371444702e-02 -2.090784460306167603e-01
5.878109931945800781e-01 1.024557799100875854e-01 3.419244885444641113e-01 -1.940250694751739502e-01 4.040311276912689209e-01 1.677685827016830444e-01 3.963550329208374023e-01 -3.754173517227172852e-01
4.435380995273590088e-01 3.099779486656188965e-01 1.089972034096717834e-01 5.428197979927062988e-01 -2.204817682504653931e-01 -1.502064466476440430e-01 9.216102957725524902e-02 -5.665562748908996582e-01
5.980542302131652832e-01 -2.923479080200195312e-01 3.062492012977600098e-01 5.651991963386535645e-01 -1.984769850969314575e-01 3.200307786464691162e-01 -1.450318843126296997e-02 4.002551734447479248e-02
2.144440114498138428e-01 2.784718573093414307e-01 3.709709644317626953e-02 -3.109795227646827698e-02 -4.678675532341003418e-01 2.921446561813354492e-01 5.038966983556747437e-02 -7.532173991203308105e-01
-1.504932194948196411e-01 6.887658685445785522e-02 7.556284666061401367e-01 3.560027182102203369e-01 1.027620136737823486e-01 3.688861429691314697e-01 -2.767992913722991943e-01 -2.272456586360931396e-01
2.277625352144241333e-01 1.010119244456291199e-01 3.889225721359252930e-01 -3.708321750164031982e-01 -1.454218924045562744e-01 4.518450200557708740e-01 8.537656813859939575e-02 -6.454013586044311523e-01
1.739047616720199585e-01 -5.749287605285644531e-01 4.333860576152801514e-01 -1.681595668196678162e-02 3.199986219406127930e-01 5.774387717247009277e-01 1.406490243971347809e-02 -1.227815821766853333e-01
4.522241055965423584e-01 -3.255102336406707764e-01 -3.114578723907470703e-01 6.431293487548828125e-01 -5.407980829477310181e-02 3.354359567165374756e-01 -3.374922648072242737e-02 -2.496682256460189819e-01
9.201923757791519165e-02 -7.873869687318801880e-02 7.141814231872558594e-01 5.204559564590454102e-01 3.296073079109191895e-01 1.073036640882492065e-01 -1.741737723350524902e-01 -2.321888953447341919e-01
3.699686527252197266e-01 -3.584484159946441650e-01 -2.199738472700119019e-02 6.709424853324890137e-01 -2.948694229125976562e-01 2.959046065807342529e-01 2.858335077762603760e-01 -1.666794717311859131e-01
6.238736510276794434e-01 -1.240094378590583801e-01 2.825208902359008789e-01 -2.942693233489990234e-01 -2.349646091461181641e-01 2.534951567649841309e-01 -3.319326341152191162e-01 -4.464788734912872314e-01
1.099929213523864746e-01 -2.608365714550018311e-01 4.960315227508544922e-01 4.956070482730865479e-01 -6.894611567258834839e-02 6.495643258094787598e-01 -3.834163770079612732e-02 5.899169016629457474e-03
1.486205160617828369e-01 1.965745091438293457e-01 2.878798544406890869e-01 -2.621176540851593018e-01 4.026231169700622559e-01 6.783434748649597168e-01 2.719382569193840027e-02 -4.058267176151275635e-01
2.857590913772583008e-01 -1.161664649844169617e-01 8.639274239540100098e-01 -8.752574026584625244e-02 3.283622860908508301e-02 3.063742071390151978e-03 2.223803997039794922e-01 -3.166624009609222412e-01
3.531843125820159912e-01 -1.458956208080053329e-02 7.611429095268249512e-01 3.608844876289367676e-01 3.531519174575805664e-01 3.405612707138061523e-02 3.350577875971794128e-02 -1.961453408002853394e-01
2.946148216724395752e-01 6.473402492702007294e-03 7.682369947433471680e-01 4.138786494731903076e-01 2.133108675479888916e-01 -1.011912822723388672e-01 -8.907826989889144897e-02 -2.966488599777221680e-01
4.628235846757888794e-02 2.121812552213668823e-01 4.447852820158004761e-02 2.758147120475769043e-01 4.570367336273193359e-01 7.552756667137145996e-01 2.682259678840637207e-01 -1.533481776714324951e-01
2.766460776329040527e-01 3.597854673862457275e-01 -1.828141063451766968e-01 2.219341099262237549e-01 2.554737031459808350e-01 1.022692918777465820e-01 -1.771098822355270386e-01 -7.773364782333374023e-01
-4.897769913077354431e-02 1.955121308565139771e-01 2.484531104564666748e-01 2.630263864994049072e-01 1.857609748840332031e-01 8.871955275535583496e-01 4.039638116955757141e-02 -7.217559218406677246e-02
1.447552293539047241e-01 1.283573359251022339e-01 -2.002467960119247437e-01 -7.948154211044311523e-02 -2.343529909849166870e-01 4.771650135517120361e-01 -3.656798973679542542e-02 -7.951159477233886719e-01
2.230549007654190063e-01 3.149616420269012451e-01 -4.022750258445739746e-02 3.866234421730041504e-01 6.059378013014793396e-02 -9.220264106988906860e-02 -1.772767752408981323e-01 -8.101540803909301758e-01
1.341875195503234863e-01 2.303628474473953247e-01 -2.816299162805080414e-02 -1.553145796060562134e-01 -8.266264572739601135e-03 6.322335600852966309e-01 2.067562192678451538e-01 -6.793197393417358398e-01
2.534453272819519043e-01 8.374663069844245911e-03 1.784643344581127167e-02 5.202645659446716309e-01 -4.371660351753234863e-01 -1.449149996042251587e-01 2.004636675119400024e-01 -6.421848535537719727e-01
1.348007917404174805e-01 2.483927011489868164e-01 1.390029042959213257e-01 -2.155379205942153931e-01 -8.401178568601608276e-02 5.950772762298583984e-01 2.959758937358856201e-01 -6.368473768234252930e-01
8.327303826808929443e-02 -9.515256434679031372e-02 1.661450564861297607e-01 6.914907693862915039e-01 8.320111036300659180e-02 1.282321065664291382e-01 5.114523172378540039e-01 -4.396575689315795898e-01
2.309163212776184082e-01 -1.561079174280166626e-01 4.192795753479003906e-01 -3.672244250774383545e-01 7.234834134578704834e-02 5.550627708435058594e-01 -3.393958210945129395e-01 -4.279487729072570801e-01
1.606491506099700928e-01 1.696681417524814606e-02 -9.760836511850357056e-02 -1.310191154479980469e-01 -3.084154427051544189e-01 3.594015538692474365e-01 1.616905927658081055e-01 -8.347318172454833984e-01
7.502436041831970215e-01 -2.755806148052215576e-01 -3.070766627788543701e-01 1.552352607250213623e-01 1.920646429061889648e-01 2.004781812429428101e-01 -3.738583996891975403e-02 -4.053612649440765381e-01
5.268182754516601562e-01 3.069834709167480469e-01 -1.266915202140808105e-01 5.525256395339965820e-01 6.934607028961181641e-02 -1.258237659931182861e-01 7.868359237909317017e-02 -5.292038321495056152e-01
2.797581255435943604e-01 -3.132081031799316406e-01 4.581083953380584717e-01 4.640408754348754883e-01 -2.465216517448425293e-01 5.680249333381652832e-01 9.424088895320892334e-02 7.830833643674850464e-02
1.896941363811492920e-01 3.052393160760402679e-02 -5.771226808428764343e-02 5.883949995040893555e-01 2.468190193176269531e-01 1.138551086187362671e-01 5.721552371978759766e-01 -4.607609510421752930e-01
1.952534466981887817e-01 -1.994873434305191040e-01 7.757115364074707031e-02 -1.320843100547790527e-01 -4.491695463657379150e-01 1.215416118502616882e-01 -1.012146994471549988e-01 -8.196630477905273438e-01
5.312504768371582031e-01 -4.383264183998107910e-01 2.943781018257141113e-01 5.421263575553894043e-01 3.511445969343185425e-02 1.539649791084229946e-03 -2.737608850002288818e-01 -2.624939382076263428e-01
1.373445093631744385e-01 -2.675885893404483795e-02 7.906863093376159668e-02 -1.682304888963699341e-01 -4.114304184913635254e-01 3.765142261981964111e-01 -2.772233486175537109e-01 -7.469781637191772461e-01
4.141401052474975586e-01 4.167138338088989258e-01 6.343859434127807617e-01 6.860309094190597534e-02 2.165064960718154907e-01 1.284993160516023636e-02 -1.040825992822647095e-01 -4.356745779514312744e-01
1.882941648364067078e-02 4.348060488700866699e-01 3.930984064936637878e-02 3.516035079956054688e-01 2.358758300542831421e-01 1.348216831684112549e-01 -3.248709738254547119e-01 -7.113814353942871094e-01
5.786083936691284180e-01 -1.860890537500381470e-01 1.415697932243347168e-01 5.004073679447174072e-02 -1.607493148185312748e-03 -2.583609335124492645e-02 7.094712257385253906e-01 -3.225176632404327393e-01
-2.147612571716308594e-01 -3.656213581562042236e-01 1.873019039630889893e-01 4.135324954986572266e-01 -3.660702407360076904e-01 5.094305276870727539e-01 2.524656355381011963e-01 -3.960322439670562744e-01
1.548678129911422729e-01 2.643695771694183350e-01 2.947334051132202148e-01 -2.176347821950912476e-01 3.174936771392822266e-01 7.069869041442871094e-01 1.073791831731796265e-02 -4.136954247951507568e-01
2.346776574850082397e-01 -4.908368587493896484e-01 1.479114592075347900e-01 6.143035888671875000e-01 1.196756213903427124e-01 5.174522399902343750e-01 -9.406848251819610596e-02 -1.176049783825874329e-01
4.828578829765319824e-01 -6.711007356643676758e-01 2.371845245361328125e-01 3.788760900497436523e-01 -9.604827314615249634e-02 1.707001477479934692e-01 1.728942692279815674e-01 -2.200278490781784058e-01
1.872844994068145752e-01 2.248022556304931641e-01 4.048286378383636475e-01 8.054289221763610840e-01 6.554298847913742065e-02 1.455922275781631470e-01 7.298618555068969727e-02 -2.663954198360443115e-01
-2.469455264508724213e-02 -8.301966637372970581e-02 4.339188337326049805e-02 1.071297302842140198e-01 -2.058958858251571655e-01 -1.121271103620529175e-01 1.928927451372146606e-01 -9.417882561683654785e-01
1.314100176095962524e-01 -1.658288687467575073e-01 7.320176362991333008e-01 5.667002201080322266e-01 7.339686900377273560e-02 2.591207027435302734e-01 -1.154253333806991577e-01 -1.112636104226112366e-01
4.359564781188964844e-01 -1.540410215966403484e-03 -2.133101522922515869e-01 6.455329060554504395e-01 -1.866493821144104004e-01 5.307657718658447266e-01 -1.362057179212570190e-01 -1.123541221022605896e-01
4.760250151157379150e-01 -3.549476265907287598e-01 1.705789864063262939e-01 -3.970979154109954834e-02 3.886534571647644043e-01 6.525371223688125610e-03 4.406756460666656494e-01 -5.210080146789550781e-01
5.329596623778343201e-02 7.346590608358383179e-02 -4.878688231110572815e-02 -1.811669766902923584e-01 -1.742715239524841309e-01 4.928787648677825928e-01 -1.780145466327667236e-01 -8.071997165679931641e-01
1.813385039567947388e-01 -3.074479699134826660e-01 1.389917135238647461e-01 6.868872642517089844e-01 -3.923716247081756592e-01 5.923362076282501221e-02 1.763110309839248657e-01 -4.392147660255432129e-01
3.862506449222564697e-01 -5.039479732513427734e-01 -2.651105225086212158e-01 4.962731599807739258e-01 2.183525264263153076e-02 4.700529277324676514e-01 4.899622499942779541e-02 -2.375900000333786011e-01
-5.204902216792106628e-02 2.561585307121276855e-01 4.432321488857269287e-01 -4.135626659262925386e-04 3.406763672828674316e-01 2.387945204973220825e-01 -3.288643360137939453e-01 -6.737833023071289062e-01
2.383867949247360229e-01 -4.926270246505737305e-01 4.570997953414916992e-01 -1.618598699569702148e-01 4.691370129585266113e-01 2.667363584041595459e-01 -2.033625841140747070e-01 -3.643590509891510010e-01
7.020860910415649414e-01 -2.317750155925750732e-01 -2.460442781448364258e-01 2.425731867551803589e-01 -1.058254297822713852e-02 2.503339052200317383e-01 -3.987547755241394043e-01 -3.349498212337493896e-01
9.871617704629898071e-02 8.495812118053436279e-02 5.211569666862487793e-01 4.947119653224945068e-01 5.552676320075988770e-01 1.193313002586364746e-01 -1.530638039112091064e-01 -3.474222421646118164e-01
5.082524418830871582e-01 -6.343649029731750488e-01 2.912988066673278809e-01 3.673232793807983398e-01 9.090849012136459351e-02 3.106732964515686035e-01 4.163929726928472519e-03 -1.211598962545394897e-01
3.711788356304168701e-02 3.888445720076560974e-02 -2.745036734268069267e-03 8.132815957069396973e-01 2.196621894836425781e-01 2.859293818473815918e-01 2.228473126888275146e-01 -3.949783146381378174e-01
4.881166219711303711e-01 3.302233517169952393e-01 1.321922391653060913e-01 7.034365534782409668e-01 -2.228577286005020142e-01 -1.882471702992916107e-02 -6.718067824840545654e-02 -2.930251657962799072e-01
2.950921654701232910e-01 -4.604318737983703613e-01 -7.430653087794780731e-03 6.832624077796936035e-01 1.035697013139724731e-02 1.344246268272399902e-01 -3.150853812694549561e-01 -3.414150178432464600e-01
-3.815910965204238892e-02 -3.692338708788156509e-03 2.249576598405838013e-01 7.518954873085021973e-01 3.111995160579681396e-01 1.678454726934432983e-01 1.250433027744293213e-01 -4.918582141399383545e-01
6.010115742683410645e-01 -9.994983673095703125e-03 1.145642101764678955e-01 5.855873823165893555e-01 -3.733970522880554199e-01 3.750300407409667969e-01 1.578073203563690186e-02 4.822730273008346558e-02
4.825861155986785889e-01 -4.621044397354125977e-01 1.669798046350479126e-01 3.536813259124755859e-01 -1.755943894386291504e-01 5.995213389396667480e-01 -9.215301275253295898e-02 4.296823590993881226e-02
3.571073710918426514e-01 4.652382731437683105e-01 9.274303913116455078e-02 3.585802614688873291e-01 -6.247066706418991089e-02 -3.292147815227508545e-02 -2.814576029777526855e-01 -6.592736840248107910e-01
2.412855029106140137e-01 -3.437533080577850342e-01 -4.536939412355422974e-02 6.571491956710815430e-01 -4.683716595172882080e-01 2.270989716053009033e-01 1.938300728797912598e-01 -2.849481105804443359e-01
7.883235812187194824e-02 -3.012575805187225342e-01 2.704072594642639160e-01 1.772418767213821411e-01 1.173350587487220764e-01 2.198650985956192017e-01 7.576021552085876465e-01 -4.030201435089111328e-01
4.450773298740386963e-01 -9.635947644710540771e-02 -7.439636439085006714e-02 6.670967936515808105e-01 -3.087144792079925537e-01 4.944547116756439209e-01 -3.699063509702682495e-02 -3.016748651862144470e-02
3.725448846817016602e-01 2.966512441635131836e-01 2.888107597827911377e-01 2.222862094640731812e-01 -1.606864482164382935e-01 -9.128081053495407104e-02 3.061908483505249023e-01 -7.158774733543395996e-01
1.925089210271835327e-01 -2.468410581350326538e-01 -1.766543090343475342e-01 2.133254110813140869e-01 3.502705693244934082e-02 -1.455810945481061935e-02 -3.741505146026611328e-01 -8.269630074501037598e-01
3.872896432876586914e-01 5.185196995735168457e-01 5.877507328987121582e-01 2.037445902824401855e-01 9.356832504272460938e-02 -1.016304828226566315e-02 -6.962832063436508179e-02 -4.248234331607818604e-01
1.289656907320022583e-01 -7.406135648488998413e-02 2.085111290216445923e-02 2.745709009468555450e-02 1.339894533157348633e-02 -1.455371081829071045e-01 -1.374214589595794678e-01 -9.677029252052307129e-01
1.280240416526794434e-01 4.884081706404685974e-02 -2.350358851253986359e-02 4.848051667213439941e-01 3.369830176234245300e-02 3.772241994738578796e-02 3.170065879821777344e-01 -8.016135692596435547e-01
4.813031852245330811e-01 -1.077169328927993774e-01 2.837393879890441895e-01 -2.808169126510620117e-01 -2.897495031356811523e-01 1.503545194864273071e-01 -3.291149735450744629e-01 -6.184660196304321289e-01
4.329801201820373535e-01 -2.615365982055664062e-01 3.008306622505187988e-01 5.764999985694885254e-01 -3.026365637779235840e-01 3.124089241027832031e-01 3.440847396850585938e-01 -1.170174553990364075e-01
7.277226448059082031e-01 3.592205643653869629e-01 4.797880351543426514e-01 1.861003190279006958e-01 1.267011910676956177e-01 -3.415236994624137878e-02 1.373236775398254395e-01 -2.011788040399551392e-01
7.957045733928680420e-02 -2.439239919185638428e-01 1.267949044704437256e-01 1.616918295621871948e-02 -5.283583998680114746e-01 2.040695995092391968e-01 -3.347107470035552979e-01 -6.964143514633178711e-01
4.110500812530517578e-01 -1.044697165489196777e-01 1.271087443456053734e-03 6.070438623428344727e-01 -6.313926726579666138e-02 6.559951305389404297e-01 1.193678379058837891e-01 5.527249723672866821e-02
7.164390087127685547e-01 -3.151689842343330383e-02 2.964600026607513428e-01 3.957486450672149658e-01 4.586779475212097168e-01 9.923055768013000488e-03 -1.339321583509445190e-01 -1.131131500005722046e-01
3.436332046985626221e-01 9.204606711864471436e-02 4.678508937358856201e-01 6.014640331268310547e-01 3.726296126842498779e-01 -3.970265015959739685e-02 -2.032852470874786377e-01 -3.332363665103912354e-01
6.493644714355468750e-01 -5.699392557144165039e-01 2.035217285156250000e-01 2.570723295211791992e-01 -2.094857990741729736e-01 1.380858421325683594e-01 -2.216240912675857544e-01 -1.841696947813034058e-01
6.208814978599548340e-01 5.935609713196754456e-02 2.576291561126708984e-01 -2.092021256685256958e-01 -3.040229082107543945e-01 3.277480900287628174e-01 -3.423748612403869629e-01 -4.286901950836181641e-01
7.243036627769470215e-01 -4.567823708057403564e-01 -1.196735426783561707e-01 1.723015457391738892e-01 -3.039865009486675262e-02 1.757130324840545654e-01 -3.137945532798767090e-01 -3.040701150894165039e-01
2.129805535078048706e-01 3.906252086162567139e-01 -3.996189311146736145e-02 5.964723415672779083e-03 4.311459362506866455e-01 1.885553449392318726e-01 -7.140094786882400513e-02 -7.575491666793823242e-01
9.433915466070175171e-02 -2.536903023719787598e-01 -1.346441060304641724e-01 -5.117793753743171692e-02 -2.341829538345336914e-01 2.481536865234375000e-01 3.116677403450012207e-01 -8.321264386177062988e-01
2.606876492500305176e-01 -3.122351169586181641e-01 2.314640134572982788e-01 6.813801527023315430e-01 -4.041448235511779785e-01 1.690066456794738770e-01 2.332302927970886230e-01 -2.653376460075378418e-01
-1.978673273697495461e-03 -1.024613827466964722e-01 6.703144311904907227e-01 5.345295071601867676e-01 1.430115289986133575e-02 1.140375807881355286e-01 3.517530262470245361e-01 -3.428048789501190186e-01
4.739016890525817871e-01 1.698457747697830200e-01 6.708960533142089844e-01 4.944572448730468750e-01 1.075396984815597534e-01 -2.426262758672237396e-02 -1.247456446290016174e-01 -1.557730436325073242e-01
1.925686150789260864e-01 -4.849465191364288330e-02 1.121289655566215515e-01 -3.088792264461517334e-01 2.429330945014953613e-01 3.669784367084503174e-01 5.088427066802978516e-01 -6.324363350868225098e-01
-4.351808503270149231e-02 -4.535930156707763672e-01 -6.686820834875106812e-02 4.951829612255096436e-01 -3.245942592620849609e-01 4.444368183612823486e-01 3.262861967086791992e-01 -3.651488125324249268e-01
2.599043846130371094e-01 3.513031005859375000e-01 -1.416874676942825317e-01 2.026975899934768677e-01 3.082912862300872803e-01 1.506715565919876099e-01 -2.225973010063171387e-01 -7.619575858116149902e-01
4.072282314300537109e-01 2.431629151105880737e-01 9.651911258697509766e-02 5.523846149444580078e-01 -1.720099896192550659e-01 -2.370404750108718872e-01 1.931708455085754395e-01 -5.809487104415893555e-01
-2.618671655654907227e-01 -7.725431025028228760e-02 5.428200960159301758e-01 1.441632062196731567e-01 2.481336444616317749e-01 4.949831962585449219e-01 4.321016669273376465e-01 -3.416583240032196045e-01
2.233971506357192993e-01 -7.992802560329437256e-02 7.676816582679748535e-01 9.487286210060119629e-02 1.289067696779966354e-02 5.114524960517883301e-01 -3.734817728400230408e-02 -2.867484688758850098e-01
6.202418208122253418e-01 3.719036700204014778e-03 1.954839825630187988e-01 -2.619711160659790039e-01 -2.266443073749542236e-01 5.380595326423645020e-01 -2.633370459079742432e-01 -3.134028613567352295e-01
4.825854301452636719e-01 8.519367128610610962e-02 5.888240933418273926e-01 -3.051461651921272278e-02 5.320665836334228516e-01 1.008967980742454529e-01 -4.950021952390670776e-02 -3.412965536117553711e-01
3.435440659523010254e-01 -3.261443078517913818e-01 3.147646188735961914e-01 -3.281256183981895447e-02 4.806779921054840088e-01 -7.645487785339355469e-02 -2.869463562965393066e-01 -5.968408584594726562e-01
2.915779650211334229e-01 -8.366884291172027588e-02 -1.556315273046493530e-01 6.400935053825378418e-01 -1.244942396879196167e-01 2.790091931819915771e-01 5.617666244506835938e-01 -2.551754117012023926e-01
4.849771857261657715e-01 -1.235823035240173340e-01 2.308769710361957550e-02 4.986132979393005371e-01 -1.886631846427917480e-01 6.647946238517761230e-01 7.824885845184326172e-02 1.292575448751449585e-01
4.467662870883941650e-01 -3.461958169937133789e-01 -4.245069250464439392e-02 9.526091068983078003e-02 4.151109755039215088e-01 1.458249837160110474e-01 -4.387706518173217773e-01 -5.325128436088562012e-01
1.286928355693817139e-01 -4.224099218845367432e-01 3.921645879745483398e-01 3.639281094074249268e-01 -1.608092486858367920e-01 4.541438519954681396e-01 4.832450449466705322e-01 -2.305189967155456543e-01
2.824489176273345947e-01 2.207615226507186890e-01 -3.647415935993194580e-01 5.243592858314514160e-01 1.446851342916488647e-01 3.342746496200561523e-01 3.738205432891845703e-01 -4.371302425861358643e-01
3.052846193313598633e-01 2.348437607288360596e-01 2.118302136659622192e-01 -3.016317486763000488e-01 1.716716289520263672e-01 6.347104310989379883e-01 -8.074613660573959351e-02 -5.262579917907714844e-01
5.138477087020874023e-01 -1.472933143377304077e-01 5.443539023399353027e-01 2.648375630378723145e-01 5.421915650367736816e-01 1.465510949492454529e-02 -2.302958630025386810e-02 -2.304090410470962524e-01
-2.158092260360717773e-01 1.418717484921216965e-02 2.969995439052581787e-01 2.271906882524490356e-01 1.167678460478782654e-01 -6.904283165931701660e-02 4.557223320007324219e-01 -7.663657665252685547e-01
4.686788842082023621e-02 2.441467791795730591e-01 2.892464101314544678e-01 6.847909688949584961e-01 4.171533882617950439e-01 1.750067323446273804e-01 1.706932038068771362e-01 -3.896318972110748291e-01
3.813046813011169434e-01 -3.759348094463348389e-01 1.367051452398300171e-01 6.297012567520141602e-01 -4.910320043563842773e-02 5.391416549682617188e-01 3.732981532812118530e-02 -5.991081148386001587e-02
5.851657390594482422e-01 -4.403920471668243408e-01 2.000058442354202271e-02 1.669535189867019653e-01 5.801066011190414429e-02 3.950551152229309082e-02 5.261868834495544434e-01 -3.918721377849578857e-01
7.295815348625183105e-01 -8.312224596738815308e-02 -3.296577930450439453e-01 4.104635119438171387e-01 4.909690096974372864e-02 3.410221040248870850e-01 2.277808934450149536e-01 -1.142638996243476868e-01
2.196792066097259521e-01 -5.507916808128356934e-01 1.830486506223678589e-01 -1.789716631174087524e-01 4.366299211978912354e-01 5.600599050521850586e-01 -1.763185262680053711e-01 -2.177867442369461060e-01
5.252891182899475098e-01 -2.401765882968902588e-01 4.764048457145690918e-01 4.738957881927490234e-01 6.750617176294326782e-02 3.999483883380889893e-01 -1.967853158712387085e-01 1.077380478382110596e-01
1.812281608581542969e-01 -4.276002347469329834e-01 1.207202598452568054e-01 -1.895028054714202881e-01 -2.272340506315231323e-01 1.008782610297203064e-01 2.652571499347686768e-01 -7.756651639938354492e-01
3.625735044479370117e-01 -3.765691444277763367e-02 1.224002912640571594e-01 3.458120301365852356e-02 -7.703506946563720703e-02 -1.535966992378234863e-01 4.899387359619140625e-01 -7.624815702438354492e-01
-6.922721862792968750e-02 -7.457828521728515625e-02 1.921020299196243286e-01 6.075658798217773438e-01 2.132330387830734253e-01 4.538986459374427795e-02 -4.865698218345642090e-01 -5.471082925796508789e-01
8.400602638721466064e-02 2.799293100833892822e-01 4.593553245067596436e-01 4.263804554939270020e-01 -4.288885369896888733e-02 1.150586977601051331e-01 -4.766972064971923828e-01 -5.286369323730468750e-01
2.603375725448131561e-02 2.612278461456298828e-01 2.624308466911315918e-01 7.290620207786560059e-01 5.034967325627803802e-03 3.304917216300964355e-01 3.414128124713897705e-01 -3.238337635993957520e-01
3.885695338249206543e-01 2.712264060974121094e-01 5.283566713333129883e-01 3.669168055057525635e-02 5.290644764900207520e-01 9.716628491878509521e-02 -1.495033651590347290e-01 -4.280664920806884766e-01
5.437849760055541992e-01 -3.972129523754119873e-01 2.460939288139343262e-01 5.365529656410217285e-01 -8.210083097219467163e-02 4.106437563896179199e-01 1.492127627134323120e-01 -2.085691876709461212e-02
3.330536782741546631e-01 1.198069751262664795e-01 1.574685871601104736e-01 -3.735427856445312500e-01 1.079155355691909790e-01 6.159506440162658691e-01 -7.596570253372192383e-02 -5.599814653396606445e-01
1.877810806035995483e-01 4.135623276233673096e-01 1.024415269494056702e-01 1.579597592353820801e-01 8.465485274791717529e-02 5.460292100906372070e-01 -3.228952288627624512e-01 -5.904940366744995117e-01
-9.626086801290512085e-03 -5.257169604301452637e-01 4.686167538166046143e-01 3.296365439891815186e-01 -1.547032445669174194e-01 3.763142824172973633e-01 3.262569606304168701e-01 -3.511096835136413574e-01
1.551900804042816162e-01 -3.388295173645019531e-01 5.451272130012512207e-01 6.103698611259460449e-01 -8.307130075991153717e-03 4.258204400539398193e-01 2.055799961090087891e-02 -9.788107126951217651e-02
5.102663040161132812e-01 1.353340893983840942e-01 9.849244356155395508e-02 5.251452326774597168e-01 -1.446027606725692749e-01 -2.250207215547561646e-01 3.153999149799346924e-01 -5.146002769470214844e-01
8.512583374977111816e-02 -2.558627426624298096e-01 -1.072004809975624084e-01 -3.107841871678829193e-02 6.151835434138774872e-03 1.135291904211044312e-01 3.282966017723083496e-01 -8.911367654800415039e-01
5.399238467216491699e-01 -1.947148442268371582e-01 -3.387421667575836182e-01 6.061918139457702637e-01 -1.409383397549390793e-02 3.175970315933227539e-01 2.179217636585235596e-01 -1.994925588369369507e-01
-3.809728473424911499e-02 1.606998741626739502e-01 4.119197279214859009e-02 5.761201977729797363e-01 5.624200701713562012e-01 4.494020640850067139e-01 -1.205203607678413391e-01 -3.260511755943298340e-01
1.020615398883819580e-01 3.907150924205780029e-01 4.153106212615966797e-01 2.879504561424255371e-01 1.815714687108993530e-02 -8.660835772752761841e-02 -3.792154416441917419e-02 -7.564774155616760254e-01
3.980226218700408936e-01 1.225640326738357544e-01 2.835902571678161621e-01 -3.379634618759155273e-01 2.051571309566497803e-01 4.010780453681945801e-01 -2.492564618587493896e-01 -6.056661605834960938e-01
4.187882542610168457e-01 6.196013838052749634e-02 8.237715363502502441e-01 3.085045516490936279e-01 -1.218327600508928299e-02 3.614920005202293396e-02 1.588013023138046265e-01 -1.425818800926208496e-01
2.844997346401214600e-01 3.468956053256988525e-01 2.545751631259918213e-01 6.782240271568298340e-01 -1.267914772033691406e-01 -9.971361607313156128e-02 3.954485431313514709e-02 -4.963307380676269531e-01
-2.210502773523330688e-01 -3.270217180252075195e-01 3.592213392257690430e-01 5.092215538024902344e-01 -2.347673028707504272e-01 3.965810835361480713e-01 2.645515799522399902e-01 -4.164939820766448975e-01
-9.817194193601608276e-03 -4.089012369513511658e-02 2.397629246115684509e-02 5.480223298072814941e-01 3.047277331352233887e-01 6.010580807924270630e-03 4.710485041141510010e-01 -6.185034513473510742e-01
5.766867399215698242e-01 -1.071427240967750549e-01 1.037550345063209534e-01 6.292279958724975586e-01 -2.370721548795700073e-01 4.233932495117187500e-01 -9.071975946426391602e-02 7.459840178489685059e-02
3.241067230701446533e-01 -6.704569458961486816e-01 4.282937049865722656e-01 7.567010074853897095e-02 2.461051493883132935e-01 4.134239852428436279e-01 5.357140675187110901e-03 -1.573687493801116943e-01
4.277186393737792969e-01 -1.001097485423088074e-01 -2.719758152961730957e-01 4.785083234310150146e-01 -3.971953317523002625e-02 6.916707158088684082e-01 -1.222952008247375488e-01 -9.566451609134674072e-02
4.673076272010803223e-01 1.081861704587936401e-01 -5.873329564929008484e-02 5.824825763702392578e-01 -8.184689283370971680e-02 -1.394234597682952881e-01 -1.629439927637577057e-02 -6.330723762512207031e-01
5.285484194755554199e-01 -2.653200924396514893e-01 -2.804853916168212891e-01 3.044216334819793701e-01 2.670747600495815277e-02 7.218287140130996704e-02 -4.239715337753295898e-01 -5.414995551109313965e-01
5.435763001441955566e-01 2.544009983539581299e-01 6.698250770568847656e-01 2.823637425899505615e-01 1.801852583885192871e-01 -9.041949361562728882e-02 1.038741972297430038e-02 -2.658185958862304688e-01
7.194051742553710938e-01 -4.004901051521301270e-01 3.299761414527893066e-01 3.858011960983276367e-01 -1.629584468901157379e-02 2.394297719001770020e-01 6.991792470216751099e-02 -4.308744892477989197e-02
6.078140139579772949e-01 -3.064074516296386719e-01 -1.894298344850540161e-01 4.652574360370635986e-01 2.313768304884433746e-02 4.868208467960357666e-01 1.883727163076400757e-01 -1.063692048192024231e-01
3.451372087001800537e-01 2.676256895065307617e-01 -4.912144690752029419e-02 2.954431772232055664e-01 2.897503226995468140e-02 -1.514570564031600952e-01 -2.057986557483673096e-01 -8.083472847938537598e-01
7.864789962768554688e-01 -2.427418828010559082e-01 -4.106790572404861450e-02 2.473422884941101074e-02 2.682082951068878174e-01 2.028276473283767700e-01 -3.647814691066741943e-01 -2.721921801567077637e-01
5.260318517684936523e-02 -3.949263095855712891e-01 3.601846843957901001e-02 5.356465652585029602e-02 -4.886582195758819580e-01 9.427642077207565308e-02 -1.323914676904678345e-01 -7.562388777732849121e-01
5.768629908561706543e-01 2.385022044181823730e-01 7.290536761283874512e-01 2.472481131553649902e-01 -3.967997804284095764e-02 1.046241074800491333e-01 6.942826509475708008e-02 -1.880581118166446686e-02
5.988226458430290222e-02 4.558205902576446533e-01 -7.168044894933700562e-02 7.349333912134170532e-02 2.473212331533432007e-01 2.241438925266265869e-01 -6.622128933668136597e-02 -8.138235807418823242e-01
4.056456089019775391e-01 4.446159601211547852e-01 4.874228239059448242e-01 5.271689966320991516e-02 -2.160907387733459473e-01 1.480347365140914917e-01 -2.649554014205932617e-01 -5.085246562957763672e-01
6.103656888008117676e-01 -5.507947802543640137e-01 1.868676096200942993e-01 7.955608889460563660e-03 1.286592781543731689e-01 1.297829896211624146e-01 -3.594349026679992676e-01 -3.556766510009765625e-01
2.413933128118515015e-01 3.350313007831573486e-01 6.860254406929016113e-01 4.322371184825897217e-01 -1.861475110054016113e-01 -3.112166654318571091e-03 -7.836402207612991333e-02 -3.622456192970275879e-01
6.799938082695007324e-01 1.179497763514518738e-01 -4.184059426188468933e-02 3.747127056121826172e-01 -1.226289570331573486e-01 4.734808802604675293e-01 2.717106640338897705e-01 -2.617008686065673828e-01
4.026256799697875977e-01 -6.005086302757263184e-01 1.196369975805282593e-01 2.211941480636596680e-01 -3.570193350315093994e-01 4.794142842292785645e-01 -2.111380100250244141e-01 -1.102816164493560791e-01
3.041670620441436768e-01 3.855799138545989990e-01 4.176049530506134033e-01 2.569313645362854004e-01 3.425415158271789551e-01 2.549151778221130371e-01 -4.582127928733825684e-01 -3.551444113254547119e-01
4.926851391792297363e-01 1.154358759522438049e-01 7.348203063011169434e-01 1.912419199943542480e-01 -1.554671674966812134e-01 1.583122313022613525e-01 2.714180052280426025e-01 -2.109525352716445923e-01
5.685293674468994141e-01 -2.793632745742797852e-01 6.555639952421188354e-02 3.587184101343154907e-02 6.121956706047058105e-01 2.271966934204101562e-01 -2.676367461681365967e-01 -3.084071278572082520e-01
-3.891927003860473633e-02 3.968562483787536621e-01 -1.320532988756895065e-02 2.748308777809143066e-01 2.867924869060516357e-01 2.151043266057968140e-01 -3.207299411296844482e-01 -7.306821942329406738e-01
6.663166880607604980e-01 -5.062202811241149902e-01 -1.620835508219897747e-03 2.516815066337585449e-01 2.693643271923065186e-01 2.311224341392517090e-01 -3.316033398732542992e-03 -3.323118686676025391e-01
2.402874827384948730e-01 6.652132421731948853e-02 2.974805533885955811e-01 6.292864680290222168e-01 5.952233672142028809e-01 1.439917236566543579e-01 -3.424130007624626160e-02 -2.777473628520965576e-01
6.075040698051452637e-01 1.451918631792068481e-01 -1.980627030134201050e-01 4.897423684597015381e-01 3.424637913703918457e-01 4.126927554607391357e-01 -1.246664002537727356e-01 -1.662622243165969849e-01
6.195707321166992188e-01 -4.478927329182624817e-02 -3.746282160282135010e-01 1.573370695114135742e-01 4.192792177200317383e-01 2.664044201374053955e-01 -1.455735266208648682e-01 -4.255195558071136475e-01
1.565733700990676880e-01 5.284737944602966309e-01 6.569651514291763306e-02 4.083406329154968262e-01 4.556223005056381226e-02 5.057860910892486572e-02 -2.356670051813125610e-01 -6.818864941596984863e-01
1.693398058414459229e-01 -3.049142956733703613e-01 1.707140803337097168e-01 6.762632727622985840e-01 -4.227888584136962891e-01 9.027538448572158813e-02 1.932704448699951172e-01 -4.094173908233642578e-01
-7.282537221908569336e-02 -1.161852199584245682e-02 2.650406062602996826e-01 4.758042693138122559e-01 -1.653612107038497925e-01 -1.172884702682495117e-01 3.275518417358398438e-01 -7.413055300712585449e-01
7.108329534530639648e-01 -3.398295044898986816e-01 -1.844336688518524170e-01 4.081012308597564697e-02 1.504089385271072388e-01 2.734109759330749512e-01 -3.329406380653381348e-01 -3.678656518459320068e-01
5.731397271156311035e-01 -4.994825720787048340e-01 -6.617387384176254272e-02 2.299930155277252197e-01 -3.347980082035064697e-01 3.175528943538665771e-01 -3.181514441967010498e-01 -2.249497622251510620e-01
6.466173529624938965e-01 -9.048672765493392944e-02 -3.518414795398712158e-01 2.317238748073577881e-01 3.494178354740142822e-01 2.654870152473449707e-01 -2.508352398872375488e-01 -3.751205801963806152e-01
6.553897857666015625e-01 -4.523016512393951416e-03 3.140362501144409180e-01 4.098474681377410889e-01 -1.841675937175750732e-01 -2.888026237487792969e-01 -7.571068406105041504e-02 -4.251981675624847412e-01
2.409284412860870361e-01 3.811174035072326660e-01 6.700120866298675537e-02 -1.506952345371246338e-01 -3.374743089079856873e-02 5.187274217605590820e-01 3.707723915576934814e-01 -6.015111207962036133e-01
5.402537584304809570e-01 -5.282793641090393066e-01 -1.207185834646224976e-01 4.363220036029815674e-01 1.486023068428039551e-01 3.072383105754852295e-01 -1.834401935338973999e-01 -2.719713747501373291e-01
1.742798089981079102e-01 2.424242496490478516e-01 -6.713641807436943054e-03 7.428888678550720215e-01 -2.836092002689838409e-02 1.910946965217590332e-01 3.846725821495056152e-01 -4.166936278343200684e-01
6.134946942329406738e-01 -1.666144579648971558e-01 -7.116457819938659668e-02 2.755972146987915039e-01 4.501414299011230469e-01 3.835003450512886047e-02 -3.488071858882904053e-01 -4.348348081111907959e-01
-5.727297393605113029e-04 4.073240160942077637e-01 1.514006555080413818e-01 3.054971992969512939e-01 6.709954887628555298e-02 1.339474618434906006e-01 -4.342220425605773926e-01 -7.119292020797729492e-01
3.210106492042541504e-01 -7.844868898391723633e-01 7.639765739440917969e-02 2.906396985054016113e-01 1.317529845982789993e-02 2.821604609489440918e-01 -9.915838390588760376e-02 -3.187538683414459229e-01
4.559691548347473145e-01 -2.927698194980621338e-01 2.412080019712448120e-01 -4.359833598136901855e-01 -1.157012730836868286e-01 2.440578192472457886e-01 1.403643935918807983e-01 -6.045345067977905273e-01
2.558133602142333984e-01 -3.814089298248291016e-02 3.790204524993896484e-01 -3.606244921684265137e-01 3.600773513317108154e-01 4.486989378929138184e-01 -2.857933640480041504e-01 -4.967232048511505127e-01
6.830753684043884277e-01 -3.931402862071990967e-01 -2.787123918533325195e-01 -1.000954117625951767e-02 2.360368520021438599e-01 4.080882966518402100e-01 3.687043115496635437e-02 -2.783144712448120117e-01
5.295280218124389648e-01 -2.085452675819396973e-01 3.535557091236114502e-01 8.075602352619171143e-02 1.941434144973754883e-01 6.412309408187866211e-02 6.839321255683898926e-01 -1.871344000101089478e-01
6.412698626518249512e-01 4.922119155526161194e-02 -2.522620558738708496e-01 1.373207867145538330e-01 4.637539088726043701e-01 2.382446080446243286e-01 3.922979235649108887e-01 -2.795200049877166748e-01
7.322661280632019043e-01 -1.043170168995857239e-01 -2.813783288002014160e-01 1.720759421586990356e-01 1.466255486011505127e-01 2.440529465675354004e-01 -3.550299406051635742e-01 -3.701531291007995605e-01
1.920273900032043457e-02 -1.978320181369781494e-01 -1.477273553609848022e-01 9.501953423023223877e-02 -3.481112420558929443e-01 1.138464882969856262e-01 -7.404229789972305298e-02 -8.888289332389831543e-01
4.959944188594818115e-01 2.982919514179229736e-01 2.413074821233749390e-01 -2.407368272542953491e-01 6.810742616653442383e-02 6.883105635643005371e-01 9.974746964871883392e-03 -2.651761174201965332e-01
6.295428425073623657e-02 2.019832581281661987e-01 4.696225523948669434e-01 6.495509147644042969e-01 1.585687510669231415e-02 2.813616991043090820e-01 9.974871575832366943e-02 -4.726649820804595947e-01
1.711183488368988037e-01 -3.678970038890838623e-01 8.700396865606307983e-02 -1.935959160327911377e-01 -3.863851130008697510e-01 2.262634485960006714e-01 -4.990523681044578552e-02 -7.663824558258056641e-01
2.285545170307159424e-01 -6.196293830871582031e-01 2.196403741836547852e-01 -9.044636040925979614e-02 2.405325174331665039e-01 6.315168142318725586e-01 6.967497617006301880e-02 -2.141861915588378906e-01
-4.301016032695770264e-02 2.296685725450515747e-01 2.427255511283874512e-01 8.081675767898559570e-01 4.564968869090080261e-02 2.644774913787841797e-01 4.925201833248138428e-02 -3.986150324344635010e-01
4.896948039531707764e-01 -4.627342224121093750e-01 1.158189997076988220e-01 3.020673394203186035e-01 -2.035176903009414673e-01 6.109162569046020508e-01 -1.378861814737319946e-01 -8.812773227691650391e-02
6.315432190895080566e-01 -1.983287632465362549e-01 -2.358661890029907227e-01 -2.234707213938236237e-02 -4.221295937895774841e-02 6.976085249334573746e-03 2.591176331043243408e-01 -6.608435511589050293e-01
1.733134537935256958e-01 1.843079626560211182e-01 2.330402284860610962e-01 -1.367398202419281006e-01 -9.270418435335159302e-02 6.997538805007934570e-01 -4.078519642353057861e-01 -4.454151690006256104e-01
1.769471764564514160e-01 -4.725938290357589722e-02 -5.554456636309623718e-02 6.616564989089965820e-01 -1.263014390133321285e-03 4.713239073753356934e-01 4.629403948783874512e-01 -2.985301017761230469e-01
5.296410322189331055e-01 -6.702002286911010742e-01 3.885879516601562500e-01 3.140675649046897888e-02 1.635791212320327759e-01 7.010977715253829956e-02 -8.589606732130050659e-02 -2.815555930137634277e-01
7.404450178146362305e-01 -1.842460930347442627e-01 3.325189352035522461e-01 2.894674837589263916e-01 4.454616308212280273e-01 -2.407545037567615509e-02 6.243540719151496887e-02 -1.432491391897201538e-01
-3.015145063400268555e-01 -1.619687378406524658e-01 1.842653751373291016e-01 3.651978969573974609e-01 -3.063474781811237335e-02 5.877956151962280273e-01 3.952105939388275146e-01 -4.614091515541076660e-01
-3.827867507934570312e-01 -7.185779511928558350e-02 1.878706961870193481e-01 4.673680365085601807e-01 -2.319994866847991943e-01 3.419569730758666992e-01 1.663209497928619385e-01 -6.294138431549072266e-01
1.865962147712707520e-01 -8.616017550230026245e-02 1.505554467439651489e-02 2.338785380125045776e-01 3.524032533168792725e-01 -1.297124922275543213e-01 -2.651619911193847656e-01 -8.315696716308593750e-01
-7.036209106445312500e-02 3.608583807945251465e-01 2.024481147527694702e-01 -1.949512213468551636e-02 2.278228402137756348e-01 4.225315451622009277e-01 -2.797438204288482666e-01 -7.174763679504394531e-01
6.833157539367675781e-01 -3.349205851554870605e-01 5.136694759130477905e-02 5.261885523796081543e-01 1.294710766524076462e-02 3.561539053916931152e-01 1.195086166262626648e-01 9.962897747755050659e-03
1.251033097505569458e-01 3.835149705410003662e-01 -6.705772131681442261e-02 1.989070326089859009e-01 1.630194336175918579e-01 7.736831903457641602e-02 -2.668837308883666992e-01 -8.303111791610717773e-01
6.948140263557434082e-01 -4.902897477149963379e-01 -1.427196413278579712e-01 2.266656905412673950e-01 2.022340595722198486e-01 3.773689568042755127e-01 -1.228829380124807358e-02 -1.471269428730010986e-01
3.394388854503631592e-01 -1.859039515256881714e-01 1.737831830978393555e-01 6.521760672330856323e-02 4.876593947410583496e-01 -8.883132040500640869e-02 -3.143330812454223633e-01 -6.864830851554870605e-01
7.354573011398315430e-01 -2.901712954044342041e-01 -1.257640868425369263e-01 3.760935664176940918e-01 -1.076666638255119324e-02 4.119493365287780762e-01 -2.117478549480438232e-01 -5.463339760899543762e-02
1.733300387859344482e-01 -2.894409000873565674e-01 3.058693110942840576e-01 4.480673372745513916e-01 -5.853803157806396484e-01 3.775209188461303711e-01 2.481016516685485840e-01 -2.124002873897552490e-01
6.287213563919067383e-01 -4.636082947254180908e-01 -2.188244313001632690e-01 3.751116693019866943e-01 -1.095588430762290955e-01 1.622538566589355469e-01 -1.336031109094619751e-01 -3.807949125766754150e-01
1.692038774490356445e-01 -4.753951132297515869e-01 2.289064824581146240e-01 6.787004470825195312e-01 -9.564307332038879395e-02 4.404069781303405762e-01 1.138273775577545166e-01 -1.275713294744491577e-01
5.598875880241394043e-01 -3.979925215244293213e-01 3.288909792900085449e-01 1.417714208364486694e-01 -2.640556693077087402e-01 5.741816759109497070e-01 -1.284555532038211823e-02 -1.686861552298069000e-02
6.870495080947875977e-01 -4.547409713268280029e-01 1.278248131275177002e-01 3.063585758209228516e-01 5.853024125099182129e-02 4.501363039016723633e-01 -5.531133711338043213e-02 -4.325741901993751526e-02
-5.402856692671775818e-02 -4.134160652756690979e-02 2.202918380498886108e-01 -1.904594749212265015e-01 3.215243294835090637e-02 4.722326099872589111e-01 5.611607432365417480e-01 -6.096143126487731934e-01
2.629772126674652100e-01 -1.151816770434379578e-01 2.557430230081081390e-02 3.502522408962249756e-01 -2.729634642601013184e-01 -2.245174646377563477e-01 2.227903455495834351e-01 -7.872056961059570312e-01
6.962423324584960938e-01 -3.029756546020507812e-01 -8.772302418947219849e-02 8.848387002944946289e-02 -1.015350501984357834e-02 6.975069642066955566e-02 5.343333482742309570e-01 -3.427058756351470947e-01
7.359168529510498047e-01 -1.636205464601516724e-01 -3.871363699436187744e-01 2.965000867843627930e-01 2.184817381203174591e-02 2.214963585138320923e-01 -9.610062092542648315e-02 -3.675519526004791260e-01
1.117912679910659790e-01 1.192164719104766846e-01 7.112864255905151367e-01 5.886005163192749023e-01 1.690977253019809723e-02 3.305580914020538330e-01 2.585495449602603912e-02 -1.033835262060165405e-01
3.772612810134887695e-01 7.163318991661071777e-02 3.950152695178985596e-01 -3.452014923095703125e-01 8.752092719078063965e-02 4.259036481380462646e-01 -2.899335622787475586e-01 -5.515670180320739746e-01
5.008255243301391602e-01 -3.518835902214050293e-01 3.929666280746459961e-01 1.690707504749298096e-01 5.321004986763000488e-01 -5.056331679224967957e-02 -7.860273122787475586e-03 -3.957205712795257568e-01
6.344684958457946777e-01 -4.452231526374816895e-01 3.694513440132141113e-02 2.931454777717590332e-01 -1.217367649078369141e-01 2.260806560516357422e-01 -4.394804835319519043e-01 -2.298943102359771729e-01
1.891601830720901489e-01 4.673004150390625000e-01 7.240401953458786011e-02 2.337323874235153198e-01 4.554254710674285889e-01 1.268083602190017700e-01 4.340372234582901001e-02 -6.786743998527526855e-01
5.752988457679748535e-01 1.836975961923599243e-01 2.161925882101058960e-01 5.635206103324890137e-01 -1.884499490261077881e-01 -1.215741708874702454e-01 -5.856462195515632629e-02 -4.661204814910888672e-01
7.707980275154113770e-01 -4.283750057220458984e-01 8.428972214460372925e-02 7.873015850782394409e-02 2.469564974308013916e-01 3.211625218391418457e-01 -2.235439606010913849e-02 -2.107830196619033813e-01
2.206456512212753296e-01 -1.239363551139831543e-01 1.071248352527618408e-01 7.808444499969482422e-01 4.134087264537811279e-01 1.098569855093955994e-01 -2.232588082551956177e-02 -3.623367249965667725e-01
5.042534470558166504e-01 -4.835352599620819092e-01 1.972917467355728149e-01 -3.315939754247665405e-02 2.805248498916625977e-01 -6.587377190589904785e-02 -2.941027879714965820e-01 -5.498806238174438477e-01
1.785382181406021118e-01 -3.558363914489746094e-01 1.568684577941894531e-01 -2.006684392690658569e-01 -3.365350887179374695e-02 2.455828189849853516e-01 5.684338808059692383e-01 -6.261537671089172363e-01
1.969491988420486450e-01 -1.232395619153976440e-01 6.191205605864524841e-02 1.990662366151809692e-01 1.405008733272552490e-01 8.719591498374938965e-01 3.499663472175598145e-01 5.734247621148824692e-03
5.487852543592453003e-02 -5.647323727607727051e-01 3.793481886386871338e-01 1.858303695917129517e-01 -2.469453364610671997e-01 6.342414617538452148e-01 -1.314310878515243530e-01 -1.382366567850112915e-01
7.098041176795959473e-01 -2.491063177585601807e-01 -2.810752093791961670e-01 2.787743508815765381e-01 3.223841190338134766e-01 1.592763513326644897e-01 1.544818282127380371e-02 -3.845341801643371582e-01
2.442518025636672974e-01 -2.105762362480163574e-01 -2.366809546947479248e-01 4.119388163089752197e-01 3.587981462478637695e-01 -3.881380707025527954e-02 2.789545059204101562e-01 -6.798743009567260742e-01
5.920036435127258301e-01 -4.875611066818237305e-01 1.167091447860002518e-02 3.325094878673553467e-01 -1.769501119852066040e-01 5.048171877861022949e-01 -5.142029747366905212e-02 -1.110013797879219055e-01
2.134745121002197266e-01 -5.837975144386291504e-01 3.738643229007720947e-01 -2.742468416690826416e-01 3.864082396030426025e-01 2.520238757133483887e-01 -1.670837551355361938e-01 -3.973398804664611816e-01
1.965472102165222168e-01 -1.891425251960754395e-01 4.717203080654144287e-01 4.941317141056060791e-01 -4.761097431182861328e-01 4.766778349876403809e-01 6.336206197738647461e-02 -3.148109093308448792e-02
6.980704665184020996e-01 -3.727464675903320312e-01 9.480098634958267212e-02 2.139751464128494263e-01 -3.315219581127166748e-01 -1.205212697386741638e-01 2.564221620559692383e-01 -3.588878512382507324e-01
4.894786775112152100e-01 -4.578709006309509277e-01 4.570072889328002930e-01 3.616286814212799072e-01 -1.408061832189559937e-01 2.459799498319625854e-01 -3.490976095199584961e-01 -9.450952708721160889e-02
1.338061988353729248e-01 8.643677830696105957e-02 2.913880646228790283e-01 6.086933612823486328e-01 4.338505268096923828e-01 7.440311461687088013e-02 3.830364346504211426e-01 -4.227658212184906006e-01
-4.124850779771804810e-02 -2.476519197225570679e-01 -8.413001149892807007e-02 5.543190240859985352e-01 -3.515150025486946106e-02 6.271845102310180664e-01 2.111233472824096680e-01 -4.283113777637481689e-01
1.716194897890090942e-01 -3.477505743503570557e-01 7.250267267227172852e-02 -5.647934973239898682e-02 -3.309192955493927002e-01 1.660791337490081787e-01 -2.108400613069534302e-01 -8.121737837791442871e-01
4.426046311855316162e-01 -1.160964518785476685e-01 2.644108831882476807e-01 -3.775382637977600098e-01 1.253138184547424316e-01 5.134892463684082031e-01 -2.696090638637542725e-01 -4.755108952522277832e-01
2.261840999126434326e-01 1.345521956682205200e-01 3.908815979957580566e-01 -3.668361604213714600e-01 1.444050222635269165e-01 6.517018079757690430e-01 2.766349613666534424e-01 -3.482593297958374023e-01
5.439245104789733887e-01 -1.521357148885726929e-01 2.354363054037094116e-01 -3.548890352249145508e-01 -6.240995135158300400e-03 6.384611129760742188e-01 -1.577814817428588867e-01 -2.589552998542785645e-01
6.227937936782836914e-01 7.219713926315307617e-02 2.299697548151016235e-01 1.661627590656280518e-01 -7.531738281250000000e-02 9.456273168325424194e-02 3.435128033161163330e-01 -6.275374889373779297e-01
-1.584822870790958405e-02 -2.879333794116973877e-01 1.517285853624343872e-01 6.438518166542053223e-01 -2.569103538990020752e-01 4.456218481063842773e-01 2.463696449995040894e-01 -3.924241065979003906e-01
-2.573813870549201965e-02 -1.694923043251037598e-01 2.631060779094696045e-01 1.618593186140060425e-01 -5.024656057357788086e-01 -1.234674975275993347e-01 1.192255467176437378e-01 -7.702311277389526367e-01
5.831016302108764648e-01 -3.887316882610321045e-01 1.564778685569763184e-01 3.114988803863525391e-01 1.990580856800079346e-01 2.134635299444198608e-01 2.131091803312301636e-01 -5.067119598388671875e-01
2.601093351840972900e-01 -4.136203229427337646e-02 7.373111695051193237e-02 1.153580248355865479e-01 -4.319798946380615234e-01 -6.127827614545822144e-02 6.565748900175094604e-02 -8.468860983848571777e-01
7.828578948974609375e-01 -7.951788604259490967e-02 -1.761722960509359837e-03 1.470205783843994141e-01 3.374485298991203308e-02 3.832775354385375977e-02 4.050413966178894043e-01 -4.387777745723724365e-01
5.136177316308021545e-02 7.610924541950225830e-02 2.561681568622589111e-01 8.188365697860717773e-01 -6.225326657295227051e-02 4.330387115478515625e-01 3.591896221041679382e-02 -2.505308985710144043e-01
4.727193713188171387e-01 4.062069952487945557e-01 5.182754993438720703e-01 1.421526670455932617e-01 -2.731156051158905029e-01 8.479618281126022339e-02 -1.616812646389007568e-01 -4.634564518928527832e-01
3.298833966255187988e-01 2.691668868064880371e-01 2.301682382822036743e-01 -2.924357056617736816e-01 -1.296380162239074707e-01 4.043625593185424805e-01 -6.437894701957702637e-02 -7.041096091270446777e-01
4.211630523204803467e-01 -6.271590590476989746e-01 1.788041442632675171e-01 2.123740464448928833e-01 3.162818774580955505e-02 8.483169972896575928e-02 3.475555479526519775e-01 -4.724701941013336182e-01
4.805084764957427979e-01 8.643411099910736084e-02 1.408055275678634644e-01 -1.245433241128921509e-01 -1.409375667572021484e-01 7.566734552383422852e-01 -3.085344135761260986e-01 -1.967025697231292725e-01
4.326979219913482666e-01 -2.019846141338348389e-01 6.425503492355346680e-01 -1.162437051534652710e-01 1.355394721031188965e-01 1.726966947317123413e-01 3.953615725040435791e-01 -3.756133019924163818e-01
4.155815243721008301e-01 -3.634017407894134521e-01 -3.630081415176391602e-01 2.277795076370239258e-01 3.553484678268432617e-01 2.766062021255493164e-01 -1.949560344219207764e-01 -5.203664898872375488e-01
5.998528599739074707e-01 -3.406313657760620117e-01 -2.767827212810516357e-01 2.252375707030296326e-02 2.596295475959777832e-01 4.435333907604217529e-01 -4.792670905590057373e-02 -4.249758124351501465e-01
2.699167132377624512e-01 -2.383097708225250244e-01 -1.925286948680877686e-01 6.662877202033996582e-01 -1.324020624160766602e-01 4.721062183380126953e-01 2.793070375919342041e-01 -2.663077414035797119e-01
4.868922531604766846e-01 -1.250215023756027222e-01 -3.568673133850097656e-02 4.837968647480010986e-01 -2.769984304904937744e-01 6.026397347450256348e-01 -8.424554020166397095e-02 -2.548973858356475830e-01
-1.813428848981857300e-01 -1.725570261478424072e-01 5.380867123603820801e-01 1.693516820669174194e-01 -2.800973355770111084e-01 6.790879964828491211e-01 -1.296392530202865601e-01 -2.504000067710876465e-01
1.250320225954055786e-01 -1.972731798887252808e-01 1.996839344501495361e-01 2.112760245800018311e-01 3.563826084136962891e-01 -1.120094507932662964e-01 -1.973920464515686035e-01 -8.260877132415771484e-01
4.703924953937530518e-01 -3.250989019870758057e-01 -3.036130666732788086e-01 3.296360373497009277e-01 1.331212669610977173e-01 5.836684703826904297e-01 -1.320034414529800415e-01 -3.104610443115234375e-01
