# Supplementary material for: Where is your field going? A machine learning approach to study the relative motion of the domains of physics
Source: PLoS One. 2020 Jun 18;15(6):e0233997. doi: 10.1371/journal.pone.0233997 (PMC7302634; doi:10.1371/journal.pone.0233997)
Supplement: S27 Data — (ZIP) [file pone.0233997.s027.zip › 26/Pacs4Run_26_VS_500_embeddings1990-1994ED8.txt]

-1.531549096107482910e-01 -2.290869802236557007e-01 1.181194111704826355e-01 -4.652389287948608398e-01 -2.781044133007526398e-02 7.949870824813842773e-01 8.041333407163619995e-03 -2.466188222169876099e-01
-4.699949547648429871e-02 -1.859018504619598389e-01 3.635242283344268799e-01 -5.581406950950622559e-01 4.030928611755371094e-01 3.971250057220458984e-01 -1.160119995474815369e-01 4.311727285385131836e-01
-2.199308723211288452e-01 3.304821252822875977e-01 -2.102730721235275269e-01 -6.063927412033081055e-01 9.664556384086608887e-02 4.974902868270874023e-01 -3.660152554512023926e-01 1.992007493972778320e-01
2.667627930641174316e-01 -4.814703166484832764e-01 1.546606421470642090e-01 -3.168550729751586914e-01 -2.285649627447128296e-01 5.475175380706787109e-01 1.551230400800704956e-01 4.434255957603454590e-01
-4.995238780975341797e-01 -1.797514259815216064e-01 -1.434491872787475586e-01 -2.270363867282867432e-01 2.091693580150604248e-01 6.935985684394836426e-01 -1.475684642791748047e-01 3.153325021266937256e-01
8.925690501928329468e-02 4.697793722152709961e-01 2.591695487499237061e-01 -5.246059894561767578e-01 -1.885646134614944458e-01 2.414261102676391602e-01 -2.436310946941375732e-01 5.251294374465942383e-01
-2.571561038494110107e-01 9.791659563779830933e-02 1.933381706476211548e-01 9.707552939653396606e-02 -1.196745410561561584e-01 5.939129590988159180e-01 -5.778099298477172852e-01 4.201914668083190918e-01
4.252520799636840820e-01 -2.314023077487945557e-01 2.012959122657775879e-01 -7.903743982315063477e-01 -4.869767464697360992e-03 1.551952809095382690e-01 -1.237906739115715027e-01 2.469177842140197754e-01
3.481953963637351990e-02 1.662932634353637695e-01 -1.513749808073043823e-01 -7.518841624259948730e-01 2.674735486507415771e-01 5.335576534271240234e-01 -1.523118466138839722e-01 -5.886425450444221497e-02
1.332798004150390625e-01 -3.784508407115936279e-01 2.460672110319137573e-01 -5.129633471369743347e-02 2.145833224058151245e-01 7.019935846328735352e-01 -3.391696810722351074e-01 3.492192327976226807e-01
-6.030485033988952637e-01 3.801436722278594971e-01 5.494108796119689941e-02 -6.054810285568237305e-01 1.146186590194702148e-01 2.969035804271697998e-01 -9.302169084548950195e-02 1.107037737965583801e-01
-1.523819714784622192e-01 2.624885439872741699e-01 4.729559123516082764e-01 -5.285948514938354492e-01 1.984478235244750977e-01 9.919532388448715210e-02 -5.660261511802673340e-01 1.875444054603576660e-01
-1.692318618297576904e-01 2.936818003654479980e-01 3.287488520145416260e-01 -5.410597920417785645e-01 2.615120410919189453e-01 2.204818725585937500e-01 -5.259532928466796875e-01 3.011023998260498047e-01
-1.083767041563987732e-01 2.268435955047607422e-01 -3.005160391330718994e-01 -6.841284632682800293e-01 7.155226171016693115e-02 4.553182721138000488e-01 -4.065377414226531982e-01 2.734220027923583984e-02
2.646252978593111038e-03 -6.911486983299255371e-01 4.108386337757110596e-01 -5.453064441680908203e-01 -1.126178950071334839e-01 1.310979127883911133e-01 1.084558442234992981e-01 1.205270439386367798e-01
-3.437953293323516846e-01 -1.214484050869941711e-01 4.383072257041931152e-01 -3.019578456878662109e-01 1.321004927158355713e-01 3.022750318050384521e-01 -4.250342249870300293e-01 5.424836874008178711e-01
3.102863430976867676e-01 -5.604009330272674561e-02 -1.120260506868362427e-01 -5.398358106613159180e-01 -1.280209273099899292e-01 7.215745449066162109e-01 -7.872401736676692963e-03 2.439021170139312744e-01
-4.413996338844299316e-01 1.354684084653854370e-01 5.070646405220031738e-01 -1.368871480226516724e-01 1.191283836960792542e-01 5.440069437026977539e-01 1.962377130985260010e-02 4.477074742317199707e-01
8.638475835323333740e-02 4.663287103176116943e-01 3.820188343524932861e-01 -1.811672933399677277e-02 -5.489517375826835632e-02 7.434915304183959961e-01 -2.369840145111083984e-01 1.298235654830932617e-01
-1.729483604431152344e-01 -1.531333476305007935e-01 6.883415579795837402e-01 -2.819223403930664062e-01 3.434369266033172607e-01 3.075143396854400635e-01 -3.567853868007659912e-01 2.313764840364456177e-01
-5.441330373287200928e-02 -2.257536500692367554e-01 3.822355270385742188e-01 -5.156150460243225098e-01 -4.051898606121540070e-03 4.181113839149475098e-01 4.642043113708496094e-01 3.791998624801635742e-01
1.072186008095741272e-01 2.128626108169555664e-01 4.339852035045623779e-01 -3.381677567958831787e-01 2.468462139368057251e-01 5.338931083679199219e-01 -3.870104253292083740e-01 3.804486989974975586e-01
-2.273251265287399292e-01 -1.953596323728561401e-01 3.033982813358306885e-01 -2.767783105373382568e-01 1.388748884201049805e-01 4.128038287162780762e-01 -4.693101942539215088e-01 5.758089423179626465e-01
1.898807138204574585e-01 -2.046848386526107788e-01 4.998508989810943604e-01 -2.877402603626251221e-01 4.373782873153686523e-01 5.128794908523559570e-01 -3.575081825256347656e-01 8.512777835130691528e-02
-1.537450551986694336e-01 3.522351756691932678e-02 6.398873329162597656e-01 -4.098370075225830078e-01 1.947469562292098999e-01 3.501406908035278320e-01 7.954526692628860474e-02 4.804656505584716797e-01
-3.038085401058197021e-01 -2.475961297750473022e-01 3.454397320747375488e-01 -3.300731480121612549e-01 3.428863286972045898e-01 2.881275713443756104e-01 -5.325257778167724609e-01 3.659881651401519775e-01
-4.799660146236419678e-01 -1.197308525443077087e-01 3.091567754745483398e-02 -3.545213341712951660e-01 4.349500536918640137e-01 5.854572057723999023e-01 -2.048380970954895020e-01 2.339992374181747437e-01
-2.294378727674484253e-01 -1.639752388000488281e-01 2.331251502037048340e-01 -2.995903491973876953e-01 -1.008363440632820129e-01 1.750677227973937988e-01 -6.178376078605651855e-01 5.948351025581359863e-01
4.102923348546028137e-02 2.853065133094787598e-01 3.425067961215972900e-01 -1.124080121517181396e-01 -7.103632390499114990e-02 5.123159885406494141e-01 -6.685086488723754883e-01 2.693559229373931885e-01
-3.335705101490020752e-01 1.712314486503601074e-01 5.815609693527221680e-01 -1.454249918460845947e-01 1.978785097599029541e-01 5.655920505523681641e-01 7.635242491960525513e-02 3.676534593105316162e-01
3.569581210613250732e-01 -9.913896024227142334e-02 3.518482744693756104e-01 -4.131309390068054199e-01 -4.995502531528472900e-01 2.734248042106628418e-01 -4.873241484165191650e-01 -8.050843328237533569e-02
-6.735494136810302734e-01 1.393391638994216919e-01 -2.939599379897117615e-02 -3.123638629913330078e-01 1.139732152223587036e-01 4.908466637134552002e-01 -2.341866046190261841e-01 3.460010886192321777e-01
3.021583557128906250e-01 1.293006092309951782e-01 4.794082343578338623e-01 -5.767474770545959473e-01 -2.711609601974487305e-01 1.249839738011360168e-01 -4.172685146331787109e-01 -2.573899626731872559e-01
-2.617929875850677490e-01 2.184527069330215454e-01 3.737251460552215576e-01 8.829183131456375122e-02 -1.568362675607204437e-02 5.312513709068298340e-01 -6.588954925537109375e-01 1.402138918638229370e-01
-2.592450082302093506e-01 -3.409072458744049072e-01 3.482641577720642090e-01 -4.143433868885040283e-01 -4.016185700893402100e-01 4.088523611426353455e-02 -1.574824154376983643e-01 5.795137286186218262e-01
-2.965682446956634521e-01 -1.084143295884132385e-01 6.199983954429626465e-01 -5.934224128723144531e-01 -3.339991271495819092e-01 -6.146410480141639709e-02 2.109130471944808960e-02 -2.190145552158355713e-01
2.901769876480102539e-01 -1.466861516237258911e-01 4.240187108516693115e-01 -2.881391346454620361e-01 2.792868316173553467e-01 5.945785045623779297e-01 -3.327014148235321045e-01 2.987464368343353271e-01
-2.386014163494110107e-01 -1.503429859876632690e-01 3.222191035747528076e-01 -6.001396775245666504e-01 -6.200069189071655273e-01 1.156141608953475952e-01 1.017354503273963928e-01 -2.198823094367980957e-01
2.983252108097076416e-01 -8.812035620212554932e-02 4.410796612501144409e-02 -3.567862510681152344e-01 -5.007939934730529785e-01 3.645571768283843994e-01 -6.116074919700622559e-01 1.274153143167495728e-01
2.830450832843780518e-01 3.002599254250526428e-02 1.207713186740875244e-01 -5.257309079170227051e-01 -9.511964768171310425e-02 3.183164298534393311e-01 -5.206692218780517578e-01 4.965235292911529541e-01
2.146796584129333496e-01 -2.305881492793560028e-02 -1.416449993848800659e-02 -2.270980775356292725e-01 -5.566396117210388184e-01 4.141463637351989746e-01 -6.449041366577148438e-01 6.588427722454071045e-02
-4.116316735744476318e-01 -1.713075190782546997e-01 1.183637231588363647e-01 -3.644693493843078613e-01 5.468911528587341309e-01 4.684653580188751221e-01 -3.661606907844543457e-01 4.174039512872695923e-02
1.808747947216033936e-01 -2.252052724361419678e-01 3.879847824573516846e-01 -2.608085572719573975e-01 3.944701254367828369e-01 6.034103631973266602e-01 -3.679699599742889404e-01 2.071253955364227295e-01
-3.210625052452087402e-01 -8.892822265625000000e-02 3.453597128391265869e-01 -2.871994972229003906e-01 9.930538386106491089e-02 3.254314363002777100e-01 -4.405809938907623291e-01 6.143084168434143066e-01
2.810536883771419525e-02 -3.035423755645751953e-01 -7.183612883090972900e-02 -1.919061541557312012e-01 -2.280865758657455444e-01 4.696328043937683105e-01 -6.906595230102539062e-01 -3.398450016975402832e-01
-1.415693759918212891e-01 3.894969224929809570e-01 1.787851154804229736e-01 -5.273736715316772461e-01 4.814377520233392715e-03 2.871773242950439453e-01 -5.742356777191162109e-01 3.254573643207550049e-01
-1.465931683778762817e-01 -1.894477456808090210e-01 7.249875068664550781e-01 -2.228085100650787354e-01 3.178357183933258057e-01 4.206739366054534912e-01 8.122412860393524170e-02 2.877255976200103760e-01
2.304481118917465210e-01 -2.321671396493911743e-01 3.842931389808654785e-01 -1.887297630310058594e-01 -5.268537402153015137e-01 5.236962437629699707e-01 -2.810177803039550781e-01 -2.808706462383270264e-01
-2.680503726005554199e-01 -2.807072699069976807e-01 5.615550875663757324e-01 -1.448938101530075073e-01 3.208377063274383545e-01 5.658050179481506348e-01 1.074226349592208862e-01 2.800042033195495605e-01
-1.249669790267944336e-01 -2.711734771728515625e-01 6.208244562149047852e-01 -3.761109113693237305e-01 3.079573810100555420e-01 3.922440111637115479e-01 1.252989470958709717e-01 3.457929491996765137e-01
-4.917508959770202637e-01 -1.210143268108367920e-01 4.243099689483642578e-01 -2.441656738519668579e-01 2.229706048965454102e-01 3.114630877971649170e-01 -3.889780342578887939e-01 4.537089467048645020e-01
-9.119217842817306519e-02 -1.697597652673721313e-02 4.322658479213714600e-01 -2.811385989189147949e-01 1.972828060388565063e-01 3.602229952812194824e-01 -6.119697093963623047e-01 4.269838333129882812e-01
-8.428627997636795044e-02 3.020348250865936279e-01 -2.063916176557540894e-01 -7.220609188079833984e-01 1.131204068660736084e-01 3.086268305778503418e-01 -4.777528643608093262e-01 3.750795871019363403e-02
3.165321946144104004e-01 3.002655208110809326e-01 2.054066509008407593e-01 -1.815753579139709473e-01 1.903189271688461304e-01 7.597033977508544922e-01 -3.465816676616668701e-01 3.157731518149375916e-02
-4.725965857505798340e-01 -5.264354944229125977e-01 1.214728876948356628e-01 -3.396178781986236572e-01 3.278232216835021973e-01 3.200862407684326172e-01 -3.347343802452087402e-01 2.178342789411544800e-01
-2.483081370592117310e-01 1.517546921968460083e-01 4.033360183238983154e-01 1.621868312358856201e-01 -7.049977779388427734e-02 5.472779273986816406e-01 -6.385700106620788574e-01 1.186346039175987244e-01
-3.667895495891571045e-01 -7.239747643470764160e-01 1.934042386710643768e-02 -5.258241891860961914e-01 -6.860926002264022827e-02 2.038308084011077881e-01 -9.876254200935363770e-02 9.193681180477142334e-02
3.278526663780212402e-01 -1.909108161926269531e-01 4.512871503829956055e-01 -3.720719516277313232e-01 -2.822718024253845215e-01 4.248187541961669922e-01 -3.340253829956054688e-01 -3.771559894084930420e-01
1.906185448169708252e-01 4.158865660429000854e-03 -3.263363838195800781e-01 -6.083902716636657715e-01 -3.199989907443523407e-03 6.538913249969482422e-01 -1.518184393644332886e-01 1.907357275485992432e-01
-4.227609038352966309e-01 -2.173594683408737183e-01 -1.957771331071853638e-01 -5.902104973793029785e-01 3.485610187053680420e-01 4.282645583152770996e-01 -1.595943719148635864e-01 2.386950552463531494e-01
-2.862876951694488525e-01 3.889428451657295227e-02 1.184317022562026978e-01 -5.837490558624267578e-01 -4.923684597015380859e-01 2.788623571395874023e-01 2.844666317105293274e-02 -4.906501173973083496e-01
-2.831523120403289795e-01 -3.306203484535217285e-01 5.597742199897766113e-01 -1.693091839551925659e-01 3.242026567459106445e-01 5.357062816619873047e-01 1.207230165600776672e-01 2.486754208803176880e-01
5.887060612440109253e-02 1.467641741037368774e-01 2.841591238975524902e-01 -2.077419906854629517e-01 -8.775874227285385132e-02 4.361363351345062256e-01 -6.507545113563537598e-01 4.792633354663848877e-01
-3.224121928215026855e-01 1.527203172445297241e-01 3.425067365169525146e-01 -4.110350608825683594e-01 -5.455338954925537109e-01 2.595714330673217773e-01 -2.676561102271080017e-02 -4.698564708232879639e-01
-6.909263730049133301e-01 1.993196755647659302e-01 2.516345381736755371e-01 -3.613448739051818848e-01 2.847369313240051270e-01 3.620644807815551758e-01 -1.851305216550827026e-01 2.063095420598983765e-01
-1.102825999259948730e-01 -3.384104743599891663e-02 4.596371054649353027e-01 -2.472919225692749023e-01 5.407457239925861359e-03 2.431117743253707886e-01 -6.229119896888732910e-01 5.168375968933105469e-01
-2.331240177154541016e-01 2.350577265024185181e-01 2.674839794635772705e-01 5.968573316931724548e-02 -1.307105571031570435e-01 6.796445250511169434e-01 -4.374953508377075195e-01 3.806401193141937256e-01
-5.015910416841506958e-02 -2.582354545593261719e-01 5.945619344711303711e-01 -3.553719222545623779e-01 3.038711547851562500e-01 4.521685242652893066e-01 2.548845112323760986e-01 2.987394034862518311e-01
-5.330560207366943359e-01 -1.495472062379121780e-02 5.433249473571777344e-01 -2.298252582550048828e-01 3.681295216083526611e-01 3.532727360725402832e-01 -3.244194090366363525e-01 4.513373598456382751e-02
3.048082813620567322e-02 -1.012502387166023254e-01 5.719578862190246582e-01 -2.333265393972396851e-01 4.014342725276947021e-01 5.370395779609680176e-01 -3.060013055801391602e-01 2.530702948570251465e-01
-1.780133098363876343e-01 3.383287042379379272e-02 -1.004640907049179077e-01 -4.821310043334960938e-01 1.415474116802215576e-01 6.828790903091430664e-01 2.578294873237609863e-01 -4.144726693630218506e-01
-4.072975814342498779e-01 -5.770291090011596680e-01 -1.330993603914976120e-03 -9.045450389385223389e-02 -3.010244965553283691e-01 6.197791099548339844e-01 9.867016971111297607e-02 9.211219847202301025e-02
-2.087756395339965820e-01 -6.695987284183502197e-02 7.018336057662963867e-01 -3.888005018234252930e-01 2.456658780574798584e-01 1.289429515600204468e-01 -3.375187218189239502e-01 3.424851000308990479e-01
-3.115887194871902466e-02 1.500041186809539795e-01 4.234340190887451172e-01 -2.089139968156814575e-01 -2.526625096797943115e-01 3.270049393177032471e-01 -6.123895645141601562e-01 -4.558452367782592773e-01
-1.237075403332710266e-01 -3.220544457435607910e-01 -2.030727453529834747e-02 3.559525683522224426e-02 -3.256475329399108887e-01 8.424929380416870117e-01 2.314245998859405518e-01 9.949895739555358887e-02
-4.901668727397918701e-01 1.000387668609619141e-01 -2.613081634044647217e-01 -6.261717677116394043e-01 7.650594413280487061e-02 5.312203168869018555e-01 3.585400432348251343e-02 -4.668468143790960312e-03
-5.980963110923767090e-01 -6.423576734960079193e-03 -2.292787134647369385e-01 -5.203260779380798340e-01 1.604753583669662476e-01 5.167048573493957520e-01 -2.836056612432003021e-02 1.593456715345382690e-01
-3.795675635337829590e-01 2.244704402983188629e-02 2.488088905811309814e-01 -6.160886883735656738e-01 -2.856468558311462402e-01 5.159643478691577911e-03 -3.931609094142913818e-01 -4.216126501560211182e-01
-2.086659371852874756e-01 2.830449938774108887e-01 3.077614605426788330e-01 -5.938704609870910645e-01 3.425890803337097168e-01 3.087956011295318604e-01 -3.121447265148162842e-01 3.446570336818695068e-01
-1.153775602579116821e-01 1.018321141600608826e-01 5.057987570762634277e-01 -3.488648235797882080e-01 1.069076880812644958e-01 2.317482531070709229e-01 -5.623962283134460449e-01 4.662116169929504395e-01
1.556576192378997803e-01 1.652878969907760620e-01 4.718319177627563477e-01 -1.838954836130142212e-01 -6.787531971931457520e-01 4.045477211475372314e-01 -2.589834034442901611e-01 -2.388636954128742218e-02
-4.682895243167877197e-01 3.125236332416534424e-01 2.220180071890354156e-02 -3.614947199821472168e-01 -8.419103175401687622e-02 5.768519639968872070e-01 3.374771177768707275e-01 3.132498264312744141e-01
-4.755489528179168701e-01 -2.748404145240783691e-01 5.047908425331115723e-02 -5.038261413574218750e-01 -2.732956595718860626e-02 1.684778779745101929e-01 -3.001123964786529541e-01 5.680913925170898438e-01
1.262042522430419922e-01 1.490504443645477295e-01 4.503785967826843262e-01 -5.094223618507385254e-01 -6.177062988281250000e-01 1.465368121862411499e-01 -2.692595124244689941e-01 -1.548214107751846313e-01
-2.323298901319503784e-02 1.506997346878051758e-01 -3.589451014995574951e-01 -6.896538138389587402e-01 -7.957671582698822021e-02 5.331596136093139648e-01 -2.774975597858428955e-01 6.847809255123138428e-02
-6.604649424552917480e-01 2.294455766677856445e-01 -1.044826135039329529e-01 -4.769223630428314209e-01 -2.125629335641860962e-01 3.587789833545684814e-01 1.449471525847911835e-02 3.140918612480163574e-01
-2.545346319675445557e-01 -1.318679451942443848e-01 -3.986661136150360107e-01 -6.063469648361206055e-01 1.417406946420669556e-01 5.628560781478881836e-01 -1.718359589576721191e-01 1.575010418891906738e-01
1.952932476997375488e-01 -4.062339365482330322e-01 -1.486095190048217773e-01 -5.777964591979980469e-01 -1.643856018781661987e-01 4.203527569770812988e-01 -3.836694061756134033e-01 -2.999670207500457764e-01
-3.053993582725524902e-01 5.269879102706909180e-01 4.912363886833190918e-01 -3.560085594654083252e-01 1.345824301242828369e-01 3.901353776454925537e-01 -2.711290121078491211e-01 1.308837532997131348e-01
-2.080967873334884644e-01 -5.970689654350280762e-01 3.513205647468566895e-01 -4.217266440391540527e-01 -3.760685324668884277e-01 2.112091481685638428e-01 2.186572551727294922e-01 2.551022469997406006e-01
8.090689033269882202e-02 1.060822084546089172e-01 1.345669180154800415e-01 -2.387503236532211304e-01 -3.709156438708305359e-02 9.184631109237670898e-01 2.491886168718338013e-01 6.740230601280927658e-03
-1.738057285547256470e-01 -2.387065887451171875e-01 4.060003161430358887e-01 -6.855567097663879395e-01 -4.428138434886932373e-01 7.155491411685943604e-02 8.613707125186920166e-02 -2.633684873580932617e-01
-4.256203770637512207e-01 4.802327156066894531e-01 2.561095654964447021e-01 -3.599823415279388428e-01 2.758802771568298340e-01 5.608600378036499023e-01 3.340355679392814636e-02 3.542301803827285767e-02
-5.353232026100158691e-01 3.004780113697052002e-01 -1.292662769556045532e-01 -5.258136391639709473e-01 -7.911080121994018555e-02 5.374611616134643555e-01 1.344877332448959351e-01 1.293930113315582275e-01
-5.276293158531188965e-01 6.097095832228660583e-02 2.591622173786163330e-01 -2.473006248474121094e-01 4.033133983612060547e-01 5.554992556571960449e-01 -3.165043592453002930e-01 -1.347257196903228760e-01
-5.835446715354919434e-02 -4.612093046307563782e-02 5.900812745094299316e-01 -1.095880642533302307e-01 8.154970407485961914e-02 5.402142405509948730e-01 -2.479305118322372437e-01 5.237469077110290527e-01
-3.250160217285156250e-01 -6.755540966987609863e-01 -2.190031670033931732e-02 -3.824078738689422607e-01 -3.458984494209289551e-01 2.829307615756988525e-01 -1.014942601323127747e-01 2.850949168205261230e-01
-6.779463887214660645e-01 -3.797154128551483154e-01 4.045371413230895996e-01 -1.878764927387237549e-01 2.701032459735870361e-01 2.575681805610656738e-01 -2.400096207857131958e-01 -1.885158568620681763e-02
-3.357036411762237549e-01 -1.954808533191680908e-01 8.159344792366027832e-01 -1.597922891378402710e-01 2.707874774932861328e-01 2.522349953651428223e-01 -6.083838269114494324e-02 1.309883445501327515e-01
1.191518530249595642e-01 2.633674303069710732e-03 -2.915350496768951416e-01 -4.760399162769317627e-01 9.865990281105041504e-02 7.500768899917602539e-01 -2.776508927345275879e-01 1.573218405246734619e-01
2.224154621362686157e-01 3.252027928829193115e-01 1.496062129735946655e-01 -9.821897745132446289e-02 4.981312900781631470e-02 8.102752566337585449e-01 -3.666045367717742920e-01 1.389933973550796509e-01
-6.182773709297180176e-01 -8.076052181422710419e-03 4.913731515407562256e-01 -1.481107622385025024e-01 3.460572957992553711e-01 3.221984803676605225e-01 -3.610836565494537354e-01 -1.829634234309196472e-02
7.117433100938796997e-02 2.102979226037859917e-03 5.210205912590026855e-01 -1.939022094011306763e-01 -6.593797802925109863e-01 2.903327643871307373e-01 -3.913127481937408447e-01 -1.169133111834526062e-01
-5.273500084877014160e-01 -1.858663260936737061e-01 1.198252215981483459e-01 -5.404222011566162109e-01 4.441902935504913330e-01 3.238228261470794678e-01 -1.912628710269927979e-01 2.054110616445541382e-01
-1.293910741806030273e-01 -3.586309552192687988e-01 3.265811502933502197e-01 -4.532383978366851807e-01 -1.001176610589027405e-01 4.703101813793182373e-01 5.328183770179748535e-01 1.656831949949264526e-01
-7.136700302362442017e-02 -3.545587360858917236e-01 -1.498575359582901001e-01 -2.589221298694610596e-01 -3.653101921081542969e-01 4.175575375556945801e-01 -6.362102031707763672e-01 -2.590904235839843750e-01
-2.960835695266723633e-01 -5.376591086387634277e-01 2.991863787174224854e-01 -3.071770370006561279e-01 -5.272904634475708008e-01 2.292456626892089844e-01 1.336171329021453857e-01 3.015708923339843750e-01
2.154921740293502808e-01 -4.044479727745056152e-01 -2.071439176797866821e-01 -4.041506350040435791e-01 -4.000009000301361084e-01 5.129202008247375488e-01 -3.829173445701599121e-01 -1.184273064136505127e-01
1.893631666898727417e-01 -4.628657400608062744e-01 4.797060191631317139e-01 -3.467309474945068359e-01 -3.464834690093994141e-01 3.381808996200561523e-01 -1.601097136735916138e-01 -3.735032677650451660e-01
-6.230858564376831055e-01 2.365442216396331787e-01 3.158197700977325439e-01 -1.931064277887344360e-01 -3.847579285502433777e-02 4.328193664550781250e-01 2.680633403360843658e-02 4.787974655628204346e-01
-2.509818673133850098e-01 1.331210583448410034e-01 3.087160289287567139e-01 -5.108758211135864258e-01 -7.282249927520751953e-01 6.168992817401885986e-02 -1.585942357778549194e-01 -6.097530573606491089e-02
-1.393642872571945190e-01 1.474460959434509277e-01 3.772271573543548584e-01 -4.530092775821685791e-01 -6.183279752731323242e-01 -1.735110650770366192e-03 -4.780927300453186035e-01 -2.036007866263389587e-02
-5.458961725234985352e-01 9.456461668014526367e-02 2.982965707778930664e-01 -2.597598135471343994e-01 3.966107666492462158e-01 5.575564503669738770e-01 -6.531377136707305908e-02 2.533056735992431641e-01
-6.436230540275573730e-01 3.292890787124633789e-01 -5.148781836032867432e-02 -2.351494282484054565e-01 2.252485975623130798e-02 5.492134094238281250e-01 -2.827476561069488525e-01 1.930874735116958618e-01
1.078679040074348450e-01 1.355005651712417603e-01 -1.681832373142242432e-01 -7.838925123214721680e-01 -1.570342183113098145e-01 2.687754333019256592e-01 -3.588185310363769531e-01 3.187166750431060791e-01
-6.312186121940612793e-01 4.816179871559143066e-01 2.026676535606384277e-01 -3.425301611423492432e-01 -3.733719466254115105e-03 3.077542185783386230e-01 -2.739392220973968506e-01 2.035604715347290039e-01
-2.176617830991744995e-01 -5.450167227536439896e-03 7.408936023712158203e-01 -3.612175285816192627e-01 3.611896336078643799e-01 3.593977168202400208e-02 -3.755095005035400391e-01 2.085861749947071075e-02
-3.475598394870758057e-01 2.921034991741180420e-01 3.208746612071990967e-01 -4.844012856483459473e-01 8.900029957294464111e-02 2.080890983343124390e-01 -5.218111872673034668e-01 3.643670082092285156e-01
3.171564638614654541e-01 -4.360039830207824707e-01 3.761705756187438965e-01 -5.442734360694885254e-01 -3.973859250545501709e-01 5.466460436582565308e-02 -2.892918586730957031e-01 1.642587929964065552e-01
-6.604683995246887207e-01 2.407076358795166016e-01 -5.863039940595626831e-02 -5.131101608276367188e-01 -1.795393526554107666e-01 2.819228768348693848e-01 -2.543398179113864899e-03 3.569318056106567383e-01
-2.552002668380737305e-01 -4.932936131954193115e-01 9.482944011688232422e-02 -1.889594495296478271e-01 -2.718821465969085693e-01 6.438223123550415039e-01 3.460223078727722168e-01 -1.966657340526580811e-01
-2.816319465637207031e-01 -4.078082144260406494e-01 3.858925700187683105e-01 -6.022768616676330566e-01 -3.707267642021179199e-01 4.704064130783081055e-02 -8.895780891180038452e-02 -3.084815442562103271e-01
-3.014580607414245605e-01 1.183392107486724854e-01 5.593935251235961914e-01 -2.997223436832427979e-01 -6.189805269241333008e-01 1.744191497564315796e-01 -1.053553223609924316e-01 -2.602030038833618164e-01
-3.921863436698913574e-02 1.316174864768981934e-01 5.787329673767089844e-01 -2.720966935157775879e-01 -5.800313353538513184e-01 1.609820574522018433e-01 -4.322900772094726562e-01 -1.514723002910614014e-01
-2.582984864711761475e-01 -3.625573515892028809e-01 1.732786148786544800e-01 -7.405672073364257812e-01 -3.692247346043586731e-02 1.365035623311996460e-01 2.773658931255340576e-01 3.555846214294433594e-01
-7.356525659561157227e-01 1.372364461421966553e-01 2.528620660305023193e-01 -2.067399919033050537e-01 1.739689260721206665e-01 4.477389752864837646e-01 -2.622364759445190430e-01 1.838412135839462280e-01
-3.744176328182220459e-01 -6.832062602043151855e-01 -9.263491630554199219e-02 -5.554980039596557617e-01 -7.761933654546737671e-02 1.896590590476989746e-01 -1.760968267917633057e-01 5.362762510776519775e-02
-1.503993868827819824e-01 3.304719924926757812e-01 -2.057790607213973999e-01 -4.917019605636596680e-01 -2.942577302455902100e-01 4.200454354286193848e-01 -5.543740987777709961e-01 1.170304566621780396e-01
-2.020668834447860718e-01 2.044075876474380493e-01 5.168981552124023438e-01 -7.959022372961044312e-02 -4.940610229969024658e-01 2.787744104862213135e-01 -4.961749613285064697e-01 -2.754399180412292480e-01
-7.396315336227416992e-01 1.517448276281356812e-01 2.710571289062500000e-01 -2.337276786565780640e-01 1.558869630098342896e-01 4.990579187870025635e-01 -6.112532317638397217e-02 1.572334468364715576e-01
-6.969027966260910034e-02 -2.881847023963928223e-01 7.541697472333908081e-02 -4.865001440048217773e-01 -4.626263678073883057e-01 8.026245236396789551e-02 -2.641850411891937256e-01 6.160063147544860840e-01
-2.032630145549774170e-01 -5.358563661575317383e-01 9.851007908582687378e-02 -4.973767399787902832e-01 -3.623639047145843506e-01 1.406833380460739136e-01 -9.802959114313125610e-02 5.037310719490051270e-01
1.266088485717773438e-01 2.258165925741195679e-01 -1.850199997425079346e-01 -8.439471721649169922e-01 2.174517512321472168e-02 3.723268210887908936e-01 -6.127312779426574707e-02 2.089096009731292725e-01
-7.237945497035980225e-02 -6.086082458496093750e-01 3.374175429344177246e-01 -2.429634481668472290e-01 -4.127025902271270752e-01 9.398106485605239868e-02 -3.503921031951904297e-01 3.867101371288299561e-01
-2.651520632207393646e-02 3.791375160217285156e-01 1.802564859390258789e-01 -5.478134155273437500e-01 -4.053749740123748779e-01 2.713445127010345459e-01 -2.557665705680847168e-01 -4.686004817485809326e-01
3.429900109767913818e-01 6.970191746950149536e-02 3.169800853356719017e-03 -5.600853562355041504e-01 -3.358474373817443848e-01 6.193522810935974121e-01 1.819658130407333374e-01 1.851795017719268799e-01
-4.993832409381866455e-01 -3.396333381533622742e-02 3.143830597400665283e-01 -2.741802334785461426e-01 -5.923745632171630859e-01 7.171797007322311401e-02 -4.408912360668182373e-01 -1.581619679927825928e-01
-1.720734834671020508e-01 -3.192214369773864746e-01 1.142592355608940125e-01 -4.199683666229248047e-01 -4.734396934509277344e-01 9.585220366716384888e-02 -3.075264096260070801e-01 5.925830006599426270e-01
1.394666284322738647e-01 -5.319881439208984375e-01 3.074982762336730957e-01 -3.514267504215240479e-01 -6.409358233213424683e-02 5.799410939216613770e-01 3.694827258586883545e-01 5.024498328566551208e-02
-6.084227934479713440e-02 4.472942352294921875e-01 2.428615540266036987e-01 -6.632000207901000977e-01 2.225630134344100952e-01 3.226993978023529053e-01 -2.535560131072998047e-01 2.818695902824401855e-01
-1.604833602905273438e-01 -3.547531664371490479e-01 5.767204165458679199e-01 -3.959283530712127686e-01 -4.645815491676330566e-01 1.497495919466018677e-01 -2.737452089786529541e-02 -3.464378416538238525e-01
-4.529593884944915771e-01 3.406677842140197754e-01 5.966017246246337891e-01 -4.175904095172882080e-01 2.081927508115768433e-01 7.902801036834716797e-02 -2.807050049304962158e-01 1.416784226894378662e-01
1.155012845993041992e-01 2.631811611354351044e-02 5.337716937065124512e-01 -1.352010667324066162e-01 -5.835204720497131348e-01 3.699931204319000244e-01 -4.471872150897979736e-01 -7.353807240724563599e-02
-5.068052411079406738e-01 2.875625193119049072e-01 4.789081811904907227e-01 2.028306946158409119e-02 -3.532525151968002319e-03 6.199095249176025391e-01 1.520953327417373657e-01 1.525073051452636719e-01
4.441694915294647217e-01 -2.176701724529266357e-01 -2.703056484460830688e-02 -6.249217391014099121e-01 -2.188524901866912842e-01 2.999564111232757568e-01 -4.709992110729217529e-01 6.606747210025787354e-02
-4.915367066860198975e-01 5.904617905616760254e-02 3.020652234554290771e-01 -3.744823336601257324e-01 -5.328516960144042969e-01 1.052874326705932617e-01 -3.625371158123016357e-01 -3.114086687564849854e-01
-3.779885172843933105e-01 -4.931059181690216064e-01 1.739855110645294189e-01 -1.167408749461174011e-01 -4.618664085865020752e-01 1.029104962944984436e-01 -5.671136379241943359e-01 1.566621512174606323e-01
-2.712985686957836151e-02 -3.867659866809844971e-01 2.518709935247898102e-02 -3.755679726600646973e-01 -3.550512492656707764e-01 4.469625055789947510e-01 -2.590177953243255615e-01 -5.613050460815429688e-01
-3.817621171474456787e-01 -2.713955938816070557e-01 3.483128249645233154e-01 -5.126889348030090332e-01 -4.108635783195495605e-01 7.770550251007080078e-02 -2.384665310382843018e-01 -4.058535993099212646e-01
2.567255496978759766e-01 -2.655870318412780762e-01 2.495851367712020874e-01 -1.728679686784744263e-01 -3.831063508987426758e-01 5.584895014762878418e-01 -4.811138510704040527e-01 -2.850052118301391602e-01
-2.973840832710266113e-01 2.007304280996322632e-01 -1.106375157833099365e-01 -6.744280457496643066e-01 -4.434851929545402527e-02 3.431923389434814453e-01 1.017835661768913269e-01 5.235154032707214355e-01
-4.132426343858242035e-03 8.869904279708862305e-02 1.817528903484344482e-01 -7.668383121490478516e-01 -4.769006669521331787e-01 4.058681055903434753e-02 -2.944631874561309814e-01 -2.350536584854125977e-01
3.262825906276702881e-01 -2.534528970718383789e-01 1.062936731614172459e-03 -5.037885308265686035e-01 -3.019628226757049561e-01 3.954040408134460449e-01 -5.357446670532226562e-01 -2.023588269948959351e-01
-5.905091390013694763e-02 -2.300201803445816040e-01 3.245079815387725830e-01 -3.018471896648406982e-01 4.200633466243743896e-01 5.952944159507751465e-01 -2.003744393587112427e-01 4.197714328765869141e-01
1.223565917462110519e-02 -6.562823802232742310e-02 3.139058649539947510e-01 -3.493355512619018555e-01 -1.205752324312925339e-02 7.248082160949707031e-01 4.135268926620483398e-01 2.801323235034942627e-01
-7.629935443401336670e-02 2.507474422454833984e-01 -9.485812485218048096e-02 -3.845161497592926025e-01 -1.237248554825782776e-01 7.858554720878601074e-01 2.524245083332061768e-01 -2.790315449237823486e-01
1.088335588574409485e-01 1.059700176119804382e-01 5.910786390304565430e-01 -2.270773351192474365e-01 -5.158704519271850586e-01 2.905714213848114014e-01 -4.699005484580993652e-01 -6.802236288785934448e-02
-7.248035669326782227e-01 1.093721017241477966e-01 1.255350261926651001e-01 -2.431547939777374268e-01 6.389771401882171631e-02 3.814527690410614014e-01 -2.980799674987792969e-01 3.864885866641998291e-01
-3.120787143707275391e-01 2.497097998857498169e-01 4.235836863517761230e-01 -4.178830087184906006e-01 -6.244382262229919434e-01 1.382545232772827148e-01 -6.143261492252349854e-02 -2.709078788757324219e-01
-5.244874954223632812e-02 7.225849479436874390e-02 1.330478638410568237e-01 -8.454470038414001465e-01 -2.037055045366287231e-01 3.774837777018547058e-02 -2.299297899007797241e-01 -4.046692848205566406e-01
-3.691956996917724609e-01 2.937808036804199219e-01 3.797084391117095947e-01 -3.157849311828613281e-01 4.197690486907958984e-01 5.906096696853637695e-01 1.950865238904953003e-02 8.990243077278137207e-02
-3.903034329414367676e-01 -3.775635659694671631e-01 3.472988903522491455e-01 -6.230226159095764160e-01 -3.539884686470031738e-01 8.174956776201725006e-03 -1.881585828959941864e-02 -2.657186985015869141e-01
-4.315619468688964844e-01 -4.932056069374084473e-01 1.767332851886749268e-02 6.166840344667434692e-02 -3.077466785907745361e-01 6.785835027694702148e-01 9.111598134040832520e-02 5.386682599782943726e-02
2.151420153677463531e-02 -5.733024477958679199e-01 1.783924251794815063e-01 -6.041138768196105957e-01 -3.918143510818481445e-01 1.634838134050369263e-01 5.045289918780326843e-02 3.021474182605743408e-01
-1.035711821168661118e-02 2.370032966136932373e-01 2.944666445255279541e-01 -9.026303887367248535e-03 2.225067764520645142e-01 7.139610648155212402e-01 -5.386882424354553223e-01 -8.657562732696533203e-02
-3.827149569988250732e-01 5.236001014709472656e-01 3.846172094345092773e-01 -4.222092926502227783e-01 2.702532894909381866e-02 3.748487234115600586e-01 6.580998748540878296e-02 3.280368447303771973e-01
-2.140096388757228851e-02 1.768028289079666138e-01 1.813821196556091309e-01 -3.602615371346473694e-02 9.708237648010253906e-02 8.464976549148559570e-01 -3.114071488380432129e-01 3.333580791950225830e-01
-5.348756909370422363e-01 -3.395415246486663818e-01 3.111821711063385010e-01 -5.032355785369873047e-01 -2.762074954807758331e-02 1.299037337303161621e-01 2.117977738380432129e-01 4.313269555568695068e-01
-3.612962737679481506e-02 -3.105328381061553955e-01 5.686599016189575195e-01 -3.737766444683074951e-01 2.603762447834014893e-01 2.617176771163940430e-01 -3.580829501152038574e-01 4.179302453994750977e-01
-6.842924356460571289e-01 1.646638810634613037e-01 2.192793786525726318e-01 -2.873212695121765137e-01 1.313234120607376099e-01 3.268788754940032959e-01 -3.017993867397308350e-01 3.985148668289184570e-01
-2.708412110805511475e-01 -5.266333222389221191e-01 1.382816955447196960e-02 -1.327465921640396118e-01 -2.446131259202957153e-01 6.988229155540466309e-01 2.038501650094985962e-01 -2.043177187442779541e-01
-4.823675751686096191e-01 5.633760243654251099e-02 -3.442217409610748291e-01 -2.224450111389160156e-01 9.215702116489410400e-02 7.374867200851440430e-01 -2.072468996047973633e-01 -2.909423224627971649e-02
-4.848618805408477783e-01 3.423798382282257080e-01 -2.613124810159206390e-02 -6.314014792442321777e-01 -2.417458407580852509e-02 3.871648907661437988e-01 8.233324438333511353e-02 3.017856776714324951e-01
-2.625358104705810547e-01 -6.190423965454101562e-01 -7.026636600494384766e-02 -6.787418723106384277e-01 -1.219850853085517883e-01 1.399329006671905518e-01 -2.139062732458114624e-01 4.490117356181144714e-02
-4.061529338359832764e-01 -1.619975715875625610e-01 3.787148371338844299e-02 -3.034840226173400879e-01 4.493908584117889404e-01 6.878056526184082031e-01 -6.316357105970382690e-02 1.903721243143081665e-01
-1.339737772941589355e-01 -3.164592683315277100e-01 1.467398256063461304e-01 -4.572777450084686279e-01 4.749563336372375488e-01 4.778923392295837402e-01 -3.372438848018646240e-01 2.890866398811340332e-01
-1.926039755344390869e-01 -2.170844674110412598e-01 3.986017107963562012e-01 -3.196913897991180420e-01 4.662550389766693115e-01 5.074404478073120117e-01 -2.225437611341476440e-01 3.609390258789062500e-01
-1.202118247747421265e-01 -5.987557172775268555e-01 4.530394673347473145e-01 -4.091783463954925537e-01 -4.855506420135498047e-01 7.171712815761566162e-02 -2.759300358593463898e-02 1.127166152000427246e-01
1.776423156261444092e-01 -2.598048448562622070e-01 2.364045530557632446e-01 -6.283052563667297363e-01 -3.107725381851196289e-01 2.746912837028503418e-01 -4.712176620960235596e-01 2.370844483375549316e-01
-4.005019068717956543e-01 4.879831373691558838e-01 5.022313594818115234e-01 -1.849907785654067993e-01 1.019259355962276459e-02 4.135184288024902344e-01 -2.565913498401641846e-01 2.794140875339508057e-01
5.629716813564300537e-02 1.686706990003585815e-01 5.549342036247253418e-01 -1.614577472209930420e-01 -6.116467118263244629e-01 3.483378589153289795e-01 -2.636696696281433105e-01 -2.634149789810180664e-01
-2.907144427299499512e-01 1.897600144147872925e-01 -2.735683619976043701e-01 -5.629968047142028809e-01 1.611199080944061279e-01 6.039493680000305176e-01 -1.401390731334686279e-01 -2.780612707138061523e-01
-5.449590086936950684e-01 2.628473937511444092e-01 -1.331914514303207397e-01 -5.630707144737243652e-01 9.506284445524215698e-02 4.424860477447509766e-01 -1.686634272336959839e-01 2.566403150558471680e-01
2.873556017875671387e-01 -2.170913219451904297e-01 4.557216763496398926e-01 -2.516223788261413574e-01 -3.423312604427337646e-01 4.684441983699798584e-01 -4.001930356025695801e-01 -3.201825916767120361e-01
1.143187135457992554e-01 5.550646409392356873e-02 5.278829932212829590e-01 -1.760417819023132324e-01 -6.124909222126007080e-02 3.011091649532318115e-01 -6.434782743453979492e-01 4.070831537246704102e-01
-3.533711135387420654e-01 -5.964545011520385742e-01 7.657475024461746216e-02 -3.641478717327117920e-02 -3.894543349742889404e-01 5.801922082901000977e-01 1.463944166898727417e-01 4.951923340559005737e-02
7.499383389949798584e-02 1.086384654045104980e-01 3.175232708454132080e-01 1.271829456090927124e-01 2.461427822709083557e-02 7.586030960083007812e-01 -5.380398035049438477e-01 2.383598359301686287e-03
-3.187814354896545410e-01 -5.611671879887580872e-02 4.193921089172363281e-01 -5.854646563529968262e-01 -3.586731255054473877e-01 2.929789014160633087e-02 -1.959906667470932007e-01 -4.567860364913940430e-01
-4.790017604827880859e-01 -2.412388473749160767e-01 2.964007854461669922e-01 -6.072563529014587402e-01 -4.392078220844268799e-01 -2.763024531304836273e-03 -4.830283671617507935e-02 -2.459740787744522095e-01
-1.726111322641372681e-01 3.129621148109436035e-01 4.840818643569946289e-01 7.838609069585800171e-02 -4.591369628906250000e-02 5.499640107154846191e-01 -5.720224976539611816e-01 1.530777546577155590e-03
9.324540197849273682e-02 -4.653846323490142822e-01 -1.635429859161376953e-01 -4.477092027664184570e-01 -1.014518439769744873e-01 5.490576624870300293e-01 -2.520615160465240479e-01 -4.150191247463226318e-01
-5.939397588372230530e-02 1.487541794776916504e-01 -1.468347907066345215e-01 -4.140546321868896484e-01 -4.081002250313758850e-02 8.105943799018859863e-01 2.115854769945144653e-01 -2.790085077285766602e-01
-3.321260511875152588e-01 -1.220950484275817871e-01 -4.497664570808410645e-01 -4.709080457687377930e-01 -2.326544523239135742e-01 6.142955422401428223e-01 -6.228489428758621216e-02 -1.239936128258705139e-01
-5.134252309799194336e-01 -4.728057086467742920e-01 -1.238253936171531677e-01 -5.166510343551635742e-01 -1.676007211208343506e-01 1.117035150527954102e-01 -3.210434913635253906e-01 2.948755621910095215e-01
-6.621882319450378418e-01 -1.548452377319335938e-01 1.769190728664398193e-01 -3.637648820877075195e-01 7.122531533241271973e-02 2.515255808830261230e-01 -1.708433032035827637e-01 5.257174968719482422e-01
2.901079654693603516e-01 -1.883613914251327515e-01 -1.073581725358963013e-01 -7.470127940177917480e-01 -1.059590652585029602e-01 3.613481223583221436e-01 -3.068049848079681396e-01 2.736319303512573242e-01
2.237656116485595703e-01 9.254454076290130615e-02 4.425373375415802002e-01 -4.567072689533233643e-01 -6.440554857254028320e-01 2.167817354202270508e-01 -2.729688286781311035e-01 -2.509169094264507294e-02
-3.073060214519500732e-01 2.596758604049682617e-01 5.995941758155822754e-01 -3.826260864734649658e-01 -5.372439622879028320e-01 9.290488809347152710e-02 5.631044134497642517e-02 -1.782758235931396484e-01
1.390084624290466309e-01 -3.211862742900848389e-01 5.204185843467712402e-01 -1.160328835248947144e-01 -4.294314980506896973e-01 4.167815148830413818e-01 -4.197351336479187012e-01 -2.427363842725753784e-01
-1.156895980238914490e-01 3.028607070446014404e-01 3.689048290252685547e-01 -3.988558053970336914e-01 -3.793025016784667969e-01 2.066626250743865967e-01 -4.945022165775299072e-01 -4.106118977069854736e-01
-1.255671232938766479e-01 -3.954566419124603271e-01 4.312036186456680298e-02 -6.535621285438537598e-01 -1.844623833894729614e-01 2.109625935554504395e-01 -1.582908071577548981e-02 5.657403469085693359e-01
-4.208042919635772705e-01 -9.989408776164054871e-03 6.693905591964721680e-01 -2.811957895755767822e-01 1.032384932041168213e-01 2.499179244041442871e-01 8.314649015665054321e-02 4.643691480159759521e-01
6.483872979879379272e-02 2.975391745567321777e-01 5.058997273445129395e-01 -2.389149963855743408e-01 -2.861099541187286377e-01 4.131768941879272461e-01 -3.952669203281402588e-01 -4.306291937828063965e-01
-4.183236956596374512e-01 -7.803263515233993530e-02 1.849545389413833618e-01 -4.992937743663787842e-01 -4.876266121864318848e-01 2.150563299655914307e-01 -3.437435999512672424e-02 -5.002032518386840820e-01
2.243630439043045044e-01 -3.498980402946472168e-01 -1.385875046253204346e-01 -4.609487354755401611e-01 -2.302343994379043579e-01 5.337466597557067871e-01 -3.893193006515502930e-01 -3.257139623165130615e-01
1.084527671337127686e-01 3.090557754039764404e-01 2.853606268763542175e-02 -3.719745278358459473e-01 -1.306007057428359985e-01 8.191311359405517578e-01 2.352824062108993530e-01 1.007612869143486023e-01
-1.284060180187225342e-01 -5.035840868949890137e-01 2.518167495727539062e-01 -6.228803992271423340e-01 -3.671512901782989502e-01 1.397498697042465210e-01 2.584057450294494629e-01 2.396242618560791016e-01
-3.438719213008880615e-01 -3.548391461372375488e-01 3.118585646152496338e-01 -5.214435458183288574e-01 -3.836951553821563721e-01 7.720474898815155029e-02 -2.404615879058837891e-01 -4.191393554210662842e-01
-3.863350152969360352e-01 3.964360952377319336e-01 2.303791046142578125e-01 -3.882346153259277344e-01 1.938455849885940552e-01 5.751016139984130859e-01 2.825107574462890625e-01 2.040894031524658203e-01
3.247044980525970459e-01 -5.482969805598258972e-02 -4.092256724834442139e-02 -7.991321086883544922e-01 -2.570239901542663574e-01 2.962720394134521484e-01 -1.113617345690727234e-01 2.916060984134674072e-01
-3.512424528598785400e-01 -7.036529779434204102e-01 1.311106085777282715e-01 -5.638223886489868164e-01 -1.627012491226196289e-01 1.278348863124847412e-01 -5.028464272618293762e-02 3.276668861508369446e-02
1.523633301258087158e-01 2.373536527156829834e-01 -2.452046573162078857e-01 -7.792900800704956055e-01 -1.314516514539718628e-01 4.288634359836578369e-01 -1.499761044979095459e-01 1.712725460529327393e-01
-5.685611963272094727e-01 -3.066961467266082764e-01 1.326389163732528687e-01 -5.958422422409057617e-01 -1.273758560419082642e-01 4.883966222405433655e-02 -2.883491106331348419e-02 4.365928173065185547e-01
-3.001226484775543213e-01 -4.212002456188201904e-01 3.966876566410064697e-01 -5.608137845993041992e-01 -3.700132071971893311e-01 5.306109040975570679e-02 -9.490247070789337158e-02 -3.345321118831634521e-01
1.064386814832687378e-01 -2.297655344009399414e-01 6.338729709386825562e-02 -3.926396667957305908e-01 -6.361542642116546631e-02 5.449307560920715332e-01 -1.787417232990264893e-01 -6.668956875801086426e-01
-8.806364983320236206e-02 -5.046709179878234863e-01 4.620663821697235107e-01 -1.181681156158447266e-01 -2.969169914722442627e-01 3.721882402896881104e-01 -2.264585196971893311e-01 -4.817840754985809326e-01
2.831762433052062988e-01 -7.115696370601654053e-02 4.113179817795753479e-02 1.007221713662147522e-01 -3.086961992084980011e-02 8.919923305511474609e-01 -3.129116296768188477e-01 9.161924570798873901e-02
-6.555287837982177734e-01 3.155850172042846680e-01 1.279678046703338623e-01 -2.342609465122222900e-01 -2.974023222923278809e-01 3.048822581768035889e-01 -6.391373276710510254e-02 4.625448584556579590e-01
-5.230184793472290039e-01 1.869863122701644897e-01 -8.754226565361022949e-02 -5.997514724731445312e-01 1.406996250152587891e-01 4.906966984272003174e-01 2.480606585741043091e-01 4.481796920299530029e-02
-4.627518951892852783e-01 1.217070892453193665e-01 1.830451935529708862e-01 -3.346627950668334961e-01 4.628764092922210693e-01 6.295861601829528809e-01 6.002670526504516602e-02 1.063334271311759949e-01
-2.789171338081359863e-01 2.763525247573852539e-01 -2.326859347522258759e-02 -6.775907278060913086e-01 -9.338928014039993286e-02 3.510335981845855713e-01 2.622466683387756348e-01 4.306323230266571045e-01
-4.302560985088348389e-01 -4.108570218086242676e-01 2.220654338598251343e-01 -6.044719815254211426e-01 2.656899951398372650e-02 1.442462503910064697e-01 1.898088753223419189e-01 4.169370532035827637e-01
-6.795532256364822388e-02 -3.319568932056427002e-01 3.264441788196563721e-01 -1.555643882602453232e-02 -4.352190196514129639e-01 6.864995360374450684e-01 3.422287106513977051e-01 -2.368999086320400238e-02
3.835912942886352539e-01 -2.058105617761611938e-01 -1.542433351278305054e-01 -4.798972606658935547e-01 -1.305126845836639404e-01 4.889523386955261230e-01 -5.218921899795532227e-01 1.671168059110641479e-01
2.781852483749389648e-01 4.755796864628791809e-02 9.517057985067367554e-02 -4.159149527549743652e-01 4.238942563533782959e-01 6.809297204017639160e-01 -2.929323613643646240e-01 9.564216434955596924e-02
-1.535662412643432617e-01 -4.968726933002471924e-01 4.736302495002746582e-01 -4.182306826114654541e-01 2.679532021284103394e-02 4.176279902458190918e-01 2.302269190549850464e-01 3.196202218532562256e-01
-1.893074065446853638e-02 -4.754752665758132935e-02 2.529583871364593506e-01 -5.469306707382202148e-01 -6.771873831748962402e-01 3.407684713602066040e-02 -4.156949222087860107e-01 4.139687493443489075e-02
-6.351416707038879395e-01 2.524019181728363037e-01 -5.484455078840255737e-02 -3.739259839057922363e-01 -8.647318929433822632e-02 4.047476053237915039e-01 -2.921981811523437500e-01 3.652148842811584473e-01
-1.292591989040374756e-01 1.709940582513809204e-01 2.530148327350616455e-01 2.409702539443969727e-02 -1.471755504608154297e-01 5.338714718818664551e-01 -6.807071566581726074e-01 3.455637395381927490e-01
1.897224932909011841e-01 5.856055766344070435e-02 4.245123565196990967e-01 -4.344505369663238525e-01 -6.324204802513122559e-01 1.419344544410705566e-01 -4.117446243762969971e-01 4.453594237565994263e-02
-5.770134925842285156e-01 3.039880096912384033e-01 -1.053098812699317932e-01 -6.723156571388244629e-01 8.276618085801601410e-03 1.568495929241180420e-01 -2.923015654087066650e-01 3.791861608624458313e-02
6.651244312524795532e-02 -1.365983188152313232e-01 5.275674462318420410e-01 -2.851167619228363037e-01 5.100969076156616211e-01 5.853834748268127441e-01 -9.394068270921707153e-02 7.483641803264617920e-02
7.097414229065179825e-03 1.967577636241912842e-02 3.480692505836486816e-01 -6.257243454456329346e-02 -6.127895712852478027e-01 6.008403897285461426e-01 3.533916473388671875e-01 1.144070997834205627e-01
-5.986627340316772461e-01 2.932789325714111328e-01 7.381957024335861206e-02 -3.193508982658386230e-01 -1.212220862507820129e-01 3.169831335544586182e-01 -5.296266674995422363e-01 2.290820479393005371e-01
-5.283825993537902832e-01 -7.699407637119293213e-02 3.724761009216308594e-01 -2.730680406093597412e-01 -6.455847024917602539e-01 5.200237408280372620e-02 -2.671388983726501465e-01 -1.035966426134109497e-01
-4.140346050262451172e-01 -2.431498169898986816e-01 4.040453732013702393e-01 -4.922675490379333496e-01 -4.023642838001251221e-01 7.693114131689071655e-02 -1.838714778423309326e-01 -4.028019011020660400e-01
-4.471749663352966309e-01 -2.257613539695739746e-01 -6.634450703859329224e-02 -5.092712640762329102e-01 3.492984473705291748e-01 4.802803993225097656e-01 -1.261036843061447144e-01 3.416532278060913086e-01
-1.113302260637283325e-01 1.119773164391517639e-01 -1.994983851909637451e-01 -7.604736685752868652e-01 5.311624333262443542e-02 4.961961507797241211e-01 1.543340981006622314e-01 2.899929583072662354e-01
1.985252499580383301e-01 -6.231446266174316406e-01 9.734853357076644897e-02 -3.356629908084869385e-01 3.946051746606826782e-02 5.349145531654357910e-01 -2.000306993722915649e-01 -3.498986661434173584e-01
2.999026700854301453e-02 -1.392080932855606079e-01 4.098487794399261475e-01 -1.247775182127952576e-01 -5.218642354011535645e-01 5.730759501457214355e-01 4.374335706233978271e-01 6.379570066928863525e-02
1.622714996337890625e-01 -4.425283372402191162e-01 3.584412038326263428e-01 -4.875051677227020264e-01 -2.334731370210647583e-01 4.390824437141418457e-01 4.054532051086425781e-01 3.605325764510780573e-04
-2.941196560859680176e-01 -4.275147318840026855e-01 3.742466568946838379e-01 -3.639430701732635498e-01 3.110931515693664551e-01 4.657100737094879150e-01 1.346144378185272217e-01 3.555609881877899170e-01
-4.796300530433654785e-01 3.006471693515777588e-01 -2.403672039508819580e-01 -3.715175986289978027e-01 -2.779372036457061768e-01 4.392734766006469727e-01 -2.663054168224334717e-01 3.776715695858001709e-01
-2.593698203563690186e-01 -3.855822980403900146e-01 -3.611242398619651794e-02 -1.050562188029289246e-01 -4.124205410480499268e-01 7.328512668609619141e-01 2.352631986141204834e-01 -9.592751413583755493e-02
4.851310849189758301e-01 -1.427203416824340820e-01 2.020104676485061646e-01 -3.815342783927917480e-01 -2.944327294826507568e-01 6.786010265350341797e-01 2.512491866946220398e-02 1.004031971096992493e-01
-7.055358886718750000e-01 -2.035127282142639160e-01 1.601159125566482544e-01 -3.093716204166412354e-01 -4.322574138641357422e-01 1.625931113958358765e-01 -1.964136511087417603e-01 -2.959602177143096924e-01
-3.273705542087554932e-01 -3.811363503336906433e-02 8.360015749931335449e-01 -2.845018804073333740e-01 2.735939323902130127e-01 3.821084648370742798e-02 -1.665666699409484863e-01 8.647391945123672485e-02
2.185529321432113647e-01 1.968191564083099365e-01 5.186333060264587402e-01 -1.991061270236968994e-01 -4.340692460536956787e-01 4.139176607131958008e-01 -4.266337454319000244e-01 -2.512225210666656494e-01
-5.117813944816589355e-01 1.672121733427047729e-01 -1.288681775331497192e-01 -5.896834731101989746e-01 1.532038599252700806e-01 4.936007857322692871e-01 -2.234774082899093628e-01 -1.695019751787185669e-01
3.699684441089630127e-01 -1.888927966356277466e-01 6.288263946771621704e-02 -7.598846554756164551e-01 -2.611100077629089355e-01 1.868373900651931763e-01 -5.664126202464103699e-02 3.738570511341094971e-01
-4.003865718841552734e-01 -5.567479729652404785e-01 -2.065160125494003296e-01 -2.643343210220336914e-01 -3.876211941242218018e-01 5.082335472106933594e-01 8.185160905122756958e-02 4.415399208664894104e-02
-3.407779335975646973e-01 3.729301691055297852e-01 3.620324134826660156e-01 -5.115508437156677246e-01 1.535681933164596558e-01 4.449787139892578125e-01 8.880821987986564636e-03 3.610728681087493896e-01
-1.619794368743896484e-01 4.690215587615966797e-01 1.353773772716522217e-01 -3.766318261623382568e-01 3.193659782409667969e-01 6.561937928199768066e-01 1.383251398801803589e-01 -2.046555578708648682e-01
-4.833954274654388428e-01 -5.393443703651428223e-01 -1.253749132156372070e-01 -5.111331939697265625e-01 1.118972450494766235e-01 2.285849899053573608e-01 -3.477479815483093262e-01 1.129590421915054321e-01
-4.064288139343261719e-01 -1.317263543605804443e-01 3.025807738304138184e-01 -4.130247533321380615e-01 -7.038706541061401367e-01 1.839428581297397614e-02 -2.367213666439056396e-01 -5.924575030803680420e-02
-5.144699215888977051e-01 -4.891679883003234863e-01 9.457747638225555420e-02 -3.468486368656158447e-01 1.749686151742935181e-01 3.349931538105010986e-01 -2.095319926738739014e-01 4.243214130401611328e-01
-3.392538055777549744e-02 -1.356198638677597046e-01 6.646680235862731934e-01 -4.197839498519897461e-01 2.419956326484680176e-01 3.649280369281768799e-01 2.467837929725646973e-01 3.313872218132019043e-01
-7.604514807462692261e-02 4.518953710794448853e-02 -1.448297798633575439e-01 -4.570678174495697021e-01 -3.049959428608417511e-02 7.614507675170898438e-01 2.937919497489929199e-01 -3.086049556732177734e-01
-4.425455927848815918e-01 1.395827084779739380e-01 -1.478984504938125610e-01 -2.921113669872283936e-01 3.094867467880249023e-01 7.346338629722595215e-01 -2.049185335636138916e-01 -2.543398644775152206e-03
-3.232263326644897461e-01 -5.310238003730773926e-01 -1.838702112436294556e-01 -3.744260221719741821e-02 -2.904018461704254150e-01 7.017489671707153320e-01 -2.754266373813152313e-03 3.918901085853576660e-02
-1.599934697151184082e-01 1.770081669092178345e-01 4.333154857158660889e-01 -1.467962097376585007e-02 -2.908670343458652496e-02 5.015199184417724609e-01 -5.923405289649963379e-01 3.896880745887756348e-01
-4.317361414432525635e-01 -3.223117887973785400e-01 1.473637074232101440e-01 -6.600319147109985352e-01 -2.978640496730804443e-01 6.631779670715332031e-02 -2.129583060741424561e-02 -3.984799087047576904e-01
-8.607285469770431519e-02 -3.241884112358093262e-01 -2.577241957187652588e-01 -3.997723460197448730e-01 -1.894682198762893677e-01 3.384501338005065918e-01 -6.633954048156738281e-01 -2.659202516078948975e-01
-2.556054294109344482e-01 2.776036858558654785e-01 5.690398216247558594e-01 -1.657994091510772705e-01 2.001584023237228394e-01 3.076569139957427979e-01 -6.023910641670227051e-01 9.335457533597946167e-02
1.538093201816082001e-02 -8.621746674180030823e-03 4.625231921672821045e-01 -1.988863497972488403e-01 -6.840330958366394043e-01 2.921970784664154053e-01 -4.260114431381225586e-01 -1.069555506110191345e-01
1.713975220918655396e-01 -4.476379603147506714e-03 5.937184691429138184e-01 -1.416735202074050903e-01 -2.353732436895370483e-01 4.293757677078247070e-01 -4.477523565292358398e-01 -3.972197175025939941e-01
2.399683892726898193e-01 5.857095494866371155e-02 4.030112624168395996e-01 -2.801171243190765381e-01 -2.873389720916748047e-01 6.097819209098815918e-01 2.281141132116317749e-01 4.377982616424560547e-01
1.632067561149597168e-02 -1.347227841615676880e-01 3.872140347957611084e-01 -3.499173223972320557e-01 1.556396037340164185e-01 6.218160390853881836e-01 5.394036769866943359e-01 -8.585712313652038574e-02
-3.935457766056060791e-01 3.481117486953735352e-01 5.043808221817016602e-01 -1.061423495411872864e-01 1.318382918834686279e-01 6.400862336158752441e-01 8.622987568378448486e-02 1.540993154048919678e-01
-1.990810334682464600e-01 -3.915166556835174561e-01 1.727986931800842285e-01 -5.924520492553710938e-01 -3.262988030910491943e-01 -2.323829941451549530e-02 -2.419101148843765259e-01 5.105794072151184082e-01
-4.337983429431915283e-01 5.089979618787765503e-02 -2.545908689498901367e-01 -4.108459055423736572e-01 -8.297298848628997803e-02 6.677424311637878418e-01 1.864982545375823975e-01 -2.967677414417266846e-01
1.853469461202621460e-01 -2.726069390773773193e-01 -1.848002150654792786e-02 -8.352791666984558105e-01 -4.043057858943939209e-01 1.379495114088058472e-01 -5.352139845490455627e-02 8.911426365375518799e-02
3.087013065814971924e-01 -1.759687513113021851e-01 -9.348234534263610840e-02 -5.599051117897033691e-01 -3.411275744438171387e-01 5.821118950843811035e-01 -8.517666161060333252e-02 2.983762919902801514e-01
-3.051038384437561035e-01 -6.408300995826721191e-01 3.087757527828216553e-01 -5.457707047462463379e-01 -2.350210398435592651e-01 1.045715734362602234e-01 1.619391441345214844e-01 1.031794548034667969e-01
-4.757176637649536133e-01 2.227607071399688721e-01 -4.859174601733684540e-03 -2.134863287210464478e-01 -1.240979358553886414e-01 6.088655591011047363e-01 4.639523848891258240e-02 5.387024283409118652e-01
-3.683879673480987549e-01 -1.513838022947311401e-01 5.557431578636169434e-01 -3.295119404792785645e-01 2.662619650363922119e-01 4.045008420944213867e-01 4.107024371623992920e-01 1.440548598766326904e-01
5.175134167075157166e-02 -3.362528681755065918e-01 4.605880677700042725e-01 -1.394037008285522461e-01 -5.435591340065002441e-01 3.616757094860076904e-01 -4.185293912887573242e-01 -2.263812124729156494e-01
3.442542552947998047e-01 -3.759360015392303467e-01 2.273851484060287476e-01 -1.985624581575393677e-01 3.078519701957702637e-01 6.851124763488769531e-01 -2.801073491573333740e-01 8.011292666196823120e-02
-5.371566414833068848e-01 1.915298029780387878e-02 1.760180443525314331e-01 -2.181182950735092163e-01 1.552837193012237549e-01 5.192511677742004395e-01 -3.890731036663055420e-01 4.329266250133514404e-01
-2.551248669624328613e-01 -4.835659563541412354e-01 6.210567895323038101e-03 -5.260906219482421875e-01 -2.031210064888000488e-02 2.477738112211227417e-01 -8.340922184288501740e-03 6.019894480705261230e-01
-6.586830019950866699e-01 -3.088205158710479736e-01 3.852926492691040039e-01 -1.654760837554931641e-01 1.065956428647041321e-01 1.634557545185089111e-02 -5.241904854774475098e-01 9.234923124313354492e-02
-2.428611367940902710e-02 1.354215200990438461e-02 4.426472485065460205e-01 -3.334720134735107422e-01 7.893545180559158325e-02 7.706152796745300293e-01 2.666212618350982666e-01 1.446411609649658203e-01
-5.649151802062988281e-01 2.757345885038375854e-02 1.505871415138244629e-01 -4.157560467720031738e-01 -3.231570720672607422e-01 1.821375936269760132e-01 -2.732943296432495117e-01 -5.218107104301452637e-01
-2.545294538140296936e-02 -1.770857721567153931e-01 4.343213438987731934e-01 -1.578883677721023560e-01 -1.274829208850860596e-01 4.756168723106384277e-01 -2.648855447769165039e-01 -6.646814346313476562e-01
-2.242742031812667847e-01 -2.297813743352890015e-01 3.156747519969940186e-01 -6.812117695808410645e-01 5.113751441240310669e-02 8.193706721067428589e-02 -1.087535247206687927e-01 -5.586102604866027832e-01
1.422278285026550293e-01 -2.024254053831100464e-01 3.884577453136444092e-01 -3.927654325962066650e-01 3.520815074443817139e-01 5.122863054275512695e-01 -3.617618680000305176e-01 3.411171436309814453e-01
8.983323723077774048e-02 1.879773885011672974e-01 4.782698154449462891e-01 -2.699770033359527588e-01 -6.514030694961547852e-01 2.876156270503997803e-01 -3.639997839927673340e-01 -1.241800561547279358e-01
1.601365581154823303e-02 7.058661431074142456e-02 2.258807420730590820e-01 -2.250113338232040405e-01 -6.481739282608032227e-01 5.541005134582519531e-01 3.861044645309448242e-01 1.299052983522415161e-01
-2.491159439086914062e-01 -3.761724531650543213e-01 4.716069102287292480e-01 -1.927901059389114380e-01 4.142362773418426514e-01 5.757874250411987305e-01 7.395508140325546265e-02 1.681134402751922607e-01
2.410722821950912476e-01 -2.436378598213195801e-01 4.940301924943923950e-02 -3.308371007442474365e-01 -3.445957601070404053e-01 4.787060022354125977e-01 -5.649526119232177734e-01 -3.217978179454803467e-01
-4.317151606082916260e-01 -4.261566996574401855e-01 8.616195619106292725e-02 -6.149911880493164062e-01 -4.393165931105613708e-03 1.094464287161827087e-01 -1.349606812000274658e-01 4.649325311183929443e-01
-5.912294983863830566e-01 3.543572723865509033e-01 2.362924814224243164e-01 -2.055008858442306519e-01 6.003974704071879387e-04 4.995691478252410889e-01 -1.148241460323333740e-01 4.050428569316864014e-01
-1.489031873643398285e-02 -2.163522541522979736e-01 4.678636193275451660e-01 -1.686974316835403442e-01 -5.848476290702819824e-01 3.513883650302886963e-01 -3.090817034244537354e-01 -3.802139461040496826e-01
-2.367999404668807983e-01 3.901707530021667480e-01 1.680752960965037346e-03 -5.076034069061279297e-01 3.254124224185943604e-01 5.986818671226501465e-01 -2.237881124019622803e-01 -1.401223540306091309e-01
-5.691562294960021973e-01 -5.362309888005256653e-02 -1.171347647905349731e-01 -4.762392938137054443e-01 2.234806120395660400e-01 5.867016911506652832e-01 1.297372430562973022e-01 1.471979022026062012e-01
-5.029391646385192871e-01 3.009406030178070068e-01 1.694934070110321045e-02 -4.216669201850891113e-01 2.785083949565887451e-01 5.141184926033020020e-01 -3.121570944786071777e-01 1.976616084575653076e-01
6.177204102277755737e-02 -2.451876364648342133e-02 1.906057000160217285e-01 -3.715653717517852783e-01 -6.934173107147216797e-01 4.582392871379852295e-01 3.541913330554962158e-01 7.021015137434005737e-02
-1.932435929775238037e-01 5.110939741134643555e-01 4.675391614437103271e-01 -4.895174205303192139e-01 3.214215338230133057e-01 3.415315449237823486e-01 1.397910416126251221e-01 -6.101389601826667786e-02
2.877816557884216309e-01 -9.308177977800369263e-02 5.575270652770996094e-01 -2.209006100893020630e-01 -2.864561676979064941e-01 4.658389985561370850e-01 -3.450496494770050049e-01 -3.616094589233398438e-01
-9.221944212913513184e-02 -3.276292383670806885e-01 2.984082698822021484e-01 -3.989164233207702637e-01 4.482516348361968994e-01 4.952226579189300537e-01 -2.591506838798522949e-01 3.501983582973480225e-01
-6.131644845008850098e-01 2.501541972160339355e-01 3.411599695682525635e-01 -1.445544213056564331e-01 2.267548255622386932e-02 3.697075545787811279e-01 -3.648588359355926514e-01 3.922325372695922852e-01
1.116891428828239441e-01 -1.651364266872406006e-01 -2.229990065097808838e-01 -5.704196691513061523e-01 -4.257049262523651123e-01 3.344503641128540039e-01 -5.146132111549377441e-01 -1.650445312261581421e-01
-3.547197878360748291e-01 3.965355753898620605e-01 -3.851654008030891418e-02 -4.165514707565307617e-01 -3.882664144039154053e-01 3.243082463741302490e-01 -3.638711571693420410e-01 3.919256925582885742e-01
-3.530054092407226562e-01 -2.438101023435592651e-01 3.920140862464904785e-01 -6.377481222152709961e-01 -2.502728402614593506e-01 5.673944205045700073e-02 8.061158657073974609e-02 -4.280095100402832031e-01
2.643668949604034424e-01 -1.451873928308486938e-01 -5.311221256852149963e-02 -5.024047493934631348e-01 -2.285764068365097046e-01 5.056971907615661621e-01 -4.361294209957122803e-01 -3.944788575172424316e-01
3.252210021018981934e-01 -1.197344064712524414e-02 -9.538803249597549438e-02 -8.455615639686584473e-01 -9.797049313783645630e-02 2.580067515373229980e-01 5.060520768165588379e-02 3.021389544010162354e-01
-4.073430299758911133e-01 2.493095695972442627e-01 3.165632784366607666e-01 7.544897496700286865e-02 -2.145016789436340332e-01 6.951441764831542969e-01 2.207434922456741333e-01 2.967278361320495605e-01
-3.294384777545928955e-01 -4.220166206359863281e-01 -2.747398018836975098e-01 -6.100813746452331543e-01 8.059740811586380005e-02 4.972664117813110352e-01 1.068538427352905273e-01 2.243138663470745087e-02
-3.178533911705017090e-01 3.259314596652984619e-01 -2.514531277120113373e-02 -2.817381322383880615e-01 -1.426592022180557251e-01 7.166574597358703613e-01 3.371493518352508545e-01 -2.551665008068084717e-01
-5.053626373410224915e-03 5.391663312911987305e-01 3.562753796577453613e-01 -5.742810368537902832e-01 2.748469114303588867e-01 3.375207483768463135e-01 -1.463736295700073242e-01 2.041006088256835938e-01
-1.931076943874359131e-01 -2.096667289733886719e-01 4.227976500988006592e-02 1.338530331850051880e-01 -4.033090770244598389e-01 8.094930052757263184e-01 4.058907181024551392e-02 -2.818874418735504150e-01
3.293099403381347656e-01 -2.168896645307540894e-01 4.720288515090942383e-01 -3.270253837108612061e-01 -2.315443754196166992e-01 3.833527863025665283e-01 -4.703544080257415771e-01 -3.048798143863677979e-01
-5.311960577964782715e-01 3.277074098587036133e-01 -1.318149268627166748e-01 -6.054781079292297363e-01 -6.924959830939769745e-03 3.740774691104888916e-01 -1.415134072303771973e-01 2.577825486660003662e-01
-4.192818105220794678e-01 3.169670999050140381e-01 2.925328910350799561e-01 -1.451688557863235474e-01 2.269378900527954102e-01 7.009347081184387207e-01 2.203975915908813477e-01 -1.603114306926727295e-01
-3.465126082301139832e-02 4.184620976448059082e-01 4.693319499492645264e-01 -6.105294823646545410e-01 2.601990997791290283e-01 1.795103698968887329e-01 -2.855606377124786377e-01 2.218057215213775635e-01
-5.433617830276489258e-01 3.625085353851318359e-01 -1.029559150338172913e-01 -4.628871083259582520e-01 -2.031330317258834839e-01 5.210471153259277344e-01 1.888979226350784302e-01 6.746497005224227905e-03
-4.125965535640716553e-01 -7.403288781642913818e-02 3.735744357109069824e-01 -3.441695868968963623e-01 -6.768522262573242188e-01 1.875642687082290649e-02 -3.281351029872894287e-01 -1.092075556516647339e-02
-9.630625694990158081e-02 -5.013517141342163086e-01 9.182937443256378174e-02 -7.168918848037719727e-01 -1.189281269907951355e-01 2.185351550579071045e-01 2.093583047389984131e-01 3.335753679275512695e-01
1.286043375730514526e-01 -1.035829931497573853e-01 6.613771617412567139e-02 -3.750606477260589600e-01 -6.190755590796470642e-02 4.559472203254699707e-01 -4.500237107276916504e-01 6.429969072341918945e-01
-2.058861553668975830e-01 1.479291021823883057e-01 5.222101211547851562e-01 -4.700039625167846680e-01 8.785448968410491943e-02 4.355938434600830078e-01 3.912470489740371704e-02 4.930814802646636963e-01
-2.561872005462646484e-01 -6.338049769401550293e-01 2.174467891454696655e-01 -3.761630952358245850e-01 3.204172551631927490e-01 1.685946285724639893e-01 -4.500564038753509521e-01 1.011701524257659912e-01
-3.608700335025787354e-01 4.892623722553253174e-01 3.060533106327056885e-01 -1.164347156882286072e-01 2.760443389415740967e-01 5.987769365310668945e-01 -2.542386054992675781e-01 -1.542660295963287354e-01
-3.955330848693847656e-01 -3.700488805770874023e-02 -1.779372692108154297e-01 -6.667435169219970703e-01 -4.480324387550354004e-01 2.007538378238677979e-01 -2.366902530193328857e-01 2.625228166580200195e-01
1.439634859561920166e-01 -2.612019479274749756e-01 4.222399592399597168e-01 -3.727867603302001953e-01 -2.269607484340667725e-01 4.785534143447875977e-01 3.850951790809631348e-01 4.061635732650756836e-01
-3.298228383064270020e-01 4.538971781730651855e-01 -1.242743134498596191e-01 -5.164710283279418945e-01 -5.271155759692192078e-02 5.548680424690246582e-01 -1.720811575651168823e-01 2.504771053791046143e-01
4.289616644382476807e-02 -2.519927918910980225e-01 -2.138977497816085815e-01 -3.014993369579315186e-01 -3.042459189891815186e-01 5.750939846038818359e-01 -5.209291577339172363e-01 -3.214647769927978516e-01
-4.861145317554473877e-01 -3.736667633056640625e-01 2.778078913688659668e-01 -4.841575324535369873e-01 9.387186914682388306e-02 2.357089221477508545e-01 2.699398696422576904e-01 4.186189472675323486e-01
7.113134860992431641e-02 -1.691251099109649658e-01 3.209109604358673096e-01 -4.494447708129882812e-01 7.013180106878280640e-02 6.044790148735046387e-01 4.675606489181518555e-01 2.691215574741363525e-01
-4.280983284115791321e-02 -1.749283224344253540e-01 2.399774789810180664e-01 -2.381395846605300903e-01 4.480148255825042725e-01 7.178480029106140137e-01 -2.219330221414566040e-01 2.966319918632507324e-01
1.883632093667984009e-01 1.608499884605407715e-01 4.710410237312316895e-01 -3.537211418151855469e-01 -2.764097750186920166e-01 4.836599230766296387e-01 3.653267323970794678e-01 3.845196664333343506e-01
2.747255004942417145e-02 -4.712227582931518555e-01 6.264204978942871094e-01 -1.821164786815643311e-01 -2.943874895572662354e-01 3.670816719532012939e-01 2.650835514068603516e-01 2.448325306177139282e-01
-2.170415371656417847e-01 -3.573819100856781006e-01 3.309362530708312988e-01 -6.201816201210021973e-01 -3.418058454990386963e-01 1.732928156852722168e-01 6.815055012702941895e-02 -4.236991107463836670e-01
-5.572179555892944336e-01 -3.300188109278678894e-02 2.713958323001861572e-01 -5.864557027816772461e-01 -3.057059049606323242e-01 3.563010320067405701e-02 -2.537485957145690918e-01 3.342439830303192139e-01
1.565756946802139282e-01 -5.005539655685424805e-01 4.467552900314331055e-01 -4.244750738143920898e-01 -2.390674799680709839e-01 4.875032603740692139e-01 1.215454041957855225e-01 1.886121481657028198e-01
-2.315472960472106934e-01 -4.454251527786254883e-01 1.309429258108139038e-01 -4.770807325839996338e-01 -3.555600047111511230e-01 2.757713794708251953e-01 -1.450816243886947632e-01 -5.288749337196350098e-01
-5.040556788444519043e-01 1.287293881177902222e-01 -5.896928906440734863e-02 -5.173820257186889648e-01 2.918729484081268311e-01 5.830875635147094727e-01 1.558132320642471313e-01 9.346824884414672852e-02
-2.987776994705200195e-01 -6.300787329673767090e-01 4.710283502936363220e-02 -3.845752775669097900e-01 3.187314867973327637e-01 4.473547339439392090e-01 -9.831219911575317383e-02 2.285488396883010864e-01
-4.265338182449340820e-03 3.785459697246551514e-02 2.578313350677490234e-01 -1.584704071283340454e-01 -7.500320672988891602e-01 5.121839046478271484e-01 2.864924371242523193e-01 -8.395357290282845497e-04
1.980045635718852282e-04 -4.000777900218963623e-01 -1.756855472922325134e-02 -1.330156326293945312e-01 -5.196099877357482910e-01 7.062224745750427246e-01 8.137030899524688721e-02 -2.158010303974151611e-01
2.383649647235870361e-01 -3.274583816528320312e-01 -1.994402706623077393e-01 -5.520704984664916992e-01 -3.641263246536254883e-01 4.293341338634490967e-01 -3.938780426979064941e-01 -1.390657573938369751e-01
-3.878347277641296387e-01 3.902065753936767578e-01 4.059014618396759033e-01 -1.370217949151992798e-01 2.148380875587463379e-01 6.572182178497314453e-01 1.816492676734924316e-01 -5.200512707233428955e-02
-3.943409025669097900e-01 2.645329236984252930e-01 -1.394780874252319336e-01 -5.001627802848815918e-01 -1.418309062719345093e-01 5.663593411445617676e-01 3.028804063796997070e-01 -2.688594460487365723e-01
-4.330026805400848389e-01 -1.938221007585525513e-01 3.173336386680603027e-01 -1.616143584251403809e-01 -7.335881590843200684e-01 2.943960726261138916e-01 1.009422093629837036e-01 1.145074218511581421e-01
-1.795113980770111084e-01 -1.285441815853118896e-01 3.864497840404510498e-01 -4.824465513229370117e-01 -5.515429377555847168e-01 1.400074064731597900e-01 -2.839761376380920410e-01 -4.058444499969482422e-01
-4.247486293315887451e-01 -2.009043991565704346e-01 -1.438976824283599854e-01 -2.996466755867004395e-01 4.832264676224440336e-04 6.754670143127441406e-01 1.150878816843032837e-01 -4.463521242141723633e-01
-1.904066950082778931e-01 -2.357307523488998413e-01 3.726282119750976562e-01 -3.142921328544616699e-01 1.272191852331161499e-01 3.698614239692687988e-01 -3.606931865215301514e-01 6.224653720855712891e-01
3.632850348949432373e-01 -7.703697681427001953e-02 3.093611598014831543e-01 6.541463732719421387e-02 -2.567068040370941162e-01 7.562658190727233887e-01 1.031282320618629456e-01 3.370965719223022461e-01
8.049336820840835571e-02 -1.496160030364990234e-02 -1.089179515838623047e-01 -4.412882924079895020e-01 6.817088462412357330e-03 7.862987518310546875e-01 2.279381752014160156e-01 -3.412196040153503418e-01
-4.623672962188720703e-01 -4.263516664505004883e-01 -3.089830279350280762e-01 -2.900938391685485840e-01 -4.158727526664733887e-01 4.938821494579315186e-01 4.024326056241989136e-02 7.953925430774688721e-02
2.675022482872009277e-01 -1.445058882236480713e-01 -2.896912395954132080e-01 -5.915010571479797363e-01 2.548876702785491943e-01 5.837039947509765625e-01 -2.596709728240966797e-01 -2.567107789218425751e-02
1.311572939157485962e-01 4.092183709144592285e-01 2.002396807074546814e-02 -4.859550893306732178e-01 1.766061335802078247e-01 7.216337323188781738e-01 1.625623255968093872e-01 -2.033003233373165131e-02
1.293899565935134888e-01 -3.224602639675140381e-01 1.678742319345474243e-01 -1.848274618387222290e-01 -1.917043924331665039e-01 6.138642430305480957e-01 -3.090069890022277832e-01 -5.548596978187561035e-01
3.731362819671630859e-01 3.288683295249938965e-02 5.437523722648620605e-01 -2.562562227249145508e-01 -2.980709075927734375e-01 4.335753321647644043e-01 -3.784851133823394775e-01 -2.797660827636718750e-01
-5.413975119590759277e-01 5.030617117881774902e-01 -4.234568029642105103e-02 -3.008281588554382324e-01 -1.082215607166290283e-01 5.351405739784240723e-01 -2.223700284957885742e-01 1.182848364114761353e-01
-4.463092386722564697e-01 2.748436927795410156e-01 2.615156769752502441e-01 -3.876883387565612793e-01 3.635279834270477295e-01 5.799180865287780762e-01 -1.309446394443511963e-01 1.448177695274353027e-01
4.107241630554199219e-01 -5.988130569458007812e-01 4.001511931419372559e-01 -3.725345134735107422e-01 4.956503957509994507e-02 3.264321982860565186e-01 -2.539589703083038330e-01 -1.776969432830810547e-02
-4.201805591583251953e-01 -3.399949073791503906e-01 -7.212259620428085327e-02 -1.515180021524429321e-01 6.117837131023406982e-02 6.421477198600769043e-01 7.017022371292114258e-02 5.085980892181396484e-01
-7.013998925685882568e-02 4.176300168037414551e-01 3.965542912483215332e-01 -7.104321718215942383e-01 1.312414705753326416e-01 4.174978658556938171e-02 -2.899818718433380127e-01 2.358802258968353271e-01
-1.993470788002014160e-01 -6.138200163841247559e-01 -2.049890905618667603e-01 -6.399002075195312500e-01 -1.946948915719985962e-01 1.818506270647048950e-01 -1.787285059690475464e-01 1.705092191696166992e-01
-1.763628423213958740e-01 -6.490080356597900391e-01 3.466164469718933105e-01 -5.265631079673767090e-01 -1.912562549114227295e-01 1.717097610235214233e-01 2.262408137321472168e-01 1.817272454500198364e-01
1.907787173986434937e-01 8.856492489576339722e-02 2.963064908981323242e-01 -5.162543058395385742e-01 -5.892400145530700684e-01 1.964119225740432739e-01 -4.618157446384429932e-01 -4.887273907661437988e-02
-4.375912845134735107e-01 4.031813144683837891e-01 -1.239788979291915894e-01 -5.438818931579589844e-01 -4.073981940746307373e-01 2.244080156087875366e-01 -3.288728892803192139e-01 1.014431342482566833e-01
3.645586371421813965e-01 -1.404873579740524292e-01 2.534499764442443848e-01 -6.039153933525085449e-01 -3.631687462329864502e-01 1.338744014501571655e-01 -5.173933506011962891e-01 2.999480813741683960e-02
-1.947634071111679077e-01 -4.130553305149078369e-01 -2.238502651453018188e-01 -7.396626472473144531e-01 1.506395172327756882e-02 2.827679812908172607e-01 -2.125095948576927185e-02 3.370555937290191650e-01
-2.022162228822708130e-01 8.909779787063598633e-02 -1.616696268320083618e-01 -2.031666338443756104e-01 2.226895838975906372e-02 8.928202390670776367e-01 7.701000571250915527e-02 -2.831998467445373535e-01
-3.620779514312744141e-02 -5.373361706733703613e-01 3.242227733135223389e-01 -1.907742470502853394e-01 5.968410521745681763e-02 4.537205994129180908e-01 -2.138836383819580078e-01 -5.597078800201416016e-01
-2.452265843749046326e-02 -4.154854416847229004e-01 -2.954435944557189941e-01 -3.890379071235656738e-01 -1.611478030681610107e-01 5.327542424201965332e-01 -3.564964234828948975e-01 -3.889056444168090820e-01
-2.556005716323852539e-01 -7.661607116460800171e-02 3.222467601299285889e-01 -5.478701591491699219e-01 -6.660842895507812500e-01 -1.502815634012222290e-02 -2.355998009443283081e-01 -1.593497395515441895e-01
-1.951012313365936279e-01 -7.440584301948547363e-01 8.057110942900180817e-03 -5.873122215270996094e-01 -7.583958655595779419e-02 1.365230530500411987e-01 -1.936054229736328125e-01 -3.793552890419960022e-02
-1.770892292261123657e-01 -4.332461059093475342e-01 4.601307213306427002e-01 -2.846221923828125000e-01 2.612121701240539551e-01 5.138841867446899414e-01 2.987425923347473145e-01 2.581688761711120605e-01
1.799768358469009399e-01 3.402864187955856323e-02 3.039813935756683350e-01 -3.258886933326721191e-01 3.988563716411590576e-01 6.711050868034362793e-01 -3.741507530212402344e-01 1.355921477079391479e-01
-2.492747157812118530e-01 4.894186556339263916e-01 4.645141661167144775e-01 -4.078057408332824707e-01 1.410501301288604736e-01 4.618913233280181885e-01 1.118739619851112366e-01 2.655144035816192627e-01
-2.239557206630706787e-01 -1.065722331404685974e-01 4.476746022701263428e-01 -5.165596306324005127e-02 -5.451302528381347656e-01 5.077738761901855469e-01 4.035402238368988037e-01 1.325114667415618896e-01
-3.419648408889770508e-01 3.285376131534576416e-01 5.820883512496948242e-01 -4.406154155731201172e-01 2.122068107128143311e-01 3.282648324966430664e-01 -1.555320620536804199e-02 2.985346019268035889e-01
-5.362205505371093750e-01 4.822133779525756836e-01 3.096352219581604004e-01 -1.187362670898437500e-01 1.002802476286888123e-01 5.879048705101013184e-01 2.630887180566787720e-02 -1.165558025240898132e-01
-4.547337889671325684e-01 2.761412560939788818e-01 -1.572246663272380829e-02 -4.945943951606750488e-01 4.124476108700037003e-03 5.355618000030517578e-01 6.294408440589904785e-02 4.257781803607940674e-01
4.254214465618133545e-01 -4.416729211807250977e-01 1.151916235685348511e-01 -5.440895557403564453e-01 -3.077948987483978271e-01 4.654365181922912598e-01 -4.762363061308860779e-02 -3.165952861309051514e-02
-2.386970221996307373e-01 -6.159322261810302734e-01 5.599725842475891113e-01 -6.566555052995681763e-02 -4.746207222342491150e-02 3.579046726226806641e-01 -2.391327768564224243e-01 -2.413235157728195190e-01
-6.699308007955551147e-02 2.906937897205352783e-01 1.476003378629684448e-01 -2.288936525583267212e-01 2.809405922889709473e-01 8.617068529129028320e-01 1.125512272119522095e-01 5.193161591887474060e-02
2.905567884445190430e-01 -6.245290637016296387e-01 1.665333062410354614e-01 -3.070359528064727783e-01 -1.034410744905471802e-01 5.214388370513916016e-01 -2.665579020977020264e-01 -2.233475148677825928e-01
-4.411740899085998535e-01 -4.139925837516784668e-01 1.829142272472381592e-01 -3.882502317428588867e-01 -1.347097456455230713e-01 2.225650399923324585e-01 -2.268522605299949646e-02 6.177242994308471680e-01
-2.578466944396495819e-02 -2.548533082008361816e-01 4.834553599357604980e-01 -4.610247164964675903e-02 -4.291618466377258301e-01 5.994449257850646973e-01 3.324944674968719482e-01 2.108642905950546265e-01
-5.892556905746459961e-01 -3.686327636241912842e-01 4.968578517436981201e-01 -7.297460734844207764e-02 -1.371003240346908569e-01 3.722590506076812744e-01 3.130876123905181885e-01 9.642305970191955566e-02
1.378529220819473267e-01 -3.149776160717010498e-01 5.161516368389129639e-02 -1.992346644401550293e-01 -3.395242989063262939e-01 6.792545318603515625e-01 -1.796909570693969727e-01 -4.800781011581420898e-01
1.701207756996154785e-01 -1.404654681682586670e-01 3.593673706054687500e-01 -4.918773472309112549e-01 1.926619000732898712e-02 5.020628571510314941e-01 4.150820672512054443e-01 3.943459987640380859e-01
-4.147323966026306152e-01 -3.375379741191864014e-01 2.489611506462097168e-02 4.548250138759613037e-02 1.552045047283172607e-01 7.076262235641479492e-01 -3.153661191463470459e-01 2.951228022575378418e-01
-3.684019148349761963e-01 3.884621858596801758e-01 5.787792801856994629e-01 -4.115414619445800781e-01 1.379032284021377563e-01 3.008376657962799072e-01 1.615811884403228760e-01 2.709174752235412598e-01
5.859036464244127274e-03 -5.425527691841125488e-01 2.973529100418090820e-01 -3.507651686668395996e-01 4.469014704227447510e-01 4.362953901290893555e-01 -2.992483675479888916e-01 1.205118522047996521e-01
-2.411326020956039429e-01 1.207555979490280151e-01 -2.881623990833759308e-02 -3.783663511276245117e-01 -2.588285505771636963e-02 7.310652136802673340e-01 3.748346269130706787e-01 -3.281071782112121582e-01
2.638261616230010986e-01 -4.150163829326629639e-01 3.313228189945220947e-01 -2.669339478015899658e-01 3.306117653846740723e-01 6.252170205116271973e-01 -2.092622071504592896e-01 1.820373833179473877e-01
-3.132739663124084473e-01 4.793146848678588867e-01 3.456282913684844971e-01 -1.747110933065414429e-01 1.895001232624053955e-01 6.439481377601623535e-01 1.527511775493621826e-01 -2.195942848920822144e-01
-7.184350490570068359e-02 -1.339223235845565796e-01 4.032432734966278076e-01 -4.071174263954162598e-01 9.311357885599136353e-02 6.306918859481811523e-01 4.728155136108398438e-01 1.362234055995941162e-01
8.127709478139877319e-02 -1.536943912506103516e-01 5.158852934837341309e-01 -3.271531164646148682e-01 3.933728635311126709e-01 5.924353003501892090e-01 7.232514023780822754e-02 2.926643490791320801e-01
-3.227337002754211426e-01 -2.792378067970275879e-01 -3.039150834083557129e-01 -2.890765964984893799e-01 -8.352460339665412903e-03 7.720996737480163574e-01 1.448240727186203003e-01 -1.573460251092910767e-01
-1.540159136056900024e-01 -1.257698237895965576e-01 6.588600277900695801e-01 -9.199576079845428467e-02 1.717051267623901367e-01 4.590663313865661621e-01 -1.719069927930831909e-01 4.981213212013244629e-01
-2.107450366020202637e-01 -5.302635431289672852e-01 1.184480637311935425e-01 -5.480712056159973145e-01 -3.230679035186767578e-02 2.708052098751068115e-01 1.639415025711059570e-01 5.086640119552612305e-01
9.630251675844192505e-02 -2.537698745727539062e-01 4.801192134618759155e-02 -3.729439079761505127e-01 -1.989841461181640625e-01 5.552800297737121582e-01 -1.972002089023590088e-01 -6.309643387794494629e-01
-5.648770332336425781e-01 1.990083754062652588e-01 2.754881978034973145e-01 2.323199762031435966e-03 1.474519968032836914e-01 7.248739004135131836e-01 1.265824884176254272e-01 4.693722724914550781e-02
-2.219647318124771118e-01 -4.228309094905853271e-01 -7.067227363586425781e-02 -3.160465657711029053e-01 3.777002990245819092e-01 6.429256796836853027e-01 -2.214693427085876465e-01 2.490101009607315063e-01
-1.532238125801086426e-01 2.393567115068435669e-01 4.796362817287445068e-01 -6.974994540214538574e-01 2.725245654582977295e-01 -5.994129925966262817e-02 -3.145493865013122559e-01 1.608433723449707031e-01
-4.055953919887542725e-01 2.318032681941986084e-01 -1.908947229385375977e-01 -3.550389111042022705e-01 1.551699191331863403e-01 7.561812996864318848e-01 -6.575614213943481445e-02 -1.380379945039749146e-01
-4.177589714527130127e-01 3.704345524311065674e-01 -1.219321321696043015e-02 -4.786785840988159180e-01 -8.879609405994415283e-02 5.963100790977478027e-01 2.995949387550354004e-01 -7.580447196960449219e-02
4.557662829756736755e-02 -4.428723156452178955e-01 -4.763589799404144287e-02 -3.299342989921569824e-01 8.723855763673782349e-02 5.519477128982543945e-01 -2.549026012420654297e-01 -5.598471760749816895e-01
-2.251002639532089233e-01 -8.351495862007141113e-02 4.371577501296997070e-01 -4.517734944820404053e-01 4.746714532375335693e-01 5.038132667541503906e-01 1.013792827725410461e-01 2.402717769145965576e-01
-1.781351715326309204e-01 7.957714796066284180e-02 2.862862646579742432e-01 -2.484491467475891113e-01 3.310862779617309570e-01 7.177137732505798340e-01 2.055699229240417480e-01 -3.889192938804626465e-01
-3.043382167816162109e-01 5.738018453121185303e-02 -3.100781738758087158e-01 -2.897111177444458008e-01 -1.553393304347991943e-01 7.649149298667907715e-01 2.956274151802062988e-02 -3.374987840652465820e-01
-1.753889918327331543e-01 1.018030419945716858e-01 -1.692432314157485962e-01 -2.278387248516082764e-01 -2.050841152667999268e-01 8.507861495018005371e-01 1.682248860597610474e-01 -2.900429368019104004e-01
9.259529411792755127e-02 -3.237462937831878662e-01 2.107677161693572998e-01 -7.182105183601379395e-01 -2.856363058090209961e-01 2.476807087659835815e-01 3.002992868423461914e-01 3.053711354732513428e-01
-1.550454646348953247e-01 7.523864507675170898e-02 3.376110196113586426e-01 -5.822764039039611816e-01 1.779363006353378296e-01 2.185476273298263550e-01 -2.771766781806945801e-01 6.008507013320922852e-01
-3.932183980941772461e-01 4.855501651763916016e-01 8.097496628761291504e-02 -3.295493721961975098e-01 9.885702282190322876e-02 6.908249258995056152e-01 -8.515676856040954590e-02 1.404163427650928497e-02
2.143545448780059814e-01 -3.931785523891448975e-01 1.187198236584663391e-02 -4.424500465393066406e-01 -1.858123093843460083e-01 3.323610126972198486e-01 -6.428487300872802734e-01 -2.128735184669494629e-01
-3.326055109500885010e-01 3.266838788986206055e-01 -1.767107993364334106e-01 -5.338026881217956543e-01 -3.495231568813323975e-01 2.664759755134582520e-01 -4.402762055397033691e-01 2.818866670131683350e-01
1.904132775962352753e-02 -3.329411149024963379e-01 2.341443747282028198e-01 -1.331454813480377197e-01 -4.259298443794250488e-01 7.043023705482482910e-01 3.679059743881225586e-01 5.850948393344879150e-02
4.441601634025573730e-01 1.321908235549926758e-01 8.081019669771194458e-02 -4.491367638111114502e-01 -1.932204322656616569e-04 7.303808927536010742e-01 1.964791119098663330e-01 -7.023441791534423828e-02
-5.294841527938842773e-01 1.253369599580764771e-01 -2.821451425552368164e-01 -5.188621878623962402e-01 -2.915706336498260498e-01 4.858370423316955566e-01 1.166441962122917175e-01 -1.430255919694900513e-01
-3.467521369457244873e-01 -2.221584767103195190e-01 4.224008023738861084e-01 -5.357152819633483887e-01 -3.694009482860565186e-01 -6.139074265956878662e-02 -3.795345127582550049e-01 -2.841176986694335938e-01
-5.131495594978332520e-01 3.162141442298889160e-01 7.695902138948440552e-02 -5.598548650741577148e-01 6.130509078502655029e-02 4.508465528488159180e-01 3.207168579101562500e-01 8.628745377063751221e-02
-4.810049757361412048e-02 -1.230331510305404663e-01 3.133474588394165039e-01 -1.359683275222778320e-01 -6.920727491378784180e-01 5.445495843887329102e-01 2.973597347736358643e-01 4.419664293527603149e-02
-5.865275859832763672e-01 1.439349353313446045e-01 -1.253375262022018433e-01 -5.757005214691162109e-01 2.294974774122238159e-02 3.960647881031036377e-01 -1.472319513559341431e-01 3.302365839481353760e-01
-4.425356686115264893e-01 -3.405222669243812561e-02 -3.599782586097717285e-01 -3.331607580184936523e-01 -1.684328168630599976e-01 7.271597385406494141e-01 -5.486380681395530701e-02 4.776250943541526794e-02
1.276533156633377075e-01 9.385746717453002930e-02 6.583186984062194824e-01 -3.286322951316833496e-01 -2.230086773633956909e-01 2.642474174499511719e-01 1.794726252555847168e-01 5.307944416999816895e-01
-8.033184707164764404e-02 4.029980897903442383e-01 -5.734640359878540039e-02 -2.784020900726318359e-01 -3.054556250572204590e-01 6.220079660415649414e-01 -5.017344355583190918e-01 1.356785297393798828e-01
-3.190174698829650879e-01 -4.075239971280097961e-02 5.474352836608886719e-01 -6.858752965927124023e-01 -3.687015548348426819e-02 -8.333976566791534424e-02 -1.025698557496070862e-01 3.280718624591827393e-01
-4.186859428882598877e-01 -2.915166020393371582e-01 -2.796744108200073242e-01 -6.385558843612670898e-01 4.612232372164726257e-02 4.074210822582244873e-01 1.170432567596435547e-01 -2.681983113288879395e-01
-4.100535511970520020e-01 -1.978717297315597534e-01 4.676110148429870605e-01 -6.363266706466674805e-01 -2.498898655176162720e-02 -8.309984207153320312e-02 1.558831036090850830e-01 3.705421388149261475e-01
-4.008095860481262207e-01 4.820806384086608887e-01 -1.414828468114137650e-02 -5.889459848403930664e-01 -1.865066215395927429e-02 4.666717052459716797e-01 1.887663453817367554e-01 -7.829099148511886597e-02
-3.162668943405151367e-01 3.394878208637237549e-01 -2.271158397197723389e-01 -6.880117654800415039e-01 -5.774552747607231140e-02 4.188886582851409912e-01 -7.404831051826477051e-02 2.747654318809509277e-01
-5.365718603134155273e-01 5.584709644317626953e-01 7.620320469141006470e-02 -4.852094054222106934e-01 -3.660875186324119568e-02 3.938278853893280029e-01 4.465171322226524353e-02 2.305206842720508575e-02
-4.242971166968345642e-02 -2.606956958770751953e-01 5.258751511573791504e-01 -6.268554925918579102e-02 -4.419942796230316162e-01 5.397200584411621094e-01 3.846162557601928711e-01 1.231950893998146057e-01
-2.910687625408172607e-01 -3.543436825275421143e-01 3.883504569530487061e-01 -4.781633913516998291e-01 -5.544299483299255371e-01 1.442661434412002563e-01 2.858505547046661377e-01 -1.863869838416576385e-02
2.586073577404022217e-01 5.559521168470382690e-02 -5.074204877018928528e-02 -8.602888584136962891e-01 -1.229836046695709229e-01 2.112006545066833496e-01 -1.729423701763153076e-01 3.126017451286315918e-01
-2.526838481426239014e-01 -4.062459766864776611e-01 4.706496298313140869e-01 -3.521059155464172363e-01 -4.215730354189872742e-02 3.620851039886474609e-01 2.809523344039916992e-01 4.623941779136657715e-01
-1.389034539461135864e-01 6.747746467590332031e-02 -1.770186275243759155e-01 -3.368345797061920166e-01 8.096624910831451416e-02 8.114377260208129883e-01 1.503417938947677612e-01 -3.791702985763549805e-01
-4.073201492428779602e-02 -6.348372250795364380e-02 2.880940735340118408e-01 -8.315694332122802734e-02 -7.233334183692932129e-01 5.668780803680419922e-01 2.356760352849960327e-01 6.551565974950790405e-02
-2.396539300680160522e-01 -1.140704378485679626e-01 4.335547685623168945e-01 -6.463532447814941406e-01 -5.408090353012084961e-01 -6.876356899738311768e-02 -1.139518320560455322e-01 -1.167214959859848022e-01
-5.873244255781173706e-03 9.473032504320144653e-02 3.426813483238220215e-01 -2.722849249839782715e-01 1.524383574724197388e-02 8.043109178543090820e-01 3.015576601028442383e-01 -2.476622462272644043e-01
-2.079254388809204102e-01 -2.481275796890258789e-01 2.191720902919769287e-01 -3.999963998794555664e-01 -1.678708940744400024e-01 4.937728345394134521e-01 5.391588211059570312e-01 3.528196513652801514e-01
-5.480200052261352539e-01 5.269856452941894531e-01 1.715833693742752075e-01 -3.622216880321502686e-01 -5.883762240409851074e-02 5.002781152725219727e-01 2.534477040171623230e-02 -8.326029777526855469e-02
3.059606552124023438e-01 -2.123358696699142456e-01 -1.894019246101379395e-01 -5.320212244987487793e-01 -1.544393897056579590e-01 6.474212408065795898e-01 -5.517749488353729248e-02 -3.103735148906707764e-01
-3.693170845508575439e-01 -3.120935559272766113e-01 6.733605265617370605e-01 -4.117406904697418213e-01 -2.130309492349624634e-01 5.323092453181743622e-03 -1.340739876031875610e-01 -2.826150059700012207e-01
-3.473790884017944336e-01 -6.805869191884994507e-02 1.914961189031600952e-01 -6.442080736160278320e-01 -1.885661631822586060e-01 8.794227987527847290e-02 -2.785588502883911133e-01 -5.496679544448852539e-01
-3.867416679859161377e-01 -4.680089354515075684e-01 -7.992318272590637207e-02 -5.276164412498474121e-02 -1.509736031293869019e-01 7.493470311164855957e-01 1.914833188056945801e-01 -3.531550616025924683e-02
2.169943228363990784e-02 3.512893319129943848e-01 -1.751737296581268311e-01 -6.103961467742919922e-01 -1.434350460767745972e-01 5.997854471206665039e-01 5.722459033131599426e-02 -2.987720370292663574e-01
-1.242785379290580750e-01 4.061652421951293945e-01 -1.017868295311927795e-01 -2.910433411598205566e-01 -3.605618476867675781e-01 7.196667790412902832e-01 1.756754517555236816e-01 -2.138477265834808350e-01
-4.240325689315795898e-01 8.628820627927780151e-02 5.302142500877380371e-01 -3.557577729225158691e-01 7.375835627317428589e-02 3.887683451175689697e-01 8.421782404184341431e-02 4.913105666637420654e-01
1.377452611923217773e-01 3.664179146289825439e-01 5.402842760086059570e-01 -5.262822508811950684e-01 1.704668849706649780e-01 3.124996423721313477e-01 -3.577873110771179199e-02 3.871549963951110840e-01
1.832356117665767670e-02 1.378114968538284302e-01 -1.041032075881958008e-01 -5.752186179161071777e-01 -4.211718738079071045e-01 3.769210875034332275e-01 -3.398433923721313477e-01 -4.516739547252655029e-01
4.778072237968444824e-02 2.469365447759628296e-01 3.270950019359588623e-01 -3.641254305839538574e-01 -1.032107602804899216e-02 4.189819991588592529e-01 -4.646554291248321533e-01 5.528145432472229004e-01
7.854869961738586426e-02 1.946849077939987183e-01 4.184659719467163086e-01 -2.632088661193847656e-01 -6.144581437110900879e-01 3.001476526260375977e-01 -4.788187146186828613e-01 -1.209146976470947266e-01
-2.054723799228668213e-01 1.937788426876068115e-01 9.093227796256542206e-03 -5.477266311645507812e-01 -2.535918056964874268e-01 2.326849400997161865e-01 -5.999626517295837402e-01 3.764804899692535400e-01
-1.356575936079025269e-01 -4.173870682716369629e-01 -3.119875490665435791e-01 -6.805454492568969727e-01 1.717086136341094971e-01 4.649532735347747803e-01 2.238442748785018921e-02 -2.720551937818527222e-02
-1.705189347267150879e-01 1.830549687147140503e-01 -3.377278149127960205e-01 -5.424268841743469238e-01 1.018253266811370850e-01 6.946507692337036133e-01 -1.552225500345230103e-01 -1.101147979497909546e-01
-4.724162817001342773e-01 -2.820203900337219238e-01 1.334120482206344604e-01 -4.995088279247283936e-01 -3.320714533329010010e-01 4.833301156759262085e-02 -4.288991093635559082e-01 -3.652635514736175537e-01
-3.700986504554748535e-01 -1.625979840755462646e-01 3.496922180056571960e-02 -3.478763997554779053e-01 5.290997028350830078e-01 6.381946802139282227e-01 -1.627546399831771851e-01 -2.490317448973655701e-02
-2.452922016382217407e-01 6.580111384391784668e-01 3.417358994483947754e-01 -4.832077622413635254e-01 -3.166721016168594360e-02 2.278346568346023560e-01 -3.011234700679779053e-01 1.139875650405883789e-01
-4.845657646656036377e-01 3.597776591777801514e-01 -4.632055014371871948e-02 -3.574169278144836426e-01 1.153695732355117798e-01 6.308145523071289062e-01 2.542327530682086945e-02 -3.065619468688964844e-01
2.365379482507705688e-01 -5.292892456054687500e-01 1.440328806638717651e-01 -3.261779546737670898e-01 1.381673514842987061e-01 6.866654753684997559e-01 -2.112484164535999298e-02 -2.138200253248214722e-01
2.563081979751586914e-01 4.554604738950729370e-02 -2.047322392463684082e-01 -8.112921714782714844e-01 -9.110382944345474243e-02 4.086659550666809082e-01 1.163499895483255386e-02 2.380721420049667358e-01
-4.525242447853088379e-01 -6.851395368576049805e-01 3.483866453170776367e-01 -3.442321419715881348e-01 -5.842702463269233704e-02 1.267416179180145264e-01 -1.832912862300872803e-01 -1.812837421894073486e-01
-2.601528167724609375e-01 3.631123900413513184e-01 -8.800083398818969727e-02 -6.049014925956726074e-01 2.317113131284713745e-01 6.023641824722290039e-01 -1.008026078343391418e-01 -1.123141776770353317e-02
-3.981549665331840515e-02 3.585981726646423340e-01 1.392321735620498657e-01 1.444446295499801636e-02 -1.864036768674850464e-01 7.485947608947753906e-01 -3.972527086734771729e-01 3.118934929370880127e-01
-4.627737030386924744e-02 -3.419802784919738770e-01 3.744493424892425537e-01 -3.385894298553466797e-01 4.915662705898284912e-01 4.885993897914886475e-01 -2.947590649127960205e-01 2.424935251474380493e-01
2.844196259975433350e-01 -1.726848185062408447e-01 2.900138199329376221e-01 -2.968055307865142822e-01 -1.773973554372787476e-01 2.821034789085388184e-01 -7.757474184036254883e-01 6.517264246940612793e-02
1.530733406543731689e-01 -6.397721171379089355e-02 3.859404921531677246e-01 -1.849914342164993286e-01 3.285063505172729492e-01 8.087280392646789551e-01 -1.384204626083374023e-01 9.047556668519973755e-02
-1.445128619670867920e-01 8.601737767457962036e-02 -1.665511280298233032e-01 -2.767738997936248779e-01 5.848799832165241241e-03 8.274980783462524414e-01 -7.835082709789276123e-02 -4.200568795204162598e-01
-4.602225422859191895e-01 2.984210252761840820e-01 4.423828721046447754e-01 -3.466703295707702637e-01 1.233498454093933105e-01 4.459962844848632812e-01 -1.314298361539840698e-01 3.896863162517547607e-01
-5.635450482368469238e-01 2.585280835628509521e-01 2.566490173339843750e-01 -3.859274685382843018e-01 2.138694375753402710e-01 4.211385548114776611e-01 -2.188399434089660645e-01 3.602538108825683594e-01
-3.582652509212493896e-01 -2.997939288616180420e-02 -2.295120954513549805e-01 -5.033105611801147461e-01 -5.667840838432312012e-01 4.140389263629913330e-01 -2.012961953878402710e-01 -1.776429563760757446e-01
8.333775401115417480e-02 -3.792690336704254150e-01 5.807468295097351074e-01 -1.767849177122116089e-01 -1.783464998006820679e-01 5.734136104583740234e-01 3.264623880386352539e-01 -1.161977201700210571e-01
2.750917151570320129e-02 -6.031090617179870605e-01 1.721270382404327393e-01 -3.122403621673583984e-01 -4.454661905765533447e-02 5.010994672775268555e-01 -2.300110012292861938e-01 -4.498787224292755127e-01
-3.106518983840942383e-01 3.842621743679046631e-01 6.856491565704345703e-01 -4.176650345325469971e-01 1.486176103353500366e-01 2.592506408691406250e-01 2.495052479207515717e-02 1.461453437805175781e-01
-3.516919314861297607e-01 4.651289284229278564e-01 -7.781846914440393448e-03 -6.188068389892578125e-01 -1.305875778198242188e-01 4.705998003482818604e-01 1.961081027984619141e-01 -3.147062379866838455e-03
1.991702020168304443e-01 -2.495902031660079956e-01 7.688498497009277344e-02 -2.817182838916778564e-01 -3.513501882553100586e-01 6.324967145919799805e-01 -2.351071685552597046e-01 -4.837198555469512939e-01
-2.069300711154937744e-01 -3.147727549076080322e-01 -4.138792753219604492e-01 -2.538201212882995605e-01 -2.052863836288452148e-01 7.511633634567260742e-01 -5.099791288375854492e-02 1.157046183943748474e-01
-2.659015953540802002e-01 -3.485892415046691895e-01 5.162929296493530273e-01 -2.103444635868072510e-01 2.489641755819320679e-01 3.670540750026702881e-01 -5.416671633720397949e-01 8.284701406955718994e-02
8.960747718811035156e-02 -3.188305199146270752e-01 -3.371344208717346191e-01 -5.466654300689697266e-01 -3.804549872875213623e-01 5.615579485893249512e-01 -9.242928028106689453e-02 -9.580444544553756714e-02
-5.703572630882263184e-01 -9.757090359926223755e-02 5.205315351486206055e-01 1.970905624330043793e-02 6.630817800760269165e-02 5.263069272041320801e-01 1.571721769869327545e-02 3.349448144435882568e-01
-1.437078863382339478e-01 3.264630734920501709e-01 3.494348227977752686e-01 -8.482608944177627563e-02 5.516951158642768860e-02 8.005715012550354004e-01 2.871169447898864746e-01 -1.306717097759246826e-01
-3.669195175170898438e-01 -2.570375204086303711e-01 4.094919562339782715e-01 -5.447850227355957031e-01 -2.456398308277130127e-01 8.302426338195800781e-02 -1.822971850633621216e-01 -4.841107130050659180e-01
-2.613969147205352783e-01 -1.895752996206283569e-01 4.846442341804504395e-01 -3.577239811420440674e-02 -4.549113214015960693e-01 5.503952503204345703e-01 3.696995675563812256e-01 1.140888482332229614e-01
-3.271741569042205811e-01 2.543641924858093262e-01 -1.608249098062515259e-01 -6.409261822700500488e-01 2.375236526131629944e-02 6.233233213424682617e-01 4.753816127777099609e-02 1.577790267765522003e-02
-3.592629730701446533e-01 -1.992759667336940765e-02 1.412274837493896484e-01 -7.909519076347351074e-01 -2.376492172479629517e-01 6.440806388854980469e-02 7.955083623528480530e-03 -4.053319990634918213e-01
-5.228322744369506836e-01 3.718338310718536377e-01 -8.896839618682861328e-02 -3.678485155105590820e-01 4.692319314926862717e-03 6.061666607856750488e-01 1.460682451725006104e-01 -2.374071478843688965e-01
2.788540422916412354e-01 -3.672758042812347412e-01 2.666019797325134277e-01 -3.259033262729644775e-01 -3.685070574283599854e-01 6.254011392593383789e-01 -1.201231256127357483e-01 2.621175646781921387e-01
-1.589430421590805054e-01 1.190537363290786743e-01 -1.752617657184600830e-01 -5.945146679878234863e-01 6.784202903509140015e-02 7.237797379493713379e-01 -7.050808519124984741e-02 -2.072872668504714966e-01
-5.256978049874305725e-02 -3.022521920502185822e-02 -2.731637656688690186e-01 -5.039610862731933594e-01 4.280017316341400146e-02 7.965669035911560059e-01 8.648180216550827026e-02 -1.545896083116531372e-01
1.426085829734802246e-01 -1.129842456430196762e-02 5.559667944908142090e-01 -6.066265702247619629e-01 4.768525362014770508e-01 2.514213621616363525e-01 -8.349700272083282471e-02 6.976848840713500977e-02
1.940744817256927490e-01 1.501656770706176758e-01 -3.842649981379508972e-02 -4.840992093086242676e-01 1.858681812882423401e-02 7.925702333450317383e-01 1.355087459087371826e-01 -2.389163076877593994e-01
2.085138112306594849e-01 -7.899614423513412476e-02 -6.715447455644607544e-02 -6.790183782577514648e-01 -3.718658387660980225e-01 3.677790462970733643e-01 -3.906765878200531006e-01 -2.419340461492538452e-01
-4.812661707401275635e-01 6.143508106470108032e-02 -3.337094187736511230e-01 -5.607690215110778809e-01 -3.402656912803649902e-01 3.392972052097320557e-01 -2.588652968406677246e-01 2.021635770797729492e-01
-2.229587137699127197e-01 -1.538775302469730377e-02 -2.740908265113830566e-01 -1.997758299112319946e-01 -1.409609317779541016e-01 8.738982677459716797e-01 3.300727903842926025e-02 -2.244080007076263428e-01
-1.162125617265701294e-01 -1.469870377331972122e-02 -2.155894339084625244e-01 -3.817756175994873047e-01 -2.307957857847213745e-01 8.238351345062255859e-01 1.982169598340988159e-01 -1.509508043527603149e-01
2.332083284854888916e-01 -1.681546568870544434e-01 9.858001768589019775e-02 8.427822589874267578e-02 -9.409034997224807739e-02 9.442321658134460449e-01 7.551498711109161377e-03 5.725638940930366516e-03
-4.389691054821014404e-01 5.483236312866210938e-01 2.770844995975494385e-01 -4.403463602066040039e-01 8.414724469184875488e-02 4.649625122547149658e-01 -7.959677278995513916e-02 -7.974986732006072998e-02
-3.395994901657104492e-01 -8.660566806793212891e-02 2.960695028305053711e-01 -6.068300008773803711e-01 -5.443258285522460938e-01 -1.012809127569198608e-01 -3.102207183837890625e-01 -1.359650343656539917e-01
-2.189299315214157104e-01 -4.979757368564605713e-01 -3.331481814384460449e-01 -6.124511957168579102e-01 7.929714769124984741e-02 4.415677487850189209e-01 -8.817863464355468750e-02 9.465741366147994995e-02
-6.122164130210876465e-01 5.089703202247619629e-01 1.427044123411178589e-01 -4.766614735126495361e-01 -1.772763431072235107e-01 2.896373867988586426e-01 -1.226126495748758316e-02 5.569855496287345886e-02
-4.647001922130584717e-01 1.570491194725036621e-01 5.459860563278198242e-01 -4.931979477405548096e-01 1.337479054927825928e-01 2.542420625686645508e-01 1.086769104003906250e-01 3.517189621925354004e-01
-9.075597673654556274e-02 -3.768551349639892578e-01 3.882153332233428955e-01 -2.190871387720108032e-01 -4.464488476514816284e-02 7.397372126579284668e-01 2.921938896179199219e-01 1.282646209001541138e-01
-1.655059903860092163e-01 5.148335918784141541e-02 -1.903780400753021240e-01 -7.552576065063476562e-01 1.601366442628204823e-03 5.196731090545654297e-01 2.907253801822662354e-01 -9.335716813802719116e-02
