# Supplementary material for: Where is your field going? A machine learning approach to study the relative motion of the domains of physics
Source: PLoS One. 2020 Jun 18;15(6):e0233997. doi: 10.1371/journal.pone.0233997 (PMC7302634; doi:10.1371/journal.pone.0233997)
Supplement: S27 Data — (ZIP) [file pone.0233997.s027.zip › 26/Pacs4Run_26_VS_500_embeddings1991-1995ED8.txt]

5.541125684976577759e-02 -5.834999680519104004e-01 -8.883336558938026428e-03 -4.906857907772064209e-01 -1.288804858922958374e-01 5.347555279731750488e-01 -2.751784920692443848e-01 -1.931554824113845825e-01
2.706665173172950745e-02 -5.251864790916442871e-01 -5.699957013130187988e-01 8.632436394691467285e-02 -1.740985363721847534e-01 2.314702421426773071e-01 -2.668745815753936768e-01 -4.857866466045379639e-01
4.159183204174041748e-01 -2.417539656162261963e-01 8.513688296079635620e-02 -3.600953519344329834e-01 -5.103740375488996506e-03 5.608077049255371094e-01 3.291496932506561279e-01 -4.569234549999237061e-01
-9.936971217393875122e-02 -9.092936292290687561e-03 -3.866975307464599609e-01 -2.071379274129867554e-01 5.119733512401580811e-02 7.627331018447875977e-01 -3.160443603992462158e-01 3.366526961326599121e-01
7.417151331901550293e-02 -5.634210109710693359e-01 -1.087902933359146118e-01 1.133515015244483948e-01 -4.720396921038627625e-02 6.503153443336486816e-01 3.709105849266052246e-01 -2.994305193424224854e-01
6.397339701652526855e-01 1.960943639278411865e-01 8.406232111155986786e-03 -3.722095787525177002e-01 6.481403857469558716e-02 4.387748539447784424e-01 -3.562542796134948730e-01 -3.000589013099670410e-01
1.062169820070266724e-01 -3.498199284076690674e-01 -6.265716552734375000e-01 -5.594286918640136719e-01 -2.831089198589324951e-01 2.366693317890167236e-01 9.254021197557449341e-02 1.267471164464950562e-01
1.229480504989624023e-01 -3.324847221374511719e-01 1.189823374152183533e-01 -6.380681395530700684e-01 -3.397356569766998291e-01 3.618943095207214355e-01 2.598543167114257812e-01 -3.730120062828063965e-01
8.190786093473434448e-02 -2.801407873630523682e-01 -6.844831705093383789e-01 -2.004294246435165405e-01 -1.963230222463607788e-01 5.231184959411621094e-01 7.502422481775283813e-02 -2.971511781215667725e-01
3.749727308750152588e-01 -3.579871058464050293e-01 3.895852565765380859e-01 -5.310794338583946228e-02 1.829473823308944702e-01 4.928118586540222168e-01 1.792501658201217651e-02 -5.477123856544494629e-01
6.205035448074340820e-01 -3.328935503959655762e-01 -1.342909783124923706e-01 -2.991200797259807587e-02 -1.082213222980499268e-01 2.984347343444824219e-01 -1.929211467504501343e-01 -5.892663002014160156e-01
4.853388965129852295e-01 -3.610871136188507080e-01 -8.816830813884735107e-02 4.725532140582799911e-03 -4.201771691441535950e-02 1.795136928558349609e-01 -3.514747619628906250e-01 -6.846467256546020508e-01
-6.907011568546295166e-02 -6.153360009193420410e-01 -6.030609011650085449e-01 -1.071623489260673523e-01 -1.318816393613815308e-01 2.372823655605316162e-01 -2.922144830226898193e-01 2.869490981101989746e-01
3.823478221893310547e-01 -2.823511064052581787e-01 1.091830804944038391e-01 -5.562118887901306152e-01 -1.120213493704795837e-01 4.029494524002075195e-01 3.735506236553192139e-01 -3.719385564327239990e-01
1.549214720726013184e-01 -1.057931184768676758e-01 -3.474957346916198730e-01 -6.763213276863098145e-01 -3.486386239528656006e-01 5.089967846870422363e-01 5.264615640044212341e-02 5.696683377027511597e-02
3.174358606338500977e-01 -2.015398591756820679e-01 -4.380186796188354492e-01 1.004569157958030701e-01 4.945889413356781006e-01 3.981391191482543945e-01 -1.391455978155136108e-01 -4.839110374450683594e-01
5.344898700714111328e-01 -3.340421617031097412e-01 -3.196104466915130615e-01 1.592429429292678833e-01 -1.135543361306190491e-01 5.973787307739257812e-01 -1.522050499916076660e-01 -2.868881821632385254e-01
6.980188935995101929e-02 1.081218793988227844e-01 -2.557908594608306885e-01 -3.323800861835479736e-01 3.559917509555816650e-01 6.563296318054199219e-01 -3.790222108364105225e-02 -4.985945522785186768e-01
1.252612173557281494e-01 -2.601371705532073975e-01 -2.873875796794891357e-01 3.855230286717414856e-02 4.269129037857055664e-01 3.156639039516448975e-01 -2.612891793251037598e-01 -6.945430636405944824e-01
-4.220534265041351318e-01 -4.230070114135742188e-01 -3.432061970233917236e-01 -1.085385605692863464e-01 -2.017503529787063599e-01 6.697866916656494141e-01 -1.443607062101364136e-01 5.663574114441871643e-02
3.303934931755065918e-01 -3.597563132643699646e-02 -3.515478968620300293e-01 -2.470056116580963135e-01 -2.628549337387084961e-01 5.770155787467956543e-01 -2.674654424190521240e-01 -4.810099005699157715e-01
-4.199783783406019211e-03 -2.361692488193511963e-01 -1.679668873548507690e-01 1.336817741394042969e-01 1.140160933136940002e-01 8.352824449539184570e-01 -1.556543409824371338e-01 -4.039776027202606201e-01
1.334290206432342529e-01 -2.605632543563842773e-01 -3.488123714923858643e-01 3.281880170106887817e-03 -3.602930903434753418e-01 6.102698445320129395e-01 -4.233085513114929199e-01 -3.334550559520721436e-01
4.499140679836273193e-01 -3.570008575916290283e-01 -4.982477128505706787e-01 1.121327653527259827e-01 -6.000672280788421631e-02 5.609599947929382324e-01 -5.158868432044982910e-02 -2.972621917724609375e-01
4.240673482418060303e-01 -5.591964349150657654e-02 -4.675022363662719727e-01 -2.521384656429290771e-01 2.700522243976593018e-01 4.130723774433135986e-01 -8.817622810602188110e-02 -5.325184464454650879e-01
3.827092796564102173e-02 -6.498159766197204590e-01 -1.048228964209556580e-01 1.128294840455055237e-01 -9.158210456371307373e-02 4.845009744167327881e-01 2.262294441461563110e-01 -5.081809759140014648e-01
-2.269965189043432474e-04 -1.937693953514099121e-01 -4.344478845596313477e-01 -3.164313435554504395e-01 -3.876380622386932373e-01 5.057864785194396973e-01 -2.480406165122985840e-01 -4.538417458534240723e-01
1.177006438374519348e-01 -4.939440190792083740e-01 -3.793026804924011230e-01 -6.666941046714782715e-01 3.618423938751220703e-01 -3.616375848650932312e-02 -1.426781117916107178e-01 -3.491926193237304688e-02
1.146388798952102661e-01 -6.525175571441650391e-01 -1.466278433799743652e-01 -6.232198476791381836e-01 2.107144147157669067e-01 -1.853014081716537476e-01 6.744667142629623413e-02 -2.605570554733276367e-01
4.680308699607849121e-02 -2.613472044467926025e-01 -3.389913439750671387e-01 1.538949757814407349e-01 -5.556887388229370117e-02 7.454944252967834473e-01 -3.458673357963562012e-01 -3.353121280670166016e-01
6.980062127113342285e-01 -2.796781361103057861e-01 -4.315477013587951660e-01 2.306232973933219910e-02 -5.127046257257461548e-02 4.734527170658111572e-01 -6.942114233970642090e-02 -1.272665709257125854e-01
4.234759211540222168e-01 -5.029726624488830566e-01 -4.647473096847534180e-01 1.505610048770904541e-01 -1.645212918519973755e-01 4.031541943550109863e-01 -8.125036838464438915e-04 -3.733991682529449463e-01
5.631015077233314514e-02 -1.256726235151290894e-01 -1.867042779922485352e-01 1.051970869302749634e-01 8.806665986776351929e-02 8.521254062652587891e-01 -1.740153580904006958e-01 -4.134680628776550293e-01
3.051103353500366211e-01 -2.558990716934204102e-01 -4.662150740623474121e-01 -7.566638588905334473e-01 2.055504769086837769e-01 1.136018894612789154e-03 -7.376911491155624390e-02 -6.190688163042068481e-02
1.682018637657165527e-01 -2.349407225847244263e-01 -3.657083511352539062e-01 -6.397273391485214233e-02 4.184248745441436768e-01 4.024263322353363037e-01 -8.557828515768051147e-02 -6.590340733528137207e-01
4.170547127723693848e-01 -4.790972769260406494e-01 1.800348162651062012e-01 -3.019227385520935059e-01 1.519327163696289062e-01 2.481251358985900879e-01 -4.576401710510253906e-01 4.229386448860168457e-01
3.085659444332122803e-01 -5.931061133742332458e-02 -3.909882903099060059e-01 -7.332051992416381836e-01 2.472759634256362915e-01 4.979850351810455322e-02 -2.895495891571044922e-01 -2.516814172267913818e-01
1.831609755754470825e-01 -1.301213055849075317e-01 -5.615752935409545898e-01 -3.560856282711029053e-01 -3.366006910800933838e-01 4.825796484947204590e-01 -1.294793784618377686e-01 -3.800114095211029053e-01
5.598311498761177063e-02 -1.831083931028842926e-02 1.164995208382606506e-01 -7.043753862380981445e-01 5.049198269844055176e-01 3.340413272380828857e-01 -3.400028347969055176e-01 -6.844074279069900513e-02
5.531566143035888672e-01 -6.408854126930236816e-01 1.269273310899734497e-01 -2.166111171245574951e-01 2.873517870903015137e-01 9.495393186807632446e-02 -2.200888693332672119e-01 2.832424640655517578e-01
3.541105687618255615e-01 -4.506204426288604736e-01 1.240409463644027710e-01 1.345738321542739868e-01 -8.996438235044479370e-02 6.867133975028991699e-01 1.882840096950531006e-01 -3.506148755550384521e-01
5.621451139450073242e-01 -3.227398917078971863e-02 -5.221998691558837891e-01 -5.285453796386718750e-01 -9.989073127508163452e-02 3.363752365112304688e-01 3.675502166152000427e-02 -8.013168722391128540e-02
-1.455489993095397949e-01 -3.786653280258178711e-01 -4.095645546913146973e-01 1.568946689367294312e-01 -1.239450126886367798e-01 7.413567304611206055e-01 -1.348053514957427979e-01 -2.447946816682815552e-01
5.282054543495178223e-01 -3.606320619583129883e-01 -3.663227260112762451e-01 1.837489157915115356e-01 -1.778639703989028931e-01 5.454429984092712402e-01 -1.793191432952880859e-01 -2.483718395233154297e-01
2.627771347761154175e-02 -6.276165843009948730e-01 -1.938051283359527588e-01 4.153975471854209900e-02 -1.859222948551177979e-01 3.894115984439849854e-01 1.591468155384063721e-01 -5.954700112342834473e-01
6.716067194938659668e-01 -1.638046652078628540e-01 1.719570159912109375e-02 -2.683500945568084717e-01 1.693887561559677124e-01 2.686331272125244141e-01 -1.183016225695610046e-01 -5.787516236305236816e-01
1.436526700854301453e-02 -3.046272397041320801e-01 -5.520290136337280273e-01 -2.455855309963226318e-01 -2.810416519641876221e-01 4.645141363143920898e-01 -6.217117607593536377e-02 -4.932793676853179932e-01
-1.309893578290939331e-01 -3.714672029018402100e-01 -2.540965378284454346e-01 1.379131972789764404e-01 -3.104707896709442139e-01 6.371991038322448730e-01 -4.246955811977386475e-01 -2.801565825939178467e-01
-6.805694103240966797e-02 -6.834761500358581543e-01 -2.519790828227996826e-01 -3.710202276706695557e-01 5.682429671287536621e-01 5.315936636179685593e-03 -2.269278839230537415e-02 6.029799580574035645e-02
4.717953503131866455e-01 -1.918838769197463989e-01 -5.281600952148437500e-01 -1.036801040172576904e-01 -1.623046398162841797e-01 4.830582141876220703e-01 -1.755962818861007690e-01 -4.004559516906738281e-01
-1.402795463800430298e-01 -3.978594839572906494e-01 -5.101009607315063477e-01 1.247971802949905396e-01 -1.556327342987060547e-01 6.339187026023864746e-01 -3.057281374931335449e-01 -1.634255647659301758e-01
-6.626049871556460857e-04 -8.970855921506881714e-02 -4.074555039405822754e-01 -4.191165864467620850e-01 1.860786080360412598e-01 4.385306239128112793e-01 5.663179606199264526e-02 -6.481757164001464844e-01
5.387744903564453125e-01 -3.356191217899322510e-01 -3.187190592288970947e-01 7.179245352745056152e-02 -8.636596798896789551e-02 5.580109953880310059e-01 -1.972183138132095337e-01 3.641639351844787598e-01
5.098532438278198242e-01 -2.549353539943695068e-01 -4.082460701465606689e-02 -5.487637519836425781e-01 -7.083580642938613892e-02 2.508392632007598877e-01 3.483707606792449951e-01 -4.277257025241851807e-01
4.076322615146636963e-01 -5.493855476379394531e-01 -2.591941356658935547e-01 3.563502132892608643e-01 -5.860101431608200073e-02 4.148623943328857422e-01 -2.301013469696044922e-01 -3.306853175163269043e-01
1.621301025152206421e-01 -4.806804060935974121e-01 -1.343409568071365356e-01 -3.528326153755187988e-01 7.356825470924377441e-01 4.318109899759292603e-02 -1.526855081319808960e-01 -1.836177408695220947e-01
2.752400338649749756e-01 -1.874068975448608398e-01 -1.354874670505523682e-01 -6.540080904960632324e-01 -2.887589931488037109e-01 4.995979964733123779e-01 3.311923444271087646e-01 -1.923240721225738525e-02
2.104123681783676147e-01 -7.430624961853027344e-01 -2.605924308300018311e-01 1.888550966978073120e-01 -4.214698672294616699e-01 3.324110805988311768e-01 6.668122857809066772e-02 -8.619595319032669067e-02
3.422512859106063843e-02 -8.612637519836425781e-01 -1.067346483469009399e-01 1.401938199996948242e-01 -1.259434521198272705e-01 2.969839870929718018e-01 -6.744342297315597534e-02 3.426322937011718750e-01
1.937038451433181763e-01 -7.051601409912109375e-01 -3.732639923691749573e-02 -6.700109690427780151e-02 -3.123600184917449951e-01 3.853948712348937988e-01 4.038498401641845703e-01 -2.239484041929244995e-01
-1.640547662973403931e-01 -5.189292430877685547e-01 1.888883113861083984e-01 -5.631734132766723633e-01 2.351044565439224243e-01 -8.203352242708206177e-02 -4.450820982456207275e-01 -3.014196455478668213e-01
2.088835239410400391e-01 -5.297096967697143555e-01 1.486329138278961182e-01 2.208750396966934204e-01 3.278581798076629639e-02 5.225048065185546875e-01 -2.737422287464141846e-02 -5.745103359222412109e-01
4.396283924579620361e-01 -5.710975527763366699e-01 3.826245665550231934e-01 -4.729821979999542236e-01 2.025902420282363892e-01 1.388061046600341797e-01 -8.542066067457199097e-02 2.070120126008987427e-01
-2.549047172069549561e-01 -3.249097764492034912e-01 -5.180004239082336426e-01 4.830074310302734375e-02 -1.015639826655387878e-01 6.607147455215454102e-01 -2.411919385194778442e-01 -2.318773716688156128e-01
-6.202450767159461975e-02 -6.858423352241516113e-01 -2.380650043487548828e-01 -6.136013865470886230e-01 1.778748184442520142e-01 -1.049034595489501953e-01 -1.786196082830429077e-01 -1.343228220939636230e-01
1.702459007501602173e-01 -4.671253561973571777e-01 1.227016448974609375e-01 2.152057737112045288e-01 -3.493154346942901611e-01 5.865643620491027832e-01 -2.664946913719177246e-01 -3.928646147251129150e-01
2.892816662788391113e-01 -7.679104208946228027e-01 2.245499789714813232e-01 -3.994620144367218018e-01 2.140895724296569824e-01 -4.362972453236579895e-03 -1.126942932605743408e-01 2.410054951906204224e-01
9.882541745901107788e-02 -4.846298098564147949e-01 1.703365743160247803e-01 -2.203134000301361084e-01 -4.495220780372619629e-01 4.172287583351135254e-01 -5.021311044692993164e-01 2.225519120693206787e-01
2.700607180595397949e-01 -4.150187969207763672e-01 8.526463992893695831e-03 -6.656696647405624390e-02 -2.310955077409744263e-01 1.882844269275665283e-01 -3.254615664482116699e-01 -7.453463673591613770e-01
-3.092898428440093994e-01 -4.292274713516235352e-01 3.020643293857574463e-01 -5.928231477737426758e-01 -2.319791764020919800e-01 3.066371381282806396e-01 3.224821761250495911e-02 -3.585261702537536621e-01
-2.631586790084838867e-01 -2.081201821565628052e-01 2.514983713626861572e-01 -3.342147469520568848e-01 -1.748867183923721313e-01 6.185132861137390137e-01 -5.200908184051513672e-01 1.698351055383682251e-01
5.764140486717224121e-01 -3.166237473487854004e-01 -5.165717601776123047e-01 9.542588889598846436e-02 1.161161288619041443e-01 2.542602121829986572e-01 -3.007968068122863770e-01 -3.506190776824951172e-01
6.845834851264953613e-02 -5.807331800460815430e-01 1.796053946018218994e-01 -1.309529244899749756e-01 8.705575019121170044e-02 4.844938218593597412e-01 4.533335268497467041e-01 -4.010378122329711914e-01
-6.482994556427001953e-02 -2.753080725669860840e-01 -1.563382297754287720e-01 -6.641030907630920410e-01 4.653064310550689697e-01 4.344690740108489990e-01 1.604599952697753906e-01 1.533197015523910522e-01
3.078160285949707031e-01 -3.363379836082458496e-01 -3.374838531017303467e-01 1.850016266107559204e-01 -1.690900325775146484e-01 4.264807105064392090e-01 -5.212157964706420898e-01 -4.023208320140838623e-01
4.946763515472412109e-01 -5.470200777053833008e-01 2.552711665630340576e-01 -4.636611938476562500e-01 -2.535659447312355042e-02 -3.026795201003551483e-02 -4.135265350341796875e-01 5.793100222945213318e-02
1.797412037849426270e-01 -4.651162624359130859e-01 4.381773993372917175e-02 -2.938681840896606445e-01 -3.195348978042602539e-01 5.898211002349853516e-01 4.567453563213348389e-01 -6.688559055328369141e-02
5.694727413356304169e-03 -5.863069295883178711e-01 2.717824578285217285e-01 -2.705054581165313721e-01 1.121368035674095154e-01 4.218870401382446289e-01 4.686743915081024170e-01 -3.145688474178314209e-01
7.877952605485916138e-02 -1.924585551023483276e-01 -4.956583976745605469e-01 -1.589305698871612549e-01 -2.774887382984161377e-01 5.599798560142517090e-01 -2.594469785690307617e-01 -4.774170815944671631e-01
4.709584712982177734e-01 -3.448817133903503418e-01 4.102069139480590820e-01 -1.948549225926399231e-02 -6.153457984328269958e-02 6.938132047653198242e-01 7.370837777853012085e-02 3.022040938958525658e-03
-1.757114529609680176e-01 -3.761803507804870605e-01 -4.392368793487548828e-01 1.152838766574859619e-01 -1.185600236058235168e-01 7.230181097984313965e-01 -9.429704397916793823e-02 -2.751196622848510742e-01
-1.130733266472816467e-01 -3.291335999965667725e-01 3.052865266799926758e-01 -1.466009393334388733e-02 3.428132236003875732e-01 7.547108530998229980e-01 2.554227411746978760e-01 -1.819901764392852783e-01
6.449315696954727173e-02 -3.443757593631744385e-01 4.775936305522918701e-01 -1.539120078086853027e-01 7.483818382024765015e-02 7.471000552177429199e-01 1.879152506589889526e-01 -1.624500900506973267e-01
5.184953808784484863e-01 -5.076081752777099609e-01 -2.855226397514343262e-01 1.870769709348678589e-01 -9.316238015890121460e-02 5.499420762062072754e-01 1.389885097742080688e-01 1.629174500703811646e-01
4.550806581974029541e-01 -5.269800871610641479e-02 2.899424917995929718e-02 -1.026180461049079895e-01 2.748289518058300018e-02 6.642562747001647949e-01 -2.165676653385162354e-01 -5.383864641189575195e-01
5.487090945243835449e-01 -1.217218488454818726e-01 -3.660787642002105713e-01 -6.474661827087402344e-02 -3.709379816427826881e-03 3.659288585186004639e-01 -4.487099647521972656e-01 -4.589530527591705322e-01
-4.106567502021789551e-01 -1.863367408514022827e-01 -3.300223872065544128e-02 -5.789708495140075684e-01 -6.579831242561340332e-02 6.367827057838439941e-01 -4.496073722839355469e-02 -2.202275991439819336e-01
3.614740967750549316e-01 -2.300327867269515991e-01 1.048823222517967224e-01 -7.015396356582641602e-01 -2.634989321231842041e-01 4.577446877956390381e-01 1.829723715782165527e-01 -2.867862209677696228e-02
5.522133708000183105e-01 -5.361996293067932129e-01 1.273516565561294556e-01 -2.101335525512695312e-01 2.976509630680084229e-01 2.519895136356353760e-01 -2.252212315797805786e-01 3.799426555633544922e-01
1.288065761327743530e-01 -1.539061814546585083e-01 2.123599201440811157e-01 -9.955431520938873291e-02 -2.233790233731269836e-02 7.746965885162353516e-01 -1.472719460725784302e-01 -5.313861370086669922e-01
2.511211037635803223e-01 -6.907745003700256348e-01 -2.087418884038925171e-01 -5.623119473457336426e-01 1.793454885482788086e-01 -1.745946705341339111e-01 -1.268702447414398193e-01 -1.457973420619964600e-01
6.929002702236175537e-02 -5.023246407508850098e-01 -3.324845135211944580e-01 -4.698166251182556152e-02 -8.413769304752349854e-02 4.431576132774353027e-01 -4.217884242534637451e-01 4.987408518791198730e-01
-1.873852871358394623e-02 -6.576601266860961914e-01 -3.089121580123901367e-01 -4.803998470306396484e-01 2.783560454845428467e-01 -1.462920755147933960e-01 -3.654585182666778564e-01 -9.207627177238464355e-02
1.639383286237716675e-01 -1.555296778678894043e-01 -3.657307326793670654e-01 -5.177358388900756836e-01 5.865361690521240234e-01 4.194437861442565918e-01 9.425073117017745972e-02 1.352200061082839966e-01
1.821333169937133789e-01 -1.127541512250900269e-01 -4.737243652343750000e-01 5.136636644601821899e-02 4.514357820153236389e-02 7.637696862220764160e-01 -2.457431256771087646e-01 -2.851122915744781494e-01
2.052882313728332520e-01 -1.376892328262329102e-01 -3.620206192135810852e-02 -6.246883273124694824e-01 -4.484787881374359131e-01 5.063894391059875488e-01 8.408180624246597290e-02 -2.876092791557312012e-01
5.416561365127563477e-01 -1.702062040567398071e-01 -3.202181309461593628e-02 -6.563628911972045898e-01 -2.127465158700942993e-01 4.241750538349151611e-01 1.279972642660140991e-01 6.505329161882400513e-02
1.259813755750656128e-01 -1.748169660568237305e-01 4.255716130137443542e-02 -7.685008049011230469e-01 4.400754272937774658e-01 2.974918484687805176e-01 -2.331526726484298706e-01 1.569560021162033081e-01
1.905661523342132568e-01 -3.942505121231079102e-01 1.921954602003097534e-01 -6.712000072002410889e-02 -4.202369153499603271e-01 6.481043696403503418e-01 -1.413190662860870361e-01 -3.875533342361450195e-01
6.301853805780410767e-02 -6.107310652732849121e-01 -2.171043008565902710e-01 -1.080700904130935669e-01 7.129217386245727539e-01 6.438820809125900269e-02 -2.038389444351196289e-01 1.013380289077758789e-01
2.154415398836135864e-01 -7.438308596611022949e-01 -2.872204780578613281e-01 3.627372905611991882e-02 -1.609220355749130249e-01 2.931037247180938721e-01 -2.217132747173309326e-01 3.943689465522766113e-01
5.041338503360748291e-02 -7.325806617736816406e-01 -3.603238612413406372e-02 1.172355487942695618e-01 -1.021645590662956238e-01 2.482114583253860474e-01 1.304123848676681519e-01 -5.972332358360290527e-01
9.621788561344146729e-02 -6.716172099113464355e-01 3.475378453731536865e-02 3.011673688888549805e-01 -3.455537259578704834e-01 4.703415930271148682e-01 -3.072713315486907959e-01 -1.127758249640464783e-01
1.473775953054428101e-01 -4.096012413501739502e-01 2.176911979913711548e-01 1.077957004308700562e-01 -1.366848349571228027e-01 7.599948048591613770e-01 -5.531835556030273438e-02 -3.900798857212066650e-01
5.844938158988952637e-01 -1.718582510948181152e-01 -5.306664109230041504e-01 -1.461798846721649170e-01 2.999095618724822998e-01 3.771972358226776123e-01 6.223436072468757629e-02 -2.995994687080383301e-01
-4.772286489605903625e-02 -3.395315110683441162e-01 -1.837606877088546753e-01 2.021197080612182617e-01 -2.661015391349792480e-01 7.159782052040100098e-01 -4.367525279521942139e-01 -1.833924353122711182e-01
4.517759978771209717e-01 -6.342630386352539062e-01 -2.423829287290573120e-01 -4.456532597541809082e-01 -1.177244707942008972e-01 -2.003191709518432617e-01 -2.697118818759918213e-01 -9.757567197084426880e-02
2.389306575059890747e-01 -4.468674957752227783e-01 -6.844210028648376465e-01 -3.969802558422088623e-01 2.273332476615905762e-01 4.129822179675102234e-02 -8.205857872962951660e-02 2.389071583747863770e-01
6.957274675369262695e-02 -7.163798063993453979e-02 -3.984429836273193359e-01 -3.399975895881652832e-01 3.650394380092620850e-01 4.879346489906311035e-01 1.139973476529121399e-01 -5.756239295005798340e-01
1.817790418863296509e-01 -4.208749830722808838e-01 -1.650449484586715698e-01 -1.398572511970996857e-02 -5.968158692121505737e-02 4.826628267765045166e-01 -5.303117036819458008e-01 4.946002066135406494e-01
2.708938717842102051e-01 -7.167338132858276367e-01 -2.556678950786590576e-01 -4.187310039997100830e-01 1.424912512302398682e-01 -2.119150310754776001e-01 -3.049922585487365723e-01 -1.182174310088157654e-01
3.049867451190948486e-01 -1.955606490373611450e-01 -3.508595824241638184e-01 4.232600331306457520e-02 5.694961547851562500e-01 5.263164639472961426e-01 1.452714800834655762e-01 -3.484342694282531738e-01
-3.368538916110992432e-01 -4.514026343822479248e-01 -2.937508821487426758e-01 -2.443943023681640625e-01 -3.891051113605499268e-01 4.975618422031402588e-01 -3.239585161209106445e-01 1.811836063861846924e-01
-1.275351494550704956e-01 -5.448065400123596191e-01 -2.181556820869445801e-01 -4.198558926582336426e-01 6.527129411697387695e-01 5.014102160930633545e-02 -1.099659129977226257e-01 -1.496966034173965454e-01
2.651180922985076904e-01 -2.314167320728302002e-01 1.475416123867034912e-01 2.690207064151763916e-01 1.680706441402435303e-01 7.943179607391357422e-01 -2.342716157436370850e-01 -2.606646716594696045e-01
4.175839126110076904e-01 -2.735013663768768311e-01 2.223603278398513794e-01 6.354195624589920044e-02 2.203573584556579590e-01 6.083635091781616211e-01 2.649312093853950500e-02 -5.272319912910461426e-01
2.962938249111175537e-01 -4.779195487499237061e-01 2.305345684289932251e-01 -7.286890745162963867e-01 2.064761817455291748e-01 -3.574413061141967773e-02 -1.516529321670532227e-01 -1.809979081153869629e-01
1.570213437080383301e-01 -4.106639921665191650e-01 8.112079463899135590e-03 1.765346080064773560e-01 -3.027640283107757568e-01 6.498311758041381836e-01 -3.252477645874023438e-01 -3.946346342563629150e-01
5.077174305915832520e-01 -1.812993288040161133e-01 -5.489621162414550781e-01 -9.625273942947387695e-02 1.407611370086669922e-01 3.583277761936187744e-01 -2.582957446575164795e-01 -4.287195801734924316e-01
1.219017654657363892e-01 -6.753232479095458984e-01 -3.200857937335968018e-01 -5.911970138549804688e-01 1.151835247874259949e-01 -1.959034949541091919e-01 -1.328541636466979980e-01 -8.839651942253112793e-02
3.084242343902587891e-01 -3.299431204795837402e-01 2.318826913833618164e-01 8.947797119617462158e-02 1.118508949875831604e-01 7.419584989547729492e-01 1.485048085451126099e-01 -3.862248957157135010e-01
-1.732830656692385674e-03 -5.079303383827209473e-01 3.642108291387557983e-03 2.068087160587310791e-01 -3.604461252689361572e-02 5.681386590003967285e-01 -2.174006216228008270e-02 -6.121008992195129395e-01
4.607344269752502441e-01 -4.619843065738677979e-01 4.911419749259948730e-01 2.310559339821338654e-02 9.229383617639541626e-02 5.552361607551574707e-01 7.585424184799194336e-02 -9.990356862545013428e-02
5.747590661048889160e-01 -2.217743098735809326e-01 -3.605916202068328857e-01 -1.000871285796165466e-01 -6.625830382108688354e-02 5.394596457481384277e-01 -9.766861051321029663e-02 4.189016520977020264e-01
6.245640106499195099e-03 -6.577742099761962891e-01 -1.903872704133391380e-03 -4.694629609584808350e-01 9.072043746709823608e-02 -1.622690856456756592e-01 -5.210634469985961914e-01 -2.020554989576339722e-01
2.975168228149414062e-01 -6.619268655776977539e-01 -6.364874541759490967e-02 -5.412988066673278809e-01 1.115127131342887878e-01 -2.752118743956089020e-03 -2.636256814002990723e-01 3.071478903293609619e-01
5.670632719993591309e-01 -3.673883974552154541e-01 -1.803123392164707184e-02 5.863158777356147766e-02 6.940923631191253662e-02 2.536455988883972168e-01 -2.919076979160308838e-01 -6.207563877105712891e-01
-2.895866632461547852e-01 -6.217829585075378418e-01 1.638940274715423584e-01 -2.074524313211441040e-01 -3.503412902355194092e-01 2.325629144906997681e-01 -5.240355730056762695e-01 9.049790352582931519e-02
2.251119464635848999e-01 -9.778062254190444946e-02 -6.473628431558609009e-02 -5.944363474845886230e-01 -1.439328193664550781e-01 6.494455337524414062e-01 3.449536263942718506e-01 -1.439754664897918701e-01
5.576152205467224121e-01 -3.952060639858245850e-01 3.056531585752964020e-02 -2.417265623807907104e-01 3.800329864025115967e-01 1.333095282316207886e-01 -5.192867517471313477e-01 2.040981799364089966e-01
-8.676745742559432983e-02 -6.105539202690124512e-01 -4.146841764450073242e-01 1.400020718574523926e-02 5.883970111608505249e-02 5.293436050415039062e-01 1.840814948081970215e-01 3.605325222015380859e-01
2.867331206798553467e-01 -2.510484755039215088e-01 -5.842171981930732727e-02 6.648920476436614990e-02 -3.356443643569946289e-01 4.975034594535827637e-01 -5.466220974922180176e-01 -4.335464239120483398e-01
1.378713250160217285e-01 -8.241609930992126465e-01 -3.030170686542987823e-02 5.982642620801925659e-02 -2.787663638591766357e-01 3.485358655452728271e-01 7.449664175510406494e-02 3.041628301143646240e-01
-3.934364616870880127e-01 -2.136996835470199585e-01 -1.472472548484802246e-01 -1.771197319030761719e-01 -1.165408715605735779e-01 7.919062972068786621e-01 -3.019119501113891602e-01 -1.209908798336982727e-01
3.885476887226104736e-01 -4.273005425930023193e-01 -4.159576073288917542e-02 -4.459142982959747314e-01 3.581565618515014648e-01 3.415655791759490967e-01 3.436852991580963135e-01 -3.206438720226287842e-01
4.962023794651031494e-01 -1.741509735584259033e-01 1.305958926677703857e-01 -3.140772283077239990e-01 -2.322318404912948608e-01 3.192085027694702148e-01 -2.614126801490783691e-01 -6.193484663963317871e-01
-5.091206729412078857e-02 -5.085552334785461426e-01 -3.344217836856842041e-01 -5.125271677970886230e-01 2.079408317804336548e-01 -1.133167147636413574e-01 -4.901775717735290527e-01 -2.605829238891601562e-01
2.567068636417388916e-01 -8.364521861076354980e-01 1.054407749325037003e-02 -3.212582170963287354e-01 2.624967992305755615e-01 -6.725368648767471313e-02 -1.265844553709030151e-01 2.041573524475097656e-01
1.241843178868293762e-01 -3.942683339118957520e-01 1.721045225858688354e-01 -5.675649046897888184e-01 5.147036314010620117e-01 2.744739949703216553e-01 -2.324599474668502808e-01 2.882490158081054688e-01
3.513005375862121582e-01 -3.972159326076507568e-01 -6.033435463905334473e-01 4.108326137065887451e-02 1.496669948101043701e-01 2.202469408512115479e-01 -4.499071538448333740e-01 2.824374735355377197e-01
-3.493041172623634338e-02 -2.103655934333801270e-01 -2.910575568675994873e-01 -1.967946439981460571e-01 2.959401011466979980e-01 3.749913871288299561e-01 -9.317957796156406403e-03 -7.764004468917846680e-01
4.537840485572814941e-01 -4.286232590675354004e-01 8.569992333650588989e-02 2.417125105857849121e-01 4.275192320346832275e-02 5.901678204536437988e-01 -1.706999167799949646e-02 -4.406537413597106934e-01
4.062098637223243713e-02 -5.072696805000305176e-01 -4.013826847076416016e-01 -4.392348825931549072e-01 1.802962720394134521e-01 -1.421867012977600098e-01 -4.223826527595520020e-01 -3.947925269603729248e-01
-5.309473723173141479e-02 -4.276584088802337646e-01 -2.570115923881530762e-01 -4.779890775680541992e-01 6.952489018440246582e-01 1.403776705265045166e-01 -1.247969344258308411e-01 -3.330856561660766602e-02
3.704106509685516357e-01 -4.392696917057037354e-01 -3.598723411560058594e-01 -3.575817868113517761e-02 -7.981179654598236084e-02 5.152558684349060059e-01 -1.212604567408561707e-01 5.024825334548950195e-01
6.323565542697906494e-02 1.352995485067367554e-01 -1.362331062555313110e-01 -7.198296785354614258e-01 -2.636145949363708496e-01 5.101640224456787109e-01 -3.192661404609680176e-01 9.638606011867523193e-02
5.585859417915344238e-01 -3.588666319847106934e-01 2.649662196636199951e-01 -6.387806534767150879e-01 2.292997017502784729e-02 6.435056030750274658e-02 -2.707190811634063721e-01 5.470748245716094971e-02
5.263914465904235840e-01 -5.492110252380371094e-01 1.180657669901847839e-01 -3.408836424350738525e-01 2.035496383905410767e-01 3.000908717513084412e-02 -4.619508683681488037e-01 1.881659179925918579e-01
5.089560747146606445e-01 -4.630773365497589111e-01 3.370770066976547241e-02 -6.880233883857727051e-01 1.203098520636558533e-01 -1.295258407481014729e-03 -1.448668837547302246e-01 1.286396980285644531e-01
1.790856868028640747e-01 -6.004073023796081543e-01 1.133598983287811279e-01 -6.381212472915649414e-01 4.541538655757904053e-02 -1.453189700841903687e-01 -3.492235839366912842e-01 -2.055550664663314819e-01
-5.072569251060485840e-01 -3.490872383117675781e-01 -2.250808626413345337e-01 -3.091476559638977051e-01 -5.165329575538635254e-02 5.322515368461608887e-01 -3.895869255065917969e-01 1.919819563627243042e-01
3.090653754770755768e-02 -4.939013719558715820e-01 -4.442155063152313232e-01 3.088637255132198334e-02 -2.674502134323120117e-01 4.120563864707946777e-01 -1.587991714477539062e-01 -5.387832522392272949e-01
3.264684379100799561e-01 -3.012912869453430176e-01 1.042133942246437073e-01 -1.459621787071228027e-01 -5.392554774880409241e-02 8.062333464622497559e-01 3.390950262546539307e-01 5.070324614644050598e-02
3.967727422714233398e-01 -4.979871809482574463e-01 -1.953550875186920166e-01 3.319847285747528076e-01 -3.701009228825569153e-02 6.444668769836425781e-01 8.839448541402816772e-02 -1.472482085227966309e-01
1.774555444717407227e-01 -1.748440712690353394e-01 -5.529797077178955078e-01 -7.131823301315307617e-01 1.804008930921554565e-01 2.414851933717727661e-01 1.687366217374801636e-01 6.474562734365463257e-02
4.034937322139739990e-01 -2.929451763629913330e-01 8.975601196289062500e-02 1.275650113821029663e-01 -1.221283674240112305e-01 4.728861749172210693e-01 -4.356789290904998779e-01 -5.465290546417236328e-01
-1.455478928983211517e-02 -1.321009993553161621e-01 -4.937164783477783203e-01 -3.002480864524841309e-01 3.361651599407196045e-01 4.366522729396820068e-01 8.161081932485103607e-03 -5.871062278747558594e-01
2.726488709449768066e-01 -6.174544095993041992e-01 -5.867283791303634644e-02 -2.487641572952270508e-01 4.614822268486022949e-01 1.177680641412734985e-01 -3.168919384479522705e-01 3.896546959877014160e-01
6.055715084075927734e-01 -3.518267869949340820e-01 2.739684469997882843e-02 -1.681828796863555908e-01 3.110108375549316406e-01 2.013803124427795410e-01 -5.341830253601074219e-01 2.404825836420059204e-01
1.310331821441650391e-01 -1.221584305167198181e-01 -2.432663738727569580e-01 -8.665966242551803589e-02 4.179848730564117432e-01 4.612889289855957031e-01 -2.287555932998657227e-01 -6.792579889297485352e-01
-2.526036500930786133e-01 -3.635304868221282959e-01 2.881379723548889160e-01 -6.818093061447143555e-01 -1.875154525041580200e-01 4.630047380924224854e-01 7.758071273565292358e-02 -2.439850568771362305e-02
-1.325403749942779541e-01 -4.861561954021453857e-01 3.003075718879699707e-01 -8.044917881488800049e-02 -2.915497422218322754e-01 4.868395328521728516e-01 -5.024085640907287598e-01 2.738614082336425781e-01
-1.748792976140975952e-01 -1.239838004112243652e-01 -1.142215654253959656e-01 -6.778925657272338867e-01 4.752131402492523193e-01 5.041245818138122559e-01 2.556696161627769470e-02 2.894111350178718567e-02
2.215390279889106750e-02 -2.529088258743286133e-01 1.251488327980041504e-01 -6.740288343280553818e-03 -1.510804593563079834e-01 6.358429789543151855e-01 -2.813760638236999512e-01 -6.430743336677551270e-01
-1.412177234888076782e-01 -8.113709837198257446e-02 8.156840503215789795e-02 1.196980699896812439e-01 1.938384026288986206e-01 8.122812509536743164e-01 -3.513568639755249023e-01 -3.628598153591156006e-01
2.621634304523468018e-01 -7.382075786590576172e-01 -1.989156566560268402e-02 -3.331438004970550537e-01 -7.982142269611358643e-02 -1.023887991905212402e-01 -4.803908467292785645e-01 1.652546823024749756e-01
3.536835014820098877e-01 -7.627493143081665039e-01 1.453854143619537354e-01 -3.131733238697052002e-01 -8.199680596590042114e-02 -6.633953005075454712e-02 -3.826693594455718994e-01 1.278548240661621094e-01
3.005513548851013184e-01 -8.052596449851989746e-01 4.409624263644218445e-02 -4.149518311023712158e-01 1.785853058099746704e-01 -5.474664643406867981e-02 -9.507896006107330322e-02 2.077653706073760986e-01
5.672318935394287109e-01 -2.046418339014053345e-01 -4.195626974105834961e-01 -1.109395325183868408e-01 -1.702022552490234375e-02 4.746317863464355469e-01 -2.170295566320419312e-01 4.187631011009216309e-01
2.992374002933502197e-01 -6.814715266227722168e-01 -5.202566385269165039e-01 -4.544389247894287109e-02 2.190079540014266968e-01 1.419935747981071472e-02 -2.938338518142700195e-01 1.970201581716537476e-01
1.489511132240295410e-01 -1.638928800821304321e-01 2.779217958450317383e-01 9.716250933706760406e-03 2.328267842531204224e-01 7.334659099578857422e-01 -1.889119297266006470e-01 -4.957310855388641357e-01
1.592095047235488892e-01 -3.955109417438507080e-01 -3.867989778518676758e-01 -2.734349370002746582e-01 -1.308086216449737549e-01 4.583309888839721680e-01 -2.274636775255203247e-01 5.611820816993713379e-01
2.331546992063522339e-01 -3.264822959899902344e-01 4.109130501747131348e-01 -1.688546538352966309e-01 9.576566517353057861e-02 7.008160352706909180e-01 1.739880442619323730e-01 -3.333179056644439697e-01
2.661863714456558228e-02 -5.426095128059387207e-01 -1.596405953168869019e-01 3.496514856815338135e-01 1.884959638118743896e-01 6.857734322547912598e-01 -1.161630824208259583e-02 2.262171655893325806e-01
1.758632361888885498e-01 -3.485617339611053467e-01 2.108675986528396606e-01 2.304139286279678345e-01 -8.729565888643264771e-02 7.592288255691528320e-01 -1.664483845233917236e-01 -3.718429803848266602e-01
4.963381960988044739e-02 -7.460111379623413086e-01 -7.087317109107971191e-02 -4.787127673625946045e-01 3.508413732051849365e-01 -1.333171278238296509e-01 -2.345829606056213379e-01 -1.045124232769012451e-01
-1.709711365401744843e-02 -2.251297980546951294e-01 -2.032281756401062012e-01 -5.611816048622131348e-01 6.213191747665405273e-01 4.265408515930175781e-01 1.400198340415954590e-01 7.223350554704666138e-02
-2.676341915503144264e-03 -5.002647042274475098e-01 3.499034941196441650e-01 -4.804329872131347656e-01 -1.592851579189300537e-01 4.262062013149261475e-01 2.641787528991699219e-01 -3.459273874759674072e-01
-6.232184916734695435e-02 -2.045930325984954834e-01 -7.118725031614303589e-02 -3.816504478454589844e-01 6.379587054252624512e-01 5.707075595855712891e-01 6.473689526319503784e-02 2.581540346145629883e-01
-2.074849456548690796e-01 -5.528024435043334961e-01 3.276694416999816895e-01 -3.481996357440948486e-01 -3.129890859127044678e-01 2.397790402173995972e-01 -5.085754990577697754e-01 9.297352284193038940e-02
2.846524715423583984e-01 -2.696837186813354492e-01 -4.670016467571258545e-01 2.468857215717434883e-03 -3.645864725112915039e-01 5.863333344459533691e-01 -2.954322993755340576e-01 -2.532919645309448242e-01
3.670049309730529785e-01 -5.266584753990173340e-01 -4.086023569107055664e-01 -6.092652678489685059e-01 1.764616370201110840e-01 1.351649910211563110e-01 -3.519259043969213963e-04 -1.923168078064918518e-02
3.632343709468841553e-01 -4.280442893505096436e-01 3.453351557254791260e-01 -8.386398106813430786e-02 -1.159883216023445129e-01 6.081453561782836914e-01 2.042923867702484131e-01 -3.654038310050964355e-01
-1.138988956809043884e-01 -6.035513281822204590e-01 1.518559292890131474e-03 4.405889287590980530e-02 -3.312591910362243652e-01 5.701120495796203613e-01 1.172151118516921997e-01 -4.151019752025604248e-01
8.856952190399169922e-02 -3.013223111629486084e-01 -2.354366332292556763e-01 -7.806009054183959961e-01 4.280334711074829102e-01 2.235119193792343140e-01 1.769712567329406738e-02 5.575380474328994751e-02
-1.176384538412094116e-01 -6.673951745033264160e-01 -2.784860432147979736e-01 -2.433902174234390259e-01 5.754922032356262207e-01 1.805283478461205959e-03 -2.694224417209625244e-01 1.298852823674678802e-02
4.777536094188690186e-01 -5.690841078758239746e-01 2.681895196437835693e-01 -3.954918682575225830e-01 1.213616132736206055e-01 6.234531104564666748e-02 -4.022167623043060303e-01 1.978926062583923340e-01
4.258646070957183838e-01 -1.408687531948089600e-01 -3.014214932918548584e-01 -6.735788583755493164e-01 -1.924088746309280396e-01 4.186030328273773193e-01 1.773077547550201416e-01 1.026848852634429932e-01
2.732830047607421875e-01 -7.600226998329162598e-01 -2.302083671092987061e-01 -1.783009916543960571e-01 -3.123071491718292236e-01 2.106839567422866821e-01 9.187021106481552124e-02 3.354566395282745361e-01
5.341441929340362549e-02 -4.877991974353790283e-01 2.080405056476593018e-01 -2.865804135799407959e-01 -2.288073748350143433e-01 5.935593247413635254e-01 4.167831242084503174e-01 -2.354060262441635132e-01
3.894549012184143066e-01 -6.995028853416442871e-01 -4.694201052188873291e-02 1.542969644069671631e-01 -1.681785732507705688e-01 4.648307263851165771e-01 5.475981533527374268e-02 2.926759719848632812e-01
2.807685360312461853e-02 -4.769874811172485352e-01 6.819516420364379883e-02 -1.600012779235839844e-01 -3.879980742931365967e-01 3.318877816200256348e-01 -6.450108885765075684e-01 2.543870210647583008e-01
-1.680605709552764893e-01 1.100771278142929077e-01 4.513650014996528625e-02 -5.501417517662048340e-01 -1.013760343194007874e-01 7.814048528671264648e-01 -1.063394695520401001e-01 -1.508866697549819946e-01
6.351484060287475586e-01 -4.509117007255554199e-01 1.066049784421920776e-01 -2.162923067808151245e-01 1.946624219417572021e-01 1.492395401000976562e-01 -4.792141616344451904e-01 2.128524035215377808e-01
1.402517855167388916e-01 -6.261621117591857910e-01 -4.390772283077239990e-01 1.179817970842123032e-02 -3.041923642158508301e-01 3.188109397888183594e-01 9.936286509037017822e-02 -4.373511075973510742e-01
3.204531669616699219e-01 -8.594605922698974609e-01 8.918387442827224731e-02 -2.043429166078567505e-01 2.356972694396972656e-01 -6.768142431974411011e-02 -1.318675428628921509e-01 1.772128343582153320e-01
-2.002440020442008972e-02 -6.103029847145080566e-01 1.970112025737762451e-01 -5.266930460929870605e-01 2.636040151119232178e-01 -1.127504482865333557e-01 -2.549730837345123291e-01 -4.045977890491485596e-01
-1.583165079355239868e-01 -1.466791331768035889e-01 -7.413482666015625000e-02 -3.870212137699127197e-01 -6.768025457859039307e-02 3.045191764831542969e-01 -8.369884490966796875e-01 -1.666496507823467255e-02
4.162603318691253662e-01 6.966875493526458740e-02 4.473865404725074768e-02 -6.226858124136924744e-02 9.787816554307937622e-02 7.009821534156799316e-01 -3.630155324935913086e-01 -4.280870258808135986e-01
-9.836702048778533936e-02 -5.178888440132141113e-01 1.046776771545410156e-01 -2.900370061397552490e-01 6.676614284515380859e-01 3.503623604774475098e-01 2.011466920375823975e-01 1.343520134687423706e-01
2.098287940025329590e-01 -4.401907920837402344e-01 3.125098347663879395e-01 -4.916971027851104736e-01 -4.764274656772613525e-01 4.294895529747009277e-01 -1.421178225427865982e-02 1.054957807064056396e-01
-9.220055490732192993e-02 -2.564942836761474609e-01 3.632524311542510986e-01 8.850796148180961609e-03 1.148399114608764648e-01 7.086716294288635254e-01 -1.349326521158218384e-01 -5.099690556526184082e-01
2.320132106542587280e-01 -2.673144936561584473e-01 -1.492312848567962646e-01 -5.951289534568786621e-01 6.188880205154418945e-01 2.686953842639923096e-01 1.627882272005081177e-01 -1.286267787218093872e-01
-2.727547287940979004e-01 -3.342526257038116455e-01 3.074124157428741455e-01 -5.985963344573974609e-01 -5.136812478303909302e-02 5.843837857246398926e-01 1.292712092399597168e-01 1.435218844562768936e-02
4.344051778316497803e-01 -4.277797937393188477e-01 1.439906358718872070e-01 2.536873519420623779e-01 6.347782164812088013e-02 6.604731678962707520e-01 6.422555446624755859e-02 -3.143672943115234375e-01
-2.714242637157440186e-01 -2.833231985569000244e-01 -1.592577099800109863e-01 -2.978099882602691650e-01 -2.188119441270828247e-01 3.113268911838531494e-01 -7.661218047142028809e-01 -1.604399085044860840e-02
5.311373472213745117e-01 -4.821013510227203369e-01 1.559902578592300415e-01 -3.630138039588928223e-01 2.562388479709625244e-01 6.800882518291473389e-02 -4.680556356906890869e-01 1.999994516372680664e-01
1.978247165679931641e-01 -1.913552284240722656e-01 -4.639662504196166992e-01 -4.362669307738542557e-03 4.391427636146545410e-01 5.744712948799133301e-01 2.405313849449157715e-01 -3.581142127513885498e-01
-1.880117505788803101e-01 6.765120476484298706e-02 -3.373683989048004150e-01 -4.229383468627929688e-01 1.184819713234901428e-01 6.627619266510009766e-01 -4.260478019714355469e-01 -1.804787665605545044e-01
4.305663108825683594e-01 -6.915900707244873047e-01 -1.792452633380889893e-01 -3.817688226699829102e-01 -7.719686254858970642e-03 -4.379921033978462219e-02 -3.013203442096710205e-01 2.562571167945861816e-01
2.124628424644470215e-01 -1.362849026918411255e-01 -6.701728794723749161e-03 5.527190491557121277e-02 -2.868817001581192017e-02 9.209029078483581543e-01 -1.513700485229492188e-01 -2.477658540010452271e-01
6.807735562324523926e-02 -4.564380347728729248e-01 -5.035364627838134766e-01 4.725076630711555481e-02 -2.581929266452789307e-01 4.117069542407989502e-01 -1.382003426551818848e-01 -5.253406167030334473e-01
-6.985772866755723953e-03 -2.265509217977523804e-01 2.525505982339382172e-02 -4.624891281127929688e-01 5.443213135004043579e-02 6.731222271919250488e-01 4.577779471874237061e-01 -2.616769075393676758e-01
2.583475410938262939e-01 -6.075123548507690430e-01 -3.855410814285278320e-01 -5.885397791862487793e-01 4.632560163736343384e-02 -1.009869948029518127e-01 -1.560190171003341675e-01 1.802165508270263672e-01
1.119896695017814636e-01 -5.267021656036376953e-01 -1.044992431998252869e-01 -3.144525587558746338e-01 6.281715035438537598e-01 -5.639943853020668030e-02 -2.656996250152587891e-01 -3.631336390972137451e-01
-6.754721701145172119e-02 -5.669043660163879395e-01 -3.922512233257293701e-01 -1.779733002185821533e-01 4.600244387984275818e-02 3.640422224998474121e-01 -2.850155532360076904e-01 5.221536755561828613e-01
2.092705219984054565e-01 -1.180695444345474243e-01 -1.309517025947570801e-01 -7.349771261215209961e-01 5.423833131790161133e-01 2.608787119388580322e-01 -1.300087012350559235e-02 -1.500647813081741333e-01
4.238051772117614746e-01 -7.033753395080566406e-01 2.155719846487045288e-01 -3.856199085712432861e-01 2.033962160348892212e-01 1.065658330917358398e-01 -1.262686029076576233e-02 2.785544693470001221e-01
-7.667517662048339844e-02 -5.364536046981811523e-01 3.941778838634490967e-01 -1.747015863656997681e-01 2.495098263025283813e-01 4.791066348552703857e-01 3.528888523578643799e-01 -3.226647973060607910e-01
1.758039146661758423e-01 -5.433285832405090332e-01 -4.981608688831329346e-01 -3.593805478885769844e-03 2.174883335828781128e-01 2.007575631141662598e-01 -3.898191452026367188e-01 4.314465820789337158e-01
-2.253271490335464478e-01 -4.482183158397674561e-01 2.998039126396179199e-02 -4.055747017264366150e-02 3.387900069355964661e-02 5.464888215065002441e-01 1.161975488066673279e-01 -6.576356291770935059e-01
-5.220149084925651550e-02 -4.325298368930816650e-01 9.750355780124664307e-02 -3.189494013786315918e-01 5.267601013183593750e-01 1.782048493623733521e-01 -5.965249538421630859e-01 1.840709298849105835e-01
2.998224496841430664e-01 -1.472036242485046387e-01 -3.178413212299346924e-01 -6.523212194442749023e-01 -3.018877208232879639e-01 4.687778949737548828e-01 1.195691004395484924e-01 1.915876567363739014e-01
-3.160998523235321045e-01 -3.244507610797882080e-01 8.421760052442550659e-02 -3.084945976734161377e-01 -1.650966256856918335e-01 3.220877051353454590e-01 -7.446560263633728027e-01 8.391312509775161743e-02
1.310561746358871460e-01 -1.212030127644538879e-01 1.015853285789489746e-01 -2.102741003036499023e-01 7.569797337055206299e-02 9.102439880371093750e-01 2.800071835517883301e-01 -3.035037592053413391e-02
2.808655202388763428e-01 4.492751881480216980e-02 -2.214257605373859406e-03 -7.198410630226135254e-01 -1.393329203128814697e-01 6.043754816055297852e-01 1.059591472148895264e-01 -7.077655941247940063e-02
9.470697492361068726e-02 -2.920061945915222168e-01 -3.289861381053924561e-01 3.156102299690246582e-01 6.890653073787689209e-02 7.252099514007568359e-01 -3.456413745880126953e-01 -2.185762524604797363e-01
-2.136992812156677246e-01 -9.672054648399353027e-02 -5.273673534393310547e-01 -4.078122675418853760e-01 2.373785078525543213e-01 4.929515719413757324e-01 2.138934135437011719e-01 -3.942720890045166016e-01
5.314683318138122559e-01 -4.376151561737060547e-01 3.390108793973922729e-02 -2.183424830436706543e-01 3.624806702136993408e-01 1.352336257696151733e-01 -5.299527645111083984e-01 2.160586416721343994e-01
-2.884102165699005127e-01 -4.567890167236328125e-01 -4.104889333248138428e-01 4.682378470897674561e-02 2.539714276790618896e-01 6.224573254585266113e-01 -2.868842780590057373e-01 5.667978152632713318e-02
-1.189228519797325134e-02 -6.230406463146209717e-02 -3.772894740104675293e-01 -5.844267606735229492e-01 -1.323001235723495483e-01 6.927449703216552734e-01 -7.321887183934450150e-03 1.209223940968513489e-01
5.067041516304016113e-02 -6.608260273933410645e-01 -1.553459018468856812e-01 1.181846633553504944e-01 -2.448641359806060791e-01 5.544843077659606934e-01 2.267557531595230103e-01 -3.221988379955291748e-01
5.226154997944831848e-02 -5.528938770294189453e-01 -2.911211252212524414e-01 3.189158439636230469e-01 9.456657618284225464e-02 6.708012223243713379e-01 1.376909390091896057e-02 2.145031839609146118e-01
6.164625752717256546e-03 -8.597158789634704590e-01 -2.535860836505889893e-01 -6.667764391750097275e-03 -2.242120914161205292e-02 2.135770022869110107e-01 -1.595422327518463135e-01 3.534525334835052490e-01
-1.251821964979171753e-01 -4.540624916553497314e-01 2.569009661674499512e-01 -3.355689346790313721e-01 -3.706851005554199219e-01 3.042121529579162598e-01 -6.002436280250549316e-01 9.647403657436370850e-02
-3.148111701011657715e-01 -3.086557686328887939e-01 -1.874812990427017212e-01 -3.133673965930938721e-01 6.060466766357421875e-01 5.006193518638610840e-01 -1.929184980690479279e-02 2.323634326457977295e-01
5.326375365257263184e-01 -3.443109989166259766e-01 -8.496584743261337280e-02 1.267558634281158447e-01 -1.002248004078865051e-01 6.782250404357910156e-01 4.755911231040954590e-02 -3.196323812007904053e-01
2.428336590528488159e-01 -4.344482123851776123e-01 4.286633729934692383e-01 -1.788613498210906982e-01 -3.464099764823913574e-01 5.980918407440185547e-01 1.225565932691097260e-02 -2.422376424074172974e-01
2.144839316606521606e-01 -4.375945925712585449e-01 -4.831091761589050293e-01 1.909174397587776184e-02 9.551028907299041748e-02 6.148718595504760742e-01 1.434325277805328369e-01 3.478308618068695068e-01
-1.068119704723358154e-01 -5.350027680397033691e-01 -3.023212403059005737e-02 -5.444750189781188965e-01 2.661431431770324707e-01 -1.404583603143692017e-01 -3.131172060966491699e-01 -4.651805162429809570e-01
-2.599960565567016602e-01 -1.634383797645568848e-01 2.470014840364456177e-01 -3.454990386962890625e-01 -1.021437272429466248e-01 6.217948198318481445e-01 -3.196862712502479553e-02 -5.720370411872863770e-01
2.839518487453460693e-01 -6.453894376754760742e-01 -1.604165434837341309e-01 2.791401147842407227e-01 5.551170185208320618e-02 5.392147898674011230e-01 6.356017664074897766e-03 3.245252370834350586e-01
7.849274575710296631e-02 -8.706960082054138184e-02 -3.645017743110656738e-01 -5.197829604148864746e-01 -2.662098705768585205e-01 4.887463450431823730e-01 1.463360637426376343e-01 -5.020626783370971680e-01
5.367920994758605957e-01 -3.358497321605682373e-01 2.206672132015228271e-01 1.015496924519538879e-01 -2.379578351974487305e-02 6.995390653610229492e-01 8.654425293207168579e-02 -2.064988762140274048e-01
4.639677405357360840e-01 -1.900810748338699341e-01 2.975829541683197021e-01 2.288006544113159180e-01 1.917009204626083374e-01 7.374839186668395996e-01 -1.638726294040679932e-01 -1.455807127058506012e-02
2.729130089282989502e-01 -6.298863291740417480e-01 -4.366792440414428711e-01 -5.238332152366638184e-01 1.763173490762710571e-01 -1.424565911293029785e-01 -1.108602359890937805e-01 1.787733490345999599e-04
2.041020244359970093e-01 2.403447963297367096e-02 -2.483311146497726440e-01 -8.196263313293457031e-01 1.952196359634399414e-01 4.197610318660736084e-01 6.992002576589584351e-02 -7.148550450801849365e-02
-4.001262784004211426e-01 -4.573364257812500000e-01 -3.369899690151214600e-01 -3.968749642372131348e-01 -1.212271898984909058e-01 2.987787425518035889e-01 -4.381355345249176025e-01 2.524734139442443848e-01
1.022702679038047791e-01 -3.054703176021575928e-01 -7.317033410072326660e-02 1.696809530258178711e-01 -2.815857827663421631e-01 5.501273870468139648e-01 -6.301732659339904785e-01 -2.881563007831573486e-01
3.734136819839477539e-01 -7.710799574851989746e-01 -9.193482995033264160e-02 -2.509559988975524902e-01 2.625508792698383331e-02 -1.181121766567230225e-01 -3.730314075946807861e-01 2.019275575876235962e-01
-3.027124144136905670e-02 -6.662868857383728027e-01 -2.750000953674316406e-01 -5.084166526794433594e-01 3.114293813705444336e-01 -1.093262359499931335e-01 -3.347789645195007324e-01 -3.952283412218093872e-03
1.463352739810943604e-01 -5.923595428466796875e-01 -3.213737010955810547e-01 -6.688748598098754883e-01 1.559609472751617432e-01 -1.415036469697952271e-01 -9.144339710474014282e-02 -1.559244543313980103e-01
1.630120426416397095e-01 -1.710839271545410156e-01 -3.325754404067993164e-01 -6.616886258125305176e-01 4.756575822830200195e-01 3.770518898963928223e-01 1.168548539280891418e-01 1.168149486184120178e-01
-7.486484199762344360e-02 -5.206536054611206055e-01 -1.456826552748680115e-02 -3.328684866428375244e-01 5.623086690902709961e-01 -1.594952121376991272e-02 -3.638571202754974365e-01 -4.043067395687103271e-01
-3.274022787809371948e-02 -5.022625327110290527e-01 -1.209442391991615295e-01 -4.652915000915527344e-01 5.152176022529602051e-01 -5.227623879909515381e-02 -2.815438210964202881e-01 -4.099850952625274658e-01
-1.249444931745529175e-01 -2.294077575206756592e-01 -4.197148084640502930e-01 -7.762490957975387573e-02 -2.179936021566390991e-01 5.827727913856506348e-01 -3.473743200302124023e-01 -4.916916489601135254e-01
-6.600596308708190918e-01 -2.973235845565795898e-01 -1.932684481143951416e-01 -3.448760211467742920e-01 2.118845283985137939e-02 5.296684503555297852e-01 -1.861896216869354248e-01 -6.295851618051528931e-02
1.104467362165451050e-01 -5.723698735237121582e-01 4.315815865993499756e-02 -2.274477481842041016e-01 -5.768724679946899414e-01 2.762420177459716797e-01 -3.904865980148315430e-01 2.121972739696502686e-01
3.053871095180511475e-01 -7.342984080314636230e-01 -5.019629374146461487e-02 3.244539722800254822e-02 -4.131772220134735107e-01 3.448321819305419922e-01 2.360384762287139893e-01 1.365041732788085938e-01
-3.843115270137786865e-01 -3.714995086193084717e-01 -7.466272264719009399e-02 1.180788502097129822e-01 -1.503611952066421509e-01 7.284609079360961914e-01 -3.099530935287475586e-01 -2.131688445806503296e-01
-2.904845476150512695e-01 -3.880159258842468262e-01 -5.052300691604614258e-01 5.676131322979927063e-02 -9.395577758550643921e-02 6.161692142486572266e-01 -2.990833818912506104e-01 -1.692340523004531860e-01
5.920073986053466797e-01 -1.997998058795928955e-01 2.440784424543380737e-01 -1.788578331470489502e-01 7.366337627172470093e-02 6.623650789260864258e-01 2.176579385995864868e-01 -1.628319323062896729e-01
3.025695681571960449e-01 -6.247312426567077637e-01 1.971768140792846680e-01 -3.829186037182807922e-02 4.281463623046875000e-01 3.213804960250854492e-01 2.595452070236206055e-01 -3.519363105297088623e-01
3.885875344276428223e-01 -7.834443449974060059e-02 -1.935644447803497314e-01 -4.876848310232162476e-02 1.150210574269294739e-01 5.463747382164001465e-01 -3.090130090713500977e-01 -6.291040182113647461e-01
-1.793698072433471680e-01 3.365725278854370117e-02 -2.917502522468566895e-01 -6.352525353431701660e-01 1.525134891271591187e-01 4.824323356151580811e-01 -4.452481567859649658e-01 -1.542154550552368164e-01
-2.016495615243911743e-01 -4.880189597606658936e-01 4.779694974422454834e-01 -4.395585656166076660e-01 -8.248868584632873535e-02 5.082606077194213867e-01 1.729315817356109619e-01 -6.685686111450195312e-02
-5.247093364596366882e-02 -3.640588223934173584e-01 -1.547398567199707031e-01 -6.244944334030151367e-01 6.361974477767944336e-01 1.984577029943466187e-01 -3.352680057287216187e-02 -7.425367087125778198e-02
2.424194514751434326e-01 -6.899707317352294922e-01 -2.655010223388671875e-01 2.664677500724792480e-01 -1.594701260328292847e-01 4.760150313377380371e-01 7.129316776990890503e-02 -2.580187320709228516e-01
9.220699965953826904e-02 -4.506301283836364746e-01 1.785195618867874146e-01 -1.321896314620971680e-01 -1.233101412653923035e-01 6.100816726684570312e-01 3.187348842620849609e-01 -5.000901818275451660e-01
6.350591182708740234e-01 -1.827947199344635010e-01 1.565079092979431152e-01 -3.002404868602752686e-01 4.321423768997192383e-01 2.224840968847274780e-01 -4.523995518684387207e-01 8.795291185379028320e-02
8.279754221439361572e-02 -4.867708086967468262e-01 2.267052829265594482e-01 -2.706122100353240967e-01 -5.240917205810546875e-01 3.421783447265625000e-01 -4.646807312965393066e-01 1.545521020889282227e-01
-3.246145546436309814e-01 -3.690271079540252686e-01 3.131340444087982178e-01 -6.530828475952148438e-01 -2.163938134908676147e-01 4.256773293018341064e-01 -7.597330957651138306e-03 -7.608658075332641602e-02
4.067746698856353760e-01 -1.111201867461204529e-01 -3.958232700824737549e-01 1.348077226430177689e-02 3.290937840938568115e-01 4.840226471424102783e-01 -1.718887090682983398e-01 -5.414818525314331055e-01
5.670584440231323242e-01 -3.808807134628295898e-01 1.114460378885269165e-01 1.350407749414443970e-01 2.571822106838226318e-01 5.535084009170532227e-01 -7.252927124500274658e-02 -3.534737229347229004e-01
-7.055036723613739014e-02 -6.060522198677062988e-01 -3.409275710582733154e-01 2.469489574432373047e-01 -2.656184136867523193e-01 5.716005563735961914e-01 -1.874551773071289062e-01 -1.344924718141555786e-01
5.231900215148925781e-01 -5.730790495872497559e-01 1.097551807761192322e-01 -2.727651894092559814e-01 1.929738223552703857e-01 6.707377731800079346e-02 -4.758592247962951660e-01 2.079082429409027100e-01
-9.984959661960601807e-02 -6.458376049995422363e-01 -2.754775285720825195e-01 -3.527949452400207520e-01 5.101447105407714844e-01 3.108250722289085388e-02 -3.056934177875518799e-01 1.338268965482711792e-01
2.175343036651611328e-01 -1.359407603740692139e-01 -6.040796637535095215e-01 -5.637453198432922363e-01 -5.372733995318412781e-02 4.312801361083984375e-01 3.924786299467086792e-02 2.470798939466476440e-01
3.588820695877075195e-01 -1.941511631011962891e-01 -3.699264526367187500e-01 -1.024711038917303085e-02 4.897819757461547852e-01 4.490731656551361084e-01 1.684538461267948151e-02 -5.046997070312500000e-01
-1.175984218716621399e-01 -1.056308448314666748e-01 -5.883448943495750427e-02 -5.146322846412658691e-01 -1.452277898788452148e-01 2.816804051399230957e-01 -7.773209214210510254e-01 -4.518863186240196228e-02
-2.395289987325668335e-01 -4.868340194225311279e-01 -2.079391628503799438e-01 5.661107972264289856e-02 -4.347911477088928223e-01 5.208858847618103027e-01 -3.118294179439544678e-01 -3.187038898468017578e-01
-4.403051733970642090e-02 -1.417323760688304901e-02 -1.305888406932353973e-02 -2.081150934100151062e-02 1.417734026908874512e-01 8.554773330688476562e-01 -2.251890599727630615e-01 -4.411410093307495117e-01
-3.901677951216697693e-02 -6.029406189918518066e-01 1.227463483810424805e-01 -2.135372012853622437e-01 -3.715641498565673828e-01 5.471217036247253418e-01 2.989179491996765137e-01 2.179942876100540161e-01
3.143709599971771240e-01 -8.762398958206176758e-01 1.828511357307434082e-01 -1.559256613254547119e-01 -5.810276139527559280e-03 1.933106593787670135e-02 -6.706278026103973389e-02 2.659371197223663330e-01
-1.043864190578460693e-01 -1.983240097761154175e-01 -5.706776380538940430e-01 -4.308101534843444824e-01 -3.087678551673889160e-01 4.391382634639739990e-01 1.260838471353054047e-03 -3.877100348472595215e-01
1.461379528045654297e-01 -5.878215655684471130e-03 -7.317911833524703979e-02 -6.196256279945373535e-01 5.676728487014770508e-01 5.073658227920532227e-01 -5.753086134791374207e-02 7.959698140621185303e-02
2.289828471839427948e-02 -6.668372154235839844e-01 -1.601375639438629150e-02 -3.743067979812622070e-01 5.543537735939025879e-01 -1.126464456319808960e-03 -2.960338294506072998e-01 1.396294385194778442e-01
1.223320811986923218e-01 -8.237722516059875488e-02 1.735864952206611633e-02 -4.289631843566894531e-01 5.958810448646545410e-01 6.115303635597229004e-01 -1.409471617080271244e-03 2.547401785850524902e-01
2.383380383253097534e-01 -3.410459160804748535e-01 -4.111314415931701660e-01 -6.541383862495422363e-01 -2.697754204273223877e-01 2.026070952415466309e-01 -1.045652478933334351e-02 3.406153023242950439e-01
1.353886872529983521e-01 -5.386142730712890625e-01 -5.227029323577880859e-01 2.542392611503601074e-01 1.674749404191970825e-01 5.410770773887634277e-01 9.788941591978073120e-02 1.526894867420196533e-01
2.321951240301132202e-01 -9.323386847972869873e-02 3.657699748873710632e-02 3.952188044786453247e-02 1.831854432821273804e-01 9.277001619338989258e-01 1.319911777973175049e-01 -1.512837111949920654e-01
-1.528640240430831909e-01 -5.756512880325317383e-01 -2.575615420937538147e-03 -2.590125203132629395e-01 7.106391787528991699e-01 2.441255152225494385e-01 -3.254543989896774292e-02 1.118018105626106262e-01
5.322033166885375977e-01 -4.176300764083862305e-01 -4.631207287311553955e-01 3.025182709097862244e-02 6.929939240217208862e-02 4.104519486427307129e-01 1.761590130627155304e-03 3.920108079910278320e-01
2.194321528077125549e-02 -2.269984036684036255e-01 -5.871814489364624023e-02 -4.727565944194793701e-01 -2.012815624475479126e-01 9.819748997688293457e-02 -8.103914856910705566e-01 -1.189622953534126282e-01
-1.911229453980922699e-02 -5.835323333740234375e-01 3.382787108421325684e-01 -2.613483965396881104e-01 6.436860561370849609e-01 9.919367730617523193e-02 -2.209138721227645874e-01 -5.843961611390113831e-02
-3.191882669925689697e-01 -3.455561995506286621e-01 1.597012728452682495e-01 -7.516441345214843750e-01 -2.601005136966705322e-01 3.456796109676361084e-01 3.877927782014012337e-03 -3.278535604476928711e-02
3.433881103992462158e-01 -6.346943974494934082e-01 6.129181012511253357e-03 -4.505405724048614502e-01 2.588714957237243652e-01 -2.173709869384765625e-02 -3.991584479808807373e-01 2.222808599472045898e-01
6.490059942007064819e-02 -2.752234935760498047e-01 2.513420283794403076e-01 -4.276707470417022705e-01 -1.965560317039489746e-01 4.701059162616729736e-01 4.470207542181015015e-02 -6.421316266059875488e-01
-9.595239162445068359e-02 -7.586534619331359863e-01 -2.994841933250427246e-01 2.784330584108829498e-02 -3.718138113617897034e-02 3.036750257015228271e-01 -2.403032034635543823e-01 4.164442121982574463e-01
2.554374337196350098e-01 -1.821275055408477783e-01 1.193631812930107117e-01 1.325376033782958984e-01 1.736192405223846436e-01 8.372526764869689941e-01 -9.091062098741531372e-02 -3.610639572143554688e-01
6.437363028526306152e-01 -2.447989135980606079e-01 2.771358191967010498e-01 -3.343128561973571777e-01 2.330737560987472534e-01 2.611465454101562500e-01 -4.220131337642669678e-01 1.910279393196105957e-01
-3.277282714843750000e-01 -5.095139741897583008e-01 2.813147902488708496e-01 -4.909613430500030518e-01 -1.810344457626342773e-01 4.866702258586883545e-01 1.957642883062362671e-01 -6.974011659622192383e-02
4.510866999626159668e-01 -6.659551858901977539e-01 3.387287855148315430e-01 -3.236404061317443848e-01 -9.795272350311279297e-02 3.827540203928947449e-02 -3.216945230960845947e-01 1.378307938575744629e-01
3.024276345968246460e-02 -2.503542900085449219e-01 -1.750842183828353882e-01 -5.749682784080505371e-01 -2.988778352737426758e-01 1.773796379566192627e-01 -6.695852875709533691e-01 7.764732092618942261e-02
5.647078156471252441e-01 -2.720924913883209229e-01 2.247831374406814575e-01 -2.891399264335632324e-01 2.830754816532135010e-01 2.989548146724700928e-01 -4.479518532752990723e-01 3.205854296684265137e-01
-4.996721446514129639e-01 -1.416129767894744873e-01 -2.698501646518707275e-01 -2.562977671623229980e-01 4.356400296092033386e-02 7.237714529037475586e-01 -2.503429949283599854e-01 -5.789079889655113220e-02
2.658615447580814362e-02 -5.821882486343383789e-01 2.636051476001739502e-01 -1.967135071754455566e-02 -2.835558354854583740e-01 6.614047884941101074e-01 2.318363785743713379e-01 -1.373578161001205444e-01
4.802201688289642334e-02 -6.836892962455749512e-01 -1.739979684352874756e-01 -5.972128510475158691e-01 1.132324710488319397e-01 -1.883105784654617310e-01 -2.442549318075180054e-01 -1.880997866392135620e-01
3.050760924816131592e-01 -1.607564389705657959e-01 1.027249470353126526e-01 -2.720201909542083740e-01 -1.073045209050178528e-01 2.331046015024185181e-01 -4.580876231193542480e-01 -7.216939926147460938e-01
-4.326194822788238525e-01 -3.201046884059906006e-01 4.018897414207458496e-01 -4.366620182991027832e-01 4.760436248034238815e-03 5.746682882308959961e-01 -6.011098250746726990e-02 -1.558998525142669678e-01
2.299131080508232117e-02 -1.923133619129657745e-02 -5.009596943855285645e-01 -6.147061586380004883e-01 -9.727799892425537109e-02 5.584501028060913086e-01 6.577681750059127808e-02 2.112370133399963379e-01
3.026902489364147186e-02 -5.687188506126403809e-01 -5.166162252426147461e-01 -4.876843653619289398e-03 -3.541849851608276367e-01 4.024354517459869385e-01 3.591907396912574768e-02 -3.464609384536743164e-01
-1.151211112737655640e-01 -3.840286433696746826e-01 -3.280111253261566162e-01 1.483679842203855515e-02 6.918303202837705612e-03 4.465321302413940430e-01 -6.944109201431274414e-01 2.231871336698532104e-01
2.795163094997406006e-01 -4.554092884063720703e-01 1.790401488542556763e-01 -4.110119044780731201e-01 4.039510786533355713e-01 2.869367301464080811e-01 -3.519534170627593994e-01 3.796135485172271729e-01
4.543070793151855469e-01 -6.212550401687622070e-01 -2.991757914423942566e-02 4.086890220642089844e-01 -1.663514971733093262e-01 3.748339712619781494e-01 -2.515538334846496582e-01 -9.095483273267745972e-02
3.559221327304840088e-01 -4.756312370300292969e-01 -3.083372414112091064e-01 1.182725057005882263e-01 -1.038283035159111023e-01 6.684709191322326660e-01 1.319459676742553711e-01 2.509798407554626465e-01
1.514294892549514771e-01 -2.733628749847412109e-01 5.789033770561218262e-01 -1.945311576128005981e-01 1.633662730455398560e-02 7.233756184577941895e-01 -2.109503000974655151e-02 -7.338979095220565796e-02
-7.869634032249450684e-02 -2.476655989885330200e-01 9.159003943204879761e-02 1.265642195940017700e-01 1.160380393266677856e-01 7.258393168449401855e-01 -3.407596945762634277e-01 -5.016338229179382324e-01
-2.372050285339355469e-01 -3.096728920936584473e-01 4.489969015121459961e-01 -3.860792219638824463e-01 3.124516084790229797e-02 3.983963727951049805e-01 -5.666368007659912109e-01 1.280936300754547119e-01
3.746735155582427979e-01 -3.123283386230468750e-01 -2.885487675666809082e-02 -1.048767119646072388e-01 -1.323357224464416504e-01 1.776951849460601807e-01 -3.974910676479339600e-01 -7.369881868362426758e-01
5.343701243400573730e-01 -1.771303266286849976e-01 -2.342562526464462280e-01 -4.576466977596282959e-03 -2.014840766787528992e-02 5.746234655380249023e-01 -3.021452128887176514e-01 4.541878998279571533e-01
-1.098618358373641968e-01 -3.782049119472503662e-01 -4.793589413166046143e-01 -3.718557655811309814e-01 4.686847329139709473e-02 5.430357456207275391e-01 3.958996012806892395e-02 4.221111536026000977e-01
2.159072458744049072e-01 -2.311346977949142456e-01 -4.235863685607910156e-01 -2.905795574188232422e-01 -4.291774332523345947e-01 4.404370188713073730e-01 -1.750642806291580200e-01 -4.767319262027740479e-01
2.433695271611213684e-02 -1.196671947836875916e-01 1.574408262968063354e-01 -5.998111143708229065e-02 3.119379654526710510e-02 6.373508572578430176e-01 -2.651836574077606201e-01 -6.922359466552734375e-01
4.583419263362884521e-01 -3.836088776588439941e-01 4.007478058338165283e-01 -1.889007091522216797e-01 2.286421321332454681e-02 5.410478115081787109e-01 2.499193549156188965e-01 -3.012797832489013672e-01
-1.093845441937446594e-01 8.861052989959716797e-02 4.409410059452056885e-02 -8.663958311080932617e-02 1.808016449213027954e-01 9.229102730751037598e-01 -2.215423136949539185e-01 -1.928697079420089722e-01
1.096161901950836182e-01 -7.911834716796875000e-01 -3.359029889106750488e-01 1.468244642019271851e-01 -4.119290113449096680e-01 1.205990910530090332e-01 -1.329752504825592041e-01 -1.603515595197677612e-01
2.469701617956161499e-01 -4.157190620899200439e-01 1.658031642436981201e-01 -1.443515997380018234e-02 2.112944237887859344e-02 5.811193585395812988e-01 2.283668965101242065e-01 -5.900735259056091309e-01
-9.935169667005538940e-02 -6.037325859069824219e-01 -4.020703136920928955e-01 1.653332076966762543e-02 2.015821784734725952e-01 5.134171843528747559e-01 6.552699208259582520e-02 3.939237296581268311e-01
-3.975414037704467773e-01 -1.642681807279586792e-01 1.621302813291549683e-01 -1.845813542604446411e-01 1.432373076677322388e-01 6.809771656990051270e-01 -1.148042306303977966e-01 -5.071423649787902832e-01
2.773027718067169189e-01 -1.669964939355850220e-01 3.708581626415252686e-01 -3.764581382274627686e-01 1.084873676300048828e-01 6.770159006118774414e-01 1.659284681081771851e-01 -3.439571857452392578e-01
-1.730331182479858398e-01 -6.441817879676818848e-01 4.294491112232208252e-01 -3.164525628089904785e-01 -2.816654443740844727e-01 4.331795275211334229e-01 -5.460947379469871521e-02 2.363452129065990448e-02
-1.902487277984619141e-01 3.949283622205257416e-03 1.350370496511459351e-01 -5.264716744422912598e-01 -1.840772777795791626e-01 7.295384407043457031e-01 -3.440188616514205933e-02 -3.179436624050140381e-01
4.065138101577758789e-02 -5.019161701202392578e-01 -2.240601927042007446e-01 -4.573991298675537109e-01 6.498036980628967285e-01 9.104571305215358734e-03 -1.867471188306808472e-01 -1.726508289575576782e-01
-1.566713899374008179e-01 -5.705198645591735840e-01 1.751745194196701050e-01 -2.221481129527091980e-02 -6.843633949756622314e-02 5.362708568572998047e-01 1.644992977380752563e-01 -5.472216606140136719e-01
-6.353006511926651001e-02 -2.790370583534240723e-01 6.051422953605651855e-01 -3.849279582500457764e-01 -3.333709388971328735e-02 6.217269301414489746e-01 -4.846675321459770203e-02 -1.171786785125732422e-01
-2.556880712509155273e-01 -1.701250225305557251e-01 4.443397745490074158e-02 -5.037818104028701782e-02 5.957215651869773865e-02 7.597924470901489258e-01 -1.049429625272750854e-01 -5.561676025390625000e-01
2.770646847784519196e-02 -7.213367819786071777e-01 -2.234931439161300659e-01 1.830897927284240723e-01 -3.444735705852508545e-01 5.105485916137695312e-01 1.216109842061996460e-01 -3.637787327170372009e-02
1.164288632571697235e-02 -3.910672366619110107e-01 -7.433437705039978027e-01 -1.923668384552001953e-01 3.479606807231903076e-01 2.393441796302795410e-01 -2.394711822271347046e-01 1.471637785434722900e-01
-1.526204496622085571e-01 -3.758714497089385986e-01 5.802609920501708984e-01 -1.198925599455833435e-01 8.155963569879531860e-02 6.103058457374572754e-01 -6.184468418359756470e-02 -3.184349238872528076e-01
4.219403862953186035e-01 -7.215281017124652863e-03 -5.080253481864929199e-01 -2.611283361911773682e-01 1.502838581800460815e-01 6.654589176177978516e-01 1.633360236883163452e-01 -5.947235599160194397e-02
2.469067275524139404e-01 -1.555996388196945190e-01 -2.596480250358581543e-01 -6.356513500213623047e-02 -7.009717635810375214e-03 7.871925830841064453e-01 -3.576994836330413818e-01 -3.093508183956146240e-01
-1.324072480201721191e-01 -2.451066523790359497e-01 2.136450260877609253e-01 -6.488268971443176270e-01 -4.274137783795595169e-03 3.210354149341583252e-01 -5.273237228393554688e-01 2.731631398200988770e-01
7.066588103771209717e-02 -1.341749131679534912e-01 2.099586874246597290e-01 -1.132743805646896362e-01 -3.678582981228828430e-02 7.415755391120910645e-01 -2.470205724239349365e-01 -5.547821521759033203e-01
4.174818098545074463e-01 -6.158224940299987793e-01 -9.839472174644470215e-02 -4.736059606075286865e-01 1.577385067939758301e-01 -2.747460268437862396e-02 -3.402285277843475342e-01 2.666378319263458252e-01
-3.015707731246948242e-01 -6.661503911018371582e-01 -3.559938669204711914e-01 2.526888847351074219e-01 2.150910645723342896e-01 3.575997054576873779e-01 5.310555174946784973e-02 -3.126555383205413818e-01
-1.376791000366210938e-01 -4.449981749057769775e-01 2.759395539760589600e-02 5.533611401915550232e-03 7.834734916687011719e-01 3.713655769824981689e-01 -8.600811660289764404e-02 1.519488990306854248e-01
4.396604299545288086e-01 -6.837648749351501465e-01 -5.258745700120925903e-02 -9.371767938137054443e-02 2.847132682800292969e-01 4.650671780109405518e-01 1.211972311139106750e-01 1.248118653893470764e-01
-2.955144643783569336e-01 1.133502349257469177e-01 -4.425944685935974121e-01 -4.556584656238555908e-01 6.159096211194992065e-02 5.906656980514526367e-01 -3.002296090126037598e-01 -2.312815934419631958e-01
1.302930861711502075e-01 -7.587140202522277832e-01 -3.620180487632751465e-02 1.989403516054153442e-01 4.214023351669311523e-01 1.327301263809204102e-01 -4.125290513038635254e-01 3.334098309278488159e-02
-2.847511470317840576e-01 -2.980687320232391357e-01 -3.906635642051696777e-01 -2.391315996646881104e-01 2.978915870189666748e-01 6.296454071998596191e-01 -2.562935650348663330e-01 2.634210884571075439e-01
4.608446732163429260e-02 -8.613958358764648438e-01 -2.328550666570663452e-01 -4.042113944888114929e-02 -1.946057230234146118e-01 1.607558429241180420e-01 -1.025685667991638184e-01 3.546604216098785400e-01
5.625714659690856934e-01 -5.644087865948677063e-02 -2.260900847613811493e-02 -2.852245867252349854e-01 -2.584217190742492676e-01 5.283356308937072754e-01 -3.317607045173645020e-01 -3.774628043174743652e-01
4.261915981769561768e-01 -6.626504659652709961e-01 1.678314059972763062e-02 1.762527376413345337e-01 1.762924641370773315e-01 5.315895080566406250e-01 -1.845253705978393555e-01 1.387065555900335312e-02
2.222750335931777954e-01 -5.057097673416137695e-01 2.194844782352447510e-01 -1.890986114740371704e-01 -5.693027377128601074e-01 4.043316543102264404e-01 -2.583138346672058105e-01 2.379157096147537231e-01
4.651004374027252197e-01 -4.668009579181671143e-01 2.920426726341247559e-01 -1.203944161534309387e-01 5.118597745895385742e-01 2.841692268848419189e-01 1.357033252716064453e-01 -3.237697184085845947e-01
-6.076841056346893311e-02 -5.161923170089721680e-01 -2.381454408168792725e-01 2.989847362041473389e-01 1.344430167227983475e-02 7.415001392364501953e-01 -4.817131534218788147e-02 1.772680133581161499e-01
-4.179182648658752441e-02 -4.533472955226898193e-01 -5.830935239791870117e-01 -4.720993340015411377e-02 -1.350336968898773193e-01 4.635898172855377197e-01 1.595572195947170258e-02 -4.659384191036224365e-01
6.599851697683334351e-02 -3.003055155277252197e-01 1.077339053153991699e-01 -5.859972164034843445e-02 -7.612735778093338013e-02 6.719992160797119141e-01 -7.500669918954372406e-03 -6.580167412757873535e-01
5.597170591354370117e-01 -4.371842741966247559e-01 1.525489836931228638e-01 -2.214417904615402222e-01 3.781618177890777588e-01 2.492011636495590210e-01 -3.134316205978393555e-01 3.463119268417358398e-01
5.965771526098251343e-02 -3.937674313783645630e-02 -2.536080181598663330e-01 -4.028830826282501221e-01 -2.521769702434539795e-01 6.423282623291015625e-01 -1.708432473242282867e-02 -5.401740074157714844e-01
-1.672263592481613159e-01 -3.114503920078277588e-01 5.654454827308654785e-01 -2.455499172210693359e-01 -3.213993459939956665e-02 6.624244451522827148e-01 -8.837728202342987061e-02 -2.176257073879241943e-01
2.374186962842941284e-01 -1.559864133596420288e-01 2.462193965911865234e-01 -7.952972501516342163e-02 2.881430387496948242e-01 7.326539158821105957e-01 9.800490736961364746e-02 -4.721638262271881104e-01
-8.159218728542327881e-02 -6.059355735778808594e-01 3.111330270767211914e-01 -3.608368039131164551e-01 -3.849332630634307861e-01 4.568277001380920410e-01 1.503835469484329224e-01 1.403475999832153320e-01
4.150636196136474609e-01 -2.255955636501312256e-01 -3.061415627598762512e-02 2.432331740856170654e-01 2.055868953466415405e-01 6.666098833084106445e-01 -2.065460532903671265e-01 -4.329354465007781982e-01
1.850172132253646851e-01 -7.716466784477233887e-01 -1.386606991291046143e-01 -5.970576405525207520e-02 -1.052817404270172119e-01 3.424521088600158691e-01 1.061623841524124146e-01 4.559720158576965332e-01
-1.496228128671646118e-01 -4.845561087131500244e-01 8.037496358156204224e-02 3.161553442478179932e-01 3.047366440296173096e-02 4.323586225509643555e-01 -6.696095466613769531e-01 -1.282386016100645065e-02
2.717197537422180176e-01 -4.051539599895477295e-01 -4.546874463558197021e-01 3.152991086244583130e-02 1.309651732444763184e-01 3.168770670890808105e-01 -5.285699963569641113e-01 3.966543376445770264e-01
9.270731359720230103e-02 -5.758804678916931152e-01 -2.644868195056915283e-01 -1.440647244453430176e-02 -3.387393802404403687e-02 6.442096829414367676e-01 2.693241536617279053e-01 3.176744878292083740e-01
6.038386821746826172e-01 -2.869711816310882568e-01 -1.622883230447769165e-01 -7.889243215322494507e-02 4.500133693218231201e-01 4.790571331977844238e-01 1.188878938555717468e-01 -2.726224660873413086e-01
-3.129876255989074707e-01 -4.676159024238586426e-01 -3.188488781452178955e-01 8.214446902275085449e-02 -3.072163164615631104e-01 5.810571312904357910e-01 -3.732560873031616211e-01 -6.026858463883399963e-02
-3.024198412895202637e-01 -4.395963251590728760e-01 3.561077117919921875e-01 -6.158205866813659668e-01 5.343528464436531067e-02 4.370379447937011719e-01 3.358967602252960205e-02 1.194311082363128662e-01
-1.354051679372787476e-01 -6.527414321899414062e-01 -3.002617955207824707e-01 4.077813774347305298e-02 1.549565000459551811e-03 4.470784664154052734e-01 -2.863037586212158203e-01 4.265240132808685303e-01
-8.131647109985351562e-02 -2.483527809381484985e-01 -4.345363080501556396e-01 -6.561942100524902344e-01 2.747815251350402832e-01 3.025433421134948730e-01 -2.564096748828887939e-01 2.819799184799194336e-01
-2.390111386775970459e-01 -8.912179619073867798e-02 -5.744135752320289612e-02 -2.684602737426757812e-01 -1.595472246408462524e-01 8.629218935966491699e-01 -2.339802533388137817e-01 -1.863446086645126343e-01
1.109481379389762878e-01 -7.205987572669982910e-01 -8.814046531915664673e-02 -1.257278472185134888e-01 -7.341748476028442383e-02 2.718975208699703217e-02 -6.014187335968017578e-01 2.775209248065948486e-01
-2.722503244876861572e-02 -1.433890759944915771e-01 -2.654269039630889893e-01 -5.823703408241271973e-01 1.055043563246726990e-01 5.795275568962097168e-01 4.631354212760925293e-01 -8.725806325674057007e-02
2.531058192253112793e-01 -4.120701253414154053e-01 -3.209433853626251221e-01 3.317304551601409912e-01 1.689278036355972290e-01 6.991645693778991699e-01 -1.427775062620639801e-02 1.884526014328002930e-01
-2.883244156837463379e-01 -9.452535957098007202e-02 -9.216985665261745453e-03 -3.449752628803253174e-01 -4.352095350623130798e-02 7.703002691268920898e-01 2.203949727118015289e-02 -4.394302368164062500e-01
7.364816963672637939e-02 -2.257509827613830566e-01 -5.210452675819396973e-01 -3.258903324604034424e-01 -4.828996956348419189e-01 3.291806280612945557e-01 -3.433841168880462646e-01 -3.262746334075927734e-01
2.853402197360992432e-01 -3.422625958919525146e-01 -5.129137039184570312e-01 -7.086375355720520020e-01 1.703893840312957764e-01 -1.821932266466319561e-03 -8.147598803043365479e-02 -2.270959876477718353e-02
-1.916011422872543335e-01 6.149778515100479126e-02 -2.369515299797058105e-01 -2.531820237636566162e-01 1.336903721094131470e-01 7.073791623115539551e-01 -5.552634000778198242e-01 -1.126234978437423706e-01
1.238538771867752075e-01 -4.043555855751037598e-01 1.364212185144424438e-01 -4.503879547119140625e-01 6.968828439712524414e-01 3.172789812088012695e-01 6.789610534906387329e-02 9.367486834526062012e-02
3.683903515338897705e-01 -3.540789783000946045e-01 -4.577072858810424805e-01 1.483690738677978516e-01 -1.587499082088470459e-01 6.611551642417907715e-01 -9.309276938438415527e-02 -1.908226907253265381e-01
-2.720609307289123535e-01 -4.205554425716400146e-01 4.652096331119537354e-01 -4.757747650146484375e-01 -2.585083842277526855e-01 4.043855071067810059e-01 -1.976726204156875610e-01 -1.921086013317108154e-01
-5.749529004096984863e-01 -5.274315476417541504e-01 -1.744849234819412231e-01 -7.390557229518890381e-02 7.711698859930038452e-02 5.591669082641601562e-01 -1.178135648369789124e-01 -1.511401236057281494e-01
-1.177992522716522217e-01 -1.584303975105285645e-01 2.604457437992095947e-01 2.719463780522346497e-03 1.270479559898376465e-01 7.728522419929504395e-01 -1.760346889495849609e-01 -4.987522661685943604e-01
1.583812683820724487e-01 -1.608019918203353882e-01 2.408967167139053345e-01 5.158786103129386902e-02 9.586345404386520386e-02 9.016163945198059082e-01 -1.737859286367893219e-02 -2.568304836750030518e-01
-2.825264930725097656e-01 -5.731284618377685547e-01 -2.688300013542175293e-01 8.577848225831985474e-02 -1.802215874195098877e-01 4.872447550296783447e-01 -2.404391020536422729e-01 -4.293911457061767578e-01
-1.879108548164367676e-01 -2.420659661293029785e-01 -2.899874448776245117e-01 -4.377381503582000732e-01 5.879327654838562012e-01 4.522059559822082520e-01 -1.865130811929702759e-01 2.131754010915756226e-01
3.193328976631164551e-01 -2.064627259969711304e-01 -1.654300279915332794e-02 -5.276838541030883789e-01 3.725529909133911133e-01 4.992414116859436035e-01 2.111465483903884888e-01 -3.795457780361175537e-01
-1.476466804742813110e-01 -3.802250027656555176e-01 2.633688747882843018e-01 -4.234134554862976074e-01 -1.352523639798164368e-02 4.904114902019500732e-01 2.096083164215087891e-01 -5.480561256408691406e-01
-3.654675558209419250e-02 -5.678415894508361816e-01 -4.093956351280212402e-01 1.655876040458679199e-01 1.527999490499496460e-01 5.689587593078613281e-01 5.607136711478233337e-02 3.619258105754852295e-01
-3.942715227603912354e-01 -2.194462120532989502e-01 1.033457964658737183e-01 -1.390604674816131592e-01 1.647454202175140381e-01 6.471567153930664062e-01 -1.821821630001068115e-01 -5.359401702880859375e-01
-7.208058983087539673e-02 -3.287625610828399658e-01 2.659041583538055420e-01 -6.093025803565979004e-01 -3.694727122783660889e-01 5.099691748619079590e-01 -2.953700534999370575e-02 -2.175174057483673096e-01
5.119389891624450684e-01 -4.822879731655120850e-01 3.710091114044189453e-01 -4.709891080856323242e-01 1.479591876268386841e-01 1.152618974447250366e-01 -2.942924797534942627e-01 1.550900340080261230e-01
-2.940113544464111328e-01 -3.177461922168731689e-01 -4.479435384273529053e-01 -1.217339038848876953e-01 -3.367657363414764404e-01 5.800551176071166992e-01 -2.390418499708175659e-01 -3.001769781112670898e-01
6.351569294929504395e-01 -2.686886489391326904e-01 5.684253573417663574e-02 -1.851279586553573608e-01 3.626709282398223877e-01 5.566205978393554688e-01 1.864614635705947876e-01 -1.037010699510574341e-01
1.897204667329788208e-01 -5.436108112335205078e-01 -2.649047076702117920e-01 1.845930069684982300e-01 4.628960415720939636e-02 6.606622338294982910e-01 1.686548069119453430e-02 3.540378212928771973e-01
-3.472818732261657715e-01 -2.509404122829437256e-01 -4.447626769542694092e-01 -7.758236676454544067e-02 1.029675304889678955e-01 6.527854204177856445e-01 -4.052703380584716797e-01 1.077787429094314575e-01
4.108985662460327148e-01 -6.693488955497741699e-01 -1.367788314819335938e-01 -4.020788371562957764e-01 -3.664468228816986084e-02 -3.909289836883544922e-02 -3.402608633041381836e-01 2.900175154209136963e-01
-1.276013851165771484e-01 -8.845379948616027832e-02 -9.841886907815933228e-02 -6.553114652633666992e-01 7.274325937032699585e-02 5.988868474960327148e-01 -6.645559519529342651e-02 4.103673100471496582e-01
8.831197768449783325e-02 -3.942139744758605957e-01 5.852741375565528870e-02 -3.537406027317047119e-01 7.723015546798706055e-01 3.274653851985931396e-01 4.904901608824729919e-02 4.636070877313613892e-02
-7.841257005929946899e-02 -9.950553625822067261e-02 8.195623010396957397e-02 2.886516600847244263e-02 -9.241054067388176918e-05 8.964974880218505859e-01 -2.070939093828201294e-01 -3.602839410305023193e-01
-1.392788887023925781e-01 -5.357653498649597168e-01 -4.378575384616851807e-01 6.606780737638473511e-02 -1.856096386909484863e-01 5.356563329696655273e-01 2.083751559257507324e-02 -4.191178977489471436e-01
4.503583312034606934e-01 -2.474787086248397827e-01 5.037388298660516739e-03 -1.691254526376724243e-01 -3.559998869895935059e-01 3.076718151569366455e-01 -4.177881479263305664e-01 -5.579946637153625488e-01
6.833505630493164062e-02 -1.761670410633087158e-01 4.128607397433370352e-04 7.429235428571701050e-02 4.476752132177352905e-02 8.293368816375732422e-01 -2.404956668615341187e-01 -4.594933986663818359e-01
-5.711642280220985413e-02 -2.403283119201660156e-01 -1.397391557693481445e-01 -2.553590536117553711e-01 -8.891589939594268799e-02 2.478128075599670410e-01 -8.856012821197509766e-01 2.525778301060199738e-02
-3.839211910963058472e-02 -6.931526064872741699e-01 -4.687002897262573242e-01 7.179242372512817383e-02 -5.601783841848373413e-02 3.401933610439300537e-01 2.857959270477294922e-01 -3.044381439685821533e-01
-9.281358122825622559e-02 -3.890630602836608887e-01 -1.725720912218093872e-01 -6.629234552383422852e-02 7.994333505630493164e-01 3.613899350166320801e-01 -1.158649623394012451e-01 1.507277786731719971e-01
6.962382048368453979e-02 -2.322215139865875244e-01 -6.011426448822021484e-01 1.297832280397415161e-01 5.832016840577125549e-02 6.319245100021362305e-01 -2.615597248077392578e-01 -3.030943274497985840e-01
5.511299967765808105e-01 -3.967729210853576660e-01 -1.306946873664855957e-01 7.067621499300003052e-02 -1.893486231565475464e-01 2.643281519412994385e-01 -3.628562092781066895e-01 -5.285488963127136230e-01
6.591667979955673218e-02 -5.266102552413940430e-01 -4.664324820041656494e-01 1.717116981744766235e-01 1.471407711505889893e-01 4.950376152992248535e-01 1.226793676614761353e-01 -4.353500604629516602e-01
-1.112807244062423706e-01 -1.995804309844970703e-01 -1.022149920463562012e-01 -3.418169915676116943e-01 -9.315197914838790894e-02 2.421136796474456787e-01 -8.677797913551330566e-01 -1.262504607439041138e-02
-1.001437231898307800e-01 -2.086591571569442749e-01 -1.895604655146598816e-02 -1.824658811092376709e-01 6.791239380836486816e-01 6.235455870628356934e-01 -4.250755999237298965e-03 2.504854500293731689e-01
-1.262084841728210449e-01 -1.671336442232131958e-01 -2.480613887310028076e-01 -4.297678768634796143e-01 -3.403898775577545166e-01 3.425594866275787354e-01 -6.874978542327880859e-01 6.354082375764846802e-02
-2.278507873415946960e-02 -1.658684611320495605e-01 4.795985221862792969e-01 -2.579852044582366943e-01 1.113345623016357422e-01 8.086082339286804199e-01 1.306829694658517838e-02 -9.478359669446945190e-02
-2.563773989677429199e-01 -6.329627335071563721e-02 -1.324948966503143311e-01 -7.599528431892395020e-01 -3.243802189826965332e-01 4.323944151401519775e-01 -2.004186213016510010e-01 -5.315907672047615051e-02
2.262742370367050171e-01 -2.949440181255340576e-01 4.684272706508636475e-01 -5.125306844711303711e-01 -3.057403862476348877e-01 5.018964409828186035e-01 -2.719537355005741119e-02 -1.832467317581176758e-01
-1.773895323276519775e-01 -4.952488243579864502e-01 4.585027992725372314e-01 -5.073304176330566406e-01 -1.506124734878540039e-01 4.654881954193115234e-01 1.152546182274818420e-01 5.482426285743713379e-02
1.067058593034744263e-01 -4.592968821525573730e-01 6.014804244041442871e-01 -3.422725796699523926e-01 -2.397662997245788574e-01 4.773741066455841064e-01 -1.104851439595222473e-01 3.391323238611221313e-02
-8.778084814548492432e-02 -1.907395571470260620e-01 -1.044307723641395569e-01 6.272328644990921021e-02 2.022625505924224854e-01 7.787423133850097656e-01 -2.093359977006912231e-01 -4.999015331268310547e-01
-1.665096171200275421e-02 -4.619973003864288330e-01 -1.276287585496902466e-01 -4.668825864791870117e-01 6.412191390991210938e-01 2.965260744094848633e-01 7.325554639101028442e-02 2.180749028921127319e-01
1.552348304539918900e-02 -5.359060764312744141e-01 4.735765457153320312e-01 -4.438807070255279541e-01 -1.905504800379276276e-02 4.511561393737792969e-01 2.330025881528854370e-01 1.818340271711349487e-01
3.408418223261833191e-02 -3.871676623821258545e-01 6.547601819038391113e-01 -2.502743899822235107e-01 -4.246524069458246231e-03 5.907353162765502930e-01 -8.098080009222030640e-02 -4.524561390280723572e-02
-9.718391299247741699e-02 -2.126874476671218872e-01 -2.328534871339797974e-01 -7.587994337081909180e-01 4.582504332065582275e-01 3.042093813419342041e-01 -8.712391555309295654e-02 7.207429409027099609e-02
1.292566955089569092e-01 -2.579843997955322266e-01 6.014921665191650391e-01 -1.553689688444137573e-01 1.304572373628616333e-01 6.659900546073913574e-01 -1.115662828087806702e-01 -2.404066473245620728e-01
-4.733951091766357422e-01 -3.623379468917846680e-01 3.490548580884933472e-02 -3.385855555534362793e-01 7.336889952421188354e-02 6.882387399673461914e-01 -5.064618587493896484e-02 -2.170922011137008667e-01
1.221417337656021118e-01 -3.442489206790924072e-01 4.505175948143005371e-01 -7.752156816422939301e-03 1.201508417725563049e-01 7.641382813453674316e-01 -1.074240952730178833e-01 -2.316560447216033936e-01
-3.168886899948120117e-02 -7.653002142906188965e-01 3.009542524814605713e-01 -2.988086342811584473e-01 -2.921155393123626709e-01 3.017847537994384766e-01 2.271949499845504761e-01 7.367690652608871460e-02
-1.376770734786987305e-01 -2.320949286222457886e-01 -1.625694185495376587e-01 -3.091108798980712891e-01 -1.778152734041213989e-01 2.529930174350738525e-01 -8.423541188240051270e-01 -3.800555597990751266e-03
-4.400543868541717529e-01 -3.827434480190277100e-01 6.114926934242248535e-02 -2.501984834671020508e-01 -1.784922629594802856e-01 6.564062833786010742e-01 -1.780052185058593750e-01 -3.148118555545806885e-01
-2.027957700192928314e-02 -5.526818037033081055e-01 -6.356394290924072266e-01 -2.185893617570400238e-02 -2.517680227756500244e-01 2.639876306056976318e-01 -1.130000129342079163e-01 -3.791711330413818359e-01
2.551532816141843796e-03 -1.499375551939010620e-01 3.479819595813751221e-01 -7.497459053993225098e-01 -2.461535856127738953e-02 5.159690976142883301e-01 5.064202472567558289e-02 -1.578196734189987183e-01
1.611625403165817261e-01 -2.513173222541809082e-01 5.415364503860473633e-01 -1.470839828252792358e-01 2.551907598972320557e-01 5.888412594795227051e-01 -3.261421248316764832e-02 -4.278444945812225342e-01
1.640399992465972900e-01 -2.151726335287094116e-01 2.863659560680389404e-01 -4.123678505420684814e-01 -1.150693073868751526e-01 7.277083992958068848e-01 6.457192450761795044e-02 -3.574478030204772949e-01
3.137281835079193115e-01 7.541847974061965942e-02 -3.191114664077758789e-01 -5.759048461914062500e-01 -1.663765460252761841e-01 6.417154669761657715e-01 8.497000485658645630e-02 1.252533495426177979e-01
-8.848806470632553101e-02 -2.298869490623474121e-01 -1.667689383029937744e-01 -2.824505567550659180e-01 -1.657729148864746094e-01 3.425872623920440674e-01 -8.260771632194519043e-01 6.694354861974716187e-02
1.465148627758026123e-01 -2.065025418996810913e-01 3.005270957946777344e-01 -3.244121670722961426e-01 -6.331972777843475342e-02 7.872356176376342773e-01 2.108525782823562622e-01 -2.685557603836059570e-01
-2.873205244541168213e-01 -2.213909775018692017e-01 -1.098828092217445374e-01 -1.522525697946548462e-01 3.639017418026924133e-02 3.563578426837921143e-01 -8.382083177566528320e-01 4.763993248343467712e-02
2.111863046884536743e-01 -3.692409992218017578e-01 4.655526578426361084e-01 -1.137044206261634827e-01 -5.534330382943153381e-02 6.187672019004821777e-01 -2.850826270878314972e-02 -4.501612186431884766e-01
6.708741188049316406e-01 -2.744324207305908203e-01 3.426012396812438965e-01 -4.148245453834533691e-01 1.984075754880905151e-01 2.454828768968582153e-01 -2.651658356189727783e-01 1.233666986227035522e-01
6.459083557128906250e-01 -2.891582250595092773e-01 2.570849657058715820e-01 -3.255355954170227051e-01 3.382660746574401855e-01 2.962978780269622803e-01 -2.462299317121505737e-01 2.535311877727508545e-01
-1.299984157085418701e-01 -2.125451713800430298e-01 -5.295552015304565430e-01 -4.584331437945365906e-02 3.716630861163139343e-02 5.178246498107910156e-01 -6.008485555648803711e-01 -1.576448976993560791e-01
5.572683811187744141e-01 -4.154269695281982422e-01 4.592096060514450073e-02 7.009857892990112305e-02 4.300666451454162598e-01 1.272262483835220337e-01 -5.404762029647827148e-01 1.288079023361206055e-01
1.651884466409683228e-01 1.157927326858043671e-02 -9.591111540794372559e-02 -6.708351969718933105e-01 -2.314674109220504761e-01 6.632583737373352051e-01 8.212001621723175049e-02 -1.145757064223289490e-01
1.844840049743652344e-01 -3.526214137673377991e-02 -2.599181532859802246e-01 -6.087265610694885254e-01 -2.001778334379196167e-01 6.398730278015136719e-01 4.306619614362716675e-02 2.743236422538757324e-01
-4.928328692913055420e-01 -3.085410296916961670e-01 -3.794197440147399902e-01 -1.266751885414123535e-01 -6.814660876989364624e-02 6.645503640174865723e-01 -2.324262559413909912e-01 -4.023891314864158630e-02
4.324960708618164062e-01 -2.268772125244140625e-01 -1.463454775512218475e-02 2.336659003049135208e-03 -3.553704321384429932e-01 6.760531067848205566e-01 -3.763703107833862305e-01 1.904304325580596924e-01
5.237861275672912598e-01 -4.400740563869476318e-01 -1.060698553919792175e-01 -4.383027255535125732e-01 1.298514157533645630e-01 1.145546510815620422e-01 -3.737455308437347412e-01 3.986891210079193115e-01
6.597965955734252930e-03 -3.725617825984954834e-01 -3.659583628177642822e-02 1.385467648506164551e-01 -8.947631716728210449e-02 6.473115682601928711e-01 -2.897716760635375977e-01 -5.741375088691711426e-01
2.471664734184741974e-02 -2.900465726852416992e-01 2.951524853706359863e-01 -5.410462021827697754e-01 -1.799019128084182739e-01 5.526109337806701660e-01 2.819706499576568604e-01 -3.437514603137969971e-01
-2.869996242225170135e-02 -5.875893235206604004e-01 2.000268399715423584e-01 -2.769738435745239258e-01 -5.371270179748535156e-01 3.928527832031250000e-01 -2.611598074436187744e-01 1.617002934217453003e-01
1.852512359619140625e-01 -3.373640775680541992e-01 -1.577869206666946411e-01 2.106836587190628052e-01 9.934339672327041626e-02 7.922772169113159180e-01 -1.693743914365768433e-01 3.410616815090179443e-01
2.498096674680709839e-01 -5.511866807937622070e-01 -2.990183234214782715e-02 -7.581105828285217285e-02 3.179423213005065918e-01 3.768571019172668457e-01 -3.362560868263244629e-01 5.205478668212890625e-01
1.870220154523849487e-01 -3.258621394634246826e-01 2.197629064321517944e-01 -8.068621754646301270e-01 3.361398875713348389e-01 2.124707549810409546e-01 -1.097838953137397766e-02 3.549325466156005859e-02
4.782735109329223633e-01 -6.613323688507080078e-01 4.652301315218210220e-03 -4.123321175575256348e-01 -4.618930816650390625e-02 -1.044058129191398621e-01 -3.765559494495391846e-01 9.500573575496673584e-02
1.620277315378189087e-01 -1.943307071924209595e-01 -3.377151787281036377e-01 -3.244442641735076904e-01 -2.223697602748870850e-01 1.814686059951782227e-01 -4.629456400871276855e-01 -6.480501890182495117e-01
1.774114184081554413e-02 -2.902162373065948486e-01 3.235023617744445801e-01 -6.314129233360290527e-01 -1.645901501178741455e-01 5.476208925247192383e-01 2.395478934049606323e-01 -1.666195988655090332e-01
-3.150960206985473633e-01 -4.247331321239471436e-01 3.711473345756530762e-01 -5.702909231185913086e-01 -2.058502435684204102e-01 4.480032920837402344e-01 2.930034697055816650e-02 -1.157340556383132935e-01
-3.618661686778068542e-02 -4.807691574096679688e-01 -7.450145483016967773e-02 -1.031430959701538086e-01 -3.463560938835144043e-01 6.150227785110473633e-01 2.411290407180786133e-01 -4.415922462940216064e-01
6.641978621482849121e-01 -5.119281411170959473e-01 -1.361141353845596313e-01 -1.117153838276863098e-01 2.855787277221679688e-01 2.263758629560470581e-01 2.040804922580718994e-01 -3.021806776523590088e-01
1.914712935686111450e-01 -5.351220965385437012e-01 9.197028726339340210e-02 -3.153268396854400635e-01 -3.869751989841461182e-01 5.371168851852416992e-01 2.671442627906799316e-01 2.438917905092239380e-01
-1.141080483794212341e-01 -5.954040884971618652e-01 -8.581969887018203735e-02 4.004495963454246521e-02 -1.845817565917968750e-01 6.317706108093261719e-01 1.780735701322555542e-01 -3.982335031032562256e-01
4.301743209362030029e-01 -3.344753086566925049e-01 -5.839502811431884766e-01 -5.330324918031692505e-02 1.475508064031600952e-01 3.124976456165313721e-01 -1.622535139322280884e-01 -4.620443582534790039e-01
1.936775147914886475e-01 -1.432589292526245117e-01 -1.211188808083534241e-01 -6.329751610755920410e-01 -1.267012804746627808e-01 5.476105213165283203e-01 7.259841263294219971e-02 4.532520473003387451e-01
1.213586404919624329e-01 -2.643629610538482666e-01 3.634239360690116882e-02 2.612778842449188232e-01 2.043300420045852661e-01 8.154345750808715820e-01 -1.723864376544952393e-01 -3.307507634162902832e-01
3.795498609542846680e-01 -1.116965860128402710e-01 1.695156395435333252e-01 -1.415386199951171875e-01 3.027232885360717773e-01 4.356069564819335938e-01 -2.270558774471282959e-01 -6.795203089714050293e-01
-6.096234172582626343e-02 -4.609631597995758057e-01 -4.618126153945922852e-01 1.074264422059059143e-01 -2.708094716072082520e-01 5.701202750205993652e-01 -3.977724015712738037e-01 4.886213317513465881e-02
-1.829600781202316284e-01 -4.591621756553649902e-01 3.900807499885559082e-01 -6.025922894477844238e-01 1.877991296350955963e-02 4.528013467788696289e-01 1.680781990289688110e-01 8.236045390367507935e-02
-1.620402187108993530e-01 -2.661310732364654541e-01 9.973333030939102173e-02 -6.029559373855590820e-01 -1.109373494982719421e-01 6.212960481643676758e-01 3.082897961139678955e-01 -1.898845732212066650e-01
-2.196711301803588867e-01 -2.555275559425354004e-01 -9.636779129505157471e-02 -1.152002215385437012e-01 -4.554115235805511475e-02 7.200334072113037109e-01 -4.736441671848297119e-01 3.450093865394592285e-01
2.411716580390930176e-01 -1.946862936019897461e-01 5.093034505844116211e-01 -3.018239736557006836e-01 -5.290593206882476807e-02 6.351625919342041016e-01 -1.271741241216659546e-01 -3.619969487190246582e-01
1.276378929615020752e-01 -2.172618508338928223e-01 3.012918680906295776e-02 -7.106787562370300293e-01 4.505577981472015381e-01 3.527900576591491699e-01 1.247654259204864502e-01 -2.958109676837921143e-01
2.013133615255355835e-01 -1.810622215270996094e-01 -3.462162613868713379e-01 -1.617982983589172363e-01 5.743647813796997070e-01 4.363405406475067139e-01 1.616018116474151611e-01 -4.839853942394256592e-01
4.993395414203405380e-04 -5.704681277275085449e-01 -1.895270049571990967e-01 -5.489968657493591309e-01 1.240492686629295349e-01 -1.759026348590850830e-01 -4.580345451831817627e-01 -2.848199605941772461e-01
7.022912800312042236e-02 -5.271853208541870117e-01 2.980220019817352295e-01 -4.858841896057128906e-01 -4.361635148525238037e-01 4.150071442127227783e-01 -8.003637939691543579e-02 1.528649628162384033e-01
1.935052871704101562e-01 -2.538979947566986084e-01 8.162552118301391602e-02 -1.206415072083473206e-01 -3.048236966133117676e-01 8.425907492637634277e-01 9.097681939601898193e-02 -2.563612461090087891e-01
-1.878425180912017822e-01 -3.751007616519927979e-01 2.438017725944519043e-01 -6.682040095329284668e-01 -2.432710677385330200e-01 5.021723508834838867e-01 8.147297054529190063e-02 9.105991572141647339e-03
-1.158452257513999939e-01 -7.381114363670349121e-01 -2.062922120094299316e-01 9.367115795612335205e-02 -4.954750090837478638e-02 4.937062561511993408e-01 -1.277537550777196884e-02 3.795740902423858643e-01
-3.220586478710174561e-01 9.014009684324264526e-02 -4.351664334535598755e-03 -2.753697931766510010e-01 1.494110524654388428e-01 8.314322829246520996e-01 -2.217763364315032959e-01 -2.225249707698822021e-01
4.154013991355895996e-01 -5.876398682594299316e-01 3.554451465606689453e-01 -3.367798030376434326e-01 7.133857160806655884e-02 9.080703556537628174e-02 -4.677184522151947021e-01 1.013080999255180359e-01
-1.292861402034759521e-01 -2.996131777763366699e-02 -2.716382741928100586e-01 -5.091995596885681152e-01 2.048035562038421631e-01 6.455696821212768555e-01 -4.365744888782501221e-01 -3.720691660419106483e-03
-2.762636914849281311e-02 -3.075643181800842285e-01 1.330291181802749634e-01 -2.490100860595703125e-01 8.078687787055969238e-01 3.620206117630004883e-01 -2.030441910028457642e-01 5.863921833224594593e-04
3.596161603927612305e-01 -3.713112771511077881e-01 4.754678606986999512e-01 -4.507097005844116211e-01 -5.060388520359992981e-02 4.356991946697235107e-01 1.358074992895126343e-01 -3.045604228973388672e-01
-3.085014224052429199e-01 -4.795368760824203491e-02 -2.883612215518951416e-01 -4.568082988262176514e-01 3.260103464126586914e-01 6.519130468368530273e-01 -2.786485850811004639e-01 -4.222530126571655273e-02
-5.173050239682197571e-02 -1.670200228691101074e-01 -4.465764164924621582e-01 -2.704439461231231689e-01 -2.389828413724899292e-01 4.547358453273773193e-01 -3.954378962516784668e-01 -5.259174704551696777e-01
-5.141344666481018066e-01 -3.241143524646759033e-01 -3.025237917900085449e-01 -1.486784666776657104e-01 8.409823291003704071e-03 6.469443440437316895e-01 -3.131094872951507568e-01 1.856167428195476532e-02
3.615292608737945557e-01 -6.733570098876953125e-01 -6.826860457658767700e-02 -5.605514645576477051e-01 5.405104905366897583e-02 -4.730152711272239685e-02 -1.833827942609786987e-01 2.412895411252975464e-01
5.812993645668029785e-01 -6.730483770370483398e-01 2.023055404424667358e-01 -2.662611603736877441e-01 -1.458944678306579590e-01 9.481998533010482788e-02 -1.943708807229995728e-01 -1.709339469671249390e-01
-1.528050601482391357e-01 -3.831192851066589355e-01 1.399374753236770630e-01 -2.979243099689483643e-01 -4.607987031340599060e-02 7.302516698837280273e-01 1.846366375684738159e-01 -3.899324536323547363e-01
5.364587306976318359e-01 -2.409811913967132568e-01 -5.701961517333984375e-01 -4.815324246883392334e-01 2.525054514408111572e-01 1.190249994397163391e-01 9.295248240232467651e-02 -1.028435900807380676e-01
1.247855871915817261e-01 -4.151517152786254883e-01 2.588195800781250000e-01 -2.445596307516098022e-01 -5.199652314186096191e-01 3.584014177322387695e-01 -5.329944491386413574e-01 4.880445078015327454e-02
3.121036887168884277e-01 -2.967229187488555908e-01 -1.573886722326278687e-01 -2.042200714349746704e-01 -1.632601022720336914e-01 1.968851983547210693e-01 -3.603320419788360596e-01 -7.435138821601867676e-01
-1.038298606872558594e-01 -4.188072681427001953e-01 3.564183712005615234e-01 -6.498935222625732422e-01 -1.936295777559280396e-01 4.694885313510894775e-01 3.645947203040122986e-02 7.199233770370483398e-02
-3.860070928931236267e-02 -4.188164770603179932e-01 4.651728570461273193e-01 -3.175584375858306885e-01 -2.099713981151580811e-01 5.632303357124328613e-01 -1.413195580244064331e-01 -3.529672026634216309e-01
-2.324221432209014893e-01 -3.694317042827606201e-01 2.591900527477264404e-01 -6.803888082504272461e-01 -1.086901575326919556e-01 5.040573477745056152e-01 2.603678777813911438e-02 1.132545396685600281e-01
9.626743942499160767e-02 -4.264829040039330721e-04 3.720569908618927002e-01 -2.664561867713928223e-01 2.172791212797164917e-01 8.217909336090087891e-01 -1.004918515682220459e-01 -2.205855399370193481e-01
1.254213694483041763e-02 -1.743921190500259399e-01 -7.986759766936302185e-03 -2.769457399845123291e-01 -2.686118781566619873e-01 2.797926664352416992e-01 -8.615262508392333984e-01 -1.820466131903231144e-03
-1.271781977266073227e-02 -3.068034052848815918e-01 5.206159949302673340e-01 -3.189584612846374512e-01 2.863277308642864227e-02 6.790937781333923340e-01 8.212446421384811401e-02 -2.533807158470153809e-01
