# Supplementary material for: Where is your field going? A machine learning approach to study the relative motion of the domains of physics
Source: PLoS One. 2020 Jun 18;15(6):e0233997. doi: 10.1371/journal.pone.0233997 (PMC7302634; doi:10.1371/journal.pone.0233997)
Supplement: S27 Data — (ZIP) [file pone.0233997.s027.zip › 26/Pacs4Run_26_VS_500_embeddings1992-1996ED8.txt]

4.320175051689147949e-01 2.152991890907287598e-01 5.774312615394592285e-01 6.178545951843261719e-01 3.558557108044624329e-02 -1.580546842887997627e-03 8.801984786987304688e-02 2.069289684295654297e-01
1.108698621392250061e-01 -1.250330805778503418e-01 5.648959875106811523e-01 4.086905717849731445e-01 4.127712547779083252e-01 -2.817619144916534424e-01 -3.191371560096740723e-01 3.664980530738830566e-01
6.338150501251220703e-01 2.929038107395172119e-01 4.411121308803558350e-01 6.972141563892364502e-02 4.803985357284545898e-01 -9.582938253879547119e-02 2.614800035953521729e-01 -6.860783696174621582e-02
-5.989407654851675034e-03 3.221784830093383789e-01 6.382980346679687500e-01 3.444953560829162598e-01 -4.728368297219276428e-02 -3.177167475223541260e-01 -4.968711435794830322e-01 1.414324790239334106e-01
4.646033048629760742e-01 3.078666925430297852e-01 2.146549373865127563e-01 2.676241397857666016e-01 4.582380354404449463e-01 1.188602298498153687e-01 5.600935220718383789e-02 5.868691802024841309e-01
4.115734696388244629e-01 2.168712951242923737e-02 7.659980058670043945e-01 -6.094743683934211731e-02 -2.594855725765228271e-01 -3.431361913681030273e-01 -1.714764684438705444e-01 -1.587142497301101685e-01
3.301855623722076416e-01 3.963513076305389404e-01 7.199720740318298340e-01 2.879761755466461182e-01 2.012046873569488525e-01 -6.404028087854385376e-02 2.863284945487976074e-01 -7.761824876070022583e-02
5.888283252716064453e-01 -2.959697842597961426e-01 5.399581193923950195e-01 4.333363473415374756e-02 3.382737636566162109e-01 -5.357860773801803589e-02 -3.078582882881164551e-02 -3.924320042133331299e-01
6.374678015708923340e-01 7.354360818862915039e-02 2.472029328346252441e-01 3.385803103446960449e-01 5.241931676864624023e-01 3.550718724727630615e-01 3.984264284372329712e-02 -1.001913025975227356e-01
2.376970350742340088e-01 -9.984205663204193115e-02 8.067187070846557617e-01 1.760779023170471191e-01 2.202856391668319702e-01 -2.371017485857009888e-01 7.731429301202297211e-03 3.833150565624237061e-01
3.742046654224395752e-01 5.140243098139762878e-02 5.018363595008850098e-01 5.710075050592422485e-02 -4.649779796600341797e-01 7.463202625513076782e-02 -5.607765913009643555e-01 2.568723261356353760e-01
5.921069383621215820e-01 -3.019398152828216553e-01 1.818512231111526489e-01 2.440526336431503296e-01 6.082152128219604492e-01 -2.767279446125030518e-01 -1.054774150252342224e-01 8.933421969413757324e-02
4.702647924423217773e-01 -3.504089713096618652e-01 2.383814901113510132e-01 3.943679630756378174e-01 6.152890920639038086e-01 -2.376481443643569946e-01 -5.940924584865570068e-02 -7.159385830163955688e-02
6.354200243949890137e-01 2.809039354324340820e-01 4.459659457206726074e-01 1.312982290983200073e-01 3.371282219886779785e-01 -1.099002137780189514e-01 3.634716868400573730e-01 -2.082408368587493896e-01
3.629351556301116943e-01 1.987991183996200562e-01 8.414435386657714844e-01 -3.463530540466308594e-02 -2.455722689628601074e-01 -1.264732778072357178e-01 1.782509535551071167e-01 1.070310175418853760e-01
3.984453082084655762e-01 -5.124542117118835449e-01 2.474678754806518555e-01 4.610818326473236084e-01 3.427708148956298828e-01 -2.359171025454998016e-02 3.015462160110473633e-01 3.095425069332122803e-01
7.271823287010192871e-01 -1.414698064327239990e-01 1.386046037077903748e-02 3.645864427089691162e-01 -3.242365643382072449e-02 -2.552608251571655273e-01 -2.158460170030593872e-01 -4.530760049819946289e-01
4.593600630760192871e-01 -1.319081634283065796e-01 2.608407735824584961e-01 4.615110754966735840e-01 -1.515146791934967041e-01 -3.832408189773559570e-01 -3.249012231826782227e-01 -4.638612270355224609e-01
4.669031500816345215e-02 1.589932888746261597e-01 6.731699705123901367e-01 4.431908726692199707e-01 5.411167070269584656e-02 5.144557356834411621e-02 -5.579947829246520996e-01 7.766789942979812622e-02
5.319606065750122070e-01 -6.686714291572570801e-01 2.055000513792037964e-01 2.855643928050994873e-01 3.262506052851676941e-02 -7.239884138107299805e-02 2.396408766508102417e-01 2.870284020900726318e-01
6.306027770042419434e-01 -1.947105675935745239e-01 2.763419449329376221e-01 7.373680174350738525e-02 9.020368009805679321e-02 -1.639541685581207275e-01 5.288107991218566895e-01 4.098383486270904541e-01
4.232860803604125977e-01 -3.576917052268981934e-01 7.377193570137023926e-01 1.015413925051689148e-01 2.963617444038391113e-01 -1.578189730644226074e-01 5.204655695706605911e-03 1.599405854940414429e-01
4.917596578598022461e-01 -2.953578233718872070e-01 5.266888141632080078e-01 1.547840088605880737e-01 3.051769137382507324e-01 4.379627108573913574e-01 -1.516728401184082031e-01 2.482497543096542358e-01
6.281421184539794922e-01 -3.799759447574615479e-01 4.049731492996215820e-01 4.684203490614891052e-02 2.029818445444107056e-01 -3.543155789375305176e-01 3.060296773910522461e-01 1.856423616409301758e-01
2.960060238838195801e-01 -3.970015048980712891e-01 5.390280485153198242e-01 2.461167126893997192e-01 2.913313806056976318e-01 6.783216446638107300e-02 -2.861933410167694092e-01 4.819375872611999512e-01
4.148268699645996094e-01 -1.414425373077392578e-01 4.819043874740600586e-01 2.808070778846740723e-01 -1.260326951742172241e-01 -5.171784162521362305e-01 -1.236490234732627869e-01 -4.451757371425628662e-01
3.022798895835876465e-01 1.856714189052581787e-01 2.341353148221969604e-01 4.668866395950317383e-01 5.753288865089416504e-01 8.277614600956439972e-03 4.028737917542457581e-02 5.183200836181640625e-01
6.412957906723022461e-01 -2.243797183036804199e-01 4.515163004398345947e-01 -1.819884926080703735e-01 3.109228014945983887e-01 -2.968898415565490723e-01 -2.543940544128417969e-01 2.277579754590988159e-01
3.561484813690185547e-01 -2.423777133226394653e-01 4.504281580448150635e-01 3.942056894302368164e-01 -1.030362546443939209e-01 -5.630527734756469727e-01 6.951661407947540283e-02 -3.516393601894378662e-01
7.976529002189636230e-01 -1.435131579637527466e-01 -1.573402434587478638e-01 2.578449845314025879e-01 -3.376790881156921387e-01 2.075726538896560669e-01 -1.950286179780960083e-01 2.382523119449615479e-01
1.597172915935516357e-01 -2.991154789924621582e-01 7.342801094055175781e-01 2.650811374187469482e-01 1.367919147014617920e-01 -1.494223177433013916e-01 -1.395506784319877625e-02 4.840984046459197998e-01
5.895233154296875000e-01 -2.221883237361907959e-01 4.422889649868011475e-01 -1.641565561294555664e-02 4.521149694919586182e-01 -1.785766705870628357e-02 -3.454660475254058838e-01 2.883261740207672119e-01
5.358117818832397461e-01 -1.674649268388748169e-01 5.380920171737670898e-01 -7.151700556278228760e-02 3.719888031482696533e-01 -1.211426183581352234e-01 -3.094817101955413818e-01 3.759965300559997559e-01
3.266275525093078613e-01 -1.884269565343856812e-01 5.718836784362792969e-01 2.172903269529342651e-01 4.807528257369995117e-01 1.777455359697341919e-01 -4.592205882072448730e-01 9.971662610769271851e-02
2.248874455690383911e-01 -3.872016072273254395e-02 6.377573609352111816e-01 2.485430240631103516e-01 3.273880779743194580e-01 2.659968435764312744e-01 -4.083110392093658447e-01 3.671009540557861328e-01
2.479860782623291016e-01 1.187318712472915649e-01 1.902049183845520020e-01 6.449439525604248047e-01 -4.899531975388526917e-02 -6.001912951469421387e-01 3.307884037494659424e-01 -1.496926322579383850e-02
4.630691707134246826e-01 -2.780089974403381348e-01 4.884800314903259277e-01 1.761887520551681519e-01 3.621327280998229980e-01 4.553241729736328125e-01 -1.585308611392974854e-01 2.739170789718627930e-01
8.344991803169250488e-01 1.499155312776565552e-01 -1.547837555408477783e-01 1.679175347089767456e-01 -3.204405903816223145e-01 -6.228091940283775330e-02 -3.426262140274047852e-01 7.091142982244491577e-02
4.765793681144714355e-01 -3.770102560520172119e-02 2.880945503711700439e-01 9.680888056755065918e-02 5.237720012664794922e-01 -2.415549755096435547e-01 -2.426081001758575439e-01 5.362236499786376953e-01
5.082380771636962891e-01 -5.925273299217224121e-01 3.169517517089843750e-01 2.993364632129669189e-01 3.310523927211761475e-01 -1.104144938290119171e-02 1.744175702333450317e-01 2.457754462957382202e-01
2.896731495857238770e-01 -2.588346600532531738e-01 7.740106582641601562e-01 1.104361563920974731e-01 1.649145483970642090e-01 -3.211335837841033936e-01 2.335605770349502563e-02 3.270112872123718262e-01
6.520478725433349609e-01 -2.763358950614929199e-01 1.723524481058120728e-01 2.533363401889801025e-01 5.397939682006835938e-01 -2.676837146282196045e-01 1.432980298995971680e-01 -1.449863463640213013e-01
5.504402518272399902e-01 4.958521947264671326e-02 5.993440747261047363e-01 -2.110621929168701172e-01 2.989769168198108673e-02 -5.185875296592712402e-01 6.649527698755264282e-02 -1.286382377147674561e-01
4.436433911323547363e-01 1.597714377567172050e-03 -6.307878345251083374e-02 6.324281096458435059e-01 -5.193373188376426697e-02 -3.543135523796081543e-01 -4.188432991504669189e-01 -3.091419041156768799e-01
5.706202983856201172e-01 -2.440629303455352783e-01 3.831974565982818604e-01 7.404182106256484985e-03 4.479464590549468994e-01 -1.027401834726333618e-01 -3.276562392711639404e-01 3.864718079566955566e-01
2.847939729690551758e-01 2.261373847723007202e-01 3.097231686115264893e-01 3.981082439422607422e-01 5.271909832954406738e-01 -8.626677840948104858e-02 6.278620567172765732e-03 5.726464986801147461e-01
1.790133118629455566e-01 -2.198989093303680420e-01 5.014415383338928223e-01 3.647669851779937744e-01 2.813953161239624023e-01 1.883062869310379028e-01 -4.773430526256561279e-01 4.388633966445922852e-01
1.490758359432220459e-01 -1.660583913326263428e-01 7.738443613052368164e-01 3.020140826702117920e-01 2.754620909690856934e-01 -2.778536379337310791e-01 -6.827924400568008423e-03 3.271465599536895752e-01
6.954483389854431152e-01 1.704698950052261353e-01 2.464418411254882812e-01 8.929132670164108276e-02 5.111401677131652832e-01 2.310383319854736328e-01 1.387991942465305328e-02 3.221015334129333496e-01
4.153598248958587646e-01 7.207376509904861450e-02 1.481741946190595627e-02 7.603965997695922852e-01 -1.866592317819595337e-01 -3.327349126338958740e-01 -1.056939661502838135e-01 -2.951840162277221680e-01
3.667759001255035400e-01 -3.610160648822784424e-01 4.982685446739196777e-01 1.798837184906005859e-01 -8.722855895757675171e-02 -3.073158264160156250e-01 4.610855579376220703e-01 3.739806115627288818e-01
5.306885242462158203e-01 4.134114086627960205e-01 6.505585312843322754e-01 -3.447441384196281433e-02 -2.258166484534740448e-02 -1.719473749399185181e-01 3.026027083396911621e-01 -3.743955492973327637e-02
4.622516334056854248e-01 -1.660060137510299683e-01 2.740667760372161865e-01 2.470753341913223267e-01 3.839309513568878174e-01 2.808366715908050537e-01 -1.548669487237930298e-01 6.102055311203002930e-01
4.770230948925018311e-01 -4.094776213169097900e-01 5.482785105705261230e-01 5.791058018803596497e-02 3.473099470138549805e-01 -3.037365674972534180e-01 -1.535021215677261353e-01 2.537145614624023438e-01
1.900908350944519043e-01 -1.800113767385482788e-01 6.442354321479797363e-01 2.512885034084320068e-01 1.983413845300674438e-01 1.823812574148178101e-01 -5.571827292442321777e-01 2.649933993816375732e-01
5.124440789222717285e-01 -2.899247109889984131e-01 8.080564439296722412e-02 6.777147054672241211e-01 -1.647207289934158325e-01 1.226030886173248291e-01 6.504938751459121704e-02 -3.756622374057769775e-01
6.341837644577026367e-01 2.184104323387145996e-01 3.951643407344818115e-01 2.428167127072811127e-02 4.282972514629364014e-01 -3.141878843307495117e-01 2.485287934541702271e-01 -2.223609685897827148e-01
3.730778694152832031e-01 4.065408408641815186e-01 6.723149120807647705e-02 2.691792249679565430e-01 1.070249732583761215e-02 -2.724238932132720947e-01 -4.947133362293243408e-01 5.472563505172729492e-01
5.501523613929748535e-01 -1.718977242708206177e-01 2.512677013874053955e-01 4.979038238525390625e-01 -3.959207534790039062e-01 -6.099807098507881165e-02 -2.422187477350234985e-01 -3.709392249584197998e-01
5.181114077568054199e-01 -2.164140492677688599e-01 1.558338701725006104e-01 1.599347591400146484e-01 5.266285538673400879e-01 -1.078140139579772949e-01 -2.964049875736236572e-01 5.079810619354248047e-01
9.126738905906677246e-01 2.787469327449798584e-01 -1.844974607229232788e-01 1.240331754088401794e-01 -1.623554527759552002e-01 -1.089872047305107117e-01 -1.915558241307735443e-02 -3.603504598140716553e-02
3.725922405719757080e-01 4.984559118747711182e-01 3.516649007797241211e-01 1.960731297731399536e-01 4.707765877246856689e-01 -2.066495567560195923e-01 -1.334834545850753784e-01 4.104282259941101074e-01
5.455846190452575684e-01 5.472011491656303406e-02 8.804276585578918457e-02 2.812239527702331543e-01 6.512431502342224121e-01 2.288702875375747681e-01 -1.193199530243873596e-01 3.489530980587005615e-01
5.197483897209167480e-01 5.888869166374206543e-01 4.981833398342132568e-01 7.730948738753795624e-03 2.377156615257263184e-01 2.512500807642936707e-02 1.395960301160812378e-01 2.412477433681488037e-01
3.329674899578094482e-01 2.684300839900970459e-01 2.337317913770675659e-01 1.267686337232589722e-01 2.781599164009094238e-01 -3.061741292476654053e-01 -2.077001780271530151e-01 7.294670939445495605e-01
3.169850707054138184e-01 4.561198949813842773e-01 3.053506910800933838e-01 5.465613603591918945e-01 -1.774544566869735718e-01 -5.006013512611389160e-01 3.869829326868057251e-02 -1.261635571718215942e-01
1.510315239429473877e-01 -1.394014805555343628e-01 7.292340397834777832e-01 2.881439626216888428e-01 2.093502134084701538e-01 2.570122480392456055e-01 -4.073675870895385742e-01 2.590685784816741943e-01
7.895277142524719238e-01 -7.589443773031234741e-02 6.935359537601470947e-02 2.158570438623428345e-01 -5.335792899131774902e-01 -6.043289601802825928e-02 1.608141362667083740e-01 7.253806293010711670e-02
2.540785670280456543e-01 -2.449069321155548096e-01 3.565074801445007324e-01 5.581111311912536621e-01 6.429099440574645996e-01 -1.241279169917106628e-01 -8.817514753900468349e-04 9.020795673131942749e-02
1.572376489639282227e-01 4.486996531486511230e-01 5.320476293563842773e-01 6.109349131584167480e-01 2.097330056130886078e-02 2.467334270477294922e-01 2.363310605287551880e-01 -2.142682857811450958e-02
1.558949500322341919e-01 1.466075479984283447e-01 4.549713432788848877e-01 4.537249803543090820e-01 -4.490608274936676025e-01 3.098509013652801514e-01 5.554180592298507690e-02 4.904992580413818359e-01
8.267418146133422852e-01 4.690770059823989868e-02 -1.776270121335983276e-01 2.793518304824829102e-01 -3.389795720577239990e-01 -2.875712215900421143e-01 -7.256545871496200562e-02 4.287858307361602783e-02
7.257732152938842773e-01 2.984903156757354736e-01 4.947611689567565918e-01 -1.252065896987915039e-01 -2.841324917972087860e-02 -2.048931121826171875e-01 2.093894183635711670e-01 -1.925074011087417603e-01
4.648336768150329590e-01 5.206038951873779297e-01 2.111100554466247559e-01 4.984497725963592529e-01 4.207818806171417236e-01 8.372167497873306274e-02 1.890487074851989746e-01 -8.691415190696716309e-03
5.459657907485961914e-01 8.979684114456176758e-02 3.611705303192138672e-01 2.546479403972625732e-01 4.129017591476440430e-01 4.824361205101013184e-01 8.630477637052536011e-02 2.964579761028289795e-01
3.829548954963684082e-01 -9.081570059061050415e-02 -1.573222130537033081e-02 7.682929635047912598e-01 -1.765097118914127350e-02 -3.774200677871704102e-01 -2.178357243537902832e-01 -2.537060081958770752e-01
2.311488538980484009e-01 2.531825006008148193e-01 4.170075953006744385e-01 3.487890362739562988e-01 -4.036376476287841797e-01 -1.377935558557510376e-01 1.607992798089981079e-01 6.157538294792175293e-01
8.097430467605590820e-01 3.608348965644836426e-01 1.062848567962646484e-01 4.385634511709213257e-02 3.904210031032562256e-01 2.147056460380554199e-01 3.761779516935348511e-02 3.085799142718315125e-02
4.722954928874969482e-01 5.216963291168212891e-01 1.642527431249618530e-01 3.708314299583435059e-01 5.123977661132812500e-01 -3.942321613430976868e-02 1.215802803635597229e-01 2.477651536464691162e-01
6.019309759140014648e-01 3.937129378318786621e-01 2.308258712291717529e-01 3.528668582439422607e-01 2.994472980499267578e-01 4.417595863342285156e-01 1.253913491964340210e-01 -6.580615788698196411e-02
5.130652189254760742e-01 6.659878045320510864e-02 2.809414565563201904e-01 -1.273834854364395142e-01 1.501110941171646118e-01 -3.996235728263854980e-01 -6.386323571205139160e-01 2.170033156871795654e-01
6.521444916725158691e-01 -2.407723069190979004e-01 1.510589122772216797e-01 3.323010504245758057e-01 -2.884277403354644775e-01 -2.343860566616058350e-01 -2.975043356418609619e-01 -3.960521221160888672e-01
5.082288384437561035e-01 3.383465111255645752e-01 2.176972329616546631e-01 3.519952893257141113e-01 3.762305974960327148e-01 5.325645208358764648e-01 -1.597553640604019165e-01 -7.236234098672866821e-02
3.623677790164947510e-01 -4.699793457984924316e-01 3.874738216400146484e-01 2.727527022361755371e-01 4.375923275947570801e-01 -1.562850177288055420e-01 -3.650769591331481934e-01 2.721874117851257324e-01
5.640230178833007812e-01 -5.189275145530700684e-01 4.203781783580780029e-01 4.506714269518852234e-02 2.912660539150238037e-01 -3.527848422527313232e-01 -5.913307145237922668e-02 1.450985223054885864e-01
7.126407623291015625e-01 1.711384057998657227e-01 -9.821058809757232666e-02 2.855981588363647461e-01 -4.428615272045135498e-01 1.405336707830429077e-01 -2.115959823131561279e-01 3.331582546234130859e-01
1.013634800910949707e-01 1.978328675031661987e-01 7.690044045448303223e-01 5.198035836219787598e-01 -2.121261507272720337e-02 2.424313426017761230e-01 1.580524593591690063e-01 -6.943134963512420654e-02
5.616651773452758789e-01 3.664211332798004150e-01 5.808206200599670410e-01 2.848630957305431366e-02 2.642804756760597229e-03 -1.552321314811706543e-01 4.070087373256683350e-01 -1.494777351617813110e-01
2.990966737270355225e-01 3.974530398845672607e-01 2.527364790439605713e-01 4.435094594955444336e-01 1.218652576208114624e-01 -5.995216369628906250e-01 -2.686470746994018555e-01 -2.134176641702651978e-01
4.841236770153045654e-01 -3.695272505283355713e-01 1.292233616113662720e-01 5.185638070106506348e-01 -2.851476073265075684e-01 -2.160034328699111938e-01 -3.521589636802673340e-01 -3.024638891220092773e-01
4.786569476127624512e-01 -5.390213727951049805e-01 2.631008327007293701e-01 1.479365080595016479e-01 3.318215012550354004e-01 -4.088798165321350098e-01 -2.323073446750640869e-01 2.407933324575424194e-01
2.554857432842254639e-01 -2.958889305591583252e-01 7.514464259147644043e-01 2.261923402547836304e-01 2.685342729091644287e-01 1.690321043133735657e-02 -7.695291191339492798e-02 3.911827206611633301e-01
6.814100146293640137e-01 2.137992233037948608e-01 2.556845843791961670e-01 -1.974586546421051025e-01 2.951875925064086914e-01 -9.434136748313903809e-02 -4.182586669921875000e-01 3.385696411132812500e-01
5.058233737945556641e-01 1.565862447023391724e-02 4.518181681632995605e-01 2.961091697216033936e-01 4.244876205921173096e-01 4.803183376789093018e-01 1.527115553617477417e-01 1.336453109979629517e-01
3.479198515415191650e-01 1.649764627218246460e-01 -5.826279520988464355e-02 7.468892931938171387e-01 -3.361270725727081299e-01 -2.284088134765625000e-01 -3.473999798297882080e-01 -6.824728101491928101e-02
7.421669960021972656e-01 -3.324471116065979004e-01 2.871961593627929688e-01 6.951743364334106445e-02 4.730286598205566406e-01 1.908878423273563385e-02 6.108542904257774353e-02 1.532998830080032349e-01
4.587251543998718262e-01 1.725091338157653809e-01 4.628003016114234924e-02 4.430493116378784180e-01 -1.904537081718444824e-01 -6.857249736785888672e-01 2.077247053384780884e-01 1.083341240882873535e-01
4.874011278152465820e-01 1.915305256843566895e-01 6.955215930938720703e-01 -1.363061275333166122e-02 3.039944916963577271e-02 -1.046018600463867188e-01 4.656489491462707520e-01 1.145660653710365295e-01
4.420161843299865723e-01 -3.818220794200897217e-01 6.587601304054260254e-01 -1.796788908541202545e-02 1.997791379690170288e-01 9.948642551898956299e-02 -3.087887465953826904e-01 2.817555069923400879e-01
7.412679791450500488e-01 1.780818589031696320e-02 1.304103732109069824e-01 3.467347621917724609e-01 -3.847194015979766846e-01 -1.425084620714187622e-01 2.477508187294006348e-01 -2.885737419128417969e-01
7.756590843200683594e-01 -4.355717003345489502e-01 1.121661886572837830e-01 1.443754583597183228e-01 -3.385322093963623047e-01 -1.784662753343582153e-01 -1.070186868309974670e-01 -1.315199434757232666e-01
4.979749023914337158e-01 -5.671746730804443359e-01 3.177849352359771729e-01 2.022682130336761475e-01 4.103651344776153564e-01 -2.611699700355529785e-01 -2.036127150058746338e-01 1.018180996179580688e-01
2.600611150264739990e-01 3.598244115710258484e-02 3.442815840244293213e-01 2.245832681655883789e-01 -3.417809307575225830e-01 -1.986863464117050171e-01 -6.309406757354736328e-01 4.557735323905944824e-01
7.077764868736267090e-01 -2.942920625209808350e-01 8.515477180480957031e-02 3.634079098701477051e-01 -1.952926367521286011e-01 -3.155981004238128662e-01 -1.127278283238410950e-01 -3.502556681632995605e-01
6.501704454421997070e-01 -4.809362888336181641e-01 4.990049451589584351e-02 3.915678560733795166e-01 -3.113203942775726318e-01 -2.806790471076965332e-01 -6.450272351503372192e-02 -1.014977172017097473e-01
6.447049975395202637e-01 1.793767064809799194e-01 3.551796972751617432e-01 -2.506898045539855957e-01 2.977940440177917480e-02 -3.187339305877685547e-01 -5.072926282882690430e-01 5.794316902756690979e-02
3.945401310920715332e-01 2.003566622734069824e-01 2.594999074935913086e-01 1.322327703237533569e-01 -2.488681524991989136e-01 -4.132877886295318604e-01 -4.283773303031921387e-01 5.505637526512145996e-01
4.290913641452789307e-01 -2.038475871086120605e-02 3.194700777530670166e-01 1.651930063962936401e-01 -2.047355771064758301e-01 -5.704499483108520508e-01 -5.162712931632995605e-01 -2.285815179347991943e-01
5.285426378250122070e-01 -3.264038637280464172e-02 3.117551207542419434e-01 2.492783069610595703e-01 3.049906790256500244e-01 3.203330636024475098e-01 1.559390425682067871e-01 5.833497047424316406e-01
3.316075801849365234e-01 2.737312614917755127e-01 1.508698016405105591e-01 3.917105793952941895e-01 6.240891218185424805e-01 -1.415510922670364380e-01 -2.130568623542785645e-01 4.289425909519195557e-01
4.872335493564605713e-01 3.731113672256469727e-01 7.166793346405029297e-01 7.900366932153701782e-02 9.605471044778823853e-02 -1.808381825685501099e-02 1.570227444171905518e-01 -2.632693648338317871e-01
5.428524017333984375e-01 -4.386138916015625000e-01 9.196728467941284180e-02 5.603522658348083496e-01 -3.950607180595397949e-01 -3.617436438798904419e-02 -2.970188623294234276e-03 -1.818959265947341919e-01
2.312077283859252930e-01 -2.151442691683769226e-02 2.309371829032897949e-01 2.912974953651428223e-01 -3.379692733287811279e-01 -3.308173716068267822e-01 -5.738770961761474609e-01 5.048720240592956543e-01
4.525704681873321533e-01 2.137988619506359100e-02 1.255017668008804321e-01 2.508627474308013916e-01 1.757012009620666504e-01 1.855318993330001831e-01 -9.579688310623168945e-02 8.009807467460632324e-01
-1.578711671754717827e-03 9.266321361064910889e-02 7.428687810897827148e-01 5.429751276969909668e-01 3.113325685262680054e-02 1.919964104890823364e-01 -3.083708286285400391e-01 1.086775586009025574e-01
7.971473932266235352e-01 -5.517824739217758179e-02 1.383425742387771606e-01 1.223406940698623657e-01 5.208325386047363281e-01 2.319118678569793701e-01 4.787225276231765747e-02 8.010873571038246155e-03
7.557960748672485352e-01 3.591413497924804688e-01 -6.447292119264602661e-02 2.337530851364135742e-01 4.251582324504852295e-01 2.234563976526260376e-01 -4.464842006564140320e-02 -9.114047884941101074e-02
4.533625021576881409e-02 7.805875688791275024e-02 7.038194537162780762e-01 3.511817753314971924e-01 -2.650097906589508057e-01 1.485038548707962036e-01 -4.109816551208496094e-01 3.346214890480041504e-01
6.203738451004028320e-01 -1.488953679800033569e-01 2.574557363986968994e-01 1.410235762596130371e-01 4.301298260688781738e-01 5.200582742691040039e-01 -1.764819920063018799e-01 1.420462131500244141e-01
2.260985597968101501e-02 2.443140298128128052e-01 4.104073643684387207e-01 6.071220636367797852e-01 -3.515663146972656250e-01 -1.025879383087158203e-01 -2.892252523452043533e-03 5.183013677597045898e-01
1.548113822937011719e-01 3.187772333621978760e-01 3.772542476654052734e-01 6.694083213806152344e-01 -5.926842615008354187e-02 -4.924970865249633789e-01 1.796763837337493896e-01 -7.507737725973129272e-02
3.472095131874084473e-01 -5.070098042488098145e-01 3.136410415172576904e-01 5.785843133926391602e-01 -2.436708360910415649e-01 -1.774078011512756348e-01 -1.860697865486145020e-01 -2.525570690631866455e-01
5.964451432228088379e-01 1.306346058845520020e-01 2.290701086167246103e-04 4.342238008975982666e-01 -4.937394559383392334e-01 3.266427516937255859e-01 -2.905852198600769043e-01 -6.102252379059791565e-02
7.547270655632019043e-01 -9.493236988782882690e-02 5.780115723609924316e-02 2.189468741416931152e-01 -5.438000559806823730e-01 -2.294488102197647095e-01 -1.446771472692489624e-01 2.827495522797107697e-02
4.514370858669281006e-01 -3.487633168697357178e-01 5.281952619552612305e-01 2.066750228404998779e-01 1.248101983219385147e-02 -7.864706963300704956e-02 5.358875393867492676e-01 2.436128705739974976e-01
4.111585617065429688e-01 3.276301920413970947e-01 4.145514965057373047e-01 6.109222769737243652e-02 -6.383205950260162354e-02 9.956679306924343109e-03 -7.078077197074890137e-01 2.070179283618927002e-01
2.222625911235809326e-01 3.810424208641052246e-01 5.372518301010131836e-01 5.291620492935180664e-01 -1.209376230835914612e-01 1.934572011232376099e-01 4.292347729206085205e-01 -2.144818380475044250e-02
1.841818392276763916e-01 -1.260212957859039307e-01 5.852383375167846680e-01 3.677417039871215820e-01 4.458461105823516846e-01 -1.435030996799468994e-01 -2.030215412378311157e-01 4.602914750576019287e-01
7.563889026641845703e-01 -3.315147459506988525e-01 1.162870153784751892e-01 3.031062781810760498e-01 -3.248904049396514893e-01 -6.776059418916702271e-02 1.712078601121902466e-01 -2.704077959060668945e-01
3.239992260932922363e-01 -3.501089289784431458e-02 3.379978835582733154e-01 4.577398002147674561e-01 5.874866247177124023e-01 2.793636918067932129e-01 -5.392076447606086731e-02 3.793922066688537598e-01
4.015496671199798584e-01 -5.254174470901489258e-01 3.005611002445220947e-01 5.339710116386413574e-01 -1.767015159130096436e-01 -1.486944258213043213e-01 -2.167384475469589233e-01 -2.948279380798339844e-01
6.976166367530822754e-01 9.960893541574478149e-02 1.902265101671218872e-01 1.901613026857376099e-01 4.755343496799468994e-01 3.684566020965576172e-01 1.842400133609771729e-01 1.876811832189559937e-01
5.569896101951599121e-01 -4.134845137596130371e-01 2.544062212109565735e-02 3.643823564052581787e-01 5.796381831169128418e-01 -1.759407520294189453e-01 -6.891291588544845581e-02 1.169907450675964355e-01
5.973258018493652344e-01 -4.800325334072113037e-01 1.775988191366195679e-01 2.901454567909240723e-01 2.172283679246902466e-01 -3.670753911137580872e-03 3.137705624103546143e-01 3.890901505947113037e-01
6.127399206161499023e-01 1.046598330140113831e-01 3.559521734714508057e-01 2.857155501842498779e-01 3.068208694458007812e-01 -3.348170518875122070e-01 4.199914932250976562e-01 -1.504208147525787354e-01
4.102278947830200195e-01 -3.890213072299957275e-01 3.631094992160797119e-01 4.306876361370086670e-01 1.801396012306213379e-01 1.455648615956306458e-02 4.277275204658508301e-01 3.839557766914367676e-01
2.847842574119567871e-01 -3.200453221797943115e-01 3.758185803890228271e-01 2.262156605720520020e-01 7.506910711526870728e-02 3.614310324192047119e-01 -4.235355854034423828e-01 5.553429722785949707e-01
6.904615163803100586e-01 -3.486878797411918640e-02 1.087744906544685364e-01 9.897751361131668091e-02 5.750379562377929688e-01 2.251571565866470337e-01 -1.485314369201660156e-01 3.114362657070159912e-01
2.569008767604827881e-01 2.608139254152774811e-02 1.211161538958549500e-01 7.795313596725463867e-01 -9.269730187952518463e-03 -4.223960936069488525e-01 -2.149395048618316650e-01 -2.937349379062652588e-01
4.504947364330291748e-01 3.753377497196197510e-01 1.024490874260663986e-02 6.218888163566589355e-01 -3.901091516017913818e-01 -3.131859302520751953e-01 1.335451602935791016e-01 3.493572771549224854e-02
4.181192517280578613e-01 -1.228519901633262634e-01 4.618619680404663086e-01 3.698776364326477051e-01 6.121002435684204102e-01 -1.438562124967575073e-01 1.093978583812713623e-01 -2.294093370437622070e-01
4.954759478569030762e-01 4.140985906124114990e-01 8.626189082860946655e-02 1.009562909603118896e-01 -1.480180025100708008e-02 -3.667225241661071777e-01 -2.538228929042816162e-01 6.051957011222839355e-01
3.693299293518066406e-01 -4.455217123031616211e-01 5.446153879165649414e-01 3.287611603736877441e-01 3.938614949584007263e-02 -3.179974481463432312e-02 4.213358461856842041e-01 2.834254205226898193e-01
3.942745029926300049e-01 -5.654526352882385254e-01 2.500547766685485840e-01 3.172149658203125000e-01 3.787120282649993896e-01 3.751117363572120667e-02 -2.872330546379089355e-01 3.665045499801635742e-01
5.684269666671752930e-01 8.163096010684967041e-02 2.847720384597778320e-01 -6.448212079703807831e-03 4.735829532146453857e-01 9.604068100452423096e-02 -4.067462682723999023e-01 4.360543191432952881e-01
7.543454170227050781e-01 1.492615491151809692e-01 2.227709293365478516e-01 1.539198160171508789e-01 -5.162842869758605957e-01 1.433765292167663574e-01 1.280085444450378418e-01 -1.785312294960021973e-01
7.900475263595581055e-01 5.333609133958816528e-02 2.175489813089370728e-01 1.444891989231109619e-01 -4.712513983249664307e-01 -3.237432613968849182e-02 -2.655754983425140381e-02 -2.845069468021392822e-01
7.577066421508789062e-01 -1.840924173593521118e-01 -1.775405108928680420e-01 3.151983916759490967e-01 -3.180495500564575195e-01 -3.271172642707824707e-01 -2.269001454114913940e-01 3.840965032577514648e-02
3.664090931415557861e-01 1.057517156004905701e-01 7.995711565017700195e-01 -2.286205068230628967e-02 -4.104261398315429688e-01 -5.889004468917846680e-02 2.068797796964645386e-01 -2.709887921810150146e-03
4.610039293766021729e-01 -2.595745325088500977e-01 2.492189854383468628e-01 -1.664416864514350891e-02 -2.337046861648559570e-01 -4.134970605373382568e-01 -5.497955679893493652e-01 3.603283762931823730e-01
2.218905538320541382e-01 -6.219361349940299988e-02 5.993044972419738770e-01 3.233374059200286865e-01 3.074216544628143311e-01 2.678489387035369873e-01 -3.572224080562591553e-01 4.351143538951873779e-01
5.749515891075134277e-01 4.236071407794952393e-01 4.834501445293426514e-01 1.184076163917779922e-02 3.931293785572052002e-01 1.440721154212951660e-01 -2.643978297710418701e-01 -1.044498383998870850e-01
6.208053231239318848e-01 -2.411592155694961548e-01 -4.435334354639053345e-02 6.042945384979248047e-01 -2.337887287139892578e-01 -2.311442792415618896e-01 -1.077847108244895935e-01 -2.638209462165832520e-01
1.356403827667236328e-01 1.455259472131729126e-01 5.687505602836608887e-01 3.740886151790618896e-01 -3.735581338405609131e-01 3.746986091136932373e-01 -4.101091027259826660e-01 2.210664898157119751e-01
5.876592993736267090e-01 1.037356406450271606e-01 3.791325539350509644e-02 3.606857657432556152e-01 -5.348290205001831055e-01 2.951897680759429932e-01 -3.668487668037414551e-01 6.787276268005371094e-02
1.317568421363830566e-01 2.943864464759826660e-01 2.725892961025238037e-01 5.304239988327026367e-01 -3.291504681110382080e-01 7.138392329216003418e-02 -8.056324720382690430e-02 6.483796238899230957e-01
6.734935641288757324e-01 7.183098047971725464e-02 1.763116009533405304e-02 3.263147175312042236e-01 -6.359353661537170410e-01 7.524477317929267883e-03 -5.950242653489112854e-02 1.626146882772445679e-01
4.786546826362609863e-01 1.602556556463241577e-01 2.790879607200622559e-01 -3.420766443014144897e-02 -1.396152079105377197e-01 -3.535083532333374023e-01 -6.314300894737243652e-01 3.506893813610076904e-01
2.491531372070312500e-01 4.461866319179534912e-01 2.549590170383453369e-01 6.302801966667175293e-01 2.530179545283317566e-02 -4.986466169357299805e-01 -7.812836766242980957e-02 -1.455697268247604370e-01
5.670252442359924316e-01 -3.970093727111816406e-01 1.846623569726943970e-01 2.746119499206542969e-01 5.589122772216796875e-01 1.964191645383834839e-01 -2.235880047082901001e-01 1.019757539033889771e-01
4.111038446426391602e-01 -1.146699488162994385e-01 4.143140017986297607e-01 3.995255827903747559e-01 5.204210281372070312e-01 4.268592894077301025e-01 1.047839671373367310e-01 1.501371413469314575e-01
6.021528840065002441e-01 1.125554367899894714e-02 -2.106887549161911011e-01 4.764223694801330566e-01 -3.631144464015960693e-01 -3.329465910792350769e-02 -4.677846431732177734e-01 1.188884451985359192e-01
2.863210439682006836e-01 5.588741600513458252e-02 6.474401950836181641e-01 1.729461103677749634e-01 -7.901252247393131256e-03 -5.608446002006530762e-01 -1.344222575426101685e-01 -3.648691773414611816e-01
2.527288496494293213e-01 5.269688367843627930e-01 1.072653010487556458e-01 6.203463673591613770e-01 -5.867208540439605713e-02 -5.039809346199035645e-01 -2.130308654159307480e-03 6.821100413799285889e-02
2.479872554540634155e-01 2.052636593580245972e-01 3.991460204124450684e-01 4.654797613620758057e-01 4.991340339183807373e-01 1.557157039642333984e-01 5.376567691564559937e-02 4.940721392631530762e-01
6.229375004768371582e-01 2.691974937915802002e-01 2.414657622575759888e-01 2.579874992370605469e-01 5.192080140113830566e-01 3.265626132488250732e-01 -1.120913848280906677e-01 -1.607289910316467285e-01
5.385613441467285156e-01 3.282926380634307861e-01 1.522912085056304932e-01 1.141607463359832764e-01 1.951942443847656250e-01 1.184302344918251038e-01 -6.814038753509521484e-01 2.225145250558853149e-01
4.159272015094757080e-01 -2.658278644084930420e-01 3.825424313545227051e-01 2.862206399440765381e-01 2.117827534675598145e-01 6.779473423957824707e-01 -7.250186800956726074e-02 1.354917436838150024e-01
7.292710542678833008e-01 -2.909860014915466309e-01 2.350330539047718048e-02 2.143854945898056030e-01 -4.594373404979705811e-01 -2.207669615745544434e-01 1.436645984649658203e-01 2.377333343029022217e-01
5.394911766052246094e-01 -9.745078533887863159e-02 -8.669289760291576385e-03 1.921635568141937256e-01 -1.584272533655166626e-01 -5.730988383293151855e-01 -5.197927951812744141e-01 1.967861503362655640e-01
4.100778400897979736e-01 1.090726032853126526e-01 2.256240695714950562e-01 5.364969372749328613e-01 -3.088142350316047668e-02 -6.314494609832763672e-01 3.969712124671787024e-04 -2.855205237865447998e-01
6.359871625900268555e-01 3.524724841117858887e-01 2.684670686721801758e-01 2.557998001575469971e-01 5.297291874885559082e-01 2.001514434814453125e-01 1.109274104237556458e-01 -2.823038212954998016e-02
4.927217066287994385e-01 1.045045331120491028e-01 4.577780961990356445e-01 3.439473509788513184e-01 -8.570476621389389038e-02 -5.231795310974121094e-01 -2.211237996816635132e-01 -2.974654436111450195e-01
6.328297853469848633e-01 -2.730427980422973633e-01 7.372058182954788208e-02 1.968966722488403320e-01 -5.739142298698425293e-01 -3.097172975540161133e-01 -6.990295834839344025e-03 2.354142963886260986e-01
8.207328319549560547e-01 -1.232929453253746033e-01 -8.679579943418502808e-02 1.698850691318511963e-01 -3.866478800773620605e-01 -3.187712728977203369e-01 -1.533786207437515259e-01 1.285500731319189072e-02
3.951180875301361084e-01 4.341349005699157715e-01 2.814323008060455322e-01 5.428150892257690430e-01 2.329444140195846558e-01 5.795099958777427673e-02 4.720402359962463379e-01 3.336047008633613586e-02
6.132715344429016113e-01 -3.173170238733291626e-02 3.736715018749237061e-01 -2.665270268917083740e-01 -8.019574731588363647e-02 -3.458628058433532715e-01 -5.297062993049621582e-01 7.471882551908493042e-02
3.508664071559906006e-01 1.856260746717453003e-01 4.600027203559875488e-01 8.863792568445205688e-02 -4.268212616443634033e-01 -3.185730576515197754e-01 -5.437442064285278320e-01 2.089341282844543457e-01
6.850655078887939453e-01 -4.775548577308654785e-01 3.677002489566802979e-01 -2.964518964290618896e-02 1.336828768253326416e-01 -3.557902574539184570e-01 1.387974917888641357e-01 5.312055349349975586e-02
5.275636315345764160e-01 2.841336131095886230e-01 6.772121787071228027e-01 -1.020208150148391724e-01 -1.616632491350173950e-01 -3.337844908237457275e-01 1.245416700839996338e-01 -1.373409926891326904e-01
3.990208506584167480e-01 2.835322916507720947e-01 2.547632157802581787e-01 5.488576292991638184e-01 9.310216456651687622e-02 -4.305898547172546387e-01 -4.149366915225982666e-02 -4.454720616340637207e-01
1.040583103895187378e-01 3.220598995685577393e-01 3.226577341556549072e-01 5.764622092247009277e-01 -4.132709503173828125e-01 -1.222145557403564453e-01 1.010504662990570068e-01 5.030826330184936523e-01
4.816052913665771484e-01 -3.970316797494888306e-02 3.645082712173461914e-01 2.857266366481781006e-01 4.935070276260375977e-01 4.750147461891174316e-01 -2.339758872985839844e-01 -1.674544513225555420e-01
8.132072687149047852e-01 -6.276641041040420532e-03 -6.980777531862258911e-02 3.107177019119262695e-01 -4.697852730751037598e-01 2.811441570520401001e-02 5.342597141861915588e-02 1.135473176836967468e-01
6.019445061683654785e-01 -3.192304968833923340e-01 5.479785148054361343e-03 6.140150427818298340e-01 -5.450713634490966797e-02 -6.365956366062164307e-02 1.606055647134780884e-01 -3.548135757446289062e-01
3.486276566982269287e-01 -1.863940954208374023e-01 -4.820868745446205139e-02 7.669727802276611328e-01 -8.134098351001739502e-02 -3.398455679416656494e-01 -3.284322321414947510e-01 -1.522022038698196411e-01
1.332096159458160400e-01 -3.157700598239898682e-01 4.871889054775238037e-01 4.316377043724060059e-01 -5.698258280754089355e-01 4.782898724079132080e-02 5.212670657783746719e-03 3.631309568881988525e-01
4.253005683422088623e-01 4.893270730972290039e-01 -1.355523467063903809e-01 6.953133940696716309e-01 3.748432500287890434e-03 -2.231535613536834717e-01 -9.762566536664962769e-02 -1.360177695751190186e-01
7.202020883560180664e-01 -1.726639270782470703e-01 8.742101490497589111e-02 9.317047894001007080e-02 -5.538858771324157715e-01 -2.785136997699737549e-01 -1.782110780477523804e-01 1.380376070737838745e-01
4.274740517139434814e-01 1.260005384683609009e-01 6.454101204872131348e-01 1.117989346385002136e-01 -1.990263313055038452e-01 4.824647009372711182e-01 2.649464309215545654e-01 1.725006550550460815e-01
3.952841088175773621e-02 -2.669016271829605103e-02 8.182737827301025391e-01 5.195798873901367188e-01 1.089939400553703308e-01 -2.535290829837322235e-02 -2.100982069969177246e-01 -3.906868025660514832e-02
6.089509129524230957e-01 3.395037353038787842e-01 2.021331936120986938e-01 -8.430610597133636475e-02 -2.107670903205871582e-01 -3.977749049663543701e-01 -1.764395833015441895e-01 4.818425476551055908e-01
4.797760844230651855e-01 -1.170922741293907166e-01 5.500939488410949707e-01 1.112777292728424072e-01 4.190902411937713623e-01 3.528193831443786621e-01 -3.638668656349182129e-01 -9.274210780858993530e-02
3.887222111225128174e-01 3.531355559825897217e-01 3.692815005779266357e-01 3.385619223117828369e-01 -2.765526250004768372e-02 -6.246678829193115234e-01 -1.661731600761413574e-01 -2.336855828762054443e-01
5.871532559394836426e-01 -6.659213304519653320e-01 3.024291694164276123e-01 1.713973581790924072e-01 -4.071319010108709335e-03 1.186030954122543335e-01 2.555907070636749268e-01 1.074688360095024109e-01
6.864002943038940430e-01 4.098720550537109375e-01 1.311922967433929443e-01 -1.056073457002639771e-01 5.076918378472328186e-02 -1.579456031322479248e-01 -3.206484913825988770e-01 4.496169686317443848e-01
-5.043890699744224548e-02 -2.877167463302612305e-01 4.820463955402374268e-01 6.135429739952087402e-01 -3.687852025032043457e-01 -1.291643381118774414e-01 -1.809285134077072144e-01 3.470594286918640137e-01
4.427689015865325928e-01 -7.201552391052246094e-02 2.580810897052288055e-02 7.932355403900146484e-01 -1.775230616331100464e-01 -1.370200812816619873e-01 -6.639785319566726685e-02 -3.379100859165191650e-01
8.248606920242309570e-01 -2.837711572647094727e-01 -2.094242572784423828e-01 2.293562144041061401e-01 -1.964140683412551880e-01 -2.101171314716339111e-01 -2.437300086021423340e-01 -2.200527861714363098e-02
1.750399023294448853e-01 1.554180979728698730e-01 2.917619049549102783e-01 4.202477931976318359e-01 -4.455764293670654297e-01 -7.608521729707717896e-02 -1.624407321214675903e-01 6.728735566139221191e-01
3.670114278793334961e-01 -3.134284019470214844e-01 6.494948267936706543e-01 9.308373928070068359e-02 2.719958722591400146e-01 -5.440624430775642395e-02 -2.908942401409149170e-01 4.183249473571777344e-01
4.735400080680847168e-01 -2.858803570270538330e-01 2.186315357685089111e-01 3.032986223697662354e-01 3.502551019191741943e-01 3.492118418216705322e-01 -1.624251902103424072e-01 5.321963429450988770e-01
3.708914518356323242e-01 1.767422556877136230e-01 3.904506266117095947e-01 5.119206309318542480e-01 -1.631835699081420898e-01 -5.193589329719543457e-01 -9.961703792214393616e-03 -3.467357456684112549e-01
4.576607346534729004e-01 -1.826300919055938721e-01 5.487585067749023438e-02 7.591832876205444336e-01 -8.345337212085723877e-02 -1.175935044884681702e-01 -4.637493938207626343e-02 -3.935468196868896484e-01
6.520326733589172363e-01 -1.412986367940902710e-01 2.252611666917800903e-01 1.503450423479080200e-01 -4.403732717037200928e-01 -4.587605595588684082e-01 -2.223561257123947144e-01 -1.664626449346542358e-01
7.130861282348632812e-01 1.448736041784286499e-01 1.416019164025783539e-02 2.494893372058868408e-01 -5.108597278594970703e-01 2.364412844181060791e-01 -2.967884540557861328e-01 5.575855821371078491e-02
4.054374694824218750e-01 8.536950498819351196e-02 3.365988433361053467e-01 4.085030853748321533e-01 4.764679670333862305e-01 5.460977554321289062e-01 -1.445077508687973022e-01 -4.507644474506378174e-02
5.196040272712707520e-01 4.573642313480377197e-01 2.814093828201293945e-01 2.593987584114074707e-01 2.801426947116851807e-01 2.546899616718292236e-01 3.432201743125915527e-01 3.364574909210205078e-01
4.044024050235748291e-01 4.496637284755706787e-01 6.118755936622619629e-01 2.901791632175445557e-01 3.180626630783081055e-01 1.802702099084854126e-01 2.749254554510116577e-02 -2.030973881483078003e-01
2.929382026195526123e-01 3.340252339839935303e-01 8.573363423347473145e-01 1.446009874343872070e-01 -9.476726502180099487e-02 -1.169714331626892090e-01 -4.113403707742691040e-02 -1.494130045175552368e-01
4.081238508224487305e-01 3.603990375995635986e-01 3.811431229114532471e-01 3.479487597942352295e-01 5.002003908157348633e-01 2.482664734125137329e-01 1.746367514133453369e-01 3.080167472362518311e-01
5.255949497222900391e-01 4.067152440547943115e-01 5.471234917640686035e-01 2.024601399898529053e-02 2.891023159027099609e-01 2.235572785139083862e-01 -2.521398365497589111e-01 -2.478833198547363281e-01
2.888560295104980469e-01 1.732207387685775757e-01 6.886997818946838379e-01 8.111564069986343384e-02 -1.154973357915878296e-01 -3.496383130550384521e-01 -5.147186517715454102e-01 -7.174769043922424316e-02
6.291780471801757812e-01 -1.904164403676986694e-01 2.471600174903869629e-01 3.217540681362152100e-01 -3.248267471790313721e-01 -3.608169555664062500e-01 -1.517410725355148315e-01 -3.801791667938232422e-01
4.254212975502014160e-01 5.557950139045715332e-01 1.780979335308074951e-01 5.024463534355163574e-01 4.222346246242523193e-01 2.094555199146270752e-01 -3.311198204755783081e-02 -5.183957889676094055e-02
5.383836030960083008e-01 4.228565990924835205e-01 3.824400007724761963e-01 1.397541314363479614e-01 -2.179171890020370483e-01 2.515577012673020363e-03 4.685114324092864990e-01 3.139213621616363525e-01
5.369973182678222656e-01 -2.807681560516357422e-01 1.014322042465209961e-01 6.371589899063110352e-01 -1.262016445398330688e-01 2.325199730694293976e-02 -3.656998649239540100e-02 -4.458006024360656738e-01
6.368062496185302734e-01 -3.463358879089355469e-01 4.477615356445312500e-01 2.506882138550281525e-02 3.805926144123077393e-01 3.312297761440277100e-01 -1.187155097723007202e-01 -6.894383579492568970e-02
9.246457368135452271e-02 3.330539166927337646e-02 4.938479661941528320e-01 4.537732303142547607e-01 2.385351508855819702e-01 4.266058504581451416e-01 -4.886401593685150146e-01 2.507673799991607666e-01
6.242796182632446289e-01 9.030467271804809570e-02 -1.451920811086893082e-02 4.184591472148895264e-01 -6.247658133506774902e-01 1.084816530346870422e-01 -8.605675399303436279e-02 1.315095424652099609e-01
3.158549666404724121e-01 1.240434721112251282e-01 4.758265316486358643e-01 4.905800223350524902e-01 2.742986381053924561e-01 5.030180811882019043e-01 2.970465719699859619e-01 3.557607904076576233e-02
6.287450194358825684e-01 -8.357064425945281982e-02 5.058081746101379395e-01 3.029539994895458221e-02 4.660773873329162598e-01 1.260751932859420776e-01 -3.480229526758193970e-02 3.264991343021392822e-01
7.008561491966247559e-01 2.930389642715454102e-01 3.156254589557647705e-01 2.470939308404922485e-01 3.045299947261810303e-01 3.218972682952880859e-01 2.517474889755249023e-01 5.020764470100402832e-02
1.222938820719718933e-01 3.888356089591979980e-01 9.656953066587448120e-02 7.395235896110534668e-01 -8.230203390121459961e-02 -4.612985849380493164e-01 -1.773347258567810059e-01 1.631336957216262817e-01
3.220764696598052979e-01 1.516572237014770508e-01 3.489254117012023926e-01 4.981680512428283691e-01 5.892137289047241211e-01 2.989948987960815430e-01 8.345293253660202026e-02 2.445637285709381104e-01
8.418866395950317383e-01 2.252987027168273926e-01 -2.012890875339508057e-01 2.555737793445587158e-01 -3.375214040279388428e-01 -1.039910092949867249e-01 -7.601757347583770752e-02 6.417647749185562134e-02
5.083965659141540527e-01 -3.201923966407775879e-01 1.209811419248580933e-01 5.557790398597717285e-01 -4.057875275611877441e-01 -1.101961955428123474e-01 -2.928795814514160156e-01 -2.299955785274505615e-01
2.929919362068176270e-01 1.423355787992477417e-01 4.070529043674468994e-01 1.897970139980316162e-01 4.393022060394287109e-01 -3.888374269008636475e-01 -1.177226975560188293e-01 5.780497789382934570e-01
-3.507737070322036743e-02 -5.949474126100540161e-02 4.518431723117828369e-01 6.401286721229553223e-01 -4.390439093112945557e-01 5.338635295629501343e-02 -5.073402449488639832e-02 4.279243946075439453e-01
1.579365581274032593e-01 1.298884898424148560e-01 3.485707640647888184e-01 5.158772468566894531e-01 -3.815208375453948975e-01 -3.030015714466571808e-02 1.793430596590042114e-01 6.260303854942321777e-01
5.419630408287048340e-01 3.364512324333190918e-01 1.095469146966934204e-01 1.151431873440742493e-01 -2.815906703472137451e-01 -2.290137261152267456e-01 -4.431553483009338379e-01 4.895825386047363281e-01
3.343338966369628906e-01 -2.663145363330841064e-01 7.118102908134460449e-02 8.482622504234313965e-01 -9.653859585523605347e-02 -7.585716247558593750e-02 -3.345420956611633301e-02 -2.765658795833587646e-01
2.102600634098052979e-01 4.759082794189453125e-01 4.665817320346832275e-01 5.740013122558593750e-01 1.307878270745277405e-02 3.326131999492645264e-01 2.380813211202621460e-01 1.209990829229354858e-01
3.868777453899383545e-01 -2.396859079599380493e-01 3.772606551647186279e-01 1.929574012756347656e-01 3.896019756793975830e-01 2.675912380218505859e-01 -5.586850047111511230e-01 2.789165973663330078e-01
4.871974587440490723e-01 2.539733946323394775e-01 2.525274157524108887e-01 4.375174641609191895e-02 8.747139573097229004e-02 2.870282530784606934e-01 -6.357372999191284180e-01 3.718244135379791260e-01
3.496420681476593018e-01 5.248973369598388672e-01 6.201446056365966797e-02 4.962477684020996094e-01 -6.280230730772018433e-02 -5.611656904220581055e-01 5.968483909964561462e-02 1.723719388246536255e-01
4.368622899055480957e-01 3.935182988643646240e-01 1.983328908681869507e-01 4.166959226131439209e-01 -1.052003875374794006e-01 -6.281745433807373047e-01 1.853233724832534790e-01 -3.617192804813385010e-02
2.164687812328338623e-01 4.843628406524658203e-02 -4.509646072983741760e-02 8.451415300369262695e-01 -4.168435633182525635e-01 -1.756350845098495483e-01 -6.184736639261245728e-02 1.614494174718856812e-01
1.864031404256820679e-01 -3.144647479057312012e-01 6.749241948127746582e-01 3.174524605274200439e-01 -1.577598005533218384e-01 -1.455808896571397781e-02 4.298808574676513672e-01 3.164954185485839844e-01
2.588576078414916992e-01 1.383550018072128296e-01 3.875212669372558594e-01 2.885644733905792236e-01 -3.813115358352661133e-01 -1.219998076558113098e-01 -7.095505595207214355e-01 1.290883719921112061e-01
2.789343893527984619e-01 1.413704901933670044e-01 1.263346076011657715e-01 7.433071136474609375e-01 9.329097345471382141e-03 -4.965228438377380371e-01 -1.445958167314529419e-01 -2.573212981224060059e-01
1.958380639553070068e-01 1.853618770837783813e-01 5.588282346725463867e-01 4.407827556133270264e-01 9.322245419025421143e-02 -8.030318468809127808e-02 -5.923711657524108887e-01 2.338103204965591431e-01
5.302459001541137695e-01 3.360803425312042236e-01 6.998956799507141113e-01 -2.200906164944171906e-02 -6.511426530778408051e-03 -6.718620657920837402e-02 1.329314857721328735e-01 -3.054895102977752686e-01
8.362086415290832520e-01 8.223332464694976807e-02 2.764399051666259766e-01 -1.049618422985076904e-01 3.910928368568420410e-01 2.206430882215499878e-01 6.795256864279508591e-03 6.981185078620910645e-02
3.308202624320983887e-01 6.297496557235717773e-01 5.394973754882812500e-01 2.142181992530822754e-01 -6.552565097808837891e-02 2.610741257667541504e-01 4.002445563673973083e-02 2.880474925041198730e-01
2.199737578630447388e-01 2.831471860408782959e-01 6.845215559005737305e-01 2.437988966703414917e-01 1.313024163246154785e-01 -4.704470336437225342e-01 2.053329721093177795e-02 -3.231859803199768066e-01
5.792814493179321289e-01 8.268329501152038574e-02 9.635200724005699158e-03 4.388563930988311768e-01 -5.485773682594299316e-01 2.567558884620666504e-01 -3.113438785076141357e-01 3.336209058761596680e-02
6.017250418663024902e-01 -1.229970678687095642e-01 1.609948873519897461e-01 2.544203996658325195e-01 4.622436165809631348e-01 4.206152856349945068e-01 -9.038298577070236206e-02 3.652319014072418213e-01
6.048726290464401245e-02 1.705160439014434814e-01 7.023158669471740723e-01 4.540171921253204346e-01 -1.225791499018669128e-01 3.639488816261291504e-01 -3.445435762405395508e-01 -4.112793505191802979e-02
1.954092234373092651e-01 2.509400248527526855e-02 8.726011514663696289e-01 1.775968074798583984e-01 2.223509848117828369e-01 -2.290887385606765747e-01 2.298502922058105469e-01 1.160137802362442017e-01
2.600096762180328369e-01 -5.213225483894348145e-01 3.326475918292999268e-01 4.164541661739349365e-01 2.288046628236770630e-01 1.987299174070358276e-01 -3.720150291919708252e-01 3.824774324893951416e-01
6.441631317138671875e-01 -2.697707414627075195e-01 1.225163787603378296e-01 2.820606231689453125e-01 -2.183500975370407104e-01 -4.381773173809051514e-01 -3.003287315368652344e-01 -2.963707149028778076e-01
4.726992845535278320e-01 2.169005423784255981e-01 7.481821775436401367e-01 -1.004026606678962708e-01 -2.473662346601486206e-01 -2.723640799522399902e-01 -1.632081344723701477e-02 -1.549637764692306519e-01
8.176382780075073242e-01 2.820714935660362244e-02 1.712221652269363403e-02 -1.012771297246217728e-02 3.533693253993988037e-01 3.996006846427917480e-01 -1.701030284166336060e-01 1.295785903930664062e-01
1.703684180974960327e-01 2.920510768890380859e-01 6.591135859489440918e-01 5.024439692497253418e-01 -2.567170858383178711e-01 1.676946133375167847e-01 3.171229064464569092e-01 -6.486950069665908813e-02
5.455808043479919434e-01 2.952477931976318359e-01 -3.700878843665122986e-02 4.096941053867340088e-01 5.616208314895629883e-01 -2.811529338359832764e-01 1.961306184530258179e-01 1.141019761562347412e-01
2.021836191415786743e-01 -3.264142274856567383e-01 4.523741900920867920e-01 4.182509779930114746e-01 -6.319762468338012695e-01 -6.123221293091773987e-02 1.049192324280738831e-01 2.425861507654190063e-01
6.914407610893249512e-01 7.904378324747085571e-02 3.902409076690673828e-01 -2.121994197368621826e-01 3.996256887912750244e-01 -5.420092120766639709e-02 -2.954831123352050781e-01 2.615272104740142822e-01
3.928245306015014648e-01 -1.923349313437938690e-02 1.285031735897064209e-01 2.368453443050384521e-01 -4.366042017936706543e-01 -2.406871169805526733e-01 -6.757566332817077637e-01 2.598262131214141846e-01
1.173033043742179871e-01 -4.811569675803184509e-02 7.072121500968933105e-01 2.718623280525207520e-01 2.557999491691589355e-01 3.309218585491180420e-02 -5.849347710609436035e-01 3.448670357465744019e-02
5.450272560119628906e-01 -4.619336873292922974e-02 1.798828840255737305e-01 -1.253786385059356689e-01 -6.000953912734985352e-02 -3.737138807773590088e-01 -6.978436112403869629e-01 1.499502658843994141e-01
3.393397331237792969e-01 -1.908142268657684326e-01 -1.488129142671823502e-02 7.317624688148498535e-01 -2.167907804250717163e-01 -3.424981534481048584e-01 -3.773317635059356689e-01 -7.783524692058563232e-02
5.304279923439025879e-01 5.322841405868530273e-01 2.179502695798873901e-01 -1.879494078457355499e-02 1.797793954610824585e-01 -2.394448369741439819e-01 -1.892215013504028320e-01 5.118641853332519531e-01
2.256775051355361938e-01 4.704463779926300049e-01 5.098704099655151367e-01 5.699962377548217773e-01 -1.814084500074386597e-01 1.762688905000686646e-01 2.808964252471923828e-01 1.994885271415114403e-03
1.361385826021432877e-02 -6.097811460494995117e-02 5.891398787498474121e-01 5.154297947883605957e-01 2.229199260473251343e-01 9.505022317171096802e-02 -2.666573226451873779e-01 5.034962892532348633e-01
1.175431441515684128e-02 5.662336573004722595e-02 7.704139351844787598e-01 5.309657454490661621e-01 -1.528563499450683594e-01 -2.196987718343734741e-01 1.986314356327056885e-02 -2.217344194650650024e-01
3.372146487236022949e-01 2.950435280799865723e-01 3.356143832206726074e-01 1.789498329162597656e-01 -4.299867749214172363e-01 -1.802000999450683594e-01 2.183707058429718018e-02 6.608615517616271973e-01
6.228062510490417480e-01 -5.871625542640686035e-01 2.298723459243774414e-01 1.954874992370605469e-01 3.181904256343841553e-01 4.831537231802940369e-02 1.078446060419082642e-01 2.471558898687362671e-01
3.604572117328643799e-01 5.222127437591552734e-01 2.299721390008926392e-01 5.964081883430480957e-01 5.787066370248794556e-02 2.561582922935485840e-01 3.391172885894775391e-01 6.933927536010742188e-02
6.889169216156005859e-01 -2.009981274604797363e-01 2.168847247958183289e-02 1.849017292261123657e-01 -5.558120608329772949e-01 -2.777803838253021240e-01 -1.055219247937202454e-01 2.304569184780120850e-01
2.430486679077148438e-01 3.019153773784637451e-01 -1.146606281399726868e-01 8.651247024536132812e-01 5.266512930393218994e-02 -2.465854287147521973e-01 -1.348485797643661499e-01 -8.015344291925430298e-02
6.549898386001586914e-01 6.955268979072570801e-02 3.366166492924094200e-03 4.139071106910705566e-01 -5.955936908721923828e-01 9.574765712022781372e-02 -1.362897306680679321e-01 1.111126914620399475e-01
3.853161036968231201e-01 2.058733850717544556e-01 7.565283179283142090e-01 -6.082332134246826172e-02 -2.143970876932144165e-01 -6.069740653038024902e-02 -2.878644764423370361e-01 -3.171703219413757324e-01
1.614016294479370117e-01 -2.275761812925338745e-01 5.320235490798950195e-01 4.097161889076232910e-01 -6.087105870246887207e-01 3.278679028153419495e-02 1.033559069037437439e-01 2.982553541660308838e-01
8.354359120130538940e-02 -7.751436531543731689e-02 6.452223658561706543e-01 3.556234836578369141e-01 -4.984345138072967529e-01 4.245438147336244583e-03 -4.032845795154571533e-01 1.820403784513473511e-01
6.852313876152038574e-01 -7.771997153759002686e-02 -3.225367516279220581e-02 3.750948309898376465e-01 -5.374148488044738770e-01 -2.105015814304351807e-01 -2.205380201339721680e-01 -3.030823916196823120e-02
2.901461422443389893e-01 3.489650785923004150e-01 3.692112565040588379e-01 3.521601557731628418e-01 4.593837559223175049e-01 -8.772420187597163022e-06 -1.104687377810478210e-01 5.571966171264648438e-01
7.137049436569213867e-01 -1.085517182946205139e-01 -4.766870290040969849e-02 2.993667423725128174e-01 6.088709831237792969e-01 -3.286566585302352905e-02 9.801874868571758270e-03 1.226740777492523193e-01
4.406151771545410156e-01 5.866697430610656738e-02 -1.072842627763748169e-01 7.288727760314941406e-01 -4.033111035823822021e-01 -2.506613135337829590e-01 -1.736679822206497192e-01 -6.324371695518493652e-02
5.303372442722320557e-02 -3.097442090511322021e-01 6.573863029479980469e-01 4.287262558937072754e-01 1.691249161958694458e-01 5.948835238814353943e-02 -9.672112017869949341e-02 4.937469661235809326e-01
4.439783096313476562e-01 8.589895069599151611e-02 6.945521831512451172e-01 -1.308745294809341431e-01 -2.471842318773269653e-01 -3.909415304660797119e-01 -2.548189163208007812e-01 -1.307889968156814575e-01
4.654221236705780029e-01 8.154159039258956909e-02 2.521040737628936768e-01 9.464141726493835449e-02 3.005933761596679688e-01 -1.120257452130317688e-01 -2.523805201053619385e-01 7.332240939140319824e-01
5.960127115249633789e-01 2.395967394113540649e-01 4.410893619060516357e-01 -2.041521221399307251e-01 -3.412049636244773865e-02 -1.068454831838607788e-01 -5.600486397743225098e-01 1.577640622854232788e-01
1.982608437538146973e-01 2.615954875946044922e-01 4.375908672809600830e-01 3.355519771575927734e-01 -3.582265377044677734e-01 -7.375094294548034668e-02 2.057498842477798462e-01 6.419356465339660645e-01
8.387848734855651855e-01 8.642637729644775391e-02 2.986222505569458008e-01 -8.318474888801574707e-02 3.356113433837890625e-01 2.093485146760940552e-01 1.647222787141799927e-01 -9.633452445268630981e-02
1.653277873992919922e-01 1.255127191543579102e-01 5.707192420959472656e-01 3.078864514827728271e-01 2.647060453891754150e-01 1.044205352663993835e-01 -5.253207683563232422e-01 4.236319661140441895e-01
8.912652730941772461e-02 2.343242056667804718e-02 8.133683800697326660e-01 2.431555390357971191e-01 1.421976089477539062e-01 -3.634085357189178467e-01 5.516714975237846375e-02 3.398315012454986572e-01
7.627108097076416016e-01 1.766415685415267944e-01 2.597950771450996399e-02 1.420310437679290771e-01 -3.721627891063690186e-01 3.609791994094848633e-01 -2.991213500499725342e-01 -8.909226208925247192e-02
5.951472520828247070e-01 3.133678138256072998e-01 1.322598755359649658e-01 -2.713460102677345276e-02 1.705579757690429688e-01 -4.928814712911844254e-03 -6.282188296318054199e-01 3.249588906764984131e-01
-1.413791533559560776e-02 2.169194072484970093e-01 7.580445408821105957e-01 4.190369546413421631e-01 3.935271874070167542e-02 9.666293114423751831e-02 -4.110666811466217041e-01 -1.505143344402313232e-01
4.506014287471771240e-01 1.887322366237640381e-01 6.690210103988647461e-01 -1.134629398584365845e-01 -4.263351261615753174e-01 -3.260590136051177979e-01 -1.128033399581909180e-01 8.648077957332134247e-03
3.053844571113586426e-01 3.613464236259460449e-01 4.755144119262695312e-01 5.151634812355041504e-01 -1.503879725933074951e-01 3.794333636760711670e-01 3.337742090225219727e-01 -8.167219907045364380e-02
3.878428339958190918e-01 -8.078575134277343750e-02 3.570157289505004883e-01 3.260012269020080566e-01 4.394453167915344238e-01 4.960831105709075928e-01 -3.844669163227081299e-01 -1.492955237627029419e-01
2.542759776115417480e-01 -2.012110650539398193e-01 5.496033430099487305e-01 2.802031040191650391e-01 -6.837509870529174805e-01 -5.364573001861572266e-02 5.404882133007049561e-02 2.023995965719223022e-01
6.108913421630859375e-01 -6.192687749862670898e-01 3.644243180751800537e-01 8.545830100774765015e-02 2.085987925529479980e-01 -3.931079804897308350e-02 7.162915915250778198e-02 2.302609384059906006e-01
6.534552574157714844e-01 -1.407284587621688843e-01 3.440412282943725586e-01 1.065833494067192078e-01 5.175936222076416016e-01 3.645270466804504395e-01 -8.103932440280914307e-02 1.269525587558746338e-01
3.705012798309326172e-01 3.527426123619079590e-01 1.748935580253601074e-01 4.244951158761978149e-02 3.027790486812591553e-01 -1.976878643035888672e-01 -7.021766304969787598e-01 2.865383923053741455e-01
4.585479795932769775e-01 4.713397473096847534e-02 -2.562820315361022949e-01 7.979452013969421387e-01 -1.444272845983505249e-01 -2.291228473186492920e-01 1.082967743277549744e-01 5.507468245923519135e-03
7.066485881805419922e-01 2.140162140130996704e-02 2.954353764653205872e-02 1.120822429656982422e-01 5.129714012145996094e-01 3.127339482307434082e-01 -6.700419634580612183e-02 3.483144640922546387e-01
8.025679588317871094e-01 1.505706161260604858e-01 -7.540159672498703003e-02 1.583065688610076904e-01 -3.464076817035675049e-01 2.965342104434967041e-01 -1.764884591102600098e-01 2.517695724964141846e-01
6.873342990875244141e-01 -5.211211740970611572e-02 4.975428581237792969e-01 -1.724715530872344971e-01 1.964659690856933594e-01 4.437313377857208252e-01 -6.744000315666198730e-02 -8.669595420360565186e-02
6.597109138965606689e-02 4.189448431134223938e-03 4.376291334629058838e-01 4.951617419719696045e-01 -2.046210169792175293e-01 2.666142582893371582e-02 -6.310017704963684082e-01 3.437763154506683350e-01
4.584397375583648682e-01 -2.481409162282943726e-01 5.135430693626403809e-01 1.922893971204757690e-01 2.308203428983688354e-01 5.740316510200500488e-01 3.095648437738418579e-02 2.093056589365005493e-01
1.226055771112442017e-01 3.283957540988922119e-01 4.421393871307373047e-01 6.904946565628051758e-01 -3.539577126502990723e-02 3.956385552883148193e-01 2.125408649444580078e-01 -4.355994611978530884e-02
8.731042742729187012e-01 1.110415458679199219e-01 -3.180646151304244995e-02 7.509577274322509766e-02 -2.972364127635955811e-01 3.457395434379577637e-01 -9.885221719741821289e-02 3.241282701492309570e-02
4.430121481418609619e-01 2.668271958827972412e-01 3.091570138931274414e-01 4.608986675739288330e-01 2.448381483554840088e-01 5.656486749649047852e-01 -2.791900746524333954e-02 -2.094141691923141479e-01
5.599471330642700195e-01 -5.607981085777282715e-01 3.727397024631500244e-01 2.200201451778411865e-01 7.355831563472747803e-02 6.241766735911369324e-02 3.640855848789215088e-01 2.067747265100479126e-01
6.922746300697326660e-01 1.025193035602569580e-01 -1.468837708234786987e-01 2.046616971492767334e-01 -4.281817376613616943e-01 -3.851156532764434814e-01 -4.659189283847808838e-02 3.360950648784637451e-01
3.692875504493713379e-01 5.138482451438903809e-01 4.435022771358489990e-01 3.091480135917663574e-01 3.977246284484863281e-01 2.718015015125274658e-01 -2.923213760368525982e-04 2.743338346481323242e-01
7.596290707588195801e-01 5.412701889872550964e-02 3.573363879695534706e-03 1.683006286621093750e-01 -5.083481073379516602e-01 -2.183149456977844238e-01 1.717932671308517456e-01 2.368621230125427246e-01
4.331957995891571045e-01 -1.247771531343460083e-01 1.916942894458770752e-01 1.229230612516403198e-01 -3.286851048469543457e-01 -3.330703675746917725e-01 -6.139288544654846191e-01 3.860531449317932129e-01
5.728423595428466797e-01 -5.727651715278625488e-01 2.929517030715942383e-01 1.845841407775878906e-01 1.211943104863166809e-01 -1.783785969018936157e-01 3.337469995021820068e-01 2.569156289100646973e-01
1.139994859695434570e-01 1.613098978996276855e-01 2.100241035223007202e-01 6.491600871086120605e-01 -3.432225883007049561e-01 -1.483142524957656860e-01 3.879027068614959717e-01 4.529868066310882568e-01
3.313752114772796631e-01 -3.822553157806396484e-01 1.846757233142852783e-01 5.370184183120727539e-01 6.108966469764709473e-01 -2.154578119516372681e-01 -2.032131142914295197e-02 3.934183344244956970e-02
1.720740497112274170e-01 -1.134345233440399170e-01 5.151664614677429199e-01 4.410620927810668945e-01 4.730177223682403564e-01 -7.215804606676101685e-02 -1.012996882200241089e-01 5.083076357841491699e-01
3.818263709545135498e-01 -3.182542026042938232e-01 3.555765151977539062e-01 4.508328437805175781e-01 6.238994598388671875e-01 9.701786562800407410e-03 -6.309458520263433456e-03 -1.839933097362518311e-01
4.644896388053894043e-01 4.111397862434387207e-01 2.588384747505187988e-01 4.152058362960815430e-01 9.625022858381271362e-02 5.979791879653930664e-01 5.528486147522926331e-02 -7.694602757692337036e-02
1.754183024168014526e-01 1.545421332120895386e-01 5.924390554428100586e-01 2.352739274501800537e-01 3.754568397998809814e-01 -2.855612635612487793e-01 -2.082914263010025024e-01 5.225980877876281738e-01
7.345569729804992676e-01 3.406621515750885010e-01 1.937982738018035889e-01 1.850592941045761108e-01 4.507931768894195557e-01 1.894063204526901245e-01 1.091191917657852173e-01 -1.468815356492996216e-01
5.889932513236999512e-01 3.338070809841156006e-01 -7.803275436162948608e-02 4.663542509078979492e-01 -4.835012853145599365e-01 -2.659243047237396240e-01 -2.147426828742027283e-02 1.146036013960838318e-01
5.985011458396911621e-01 3.270062059164047241e-02 1.803073883056640625e-01 -1.478380262851715088e-01 -8.460977673530578613e-02 -3.194530606269836426e-01 -6.644096374511718750e-01 1.889735907316207886e-01
7.021311670541763306e-02 -1.359667032957077026e-01 8.063579201698303223e-01 3.181900084018707275e-01 -3.348245322704315186e-01 -1.510903611779212952e-02 -5.694408714771270752e-02 3.309786319732666016e-01
5.502792596817016602e-01 5.084592103958129883e-01 2.096628546714782715e-01 3.912876546382904053e-01 2.157820388674736023e-02 4.343653023242950439e-01 1.931676119565963745e-01 -1.230649799108505249e-01
1.306143850088119507e-01 4.707357883453369141e-01 2.611030638217926025e-01 7.110558152198791504e-01 -6.492771953344345093e-02 2.891993820667266846e-01 1.160879135131835938e-01 2.936739325523376465e-01
6.764003634452819824e-01 3.920677602291107178e-01 1.437252759933471680e-01 2.710890769958496094e-01 1.681518256664276123e-01 4.772457480430603027e-01 1.865546405315399170e-01 -6.146499514579772949e-02
3.731397688388824463e-01 1.561204046010971069e-01 4.017751216888427734e-01 5.222516059875488281e-01 4.415421485900878906e-01 1.471871882677078247e-01 4.305570423603057861e-01 1.483460143208503723e-02
5.819573998451232910e-01 -3.874645531177520752e-01 1.996686160564422607e-01 4.533737897872924805e-01 -2.526531517505645752e-01 -1.925463229417800903e-01 -1.666621714830398560e-01 -3.702668249607086182e-01
5.106516480445861816e-01 -1.747636049985885620e-01 5.940707921981811523e-01 -2.707341685891151428e-03 9.813962876796722412e-02 5.792443156242370605e-01 -9.004666656255722046e-02 5.001484230160713196e-02
5.224677920341491699e-01 -1.843392848968505859e-01 -7.675163447856903076e-02 1.514621675014495850e-01 3.133307695388793945e-01 -1.953307837247848511e-01 -3.442084789276123047e-01 6.398478150367736816e-01
2.680622935295104980e-01 4.059157669544219971e-01 2.619201838970184326e-01 2.961264252662658691e-01 2.708917856216430664e-01 2.945904061198234558e-02 -4.023419022560119629e-01 6.090589165687561035e-01
4.272275865077972412e-01 2.088063657283782959e-01 2.628519535064697266e-01 1.367179006338119507e-01 -3.472095131874084473e-01 3.757750615477561951e-02 -5.892208218574523926e-01 4.657745659351348877e-01
5.822924375534057617e-01 4.156369268894195557e-01 2.347814887762069702e-01 -3.323141857981681824e-02 3.705953434109687805e-02 1.065288782119750977e-01 -6.033641099929809570e-01 2.349144369363784790e-01
3.416040241718292236e-01 3.295011818408966064e-01 -2.596493065357208252e-01 7.262344956398010254e-01 -2.622986584901809692e-02 -3.819065392017364502e-01 -9.716901183128356934e-02 1.546566486358642578e-01
3.685666322708129883e-01 2.145505547523498535e-01 2.867820858955383301e-01 1.539169400930404663e-01 1.292363107204437256e-01 3.832324445247650146e-01 -6.737124919891357422e-01 3.077901899814605713e-01
1.466249972581863403e-01 -1.143341585993766785e-01 3.099853992462158203e-01 4.195679724216461182e-01 -1.203319206833839417e-01 -5.810739994049072266e-01 -5.296857953071594238e-01 2.461842894554138184e-01
2.227290570735931396e-01 -1.264508068561553955e-02 5.289666056632995605e-01 4.864310920238494873e-01 1.911674439907073975e-01 6.141773462295532227e-01 1.231814995408058167e-01 6.984625756740570068e-02
6.188606619834899902e-01 2.112076282501220703e-01 4.427850544452667236e-01 -1.995920091867446899e-01 1.254445165395736694e-01 4.878600314259529114e-02 -4.451150000095367432e-01 3.467904031276702881e-01
4.700767695903778076e-01 1.141397431492805481e-01 5.996128916740417480e-01 1.989704072475433350e-01 -5.125335603952407837e-02 4.520519375801086426e-01 3.850608468055725098e-01 -1.078207865357398987e-01
4.840872883796691895e-01 -2.985882572829723358e-02 7.363371253013610840e-01 -1.062520667910575867e-01 2.613010704517364502e-01 -2.877709865570068359e-01 -1.948816329240798950e-01 -1.490530669689178467e-01
2.643507421016693115e-01 8.476080000400543213e-02 1.790696233510971069e-01 1.970321685075759888e-01 1.507871150970458984e-01 -4.467432498931884766e-01 -2.821515500545501709e-01 7.417014241218566895e-01
2.071769833564758301e-01 1.731782555580139160e-01 3.792866468429565430e-01 5.386216044425964355e-01 -5.248618125915527344e-01 -3.365855515003204346e-01 2.635800838470458984e-01 1.867389231920242310e-01
5.242210030555725098e-01 4.132327158004045486e-03 -2.110376358032226562e-01 6.485086679458618164e-01 -6.798524409532546997e-02 -2.121934443712234497e-01 -2.107292115688323975e-01 4.074555635452270508e-01
8.143492341041564941e-01 1.830426007509231567e-01 -6.148855760693550110e-02 2.705202698707580566e-01 -4.319883882999420166e-01 1.342945639044046402e-02 1.614328920841217041e-01 1.162478774785995483e-01
4.343705475330352783e-01 -3.144497275352478027e-01 2.971244752407073975e-01 4.278706908226013184e-01 3.236045539379119873e-01 5.242633223533630371e-01 2.282894849777221680e-01 9.694931656122207642e-02
6.103318333625793457e-01 5.035877823829650879e-01 2.409709841012954712e-01 1.902811229228973389e-01 1.323385983705520630e-01 4.622904062271118164e-01 -8.839524537324905396e-02 -2.014472782611846924e-01
3.908355832099914551e-01 4.435524642467498779e-01 -2.920213714241981506e-02 7.379688024520874023e-01 -1.132924780249595642e-01 -2.704785168170928955e-01 1.108220741152763367e-01 -8.235777169466018677e-02
4.387224018573760986e-01 4.683794379234313965e-01 3.224856853485107422e-01 7.685989886522293091e-02 -9.477683901786804199e-02 5.305437743663787842e-02 -6.774170994758605957e-01 8.687691390514373779e-02
2.076704204082489014e-01 3.176425993442535400e-01 4.120240509510040283e-01 6.816874742507934570e-01 -1.383168250322341919e-01 1.182583346962928772e-01 4.274105131626129150e-01 -7.561925798654556274e-02
2.089665681123733521e-01 6.373307108879089355e-01 4.201959669589996338e-01 4.894379079341888428e-01 -5.885611474514007568e-02 9.808929264545440674e-02 2.139620631933212280e-01 2.741590738296508789e-01
3.341628909111022949e-01 2.875961065292358398e-01 3.833945691585540771e-01 4.784252643585205078e-01 5.819507241249084473e-01 1.966233551502227783e-01 2.379833720624446869e-02 2.277008295059204102e-01
-6.375674903392791748e-02 2.399007976055145264e-01 2.739143669605255127e-01 6.729601025581359863e-01 3.254186809062957764e-01 -6.505778431892395020e-02 -2.777975201606750488e-01 4.724162817001342773e-01
1.439100801944732666e-01 4.193443953990936279e-01 3.368593156337738037e-01 7.154138684272766113e-01 2.357670664787292480e-02 9.406328946352005005e-02 3.882070481777191162e-01 1.343144327402114868e-01
3.550540208816528320e-01 -1.229407265782356262e-01 4.740582108497619629e-01 3.902077078819274902e-01 2.982079088687896729e-01 5.877414941787719727e-01 8.816901594400405884e-03 2.176772505044937134e-01
5.123338103294372559e-01 3.936077654361724854e-01 1.133272722363471985e-01 5.515011027455329895e-02 -2.250781506299972534e-01 -3.394208252429962158e-01 -2.956465482711791992e-01 5.598472952842712402e-01
2.710884213447570801e-01 -1.792106479406356812e-01 8.312869071960449219e-01 1.956803351640701294e-01 2.627196013927459717e-01 -1.598820090293884277e-01 -3.984723240137100220e-03 2.654548883438110352e-01
6.180043220520019531e-01 -4.317215681076049805e-01 4.301932156085968018e-01 2.265347242355346680e-01 4.048725068569183350e-01 -5.915130302309989929e-02 6.836798787117004395e-02 -1.523427218198776245e-01
8.241908252239227295e-02 1.354751288890838623e-01 4.939422607421875000e-01 5.581384897232055664e-01 -2.185219228267669678e-01 -3.202045559883117676e-01 -4.996579885482788086e-01 1.393384933471679688e-01
7.391861081123352051e-01 -1.605384796857833862e-01 8.312235027551651001e-02 1.495391875505447388e-01 -5.508416295051574707e-01 -1.137297227978706360e-01 -2.864998579025268555e-01 -1.081171911209821701e-02
3.874693512916564941e-01 -5.676362663507461548e-02 5.399196147918701172e-01 1.899593323469161987e-01 4.949578642845153809e-01 9.089496731758117676e-02 -5.035958290100097656e-01 -1.104241609573364258e-01
3.479010164737701416e-01 -1.151346936821937561e-01 1.137767657637596130e-01 7.564724087715148926e-01 -1.085889488458633423e-01 -3.953800201416015625e-01 -1.500990092754364014e-01 -2.997776865959167480e-01
4.731432795524597168e-01 5.283408761024475098e-01 4.909776747226715088e-01 -1.850549317896366119e-02 1.191043667495250702e-02 -1.275563705712556839e-02 -4.522998332977294922e-01 2.251891642808914185e-01
6.941370368003845215e-01 2.697342038154602051e-01 3.335576355457305908e-01 2.032837420701980591e-01 3.688821792602539062e-01 2.053617984056472778e-01 2.108717113733291626e-01 -2.647977769374847412e-01
3.213989734649658203e-01 3.701390027999877930e-01 5.870648026466369629e-01 4.352813065052032471e-01 5.814411677420139313e-03 1.895983368158340454e-01 4.352594316005706787e-01 1.236317399889230728e-02
6.279267072677612305e-01 1.997209340333938599e-02 2.262870818376541138e-01 2.457530498504638672e-01 6.290993094444274902e-01 1.841155886650085449e-01 1.700743138790130615e-01 1.874002367258071899e-01
5.072624087333679199e-01 3.689421713352203369e-01 6.934604048728942871e-01 2.349881269037723541e-02 -3.747558221220970154e-02 -3.616797178983688354e-02 1.015802547335624695e-01 -3.348073065280914307e-01
1.027085483074188232e-01 -1.650611907243728638e-01 1.654264926910400391e-01 7.035678625106811523e-01 -1.094229053705930710e-02 2.237534970045089722e-01 -3.663326799869537354e-01 5.054178237915039062e-01
2.665614783763885498e-01 1.694678366184234619e-01 3.594201505184173584e-01 2.889852523803710938e-01 -2.754455208778381348e-01 1.811358146369457245e-02 -7.262349128723144531e-01 2.896805405616760254e-01
3.019100427627563477e-01 -1.891078054904937744e-01 7.537969946861267090e-01 1.304339021444320679e-01 3.487672805786132812e-01 -1.208598688244819641e-01 -1.508814692497253418e-01 3.589635789394378662e-01
1.373895704746246338e-01 -2.065941244363784790e-01 8.631835579872131348e-01 2.258028984069824219e-01 1.621435284614562988e-01 -2.036712318658828735e-01 -5.719097703695297241e-02 2.670707702636718750e-01
2.291168868541717529e-01 -1.537276953458786011e-01 8.775110244750976562e-01 2.005830854177474976e-01 3.183972537517547607e-01 6.203859671950340271e-02 8.230651170015335083e-02 4.017491638660430908e-02
5.857317708432674408e-03 3.485601395368576050e-02 5.735938549041748047e-01 4.236452877521514893e-01 1.548359394073486328e-01 5.681247264146804810e-02 -5.345082879066467285e-01 4.211466312408447266e-01
3.436435759067535400e-01 4.202354252338409424e-01 -6.537105888128280640e-02 7.647179365158081055e-01 3.944269567728042603e-02 -3.051298856735229492e-01 8.081380277872085571e-02 -1.226931586861610413e-01
6.459581255912780762e-01 8.888020366430282593e-02 -1.829790323972702026e-01 4.089452922344207764e-01 3.915162682533264160e-01 -2.672754228115081787e-01 3.837129175662994385e-01 4.651939123868942261e-02
2.163569778203964233e-01 3.644785583019256592e-01 -1.229297146201133728e-01 7.642892003059387207e-01 -2.633540704846382141e-02 -3.846483230590820312e-01 -2.237015366554260254e-01 1.496834903955459595e-01
2.475759387016296387e-01 2.282046228647232056e-01 6.036702990531921387e-01 3.546369373798370361e-01 -3.911006152629852295e-01 -4.758193790912628174e-01 -3.721939772367477417e-02 -1.252787411212921143e-01
1.151714920997619629e-01 -1.043774187564849854e-02 5.942413806915283203e-01 3.933639526367187500e-01 3.900006711483001709e-01 -2.255346179008483887e-01 -5.354985967278480530e-02 5.224313139915466309e-01
7.353812456130981445e-01 4.736698418855667114e-02 1.342945247888565063e-01 2.055583447217941284e-01 1.133884936571121216e-01 -4.387513548135757446e-02 -5.963616967201232910e-01 1.620253920555114746e-01
3.767260909080505371e-01 4.579729735851287842e-01 2.941889762878417969e-01 1.811241656541824341e-01 -2.917580008506774902e-01 -1.241206005215644836e-01 2.122513651847839355e-01 6.191976070404052734e-01
4.134414792060852051e-01 -9.774135053157806396e-02 4.409213662147521973e-01 3.873728215694427490e-01 5.414472818374633789e-01 3.730865716934204102e-01 9.018931537866592407e-02 1.858780235052108765e-01
4.004483520984649658e-01 -1.372681707143783569e-01 1.116893365979194641e-01 3.922731280326843262e-01 -6.091309189796447754e-01 -2.435053139925003052e-01 -2.834383547306060791e-01 3.791743814945220947e-01
5.959345102310180664e-01 3.300646543502807617e-01 2.547036111354827881e-01 2.925910949707031250e-01 1.388834565877914429e-01 -5.380487442016601562e-01 -1.534047275781631470e-01 2.304730713367462158e-01
5.501732230186462402e-01 4.366924464702606201e-01 3.981901705265045166e-01 1.094117015600204468e-01 3.566554188728332520e-01 2.130942642688751221e-01 -2.394064813852310181e-01 -3.258143663406372070e-01
4.894922077655792236e-01 1.847542673349380493e-01 4.888521730899810791e-01 3.246340453624725342e-01 4.416429698467254639e-01 3.425289690494537354e-01 1.901072114706039429e-01 1.827138960361480713e-01
4.309969246387481689e-01 -3.806272521615028381e-02 3.559987843036651611e-01 5.444546341896057129e-01 2.943707108497619629e-01 -2.838693559169769287e-01 4.694012999534606934e-01 -4.531252384185791016e-02
3.829377889633178711e-01 4.670269191265106201e-01 6.801881194114685059e-01 -4.224075749516487122e-02 -9.892460703849792480e-02 -2.088852077722549438e-01 -2.649683356285095215e-01 -2.172026038169860840e-01
6.370859146118164062e-01 1.570310592651367188e-01 3.107347488403320312e-01 -1.869261264801025391e-01 1.509483605623245239e-01 4.944136831909418106e-03 -5.843919515609741211e-01 2.713695764541625977e-01
2.968507111072540283e-01 4.911151528358459473e-01 5.718441605567932129e-01 2.484474629163742065e-01 -4.051527678966522217e-01 -3.360339999198913574e-01 6.508031487464904785e-02 2.550503797829151154e-02
4.572355151176452637e-01 5.876247882843017578e-01 1.944231241941452026e-01 5.201284885406494141e-01 2.315500751137733459e-02 2.020403444766998291e-01 3.026333451271057129e-01 -6.599581986665725708e-02
5.591328740119934082e-01 4.246211051940917969e-01 1.398370712995529175e-01 4.159094393253326416e-01 7.927858084440231323e-02 4.956811368465423584e-01 9.236644208431243896e-02 -2.324127852916717529e-01
2.418282628059387207e-01 8.434529299847781658e-04 5.260052084922790527e-01 4.307937324047088623e-01 4.569404423236846924e-01 2.510005831718444824e-01 -4.530901014804840088e-01 4.655305668711662292e-02
7.058677673339843750e-01 1.280517317354679108e-02 2.864779233932495117e-01 1.454896926879882812e-01 4.366224408149719238e-01 4.369842410087585449e-01 1.211386099457740784e-01 4.561771824955940247e-02
2.016329206526279449e-02 -7.069490104913711548e-02 8.626754879951477051e-01 3.188635110855102539e-01 2.154907025396823883e-02 -3.131615519523620605e-01 2.323278039693832397e-02 2.227968871593475342e-01
4.337773323059082031e-01 -2.787280082702636719e-01 4.039634466171264648e-01 1.334512978792190552e-01 4.776471555233001709e-01 -2.179792970418930054e-01 -3.048957288265228271e-01 4.295684993267059326e-01
6.646293997764587402e-01 3.139118254184722900e-01 2.083011418581008911e-01 2.779170870780944824e-01 2.649970650672912598e-01 4.301683306694030762e-01 1.342399790883064270e-02 -2.892256677150726318e-01
3.115809261798858643e-01 3.580448329448699951e-01 2.639103829860687256e-01 1.777937263250350952e-01 1.003951504826545715e-01 5.699841771274805069e-03 -7.708278894424438477e-01 2.630104422569274902e-01
2.636757679283618927e-02 2.226773649454116821e-01 5.142858624458312988e-01 6.006613373756408691e-01 1.954379677772521973e-01 2.523773908615112305e-01 -4.523674845695495605e-01 1.338238567113876343e-01
8.125786781311035156e-01 5.790174379944801331e-02 3.644914329051971436e-01 -1.101216897368431091e-01 2.620228528976440430e-01 -9.776867926120758057e-02 -1.019707694649696350e-01 -3.205773830413818359e-01
2.112772464752197266e-01 4.946923553943634033e-01 -2.586715854704380035e-03 6.589537262916564941e-01 -6.780838966369628906e-02 -4.461652636528015137e-01 -4.595556110143661499e-02 2.657846212387084961e-01
5.090211033821105957e-01 2.285127341747283936e-01 3.122361898422241211e-01 3.145552873611450195e-01 3.130177408456802368e-02 1.686265766620635986e-01 6.227629780769348145e-01 2.738511860370635986e-01
4.209477305412292480e-01 2.007597237825393677e-01 2.900657057762145996e-01 4.333044588565826416e-01 2.541565895080566406e-01 2.328835278749465942e-01 5.834680199623107910e-01 2.265882790088653564e-01
2.563759917393326759e-03 1.257224082946777344e-01 4.053239524364471436e-01 7.834098339080810547e-01 2.919276244938373566e-02 4.131095409393310547e-01 7.771086692810058594e-02 1.691691279411315918e-01
-2.572980150580406189e-02 -1.553202122449874878e-01 7.754849195480346680e-01 4.288946986198425293e-01 1.234596818685531616e-01 1.411982532590627670e-02 -3.121294677257537842e-01 2.775244116783142090e-01
6.497537493705749512e-01 1.073900014162063599e-01 3.976269960403442383e-01 5.071800947189331055e-02 4.418332576751708984e-01 4.234059751033782959e-01 -1.272213906049728394e-01 -1.222023293375968933e-01
1.397789567708969116e-01 4.299396574497222900e-01 6.283680200576782227e-01 3.495192527770996094e-01 1.837963610887527466e-01 -3.780305385589599609e-01 3.100356161594390869e-01 7.611563801765441895e-02
4.962503314018249512e-01 -8.742083609104156494e-02 5.244644284248352051e-01 3.084100037813186646e-02 4.882031977176666260e-01 -1.230250224471092224e-01 -2.942718565464019775e-01 3.605630695819854736e-01
1.156729608774185181e-01 -2.971566617488861084e-01 4.257344901561737061e-01 5.443557500839233398e-01 -5.511224865913391113e-01 -7.084409892559051514e-02 1.829526387155056000e-02 3.341480195522308350e-01
2.324210703372955322e-01 3.135959059000015259e-02 8.487953543663024902e-01 1.621134728193283081e-01 -3.713641762733459473e-01 3.146509081125259399e-02 2.427329123020172119e-01 2.102578245103359222e-02
4.406909048557281494e-01 -8.440929651260375977e-02 4.938576221466064453e-01 1.958420127630233765e-01 2.109432667493820190e-01 6.257819533348083496e-01 2.717424370348453522e-02 2.820968329906463623e-01
1.420355737209320068e-01 1.431021094322204590e-01 7.788599133491516113e-01 3.964084684848785400e-01 2.625731527805328369e-01 3.251997530460357666e-01 1.412685364484786987e-01 3.047709353268146515e-02
4.146593213081359863e-01 -1.799398809671401978e-01 3.571119904518127441e-01 2.947809398174285889e-01 -1.036777794361114502e-01 -6.224141120910644531e-01 -2.573200464248657227e-01 -3.418955504894256592e-01
6.480056643486022949e-01 2.886614799499511719e-01 -1.070053428411483765e-01 3.656933009624481201e-01 -4.372831881046295166e-01 2.321594655513763428e-01 -2.631122469902038574e-01 1.929733306169509888e-01
2.749501764774322510e-01 -4.988029599189758301e-01 5.340948104858398438e-01 3.097990751266479492e-01 2.949313223361968994e-01 6.691747158765792847e-02 -2.347405254840850830e-01 3.844474554061889648e-01
6.279472112655639648e-01 5.997187495231628418e-01 2.450252771377563477e-01 2.553509175777435303e-01 6.029207631945610046e-02 2.223894596099853516e-01 2.404039949178695679e-01 9.945740550756454468e-02
8.887614607810974121e-01 1.721064746379852295e-01 6.063881143927574158e-02 -6.089654564857482910e-02 -2.696168720722198486e-01 3.138257563114166260e-01 -3.520832583308219910e-02 2.602585591375827789e-02
3.542382121086120605e-01 -3.998808860778808594e-01 4.309722781181335449e-01 3.966151475906372070e-01 5.445765852928161621e-01 -1.606636345386505127e-01 -1.928623616695404053e-01 1.095331087708473206e-01
1.661379486322402954e-01 -6.265544891357421875e-02 4.150990247726440430e-01 6.260491609573364258e-01 1.240410581231117249e-01 6.107754111289978027e-01 1.083773002028465271e-01 6.363543868064880371e-02
4.652234613895416260e-01 5.690299272537231445e-01 2.714108526706695557e-01 2.504549175500869751e-02 -6.397815048694610596e-02 -2.887755334377288818e-01 -4.003711640834808350e-01 3.710785806179046631e-01
1.312490850687026978e-01 7.296767830848693848e-02 5.954336524009704590e-01 3.903662264347076416e-01 4.733068943023681641e-01 -4.250998422503471375e-02 -2.437129914760589600e-01 4.304644763469696045e-01
1.605810374021530151e-01 -2.589414417743682861e-01 3.868576586246490479e-01 4.592238664627075195e-01 -5.559692382812500000e-01 -1.671200096607208252e-01 6.621645390987396240e-02 4.529924094676971436e-01
1.766476333141326904e-01 2.630728185176849365e-01 2.751953005790710449e-01 4.134534895420074463e-01 3.800233602523803711e-01 -2.442034482955932617e-01 -1.798527538776397705e-01 6.453773975372314453e-01
1.945899128913879395e-01 2.717237770557403564e-01 1.557369083166122437e-01 6.858790516853332520e-01 -8.847246319055557251e-02 -5.502050518989562988e-01 -2.863466441631317139e-01 3.270558640360832214e-02
5.818407535552978516e-01 1.953515410423278809e-01 1.722480505704879761e-01 3.719733059406280518e-01 3.800067603588104248e-01 4.462308287620544434e-01 -6.733253598213195801e-02 -3.274213671684265137e-01
5.271744132041931152e-01 -1.346638649702072144e-01 4.221569001674652100e-01 2.907332181930541992e-01 4.200302064418792725e-01 4.952514171600341797e-01 -1.116220653057098389e-01 -8.397366106510162354e-02
3.133602738380432129e-01 4.461412429809570312e-01 2.276933193206787109e-01 6.027771234512329102e-01 -3.179373219609260559e-02 2.929275929927825928e-01 4.248856306076049805e-01 1.422443985939025879e-01
4.858838915824890137e-01 -9.993468225002288818e-02 3.245581984519958496e-01 2.971878349781036377e-01 2.812096774578094482e-01 6.399217844009399414e-01 6.918419152498245239e-02 2.586626410484313965e-01
3.298051953315734863e-01 2.126975804567337036e-01 5.923450589179992676e-01 2.151326239109039307e-01 3.012956976890563965e-01 1.020891517400741577e-01 1.974548697471618652e-01 5.555571913719177246e-01
6.107429862022399902e-01 -6.356310099363327026e-02 -1.893407702445983887e-01 4.233966171741485596e-01 -3.938060402870178223e-01 2.317828238010406494e-01 -3.531168103218078613e-01 2.726542651653289795e-01
5.272907018661499023e-01 -4.073198139667510986e-01 8.392953127622604370e-02 3.063997030258178711e-01 6.120710372924804688e-01 -1.589235216379165649e-01 -2.124864161014556885e-01 1.004601269960403442e-01
2.038063704967498779e-01 1.792783266864717007e-03 4.792107939720153809e-01 6.481947898864746094e-01 -7.385125011205673218e-02 5.440822243690490723e-01 8.431169390678405762e-02 8.519784547388553619e-03
6.950405836105346680e-01 5.131259933114051819e-02 1.418371647596359253e-01 2.093351781368255615e-01 4.173403680324554443e-01 -5.081387162208557129e-01 1.053519845008850098e-01 8.288380503654479980e-02
5.211287140846252441e-01 1.937822997570037842e-01 4.012094438076019287e-01 3.902607262134552002e-01 2.810303270816802979e-01 3.274053633213043213e-01 4.370351433753967285e-01 2.071067318320274353e-02
3.270830810070037842e-01 2.729662358760833740e-01 4.912256002426147461e-01 3.123550117015838623e-01 5.083297491073608398e-01 -7.062485814094543457e-02 -3.126529753208160400e-01 3.442366719245910645e-01
4.135110080242156982e-01 4.545522630214691162e-01 4.805058836936950684e-01 3.730934560298919678e-01 2.501098215579986572e-01 8.373253047466278076e-02 4.260060489177703857e-01 -3.548118099570274353e-02
3.800567090511322021e-01 9.804683923721313477e-02 -2.130595594644546509e-01 7.839391827583312988e-01 -3.330241441726684570e-01 -1.786062568426132202e-01 -1.820301264524459839e-01 1.002417951822280884e-01
6.756838560104370117e-01 -1.453407704830169678e-01 3.554547429084777832e-01 1.794332116842269897e-01 4.060659110546112061e-01 -3.363433778285980225e-01 2.651552855968475342e-01 -1.243356764316558838e-01
3.047124445438385010e-01 5.711108446121215820e-01 5.382763743400573730e-01 3.785096406936645508e-01 1.414305865764617920e-01 2.540202140808105469e-01 -2.627386152744293213e-02 -2.505050599575042725e-01
8.152025341987609863e-01 2.188657820224761963e-01 -8.420339971780776978e-02 1.732286065816879272e-01 -3.146964311599731445e-01 3.246144056320190430e-01 -1.272771805524826050e-01 1.727326065301895142e-01
4.430405795574188232e-01 1.923194229602813721e-01 7.979371547698974609e-01 -1.682309657335281372e-01 -7.179044932126998901e-02 -2.685281932353973389e-01 1.375980302691459656e-02 -1.557953655719757080e-01
8.311443328857421875e-01 -8.023848384618759155e-02 3.475810587406158447e-02 7.684879750013351440e-02 -3.347675502300262451e-01 -1.859719604253768921e-01 -3.258681893348693848e-01 -2.068861573934555054e-01
4.236981272697448730e-01 5.105724334716796875e-01 4.517989754676818848e-01 3.467405140399932861e-01 6.598006468266248703e-03 9.315773844718933105e-02 4.724177122116088867e-01 5.953154712915420532e-02
2.787550687789916992e-01 1.177269816398620605e-01 4.031987786293029785e-01 5.323051214218139648e-01 -2.050584852695465088e-01 -6.312189698219299316e-01 2.710503758862614632e-03 -1.484060734510421753e-01
4.306738674640655518e-01 6.900388598442077637e-01 2.370873391628265381e-01 3.996098935604095459e-01 1.506016310304403305e-02 1.539500057697296143e-01 1.693617105484008789e-01 2.643051743507385254e-01
5.795527696609497070e-01 -2.588164508342742920e-01 2.251650840044021606e-01 3.986286818981170654e-01 5.329659581184387207e-01 1.623383313417434692e-01 2.369149029254913330e-01 -1.448911577463150024e-01
5.672935843467712402e-01 3.591830134391784668e-01 1.401741504669189453e-01 4.712000787258148193e-01 -2.765489816665649414e-01 -1.806255280971527100e-01 3.785876631736755371e-01 -2.346354275941848755e-01
4.277579486370086670e-01 4.810759127140045166e-01 4.681989252567291260e-01 3.663532137870788574e-01 -1.555133312940597534e-01 -4.183514509350061417e-03 4.511857628822326660e-01 -6.628671288490295410e-02
3.578922748565673828e-01 -1.496312916278839111e-01 5.287729501724243164e-01 3.124990165233612061e-01 5.379992723464965820e-01 2.471815198659896851e-01 -3.448699414730072021e-01 5.281888321042060852e-02
4.641956388950347900e-01 1.889273226261138916e-01 3.114040791988372803e-01 4.722924530506134033e-01 4.955688118934631348e-01 3.295117020606994629e-01 1.618918925523757935e-01 -2.200471162796020508e-01
4.731758236885070801e-01 3.690601140260696411e-02 2.956984341144561768e-01 -4.834148660302162170e-02 -1.097623184323310852e-01 -1.276887208223342896e-01 2.293963730335235596e-02 8.099937438964843750e-01
2.214621156454086304e-01 3.861222267150878906e-01 3.565101623535156250e-01 4.660073220729827881e-01 -2.790257036685943604e-01 1.170779839158058167e-01 1.124288979917764664e-02 6.049072146415710449e-01
-8.197708427906036377e-02 -7.786510139703750610e-02 6.244058609008789062e-01 6.033541560173034668e-01 -3.534581363201141357e-01 -2.009456455707550049e-01 -9.029034525156021118e-02 2.446095496416091919e-01
6.735389232635498047e-01 -4.037556946277618408e-01 1.134007722139358521e-01 1.176518201828002930e-01 3.809314370155334473e-01 1.347407698631286621e-01 1.562422420829534531e-02 4.394509494304656982e-01
3.282610774040222168e-01 3.245566487312316895e-01 -1.210529655218124390e-01 8.025143146514892578e-01 -9.687272459268569946e-02 -2.927973270416259766e-01 1.552729457616806030e-01 9.487015008926391602e-02
2.378588020801544189e-01 -2.809436917304992676e-01 7.195925116539001465e-01 3.094157874584197998e-01 7.280993461608886719e-02 1.858980059623718262e-01 -4.593289792537689209e-01 9.998232126235961914e-03
6.265017390251159668e-01 1.276925057172775269e-01 9.372366964817047119e-02 3.986717760562896729e-01 3.557580113410949707e-01 5.166514515876770020e-01 -3.963522985577583313e-02 -1.685337126255035400e-01
4.253299832344055176e-01 5.085784792900085449e-01 2.881515920162200928e-01 1.033412739634513855e-01 -1.749645471572875977e-01 -4.211597517132759094e-02 -4.878342151641845703e-01 4.431287646293640137e-01
4.940161108970642090e-01 1.664270609617233276e-01 3.530072867870330811e-01 4.141030907630920410e-01 -7.433279883116483688e-03 -3.733231127262115479e-01 5.304660797119140625e-01 -1.064662188291549683e-01
4.583593830466270447e-02 -2.167249172925949097e-01 4.770406186580657959e-01 5.574086308479309082e-01 -4.672227203845977783e-01 6.591115891933441162e-02 -2.434300333261489868e-01 3.616042137145996094e-01
2.697519063949584961e-01 3.759631514549255371e-01 3.034432232379913330e-01 3.576731979846954346e-01 4.972053468227386475e-01 -9.130160510540008545e-02 -1.706492751836776733e-01 5.302900671958923340e-01
4.389199316501617432e-01 5.288317203521728516e-01 5.285880565643310547e-01 5.817619711160659790e-02 -3.465842604637145996e-01 -3.199897706508636475e-01 1.493812054395675659e-01 8.231222629547119141e-03
8.086146712303161621e-01 4.076684638857841492e-02 -1.895301789045333862e-01 4.096797108650207520e-01 -2.910126447677612305e-01 8.313997089862823486e-02 2.056557983160018921e-01 8.262220025062561035e-02
4.499942362308502197e-01 1.672298312187194824e-01 9.196599572896957397e-02 4.874862432479858398e-01 -3.427153229713439941e-01 7.866737246513366699e-02 -5.669803023338317871e-01 2.798747718334197998e-01
3.094017505645751953e-01 -9.458883106708526611e-02 4.885808527469635010e-01 3.500272035598754883e-01 3.210991024971008301e-01 -1.062249094247817993e-01 1.959882378578186035e-01 6.174896359443664551e-01
1.242433041334152222e-01 -4.122706651687622070e-01 4.807875156402587891e-01 5.289035439491271973e-01 4.182863831520080566e-01 -3.501941859722137451e-01 4.825462400913238525e-02 6.142365187406539917e-02
2.156375795602798462e-01 4.600625336170196533e-01 1.584950238466262817e-01 7.456188201904296875e-01 -1.385851502418518066e-01 -2.871287167072296143e-01 -1.935991793870925903e-01 -1.471238583326339722e-01
4.940888583660125732e-01 -1.508778184652328491e-01 1.796417385339736938e-01 1.450543105602264404e-01 3.950710222125053406e-02 1.249070242047309875e-01 -7.805365920066833496e-01 2.310845702886581421e-01
1.965052485466003418e-01 3.485652208328247070e-01 7.667086720466613770e-01 4.536315798759460449e-01 5.719343200325965881e-02 -1.131777614355087280e-01 -1.516741216182708740e-01 -8.472836762666702271e-02
7.369081377983093262e-01 -8.428283035755157471e-02 2.123646885156631470e-01 2.164189703762531281e-03 3.596474528312683105e-01 4.299235343933105469e-01 -1.901847124099731445e-01 2.332561314105987549e-01
3.600724935531616211e-01 7.563430070877075195e-01 4.565714895725250244e-01 1.882690191268920898e-01 1.401910483837127686e-01 -1.486442331224679947e-02 -9.750480763614177704e-03 1.855285167694091797e-01
7.743058204650878906e-01 1.195076573640108109e-02 1.641412265598773956e-02 1.384893804788589478e-01 -4.601204693317413330e-01 2.070906013250350952e-01 -3.273638486862182617e-01 1.381833851337432861e-01
3.710599243640899658e-01 -2.284456342458724976e-01 4.638461768627166748e-01 4.270900785923004150e-01 3.282752335071563721e-01 -3.377395495772361755e-02 5.477874279022216797e-01 5.992954596877098083e-02
7.131699919700622559e-01 -1.893801987171173096e-01 1.128750443458557129e-01 3.269015252590179443e-01 -5.723605751991271973e-01 -7.032107561826705933e-02 5.796283856034278870e-02 4.109077155590057373e-03
3.824494183063507080e-01 -5.979602932929992676e-01 5.675321817398071289e-01 3.126841187477111816e-01 2.197402566671371460e-01 -1.620378792285919189e-01 -4.126993194222450256e-02 8.153516799211502075e-03
4.011204242706298828e-01 -2.928689718246459961e-01 4.529036581516265869e-01 4.005425572395324707e-01 3.335003852844238281e-01 4.333639144897460938e-01 -2.443397641181945801e-01 1.704273819923400879e-01
2.025431022047996521e-02 1.380350887775421143e-01 7.296696901321411133e-01 4.237833321094512939e-01 -2.106136083602905273e-02 1.908970624208450317e-01 -4.526728391647338867e-01 1.634866595268249512e-01
4.230136573314666748e-01 -2.946645021438598633e-01 1.427089869976043701e-01 2.602064609527587891e-01 1.709336489439010620e-01 -1.341093480587005615e-01 -6.776266694068908691e-01 3.738683164119720459e-01
2.688659131526947021e-01 5.392348170280456543e-01 4.313560128211975098e-01 5.627573132514953613e-01 -1.070011481642723083e-01 3.148265480995178223e-01 1.448238343000411987e-01 -5.132417753338813782e-02
5.320191383361816406e-01 -5.106588602066040039e-01 2.190333455801010132e-01 4.488580822944641113e-01 -2.334387302398681641e-01 -2.849596925079822540e-02 -1.957885473966598511e-01 -3.362961709499359131e-01
4.260357022285461426e-01 4.341395199298858643e-01 1.648963391780853271e-01 4.065011739730834961e-01 6.438158750534057617e-01 -1.135725155472755432e-02 -8.210974931716918945e-02 1.273288428783416748e-01
3.936682045459747314e-01 2.910491228103637695e-01 3.595869839191436768e-01 8.675993233919143677e-02 -2.115135192871093750e-01 -3.014312870800495148e-02 -6.169753670692443848e-01 4.440500438213348389e-01
5.541719794273376465e-01 1.879557371139526367e-01 6.206254363059997559e-01 3.340816870331764221e-02 3.411588370800018311e-01 3.868755400180816650e-01 1.178744900971651077e-02 7.122585922479629517e-02
3.272576332092285156e-01 4.381898939609527588e-01 5.230248570442199707e-01 4.782326817512512207e-01 -2.392225712537765503e-01 3.173188865184783936e-01 1.836386919021606445e-01 -8.359831571578979492e-02
6.779678463935852051e-01 3.204208910465240479e-01 -2.923471331596374512e-01 5.119222402572631836e-01 -2.739325463771820068e-01 -4.949236661195755005e-02 7.526053488254547119e-02 8.370418846607208252e-02
9.900146722793579102e-02 -1.444558352231979370e-01 5.904340147972106934e-01 4.254502058029174805e-01 1.295599192380905151e-01 -3.058061935007572174e-02 -5.585573315620422363e-01 3.316683769226074219e-01
2.979895174503326416e-01 5.406688451766967773e-01 3.862026929855346680e-01 5.090559720993041992e-01 -7.227929681539535522e-02 1.201228201389312744e-01 4.230391383171081543e-01 1.094219833612442017e-01
1.095125526189804077e-01 -1.234186068177223206e-01 5.251235961914062500e-01 2.911489903926849365e-01 1.062968000769615173e-01 -3.698045313358306885e-01 -1.438306421041488647e-01 6.659659743309020996e-01
2.720507383346557617e-01 1.862163543701171875e-01 2.807355821132659912e-01 3.459390699863433838e-01 -3.425715565681457520e-01 -1.800599843263626099e-01 2.483071386814117432e-01 6.938243508338928223e-01
2.815111577510833740e-01 4.201347827911376953e-01 5.199532508850097656e-01 2.997789680957794189e-01 -2.478921562433242798e-01 -1.017084494233131409e-01 3.632267117500305176e-01 4.246065020561218262e-01
6.871454715728759766e-01 9.750687517225742340e-03 5.942537449300289154e-03 1.750586628913879395e-01 4.738245606422424316e-01 1.573452800512313843e-01 3.040292533114552498e-03 4.977737665176391602e-01
3.057428300380706787e-01 2.706449925899505615e-01 3.350086510181427002e-01 7.368536591529846191e-01 2.047639042139053345e-01 3.218570649623870850e-01 1.802804321050643921e-01 8.209680207073688507e-03
1.806799620389938354e-01 -2.096027508378028870e-02 6.240147352218627930e-01 4.135179221630096436e-01 -4.522480815649032593e-02 6.341364383697509766e-01 -3.241961076855659485e-02 3.603667393326759338e-02
1.945371627807617188e-01 3.122341334819793701e-01 3.766583204269409180e-01 4.788876473903656006e-01 5.082632303237915039e-01 2.318373024463653564e-01 -2.405704557895660400e-01 3.514339923858642578e-01
5.555064082145690918e-01 1.937900185585021973e-01 -1.864833831787109375e-01 6.828830838203430176e-01 -2.709157168865203857e-01 -2.181480079889297485e-01 -1.371614485979080200e-01 -1.138223931193351746e-01
5.312613844871520996e-01 1.710672229528427124e-01 5.379121303558349609e-01 3.140741288661956787e-01 -1.148830261081457138e-02 1.847277581691741943e-01 5.062139034271240234e-01 -9.998182207345962524e-02
4.777173995971679688e-01 -2.471647113561630249e-01 6.091825366020202637e-01 2.672316133975982666e-02 -8.949438482522964478e-02 -4.672016799449920654e-01 -4.436679184436798096e-02 -3.326008319854736328e-01
-1.260534394532442093e-02 4.177708923816680908e-01 3.631398081779479980e-01 7.231589555740356445e-01 4.386636987328529358e-02 -2.904384732246398926e-01 -1.629923582077026367e-01 2.400707751512527466e-01
2.361757457256317139e-01 -3.169522285461425781e-01 7.431498765945434570e-01 3.492703735828399658e-01 3.687528669834136963e-01 -1.209705369547009468e-03 -9.414942562580108643e-02 1.570233851671218872e-01
3.969253301620483398e-01 -3.358538150787353516e-01 5.838010907173156738e-01 2.163634449243545532e-01 3.999171257019042969e-01 2.853699624538421631e-01 -2.823670208454132080e-01 -1.446190774440765381e-01
6.261530518531799316e-01 1.397678405046463013e-01 4.294432103633880615e-01 2.365170419216156006e-01 7.391516864299774170e-02 3.221491575241088867e-01 4.614554941654205322e-01 -1.607820242643356323e-01
7.194774150848388672e-01 -2.645148336887359619e-02 1.206092014908790588e-01 3.293743133544921875e-01 -3.916316628456115723e-01 -3.678339421749114990e-01 2.522058486938476562e-01 -7.958517223596572876e-02
7.090290188789367676e-01 2.256840616464614868e-01 -1.630551815032958984e-01 3.722639679908752441e-01 -4.212788641452789307e-01 1.789873540401458740e-01 -2.401648014783859253e-01 1.182605698704719543e-01
