# Supplementary material for: Where is your field going? A machine learning approach to study the relative motion of the domains of physics
Source: PLoS One. 2020 Jun 18;15(6):e0233997. doi: 10.1371/journal.pone.0233997 (PMC7302634; doi:10.1371/journal.pone.0233997)
Supplement: S27 Data — (ZIP) [file pone.0233997.s027.zip › 26/Pacs4Run_26_VS_500_embeddings1993-1997ED8.txt]

7.673460990190505981e-02 -3.711140453815460205e-01 7.027129083871841431e-02 -1.315346211194992065e-01 -6.300450563430786133e-01 1.503573730587959290e-02 -2.704409509897232056e-02 -6.604790687561035156e-01
1.255705207586288452e-01 3.711249232292175293e-01 -5.601949095726013184e-01 -2.194470763206481934e-01 -6.105750799179077148e-01 6.175741925835609436e-02 -2.496829926967620850e-01 -2.134611010551452637e-01
4.984467625617980957e-01 -2.857045084238052368e-02 6.441894173622131348e-02 -4.828968942165374756e-01 -4.369598925113677979e-01 -3.613356053829193115e-01 6.889747083187103271e-02 -4.326095581054687500e-01
1.393035650253295898e-01 4.759719073772430420e-01 -1.209696307778358459e-01 3.075775206089019775e-01 -3.994814157485961914e-01 -2.581486478447914124e-02 -2.818600237369537354e-01 -6.364832520484924316e-01
4.216223061084747314e-01 -3.672523424029350281e-02 -3.407002389430999756e-01 3.206562995910644531e-01 -2.098765522241592407e-01 -2.243616580963134766e-01 -4.355799555778503418e-01 -5.638020038604736328e-01
-2.286223471164703369e-01 1.966310292482376099e-01 1.973404884338378906e-01 -5.104070901870727539e-01 -7.071386575698852539e-01 -1.250572055578231812e-01 -2.669143080711364746e-01 -1.506048887968063354e-01
1.513889729976654053e-01 -1.737615466117858887e-02 -1.036937534809112549e-01 -2.362933456897735596e-01 -4.707700610160827637e-01 -4.929970800876617432e-01 9.703629463911056519e-02 -6.603832244873046875e-01
6.807512044906616211e-01 3.212891146540641785e-02 1.543493848294019699e-02 -2.720266282558441162e-01 -5.642274022102355957e-01 -3.355280458927154541e-01 -1.582406014204025269e-01 -7.305596023797988892e-02
1.821716129779815674e-01 -3.773005902767181396e-01 -4.976218640804290771e-01 -5.189434289932250977e-01 -5.085939168930053711e-01 1.902774162590503693e-02 -1.973668485879898071e-01 9.769532084465026855e-02
6.805093586444854736e-02 1.346267461776733398e-01 -4.745177626609802246e-01 -1.261726915836334229e-01 -4.918382167816162109e-01 -3.455632627010345459e-01 -5.872138738632202148e-01 -1.732597798109054565e-01
2.529691159725189209e-01 -1.196803227066993713e-01 3.604148626327514648e-01 -6.884584426879882812e-01 -4.169321358203887939e-01 2.032989561557769775e-01 -1.069759204983711243e-02 -3.202064335346221924e-01
3.283713459968566895e-01 2.491444945335388184e-01 -1.487209051847457886e-01 3.447122871875762939e-01 -3.234556615352630615e-01 4.885939657688140869e-01 -3.607079684734344482e-01 -4.644319415092468262e-01
4.885362684726715088e-01 -2.293703854084014893e-01 -1.008143126964569092e-01 -5.438014268875122070e-01 -3.362314105033874512e-01 -1.268664933741092682e-02 -5.346155762672424316e-01 -6.174026429653167725e-02
3.222776576876640320e-02 1.150287315249443054e-01 -3.269409537315368652e-01 1.858908981084823608e-01 -4.902798533439636230e-01 -5.624408721923828125e-01 -1.082569733262062073e-01 -5.252145528793334961e-01
4.797256290912628174e-01 -2.615154534578323364e-02 -1.330268383026123047e-01 -6.169750690460205078e-01 -3.435449600219726562e-01 -1.407550834119319916e-02 -4.364044070243835449e-01 -2.493089884519577026e-01
4.118379354476928711e-01 -1.769581437110900879e-01 1.131558865308761597e-01 -3.265695869922637939e-01 -4.786425828933715820e-01 -4.692309200763702393e-01 2.146466821432113647e-01 -4.292713105678558350e-01
3.586449325084686279e-01 -2.565669417381286621e-01 -6.423379182815551758e-01 -4.154210984706878662e-01 -3.462963700294494629e-01 2.735382318496704102e-01 -2.773358859121799469e-02 -1.576741486787796021e-01
2.894336879253387451e-01 -6.535574197769165039e-01 2.295567989349365234e-01 -1.033366173505783081e-01 -1.826898306608200073e-01 9.434948116540908813e-02 -4.111884236335754395e-01 -4.629934132099151611e-01
5.769988298416137695e-01 -4.028010666370391846e-01 1.877467483282089233e-01 2.501385807991027832e-01 -3.064988851547241211e-01 1.536873430013656616e-01 -1.883113980293273926e-01 -5.039671063423156738e-01
6.282474100589752197e-02 4.301846325397491455e-01 -4.024515151977539062e-01 8.145154267549514771e-02 -3.368317782878875732e-01 2.679584324359893799e-01 -1.488973796367645264e-01 -6.595185399055480957e-01
-5.975936725735664368e-02 3.176796138286590576e-01 -1.630340665578842163e-01 -3.441049158573150635e-01 -3.017844259738922119e-01 1.845268905162811279e-01 -6.375361084938049316e-01 -4.679145216941833496e-01
3.663820624351501465e-01 7.276779413223266602e-02 -5.684443712234497070e-01 -3.471575379371643066e-01 -4.582665264606475830e-01 -1.968426406383514404e-01 -3.528304994106292725e-01 -2.087514251470565796e-01
2.736344337463378906e-01 -1.231270059943199158e-01 -5.197521448135375977e-01 -2.910141050815582275e-01 -6.784958243370056152e-01 -7.126259058713912964e-02 2.980911731719970703e-01 -2.896657772362232208e-02
6.370682716369628906e-01 -1.499459892511367798e-01 -5.473715066909790039e-01 -2.631317973136901855e-01 -4.250874221324920654e-01 -5.776306986808776855e-02 -1.498510129749774933e-03 -1.369978785514831543e-01
6.971603631973266602e-01 -2.855768203735351562e-01 1.786449253559112549e-01 1.887963712215423584e-01 -2.614423036575317383e-01 -9.218397736549377441e-02 -1.698789745569229126e-01 -5.090641379356384277e-01
-6.813033670186996460e-02 -3.638562560081481934e-01 8.396970480680465698e-02 1.862528175115585327e-01 -8.462491631507873535e-01 6.454124301671981812e-02 -2.348232567310333252e-01 2.139643728733062744e-01
1.554768085479736328e-01 1.085679307579994202e-01 -4.213218092918395996e-01 -6.074571013450622559e-01 -4.058715403079986572e-01 3.472864925861358643e-01 -1.304071843624114990e-01 -3.393792808055877686e-01
1.671518571674823761e-02 3.241295367479324341e-02 -4.701970219612121582e-01 -4.547908306121826172e-01 -4.521152079105377197e-01 2.411204576492309570e-01 -5.465470552444458008e-01 -9.741130471229553223e-02
2.210707366466522217e-01 -4.632916748523712158e-01 1.248606219887733459e-01 2.966040968894958496e-01 -6.124050617218017578e-01 -7.144640386104583740e-02 3.461439609527587891e-01 -3.646427094936370850e-01
-1.777758002281188965e-01 2.470108717679977417e-01 -1.461103558540344238e-02 -5.376612544059753418e-01 -7.621681690216064453e-01 -7.891201972961425781e-02 -9.835828840732574463e-02 -1.458990722894668579e-01
6.716635227203369141e-01 -1.965252012014389038e-01 2.593860030174255371e-01 1.379630863666534424e-01 -3.218486905097961426e-01 -1.934801638126373291e-01 -6.537380069494247437e-02 -5.278600454330444336e-01
7.183560729026794434e-01 1.539342552423477173e-01 -2.432768791913986206e-01 -1.982119530439376831e-01 -4.910134673118591309e-01 9.974994510412216187e-02 -3.241395354270935059e-01 -7.540806382894515991e-02
3.053961694240570068e-01 3.215425312519073486e-01 -2.104221731424331665e-01 -4.289321005344390869e-01 -3.087048828601837158e-01 3.034771680831909180e-01 -5.147349238395690918e-01 -3.503343760967254639e-01
6.752242892980575562e-02 -6.386144757270812988e-01 -2.485585063695907593e-01 1.120765730738639832e-01 -5.456022620201110840e-01 4.911072552204132080e-02 -4.513990581035614014e-01 9.703160822391510010e-02
3.476685285568237305e-02 3.235799819231033325e-02 -5.883769989013671875e-01 -3.126334846019744873e-01 -3.139448165893554688e-01 -1.499686986207962036e-01 -5.499284267425537109e-01 -3.610316812992095947e-01
1.999759674072265625e-01 1.266155093908309937e-01 -4.602044522762298584e-01 -5.634378194808959961e-01 -4.344978034496307373e-01 3.870109021663665771e-01 -9.681100398302078247e-02 -2.584368586540222168e-01
4.718697667121887207e-01 2.081934809684753418e-01 -3.522801697254180908e-01 -3.066511154174804688e-01 -5.427662730216979980e-01 7.487772405147552490e-02 -4.611628055572509766e-01 -5.463562160730361938e-02
2.919241786003112793e-01 3.163847923278808594e-01 -1.503719538450241089e-01 -3.169570565223693848e-01 -7.527843713760375977e-01 -4.496608301997184753e-02 -3.453364968299865723e-01 6.036448106169700623e-02
5.490440726280212402e-01 -1.806928813457489014e-01 -8.662732690572738647e-02 -6.046598553657531738e-01 -3.456166684627532959e-01 -1.499633342027664185e-01 -2.448495030403137207e-01 -3.014827370643615723e-01
-1.274710893630981445e-01 -2.701720967888832092e-02 -6.290023028850555420e-02 -6.124746203422546387e-01 -6.026005744934082031e-01 3.289659917354583740e-01 -3.633131682872772217e-01 2.443501539528369904e-02
7.044644951820373535e-01 1.533611863851547241e-01 -2.153594344854354858e-01 1.449914425611495972e-01 -3.493926227092742920e-01 -3.397206664085388184e-01 -1.750520020723342896e-01 -3.803676366806030273e-01
3.777980804443359375e-01 2.050344198942184448e-01 -1.971825659275054932e-01 -4.207015931606292725e-01 -5.796313285827636719e-01 1.890916675329208374e-01 -4.765935838222503662e-01 -2.211878262460231781e-02
-1.108671724796295166e-01 3.278478980064392090e-01 -2.170351445674896240e-01 -4.391144514083862305e-01 -7.840707302093505859e-01 -7.280212640762329102e-02 -4.906868189573287964e-02 -1.335056275129318237e-01
1.324170529842376709e-01 6.816139072179794312e-02 -6.075087785720825195e-01 -1.727580428123474121e-01 -4.201852083206176758e-01 -2.557063698768615723e-01 -5.265473127365112305e-01 -2.443646639585494995e-01
-4.286408051848411560e-02 2.273075729608535767e-01 -2.047203779220581055e-01 -3.811800777912139893e-01 -3.055409789085388184e-01 3.093683719635009766e-01 -6.802166104316711426e-01 -3.279125392436981201e-01
4.549646973609924316e-01 2.305184602737426758e-01 -2.819834351539611816e-01 -4.174145460128784180e-01 -5.118101835250854492e-01 2.017382979393005371e-01 -4.143025875091552734e-01 -1.087391227483749390e-01
4.655632376670837402e-01 3.568292409181594849e-02 -4.878836572170257568e-01 -3.380860984325408936e-01 -4.462058246135711670e-01 -2.236572094261646271e-02 -4.638621211051940918e-01 -1.219709068536758423e-01
3.115567862987518311e-01 -7.613532990217208862e-02 -7.078785300254821777e-01 -2.223952412605285645e-01 -4.185012578964233398e-01 -1.764198988676071167e-01 1.378152668476104736e-01 -3.483155071735382080e-01
-1.700772321783006191e-03 1.722567677497863770e-01 -5.167555809020996094e-01 -2.703642845153808594e-01 -4.894689917564392090e-01 -2.932313680648803711e-01 -4.544119238853454590e-01 -3.132683932781219482e-01
1.443010717630386353e-01 -4.579406604170799255e-02 -1.011493336409330368e-02 -8.800712227821350098e-02 -3.648316860198974609e-01 -6.496295928955078125e-01 -2.568623237311840057e-02 -6.430023312568664551e-01
7.732027024030685425e-02 -5.937240719795227051e-01 4.502092488110065460e-03 2.875846922397613525e-01 -2.846170961856842041e-01 1.958266347646713257e-01 -1.380399465560913086e-01 -6.483656764030456543e-01
1.915085464715957642e-01 -5.496169924736022949e-01 1.119447052478790283e-01 1.081902161240577698e-01 -2.847883999347686768e-01 4.450938701629638672e-01 -6.834100931882858276e-02 -5.942436456680297852e-01
6.788253784179687500e-01 5.891690403223037720e-02 -4.089200794696807861e-01 -2.548556923866271973e-01 -4.206811487674713135e-01 5.428805202245712280e-02 -3.342881202697753906e-01 -1.090397983789443970e-01
1.078997924923896790e-01 3.148991465568542480e-01 -3.148052692413330078e-01 -2.393467873334884644e-01 -2.992589771747589111e-01 2.743212878704071045e-01 -6.417518258094787598e-01 -3.951624333858489990e-01
3.859816491603851318e-01 -5.197383761405944824e-01 2.861303687095642090e-01 7.174349576234817505e-02 -3.262985050678253174e-01 1.806404441595077515e-01 -4.838797450065612793e-01 -3.473198413848876953e-01
3.176043033599853516e-01 -5.397852659225463867e-01 1.332200616598129272e-01 2.036570459604263306e-01 -3.093802332878112793e-01 4.529674053192138672e-01 -1.365735977888107300e-01 -4.785265624523162842e-01
-1.432063430547714233e-02 -7.026011347770690918e-01 -7.859165221452713013e-02 -1.347946673631668091e-01 -5.298047065734863281e-01 -2.230298519134521484e-01 -3.839699625968933105e-01 6.270673125982284546e-02
-1.051917895674705505e-01 -4.857034683227539062e-01 4.972840547561645508e-01 1.630738191306591034e-02 -3.887461721897125244e-01 8.248666673898696899e-02 -2.923325002193450928e-01 -5.119408965110778809e-01
4.949988126754760742e-01 -2.535740137100219727e-01 8.133899420499801636e-02 -3.947930932044982910e-01 -2.770774662494659424e-01 -4.532530903816223145e-01 -2.876868471503257751e-02 -4.951371252536773682e-01
-8.887512981891632080e-02 3.813321590423583984e-01 1.937584131956100464e-01 2.443649321794509888e-01 -7.972850799560546875e-01 1.931481659412384033e-01 -2.524824440479278564e-01 -1.127533912658691406e-01
-1.301609873771667480e-01 -4.024183452129364014e-01 6.116465851664543152e-02 2.199380844831466675e-01 -5.495215058326721191e-01 -3.147071301937103271e-01 -5.739199519157409668e-01 -1.964821368455886841e-01
2.421859838068485260e-02 -1.639354508370161057e-03 5.719096213579177856e-02 -7.707755565643310547e-01 -4.917032122611999512e-01 2.440194189548492432e-01 -1.333668529987335205e-01 -2.879944741725921631e-01
2.637929618358612061e-01 1.132921129465103149e-01 -1.047460734844207764e-01 -6.453980207443237305e-01 -4.489532113075256348e-01 -1.397332698106765747e-01 -4.278752803802490234e-01 -2.930977344512939453e-01
-7.698110491037368774e-02 4.806621968746185303e-01 1.978725343942642212e-01 -2.780781090259552002e-01 -7.451896667480468750e-01 -1.191409900784492493e-01 -1.250333338975906372e-01 -2.478329837322235107e-01
5.105351805686950684e-01 -1.406053453683853149e-01 2.018373757600784302e-01 -3.828352689743041992e-02 -5.610097646713256836e-01 -5.362693667411804199e-01 -1.831208169460296631e-01 -2.037892639636993408e-01
2.973604202270507812e-01 1.655791252851486206e-01 -8.794734627008438110e-02 -4.905318915843963623e-01 -6.580441594123840332e-01 2.629639208316802979e-01 -3.533644974231719971e-01 9.362413734197616577e-02
1.756348311901092529e-01 7.522352784872055054e-02 1.148653775453567505e-01 -6.247692704200744629e-01 -7.153648138046264648e-01 1.484930813312530518e-01 1.357676088809967041e-01 -8.793892711400985718e-02
1.281862705945968628e-01 2.068477123975753784e-01 1.742775365710258484e-02 -6.319025158882141113e-01 -6.783487796783447266e-01 2.557868659496307373e-01 6.158514320850372314e-02 -1.086331456899642944e-01
-1.269236803054809570e-01 1.563105285167694092e-01 2.065216302871704102e-01 -2.137302458286285400e-01 -6.987470388412475586e-01 -4.471520483493804932e-01 1.003953907638788223e-02 -4.275892376899719238e-01
2.898423075675964355e-01 -3.224799633026123047e-01 3.046955764293670654e-01 1.235366463661193848e-01 -2.845970094203948975e-01 2.372884005308151245e-01 -5.744994282722473145e-01 -4.863604605197906494e-01
-2.537966966629028320e-01 -1.747007481753826141e-02 3.176724910736083984e-02 -2.057602703571319580e-01 -3.554825186729431152e-01 -6.746421754360198975e-02 2.430281490087509155e-01 -8.378266692161560059e-01
2.325000986456871033e-02 3.587585389614105225e-01 -4.225134253501892090e-01 -2.353662699460983276e-01 -3.453850746154785156e-01 3.563912212848663330e-01 -4.292076528072357178e-01 -4.542159140110015869e-01
3.151384294033050537e-01 -5.281180739402770996e-01 -3.583342134952545166e-01 2.574649751186370850e-01 -4.048519134521484375e-01 -8.237677067518234253e-02 2.068471163511276245e-01 -4.621804058551788330e-01
-1.716467738151550293e-01 2.425695024430751801e-02 -4.889847040176391602e-01 8.887643367052078247e-02 -5.114547014236450195e-01 3.430546224117279053e-01 3.657764792442321777e-01 -4.581256210803985596e-01
-3.131512105464935303e-01 -4.728281795978546143e-01 -3.199886977672576904e-01 2.221257984638214111e-01 -5.853593349456787109e-01 1.650693081319332123e-02 -4.239577353000640869e-01 -6.307855993509292603e-02
3.628582060337066650e-01 7.564418017864227295e-02 3.052954971790313721e-01 -5.018635988235473633e-01 -5.351866483688354492e-01 1.034953519701957703e-01 2.127504199743270874e-01 -4.184980392456054688e-01
3.931333869695663452e-02 -6.684955209493637085e-02 3.481532037258148193e-01 -5.607391595840454102e-01 -4.138263463973999023e-01 -3.213806822896003723e-02 6.137408688664436340e-02 -6.182997822761535645e-01
2.197782397270202637e-01 -1.583989709615707397e-01 -2.229643054306507111e-03 -2.681909799575805664e-01 -4.012929499149322510e-01 -4.742956757545471191e-01 1.872964948415756226e-01 -6.584857702255249023e-01
-1.066899597644805908e-01 4.142529368400573730e-01 5.054666660726070404e-03 -7.778454571962356567e-02 -8.453897833824157715e-01 1.088665518909692764e-02 -3.002182245254516602e-01 7.747475057840347290e-02
-2.841700054705142975e-02 -5.933633446693420410e-01 2.307051420211791992e-02 1.231460943818092346e-01 -5.045630931854248047e-01 -3.737989347428083420e-03 -6.106463670730590820e-01 -6.267625838518142700e-02
1.385936439037322998e-01 1.425101459026336670e-01 4.554298147559165955e-02 -5.038751363754272461e-01 -2.961733639240264893e-01 1.529745310544967651e-01 2.239992022514343262e-01 -7.370365858078002930e-01
-1.388687454164028168e-02 2.228168547153472900e-01 1.771461069583892822e-01 -4.255706071853637695e-01 -6.200888752937316895e-01 -4.673225432634353638e-02 2.204634398221969604e-01 -5.498821139335632324e-01
-1.032996028661727905e-01 1.007041633129119873e-01 -1.078664064407348633e-01 2.370409518480300903e-01 -6.910237073898315430e-01 3.665042519569396973e-01 3.903456330299377441e-01 -3.836085200309753418e-01
3.460569083690643311e-01 1.678900271654129028e-01 -2.269994169473648071e-01 -4.752386510372161865e-01 -3.437077105045318604e-01 2.726640105247497559e-01 -5.867091417312622070e-01 -1.948559880256652832e-01
6.909149698913097382e-03 1.226286813616752625e-01 -4.737622141838073730e-01 -1.378696113824844360e-01 -2.543585300445556641e-01 1.842196099460124969e-02 2.416013628244400024e-01 -7.861597537994384766e-01
6.301674246788024902e-01 2.263150215148925781e-01 7.720320951193571091e-03 1.600041985511779785e-01 -7.050693631172180176e-01 1.231866255402565002e-01 -1.068067401647567749e-01 4.800153151154518127e-02
3.368197083473205566e-01 -2.420714199542999268e-01 -4.504005908966064453e-01 -5.407667756080627441e-01 -5.192635059356689453e-01 4.521700739860534668e-02 -2.391554862260818481e-01 6.156281754374504089e-02
-2.400508150458335876e-02 -9.851012378931045532e-02 -5.484615266323089600e-02 -8.012995123863220215e-01 -4.548776149749755859e-01 8.035332709550857544e-02 -5.852588638663291931e-02 -3.575400412082672119e-01
9.638041257858276367e-02 -5.320979952812194824e-01 2.823134958744049072e-01 1.159717738628387451e-01 -4.839588105678558350e-01 -3.504166007041931152e-01 -3.663198351860046387e-01 -3.510471284389495850e-01
-1.076485589146614075e-02 2.965931594371795654e-01 2.354528456926345825e-01 -4.142784476280212402e-01 -7.224580645561218262e-01 -1.432161498814821243e-02 2.179500311613082886e-01 -3.394096195697784424e-01
4.669898450374603271e-01 -3.803883492946624756e-01 -7.857804745435714722e-02 2.512968182563781738e-01 -6.389330029487609863e-01 -3.628488630056381226e-04 3.458749949932098389e-01 -2.000888735055923462e-01
5.315219163894653320e-01 -1.280256509780883789e-01 -2.147714495658874512e-01 -6.330514550209045410e-01 -4.790257215499877930e-01 1.119306962937116623e-02 -1.065990477800369263e-01 -1.151469871401786804e-01
5.164183974266052246e-01 -3.435657918453216553e-01 -2.355918884277343750e-01 2.008616030216217041e-01 -3.797506392002105713e-01 2.249190509319305420e-01 2.790366113185882568e-01 -4.967546164989471436e-01
3.168964292854070663e-03 -1.471767425537109375e-01 -3.108390867710113525e-01 -2.518873512744903564e-01 -4.047158062458038330e-01 -5.581219792366027832e-01 1.603150740265846252e-02 -5.854133963584899902e-01
1.272975280880928040e-02 5.449942499399185181e-02 -5.595562458038330078e-01 -4.423488080501556396e-01 -4.463956058025360107e-01 -9.744059294462203979e-03 -5.021579265594482422e-01 -1.912212669849395752e-01
3.192955255508422852e-01 -3.460864126682281494e-01 3.067449033260345459e-01 1.520766615867614746e-01 -4.546382725238800049e-01 -4.877112805843353271e-03 -6.628409624099731445e-01 -1.223805025219917297e-01
2.362180054187774658e-01 -4.184238016605377197e-01 3.821316063404083252e-01 1.549509465694427490e-01 -3.542590439319610596e-01 3.508745133876800537e-01 -4.033678472042083740e-01 -4.333243668079376221e-01
1.871003061532974243e-01 -3.287918269634246826e-01 2.107064127922058105e-01 2.788690030574798584e-01 -3.296742439270019531e-01 1.425794661045074463e-01 -6.873694062232971191e-01 -3.650115728378295898e-01
1.879197359085083008e-02 -1.278344988822937012e-01 5.753135681152343750e-02 -3.258780539035797119e-01 -2.298302501440048218e-01 -5.330536365509033203e-01 -2.055577635765075684e-01 -7.032615542411804199e-01
2.555217146873474121e-01 1.280553340911865234e-01 -5.830124616622924805e-01 -3.915190398693084717e-01 -3.857437074184417725e-01 3.314264416694641113e-01 -3.421388566493988037e-01 -2.223044931888580322e-01
5.509326457977294922e-01 -3.229767084121704102e-02 -3.458488285541534424e-01 -3.416522145271301270e-01 -4.064739048480987549e-01 1.916352361440658569e-01 -5.067610144615173340e-01 -1.845591142773628235e-02
7.423835992813110352e-02 -5.845953822135925293e-01 -6.639447063207626343e-02 3.246575891971588135e-01 -3.896620273590087891e-01 5.074318051338195801e-01 -1.154926344752311707e-01 -3.467912077903747559e-01
4.283128082752227783e-01 4.301380515098571777e-01 1.953740864992141724e-01 -9.408323466777801514e-02 -7.020791769027709961e-01 1.320959627628326416e-01 -2.714847922325134277e-01 -2.093150839209556580e-02
5.774282813072204590e-01 -1.331038773059844971e-02 -2.940917015075683594e-01 -4.178304076194763184e-01 -4.795663952827453613e-01 1.211895328015089035e-02 -4.177503883838653564e-01 -2.609935961663722992e-02
-2.956237196922302246e-01 -1.936776638031005859e-01 -1.913614571094512939e-01 -6.362293660640716553e-02 -4.268373548984527588e-01 -2.454788833856582642e-01 3.148628473281860352e-01 -7.020257115364074707e-01
4.360505193471908569e-02 3.465157747268676758e-01 9.640086442232131958e-02 3.512732088565826416e-01 -7.980707287788391113e-01 1.579848080873489380e-01 -2.746687233448028564e-01 -8.955658972263336182e-02
-1.571263968944549561e-01 -3.661100864410400391e-01 4.703923463821411133e-01 1.387854516506195068e-01 -4.393792152404785156e-01 1.517058908939361572e-01 -4.755116403102874756e-01 -3.982012569904327393e-01
-9.061506949365139008e-03 2.934428155422210693e-01 -4.400199651718139648e-01 -3.819532394409179688e-01 -5.645413994789123535e-01 -3.456122800707817078e-02 -4.487814605236053467e-01 -2.302111536264419556e-01
4.622124731540679932e-01 -5.137725472450256348e-01 8.603226393461227417e-02 1.817068606615066528e-01 -6.115083098411560059e-01 3.945421427488327026e-02 2.998606860637664795e-01 -1.286971867084503174e-01
1.852303445339202881e-01 2.185487449169158936e-01 -3.270736634731292725e-01 4.233547747135162354e-01 -5.708234310150146484e-01 4.937408566474914551e-01 -1.204763203859329224e-01 -2.181415259838104248e-01
6.591212153434753418e-01 -1.501211822032928467e-01 -8.862430602312088013e-02 4.336808323860168457e-01 -2.827389836311340332e-01 2.363318651914596558e-01 -3.252482414245605469e-01 -3.248214125633239746e-01
-1.448548585176467896e-01 -7.985297590494155884e-02 -1.389199942350387573e-01 -6.898800730705261230e-01 -6.631634235382080078e-01 -5.420361086726188660e-02 -1.197062432765960693e-01 -1.426676958799362183e-01
4.997169375419616699e-01 5.346054956316947937e-02 1.390778087079524994e-02 -6.405894756317138672e-01 -4.982825219631195068e-01 1.850013881921768188e-01 4.913275688886642456e-02 -2.279290705919265747e-01
-2.639339119195938110e-02 3.533337116241455078e-01 -3.926017880439758301e-01 -8.793127536773681641e-02 -2.780169248580932617e-01 1.831668317317962646e-01 -2.176921814680099487e-01 -7.445516586303710938e-01
2.651849389076232910e-01 4.866937547922134399e-02 5.086767077445983887e-01 -4.804152548313140869e-01 -4.629370272159576416e-01 9.698677808046340942e-02 8.764958381652832031e-02 -4.542662799358367920e-01
3.332897722721099854e-01 -2.125197947025299072e-01 -4.930316507816314697e-01 -4.115702807903289795e-01 -6.216272711753845215e-01 1.643319427967071533e-01 1.269179284572601318e-01 4.182378947734832764e-02
9.939619153738021851e-02 -2.270360589027404785e-01 -6.548584699630737305e-01 -3.432205319404602051e-01 -5.786425471305847168e-01 -2.115884274244308472e-01 -4.283710196614265442e-02 -1.024851426482200623e-01
2.427951693534851074e-01 3.372240439057350159e-02 -1.345106661319732666e-01 -6.355170607566833496e-01 -4.746781289577484131e-01 4.971551597118377686e-01 9.285762906074523926e-02 -1.919197887182235718e-01
-1.408511698246002197e-01 3.353511393070220947e-01 -4.348611831665039062e-01 1.864485442638397217e-01 -3.882201611995697021e-01 3.022634685039520264e-01 -2.052736431360244751e-01 -5.996813774108886719e-01
-1.162613108754158020e-01 4.052427113056182861e-01 -8.019033074378967285e-02 -3.017910122871398926e-01 -8.471276164054870605e-01 7.114186882972717285e-02 -1.354936137795448303e-02 -4.339860007166862488e-02
2.653812766075134277e-01 3.414327204227447510e-01 1.118821054697036743e-01 -4.256708025932312012e-01 -6.330125927925109863e-01 3.495955467224121094e-01 -3.068507611751556396e-01 -4.694540798664093018e-02
2.268354743719100952e-01 -3.012988269329071045e-01 4.306926131248474121e-01 1.853245645761489868e-01 -4.354138672351837158e-01 3.091035187244415283e-01 -3.557227849960327148e-01 -4.756622016429901123e-01
9.235454350709915161e-02 -5.125619769096374512e-01 -2.168338447809219360e-01 3.740604817867279053e-01 -6.929127573966979980e-01 2.997394837439060211e-02 -2.420571148395538330e-01 4.684593155980110168e-02
6.175953149795532227e-02 -2.006540298461914062e-01 -5.904908776283264160e-01 -5.134425759315490723e-01 -5.476129651069641113e-01 -6.067540496587753296e-02 1.139524579048156738e-01 -1.645429134368896484e-01
1.570842713117599487e-01 2.144925594329833984e-01 -3.071573078632354736e-01 4.142445623874664307e-01 -6.875920295715332031e-01 4.244957864284515381e-01 -3.386910632252693176e-02 -9.615953266620635986e-02
9.846664965152740479e-02 -4.131921827793121338e-01 2.853423058986663818e-01 6.013562157750129700e-02 -4.019062221050262451e-01 -2.657794058322906494e-01 -5.891783237457275391e-01 -3.940072357654571533e-01
5.363246202468872070e-01 -4.803805798292160034e-02 -4.268648475408554077e-02 -5.957435965538024902e-01 -4.120414257049560547e-01 1.635843664407730103e-01 -3.609795272350311279e-01 -1.627008169889450073e-01
-3.028665781021118164e-01 1.194526255130767822e-01 7.488209754228591919e-02 2.087076306343078613e-01 -5.210781693458557129e-01 5.298994779586791992e-01 1.780108809471130371e-01 -5.107181668281555176e-01
2.409787178039550781e-01 -5.185576081275939941e-01 2.750680148601531982e-01 5.740375071763992310e-02 -3.192991912364959717e-01 6.133612617850303650e-02 -5.678134560585021973e-01 -4.073616266250610352e-01
4.964768588542938232e-01 2.867336571216583252e-01 -4.107911139726638794e-02 1.718277931213378906e-01 -7.454547882080078125e-01 1.992745697498321533e-01 -1.862250268459320068e-01 9.994586557149887085e-02
2.805504798889160156e-01 4.690935835242271423e-02 4.702733084559440613e-02 -6.195671558380126953e-01 -6.756851673126220703e-01 2.729680538177490234e-01 -1.796229742467403412e-02 4.039171710610389709e-02
2.272525131702423096e-01 -5.230684280395507812e-01 5.351492762565612793e-02 2.168458402156829834e-01 -6.011394262313842773e-01 -3.208707645535469055e-02 -5.122384428977966309e-01 -9.137514978647232056e-03
2.010007202625274658e-01 4.678234159946441650e-01 5.784093588590621948e-02 2.452195286750793457e-01 -4.726966023445129395e-01 3.304861783981323242e-01 -4.411699175834655762e-01 -3.872568607330322266e-01
-2.958588600158691406e-01 9.464171528816223145e-02 -2.022622525691986084e-01 -3.964659571647644043e-01 -7.098465561866760254e-01 3.502739071846008301e-01 -2.716621160507202148e-01 7.099916785955429077e-02
2.554890811443328857e-01 -2.391029745340347290e-01 -5.946611166000366211e-01 -3.531927764415740967e-01 -5.068014264106750488e-01 -2.686156034469604492e-01 1.295302659273147583e-01 -2.311015725135803223e-01
3.701227605342864990e-01 -4.030699431896209717e-01 -3.231329843401908875e-02 1.691957861185073853e-01 -3.274366557598114014e-01 -1.141745969653129578e-01 2.178200781345367432e-01 -7.093489170074462891e-01
2.447749674320220947e-01 -3.685968518257141113e-01 4.653470814228057861e-01 1.410458385944366455e-01 -4.814361333847045898e-01 2.860492765903472900e-01 -3.078527748584747314e-01 -3.992512822151184082e-01
2.912751138210296631e-01 -8.076541125774383545e-02 -1.752512715756893158e-02 -6.195821166038513184e-01 -3.692341148853302002e-01 -3.369001746177673340e-01 -4.147875607013702393e-01 -3.202535212039947510e-01
3.278203308582305908e-01 -5.955133438110351562e-01 1.210742965340614319e-01 1.398316174745559692e-01 -5.414304137229919434e-01 -3.118061721324920654e-01 -3.223767876625061035e-01 -9.689768403768539429e-02
4.632059633731842041e-01 1.946539133787155151e-01 -3.240867704153060913e-02 -4.454748630523681641e-01 -6.495549082756042480e-01 1.261251419782638550e-01 -3.315856158733367920e-01 1.654836535453796387e-02
-7.291883230209350586e-02 2.409045100212097168e-01 -1.398312747478485107e-01 -6.637235283851623535e-01 -6.058059930801391602e-01 1.583833098411560059e-01 -1.843260526657104492e-01 -2.247307896614074707e-01
1.610793322324752808e-01 -1.279339194297790527e-01 8.707956224679946899e-02 -7.166401743888854980e-01 -6.073819398880004883e-01 1.312610059976577759e-01 1.738582551479339600e-01 -1.419907659292221069e-01
6.993032097816467285e-01 1.595648974180221558e-01 -2.331577390432357788e-01 -1.407309472560882568e-01 -3.733548820018768311e-01 -7.907351851463317871e-02 2.371098399162292480e-01 -4.576884508132934570e-01
-8.158575743436813354e-02 -4.529274106025695801e-01 -1.440525352954864502e-01 1.442025154829025269e-01 -4.522441625595092773e-01 -5.206835865974426270e-01 -4.442712962627410889e-01 -2.713703811168670654e-01
4.878195822238922119e-01 -5.096859335899353027e-01 -1.842007637023925781e-01 1.413832455873489380e-01 -4.335741400718688965e-01 1.978522837162017822e-01 3.140132427215576172e-01 -3.501382768154144287e-01
5.036288499832153320e-01 2.379163950681686401e-01 -4.279248416423797607e-01 4.024208188056945801e-01 -3.924562931060791016e-01 1.512386742979288101e-02 -3.210829570889472961e-02 -4.352127611637115479e-01
-1.853493303060531616e-01 2.241852134466171265e-01 2.711287140846252441e-01 1.711636334657669067e-01 -8.445916771888732910e-01 2.377595901489257812e-01 -2.006448507308959961e-01 4.955559968948364258e-02
1.464803367853164673e-01 -6.697073578834533691e-01 -5.288683995604515076e-02 2.800309360027313232e-01 -6.149767041206359863e-01 1.631927043199539185e-01 1.044811084866523743e-01 -1.818701922893524170e-01
2.612649798393249512e-01 -1.261016577482223511e-01 -2.487912774085998535e-01 -5.505174994468688965e-01 -2.036097347736358643e-01 3.045109510421752930e-01 -6.245566606521606445e-01 -1.631486713886260986e-01
4.686243236064910889e-01 -6.159448623657226562e-01 -3.603329882025718689e-02 6.659569684416055679e-03 -2.610616087913513184e-01 3.808300569653511047e-02 1.686376333236694336e-01 -5.491978526115417480e-01
2.516088485717773438e-01 -5.333889126777648926e-01 6.926836073398590088e-02 2.780583500862121582e-01 -3.547271490097045898e-01 2.982620298862457275e-01 5.914662778377532959e-02 -5.931145548820495605e-01
-2.926107347011566162e-01 2.247699201107025146e-01 -1.640518754720687866e-01 -5.085881948471069336e-01 -7.353394627571105957e-01 -3.871186450123786926e-02 -7.007374614477157593e-02 -1.764921396970748901e-01
2.991255819797515869e-01 -5.656521320343017578e-01 -2.540336847305297852e-01 9.353639185428619385e-02 -5.541514754295349121e-01 1.743097603321075439e-01 3.815156519412994385e-01 -1.850875765085220337e-01
6.501308083534240723e-01 -3.232826292514801025e-01 3.191562891006469727e-01 1.158644780516624451e-01 -2.549020349979400635e-01 1.669761911034584045e-02 -2.394704967737197876e-01 -4.846987128257751465e-01
5.062948912382125854e-02 -4.891679584980010986e-01 2.559163868427276611e-01 2.384347021579742432e-01 -3.304672539234161377e-01 2.456170469522476196e-01 -4.651361107826232910e-01 -4.999191164970397949e-01
5.995445847511291504e-01 5.813250318169593811e-02 -9.830513037741184235e-03 2.850322723388671875e-01 -4.847852885723114014e-01 5.081914067268371582e-01 -2.351208776235580444e-01 -8.526325225830078125e-02
-9.265161119401454926e-03 -4.377856254577636719e-01 -9.959156811237335205e-02 3.514263927936553955e-01 -6.608587503433227539e-01 -7.059429585933685303e-02 -4.820766150951385498e-01 -2.689466997981071472e-02
2.440844662487506866e-02 -3.181053698062896729e-02 -4.409005939960479736e-01 2.644995748996734619e-01 -3.748837411403656006e-01 -4.223278164863586426e-01 -6.579127907752990723e-02 -6.409460902214050293e-01
1.531512588262557983e-01 -2.410944364964962006e-02 3.484236299991607666e-01 -5.614657402038574219e-01 -5.850028991699218750e-01 -1.192589700222015381e-01 1.419831961393356323e-01 -4.033736884593963623e-01
4.850595444440841675e-02 -5.292402505874633789e-01 1.094142347574234009e-01 1.577376276254653931e-01 -4.938869178295135498e-01 2.595663666725158691e-01 -6.000165343284606934e-01 -9.685206413269042969e-02
-1.099715456366539001e-01 -4.031167551875114441e-02 -1.627485752105712891e-01 -8.025952577590942383e-01 -3.583229184150695801e-01 1.540945190936326981e-02 -2.245068699121475220e-01 -3.695929646492004395e-01
-2.863090671598911285e-02 -3.459825515747070312e-01 -3.409894108772277832e-01 3.506472110748291016e-01 -7.215694785118103027e-01 -6.360945757478475571e-03 -3.367931544780731201e-01 7.820709794759750366e-02
-9.978151321411132812e-02 1.725569963455200195e-01 -2.608375549316406250e-01 2.356376349925994873e-01 -2.526675760746002197e-01 4.331029951572418213e-01 -1.421430408954620361e-01 -7.517197132110595703e-01
1.798946410417556763e-02 -8.096875548362731934e-01 -1.691759675741195679e-01 -9.382062405347824097e-02 -3.021097779273986816e-01 2.319091707468032837e-01 1.440047919750213623e-01 -3.753267824649810791e-01
-2.333786040544509888e-01 -2.713548243045806885e-01 -2.803868651390075684e-01 -4.161104857921600342e-01 -3.046316504478454590e-01 -2.004166990518569946e-01 4.077531397342681885e-02 -6.967828273773193359e-01
-1.392865329980850220e-01 2.117171585559844971e-01 -3.038304150104522705e-01 1.597905904054641724e-01 -6.693575382232666016e-01 4.292824268341064453e-01 3.086912333965301514e-01 -3.005261421203613281e-01
4.962490797042846680e-01 -3.235559165477752686e-01 -2.636154294013977051e-01 2.440825104713439941e-01 -3.021908104419708252e-01 -1.395098771899938583e-02 2.047653794288635254e-01 -6.217204928398132324e-01
2.980763614177703857e-01 -8.333307504653930664e-02 -1.153013780713081360e-01 -7.046627402305603027e-01 -4.747927188873291016e-01 1.946729868650436401e-01 -3.540536761283874512e-01 -7.538147270679473877e-02
3.861576616764068604e-01 2.139510512351989746e-01 -2.513161487877368927e-02 -5.744782090187072754e-01 -2.743623256683349609e-01 2.902766168117523193e-01 -2.301697880029678345e-01 -5.117979645729064941e-01
1.408562064170837402e-01 2.550148777663707733e-02 3.867856860160827637e-01 -6.438497304916381836e-01 -4.237326383590698242e-01 -2.238225564360618591e-02 -8.363602310419082642e-02 -4.778265655040740967e-01
2.976971864700317383e-01 2.466778606176376343e-01 4.415084421634674072e-01 -3.297677338123321533e-01 -4.319203794002532959e-01 -1.325042396783828735e-01 -2.101957798004150391e-01 -5.464019775390625000e-01
-2.096994780004024506e-02 -4.561788141727447510e-01 2.333818078041076660e-01 1.976261287927627563e-01 -3.105819821357727051e-01 1.887432336807250977e-01 -2.418732643127441406e-01 -7.122851610183715820e-01
-4.857679456472396851e-02 -4.840405881404876709e-01 -1.253235060721635818e-02 3.937794268131256104e-01 -7.014760971069335938e-01 2.500957846641540527e-01 -2.302146852016448975e-01 -2.258982509374618530e-02
1.254503848031163216e-03 -9.834533929824829102e-02 -2.292246967554092407e-01 -7.027832865715026855e-01 -2.802713513374328613e-01 4.694845378398895264e-01 -1.432929094880819321e-02 -3.804013133049011230e-01
2.657044827938079834e-01 4.536061584949493408e-01 2.357543408870697021e-01 -5.491427704691886902e-02 -5.258325934410095215e-01 4.990087151527404785e-01 -2.120513916015625000e-01 -3.075247704982757568e-01
-1.046193167567253113e-01 -2.028398960828781128e-01 -2.429300919175148010e-03 -3.752198219299316406e-01 -5.430956482887268066e-01 -2.074449062347412109e-01 3.683513402938842773e-01 -5.774479508399963379e-01
1.447573155164718628e-01 1.666718870401382446e-01 -3.736729621887207031e-01 -1.411615759134292603e-01 -2.355797588825225830e-01 1.841700524091720581e-01 -1.641680151224136353e-01 -8.217909336090087891e-01
-1.802350729703903198e-01 -5.304659605026245117e-01 5.548017565160989761e-03 2.065546512603759766e-01 -6.166626214981079102e-01 -1.548961699008941650e-01 -4.857373833656311035e-01 -5.674123018980026245e-02
-2.497186884284019470e-02 7.332181930541992188e-02 -3.039979636669158936e-01 -3.404484391212463379e-01 -2.778626978397369385e-01 5.471166968345642090e-01 -6.129041910171508789e-01 -1.829880028963088989e-01
2.118895500898361206e-01 -3.046852946281433105e-01 8.461039513349533081e-02 3.100781142711639404e-01 -5.823312997817993164e-01 -2.163131162524223328e-02 -6.475478410720825195e-01 -8.142403326928615570e-03
3.946256637573242188e-01 3.217728435993194580e-01 -1.886861398816108704e-02 3.480269014835357666e-01 -7.161656022071838379e-01 2.395572066307067871e-01 -2.211680710315704346e-01 -7.618955802172422409e-03
-7.267933338880538940e-02 -3.169754743576049805e-01 9.685933589935302734e-02 2.421713620424270630e-01 -5.310948491096496582e-01 -4.514371976256370544e-03 -7.263343930244445801e-01 -1.287316083908081055e-01
3.465683460235595703e-01 -1.062744408845901489e-01 -2.508594691753387451e-01 1.710179261863231659e-03 -4.585467875003814697e-01 -5.759151577949523926e-01 -1.987458318471908569e-01 -4.735181927680969238e-01
1.313198804855346680e-01 -4.706768393516540527e-01 1.586750596761703491e-01 1.638377606868743896e-01 -4.892156124114990234e-01 2.404128760099411011e-02 -6.782909631729125977e-01 -9.596526622772216797e-02
-1.280801445245742798e-01 -5.105800628662109375e-01 4.096895158290863037e-01 -4.994789138436317444e-02 -3.257370889186859131e-01 3.365277871489524841e-02 -3.439394235610961914e-01 -5.718668103218078613e-01
2.927255630493164062e-01 9.083607792854309082e-02 -3.063336312770843506e-01 5.341252088546752930e-01 -6.621057391166687012e-01 2.186609655618667603e-01 -6.809870898723602295e-02 -1.899900287389755249e-01
-1.440479606389999390e-02 -1.995602846145629883e-01 2.056800723075866699e-01 2.753674983978271484e-01 -5.995724201202392578e-01 -4.588241688907146454e-03 -6.906520724296569824e-01 -7.299462705850601196e-02
4.416210353374481201e-01 2.401642734184861183e-03 3.350332081317901611e-01 3.396694958209991455e-01 -6.456654667854309082e-01 3.067832291126251221e-01 -2.510410845279693604e-01 -5.762891843914985657e-02
2.245303839445114136e-01 8.732201159000396729e-02 1.264743655920028687e-01 -6.798546314239501953e-01 -2.458498477935791016e-01 3.295275270938873291e-01 -1.773658692836761475e-01 -5.131019353866577148e-01
-5.412234924733638763e-03 2.370782345533370972e-01 3.839324414730072021e-01 3.334149122238159180e-01 -7.192231416702270508e-01 8.480893075466156006e-02 -3.585863411426544189e-01 -1.792662888765335083e-01
-5.734231695532798767e-02 -4.439629316329956055e-01 9.543962031602859497e-02 2.862675189971923828e-01 -2.597025334835052490e-01 2.469105720520019531e-01 -2.611695230007171631e-01 -7.154937982559204102e-01
-1.032955944538116455e-01 3.383035957813262939e-01 -1.113994494080543518e-01 -2.692247033119201660e-01 -1.930948644876480103e-01 3.986309468746185303e-01 -4.204831421375274658e-01 -6.457481980323791504e-01
-1.490275114774703979e-01 1.003907695412635803e-01 -2.653963677585124969e-02 -5.731217861175537109e-01 -7.411432862281799316e-01 -1.205106899142265320e-01 1.659838557243347168e-01 -2.171924710273742676e-01
-3.101354539394378662e-01 -3.626384586095809937e-02 -5.064478144049644470e-02 -2.166656255722045898e-01 -4.421153962612152100e-01 -1.035343483090400696e-01 2.329218983650207520e-01 -7.697753310203552246e-01
6.976005434989929199e-01 1.437617689371109009e-01 -3.400878235697746277e-02 2.511880397796630859e-01 -5.999352931976318359e-01 1.986897438764572144e-01 -1.635686457157135010e-01 4.774270579218864441e-02
-9.374654293060302734e-02 8.107548579573631287e-03 -2.678739652037620544e-02 1.554079651832580566e-01 -5.374303460121154785e-01 4.769134223461151123e-01 4.224038422107696533e-01 -5.211274623870849609e-01
2.310263812541961670e-01 3.246582448482513428e-01 3.111073970794677734e-01 6.304286420345306396e-02 -8.240479230880737305e-01 2.243226021528244019e-01 -7.480788230895996094e-02 -7.409288734197616577e-02
1.362459734082221985e-02 1.799539029598236084e-01 1.670538485050201416e-01 -2.466138005256652832e-01 -3.341322541236877441e-01 -4.023658633232116699e-01 -1.369246989488601685e-01 -7.657770514488220215e-01
3.762333989143371582e-01 5.455132573843002319e-02 -1.772560775279998779e-01 7.417796552181243896e-02 -2.606559693813323975e-01 -3.256390690803527832e-01 2.011701837182044983e-02 -8.025979399681091309e-01
4.778038263320922852e-01 -3.926671743392944336e-01 2.581865191459655762e-01 1.935743838548660278e-01 -3.257602453231811523e-01 1.082468032836914062e-02 -4.623875916004180908e-01 -4.397107660770416260e-01
1.676099300384521484e-01 -4.806437194347381592e-01 -3.476096093654632568e-01 1.518183052539825439e-01 -5.529124736785888672e-01 3.633530065417289734e-02 4.483569860458374023e-01 -2.982464134693145752e-01
-4.529089927673339844e-01 -1.865580976009368896e-01 -4.471431672573089600e-01 3.332995176315307617e-01 -4.982560276985168457e-01 1.862350702285766602e-01 -1.062469705939292908e-01 -3.934628069400787354e-01
6.952935457229614258e-01 -1.585492193698883057e-01 -2.996508777141571045e-01 2.224218845367431641e-01 -1.667316704988479614e-01 -1.552833467721939087e-01 -1.202256157994270325e-01 -5.346032381057739258e-01
-1.285367831587791443e-02 -4.013376832008361816e-01 -3.033791780471801758e-01 3.046042025089263916e-01 -6.990022659301757812e-01 -1.179708912968635559e-01 -3.829927146434783936e-01 6.881329417228698730e-02
1.799235790967941284e-01 2.512655556201934814e-01 3.038184344768524170e-01 -2.558453381061553955e-01 -3.194696605205535889e-01 -2.627699673175811768e-01 -2.017969191074371338e-01 -7.313684225082397461e-01
5.252292379736900330e-02 -3.885298669338226318e-01 2.626322209835052490e-01 2.788097858428955078e-01 -4.277897477149963379e-01 5.186862349510192871e-01 -1.112778335809707642e-01 -4.849260151386260986e-01
2.307309806346893311e-01 6.937155127525329590e-02 -1.471474170684814453e-01 -6.544370651245117188e-01 -6.712553501129150391e-01 8.351907879114151001e-02 -1.765611469745635986e-01 -5.724939331412315369e-02
4.027855396270751953e-01 -4.752236604690551758e-01 -1.738452166318893433e-01 6.464606523513793945e-02 -5.562821626663208008e-01 3.683681786060333252e-02 4.618323743343353271e-01 -2.311469465494155884e-01
3.727458044886589050e-02 -5.712518692016601562e-01 5.229352414608001709e-02 3.813701681792736053e-03 -4.188546240329742432e-01 2.324509173631668091e-01 -6.625345349311828613e-01 -3.328678384423255920e-02
4.004275202751159668e-01 -2.589208185672760010e-01 8.964159339666366577e-02 3.938544988632202148e-01 -3.485830128192901611e-01 1.559410151094198227e-02 -6.349261403083801270e-01 -2.908199429512023926e-01
-5.333930719643831253e-03 1.577264517545700073e-01 -1.503385007381439209e-01 2.371608018875122070e-01 -6.154273152351379395e-01 5.502228736877441406e-01 3.098694682121276855e-01 -3.445749580860137939e-01
-4.304969608783721924e-01 6.167339533567428589e-02 -2.244694679975509644e-01 3.105949759483337402e-01 -4.190992712974548340e-01 2.880730926990509033e-01 -2.219315916299819946e-01 -5.967654585838317871e-01
2.539422810077667236e-01 1.409749388694763184e-01 -2.297963947057723999e-01 3.212225437164306641e-01 -2.475472688674926758e-01 -4.171491265296936035e-01 -2.953327894210815430e-01 -6.611616015434265137e-01
-2.395950406789779663e-01 -1.401246711611747742e-02 -1.901289522647857666e-01 2.100342512130737305e-01 -6.647150516510009766e-01 2.645652294158935547e-01 4.261292517185211182e-01 -4.107403159141540527e-01
4.721812605857849121e-01 1.757095307111740112e-01 -4.796974360942840576e-02 3.063313364982604980e-01 -7.574512362480163574e-01 2.542258203029632568e-01 2.220354974269866943e-02 1.057105436921119690e-01
2.306517027318477631e-02 1.823587566614151001e-01 -3.602715581655502319e-02 -6.765087246894836426e-01 -3.259984254837036133e-01 2.412313967943191528e-01 -4.832095874007791281e-04 -5.854771733283996582e-01
2.205106988549232483e-02 -1.243971064686775208e-01 4.549412801861763000e-02 -1.273227483034133911e-01 -5.373454689979553223e-01 -1.717726290225982666e-01 4.112402200698852539e-01 -6.916601061820983887e-01
-3.186677694320678711e-01 -1.625209599733352661e-01 -3.261792659759521484e-01 -4.971300950273871422e-04 -3.010590672492980957e-01 -2.680259048938751221e-01 1.045812442898750305e-01 -7.695666551589965820e-01
4.708793759346008301e-02 1.985425055027008057e-01 -2.162680476903915405e-01 -4.685845077037811279e-01 -3.298868238925933838e-01 4.838099181652069092e-01 -5.212717056274414062e-01 -2.782062590122222900e-01
2.321625947952270508e-01 -4.973737597465515137e-01 3.719163537025451660e-01 1.819542944431304932e-01 -4.596152901649475098e-01 3.190762996673583984e-01 -3.549630939960479736e-01 -2.970452904701232910e-01
-3.836086392402648926e-01 1.636284142732620239e-01 1.080715879797935486e-01 -7.436373084783554077e-02 -5.801209211349487305e-01 -2.237556278705596924e-01 3.066870011389255524e-02 -6.490865349769592285e-01
1.060635317116975784e-02 -1.580449193716049194e-01 2.344736307859420776e-01 -6.460056304931640625e-01 -5.132490992546081543e-01 -5.850860849022865295e-02 1.000548824667930603e-01 -4.751308858394622803e-01
1.270559728145599365e-01 1.262656599283218384e-01 -5.781210660934448242e-01 -5.376622080802917480e-02 -4.384532868862152100e-01 -4.307428002357482910e-01 -3.806927204132080078e-01 -3.287727534770965576e-01
3.069404661655426025e-01 -6.072332859039306641e-01 -9.307749569416046143e-03 1.904682517051696777e-01 -4.003358483314514160e-01 1.704666465520858765e-01 1.385466009378433228e-01 -5.405252575874328613e-01
-3.608476817607879639e-01 -2.527889013290405273e-01 -7.224893569946289062e-02 -6.697513461112976074e-01 -2.851816713809967041e-01 -1.002426594495773315e-01 -9.766042977571487427e-02 -5.011840462684631348e-01
2.340967021882534027e-02 -4.090385138988494873e-01 3.949874043464660645e-01 5.638222768902778625e-02 -2.273998111486434937e-01 1.981220245361328125e-01 -3.560325801372528076e-01 -6.747023463249206543e-01
-1.073669828474521637e-02 2.679361104965209961e-01 2.184179127216339111e-01 -3.985759913921356201e-01 -4.893164336681365967e-01 1.849857158958911896e-02 1.857836991548538208e-01 -6.687580347061157227e-01
-4.728329181671142578e-02 -4.567294716835021973e-01 -9.645235538482666016e-02 4.193098843097686768e-01 -6.742072701454162598e-01 -7.609158754348754883e-02 -3.752313852310180664e-01 -5.380315706133842468e-02
8.306992799043655396e-02 -5.270347595214843750e-01 -2.709982991218566895e-01 2.362011671066284180e-01 -5.831173062324523926e-01 3.265379071235656738e-01 3.195478320121765137e-01 -1.932330578565597534e-01
1.992888301610946655e-01 1.147874370217323303e-01 2.511569671332836151e-02 -6.515152454376220703e-01 -2.326235622167587280e-01 3.552296161651611328e-01 -3.189916908740997314e-01 -4.898445010185241699e-01
9.361823648214340210e-02 8.241721242666244507e-02 -2.716090083122253418e-01 -8.109527640044689178e-03 -2.846088632941246033e-02 3.267616033554077148e-01 -7.433915976434946060e-03 -8.960843086242675781e-01
-1.733535379171371460e-01 -1.306576579809188843e-01 9.929116815328598022e-02 -3.991107642650604248e-01 -7.796098589897155762e-01 -1.742495298385620117e-01 3.665127456188201904e-01 -1.060329452157020569e-01
4.686744883656501770e-02 -6.897228956222534180e-01 6.383412331342697144e-02 9.836656600236892700e-02 -4.360553324222564697e-01 2.902270257472991943e-01 2.206117659807205200e-01 -4.304523169994354248e-01
3.541262447834014893e-02 -5.943671464920043945e-01 -2.742381021380424500e-02 1.368667781352996826e-01 -7.049626111984252930e-01 6.613519508391618729e-03 -3.434027433395385742e-01 1.051068529486656189e-01
-1.768381893634796143e-01 2.012718468904495239e-01 -4.990438744425773621e-02 -6.668143272399902344e-01 -5.413171648979187012e-01 -3.214722126722335815e-02 -2.259003743529319763e-02 -4.318774342536926270e-01
1.554382443428039551e-01 4.210373759269714355e-01 2.538022994995117188e-01 1.160332467406988144e-02 -4.364215433597564697e-01 5.477324128150939941e-01 -3.164590001106262207e-01 -3.786758184432983398e-01
-3.988876044750213623e-01 -3.674291074275970459e-02 -4.367080330848693848e-01 2.661473155021667480e-01 -4.551014900207519531e-01 3.669680953025817871e-01 2.785123884677886963e-02 -4.852131605148315430e-01
-1.533488333225250244e-01 -3.228690624237060547e-01 3.168298900127410889e-01 1.935371011495590210e-01 -3.440215587615966797e-01 2.850232422351837158e-01 -1.743669658899307251e-01 -7.102175951004028320e-01
1.322789397090673447e-02 1.844029426574707031e-01 3.557612895965576172e-01 3.446765542030334473e-01 -6.308640241622924805e-01 3.438339531421661377e-01 -2.985905110836029053e-01 -3.392423093318939209e-01
-5.377408266067504883e-01 -2.110448032617568970e-01 -1.840458065271377563e-02 3.496210873126983643e-01 -4.403578341007232666e-01 1.378108561038970947e-01 -1.907532215118408203e-01 -5.426117777824401855e-01
5.211340188980102539e-01 -6.115992739796638489e-02 -2.032327502965927124e-01 -6.535931229591369629e-01 -4.484224021434783936e-01 1.406444162130355835e-01 -1.436363458633422852e-01 -1.212281510233879089e-01
-1.108249351382255554e-01 -1.193589344620704651e-01 1.984112709760665894e-01 -5.855200290679931641e-01 -2.092265784740447998e-01 5.023613572120666504e-02 2.264088392257690430e-02 -7.378743290901184082e-01
2.575163841247558594e-01 7.419541012495756149e-03 -4.450644482858479023e-04 -1.800309270620346069e-01 -3.239940404891967773e-01 -5.499279499053955078e-01 3.652219846844673157e-02 -7.017778754234313965e-01
-8.763901889324188232e-03 -4.653582870960235596e-01 -2.001451551914215088e-01 4.157616496086120605e-01 -7.032846212387084961e-01 1.192943081259727478e-01 -2.476649135351181030e-01 1.645432785153388977e-02
5.853988528251647949e-01 -3.693443536758422852e-02 1.476008445024490356e-01 -5.302304029464721680e-01 -5.499464273452758789e-01 6.524781882762908936e-02 6.282003223896026611e-02 -2.058370560407638550e-01
5.929324030876159668e-01 -1.088382452726364136e-01 -5.020225793123245239e-02 1.204581856727600098e-01 -2.914012074470520020e-01 -2.730131745338439941e-01 1.775428950786590576e-01 -6.546623706817626953e-01
-2.761304080486297607e-01 2.902360856533050537e-01 -4.375185966491699219e-01 -2.899511456489562988e-01 -3.792675733566284180e-01 2.819144129753112793e-01 -2.636060416698455811e-01 -5.207810997962951660e-01
1.370302736759185791e-01 1.743751168251037598e-01 -4.345337450504302979e-01 -3.043433427810668945e-01 -5.076246857643127441e-01 1.692900657653808594e-01 -6.155793070793151855e-01 -6.396742165088653564e-02
1.390044670552015305e-02 1.369855832308530807e-02 -4.944861233234405518e-01 -2.721280157566070557e-01 -4.031946957111358643e-01 -5.393213629722595215e-01 -2.820718884468078613e-01 -3.847739994525909424e-01
1.664440184831619263e-01 3.633434772491455078e-01 -2.714574337005615234e-01 -1.240138635039329529e-01 -2.073484808206558228e-01 3.004311323165893555e-01 -5.866634845733642578e-01 -5.232428312301635742e-01
-3.692813217639923096e-02 -2.623559534549713135e-01 -8.064060807228088379e-01 -1.499993056058883667e-01 -3.984801769256591797e-01 -1.433100253343582153e-01 -2.513844519853591919e-04 -2.787308096885681152e-01
3.166309893131256104e-01 -5.810114368796348572e-02 1.319346427917480469e-01 -5.074200034141540527e-01 -5.400822758674621582e-01 4.986032545566558838e-01 2.540940344333648682e-01 -1.289551556110382080e-01
3.002012968063354492e-01 4.131039083003997803e-01 -2.714568674564361572e-01 3.907893225550651550e-02 -4.079375565052032471e-01 3.434415757656097412e-01 -1.976183950901031494e-01 -5.836011171340942383e-01
3.889884054660797119e-01 -3.028451204299926758e-01 -2.995063662528991699e-01 -6.370391249656677246e-01 -4.521212875843048096e-01 9.055852144956588745e-02 -2.059240490198135376e-01 8.019172400236129761e-02
-4.791203513741493225e-02 4.122285544872283936e-01 -2.356401681900024414e-01 -1.862694621086120605e-01 -7.696458697319030762e-01 -2.075558602809906006e-01 -3.158499300479888916e-01 -4.851905629038810730e-02
2.085492610931396484e-01 1.645629554986953735e-01 -2.913554310798645020e-01 5.224130153656005859e-01 -4.427621960639953613e-01 3.622526228427886963e-01 -3.206758499145507812e-01 -3.761975765228271484e-01
1.035312563180923462e-01 -6.493758410215377808e-02 -1.926314681768417358e-01 -4.922008216381072998e-01 -2.378709167242050171e-01 4.840724468231201172e-01 -6.169920563697814941e-01 -1.846834719181060791e-01
1.448843181133270264e-01 -4.951808154582977295e-01 3.150984048843383789e-01 2.914261519908905029e-01 -5.212004780769348145e-01 3.708350658416748047e-01 -1.429607719182968140e-01 -3.463841080665588379e-01
-1.635657250881195068e-01 -6.540188938379287720e-02 4.032353684306144714e-02 -2.653789818286895752e-01 -4.334253966808319092e-01 -3.604521229863166809e-02 4.228876233100891113e-01 -7.272731065750122070e-01
-2.618609964847564697e-01 -6.589636951684951782e-02 -3.013704344630241394e-02 -6.852278113365173340e-01 -5.547052621841430664e-01 -1.033064499497413635e-01 -8.401147089898586273e-03 -3.717534542083740234e-01
3.136438429355621338e-01 2.025746405124664307e-01 -4.251488447189331055e-01 -2.493025809526443481e-01 -4.713857471942901611e-01 -1.733301579952239990e-01 -5.712701678276062012e-01 -1.977126896381378174e-01
-7.467308640480041504e-02 -3.279295563697814941e-02 -8.456999808549880981e-02 -2.517568133771419525e-02 -4.295790493488311768e-01 -2.459511458873748779e-01 3.817990422248840332e-01 -7.712081074714660645e-01
-9.067323058843612671e-02 2.977853119373321533e-01 -1.480597555637359619e-01 -1.813752055168151855e-01 -8.672894239425659180e-01 1.086167022585868835e-01 -2.224575430154800415e-01 1.865683645009994507e-01
-1.462709158658981323e-01 -4.570446014404296875e-01 1.192594319581985474e-01 3.643893301486968994e-01 -6.086834669113159180e-01 4.033303558826446533e-01 5.019279569387435913e-02 -2.949960231781005859e-01
4.393130540847778320e-01 1.070045754313468933e-01 -2.411008328199386597e-01 2.230752110481262207e-01 -4.208660423755645752e-01 -4.542670547962188721e-01 -1.079912185668945312e-01 -5.408447980880737305e-01
2.948204800486564636e-02 -6.438950300216674805e-01 1.196808740496635437e-01 2.675440311431884766e-01 -5.398901700973510742e-01 3.814404010772705078e-01 -1.211998388171195984e-01 -2.167008817195892334e-01
-2.094708010554313660e-02 -4.996764063835144043e-01 -1.454074680805206299e-01 3.638447821140289307e-01 -6.695398092269897461e-01 -1.021879632025957108e-02 -3.844472765922546387e-01 -1.306962221860885620e-02
-1.114353910088539124e-02 3.194490969181060791e-01 4.223513007164001465e-01 -6.894259154796600342e-02 -8.100641369819641113e-01 1.305390056222677231e-02 -2.376648783683776855e-01 -4.284232109785079956e-02
4.863669872283935547e-01 3.435280919075012207e-01 5.603399127721786499e-02 -2.522038817405700684e-01 -5.782239437103271484e-01 4.148751497268676758e-02 2.983781993389129639e-01 -3.919126093387603760e-01
-1.864241808652877808e-02 1.980532556772232056e-01 -5.156582593917846680e-01 -1.371074467897415161e-01 -4.575786888599395752e-01 -4.232285022735595703e-01 -3.870015144348144531e-01 -3.707488477230072021e-01
-1.884653866291046143e-01 5.481505393981933594e-02 -6.767539381980895996e-01 -2.875470221042633057e-01 -4.057080447673797607e-01 9.281259775161743164e-02 -4.259735047817230225e-01 -2.571583986282348633e-01
2.255376279354095459e-01 -8.124861866235733032e-02 -3.913169801235198975e-01 9.579323232173919678e-02 -9.799016267061233521e-02 -2.954172901809215546e-02 -7.288345694541931152e-02 -8.743221759796142578e-01
1.034677401185035706e-01 2.620067000389099121e-01 -1.344986706972122192e-01 3.021961450576782227e-01 -4.305851161479949951e-01 5.561910271644592285e-01 -2.023800909519195557e-01 -5.249046683311462402e-01
3.977924883365631104e-01 2.251487039029598236e-02 -1.737321913242340088e-01 4.278599023818969727e-01 -5.707840323448181152e-01 5.301632881164550781e-01 -1.184254139661788940e-01 -8.435265719890594482e-02
-1.405470222234725952e-01 -1.488745808601379395e-01 1.528304070234298706e-01 -5.699832439422607422e-01 -2.342428267002105713e-01 6.349603086709976196e-02 4.934102296829223633e-02 -7.406138777732849121e-01
-4.964985251426696777e-01 -1.869623064994812012e-01 -3.669583499431610107e-01 3.338254392147064209e-01 -5.134027004241943359e-01 1.179663911461830139e-01 -8.891680091619491577e-02 -4.324716925621032715e-01
-4.894001036882400513e-02 2.620256245136260986e-01 -1.343134790658950806e-01 8.826972544193267822e-02 -1.379285901784896851e-01 3.883986920118331909e-02 -3.520633578300476074e-01 -8.709962964057922363e-01
4.985938072204589844e-01 -5.165328383445739746e-01 -1.373495757579803467e-01 3.334461152553558350e-01 -4.380448162555694580e-01 5.412110313773155212e-02 9.076722711324691772e-02 -3.892247378826141357e-01
1.021913662552833557e-01 -3.054687678813934326e-01 2.885472495108842850e-03 2.909176945686340332e-01 -5.055448412895202637e-01 4.057424888014793396e-02 -7.416819930076599121e-01 -6.549916416406631470e-02
5.935227870941162109e-01 1.119049116969108582e-01 -1.745784133672714233e-01 2.502279877662658691e-01 -3.145271241664886475e-01 -2.959153056144714355e-01 -2.302309721708297729e-01 -5.501061677932739258e-01
5.924284458160400391e-01 6.034526228904724121e-02 7.633815985172986984e-03 -5.673531889915466309e-01 -4.440921247005462646e-01 2.163187563419342041e-01 1.707646436989307404e-02 -2.813115119934082031e-01
-1.383562535047531128e-01 -4.531297683715820312e-01 -2.569351494312286377e-01 1.347409784793853760e-01 -7.728405594825744629e-01 -1.119858324527740479e-01 -2.378500849008560181e-01 1.580007970333099365e-01
1.462887823581695557e-01 -5.279840230941772461e-01 3.199738264083862305e-02 3.636950254440307617e-01 -5.847323536872863770e-01 2.389924973249435425e-02 -4.591942131519317627e-01 -1.148573309183120728e-01
2.570216357707977295e-01 3.768902122974395752e-01 3.217318058013916016e-01 5.845796316862106323e-02 -5.363902449607849121e-01 4.934447407722473145e-01 -2.857329845428466797e-01 -2.685504555702209473e-01
-3.836762309074401855e-01 -1.091715879738330841e-02 -1.195808425545692444e-01 -2.617844641208648682e-01 -3.515266478061676025e-01 -2.844032458961009979e-02 1.852530539035797119e-01 -7.817571163177490234e-01
5.111075043678283691e-01 -7.406781613826751709e-02 1.845176219940185547e-01 -4.625155329704284668e-01 -5.444657206535339355e-01 1.890984177589416504e-02 3.202550411224365234e-01 -2.931756377220153809e-01
-1.548513770103454590e-01 1.547982096672058105e-01 8.273918181657791138e-02 3.171114027500152588e-01 -7.622098326683044434e-01 3.060493171215057373e-01 2.298112213611602783e-01 -3.423592746257781982e-01
-1.939269006252288818e-01 1.673003137111663818e-01 -8.858264982700347900e-02 2.311647832393646240e-01 -7.200170159339904785e-01 1.649121195077896118e-01 3.968831300735473633e-01 -4.122891426086425781e-01
4.823001325130462646e-01 -4.386129379272460938e-01 1.172910854220390320e-01 1.993359327316284180e-01 -2.800961136817932129e-01 1.201003864407539368e-01 -5.839497447013854980e-01 -2.960373759269714355e-01
2.036252059042453766e-02 -5.432528853416442871e-01 -3.175222277641296387e-01 1.872463822364807129e-01 -6.968622803688049316e-01 -2.006666362285614014e-01 -1.904828697443008423e-01 8.007755875587463379e-02
-4.115977287292480469e-01 -2.116229534149169922e-01 -2.867126762866973877e-01 4.730177521705627441e-01 -4.570291340351104736e-01 2.487150765955448151e-02 -2.129044234752655029e-01 -4.743738770484924316e-01
3.492516279220581055e-01 -4.512595012784004211e-02 -1.206309795379638672e-01 -6.998851895332336426e-01 -4.689143598079681396e-01 3.205396234989166260e-01 8.001067489385604858e-02 -2.063198983669281006e-01
-2.895791232585906982e-01 -6.832639575004577637e-01 5.850099399685859680e-02 2.155927866697311401e-01 -4.519143402576446533e-01 1.767001152038574219e-01 -4.935650154948234558e-02 -4.018782377243041992e-01
2.968018949031829834e-01 -8.745959401130676270e-02 -1.599812209606170654e-01 -7.236585021018981934e-01 -2.764325737953186035e-01 -8.588048070669174194e-02 -3.004884719848632812e-01 -4.253236651420593262e-01
5.068087577819824219e-01 1.091226749122142792e-02 5.105028301477432251e-02 -6.164332032203674316e-01 -4.189113378524780273e-01 8.643872290849685669e-02 7.766773551702499390e-02 -4.140523672103881836e-01
-1.222714185714721680e-01 -6.276845932006835938e-01 -2.377657145261764526e-01 -1.578570343554019928e-02 -5.941872596740722656e-01 -3.296485245227813721e-01 -2.692501544952392578e-01 -7.596795447170734406e-03
-4.781388863921165466e-02 -3.053098218515515327e-03 3.775119483470916748e-01 -4.284736514091491699e-01 -2.820414602756500244e-01 -7.701016217470169067e-02 -5.333553627133369446e-02 -7.637256383895874023e-01
7.046232372522354126e-02 2.516797184944152832e-02 -2.281769514083862305e-01 -7.912999391555786133e-02 -3.281922042369842529e-01 -3.698409069329500198e-03 4.531513154506683350e-01 -7.893069386482238770e-01
3.604829013347625732e-01 5.483832955360412598e-01 2.367601096630096436e-01 1.993068307638168335e-02 -6.309169530868530273e-01 1.463135033845901489e-01 -2.754114568233489990e-01 -1.325142979621887207e-01
-6.294953823089599609e-02 4.742940366268157959e-01 -2.061696052551269531e-01 -2.009287476539611816e-01 -5.089623928070068359e-01 2.720530331134796143e-01 -4.876080453395843506e-01 -3.426178991794586182e-01
2.026015073060989380e-01 -6.003296375274658203e-02 -2.328355461359024048e-01 5.098142623901367188e-01 -5.320523977279663086e-01 4.824762642383575439e-01 -3.398443758487701416e-01 -9.934066236019134521e-02
1.980521976947784424e-01 -1.260227859020233154e-01 -1.858581602573394775e-01 -7.191122174263000488e-01 -3.579410910606384277e-01 -1.340995728969573975e-01 -4.160670042037963867e-01 -2.720511555671691895e-01
-1.837458610534667969e-01 -2.830280065536499023e-01 1.695909202098846436e-01 -4.332547485828399658e-01 -3.287805020809173584e-01 -1.089438945055007935e-01 2.737777829170227051e-01 -6.890154480934143066e-01
-3.079058527946472168e-01 2.133105248212814331e-01 2.396028935909271240e-01 -4.686200618743896484e-01 -6.401358842849731445e-01 -6.521689891815185547e-02 -5.142751708626747131e-02 -4.074388146400451660e-01
-2.225089520215988159e-01 3.900277912616729736e-01 9.646722674369812012e-02 -4.555808305740356445e-01 -6.864656209945678711e-01 -6.752444431185722351e-03 -2.276494652032852173e-01 -2.416677176952362061e-01
-1.126303002238273621e-01 3.994775190949440002e-02 -5.008654594421386719e-01 4.565270543098449707e-01 -3.247130811214447021e-01 2.688600122928619385e-01 -2.753549218177795410e-01 -5.223895907402038574e-01
-2.167305797338485718e-01 -2.359290868043899536e-01 -2.573051154613494873e-01 6.648818403482437134e-02 -5.519506931304931641e-01 3.329584002494812012e-01 4.983858168125152588e-01 -4.035336077213287354e-01
3.196116387844085693e-01 1.402727514505386353e-01 -8.203613758087158203e-02 3.893276453018188477e-01 -4.256239533424377441e-01 -4.066766202449798584e-01 -4.519184529781341553e-01 -4.112104475498199463e-01
8.501922339200973511e-02 -1.369337588548660278e-01 -5.038148164749145508e-01 -6.526879072189331055e-01 -3.334017693996429443e-01 2.398439049720764160e-01 1.312939450144767761e-02 -3.540278971195220947e-01
6.925622224807739258e-01 3.832890987396240234e-01 -2.396319359540939331e-01 -7.240426260977983475e-03 -3.843496739864349365e-01 -3.012223728001117706e-02 2.489133737981319427e-02 -4.083131253719329834e-01
8.892191946506500244e-02 -5.841780900955200195e-01 -5.814322456717491150e-02 4.037476480007171631e-01 -6.720089912414550781e-01 1.522735804319381714e-01 -8.930852264165878296e-02 -4.094971343874931335e-02
2.722595259547233582e-02 -5.103931576013565063e-02 2.422979660332202911e-02 -1.223043054342269897e-01 -3.589614629745483398e-01 -6.052436232566833496e-01 -2.915325760841369629e-01 -6.332014799118041992e-01
1.096225529909133911e-02 -5.202167034149169922e-01 -4.222279414534568787e-02 1.841934770345687866e-01 -6.922554373741149902e-01 -2.444091439247131348e-01 -3.908330500125885010e-01 4.290207475423812866e-02
-1.145541667938232422e-02 -7.957632541656494141e-01 -1.008739620447158813e-01 1.550783123821020126e-02 -3.507799804210662842e-01 6.578236073255538940e-02 1.875996887683868408e-01 -4.400524497032165527e-01
5.159428119659423828e-01 -2.025416046380996704e-01 -4.927059412002563477e-01 -4.081276655197143555e-01 -4.506828188896179199e-01 2.065083086490631104e-01 -1.869671344757080078e-01 5.230156704783439636e-02
-1.555233448743820190e-01 1.866464763879776001e-01 -6.560441255569458008e-01 1.987936347723007202e-01 -3.983834683895111084e-01 9.845363348722457886e-02 -7.775707542896270752e-02 -5.446227788925170898e-01
3.388693928718566895e-01 1.265451908111572266e-01 -3.481497764587402344e-01 -4.040443301200866699e-01 -5.853542685508728027e-01 1.324080228805541992e-01 -4.704809188842773438e-01 5.630299076437950134e-02
5.105910077691078186e-02 -4.923004508018493652e-01 -1.140946149826049805e-01 1.938872188329696655e-01 -5.660355687141418457e-01 1.381643563508987427e-01 -6.021296977996826172e-01 4.876318573951721191e-02
3.175921440124511719e-01 -2.124811150133609772e-02 4.052570164203643799e-01 -4.620372056961059570e-01 -6.037583351135253906e-01 -5.794137716293334961e-02 2.666752636432647705e-01 -2.863128781318664551e-01
2.245640903711318970e-01 1.993578374385833740e-01 -6.898636929690837860e-03 2.701300978660583496e-01 -3.420838415622711182e-01 -5.064122080802917480e-01 -3.655506968498229980e-01 -5.742018818855285645e-01
-3.262412548065185547e-02 -3.669603466987609863e-01 -1.777650602161884308e-02 1.486931741237640381e-01 -5.918049812316894531e-01 -2.717082500457763672e-01 -6.450020670890808105e-01 -4.199826717376708984e-02
-8.170736581087112427e-02 4.797424376010894775e-01 -2.130345255136489868e-01 -2.041917294263839722e-01 -6.639918684959411621e-01 -7.242368906736373901e-02 -4.243452548980712891e-01 -2.233693748712539673e-01
1.263007968664169312e-01 7.212699949741363525e-02 -1.666841842234134674e-02 -2.100061625242233276e-01 -7.288815379142761230e-01 4.664883315563201904e-01 -2.955494821071624756e-01 3.134267926216125488e-01
4.126648604869842529e-01 4.748993515968322754e-01 1.449842005968093872e-01 1.249955780804157257e-02 -6.122806668281555176e-01 2.124124318361282349e-01 -2.610315978527069092e-01 -3.079895377159118652e-01
4.986175596714019775e-01 3.585346341133117676e-01 1.959892511367797852e-01 1.805250495672225952e-01 -4.465088546276092529e-01 2.317022681236267090e-01 -4.836171865463256836e-01 -2.547367215156555176e-01
1.102791354060173035e-01 4.924811422824859619e-01 1.819800734519958496e-01 -5.697123706340789795e-02 -4.454711079597473145e-01 5.436487197875976562e-01 -2.708519101142883301e-01 -3.762703239917755127e-01
-2.968127429485321045e-01 -2.354207038879394531e-01 -1.271056830883026123e-01 -2.508324384689331055e-01 -4.110286831855773926e-01 -2.984943091869354248e-01 1.650483608245849609e-01 -7.015141844749450684e-01
2.155108302831649780e-01 -1.181072592735290527e-01 1.956913918256759644e-01 -4.667699337005615234e-01 -2.784608006477355957e-01 1.509112864732742310e-01 3.189089596271514893e-01 -6.938434839248657227e-01
-1.305499114096164703e-02 -6.669324040412902832e-01 4.343977570533752441e-02 8.712014555931091309e-02 -5.855586528778076172e-01 3.402856290340423584e-01 2.367519438266754150e-01 -1.755825430154800415e-01
1.311012357473373413e-01 -9.233476594090461731e-03 -4.489990174770355225e-01 -5.470000505447387695e-01 -3.519368767738342285e-01 4.619310498237609863e-01 1.286560446023941040e-01 -3.579469621181488037e-01
-3.112034201622009277e-01 -1.812500953674316406e-01 -3.731763863470405340e-04 -1.754206418991088867e-01 -5.190808773040771484e-01 7.888692617416381836e-02 4.295484721660614014e-01 -6.159126162528991699e-01
-3.895292580127716064e-01 -1.350713800638914108e-02 2.724418975412845612e-02 -1.751897484064102173e-01 -3.873416781425476074e-01 3.181799352169036865e-01 2.037270963191986084e-01 -7.237914800643920898e-01
3.313064873218536377e-01 3.357720375061035156e-01 2.906800508499145508e-01 -5.480793118476867676e-02 -5.470157265663146973e-01 5.095987319946289062e-01 -3.410733044147491455e-01 -1.214342117309570312e-01
5.077082514762878418e-01 -2.239694148302078247e-01 -2.819437086582183838e-01 4.265417754650115967e-01 -4.677110314369201660e-01 3.803934156894683838e-01 -1.106486469507217407e-01 -2.344009280204772949e-01
1.241760626435279846e-01 9.364493191242218018e-02 -7.304569482803344727e-01 -2.620582580566406250e-01 -4.276656508445739746e-01 -1.461104601621627808e-01 -2.451288998126983643e-01 -3.305067420005798340e-01
6.723909825086593628e-02 -1.464509665966033936e-01 -2.105743885040283203e-01 3.843379616737365723e-01 -5.222997665405273438e-01 1.831074953079223633e-01 3.721800148487091064e-01 -5.806294083595275879e-01
-2.693683803081512451e-01 5.546584352850914001e-02 1.951839961111545563e-02 -5.327388644218444824e-02 -6.049648523330688477e-01 -1.545269340276718140e-01 3.533496856689453125e-01 -6.375170946121215820e-01
4.595178663730621338e-01 -1.968338340520858765e-01 -6.324100494384765625e-01 -3.342061042785644531e-01 -4.567657709121704102e-01 7.214241474866867065e-02 3.327751532196998596e-02 -1.533512175083160400e-01
-2.074822038412094116e-01 -1.110192537307739258e-01 -3.520107865333557129e-01 -5.425781607627868652e-01 -2.207171618938446045e-01 2.583594024181365967e-01 8.822289854288101196e-02 -6.348811388015747070e-01
8.099228888750076294e-02 8.453009277582168579e-02 -5.414714813232421875e-01 -3.896079659461975098e-01 -3.922738730907440186e-01 -1.427129805088043213e-01 -5.067577958106994629e-01 -3.320543169975280762e-01
-2.700404524803161621e-01 4.509425759315490723e-01 2.224406152963638306e-01 -1.822980940341949463e-01 -6.842351555824279785e-01 1.704263538122177124e-01 -2.649883031845092773e-01 -2.712469696998596191e-01
-2.444597929716110229e-01 -3.590196371078491211e-01 -1.201055049896240234e-01 -3.670153617858886719e-01 -2.348956465721130371e-01 -4.726803004741668701e-01 -1.119489446282386780e-01 -6.091663837432861328e-01
5.873159766197204590e-01 -3.807234810665249825e-03 -2.395408898591995239e-01 -1.403303742408752441e-01 -4.022666513919830322e-01 -7.004725933074951172e-02 4.283868372440338135e-01 -4.772136509418487549e-01
5.560168623924255371e-01 -1.850576847791671753e-01 -8.250840753316879272e-02 -4.660320878028869629e-01 -2.846112549304962158e-01 -3.113711476325988770e-01 -4.155716300010681152e-01 -2.862694859504699707e-01
6.003432720899581909e-02 -6.277931332588195801e-01 -2.273373752832412720e-01 6.224501132965087891e-02 -4.469110667705535889e-01 5.028660893440246582e-01 2.331083714962005615e-01 -1.994282007217407227e-01
-1.296974532306194305e-02 -7.035086750984191895e-01 -5.928191170096397400e-02 -8.343905210494995117e-03 -4.044940471649169922e-01 1.403981596231460571e-01 3.182591795921325684e-01 -4.655185639858245850e-01
-2.518792077898979187e-02 -2.588985860347747803e-01 -2.411139905452728271e-01 -8.062526583671569824e-01 -3.476089537143707275e-01 1.492677330970764160e-01 -3.511156141757965088e-02 -2.825104892253875732e-01
-2.363866269588470459e-01 5.122641921043395996e-01 -1.392951962770894170e-04 -2.771727740764617920e-01 -5.746863484382629395e-01 1.879346519708633423e-01 -2.739457190036773682e-01 -4.052799940109252930e-01
9.721728414297103882e-02 -1.331478953361511230e-01 4.059673845767974854e-01 -5.759257078170776367e-01 -2.754873335361480713e-01 8.593020960688591003e-03 1.836822554469108582e-02 -6.324682235717773438e-01
2.375119626522064209e-01 -4.533658027648925781e-01 5.404461175203323364e-02 3.199521303176879883e-01 -5.543122887611389160e-01 5.819731950759887695e-02 -5.674671530723571777e-01 9.444265626370906830e-03
-1.749443709850311279e-01 3.712180852890014648e-01 -1.655994653701782227e-01 6.051144376397132874e-02 -7.876835465431213379e-01 5.099613219499588013e-02 -4.138337671756744385e-01 7.875491678714752197e-02
-1.611417680978775024e-01 -1.884647309780120850e-01 1.315684616565704346e-01 -2.016956806182861328e-01 -4.880260229110717773e-01 -1.443514227867126465e-01 4.012677669525146484e-01 -6.786017417907714844e-01
-1.247148141264915466e-01 -1.817871034145355225e-01 4.179416894912719727e-01 -4.311248660087585449e-01 -3.585026562213897705e-01 1.980549842119216919e-02 1.095714643597602844e-01 -6.707708239555358887e-01
-2.552209189161658287e-03 -3.281515091657638550e-02 -3.118693828582763672e-01 -7.229773402214050293e-01 -3.690703809261322021e-01 3.000664710998535156e-01 -6.457097083330154419e-02 -3.854031860828399658e-01
5.777763128280639648e-01 1.920001208782196045e-01 7.546216249465942383e-02 2.851069569587707520e-01 -6.779294013977050781e-01 2.387215644121170044e-01 -1.601857095956802368e-01 9.707260876893997192e-03
-1.965973228216171265e-01 -6.273049712181091309e-01 -6.580722052603960037e-03 2.193354070186614990e-02 -5.074288845062255859e-01 3.617615401744842529e-01 -3.834092319011688232e-01 -1.787609457969665527e-01
-5.186371505260467529e-02 2.154817879199981689e-01 3.410618305206298828e-01 3.338822722434997559e-01 -7.219994068145751953e-01 3.089072704315185547e-01 -2.853331565856933594e-01 -1.579729765653610229e-01
2.543365657329559326e-01 3.590381443500518799e-01 2.615501582622528076e-01 2.791611254215240479e-01 -3.996682167053222656e-01 3.134741485118865967e-01 -3.962652683258056641e-01 -4.950133562088012695e-01
7.805284857749938965e-02 2.507592439651489258e-01 7.637471705675125122e-02 3.811016380786895752e-01 -5.346976518630981445e-01 5.488519072532653809e-01 -3.125365972518920898e-01 -3.084426522254943848e-01
-2.416628897190093994e-01 3.759787380695343018e-01 -2.752771973609924316e-01 -1.358737796545028687e-01 -3.521074652671813965e-01 3.025748729705810547e-01 -4.826698303222656250e-01 -5.074430704116821289e-01
6.514170169830322266e-01 1.451063603162765503e-01 7.547010481357574463e-02 -1.648985147476196289e-01 -4.851488173007965088e-01 1.044631972908973694e-01 3.858341872692108154e-01 -3.557567894458770752e-01
-1.184280887246131897e-01 -2.795667648315429688e-01 -4.346339404582977295e-02 -6.782263517379760742e-01 -4.531309008598327637e-01 -2.461655735969543457e-01 5.425246432423591614e-02 -4.207954406738281250e-01
-3.179268166422843933e-02 1.934842765331268311e-01 -2.371551245450973511e-01 -1.967115104198455811e-01 -5.638230443000793457e-01 7.244691848754882812e-01 2.921496890485286713e-02 -1.516887545585632324e-01
2.812362015247344971e-01 -3.025832027196884155e-02 -4.291971325874328613e-01 4.925667643547058105e-01 -5.002114772796630859e-01 2.935559153556823730e-01 -9.521022439002990723e-02 -3.843265771865844727e-01
-1.064503267407417297e-01 -6.031318306922912598e-01 1.636848971247673035e-02 2.819191217422485352e-01 -5.255673527717590332e-01 4.628048241138458252e-01 -3.744779527187347412e-02 -2.309598922729492188e-01
-1.177131310105323792e-01 2.152985632419586182e-01 1.449557542800903320e-01 -6.543145179748535156e-01 -5.270388126373291016e-01 -9.120314568281173706e-02 -1.450850069522857666e-01 -4.283840358257293701e-01
1.458367109298706055e-01 4.794031083583831787e-01 2.832690477371215820e-01 1.710536181926727295e-01 -5.422037839889526367e-01 1.879258267581462860e-02 -3.382931351661682129e-01 -4.802326560020446777e-01
1.980603784322738647e-01 1.625024080276489258e-01 4.653283059597015381e-01 -4.146197438240051270e-01 -3.077398538589477539e-01 -1.231395825743675232e-01 -1.766895055770874023e-01 -6.362693905830383301e-01
4.530459046363830566e-01 2.924786210060119629e-01 -5.170633643865585327e-02 -4.930570423603057861e-01 -3.397337794303894043e-01 3.122186958789825439e-01 -3.266927003860473633e-01 -3.792090117931365967e-01
-2.742928564548492432e-01 -1.372482329607009888e-01 -1.141408756375312805e-01 4.914031922817230225e-01 -5.094457268714904785e-01 2.144986987113952637e-01 -5.358422398567199707e-01 -2.423831969499588013e-01
-3.634989261627197266e-03 -1.468403358012437820e-02 -1.855029165744781494e-01 -7.972450852394104004e-01 -4.602895677089691162e-01 7.918258011341094971e-02 -9.411050379276275635e-02 -3.205729722976684570e-01
1.303402334451675415e-01 3.190577328205108643e-01 -1.973656713962554932e-01 4.385431706905364990e-01 -4.799442589282989502e-01 4.324584305286407471e-01 -2.351715266704559326e-01 -4.210318028926849365e-01
6.112908199429512024e-02 3.174864351749420166e-01 -2.399196382611989975e-04 -4.614857435226440430e-01 -2.539770007133483887e-01 4.385218918323516846e-01 -3.350571691989898682e-01 -5.598458647727966309e-01
4.562169611454010010e-01 -2.835302427411079407e-02 1.224751397967338562e-01 -5.628767013549804688e-01 -4.004240632057189941e-01 -1.179452612996101379e-01 1.129709780216217041e-01 -5.217460393905639648e-01
-2.769115567207336426e-01 2.498897463083267212e-01 -3.288590162992477417e-02 9.033238142728805542e-02 -8.382511138916015625e-01 2.637753188610076904e-01 -2.780347168445587158e-01 4.569420963525772095e-02
2.342083305120468140e-01 -2.207290381193161011e-01 -3.779877424240112305e-01 5.170202851295471191e-01 -3.812170922756195068e-01 -5.624634027481079102e-02 -1.055057793855667114e-01 -5.715058445930480957e-01
-2.807995080947875977e-01 1.331608891487121582e-01 -3.027795255184173584e-01 -4.534485340118408203e-01 -6.345665454864501953e-01 -2.303862720727920532e-01 -3.448772132396697998e-01 -1.773016154766082764e-01
1.315654963254928589e-01 -2.907834053039550781e-01 -5.834934711456298828e-01 3.282866477966308594e-01 -4.476743638515472412e-01 -1.037872135639190674e-01 2.084521651268005371e-01 -4.418852031230926514e-01
1.218762472271919250e-01 1.201517581939697266e-01 1.318619698286056519e-01 -5.279790163040161133e-01 -7.869136929512023926e-01 2.076164484024047852e-01 -2.614960260689258575e-02 1.074187681078910828e-01
2.952071726322174072e-01 -4.489046335220336914e-01 3.898530602455139160e-01 2.704993821680545807e-02 -2.577813863754272461e-01 1.671356260776519775e-01 -4.884511232376098633e-01 -4.750264286994934082e-01
8.400047421455383301e-01 4.575591906905174255e-02 2.211312018334865570e-02 -1.651113927364349365e-01 -4.277051389217376709e-01 8.630930632352828979e-02 1.311441808938980103e-01 -2.386794984340667725e-01
-2.957549691200256348e-01 -3.440751135349273682e-02 -3.134231865406036377e-01 -4.757713377475738525e-01 -2.705122828483581543e-01 3.553394079208374023e-01 9.627970308065414429e-02 -6.148496866226196289e-01
2.223919332027435303e-02 -5.523403733968734741e-02 -5.372161865234375000e-01 -4.035242497920989990e-01 -3.611646592617034912e-01 -3.269667625427246094e-01 -4.584703147411346436e-01 -3.122172653675079346e-01
-1.205185502767562866e-01 2.985581457614898682e-01 -5.043733716011047363e-01 -2.516112327575683594e-01 -6.355078816413879395e-01 -2.151146978139877319e-01 -2.642233371734619141e-01 -2.422375828027725220e-01
5.239456295967102051e-01 3.448221385478973389e-01 -7.200910896062850952e-02 2.326785326004028320e-01 -5.580387711524963379e-01 1.498799324035644531e-01 2.095178812742233276e-01 -4.116855561733245850e-01
-1.449162811040878296e-01 4.208574295043945312e-01 -1.486823856830596924e-01 -2.366676926612854004e-01 -3.185880780220031738e-01 1.950591802597045898e-01 -2.256812900304794312e-01 -7.302614450454711914e-01
-8.233188092708587646e-02 1.469873338937759399e-01 1.520189791917800903e-01 2.259286493062973022e-01 -7.591365575790405273e-01 2.280514538288116455e-01 3.975756764411926270e-01 -3.333174884319305420e-01
5.091598033905029297e-01 8.410013467073440552e-02 2.447340935468673706e-01 -1.013011187314987183e-01 -5.887545347213745117e-01 3.316867649555206299e-01 -3.941118717193603516e-01 -2.270564287900924683e-01
9.113959968090057373e-02 -5.655296444892883301e-01 -2.859370708465576172e-01 7.002656906843185425e-02 -6.142685413360595703e-01 1.933240443468093872e-01 4.085281193256378174e-01 -6.009051948785781860e-02
-3.647970259189605713e-01 3.782110512256622314e-01 3.504216205328702927e-03 -3.267427980899810791e-01 -7.511245012283325195e-01 6.944941729307174683e-02 -7.220636308193206787e-02 -2.070782333612442017e-01
-1.948608607053756714e-01 -1.208021044731140137e-01 -5.947779417037963867e-01 6.177977472543716431e-02 -2.500584125518798828e-01 -3.551749289035797119e-01 -1.238063946366310120e-01 -6.211699843406677246e-01
-4.581761360168457031e-01 -7.187797129154205322e-02 -2.128212898969650269e-01 -3.038533031940460205e-01 -2.150119543075561523e-01 2.552403211593627930e-01 -1.763373054563999176e-02 -7.318468093872070312e-01
-4.216032102704048157e-02 -5.231501460075378418e-01 -1.874881833791732788e-01 -1.391994534060359001e-03 -6.344152092933654785e-01 -4.878329634666442871e-01 -2.199916988611221313e-01 2.286586537957191467e-02
-1.018560156226158142e-01 -4.030045270919799805e-01 -2.837092578411102295e-01 2.579748928546905518e-01 -6.708949804306030273e-01 1.625864505767822266e-01 -4.284544885158538818e-01 1.416448354721069336e-01
-1.380261033773422241e-01 -2.271983474493026733e-01 -9.058179706335067749e-02 -5.694296360015869141e-01 -5.976215004920959473e-01 -1.545372456312179565e-01 3.294197916984558105e-01 -3.276031613349914551e-01
-4.718354344367980957e-01 -1.777379512786865234e-01 -2.070227861404418945e-01 4.155673980712890625e-01 -5.737059712409973145e-01 1.770633757114410400e-01 -5.791074037551879883e-02 -4.078999161720275879e-01
2.224645949900150299e-02 4.392052590847015381e-01 1.370427310466766357e-01 -4.102791845798492432e-01 -6.139590144157409668e-01 -1.347082555294036865e-01 -3.159217536449432373e-01 -3.529809713363647461e-01
2.170168422162532806e-02 -3.790051043033599854e-01 -2.997510693967342377e-02 -4.783360064029693604e-01 -4.969614446163177490e-01 -3.211697638034820557e-01 2.661041021347045898e-01 -4.530433118343353271e-01
1.656574755907058716e-01 -7.657822221517562866e-02 5.725081264972686768e-02 -7.708918452262878418e-01 -5.847416520118713379e-01 -1.599238626658916473e-02 6.207308266311883926e-03 -1.640857756137847900e-01
7.449071407318115234e-01 1.792965978384017944e-01 -9.776599705219268799e-02 -1.678353846073150635e-01 -4.100178182125091553e-01 8.873599022626876831e-02 2.431243211030960083e-01 -3.743543326854705811e-01
-5.232939124107360840e-02 -1.543987691402435303e-01 -3.109520375728607178e-01 -7.410342097282409668e-01 -3.519257605075836182e-01 3.031192123889923096e-01 -1.980752199888229370e-01 -2.695051431655883789e-01
-1.585914492607116699e-01 3.082125186920166016e-01 -3.792908489704132080e-01 -1.559532880783081055e-01 -2.482173442840576172e-01 1.862845569849014282e-02 -5.525872111320495605e-01 -5.868213772773742676e-01
3.099618852138519287e-01 4.375619888305664062e-01 7.356206886470317841e-03 -2.131617367267608643e-01 -6.498667001724243164e-01 2.170951068401336670e-01 -4.439230561256408691e-01 -2.112786099314689636e-02
-1.522210091352462769e-01 -2.760840058326721191e-01 6.359793990850448608e-02 -2.237685769796371460e-01 -4.743524193763732910e-01 -4.057809114456176758e-01 2.177250087261199951e-01 -6.398569345474243164e-01
1.618824750185012817e-01 2.042657881975173950e-01 -5.664113163948059082e-01 -3.806460201740264893e-01 -3.757347166538238525e-01 2.871278822422027588e-01 -4.080855548381805420e-01 -2.760498821735382080e-01
-3.594441711902618408e-01 3.981508314609527588e-01 -4.242813214659690857e-02 -3.766127526760101318e-01 -5.436218380928039551e-01 -2.531195431947708130e-02 -3.184001147747039795e-01 -4.136357307434082031e-01
4.095454514026641846e-01 -4.284850507974624634e-02 -1.423892527818679810e-01 2.803953588008880615e-01 -3.627518713474273682e-01 -5.751340985298156738e-01 -1.635020524263381958e-01 -4.923809766769409180e-01
3.476588428020477295e-01 -2.604283392429351807e-02 2.756151258945465088e-01 -5.430023670196533203e-01 -3.673899173736572266e-01 1.819036304950714111e-01 2.428276985883712769e-01 -5.297265052795410156e-01
2.396828234195709229e-01 5.542146563529968262e-01 1.536818891763687134e-01 9.980901330709457397e-02 -4.716846048831939697e-01 2.863011956214904785e-01 -3.930478692054748535e-01 -3.779907226562500000e-01
9.277661144733428955e-02 1.879492700099945068e-01 -1.733262389898300171e-01 -6.467719078063964844e-01 -2.084370702505111694e-01 2.169844359159469604e-01 -3.709226846694946289e-01 -5.287719368934631348e-01
-4.758103936910629272e-02 -2.787183523178100586e-01 2.624039053916931152e-01 -4.089711606502532959e-01 -6.210731267929077148e-01 -3.591396808624267578e-01 2.355935126543045044e-01 -3.372263908386230469e-01
4.321632161736488342e-02 7.341236807405948639e-03 2.625807523727416992e-01 -1.116436049342155457e-01 -5.469241142272949219e-01 4.876151308417320251e-02 3.926213085651397705e-01 -6.789774298667907715e-01
4.019703567028045654e-01 -9.683697670698165894e-02 -8.951862901449203491e-02 -5.528653264045715332e-01 -2.723941504955291748e-01 -1.566801778972148895e-02 -6.315478682518005371e-01 -2.051149904727935791e-01
4.979705810546875000e-01 4.199285209178924561e-01 6.278605759143829346e-02 1.363558601588010788e-02 -5.415254831314086914e-01 3.989087343215942383e-01 -2.701137959957122803e-01 -2.149832695722579956e-01
2.292738109827041626e-01 -1.606901586055755615e-01 8.752309367991983891e-04 -6.839393973350524902e-01 -5.435133576393127441e-01 6.347586959600448608e-02 2.695948779582977295e-01 -2.858688831329345703e-01
-1.419880688190460205e-01 -6.602804362773895264e-02 -2.931964099407196045e-01 -3.530828654766082764e-01 -1.967661678791046143e-01 3.039857149124145508e-01 1.128388792276382446e-01 -7.880300283432006836e-01
-1.778053194284439087e-01 4.075764119625091553e-01 -2.790233492851257324e-01 -3.620537519454956055e-01 -6.094745993614196777e-01 -2.657022885978221893e-02 -3.795994520187377930e-01 -2.776126861572265625e-01
1.644357591867446899e-01 3.864206746220588684e-02 -2.665501236915588379e-01 -5.881347656250000000e-01 -3.781076371669769287e-01 -2.833365201950073242e-01 -4.615597724914550781e-01 -3.438512086868286133e-01
4.313525557518005371e-01 -3.795680403709411621e-02 -9.870669245719909668e-02 -5.663854479789733887e-01 -4.154333472251892090e-01 2.309252768754959106e-01 -5.059741735458374023e-01 -6.118199788033962250e-03
-1.121902316808700562e-01 1.272182762622833252e-01 1.384395360946655273e-01 -2.250060290098190308e-01 -2.664465010166168213e-01 -2.875944077968597412e-01 -4.012714698910713196e-02 -8.637831211090087891e-01
-3.724036514759063721e-01 -2.722600102424621582e-01 -2.545378869399428368e-03 -2.626402378082275391e-01 -3.957037329673767090e-01 -1.393527537584304810e-01 2.905417382717132568e-01 -6.766006946563720703e-01
4.723104182630777359e-03 8.204007148742675781e-02 -2.638142108917236328e-01 -4.865294098854064941e-01 -2.197728902101516724e-01 -1.082829087972640991e-01 -1.253058612346649170e-01 -7.818002104759216309e-01
-1.400092542171478271e-01 -5.858156085014343262e-01 -2.765053212642669678e-01 7.318785786628723145e-02 -6.680597662925720215e-01 -2.802634537220001221e-01 -1.737100332975387573e-01 1.947434060275554657e-02
9.191671013832092285e-02 -1.527457833290100098e-01 -2.916526496410369873e-01 -8.904732763767242432e-02 -5.587700009346008301e-01 -6.178753376007080078e-01 1.491451859474182129e-01 -3.987371921539306641e-01
4.593155384063720703e-01 6.209991127252578735e-02 -2.888604104518890381e-01 -2.968530170619487762e-02 -3.075004816055297852e-01 5.058021843433380127e-02 4.610105156898498535e-01 -6.254643797874450684e-01
-1.426545381546020508e-01 -7.268390655517578125e-01 -6.865748763084411621e-02 7.520040869712829590e-02 -5.089330673217773438e-01 1.486846953630447388e-01 1.937641203403472900e-01 -3.497444093227386475e-01
-1.489725261926651001e-01 -4.044163525104522705e-01 7.720373570919036865e-02 -6.049717664718627930e-01 -5.796371102333068848e-01 -1.296767443418502808e-01 1.942772120237350464e-01 -2.275180965662002563e-01
3.898375928401947021e-01 1.664901375770568848e-01 7.805541157722473145e-02 -6.002604365348815918e-01 -2.857538461685180664e-01 8.261785656213760376e-02 -6.667517870664596558e-02 -6.008127331733703613e-01
-4.208083152770996094e-01 -1.519082486629486084e-01 -6.356914341449737549e-02 4.376334547996520996e-01 -5.872289538383483887e-01 2.652913331985473633e-01 -2.381672710180282593e-02 -4.341608881950378418e-01
3.193074166774749756e-01 -4.831558465957641602e-01 2.660948634147644043e-01 2.030445188283920288e-01 -6.313290596008300781e-01 -1.012355089187622070e-01 -3.788206577301025391e-01 1.548134628683328629e-02
3.693615645170211792e-02 3.379284739494323730e-01 2.679017186164855957e-01 3.517289459705352783e-01 -5.889563560485839844e-01 3.315583765506744385e-01 -3.347959816455841064e-01 -3.465065360069274902e-01
4.699355065822601318e-01 -3.739860057830810547e-01 -1.235646009445190430e-01 3.531329631805419922e-01 -5.003733038902282715e-01 2.672794461250305176e-01 2.072720974683761597e-01 -3.668113350868225098e-01
-2.881142795085906982e-01 -4.670910239219665527e-01 -3.620750308036804199e-01 2.125676721334457397e-01 -6.272777915000915527e-01 -1.951487213373184204e-01 -2.954840958118438721e-01 -6.051074713468551636e-02
-1.276110559701919556e-01 4.045742750167846680e-01 2.101148068904876709e-01 -5.011209845542907715e-01 -5.873512029647827148e-01 -9.303381666541099548e-03 -2.019100785255432129e-01 -3.727319240570068359e-01
2.412860095500946045e-02 -8.267765492200851440e-02 -2.782644033432006836e-01 -6.934937834739685059e-01 -4.845160841941833496e-01 2.984329462051391602e-01 1.692375540733337402e-01 -2.859337329864501953e-01
1.962917670607566833e-02 -1.450252234935760498e-01 2.152787744998931885e-01 -6.493455767631530762e-01 -2.614954710006713867e-01 5.093970522284507751e-02 -6.036911904811859131e-02 -6.602792739868164062e-01
4.982027113437652588e-01 -6.639912128448486328e-01 3.085613436996936798e-02 -6.106245890259742737e-02 -5.261893868446350098e-01 -6.208998709917068481e-02 -4.389446973800659180e-02 1.535314768552780151e-01
6.064563989639282227e-01 -1.999837458133697510e-01 -1.221806332468986511e-01 -5.575487017631530762e-01 -3.541479110717773438e-01 6.592938303947448730e-02 1.504176557064056396e-01 -3.376914858818054199e-01
-2.230439335107803345e-01 4.473869204521179199e-01 -2.297483831644058228e-01 -2.052260190248489380e-01 -7.633514404296875000e-01 1.658732444047927856e-02 -2.113748192787170410e-01 -1.659347414970397949e-01
1.765702664852142334e-02 -2.714704871177673340e-01 2.629071846604347229e-02 -1.256655156612396240e-01 -4.039736092090606689e-01 -2.355195283889770508e-01 2.597073018550872803e-01 -7.895547747611999512e-01
-1.462992727756500244e-01 -4.685182571411132812e-01 1.245504524558782578e-02 1.246683895587921143e-01 -5.711767673492431641e-01 -1.335681676864624023e-01 -6.182312965393066406e-01 -1.307544708251953125e-01
-6.877443939447402954e-02 -6.618024706840515137e-01 -3.279468417167663574e-01 1.524886041879653931e-01 -5.385593771934509277e-01 2.645863778889179230e-02 -3.678097426891326904e-01 2.133952267467975616e-02
4.086236655712127686e-01 -4.840851128101348877e-01 1.532897651195526123e-01 1.711442321538925171e-01 -3.178563714027404785e-01 3.132704496383666992e-01 -4.875075072050094604e-02 -5.868157744407653809e-01
1.857487112283706665e-01 3.397484123706817627e-01 2.079511135816574097e-01 3.757848143577575684e-01 -7.382762432098388672e-01 1.776898950338363647e-01 -2.185159325599670410e-01 -2.030657976865768433e-01
3.137848675251007080e-01 2.553715407848358154e-01 -7.722198963165283203e-02 -3.917728662490844727e-01 -7.238078713417053223e-01 -2.617780305445194244e-02 -3.901679813861846924e-01 -7.820679806172847748e-03
1.418968290090560913e-01 -7.743768692016601562e-01 4.975853953510522842e-03 -2.547830902040004730e-02 -3.535206317901611328e-01 -2.666159532964229584e-02 1.405408233404159546e-01 -4.838309586048126221e-01
-1.649658828973770142e-01 -1.466728933155536652e-02 -1.343656927347183228e-01 -2.193454802036285400e-01 -2.883447110652923584e-01 -1.552488654851913452e-01 1.473803222179412842e-01 -8.817248940467834473e-01
1.189942732453346252e-01 3.059579730033874512e-01 2.777902223169803619e-02 4.006038904190063477e-01 -5.198990106582641602e-01 4.774480760097503662e-01 -3.212697207927703857e-01 -3.598739504814147949e-01
-4.353827983140945435e-02 8.455005288124084473e-02 1.214368268847465515e-01 -1.058343946933746338e-01 -5.899547934532165527e-01 3.691970556974411011e-02 3.373572528362274170e-01 -7.083702087402343750e-01
6.616506576538085938e-01 -3.113411366939544678e-01 8.959143608808517456e-02 2.526416182518005371e-01 -2.457633614540100098e-01 4.464997351169586182e-02 -2.142271250486373901e-01 -5.339890122413635254e-01
5.199766904115676880e-02 -7.508413791656494141e-01 -6.326353549957275391e-02 2.922168374061584473e-01 -4.554084837436676025e-01 2.336474806070327759e-01 -1.798616498708724976e-01 -2.231641709804534912e-01
-7.293280959129333496e-02 3.831478767096996307e-03 -1.765434592962265015e-01 -8.996419608592987061e-02 -2.919835746288299561e-01 -1.319927573204040527e-01 2.602494955062866211e-01 -8.860015273094177246e-01
4.953190982341766357e-01 1.988123357295989990e-02 -2.267157845199108124e-02 -4.548511207103729248e-01 -3.831549584865570068e-01 -3.171274065971374512e-01 -4.523282945156097412e-01 -3.080287873744964600e-01
-9.329469501972198486e-02 -6.343371868133544922e-01 -9.225816279649734497e-02 2.804854214191436768e-01 -6.285147070884704590e-01 1.408451143652200699e-02 -3.250395059585571289e-01 -2.913465164601802826e-02
-3.857249021530151367e-01 1.208396181464195251e-01 -2.753649950027465820e-01 3.997168242931365967e-01 -4.945927858352661133e-01 5.879805609583854675e-02 -1.161503493785858154e-01 -5.826188921928405762e-01
8.538729697465896606e-02 8.548970520496368408e-02 -4.781540632247924805e-01 -1.069791764020919800e-01 -2.154448777437210083e-01 4.700913727283477783e-01 -3.626963198184967041e-01 -5.885353088378906250e-01
2.028445452451705933e-01 1.320554167032241821e-01 2.322076410055160522e-01 -4.917864501476287842e-01 -3.904070854187011719e-01 4.332324862480163574e-01 1.210251525044441223e-01 -5.393385887145996094e-01
2.197434157133102417e-01 1.654011756181716919e-01 -1.450446546077728271e-01 5.500959977507591248e-02 -5.930834412574768066e-01 -8.289005607366561890e-02 4.608417451381683350e-01 -5.738444328308105469e-01
-1.817312538623809814e-01 3.265769183635711670e-01 -2.258619070053100586e-01 4.203266929835081100e-03 -2.972210645675659180e-01 2.092962414026260376e-01 -3.878096044063568115e-01 -7.257742881774902344e-01
-4.531838893890380859e-01 -2.598510980606079102e-01 -3.341313824057579041e-02 -4.275261163711547852e-01 -4.704440832138061523e-01 4.843210428953170776e-02 3.461570665240287781e-02 -5.642210841178894043e-01
-6.482449918985366821e-02 1.363936513662338257e-01 -3.189022839069366455e-01 -2.509464509785175323e-02 -4.645710885524749756e-01 3.102151453495025635e-01 -1.832174062728881836e-01 -7.274874448776245117e-01
2.256865501403808594e-01 -2.055545896291732788e-01 -4.609493315219879150e-01 -4.340168535709381104e-01 -5.209851264953613281e-01 -3.674867451190948486e-01 1.833034753799438477e-01 -2.567015886306762695e-01
2.383441179990768433e-01 -1.765578091144561768e-01 -1.279132515192031860e-01 3.197234869003295898e-01 -5.665700435638427734e-01 -4.136043488979339600e-01 2.079122215509414673e-01 -5.080716609954833984e-01
-1.654647737741470337e-01 1.494300961494445801e-01 -2.289313264191150665e-02 -5.524868965148925781e-01 -7.298160195350646973e-01 3.150154948234558105e-01 -1.061339005827903748e-01 -3.735895827412605286e-02
-7.711911946535110474e-02 -6.273998022079467773e-01 -4.519011452794075012e-02 2.372552603483200073e-01 -6.493493318557739258e-01 9.909272193908691406e-03 -3.460492193698883057e-01 -2.423333190381526947e-02
-6.799334287643432617e-02 -8.596604317426681519e-02 -2.709485888481140137e-01 2.177997976541519165e-01 -2.714031934738159180e-01 -3.968816101551055908e-01 -1.513183116912841797e-01 -7.829846143722534180e-01
-3.577749729156494141e-01 -1.838308572769165039e-01 -3.292397782206535339e-02 -2.076762616634368896e-01 -3.579005599021911621e-01 -6.773184239864349365e-02 2.829236984252929688e-01 -7.624065279960632324e-01
-2.037266269326210022e-02 6.688495725393295288e-02 -2.082968652248382568e-01 1.726716309785842896e-01 -6.658897399902343750e-01 5.217737555503845215e-01 3.342888951301574707e-01 -3.074124157428741455e-01
-3.233605623245239258e-01 -1.459420472383499146e-02 -4.416025280952453613e-01 3.787889480590820312e-01 -4.650203287601470947e-01 2.995301485061645508e-01 -1.659880131483078003e-01 -4.724584817886352539e-01
2.585564553737640381e-01 1.667693406343460083e-01 -6.127504631876945496e-03 -1.280226707458496094e-01 -5.249276161193847656e-01 3.772020041942596436e-01 -6.862263083457946777e-01 -1.312541030347347260e-02
-1.088712289929389954e-01 2.214602530002593994e-01 -4.049158692359924316e-01 -5.314335227012634277e-01 -3.932422697544097900e-01 3.876952826976776123e-01 -2.574998438358306885e-01 -3.485264778137207031e-01
3.179629445075988770e-01 1.314893066883087158e-01 1.719062924385070801e-01 1.187811419367790222e-01 -5.818189382553100586e-01 9.950076788663864136e-02 3.772778511047363281e-01 -5.892344117164611816e-01
4.283760860562324524e-02 1.298218667507171631e-01 -2.244507968425750732e-01 5.801515653729438782e-02 -5.041555166244506836e-01 5.600343942642211914e-01 3.622323870658874512e-01 -4.780625104904174805e-01
-1.033109426498413086e-02 -5.083015188574790955e-02 -2.802596688270568848e-01 4.483952224254608154e-01 -7.515741586685180664e-01 3.275257349014282227e-01 -2.122756093740463257e-01 -2.253953926265239716e-02
1.002620086073875427e-01 2.648915350437164307e-01 -2.809938192367553711e-01 -6.208059787750244141e-01 -5.351493954658508301e-01 1.413948684930801392e-01 -1.104007139801979065e-01 -3.699415326118469238e-01
-7.519850134849548340e-02 3.634551540017127991e-02 -3.063405752182006836e-01 -5.679020285606384277e-01 -7.429562807083129883e-01 1.486419737339019775e-01 4.954949766397476196e-02 1.154977455735206604e-02
3.609528243541717529e-01 5.266201123595237732e-02 1.198147535324096680e-01 -2.767888605594635010e-01 -4.780174791812896729e-01 -3.602022826671600342e-01 1.261361092329025269e-01 -6.338891386985778809e-01
3.768096566200256348e-01 4.630575329065322876e-02 -1.926207691431045532e-01 -4.743918180465698242e-01 -4.017762839794158936e-01 5.451224446296691895e-01 2.487002611160278320e-01 -2.707130312919616699e-01
-3.443920016288757324e-01 -3.651385307312011719e-01 2.645539306104183197e-02 -1.595743233337998390e-04 -5.480212569236755371e-01 5.352554917335510254e-01 2.727485299110412598e-01 -2.935141324996948242e-01
4.646795094013214111e-01 3.129124939441680908e-01 -5.400503799319267273e-02 2.807701528072357178e-01 -5.003249645233154297e-01 3.079383969306945801e-01 -4.272312521934509277e-01 -2.770064771175384521e-01
-7.252370938658714294e-03 1.235384643077850342e-01 -6.756960153579711914e-01 -1.956593543291091919e-01 -6.887737512588500977e-01 7.064901292324066162e-02 -9.310949593782424927e-02 -4.204935580492019653e-02
-1.161741763353347778e-01 1.678719669580459595e-01 -3.129225373268127441e-01 1.282519698143005371e-01 -3.336573243141174316e-01 6.148735806345939636e-02 8.999002724885940552e-02 -8.489684462547302246e-01
-5.689963325858116150e-02 1.095589622855186462e-01 -1.402055323123931885e-01 -2.117485255002975464e-01 -1.006783768534660339e-01 1.642233431339263916e-01 -2.359336763620376587e-01 -9.096669554710388184e-01
5.631580576300621033e-02 -1.390368044376373291e-01 -2.652274668216705322e-01 -3.164999186992645264e-01 -5.790425539016723633e-01 -4.143217206001281738e-01 1.233030855655670166e-01 -5.336882472038269043e-01
1.431818585842847824e-03 3.384069502353668213e-01 -1.591610312461853027e-01 3.647905886173248291e-01 -5.067821145057678223e-01 4.055084288120269775e-01 -1.761069148778915405e-01 -5.242093801498413086e-01
-2.798524685204029083e-02 -2.463841252028942108e-02 -1.061192750930786133e-01 1.307134032249450684e-01 -8.268467783927917480e-01 3.129433095455169678e-01 4.267849624156951904e-01 -8.067312836647033691e-02
-4.476757720112800598e-03 -6.484773159027099609e-01 2.821114063262939453e-01 2.083476036787033081e-01 -4.819915294647216797e-01 1.615904867649078369e-01 -9.664415381848812103e-03 -4.449054598808288574e-01
3.710055649280548096e-01 -5.013113617897033691e-01 -7.598785310983657837e-02 4.115111529827117920e-01 -4.991077482700347900e-01 -5.096139758825302124e-02 1.195999085903167725e-01 -4.122092425823211670e-01
-2.745811343193054199e-01 2.035725414752960205e-01 2.659476697444915771e-01 -1.043755337595939636e-01 -4.869686961174011230e-01 -3.627899289131164551e-01 -1.538088619709014893e-01 -6.396318078041076660e-01
2.741398215293884277e-01 -6.422416120767593384e-02 -7.553158327937126160e-03 -3.604256808757781982e-01 -4.089567661285400391e-01 -6.679343432188034058e-02 4.172469377517700195e-01 -6.670506596565246582e-01
-3.410080075263977051e-01 -1.574440114200115204e-02 -2.184240520000457764e-01 1.362264305353164673e-01 -3.453208208084106445e-01 -3.156902790069580078e-01 -1.168517246842384338e-01 -7.646161913871765137e-01
1.996049582958221436e-01 -5.068579316139221191e-01 3.079469874501228333e-02 1.886720210313796997e-01 -5.456211566925048828e-01 -2.437394410371780396e-01 -5.402538776397705078e-01 -1.331230103969573975e-01
-3.186168372631072998e-01 -2.572412788867950439e-01 -8.746425062417984009e-02 -1.186972782015800476e-01 -4.455814957618713379e-01 -3.708213567733764648e-01 2.291306704282760620e-01 -6.496299505233764648e-01
-1.659454107284545898e-01 3.049768209457397461e-01 -4.983787834644317627e-01 -1.810316741466522217e-01 -6.051736474037170410e-01 -2.437745481729507446e-01 -3.598843812942504883e-01 -2.076517939567565918e-01
2.322072982788085938e-01 4.632571041584014893e-01 -2.850585877895355225e-01 1.099732220172882080e-01 -4.901004433631896973e-01 3.776686489582061768e-01 -2.109390646219253540e-01 -4.591219127178192139e-01
2.193306386470794678e-01 -3.149308264255523682e-01 5.588592290878295898e-01 4.266292974352836609e-02 -4.019609689712524414e-01 1.756687462329864502e-01 -4.103110730648040771e-01 -4.216417372226715088e-01
1.720317304134368896e-01 -1.077984869480133057e-01 -5.630955696105957031e-01 -4.281617403030395508e-01 -2.471968233585357666e-01 -4.517695307731628418e-02 -5.322211384773254395e-01 -3.346322178840637207e-01
3.581965714693069458e-02 2.344156056642532349e-02 1.312293857336044312e-01 -6.374407410621643066e-01 -4.013142287731170654e-01 -1.982792168855667114e-01 -3.419516980648040771e-01 -5.072640180587768555e-01
-1.952016502618789673e-01 -1.721995174884796143e-01 -3.787943720817565918e-01 -4.215947389602661133e-01 -4.050181806087493896e-02 1.404640823602676392e-01 -2.139030098915100098e-01 -7.374899387359619141e-01
-8.461312949657440186e-02 3.076839745044708252e-01 -1.936338096857070923e-01 -1.892802119255065918e-01 -4.738041758537292480e-01 -4.646088480949401855e-01 -2.814205288887023926e-01 -5.525403618812561035e-01
