# Supplementary material for: Where is your field going? A machine learning approach to study the relative motion of the domains of physics
Source: PLoS One. 2020 Jun 18;15(6):e0233997. doi: 10.1371/journal.pone.0233997 (PMC7302634; doi:10.1371/journal.pone.0233997)
Supplement: S27 Data — (ZIP) [file pone.0233997.s027.zip › 26/Pacs4Run_26_VS_500_embeddings1994-1998ED8.txt]

1.019919216632843018e-01 4.395687021315097809e-03 3.247690796852111816e-01 -1.879472583532333374e-01 7.010135054588317871e-02 8.450327515602111816e-01 -1.703176349401473999e-01 3.174533843994140625e-01
7.740333676338195801e-02 1.194056347012519836e-01 -1.043129861354827881e-01 -3.786676526069641113e-01 3.728792369365692139e-01 6.489273905754089355e-01 1.114777028560638428e-01 -5.028991103172302246e-01
4.624908566474914551e-01 -5.961100757122039795e-02 -4.105390980839729309e-02 3.865455687046051025e-01 -6.285944581031799316e-02 7.914661169052124023e-01 -1.152833364903926849e-02 3.070797398686408997e-02
1.844955682754516602e-01 4.574367105960845947e-01 -3.022224605083465576e-01 -5.651832222938537598e-01 2.239822894334793091e-01 4.336346089839935303e-01 -3.161000907421112061e-01 -8.840874582529067993e-02
-5.044315010309219360e-02 3.679101467132568359e-01 -3.334821164608001709e-01 -2.768611013889312744e-01 -1.530697792768478394e-01 7.110679745674133301e-01 -2.817195057868957520e-01 2.565566897392272949e-01
5.779033303260803223e-01 -1.736283302307128906e-01 3.465459346771240234e-01 -1.632596254348754883e-01 7.064245641231536865e-02 5.724858641624450684e-01 2.651420794427394867e-02 -3.945880830287933350e-01
5.606741309165954590e-01 3.686785101890563965e-01 -3.440036438405513763e-03 2.139761298894882202e-01 -5.736625939607620239e-02 7.045420408248901367e-01 -4.949153587222099304e-02 4.246555268764495850e-02
1.701151393353939056e-02 6.551367044448852539e-02 -1.142999753355979919e-01 -4.421170353889465332e-01 -1.766278594732284546e-02 4.366878271102905273e-01 -7.548543810844421387e-01 1.614723652601242065e-01
1.814405322074890137e-01 2.992839217185974121e-01 -6.411346793174743652e-02 -2.994326949119567871e-01 -5.362181738018989563e-02 8.079788684844970703e-01 2.567547261714935303e-01 -2.492186129093170166e-01
2.913131415843963623e-01 -2.032607942819595337e-01 -3.664321601390838623e-01 1.870442926883697510e-01 1.555479019880294800e-01 8.192504048347473145e-01 7.905299216508865356e-02 -5.429415404796600342e-02
-2.234859317541122437e-01 -1.079412326216697693e-01 -2.563781440258026123e-01 6.043460965156555176e-02 1.232759729027748108e-01 8.153620958328247070e-01 -2.619549334049224854e-01 -3.469700217247009277e-01
5.185513496398925781e-01 6.107065677642822266e-01 -8.866252750158309937e-02 -2.166465669870376587e-01 -7.976423949003219604e-03 5.394811034202575684e-01 2.145922370254993439e-02 1.085417568683624268e-01
1.929805576801300049e-01 -2.767141163349151611e-01 2.872851192951202393e-01 3.306504786014556885e-01 -5.470413342118263245e-02 6.098294854164123535e-01 -5.060541033744812012e-01 -2.516943514347076416e-01
5.418596863746643066e-01 1.038394570350646973e-01 -2.965620160102844238e-02 3.611781001091003418e-01 -5.993927828967571259e-03 7.202173471450805664e-01 -3.992750123143196106e-02 2.096022218465805054e-01
-5.044761896133422852e-01 1.341640502214431763e-01 1.689898073673248291e-01 2.718077301979064941e-01 1.816913336515426636e-01 7.425994873046875000e-01 -1.881110365502536297e-03 -2.014880925416946411e-01
-1.565442234277725220e-01 -1.087415739893913269e-01 1.433253437280654907e-01 1.846402734518051147e-01 4.709606468677520752e-01 7.294017076492309570e-01 2.895203530788421631e-01 -2.671745419502258301e-01
-3.217234089970588684e-02 -8.479231595993041992e-02 -1.718305200338363647e-01 1.501558274030685425e-01 5.544478073716163635e-02 8.409289121627807617e-01 -2.263625562191009521e-01 -4.221698343753814697e-01
-1.524700373411178589e-01 1.342535167932510376e-01 -2.564558945596218109e-02 6.084667146205902100e-02 4.590310454368591309e-01 6.825333833694458008e-01 1.252844482660293579e-01 5.119681358337402344e-01
-3.134769201278686523e-02 -4.018892720341682434e-02 -7.974217087030410767e-02 -2.642937004566192627e-01 1.656747460365295410e-01 6.622642874717712402e-01 2.112825512886047363e-01 6.407103538513183594e-01
6.688187271356582642e-02 3.870496749877929688e-01 1.833745837211608887e-01 -5.303900241851806641e-01 -2.469093352556228638e-01 5.076994299888610840e-01 -3.980658352375030518e-01 -2.315172404050827026e-01
8.757459372282028198e-02 1.617139875888824463e-01 1.711799949407577515e-01 -4.003009498119354248e-01 -1.048767268657684326e-01 6.296928524971008301e-01 -2.583670020103454590e-01 -5.498818755149841309e-01
-2.073980569839477539e-01 -1.889559179544448853e-01 6.260248273611068726e-02 -8.407920598983764648e-02 7.914035320281982422e-01 4.050356447696685791e-01 -3.423315584659576416e-01 5.224055796861648560e-02
8.394318632781505585e-03 1.575556695461273193e-01 -1.371625661849975586e-01 -2.006485462188720703e-01 -6.066050007939338684e-02 9.001593589782714844e-01 1.965061873197555542e-01 -2.518949806690216064e-01
1.574161052703857422e-01 6.417031586170196533e-02 -2.297881245613098145e-01 -1.350491791963577271e-01 2.255514077842235565e-02 7.018714547157287598e-01 5.886184424161911011e-02 6.351886391639709473e-01
-5.267299339175224304e-02 1.465468257665634155e-01 3.692769408226013184e-01 2.687248885631561279e-01 -5.436020437628030777e-03 7.805592417716979980e-01 3.971986174583435059e-01 -1.009697373956441879e-02
2.015023827552795410e-01 -2.544898390769958496e-01 -1.663561016321182251e-01 -7.397817075252532959e-02 -2.577252313494682312e-02 7.252828478813171387e-01 9.995700418949127197e-02 5.699067711830139160e-01
-1.085671335458755493e-01 -2.616590559482574463e-01 -2.109446972608566284e-01 -2.797851860523223877e-01 -1.595486998558044434e-01 8.712634444236755371e-01 6.809753924608230591e-02 -8.818846940994262695e-02
-4.456636607646942139e-01 5.341408774256706238e-02 1.142245456576347351e-01 9.259078651666641235e-02 4.532760679721832275e-01 4.688416421413421631e-01 -4.989063441753387451e-01 3.205174505710601807e-01
-9.191446006298065186e-02 -3.941361978650093079e-02 3.116913437843322754e-01 1.548282206058502197e-01 -9.911440312862396240e-02 7.006176710128784180e-01 4.967976734042167664e-02 6.047464013099670410e-01
-3.254849910736083984e-01 8.148751221597194672e-03 2.021224796772003174e-02 1.979362517595291138e-01 6.735744327306747437e-02 8.918181061744689941e-01 2.332098335027694702e-01 -1.193316467106342316e-02
-1.670973300933837891e-01 2.089656330645084381e-02 4.377765655517578125e-01 -1.794495433568954468e-02 -1.825139671564102173e-01 7.217305302619934082e-01 -1.332310885190963745e-01 -4.557572305202484131e-01
-1.284024864435195923e-01 7.557918783277273178e-03 -5.031045526266098022e-03 -2.791369855403900146e-01 -7.097090035676956177e-02 7.103227376937866211e-01 -3.266974091529846191e-01 -5.377607345581054688e-01
4.045894369482994080e-02 -1.271341890096664429e-01 -1.984082460403442383e-01 3.374001681804656982e-01 2.957969903945922852e-02 8.650156259536743164e-01 -2.136477380990982056e-01 -1.849939376115798950e-01
-1.262067705392837524e-01 -7.750172913074493408e-02 3.015869259834289551e-01 -3.990283906459808350e-01 -5.204554274678230286e-02 6.990045905113220215e-01 -1.949460059404373169e-02 -4.859947860240936279e-01
4.784337878227233887e-01 -5.166274309158325195e-02 2.793127596378326416e-01 -2.314045280218124390e-02 3.875049948692321777e-01 5.159198641777038574e-01 -1.354542747139930725e-02 -5.228422284126281738e-01
2.758311927318572998e-01 5.288884043693542480e-02 -5.593017339706420898e-01 -1.697631329298019409e-01 -5.512157455086708069e-02 7.227251529693603516e-01 -1.702186763286590576e-01 1.585482358932495117e-01
1.559262443333864212e-02 -3.665792047977447510e-01 3.836528956890106201e-02 -3.173105120658874512e-01 -1.079621836543083191e-01 7.968193888664245605e-01 1.283137593418359756e-02 -3.412872254848480225e-01
-2.449548840522766113e-01 6.504624616354703903e-03 3.213350474834442139e-01 -1.706800162792205811e-01 2.679819166660308838e-01 6.299679279327392578e-01 2.764778733253479004e-01 5.123018622398376465e-01
1.985256224870681763e-01 -3.037280142307281494e-01 -1.061368286609649658e-01 -2.876856923103332520e-01 1.998682618141174316e-01 7.452128529548645020e-01 1.349024772644042969e-01 -4.010245800018310547e-01
-2.288992851972579956e-01 -1.431621164083480835e-01 3.556361794471740723e-01 -1.133977398276329041e-01 -1.963691264390945435e-01 7.553468346595764160e-01 -7.407429069280624390e-02 -4.161452353000640869e-01
-5.218339338898658752e-02 -7.335874438285827637e-02 -2.382485866546630859e-01 -2.067665010690689087e-01 5.101254582405090332e-01 6.522175669670104980e-01 7.399693131446838379e-02 4.486526548862457275e-01
1.117474511265754700e-01 -3.189059793949127197e-01 5.834226012229919434e-01 -2.299422025680541992e-01 5.488805472850799561e-02 5.535862445831298828e-01 5.389006063342094421e-02 -4.244781732559204102e-01
-6.316080223768949509e-03 2.809460759162902832e-01 5.714485049247741699e-02 -3.551239967346191406e-01 -9.123753756284713745e-02 7.838416099548339844e-01 2.437203675508499146e-01 -3.309370875358581543e-01
4.441245794296264648e-01 2.438816986978054047e-02 1.823684871196746826e-01 -1.575880348682403564e-01 3.966531455516815186e-01 5.426110625267028809e-01 1.662297248840332031e-01 -5.144644379615783691e-01
-1.837344169616699219e-01 -2.451890110969543457e-01 -2.067383378744125366e-01 -1.543409675359725952e-01 1.192713063210248947e-02 8.948707580566406250e-01 1.161733493208885193e-01 -1.585245132446289062e-01
2.959964051842689514e-02 -2.019920647144317627e-01 -5.591973662376403809e-03 -3.511814177036285400e-01 -1.242860928177833557e-01 8.412846922874450684e-01 1.243365854024887085e-01 -3.103174865245819092e-01
-7.922585308551788330e-02 -9.452479332685470581e-02 -1.589571386575698853e-01 -2.330026328563690186e-01 -2.138683386147022247e-02 8.939458131790161133e-01 1.531822681427001953e-01 -2.866520583629608154e-01
1.407772768288850784e-02 2.412478178739547729e-01 -2.167939022183418274e-02 -3.571524322032928467e-01 -2.333906106650829315e-02 8.003108501434326172e-01 3.115562796592712402e-01 -2.747071385383605957e-01
1.091285422444343567e-01 5.270521342754364014e-02 -1.713069230318069458e-01 8.544836938381195068e-02 2.308901101350784302e-01 7.911044955253601074e-01 -1.215556487441062927e-01 -5.047111511230468750e-01
-5.040387623012065887e-03 3.316541761159896851e-02 3.554472327232360840e-01 -5.240665674209594727e-01 -8.656822890043258667e-02 5.548399090766906738e-01 -1.709708869457244873e-01 -5.033028125762939453e-01
-2.786320745944976807e-01 3.644024729728698730e-01 1.436125338077545166e-01 8.531259745359420776e-02 1.038334593176841736e-01 7.923194766044616699e-01 3.335697650909423828e-01 -1.088660880923271179e-01
1.449681073427200317e-01 -8.059695363044738770e-02 7.708379626274108887e-02 1.123953312635421753e-01 5.737188458442687988e-01 3.740437626838684082e-01 -4.986942112445831299e-01 4.859586656093597412e-01
2.699178159236907959e-01 -2.388960570096969604e-01 5.238590836524963379e-01 7.435078173875808716e-02 -1.523768603801727295e-01 6.513013243675231934e-01 -1.260240077972412109e-01 -3.561215698719024658e-01
3.375807106494903564e-01 -1.316262185573577881e-01 2.915954403579235077e-02 -7.388428449630737305e-01 4.483742713928222656e-01 3.016515970230102539e-01 -1.567910462617874146e-01 -7.320015132427215576e-02
1.520792096853256226e-01 3.553348183631896973e-01 -9.327571094036102295e-02 -3.151686787605285645e-01 1.618334054946899414e-01 7.210885286331176758e-01 2.415290325880050659e-01 -3.715946078300476074e-01
-1.559817790985107422e-01 1.912094801664352417e-01 2.373200282454490662e-02 3.681395649909973145e-01 4.952073991298675537e-01 4.502108395099639893e-01 -5.348034501075744629e-01 2.628377676010131836e-01
6.534644365310668945e-01 3.704155385494232178e-01 2.366476133465766907e-02 6.334449350833892822e-02 -1.155437380075454712e-01 6.278146505355834961e-01 2.304635243490338326e-03 1.539387106895446777e-01
4.519834220409393311e-01 -1.121814846992492676e-01 -2.020200490951538086e-01 1.541587710380554199e-01 -1.502342820167541504e-01 7.465777397155761719e-01 -1.720695346593856812e-01 3.301404714584350586e-01
1.329471077769994736e-02 1.512791812419891357e-01 3.427350819110870361e-01 -2.640942335128784180e-01 2.706388831138610840e-01 5.451098680496215820e-01 3.197498619556427002e-01 5.631113648414611816e-01
1.373328417539596558e-01 -1.816819757223129272e-01 1.704179644584655762e-01 -2.699506655335426331e-02 5.926161408424377441e-01 5.384386181831359863e-01 2.859189212322235107e-01 4.421545863151550293e-01
-1.345363557338714600e-01 1.165815442800521851e-01 1.252566277980804443e-01 -4.785755872726440430e-01 -1.589611023664474487e-01 6.484510898590087891e-01 -2.868355810642242432e-01 -4.422131478786468506e-01
7.970012426376342773e-01 6.292340159416198730e-02 1.761819869279861450e-01 -7.658223807811737061e-02 -8.721688762307167053e-03 5.602813363075256348e-01 -1.434633508324623108e-02 -9.862937033176422119e-02
2.206326276063919067e-01 -3.343068361282348633e-01 3.403050601482391357e-01 8.780471980571746826e-02 1.758609265089035034e-01 6.211375594139099121e-01 -1.848306357860565186e-01 -5.149188637733459473e-01
3.499267399311065674e-01 4.610039293766021729e-02 -1.529355198144912720e-01 4.304575622081756592e-01 -1.335726231336593628e-01 7.685028314590454102e-01 -1.624390184879302979e-01 1.786574870347976685e-01
4.439190626144409180e-01 4.941102266311645508e-01 3.580868244171142578e-01 2.444300204515457153e-01 1.866611093282699585e-01 3.741863965988159180e-01 -4.426725208759307861e-01 1.391638536006212234e-03
7.037563323974609375e-01 -1.126304492354393005e-01 6.774154305458068848e-02 -2.196612656116485596e-01 2.188584059476852417e-01 4.690361320972442627e-01 -1.355720311403274536e-01 -3.910600841045379639e-01
-1.523919552564620972e-01 -1.213353499770164490e-02 1.604951024055480957e-01 -2.747143208980560303e-01 2.622023522853851318e-01 6.472519040107727051e-01 3.209075331687927246e-01 5.336066484451293945e-01
-9.002988785505294800e-02 -4.258996248245239258e-01 2.041788958013057709e-02 -2.799666523933410645e-01 1.906248629093170166e-01 6.923248171806335449e-01 -1.083028689026832581e-01 -4.520232677459716797e-01
-3.161639869213104248e-01 8.497970551252365112e-02 3.227180540561676025e-01 -4.152383655309677124e-02 -3.232098519802093506e-01 7.033643722534179688e-01 -3.853647783398628235e-02 4.315978884696960449e-01
-2.034587711095809937e-01 -1.964125782251358032e-01 4.734127819538116455e-01 8.002725243568420410e-02 6.420663595199584961e-01 3.328447043895721436e-01 -3.839425444602966309e-01 1.380430012941360474e-01
-1.063913553953170776e-01 2.030228972434997559e-01 1.107944399118423462e-01 -4.560148119926452637e-01 -9.618142992258071899e-02 6.193168163299560547e-01 -3.060806095600128174e-01 -4.906610250473022461e-01
1.245735660195350647e-01 4.633892178535461426e-01 7.057051062583923340e-01 -3.099697828292846680e-01 1.386398673057556152e-01 2.299505621194839478e-01 -3.188701868057250977e-01 -4.329213500022888184e-02
2.172120064496994019e-01 -4.304537475109100342e-01 -2.958529256284236908e-02 -5.286699533462524414e-01 -2.720625698566436768e-01 5.585463047027587891e-01 -2.735881209373474121e-01 1.622309088706970215e-01
7.150483876466751099e-02 1.208205521106719971e-01 -9.461660683155059814e-02 -3.762749433517456055e-01 5.306511521339416504e-01 5.738144516944885254e-01 1.373413503170013428e-01 4.472561180591583252e-01
5.589855909347534180e-01 2.334552705287933350e-01 1.638680398464202881e-01 2.513873875141143799e-01 -1.223680377006530762e-01 6.596989631652832031e-01 -1.342078000307083130e-01 2.734904587268829346e-01
-7.521167397499084473e-02 4.615245386958122253e-02 4.117855727672576904e-01 -2.425035089254379272e-01 -3.877012431621551514e-01 6.114227175712585449e-01 -4.173097014427185059e-02 4.877975583076477051e-01
4.586786329746246338e-01 -4.616999998688697815e-02 5.078424215316772461e-01 1.633051484823226929e-01 -1.591840088367462158e-01 5.099236965179443359e-01 -4.406451880931854248e-01 -1.529043763875961304e-01
4.411191344261169434e-01 -4.089218676090240479e-01 3.114981353282928467e-01 1.664009988307952881e-01 -2.054922431707382202e-01 5.932372212409973145e-01 -3.438603878021240234e-01 3.285045921802520752e-02
2.467573881149291992e-01 -4.738905131816864014e-01 1.472062766551971436e-01 -3.190979361534118652e-01 -1.950947195291519165e-01 6.936721205711364746e-01 -1.439340133219957352e-02 -2.675730586051940918e-01
3.699674010276794434e-01 6.854360923171043396e-03 3.821164965629577637e-01 1.659209579229354858e-01 -1.785455197095870972e-01 5.453462004661560059e-01 -5.167476534843444824e-01 -3.053283989429473877e-01
3.139010071754455566e-01 2.363062053918838501e-01 6.308071613311767578e-01 -5.498188734054565430e-01 1.936578191816806793e-03 2.609747052192687988e-01 -1.625334322452545166e-01 2.255621552467346191e-01
-7.292381674051284790e-02 -4.547946527600288391e-02 -9.064963459968566895e-02 -1.256469786167144775e-01 5.751438736915588379e-01 5.134533643722534180e-01 -2.587037682533264160e-01 5.543073415756225586e-01
2.263516336679458618e-01 6.529766917228698730e-01 2.392486780881881714e-01 6.879951804876327515e-02 -6.454914063215255737e-02 5.184262990951538086e-01 -3.797165453433990479e-01 -2.080765217542648315e-01
6.423583626747131348e-01 -1.623702794313430786e-02 2.868856191635131836e-01 2.427139133214950562e-01 2.511709332466125488e-01 4.819628000259399414e-01 -3.079215586185455322e-01 -2.360249608755111694e-01
-1.482731848955154419e-01 1.804053932428359985e-01 1.029546707868576050e-01 -3.995275869965553284e-02 6.647309660911560059e-01 3.910730183124542236e-01 -3.906407952308654785e-01 4.311238527297973633e-01
4.465413093566894531e-01 4.117418229579925537e-01 1.067557558417320251e-01 1.234216839075088501e-01 -3.336173892021179199e-01 6.444094777107238770e-01 -2.523980438709259033e-01 1.190419942140579224e-01
3.216155767440795898e-01 -4.811809062957763672e-01 3.578737378120422363e-01 7.370629161596298218e-02 -8.000126481056213379e-02 6.752682328224182129e-01 -6.132134795188903809e-02 -2.556844949722290039e-01
3.879357278347015381e-01 5.243889242410659790e-02 -1.380597651004791260e-01 1.528687775135040283e-01 6.232982873916625977e-01 4.729875028133392334e-01 -1.686794757843017578e-01 4.045441150665283203e-01
1.669814437627792358e-01 4.981153830885887146e-02 5.635684728622436523e-01 1.196417063474655151e-01 -1.649236828088760376e-01 6.797654628753662109e-01 -4.348466917872428894e-02 -3.828062117099761963e-01
-4.896308481693267822e-02 -3.203636705875396729e-01 5.699846893548965454e-02 -3.137014210224151611e-01 -1.923039406538009644e-01 8.038667440414428711e-01 -1.175320148468017578e-02 -3.316498398780822754e-01
-1.890263408422470093e-01 -4.180685058236122131e-02 -3.974186256527900696e-02 -2.268346846103668213e-01 4.030482843518257141e-02 8.085172176361083984e-01 -1.246224716305732727e-01 -4.885002374649047852e-01
4.709868431091308594e-01 -2.165922075510025024e-01 4.026982188224792480e-02 -5.802500844001770020e-01 3.621399104595184326e-01 4.047775268554687500e-01 9.298278391361236572e-02 -2.988502085208892822e-01
-1.241395473480224609e-01 -2.693004608154296875e-01 4.944765195250511169e-02 2.971383929252624512e-01 -6.403170526027679443e-03 8.537583947181701660e-01 -1.086661368608474731e-01 -2.838624417781829834e-01
1.845856606960296631e-01 2.576161548495292664e-02 1.198152899742126465e-01 -2.879440188407897949e-01 7.082141041755676270e-01 4.037043750286102295e-01 6.839042156934738159e-02 4.458422660827636719e-01
5.684015154838562012e-01 3.858450949192047119e-01 1.873404532670974731e-01 1.243973225355148315e-01 -8.837471902370452881e-02 6.523584127426147461e-01 1.694402396678924561e-01 1.240189746022224426e-01
-3.135216981172561646e-02 1.250129193067550659e-01 5.668501555919647217e-02 -2.575655877590179443e-01 5.822104215621948242e-01 5.078954696655273438e-01 -5.527411773800849915e-02 5.602263808250427246e-01
-2.049532234668731689e-01 -1.771202385425567627e-01 2.277446351945400238e-02 1.368096917867660522e-01 4.031736552715301514e-01 7.830741405487060547e-01 2.271145135164260864e-01 -2.829345762729644775e-01
3.884050548076629639e-01 5.880671143531799316e-01 4.317666590213775635e-01 2.628999650478363037e-01 1.906213313341140747e-01 3.877437114715576172e-01 -1.842992305755615234e-01 1.647176891565322876e-01
1.292890757322311401e-01 1.883839666843414307e-01 8.259221911430358887e-02 -3.764028847217559814e-01 1.828847080469131470e-01 7.002259492874145508e-01 2.079874724149703979e-01 -4.819473326206207275e-01
6.112824082374572754e-01 -2.250740677118301392e-01 2.728173434734344482e-01 1.313972622156143188e-01 2.370020598173141479e-01 4.625212252140045166e-01 -3.510644435882568359e-01 -3.010628819465637207e-01
-2.914623022079467773e-01 8.257732540369033813e-02 4.794539511203765869e-01 -4.191993772983551025e-01 2.669019699096679688e-01 3.907204270362854004e-01 2.858724817633628845e-02 5.271718502044677734e-01
-1.032250076532363892e-01 -8.505195379257202148e-02 4.321676120162010193e-02 -2.880882918834686279e-01 4.539947211742401123e-01 5.941558480262756348e-01 1.520025283098220825e-01 5.612585544586181641e-01
1.961455307900905609e-02 2.083301395177841187e-01 -4.677509963512420654e-01 -4.600916504859924316e-01 3.917107731103897095e-02 6.113106608390808105e-01 -3.547922670841217041e-01 1.569262892007827759e-01
2.501745894551277161e-02 8.122698962688446045e-02 1.063475459814071655e-01 -3.172945082187652588e-01 -6.614953279495239258e-02 8.175491690635681152e-01 2.511654198169708252e-01 -3.807153105735778809e-01
-1.205294430255889893e-01 -2.058411389589309692e-01 -2.409108281135559082e-01 -1.789357978850603104e-03 1.227920129895210266e-01 8.967106938362121582e-01 1.666821166872978210e-02 -2.561549544334411621e-01
-2.640704214572906494e-01 -4.121104627847671509e-02 1.147437244653701782e-01 -2.830087840557098389e-01 -1.524002403020858765e-01 8.265224099159240723e-01 -2.448303392156958580e-03 -3.590780198574066162e-01
8.688990026712417603e-02 -1.554846167564392090e-01 1.160659417510032654e-01 -1.658725589513778687e-01 -2.428914755582809448e-01 6.984749436378479004e-01 3.547223284840583801e-02 6.157660484313964844e-01
3.993341028690338135e-01 -4.913032054901123047e-01 -1.230843663215637207e-01 -4.015831053256988525e-01 5.454555153846740723e-02 5.612318515777587891e-01 -2.691645026206970215e-01 -1.798022240400314331e-01
1.936804875731468201e-02 2.316704690456390381e-01 1.373854875564575195e-01 -2.020556181669235229e-01 -2.404833287000656128e-01 6.757932901382446289e-01 -1.104583367705345154e-01 5.996021032333374023e-01
9.485588967800140381e-02 4.970977902412414551e-01 1.486740410327911377e-01 -4.428530931472778320e-01 -6.785901635885238647e-02 5.156317949295043945e-01 -4.040323495864868164e-01 -3.032328486442565918e-01
-2.510573267936706543e-01 -3.198876604437828064e-02 -2.044891864061355591e-01 -5.031994581222534180e-01 -1.916771382093429565e-02 6.243399977684020996e-01 -1.324019134044647217e-01 4.829321503639221191e-01
1.114073693752288818e-01 -4.175505042076110840e-01 1.794693171977996826e-01 2.732989192008972168e-01 -2.500594779849052429e-02 7.626550197601318359e-01 -2.731705605983734131e-01 -2.223704159259796143e-01
3.609468638896942139e-01 -4.602146446704864502e-01 3.184053599834442139e-01 2.097347527742385864e-01 -1.166512295603752136e-01 5.515882372856140137e-01 -4.399933815002441406e-01 -3.313328698277473450e-02
-1.053614169359207153e-01 -1.489783916622400284e-02 1.983290910720825195e-01 -8.054761886596679688e-01 6.835923064500093460e-03 3.553763628005981445e-01 -3.994166553020477295e-01 1.211527809500694275e-01
-3.374672532081604004e-01 -9.065619856119155884e-02 3.088529706001281738e-01 1.879562139511108398e-01 2.199018150568008423e-01 7.764231562614440918e-01 2.425424903631210327e-01 -1.927770227193832397e-01
-5.965415388345718384e-02 2.641135752201080322e-01 1.393308639526367188e-01 1.680513024330139160e-01 2.720295190811157227e-01 7.891450524330139160e-01 3.818127810955047607e-01 -1.910507977008819580e-01
-1.976902633905410767e-01 -3.961130380630493164e-01 2.466048151254653931e-01 -4.516956210136413574e-02 4.294174909591674805e-01 3.787684142589569092e-01 -6.006499528884887695e-01 2.291585803031921387e-01
3.198717534542083740e-01 -1.173292174935340881e-01 4.371770471334457397e-02 -8.033766150474548340e-01 3.042434155941009521e-01 3.463152945041656494e-01 -1.446223258972167969e-01 5.636271461844444275e-02
-6.910902261734008789e-02 -1.502975076436996460e-01 3.119778633117675781e-01 1.982789114117622375e-02 -8.030302077531814575e-02 5.378941297531127930e-01 -3.211107254028320312e-01 6.899424791336059570e-01
2.876378893852233887e-01 -4.272435307502746582e-01 1.202779263257980347e-01 -3.246574699878692627e-01 -8.506679534912109375e-02 6.029280424118041992e-01 -3.018154501914978027e-01 -3.911611139774322510e-01
2.851481735706329346e-01 -2.217756807804107666e-01 5.879615545272827148e-01 -1.963255926966667175e-02 -3.903397545218467712e-02 6.446230411529541016e-01 5.243799462914466858e-02 -3.218845427036285400e-01
-2.363150119781494141e-01 -2.836367189884185791e-01 -1.763563901185989380e-01 -2.037961333990097046e-01 5.373473837971687317e-02 8.348104953765869141e-01 -5.033988133072853088e-02 -2.978940606117248535e-01
9.959485381841659546e-03 4.623310863971710205e-01 2.489208579063415527e-01 -5.918903350830078125e-01 -9.406950324773788452e-02 3.909279108047485352e-01 -4.483160674571990967e-01 -1.058020144701004028e-01
2.030418664216995239e-01 4.213103652000427246e-01 5.029321312904357910e-01 -5.741727352142333984e-01 2.352832555770874023e-01 1.964726895093917847e-01 -3.096787631511688232e-01 9.378615766763687134e-02
-1.863783448934555054e-01 -2.440094649791717529e-01 -5.992075800895690918e-02 1.201747655868530273e-01 8.640974014997482300e-02 8.222200870513916016e-01 -2.262783199548721313e-01 -3.911209702491760254e-01
3.010914288461208344e-02 -1.032081693410873413e-01 6.544531881809234619e-02 -3.550329506397247314e-01 4.615939259529113770e-01 5.813927054405212402e-01 1.310218721628189087e-01 5.383836030960083008e-01
1.330153644084930420e-01 -6.447293795645236969e-03 2.073661237955093384e-02 1.150940209627151489e-01 5.784265995025634766e-01 5.293650031089782715e-01 -1.475542038679122925e-01 5.762047767639160156e-01
3.281503319740295410e-01 -1.055325418710708618e-01 -1.948835141956806183e-02 -6.340448856353759766e-01 -1.380902379751205444e-01 4.311625659465789795e-01 -5.189291834831237793e-01 -6.730528175830841064e-02
2.026097103953361511e-02 -2.155308723449707031e-01 -1.606686972081661224e-02 -3.501043617725372314e-01 4.706329405307769775e-01 6.137775182723999023e-01 1.347583383321762085e-01 4.625223278999328613e-01
-7.700425572693347931e-03 -3.353851139545440674e-01 4.736967980861663818e-01 -4.307519271969795227e-02 -2.541553378105163574e-01 6.225885748863220215e-01 -2.369123399257659912e-01 -3.909916877746582031e-01
-1.324103921651840210e-01 -7.253976911306381226e-02 -9.276559948921203613e-02 -5.639364942908287048e-02 5.479383468627929688e-01 4.910418391227722168e-01 -4.552181065082550049e-01 4.656584560871124268e-01
1.138633489608764648e-01 2.586258649826049805e-01 2.802529931068420410e-01 -6.100933626294136047e-02 -7.485300302505493164e-02 6.369494795799255371e-01 1.279123276472091675e-01 6.404801011085510254e-01
-1.256293803453445435e-01 -3.397681191563606262e-02 1.969264745712280273e-01 -8.142609596252441406e-01 1.162501648068428040e-01 3.358164131641387939e-01 -3.591350913047790527e-01 1.612363457679748535e-01
4.793668091297149658e-01 -1.235749572515487671e-01 1.125992536544799805e-01 -1.250171959400177002e-01 4.944680929183959961e-01 4.845418035984039307e-01 3.601807728409767151e-02 -4.960364997386932373e-01
1.657976657152175903e-01 7.238136976957321167e-02 -2.315725386142730713e-01 2.739413976669311523e-01 1.961002051830291748e-01 7.810015678405761719e-01 -2.264117747545242310e-01 -3.727214932441711426e-01
2.934757992625236511e-02 -1.821127235889434814e-01 -1.195906251668930054e-01 2.801409363746643066e-01 4.311140477657318115e-01 5.352110862731933594e-01 -3.520566225051879883e-01 5.262495875358581543e-01
1.549701690673828125e-01 -8.465235680341720581e-02 -2.453191280364990234e-01 -1.353901326656341553e-01 9.637336432933807373e-02 7.875420451164245605e-01 2.113320380449295044e-01 4.649030566215515137e-01
-8.820974081754684448e-02 1.189853250980377197e-01 3.152447342872619629e-01 2.647913098335266113e-01 3.471705615520477295e-01 7.035464644432067871e-01 3.457301557064056396e-01 -2.711708545684814453e-01
1.337631344795227051e-01 4.445777535438537598e-01 -1.653285175561904907e-01 -2.699128687381744385e-01 7.997464388608932495e-02 7.407743930816650391e-01 2.966584861278533936e-01 -2.027873396873474121e-01
-1.124902069568634033e-01 2.630438804626464844e-01 3.901733756065368652e-01 -2.065153717994689941e-01 -2.392008304595947266e-01 6.149591803550720215e-01 8.778309449553489685e-03 5.364711284637451172e-01
2.041880786418914795e-01 1.328700035810470581e-01 -4.388170242309570312e-01 3.194652795791625977e-01 2.203896641731262207e-01 6.761116385459899902e-01 -3.723053634166717529e-01 4.152947291731834412e-02
-5.713309347629547119e-02 2.384629696607589722e-01 1.847799569368362427e-01 3.251894414424896240e-01 1.326706707477569580e-01 8.004126548767089844e-01 3.636834025382995605e-01 -9.722006320953369141e-02
5.195181369781494141e-01 8.453935151919722557e-04 3.796203136444091797e-01 -1.329964846372604370e-01 3.112442195415496826e-01 4.676642715930938721e-01 2.609642408788204193e-02 -5.020325183868408203e-01
9.509790688753128052e-02 1.464637517929077148e-01 4.552555829286575317e-02 -2.512318789958953857e-01 -2.234258055686950684e-01 6.414243578910827637e-01 -1.549627482891082764e-01 6.472688317298889160e-01
1.451515555381774902e-01 -3.211535513401031494e-01 4.970844388008117676e-01 -3.738325834274291992e-01 3.638019561767578125e-01 3.902374804019927979e-01 2.962006628513336182e-02 -4.510357677936553955e-01
1.442883610725402832e-01 -5.678690671920776367e-01 3.113785684108734131e-01 1.341400761157274246e-02 -3.405566886067390442e-02 6.844761371612548828e-01 -2.813178300857543945e-02 -2.985133528709411621e-01
5.067339539527893066e-01 5.068404674530029297e-01 3.290623128414154053e-01 1.748657673597335815e-01 2.066890746355056763e-01 3.753705322742462158e-01 -3.963988721370697021e-01 -8.196272701025009155e-02
1.349308341741561890e-01 1.274354942142963409e-02 2.540679872035980225e-01 -2.044066637754440308e-01 4.533748924732208252e-01 5.574167370796203613e-01 3.666707575321197510e-01 4.739084839820861816e-01
2.337947487831115723e-01 -2.139121294021606445e-02 3.355118632316589355e-01 -7.235816866159439087e-02 2.387680560350418091e-01 5.903089046478271484e-01 -6.226111203432083130e-02 -6.463181972503662109e-01
-1.501740217208862305e-01 6.829521805047988892e-02 6.413084864616394043e-01 -1.375176608562469482e-01 -2.885614335536956787e-01 5.097290873527526855e-01 -7.901193201541900635e-02 4.396151006221771240e-01
4.501116275787353516e-02 3.279542550444602966e-02 1.368663460016250610e-01 -2.643310129642486572e-01 6.867607235908508301e-01 4.799111485481262207e-01 1.621869504451751709e-01 4.243060052394866943e-01
-4.668068140745162964e-03 2.918843552470207214e-02 5.054045915603637695e-01 -6.375828385353088379e-02 6.453573703765869141e-02 3.875076174736022949e-01 -3.416061401367187500e-01 6.845477819442749023e-01
3.093653619289398193e-01 -3.638580441474914551e-01 4.214432537555694580e-01 2.685197591781616211e-01 -2.839041873812675476e-02 6.727687716484069824e-01 -6.110247224569320679e-02 -2.550012469291687012e-01
-3.038141131401062012e-02 -1.489286124706268311e-01 3.054032623767852783e-01 -1.267584860324859619e-01 5.479854345321655273e-01 2.734824120998382568e-01 -5.695101618766784668e-01 4.100438058376312256e-01
-2.177537083625793457e-01 6.231387257575988770e-01 3.053795993328094482e-01 -3.970612585544586182e-01 4.579577147960662842e-01 2.991889715194702148e-01 -1.161463558673858643e-01 2.525226585566997528e-02
1.737371683120727539e-01 -5.058574676513671875e-02 6.879353523254394531e-02 3.158380389213562012e-01 5.298094749450683594e-01 4.432453215122222900e-01 -4.626379609107971191e-01 4.142124652862548828e-01
-1.227358505129814148e-01 6.066061854362487793e-01 2.635170221328735352e-01 -3.636539280414581299e-01 -2.667979709804058075e-02 6.213654875755310059e-01 -1.458375453948974609e-01 -8.487686514854431152e-02
3.190424442291259766e-01 3.777411282062530518e-01 6.038280725479125977e-01 1.603308171033859253e-01 -2.679150998592376709e-01 5.330136418342590332e-01 -8.476674556732177734e-02 -4.628009721636772156e-02
5.477560758590698242e-01 -1.938700675964355469e-01 3.783116042613983154e-01 3.010233342647552490e-01 -2.627509832382202148e-02 5.915737748146057129e-01 -2.619802355766296387e-01 -9.674411267042160034e-02
5.133453384041786194e-02 1.560974568128585815e-01 6.075848340988159180e-01 -5.065188556909561157e-02 1.553941220045089722e-01 3.995534777641296387e-01 -5.344224721193313599e-02 6.439154148101806641e-01
-1.980484277009963989e-01 5.286715030670166016e-01 3.724166750907897949e-01 -4.280338883399963379e-01 4.635660350322723389e-01 3.552620708942413330e-01 1.030047163367271423e-01 8.753155171871185303e-02
-8.055312186479568481e-02 1.267529875040054321e-01 4.337511062622070312e-01 3.305425867438316345e-03 -1.816584169864654541e-01 5.008722543716430664e-01 -4.444758594036102295e-01 5.548533797264099121e-01
4.108256101608276367e-01 -3.821730613708496094e-01 2.402050495147705078e-01 -6.836659908294677734e-01 2.824661731719970703e-01 2.666379511356353760e-01 1.155532151460647583e-02 9.514136612415313721e-02
-8.584665507078170776e-02 -4.354334175586700439e-01 -1.041387319564819336e-01 -5.508834123611450195e-01 -7.843171805143356323e-02 5.191549658775329590e-01 -3.681891858577728271e-01 2.783414721488952637e-01
2.241491526365280151e-01 1.820352226495742798e-01 5.980035066604614258e-01 -5.573376417160034180e-01 2.399973273277282715e-01 1.642002612352371216e-01 -4.025432169437408447e-01 -4.225273430347442627e-02
6.464592218399047852e-01 -1.019459590315818787e-01 3.553015887737274170e-01 8.251024782657623291e-02 1.584675312042236328e-01 5.596551299095153809e-01 -3.088081954047083855e-03 -3.167253136634826660e-01
-3.683651089668273926e-01 -9.745445102453231812e-02 9.722295403480529785e-02 -2.494775131344795227e-02 -5.811795592308044434e-02 7.262836694717407227e-01 -3.251352310180664062e-01 -4.562417864799499512e-01
5.241565522737801075e-04 1.022448465228080750e-01 -3.182104229927062988e-02 -9.870830923318862915e-02 5.679367184638977051e-01 5.976904630661010742e-01 4.571547359228134155e-02 5.448981523513793945e-01
1.876424700021743774e-01 7.299406826496124268e-02 5.767987966537475586e-01 1.611497551202774048e-01 -1.107391268014907837e-01 6.222372055053710938e-01 -9.198641777038574219e-02 -4.391950666904449463e-01
-1.666203886270523071e-01 -2.962445616722106934e-01 2.619454562664031982e-01 -1.101025342941284180e-01 4.893757104873657227e-01 3.523901402950286865e-01 -6.544096469879150391e-01 1.087178587913513184e-01
-3.863775730133056641e-02 2.383119314908981323e-01 2.521058022975921631e-01 -2.423201501369476318e-01 -6.210821121931076050e-02 5.023476481437683105e-01 -5.553584694862365723e-01 -5.047817230224609375e-01
5.684320926666259766e-01 2.058673352003097534e-01 4.344916045665740967e-01 3.704389333724975586e-01 1.691801548004150391e-01 5.113348960876464844e-01 -1.291867941617965698e-01 4.148752987384796143e-02
-1.759483516216278076e-01 8.696885406970977783e-02 7.763995230197906494e-02 -2.197043746709823608e-01 6.669003963470458984e-01 4.261091649532318115e-01 -2.520039379596710205e-01 4.662074446678161621e-01
1.464898139238357544e-01 7.034595012664794922e-01 1.040209233760833740e-01 -1.082098335027694702e-01 -1.602705866098403931e-01 6.396120190620422363e-01 -2.379609085619449615e-02 1.606215834617614746e-01
6.571719795465469360e-02 2.476703561842441559e-02 -1.826910823583602905e-01 -1.769929379224777222e-01 3.874659538269042969e-01 6.539580225944519043e-01 6.233905628323554993e-02 5.904983878135681152e-01
-4.849357903003692627e-02 4.407919645309448242e-01 2.619703412055969238e-01 -3.664152324199676514e-01 1.863210694864392281e-03 3.213017582893371582e-01 -7.005018591880798340e-01 -8.075332641601562500e-02
1.167011335492134094e-01 -1.373746842145919800e-01 2.312734574079513550e-01 -7.744822651147842407e-02 -4.463075697422027588e-01 7.218238115310668945e-01 -3.102415800094604492e-01 -3.025780618190765381e-01
1.517413705587387085e-01 1.219588443636894226e-01 2.834496796131134033e-01 -3.183563351631164551e-01 4.418635368347167969e-01 4.971323609352111816e-01 3.818544745445251465e-01 4.384168386459350586e-01
4.454403817653656006e-01 -1.991266012191772461e-01 2.956482768058776855e-01 1.467286348342895508e-01 -1.881808489561080933e-01 6.370145082473754883e-01 -4.053609073162078857e-01 -2.178929150104522705e-01
6.106297373771667480e-01 -3.005336038768291473e-02 1.655319184064865112e-01 -5.249126628041267395e-02 -2.928356528282165527e-01 5.556653141975402832e-01 -4.400740265846252441e-01 -8.882638812065124512e-02
-4.287940263748168945e-02 -1.526752021163702011e-02 -7.061472535133361816e-02 -2.913224399089813232e-01 4.788804650306701660e-01 4.165708124637603760e-01 -5.390996336936950684e-01 4.632351398468017578e-01
-1.164855062961578369e-02 -3.668211027979850769e-02 1.240934953093528748e-01 9.759036451578140259e-02 7.776170969009399414e-01 3.889998793601989746e-01 -3.632957935333251953e-01 2.925788760185241699e-01
-1.425977051258087158e-02 2.936926484107971191e-02 4.214518368244171143e-01 4.052425175905227661e-02 -2.189852148294448853e-01 5.352413654327392578e-01 -2.967291772365570068e-01 6.302256584167480469e-01
6.393845081329345703e-01 1.867631822824478149e-01 6.713687628507614136e-02 8.726178109645843506e-02 -1.132789105176925659e-01 5.918462276458740234e-01 -4.068583846092224121e-01 -1.246474906802177429e-01
2.703410089015960693e-01 -3.262625932693481445e-01 6.168042495846748352e-02 -4.530587494373321533e-01 2.843152731657028198e-02 3.886152803897857666e-01 -6.521525382995605469e-01 -1.851180344820022583e-01
4.158465564250946045e-01 3.614296913146972656e-01 -1.968641877174377441e-01 -6.446810066699981689e-02 -1.219436973333358765e-01 7.585123181343078613e-01 -7.096505165100097656e-02 2.414152622222900391e-01
-1.889654695987701416e-01 -2.851878404617309570e-01 5.527906492352485657e-02 1.672998070716857910e-01 2.055827081203460693e-01 7.029179334640502930e-01 -2.869314253330230713e-01 -4.829364418983459473e-01
5.651553273200988770e-01 -8.618042618036270142e-02 -1.422522217035293579e-01 -5.565725564956665039e-01 3.742564916610717773e-01 3.356836736202239990e-01 -2.474978715181350708e-01 1.707544773817062378e-01
1.110686687752604485e-03 -1.065680757164955139e-01 3.004896938800811768e-01 -3.248439133167266846e-01 8.062135428190231323e-02 6.031370759010314941e-01 3.440504372119903564e-01 5.515247583389282227e-01
3.329285681247711182e-01 5.026658177375793457e-01 -9.535154700279235840e-02 -1.111820340156555176e-02 -1.868841201066970825e-01 6.868625879287719727e-01 -2.778527140617370605e-01 2.082354426383972168e-01
5.520695447921752930e-01 -1.443859934806823730e-01 1.726564913988113403e-01 -1.646074354648590088e-01 -3.724167048931121826e-01 5.938348770141601562e-01 -3.483426272869110107e-01 -6.920641660690307617e-02
-3.559866547584533691e-01 -3.205613791942596436e-01 3.293012380599975586e-01 -2.398485988378524780e-01 5.845068097114562988e-01 3.867914080619812012e-01 -1.457257419824600220e-01 3.034064173698425293e-01
-1.312351375818252563e-01 -1.198236644268035889e-01 6.317221522331237793e-01 1.108846664428710938e-01 -1.743078678846359253e-01 5.754459500312805176e-01 -2.482104301452636719e-01 -3.659531176090240479e-01
1.690302342176437378e-01 -4.965700805187225342e-01 -1.303477287292480469e-01 -5.639190077781677246e-01 3.007780015468597412e-01 4.193778634071350098e-01 -1.404818296432495117e-01 3.221355676651000977e-01
2.558114528656005859e-01 -1.288590952754020691e-02 1.128961890935897827e-01 1.036465074867010117e-02 6.756976842880249023e-01 5.075277090072631836e-01 3.200606405735015869e-01 3.239611983299255371e-01
4.236485362052917480e-01 3.613608181476593018e-01 -2.091823071241378784e-01 -2.028039395809173584e-01 -2.152733057737350464e-01 5.404190421104431152e-01 -4.536867439746856689e-01 2.466309964656829834e-01
1.006367430090904236e-01 1.289205849170684814e-01 -6.901734322309494019e-02 -7.523653507232666016e-01 -7.349620014429092407e-02 4.499869644641876221e-01 -3.166000545024871826e-01 3.070980906486511230e-01
7.033707946538925171e-02 1.058706492185592651e-01 1.485919356346130371e-01 -2.133420556783676147e-01 7.221297621726989746e-01 2.870863676071166992e-01 -3.874899148941040039e-01 4.027549624443054199e-01
1.018018871545791626e-01 -1.385648101568222046e-01 3.197482824325561523e-01 6.170019507408142090e-02 -2.593612968921661377e-01 6.229415535926818848e-01 -5.120316147804260254e-01 -3.832617998123168945e-01
7.014241814613342285e-02 1.309057921171188354e-01 2.444956079125404358e-02 -3.641394376754760742e-01 6.695490479469299316e-01 2.940093576908111572e-01 -4.144465029239654541e-01 3.718132376670837402e-01
1.991169760003685951e-03 1.265003979206085205e-01 -7.537139207124710083e-02 -2.301163524389266968e-01 7.099284529685974121e-01 3.847235143184661865e-01 -3.122044205665588379e-01 4.193771183490753174e-01
4.401246607303619385e-01 -5.422631278634071350e-03 5.714661478996276855e-01 8.090622723102569580e-02 7.179298438131809235e-03 6.005593538284301758e-01 1.574667356908321381e-02 -3.349187374114990234e-01
3.659963607788085938e-01 -3.898224830627441406e-01 1.301730237901210785e-02 -5.869298577308654785e-01 2.042531967163085938e-01 4.602661132812500000e-01 -3.357453942298889160e-01 -5.603322014212608337e-02
3.012524843215942383e-01 2.987722158432006836e-01 5.482738614082336426e-01 -3.810097873210906982e-01 1.718835681676864624e-01 1.754487305879592896e-01 -4.886375665664672852e-01 2.740740776062011719e-01
2.981634140014648438e-01 3.785910904407501221e-01 6.494496464729309082e-01 -4.580498337745666504e-01 2.328897714614868164e-01 2.165070474147796631e-01 -1.075698509812355042e-01 1.532599478960037231e-01
-2.911075949668884277e-01 1.895569711923599243e-01 -6.664344668388366699e-02 -2.611469626426696777e-01 7.316747903823852539e-01 3.937359452247619629e-01 -2.519973814487457275e-01 2.297970801591873169e-01
-1.448014937341213226e-02 -3.893278837203979492e-01 1.029190421104431152e-01 -7.196380496025085449e-01 -1.797892749309539795e-01 4.823905527591705322e-01 -1.555839478969573975e-01 1.746755093336105347e-01
1.855777800083160400e-01 -3.398165404796600342e-01 6.747508887201547623e-03 -7.309252023696899414e-01 -6.597761809825897217e-02 4.294805228710174561e-01 -3.143860399723052979e-01 1.677599847316741943e-01
2.705755233764648438e-01 -3.560097515583038330e-01 2.288749963045120239e-01 -8.933003060519695282e-03 -1.094049885869026184e-01 7.959386110305786133e-01 2.873812336474657059e-03 -3.195095956325531006e-01
9.066498279571533203e-02 -4.174652993679046631e-01 -1.145051568746566772e-01 -4.650852680206298828e-01 -2.568186819553375244e-01 5.738737583160400391e-01 -3.652020394802093506e-01 2.437769472599029541e-01
-1.520096361637115479e-01 -1.862892657518386841e-01 2.706167995929718018e-01 -5.102981347590684891e-03 5.116293430328369141e-01 3.196402192115783691e-01 -6.958342790603637695e-01 1.442571878433227539e-01
-2.193627208471298218e-01 5.147842764854431152e-01 2.966202199459075928e-01 -6.107519268989562988e-01 3.345792591571807861e-01 3.310649096965789795e-01 -5.113069340586662292e-02 -4.140317440032958984e-02
6.498507261276245117e-01 4.885883033275604248e-01 2.548072934150695801e-01 -6.405736505985260010e-02 1.504101008176803589e-01 4.186923205852508545e-01 -2.633631527423858643e-01 -5.156239867210388184e-02
1.059603132307529449e-02 1.641943454742431641e-01 -1.965275406837463379e-01 -2.729571163654327393e-01 4.721895158290863037e-01 5.151764154434204102e-01 -2.085478901863098145e-01 5.726581215858459473e-01
1.270998176187276840e-02 -6.097420305013656616e-02 3.066425919532775879e-01 -1.933360099792480469e-02 -2.996006906032562256e-01 6.114115715026855469e-01 -5.006669759750366211e-01 -4.329722821712493896e-01
2.245889753103256226e-01 1.635267138481140137e-01 5.061017274856567383e-01 -5.561375617980957031e-01 2.087756693363189697e-01 1.356458216905593872e-01 -5.281247496604919434e-01 1.284056901931762695e-01
-1.369821876287460327e-01 -9.873332083225250244e-02 2.327975183725357056e-01 -3.481507897377014160e-01 -5.445415154099464417e-02 6.498307585716247559e-01 -2.576112747192382812e-01 -5.517927408218383789e-01
-8.152906782925128937e-03 -9.671351872384548187e-03 2.866521775722503662e-01 -2.718528211116790771e-01 -1.167920380830764771e-01 6.488103866577148438e-01 2.755733132362365723e-01 5.772612094879150391e-01
2.683337926864624023e-01 1.353790462017059326e-01 6.007907986640930176e-01 3.341358006000518799e-01 -9.745541960000991821e-02 4.184314310550689697e-01 -4.876745045185089111e-01 -1.210967004299163818e-01
-1.166344061493873596e-01 -1.715908348560333252e-01 2.843941152095794678e-01 -3.807909190654754639e-01 3.519847989082336426e-01 5.590749979019165039e-01 3.102827072143554688e-01 4.453513026237487793e-01
1.089469268918037415e-01 -9.845470637083053589e-02 -1.675457507371902466e-02 -3.456403315067291260e-01 -1.827044337987899780e-01 8.501248955726623535e-01 1.218786537647247314e-01 -2.962118983268737793e-01
8.430425822734832764e-02 -4.598956406116485596e-01 -1.590021103620529175e-01 -6.472225189208984375e-01 -5.101031810045242310e-02 5.554594993591308594e-01 -1.579639315605163574e-01 3.346993774175643921e-02
4.503591656684875488e-01 -1.376734524965286255e-01 5.515954494476318359e-01 2.250933647155761719e-01 -1.198478117585182190e-01 6.066508293151855469e-01 -1.804118007421493530e-01 -9.143734723329544067e-02
3.049747645854949951e-01 7.261574268341064453e-01 1.714266687631607056e-01 1.889311969280242920e-01 1.367293894290924072e-01 4.129523038864135742e-01 -3.363339900970458984e-01 1.107186079025268555e-01
7.213712334632873535e-01 4.837721958756446838e-02 4.171933233737945557e-01 -3.683806210756301880e-02 3.435782715678215027e-02 4.035247266292572021e-01 -1.840179413557052612e-01 3.224911689758300781e-01
1.614077836275100708e-01 -7.618984580039978027e-02 8.739135414361953735e-02 -1.947088390588760376e-01 5.519459247589111328e-01 5.859149694442749023e-01 3.407349288463592529e-01 3.981870710849761963e-01
2.647255361080169678e-01 3.002612888813018799e-01 6.758620738983154297e-01 2.208162844181060791e-01 -6.813922524452209473e-02 5.002719163894653320e-01 -5.263175815343856812e-02 -2.766387760639190674e-01
4.694042354822158813e-02 -1.280223876237869263e-01 6.628842949867248535e-01 -9.488773345947265625e-02 1.049983203411102295e-01 4.532518982887268066e-01 2.197239249944686890e-01 5.179257988929748535e-01
1.885350048542022705e-01 -2.324077859520912170e-02 3.512164354324340820e-01 1.324086487293243408e-01 -1.012491434812545776e-01 5.815091133117675781e-01 -4.743923544883728027e-01 -4.995769560337066650e-01
-8.233457803726196289e-02 2.061423361301422119e-01 -3.062100708484649658e-01 -2.413178831338882446e-01 -2.534040212631225586e-01 7.550395131111145020e-01 -1.118183434009552002e-01 3.897767364978790283e-01
-4.839721322059631348e-02 5.803989171981811523e-01 2.507136166095733643e-01 -8.903168141841888428e-02 -7.279308885335922241e-02 4.360786974430084229e-01 -5.950858592987060547e-01 -2.010476589202880859e-01
-1.479378789663314819e-01 5.359469056129455566e-01 5.141128897666931152e-01 -4.935439229011535645e-01 2.338192760944366455e-01 2.297956198453903198e-01 -2.741223871707916260e-01 -1.889703609049320221e-02
-1.318262368440628052e-01 -7.010302692651748657e-02 1.815636083483695984e-02 -3.819234669208526611e-01 4.864909350872039795e-01 5.510770678520202637e-01 6.856229901313781738e-02 5.352121591567993164e-01
5.667188167572021484e-01 -8.899767883121967316e-03 2.291653454303741455e-01 1.759957969188690186e-01 7.639502733945846558e-02 4.582840800285339355e-01 -5.698373913764953613e-01 -2.338461577892303467e-01
-1.178411319851875305e-01 6.615347862243652344e-01 2.659600973129272461e-01 -3.315052390098571777e-01 5.009701251983642578e-01 3.418447077274322510e-01 -4.213639535009860992e-03 -2.860683947801589966e-03
2.998653240501880646e-02 4.127333164215087891e-01 2.771218121051788330e-01 -4.189718663692474365e-01 1.106508746743202209e-01 5.492727160453796387e-01 -2.244221866130828857e-01 -4.605523049831390381e-01
-1.568829417228698730e-01 -2.398732602596282959e-01 1.206177100539207458e-01 -7.364885807037353516e-01 4.481684789061546326e-02 3.962218463420867920e-01 -3.863373696804046631e-01 2.294070571660995483e-01
-4.016326665878295898e-01 1.302412748336791992e-01 5.148664712905883789e-01 -2.111041843891143799e-01 -1.539228111505508423e-01 4.877605140209197998e-01 -2.784630358219146729e-01 4.158507883548736572e-01
2.496882230043411255e-01 -2.506737411022186279e-01 8.977165818214416504e-02 -5.221270918846130371e-01 4.931180179119110107e-02 3.530557453632354736e-01 -6.481001377105712891e-01 -2.168621122837066650e-01
-4.669188335537910461e-02 -2.617773115634918213e-01 3.489736914634704590e-01 -8.230263739824295044e-02 5.504276156425476074e-01 2.843222916126251221e-01 -5.582697987556457520e-01 3.244400024414062500e-01
4.686781764030456543e-01 -2.083580791950225830e-01 3.297640010714530945e-02 -5.899996757507324219e-01 3.076947629451751709e-01 2.916629910469055176e-01 -3.942988812923431396e-01 2.291848808526992798e-01
3.776431083679199219e-01 7.335965335369110107e-02 3.841675221920013428e-01 1.462471634149551392e-01 2.183865308761596680e-01 5.272260904312133789e-01 -1.514297127723693848e-01 -5.783080458641052246e-01
-1.637044250965118408e-01 -2.287336289882659912e-01 2.997571229934692383e-01 -6.793383508920669556e-02 5.935715436935424805e-01 3.354287445545196533e-01 -5.216678380966186523e-01 2.990576028823852539e-01
-3.218106329441070557e-01 -1.284007430076599121e-01 4.157999753952026367e-01 -4.758314192295074463e-01 -1.062777712941169739e-01 5.059293508529663086e-01 -2.196429520845413208e-01 -4.063785970211029053e-01
1.819891929626464844e-01 -7.936823368072509766e-02 2.893268465995788574e-01 -2.326995134353637695e-01 4.693584442138671875e-01 5.204952359199523926e-01 4.346089363098144531e-01 3.776560127735137939e-01
-4.292574524879455566e-02 7.012032717466354370e-02 1.975078433752059937e-01 -3.172864671796560287e-03 6.738211512565612793e-01 3.276142477989196777e-01 -5.539727210998535156e-01 2.932051718235015869e-01
3.229173123836517334e-01 4.615601897239685059e-01 -8.406246453523635864e-02 -2.428452521562576294e-01 2.210992127656936646e-01 6.218554377555847168e-01 2.456823885440826416e-01 -3.474155366420745850e-01
4.578035473823547363e-01 3.788484036922454834e-01 5.815082788467407227e-02 1.281237453222274780e-01 -3.312175571918487549e-01 6.894479990005493164e-01 -1.654049158096313477e-01 1.212031096220016479e-01
-1.152208149433135986e-01 6.433761715888977051e-01 1.907494366168975830e-01 -4.185831248760223389e-01 4.785806536674499512e-01 3.332984745502471924e-01 -5.135131254792213440e-02 1.357570290565490723e-01
3.714534342288970947e-01 4.852804541587829590e-02 6.740579009056091309e-01 2.114134877920150757e-01 -1.494489163160324097e-01 4.313496947288513184e-01 -3.891912102699279785e-01 -2.739329449832439423e-02
-2.170132845640182495e-01 -4.007536768913269043e-01 2.308761775493621826e-01 -9.590397030115127563e-02 4.799955785274505615e-01 3.743236362934112549e-01 -5.634717345237731934e-01 2.044165581464767456e-01
-5.838893353939056396e-02 1.802860051393508911e-01 1.301414072513580322e-01 -4.691115319728851318e-01 -2.184692025184631348e-01 5.822248458862304688e-01 -4.239436984062194824e-01 -4.008019268512725830e-01
-1.847783774137496948e-01 -1.287279278039932251e-01 4.721967875957489014e-01 -2.830760478973388672e-01 3.357291221618652344e-01 4.253607392311096191e-01 1.345977000892162323e-02 5.935969948768615723e-01
6.260676980018615723e-01 -6.202723085880279541e-02 4.522360563278198242e-01 2.141205519437789917e-01 2.730959951877593994e-01 4.875043928623199463e-01 7.211633771657943726e-02 -1.907462626695632935e-01
3.351829349994659424e-01 -2.626972198486328125e-01 1.086489185690879822e-01 -4.539216458797454834e-01 3.552702665328979492e-01 5.517302751541137695e-01 9.693027287721633911e-02 -4.009668827056884766e-01
3.858216404914855957e-01 2.476009279489517212e-01 -5.266731977462768555e-02 6.297582387924194336e-02 -3.168033659458160400e-01 7.037138938903808594e-01 -1.146285608410835266e-01 4.175862967967987061e-01
4.861051738262176514e-01 7.939436286687850952e-02 4.908591508865356445e-01 1.065992042422294617e-01 -2.695810794830322266e-01 4.304478466510772705e-01 -4.971072971820831299e-01 4.131415393203496933e-03
-1.101071462035179138e-01 -2.630234062671661377e-01 1.108830794692039490e-01 1.298016011714935303e-01 -2.576879560947418213e-01 8.693260550498962402e-01 -9.002432227134704590e-02 -2.435498386621475220e-01
2.593901455402374268e-01 -3.878093957901000977e-01 4.878549277782440186e-02 -4.204318523406982422e-01 -9.101373702287673950e-02 4.236557483673095703e-01 -6.388557553291320801e-01 -8.528422564268112183e-02
5.114310383796691895e-01 2.546641230583190918e-01 3.566243648529052734e-01 3.946944177150726318e-01 3.107683360576629639e-01 3.615706264972686768e-01 -4.040592908859252930e-01 6.772206164896488190e-03
3.222979605197906494e-01 4.947158992290496826e-01 2.594616450369358063e-02 -8.589943498373031616e-02 -1.217272356152534485e-01 7.272958159446716309e-01 2.811417281627655029e-01 -1.432156562805175781e-01
-5.100027471780776978e-02 6.391865611076354980e-01 2.315041273832321167e-01 1.722854673862457275e-01 1.707732379436492920e-01 6.178309917449951172e-01 2.664065361022949219e-01 -1.539867669343948364e-01
1.534776538610458374e-01 -4.523521661758422852e-01 2.140465676784515381e-01 1.864395290613174438e-01 -2.771920859813690186e-01 7.805673480033874512e-01 -7.158877700567245483e-02 9.253504686057567596e-04
-1.706456542015075684e-01 -2.501703202724456787e-01 2.820923328399658203e-01 -2.981473207473754883e-01 3.558064699172973633e-01 5.368247032165527344e-01 1.373663842678070068e-01 5.533341169357299805e-01
3.853803575038909912e-01 -3.716113790869712830e-02 -3.866093000397086143e-03 -4.188649952411651611e-01 3.661544620990753174e-01 5.636729001998901367e-01 3.043631911277770996e-01 -3.608393967151641846e-01
5.334956645965576172e-01 4.936819970607757568e-01 3.684717416763305664e-01 1.632111966609954834e-01 1.440389901399612427e-01 3.760191798210144043e-01 -3.041814267635345459e-01 2.336396127939224243e-01
5.329366326332092285e-01 4.349942207336425781e-01 -5.175329372286796570e-02 1.360317766666412354e-01 -8.243940770626068115e-02 6.424679756164550781e-01 -2.727591395378112793e-01 1.077809110283851624e-01
-5.387023836374282837e-02 -5.936470031738281250e-01 4.717717170715332031e-01 4.619169235229492188e-02 -2.332343459129333496e-01 5.585399866104125977e-01 -2.220375090837478638e-01 -6.567592173814773560e-02
-9.618220478296279907e-02 2.414901852607727051e-01 8.841314166784286499e-02 -5.443652868270874023e-01 -4.853440914303064346e-03 5.553641319274902344e-01 -5.467996597290039062e-01 -1.443553119897842407e-01
-1.738041490316390991e-01 -2.295666486024856567e-01 4.808817431330680847e-02 3.010936379432678223e-01 2.621581852436065674e-01 8.146397471427917480e-01 6.207824498414993286e-02 -2.964844703674316406e-01
5.791761353611946106e-02 5.799664855003356934e-01 -1.331206038594245911e-02 -2.714518904685974121e-01 -3.622595220804214478e-02 5.198194980621337891e-01 -4.823980927467346191e-01 -2.866850793361663818e-01
-1.387420892715454102e-01 2.198348045349121094e-01 1.662292331457138062e-01 -6.198977231979370117e-01 8.519729971885681152e-02 3.536927103996276855e-01 -6.211227178573608398e-01 -4.865619912743568420e-02
-3.535758256912231445e-01 -1.234314292669296265e-01 2.013290524482727051e-01 -2.887364923954010010e-01 8.513177931308746338e-02 6.225283145904541016e-01 -2.425807267427444458e-01 -5.312365889549255371e-01
-1.829095929861068726e-01 -2.044530659914016724e-01 2.966920286417007446e-02 -2.122732698917388916e-01 7.278732210397720337e-02 8.413040637969970703e-01 1.601773798465728760e-01 -3.742401301860809326e-01
-8.244614303112030029e-02 2.103432714939117432e-01 -1.045508906245231628e-01 -6.907696127891540527e-01 9.288758784532546997e-02 3.841430544853210449e-01 -5.220338702201843262e-01 1.793083101511001587e-01
7.104654908180236816e-01 -3.964191079139709473e-01 2.348384447395801544e-02 -3.621245920658111572e-01 1.939625591039657593e-01 3.913302123546600342e-01 -1.250439435243606567e-01 2.849471056833863258e-03
-1.104393079876899719e-01 -2.789553701877593994e-01 2.613500952720642090e-01 3.426821902394294739e-02 4.534218907356262207e-01 3.061558008193969727e-01 -7.317643761634826660e-01 7.554376870393753052e-02
-2.795499265193939209e-01 6.444070339202880859e-01 8.913972228765487671e-02 -1.237342357635498047e-01 -9.778314083814620972e-02 6.447617411613464355e-01 -3.095529787242412567e-02 2.389519363641738892e-01
4.161531925201416016e-01 -1.568358689546585083e-01 -1.881039291620254517e-01 2.949020862579345703e-01 4.096226096153259277e-01 5.295486450195312500e-01 -4.350118041038513184e-01 -2.059637159109115601e-01
-1.626751571893692017e-01 -1.087082996964454651e-01 5.979610979557037354e-02 -1.900331676006317139e-01 5.637905001640319824e-01 4.537313282489776611e-01 -3.834292888641357422e-01 5.012795925140380859e-01
-5.046922340989112854e-02 7.855013012886047363e-02 6.080281734466552734e-01 3.649237379431724548e-02 4.640403389930725098e-01 3.904254436492919922e-01 1.719688028097152710e-01 4.721377789974212646e-01
1.328822877258062363e-02 5.887141823768615723e-02 -5.856630951166152954e-02 2.686116993427276611e-01 3.856770321726799011e-02 8.017561435699462891e-01 -2.809506952762603760e-01 -4.444565474987030029e-01
8.618476986885070801e-02 -1.643002778291702271e-01 7.118264436721801758e-01 -2.514877021312713623e-01 3.475128114223480225e-01 2.735323011875152588e-01 -1.874966360628604889e-02 4.468759000301361084e-01
3.791693747043609619e-01 6.063706874847412109e-01 1.770474165678024292e-01 2.724145054817199707e-01 3.258734643459320068e-01 3.494165837764739990e-01 -3.921131789684295654e-01 -3.084852360188961029e-02
4.800778925418853760e-01 2.133534699678421021e-01 3.405232727527618408e-01 -5.914556980133056641e-01 1.913602352142333984e-01 2.182467132806777954e-01 -3.619950115680694580e-01 2.072169780731201172e-01
9.386686980724334717e-02 7.189529389142990112e-02 3.190143406391143799e-01 8.943329006433486938e-02 6.655147075653076172e-01 2.632541358470916748e-01 -5.156861543655395508e-01 3.132202923297882080e-01
3.370174765586853027e-01 5.838831067085266113e-01 4.074248969554901123e-01 1.802640408277511597e-01 1.787111908197402954e-01 3.532400727272033691e-01 -4.222085475921630859e-01 -1.096961647272109985e-01
3.661463558673858643e-01 -4.389321804046630859e-01 1.795512884855270386e-01 3.068610429763793945e-01 -1.641044467687606812e-01 6.812587976455688477e-01 -1.662939935922622681e-01 1.678552180528640747e-01
-1.232163235545158386e-01 -1.233372688293457031e-01 2.668943107128143311e-01 6.077467650175094604e-02 6.521347761154174805e-01 3.135719001293182373e-01 -6.056603193283081055e-01 -6.517625600099563599e-02
-7.532637566328048706e-02 3.129893541336059570e-01 2.467945516109466553e-01 -3.794767558574676514e-01 -8.023989200592041016e-02 6.904727220535278320e-01 1.106864064931869507e-01 -4.427312016487121582e-01
-5.435476079583168030e-02 2.648684009909629822e-02 1.089410930871963501e-01 -2.828203439712524414e-01 5.813949704170227051e-01 3.498427271842956543e-01 -4.801046550273895264e-01 4.621450603008270264e-01
3.151559829711914062e-01 -5.366106629371643066e-01 3.707801699638366699e-01 -1.943627297878265381e-01 -1.029726024717092514e-02 5.576916933059692383e-01 -7.153679430484771729e-02 -3.481773138046264648e-01
5.008993148803710938e-01 1.238658055663108826e-01 6.516095399856567383e-01 2.087163478136062622e-01 -8.150339126586914062e-02 3.916960358619689941e-01 -2.833803594112396240e-01 1.588289439678192139e-01
-4.984375089406967163e-02 1.873249709606170654e-01 -8.262305706739425659e-02 1.984606385231018066e-01 2.760812342166900635e-01 7.221981287002563477e-01 -2.160032540559768677e-01 -5.213093757629394531e-01
-1.811107993125915527e-01 7.203479409217834473e-01 2.848435640335083008e-01 -3.941860795021057129e-01 1.823192276060581207e-02 4.407439827919006348e-01 -1.131674945354461670e-01 -6.621683388948440552e-02
4.590583741664886475e-01 4.123553931713104248e-01 -3.129194974899291992e-01 -1.842156201601028442e-01 -8.412151783704757690e-02 5.627759099006652832e-01 -3.368461430072784424e-01 2.238656878471374512e-01
-8.293370157480239868e-02 -7.305734604597091675e-02 2.337486445903778076e-01 -4.793424308300018311e-01 -1.667014360427856445e-01 7.323580980300903320e-01 1.286406069993972778e-01 -3.502726852893829346e-01
5.445685982704162598e-01 2.777155935764312744e-01 5.251859426498413086e-01 -4.866959154605865479e-01 1.863281875848770142e-01 1.887503117322921753e-01 -1.538843214511871338e-01 1.400032043457031250e-01
-2.501059472560882568e-01 -1.564315706491470337e-01 1.389727741479873657e-01 3.793683350086212158e-01 5.524522066116333008e-01 4.742052555084228516e-01 -4.468958079814910889e-01 1.412534266710281372e-01
1.263163089752197266e-01 -2.794818580150604248e-01 -6.507053971290588379e-02 2.562595009803771973e-01 1.922732889652252197e-01 7.071154117584228516e-01 -4.131941795349121094e-01 -3.582182526588439941e-01
3.548975884914398193e-01 3.417273163795471191e-01 -2.366434037685394287e-01 -2.179289907217025757e-01 -2.667126655578613281e-01 6.671679019927978516e-01 -2.810211181640625000e-01 2.419822812080383301e-01
2.622222304344177246e-01 4.044502675533294678e-01 -3.848133385181427002e-01 -2.024150341749191284e-01 -5.832173675298690796e-02 6.596917510032653809e-01 -1.510403305292129517e-01 3.423428535461425781e-01
-5.229678377509117126e-02 -2.939548790454864502e-01 2.570277750492095947e-01 2.683605551719665527e-01 -1.044468060135841370e-01 7.834218740463256836e-01 -2.043351083993911743e-01 -3.261339366436004639e-01
5.284303426742553711e-01 4.346245825290679932e-01 3.074992001056671143e-01 2.978228032588958740e-01 9.980625659227371216e-02 5.516438484191894531e-01 -1.534573882818222046e-01 1.038614735007286072e-01
3.366262018680572510e-01 3.422474563121795654e-01 -4.305003583431243896e-01 -3.764663338661193848e-01 1.984975188970565796e-01 5.553007125854492188e-01 -2.147318720817565918e-01 2.205042690038681030e-01
3.794060051441192627e-01 -2.420838475227355957e-01 2.226177789270877838e-02 -4.678439199924468994e-01 -2.212568372488021851e-01 5.447046160697937012e-01 -4.631941318511962891e-01 -1.336651444435119629e-01
6.502213478088378906e-01 -3.548993845470249653e-04 5.033059716224670410e-01 -1.230126321315765381e-01 -7.841507345438003540e-02 4.608390331268310547e-01 -1.592858284711837769e-01 -2.546953558921813965e-01
2.713027596473693848e-01 -3.572583496570587158e-01 -2.179959416389465332e-01 -4.967738687992095947e-01 1.437877267599105835e-01 4.724356234073638916e-01 -4.481254518032073975e-01 -2.444749772548675537e-01
-2.867453992366790771e-01 -1.588703878223896027e-02 -1.895466148853302002e-01 -1.532571166753768921e-01 2.945218086242675781e-01 6.688732504844665527e-01 -9.021822363138198853e-02 5.619923472404479980e-01
-4.952344596385955811e-01 1.899962127208709717e-01 5.891240239143371582e-01 -1.671902090311050415e-01 2.310589887201786041e-02 4.649822711944580078e-01 -2.975336089730262756e-02 3.549604713916778564e-01
3.687863349914550781e-01 3.780696392059326172e-01 5.807723402976989746e-01 1.371725499629974365e-01 2.294659614562988281e-01 2.529707252979278564e-01 -4.868473708629608154e-01 1.061979457736015320e-01
5.716975927352905273e-01 -3.804884254932403564e-01 2.319215983152389526e-01 2.236022800207138062e-01 -8.114752918481826782e-02 5.831484198570251465e-01 -2.782889008522033691e-01 2.265612035989761353e-02
2.644029557704925537e-01 -6.727608293294906616e-02 -5.312602519989013672e-01 -2.051795274019241333e-01 9.261103346943855286e-03 6.955813765525817871e-01 -3.314962983131408691e-01 -8.613978326320648193e-02
1.745661348104476929e-01 2.527956068515777588e-01 8.528535962104797363e-01 -1.201549097895622253e-01 2.080167680978775024e-01 1.800792962312698364e-01 -2.020778805017471313e-01 2.174616008996963501e-01
1.886379271745681763e-01 -4.129858911037445068e-01 8.300433307886123657e-02 -5.210710167884826660e-01 -1.234876215457916260e-01 6.012645959854125977e-01 -1.775816977024078369e-01 -3.273377716541290283e-01
3.406960517168045044e-02 2.632881104946136475e-01 5.382481217384338379e-01 -1.251467317342758179e-02 4.497664049267768860e-02 4.754857122898101807e-01 1.964598149061203003e-02 6.412141919136047363e-01
5.690805315971374512e-01 2.128352373838424683e-01 4.146868884563446045e-01 3.290602266788482666e-01 1.935883164405822754e-01 3.600469231605529785e-01 -3.270424306392669678e-01 2.766510546207427979e-01
1.039389446377754211e-01 -2.551580667495727539e-01 2.821498811244964600e-01 1.750264316797256470e-01 -4.250515103340148926e-01 7.548364400863647461e-01 -2.498026937246322632e-01 -3.162543848156929016e-02
2.262840718030929565e-01 -1.935420334339141846e-01 2.032786160707473755e-01 -4.830032885074615479e-01 -6.433130055665969849e-02 3.721981048583984375e-01 -6.236360073089599609e-01 -3.242390751838684082e-01
1.116586849093437195e-01 3.205443546175956726e-02 1.751338392496109009e-01 -6.621564030647277832e-01 -8.362896740436553955e-02 5.287970900535583496e-01 -2.350718826055526733e-01 -4.189305901527404785e-01
-1.249219849705696106e-01 -1.133451461791992188e-01 4.815978705883026123e-01 -1.380900293588638306e-01 2.443526685237884521e-01 3.172806501388549805e-01 -4.517259299755096436e-01 5.967499613761901855e-01
4.341649711132049561e-01 -2.507454715669155121e-02 5.975476503372192383e-01 2.234286516904830933e-01 -1.322203427553176880e-01 4.138796329498291016e-01 -4.375900626182556152e-01 1.537044644355773926e-01
-1.104669347405433655e-01 -1.482061445713043213e-01 6.297229528427124023e-01 -1.765701472759246826e-01 4.718136191368103027e-01 2.984041869640350342e-01 -8.317101001739501953e-02 4.685438573360443115e-01
2.066114544868469238e-01 4.498334825038909912e-01 -2.880458533763885498e-01 -3.314898908138275146e-01 -1.694970577955245972e-01 5.588437914848327637e-01 -4.342836737632751465e-01 1.801882982254028320e-01
4.607072472572326660e-01 3.526174128055572510e-01 6.312690973281860352e-01 -8.301950246095657349e-02 1.803714632987976074e-01 2.475445568561553955e-01 -4.027293920516967773e-01 -4.487788304686546326e-02
2.270447760820388794e-01 4.235962927341461182e-01 4.022114872932434082e-01 -4.824481606483459473e-01 1.558236777782440186e-01 3.136151432991027832e-01 -5.772547423839569092e-02 4.985169172286987305e-01
3.540502786636352539e-01 -2.084093838930130005e-01 5.417885184288024902e-01 2.815090119838714600e-01 -1.656261533498764038e-01 4.725284278392791748e-01 -4.300449490547180176e-01 1.509235948324203491e-01
-9.585893154144287109e-02 1.508537679910659790e-01 2.595191597938537598e-01 -1.186318174004554749e-01 6.416973471641540527e-01 2.833804488182067871e-01 -5.120805501937866211e-01 3.637639284133911133e-01
4.148906767368316650e-01 -1.207251474261283875e-02 5.515911802649497986e-02 -5.568423867225646973e-01 1.491249948740005493e-01 5.754604935646057129e-01 1.571681499481201172e-01 -3.694713115692138672e-01
-1.402343213558197021e-01 6.743319798260927200e-03 4.362517595291137695e-01 9.077158570289611816e-02 -2.063300460577011108e-01 8.030826449394226074e-01 3.808484971523284912e-02 -3.045808374881744385e-01
-5.293913558125495911e-02 -6.274455189704895020e-01 2.115350812673568726e-01 -4.159837663173675537e-01 3.088485002517700195e-01 4.814261198043823242e-01 2.248745970427989960e-02 -2.409480661153793335e-01
3.066751360893249512e-01 -1.221248134970664978e-01 4.820888936519622803e-01 3.051660358905792236e-01 -1.295916289091110229e-01 4.624371826648712158e-01 -5.766609907150268555e-01 -4.816268011927604675e-02
1.308287978172302246e-01 1.259613335132598877e-01 2.733255326747894287e-01 6.214123964309692383e-02 5.687183737754821777e-01 2.785232067108154297e-01 -5.587087869644165039e-01 4.186618030071258545e-01
-3.944869935512542725e-01 -2.314266264438629150e-01 8.151466399431228638e-02 1.139315366744995117e-01 1.507618874311447144e-01 8.324949741363525391e-01 1.225319728255271912e-01 -2.010116875171661377e-01
4.680558294057846069e-02 2.247681319713592529e-01 6.435570120811462402e-01 1.653234846889972687e-02 1.688025705516338348e-02 4.701310694217681885e-01 9.031403064727783203e-02 5.508038401603698730e-01
2.238309532403945923e-01 1.370554715394973755e-01 -1.783198714256286621e-01 5.153208971023559570e-01 1.622073948383331299e-01 7.273918390274047852e-01 -8.289059996604919434e-02 2.673594653606414795e-01
-2.225071787834167480e-01 8.737375028431415558e-03 7.149831056594848633e-01 -8.623655885457992554e-02 1.698235422372817993e-01 3.981522619724273682e-01 6.104622408747673035e-02 4.905963242053985596e-01
-1.375731229782104492e-01 4.446318149566650391e-01 1.626922637224197388e-01 -2.056267857551574707e-01 2.843048609793186188e-02 7.339529991149902344e-01 2.254037857055664062e-01 -3.525942564010620117e-01
-1.407776921987533569e-01 -1.131235212087631226e-01 5.178843140602111816e-01 -4.493707790970802307e-02 -3.618679344654083252e-01 6.852580904960632324e-01 -1.713597625494003296e-01 -2.593648135662078857e-01
7.368113994598388672e-01 3.351523876190185547e-01 3.275317549705505371e-01 9.740169043652713299e-04 1.817728281021118164e-01 3.356055021286010742e-01 -3.013623654842376709e-01 3.181592747569084167e-02
-2.781679332256317139e-01 -9.705434739589691162e-02 3.608830645680427551e-02 -6.264093518257141113e-01 7.034010719507932663e-03 5.535881519317626953e-01 -1.905752122402191162e-01 4.203377962112426758e-01
4.761409461498260498e-01 -8.257255703210830688e-02 1.617576479911804199e-01 -5.476747155189514160e-01 2.270477414131164551e-01 3.926407694816589355e-01 -2.416124045848846436e-01 -4.198387265205383301e-01
5.317463725805282593e-02 1.935180723667144775e-01 -2.638165354728698730e-01 2.920077145099639893e-01 8.742375671863555908e-02 7.979539632797241211e-01 -2.574691176414489746e-01 -3.069068193435668945e-01
-1.774843782186508179e-01 -8.983381092548370361e-02 -4.578841850161552429e-02 -2.615102231502532959e-01 5.450208783149719238e-01 4.499734640121459961e-01 -4.302594065666198730e-01 4.530980587005615234e-01
5.691034197807312012e-01 -1.612775474786758423e-01 4.392725229263305664e-01 -3.216709792613983154e-01 2.516181468963623047e-01 3.593894839286804199e-01 -3.157187998294830322e-02 -4.002613425254821777e-01
5.687122344970703125e-01 -1.268387734889984131e-01 3.052083253860473633e-01 -3.120889663696289062e-01 2.846809029579162598e-01 4.408173263072967529e-01 4.747036844491958618e-02 -4.385317564010620117e-01
1.065175533294677734e-01 2.090646773576736450e-01 5.163092538714408875e-02 -2.783809602260589600e-01 -1.630100756883621216e-01 8.396629691123962402e-01 2.375342845916748047e-01 -2.770482599735260010e-01
2.818161547183990479e-01 -1.674372851848602295e-01 2.778130769729614258e-01 -6.696920990943908691e-01 5.253093242645263672e-01 2.289271056652069092e-01 -1.869293116033077240e-02 -1.953714638948440552e-01
5.671465396881103516e-01 -1.754564233124256134e-02 1.423523575067520142e-01 -2.169053852558135986e-01 -1.842111200094223022e-01 5.910250544548034668e-01 -3.146289885044097900e-01 -3.584538400173187256e-01
4.506777822971343994e-01 1.749154329299926758e-01 3.075684010982513428e-01 -2.052606642246246338e-01 2.301885485649108887e-01 5.652090907096862793e-01 2.645106017589569092e-01 -4.326083958148956299e-01
-3.980029001832008362e-02 8.143766969442367554e-02 5.823413133621215820e-01 1.419103592634201050e-01 9.232164593413472176e-04 5.840241312980651855e-01 -2.345298826694488525e-01 -4.862452447414398193e-01
-5.102756991982460022e-02 4.276076257228851318e-01 5.786479711532592773e-01 1.817303150892257690e-01 -6.652939319610595703e-02 4.815821945667266846e-01 -3.654332756996154785e-01 -2.771273553371429443e-01
3.214766681194305420e-01 2.351208180189132690e-01 3.547805175185203552e-02 -2.475696057081222534e-01 3.278074562549591064e-01 4.162980318069458008e-01 -3.912055492401123047e-01 -5.873824357986450195e-01
-6.131435558199882507e-02 3.859823802486062050e-03 5.612742304801940918e-01 3.701501488685607910e-01 -8.126975968480110168e-03 6.280477643013000488e-01 -1.035782545804977417e-01 -3.727559745311737061e-01
-2.578617334365844727e-01 -2.694301605224609375e-01 3.463184833526611328e-02 3.074553608894348145e-01 2.041398435831069946e-01 5.832403898239135742e-01 -2.962443828582763672e-01 5.436756610870361328e-01
4.528632164001464844e-01 1.811648756265640259e-01 2.499762177467346191e-01 -2.558418214321136475e-01 1.277746409177780151e-01 5.106330513954162598e-01 -1.661920249462127686e-01 -5.739849805831909180e-01
4.880292415618896484e-01 -2.183581143617630005e-01 -1.857735775411128998e-02 -5.964326858520507812e-01 2.845075130462646484e-01 3.132176995277404785e-01 -3.642413318157196045e-01 2.152864784002304077e-01
3.510740026831626892e-02 3.540017604827880859e-01 1.921607106924057007e-01 -5.820984244346618652e-01 2.622081898152828217e-03 4.550262391567230225e-01 -3.344419896602630615e-01 -4.228221476078033447e-01
-1.848274469375610352e-01 2.271719425916671753e-01 1.815806925296783447e-01 -5.797872543334960938e-01 6.049783229827880859e-01 2.542669773101806641e-01 -2.998002469539642334e-01 1.567684412002563477e-01
1.895729601383209229e-01 5.309361815452575684e-01 3.930635452270507812e-01 -1.974266022443771362e-02 3.811190724372863770e-01 3.030136823654174805e-01 -3.738363981246948242e-01 -3.878884315490722656e-01
-2.306437343358993530e-01 1.256809830665588379e-01 3.254798650741577148e-01 -3.973106145858764648e-01 4.335707426071166992e-01 3.469954133033752441e-01 -4.439924359321594238e-01 -4.021147787570953369e-01
-2.723143398761749268e-01 5.874559283256530762e-01 3.346724212169647217e-01 -4.424982666969299316e-01 4.032348394393920898e-01 3.126746714115142822e-01 -4.275582730770111084e-03 1.120177432894706726e-01
-2.640115320682525635e-01 -4.938807338476181030e-03 4.406451284885406494e-01 -1.611690819263458252e-01 6.244367361068725586e-01 4.844402968883514404e-01 2.027410864830017090e-01 2.107659727334976196e-01
-7.881788909435272217e-02 2.997249364852905273e-01 6.765379570424556732e-03 -6.332187652587890625e-01 6.258751451969146729e-02 4.953279197216033936e-01 -4.205187261104583740e-01 2.771966755390167236e-01
2.894775867462158203e-01 5.099112391471862793e-01 3.416487574577331543e-01 3.271820545196533203e-01 -1.876281499862670898e-01 6.274949312210083008e-01 -5.757466331124305725e-02 1.233703270554542542e-02
-3.409764766693115234e-01 -8.517257124185562134e-02 1.361461728811264038e-01 -2.499471008777618408e-01 6.641615033149719238e-01 4.258774220943450928e-01 -4.083639383316040039e-01 7.891869544982910156e-02
1.681135594844818115e-01 2.100317971780896187e-03 3.083605170249938965e-01 -2.362648397684097290e-01 -2.707424163818359375e-01 6.157448291778564453e-01 -3.916240930557250977e-01 -4.636956751346588135e-01
5.730656385421752930e-01 -1.750769913196563721e-01 1.664991676807403564e-01 1.657694950699806213e-02 -2.778383195400238037e-01 5.574370026588439941e-01 -4.693691432476043701e-01 -6.862554699182510376e-02
3.013802468776702881e-01 -1.477475166320800781e-01 -1.549002379179000854e-01 -5.356702804565429688e-01 9.540387988090515137e-02 3.807026147842407227e-01 -6.498968005180358887e-01 -1.327354228124022484e-03
-2.174149304628372192e-01 -1.808436959981918335e-01 8.829120546579360962e-02 -7.392477393150329590e-01 1.690226197242736816e-01 3.489090800285339355e-01 -3.825570940971374512e-01 2.628454566001892090e-01
-6.592497974634170532e-02 5.004795789718627930e-01 4.007450640201568604e-01 -2.464255392551422119e-01 -2.723640501499176025e-01 5.055724382400512695e-01 -2.572056651115417480e-01 3.576472997665405273e-01
4.078094363212585449e-01 -2.066908776760101318e-01 -2.807514071464538574e-01 3.178654909133911133e-01 4.089589118957519531e-01 5.221430659294128418e-01 -4.137402772903442383e-01 -6.972762290388345718e-03
7.207847386598587036e-02 3.467920422554016113e-01 5.096927881240844727e-01 1.399085521697998047e-01 1.550287902355194092e-01 4.839300811290740967e-01 -4.107086062431335449e-01 -4.102131426334381104e-01
-2.901726067066192627e-01 5.333551764488220215e-01 9.329621493816375732e-02 -5.738223791122436523e-01 7.839852944016456604e-03 3.983209729194641113e-01 -3.486113846302032471e-01 1.144770383834838867e-01
6.941590309143066406e-01 2.200637310743331909e-01 4.176915287971496582e-01 1.650716066360473633e-01 1.275027245283126831e-01 4.120976030826568604e-01 -2.731331251561641693e-02 2.849084734916687012e-01
1.395761966705322266e-01 8.352764844894409180e-01 4.199930932372808456e-03 2.727557718753814697e-02 5.233357474207878113e-02 5.249311923980712891e-01 -6.144705414772033691e-02 -1.619543530978262424e-03
1.799413263797760010e-01 3.649685382843017578e-01 1.405045688152313232e-01 -2.640815675258636475e-01 1.269864439964294434e-01 4.170748889446258545e-01 -6.220141053199768066e-01 -4.098294079303741455e-01
-1.843353547155857086e-02 1.377886682748794556e-01 -3.328810036182403564e-01 2.611154913902282715e-01 2.717311382293701172e-01 7.630879282951354980e-01 -2.331130504608154297e-01 -3.019947111606597900e-01
5.673868060111999512e-01 3.006967902183532715e-01 3.381481170654296875e-01 1.948492676019668579e-01 -1.142974421381950378e-01 4.648605287075042725e-01 -4.513688981533050537e-01 -4.950081557035446167e-02
-1.797838509082794189e-01 -3.475339710712432861e-01 3.401529490947723389e-01 -7.236044108867645264e-02 -1.093154102563858032e-01 7.168299555778503418e-01 -3.865524828433990479e-01 -2.252549678087234497e-01
2.611453831195831299e-01 -4.272071421146392822e-01 5.102256536483764648e-01 -2.971895933151245117e-01 1.796743571758270264e-01 4.206519722938537598e-01 -1.386816948652267456e-01 -4.149478971958160400e-01
9.566301107406616211e-02 -2.243131250143051147e-01 -2.709308862686157227e-01 -5.665978789329528809e-01 -2.891676872968673706e-02 5.534126162528991699e-01 -4.842397570610046387e-01 -6.712388247251510620e-02
1.262148171663284302e-01 2.285889238119125366e-01 2.419505119323730469e-01 -1.015375256538391113e-01 -4.057469964027404785e-01 7.934828400611877441e-01 1.894335895776748657e-01 -1.812080740928649902e-01
1.042117103934288025e-01 1.355995386838912964e-01 -3.702519088983535767e-02 -7.361241579055786133e-01 2.421305514872074127e-02 3.760632574558258057e-01 -5.180667638778686523e-01 1.307678073644638062e-01
3.781972527503967285e-01 2.854999601840972900e-01 6.161718368530273438e-01 2.050697207450866699e-01 -1.889327540993690491e-02 5.876522064208984375e-01 5.400068312883377075e-02 7.160606235265731812e-02
5.443109869956970215e-01 -8.476549386978149414e-02 -1.299338936805725098e-01 -4.906802177429199219e-01 -8.438679575920104980e-02 4.321184456348419189e-01 -4.880187809467315674e-01 -8.294891566038131714e-02
-2.873592376708984375e-01 9.775003790855407715e-02 1.932274401187896729e-01 2.358655482530593872e-01 1.906947940587997437e-01 8.227075338363647461e-01 2.509023845195770264e-01 -1.968143433332443237e-01
5.116580724716186523e-01 3.307617083191871643e-02 3.753212690353393555e-01 -1.429868116974830627e-02 5.640411004424095154e-02 5.419350266456604004e-01 -2.077649235725402832e-01 -5.059648156166076660e-01
1.207627654075622559e-01 -3.996257185935974121e-01 -1.497649252414703369e-01 -6.393346786499023438e-01 -1.156410202383995056e-01 5.501750707626342773e-01 -2.213292419910430908e-01 1.717128157615661621e-01
3.393968343734741211e-01 -1.553745716810226440e-01 -3.238505125045776367e-01 3.235708475112915039e-01 3.567030131816864014e-01 5.910561084747314453e-01 -4.161009490489959717e-01 -3.697403520345687866e-02
-3.172053992748260498e-01 1.733976453542709351e-01 6.376274824142456055e-01 -1.238883212208747864e-01 -2.201913446187973022e-01 4.756655395030975342e-01 -1.828663647174835205e-01 3.731152713298797607e-01
2.346031516790390015e-01 7.605849951505661011e-02 5.048046708106994629e-01 9.996540844440460205e-02 1.993593759834766388e-02 6.315419077873229980e-01 -1.361529976129531860e-01 -5.065327286720275879e-01
-1.213799789547920227e-01 5.829885601997375488e-01 -6.709179282188415527e-02 -2.370364367961883545e-01 5.221217498183250427e-02 5.695317983627319336e-01 -2.116238176822662354e-01 4.613313078880310059e-01
1.983103603124618530e-01 -2.115676254034042358e-01 2.501258850097656250e-01 4.135843217372894287e-01 -1.310499757528305054e-01 5.803278684616088867e-01 -5.682651996612548828e-01 -7.360373437404632568e-02
8.437838405370712280e-02 4.727662503719329834e-01 -1.278938055038452148e-01 1.235989779233932495e-01 3.368293941020965576e-01 6.458081603050231934e-01 -3.324842825531959534e-02 -4.539946317672729492e-01
9.115127474069595337e-02 -1.810438930988311768e-02 4.029293730854988098e-02 2.750042080879211426e-01 5.111821889877319336e-01 3.565438091754913330e-01 -7.238937616348266602e-01 4.074054211378097534e-02
-4.191449657082557678e-02 -2.026119530200958252e-01 -1.117001920938491821e-01 -1.240899786353111267e-01 2.856267392635345459e-01 4.745650291442871094e-01 -7.768929600715637207e-01 -1.376908123493194580e-01
5.221318826079368591e-02 -2.588929235935211182e-01 -4.317154884338378906e-01 1.444680839776992798e-01 7.445597555488348007e-03 7.921692132949829102e-01 -2.534909546375274658e-01 1.765050590038299561e-01
4.779313206672668457e-01 -6.147718802094459534e-02 -4.098445773124694824e-01 -1.923719942569732666e-01 3.510821163654327393e-01 5.221449732780456543e-01 -4.031684100627899170e-01 6.621115654706954956e-02
4.190816357731819153e-02 9.212796390056610107e-02 3.978331089019775391e-01 -2.578619718551635742e-01 -4.106159880757331848e-02 6.459749937057495117e-01 -7.747384160757064819e-02 -5.831125378608703613e-01
6.453183293342590332e-01 -1.489770859479904175e-01 5.300053358078002930e-01 -2.930808998644351959e-02 -3.522426635026931763e-02 3.529783487319946289e-01 -2.783991396427154541e-01 2.761610746383666992e-01
3.549436628818511963e-01 2.364235222339630127e-01 2.231480628252029419e-01 -2.788305878639221191e-01 1.819255203008651733e-01 5.935387015342712402e-01 3.569554090499877930e-01 -4.216337502002716064e-01
6.466984748840332031e-01 1.308286637067794800e-01 4.631477594375610352e-01 -4.827178120613098145e-01 1.492135524749755859e-01 1.914202272891998291e-01 -1.378927826881408691e-01 1.980447620153427124e-01
4.436121582984924316e-01 8.413058519363403320e-02 5.317640900611877441e-01 3.846397697925567627e-01 1.937436014413833618e-01 5.414509773254394531e-01 7.434052228927612305e-02 -1.708137840032577515e-01
3.983865380287170410e-01 -6.958395242691040039e-02 2.468291372060775757e-01 3.603985309600830078e-01 -2.249113023281097412e-01 6.895714998245239258e-01 -3.356149494647979736e-01 -8.308582007884979248e-02
-1.879401621408760548e-03 -1.992382854223251343e-01 1.705681085586547852e-01 -2.103981971740722656e-01 -3.716916441917419434e-01 7.887463569641113281e-01 -2.417372465133666992e-01 -2.612037956714630127e-01
-1.117074787616729736e-01 -3.641770482063293457e-01 -1.969929188489913940e-01 -7.046656217426061630e-03 2.515272796154022217e-01 7.523155808448791504e-01 -1.930026412010192871e-01 -3.867116570472717285e-01
-2.642026245594024658e-01 -1.258341372013092041e-01 4.819658994674682617e-01 5.215869471430778503e-02 5.994718074798583984e-01 3.155345916748046875e-01 -4.214889109134674072e-01 2.068084627389907837e-01
1.363411545753479004e-01 3.617701530456542969e-01 -9.921348094940185547e-02 5.820466578006744385e-02 -2.797307670116424561e-01 7.506376504898071289e-01 -2.983472347259521484e-01 3.264738917350769043e-01
2.066882848739624023e-01 -1.783794537186622620e-02 -1.332620829343795776e-01 -6.112995743751525879e-01 1.142520457506179810e-01 4.305284619331359863e-01 -5.588728189468383789e-01 -2.340271919965744019e-01
3.265992999076843262e-01 -3.483233228325843811e-02 -8.892542123794555664e-02 -6.461104154586791992e-01 2.409116625785827637e-01 2.993600666522979736e-01 -5.482196211814880371e-01 1.362123042345046997e-01
2.706524729728698730e-01 -2.674714326858520508e-01 7.167156040668487549e-02 -6.587135195732116699e-01 4.605076611042022705e-01 3.726930618286132812e-01 7.443189620971679688e-02 -2.442509084939956665e-01
-6.601984612643718719e-03 5.186895728111267090e-01 4.390138983726501465e-01 1.334100365638732910e-01 7.664985209703445435e-02 4.867320954799652100e-01 -4.843119978904724121e-01 -2.074717581272125244e-01
-1.860795021057128906e-01 1.679227501153945923e-01 1.456569880247116089e-01 -2.483706027269363403e-01 8.824482560157775879e-02 7.401384115219116211e-01 -2.669291011989116669e-02 -5.458643436431884766e-01
2.812734544277191162e-01 -3.211863934993743896e-01 3.460631072521209717e-01 -1.619065999984741211e-01 4.617223739624023438e-01 4.948945045471191406e-01 8.038991689682006836e-02 -4.551708698272705078e-01
1.657872498035430908e-01 -7.119578868150711060e-02 -2.974101109430193901e-03 -5.795853137969970703e-01 1.619604974985122681e-01 2.986886501312255859e-01 -7.155540585517883301e-01 -6.367169320583343506e-02
9.488198556937277317e-04 4.181868135929107666e-01 1.602789610624313354e-01 -5.089886784553527832e-01 -8.868429064750671387e-02 6.181912422180175781e-01 -2.180552482604980469e-02 -3.871166408061981201e-01
1.287703812122344971e-01 5.074929073452949524e-02 -2.635836834087967873e-03 -6.697661280632019043e-01 2.187426686286926270e-01 2.944401800632476807e-01 -6.239905953407287598e-01 9.133132547140121460e-02
1.152876093983650208e-01 -3.269538655877113342e-02 4.800164997577667236e-01 -9.337915480136871338e-02 2.849863171577453613e-01 3.344329297542572021e-01 -2.386006712913513184e-01 7.046354413032531738e-01
-9.950771182775497437e-02 -9.428434818983078003e-02 5.127748847007751465e-01 4.055955633521080017e-02 5.216708779335021973e-01 3.214561343193054199e-01 -3.597675263881683350e-01 4.601283371448516846e-01
4.280657768249511719e-01 2.045646160840988159e-01 2.957554757595062256e-01 3.577826917171478271e-01 1.163916811347007751e-01 6.475178003311157227e-01 -3.745086491107940674e-02 -3.538421094417572021e-01
3.173588216304779053e-02 1.356542855501174927e-01 2.090505212545394897e-01 -1.085585504770278931e-01 -3.017254471778869629e-01 7.059212327003479004e-01 -3.347785174846649170e-01 -4.729312956333160400e-01
8.831427991390228271e-02 3.142609894275665283e-01 -2.359557151794433594e-01 4.933572411537170410e-01 2.899427413940429688e-01 6.163292527198791504e-01 -3.035459816455841064e-01 1.956917941570281982e-01
3.265931606292724609e-01 5.798715949058532715e-01 2.524869441986083984e-01 1.655976623296737671e-01 2.092742621898651123e-01 4.283195137977600098e-01 -4.827743768692016602e-01 -7.476047426462173462e-02
-1.706245094537734985e-01 6.974231451749801636e-02 -8.365467935800552368e-02 2.037331610918045044e-01 9.198943525552749634e-02 7.125040888786315918e-01 -4.213316738605499268e-01 -4.731526672840118408e-01
5.076354742050170898e-01 3.085864242166280746e-03 2.548062205314636230e-01 -2.426878176629543304e-02 6.194017082452774048e-02 5.473021864891052246e-01 -3.019008934497833252e-01 -5.312826633453369141e-01
2.476544380187988281e-01 -3.838667571544647217e-01 -7.347004860639572144e-02 -5.555091500282287598e-01 1.788479536771774292e-01 4.243419766426086426e-01 -5.079779624938964844e-01 -8.503479510545730591e-02
-7.827845215797424316e-02 -1.177489981055259705e-01 2.587502300739288330e-01 2.365655601024627686e-01 6.529617309570312500e-01 3.114968836307525635e-01 -5.775241851806640625e-01 -1.300785876810550690e-02
3.588835597038269043e-01 -5.325621739029884338e-02 6.808536648750305176e-01 2.908677756786346436e-01 -1.686329022049903870e-02 5.630294084548950195e-01 4.132745414972305298e-02 -3.472954034805297852e-02
6.048749685287475586e-01 -1.702089066384360194e-04 3.376829922199249268e-01 3.905381858348846436e-01 1.418957263231277466e-01 5.804479718208312988e-01 2.874113619327545166e-02 9.846870601177215576e-02
-1.849685758352279663e-01 2.051120102405548096e-01 6.608505845069885254e-01 1.527789421379566193e-02 1.409650593996047974e-01 4.739144444465637207e-01 1.433859765529632568e-01 4.708856642246246338e-01
-3.061525523662567139e-01 3.991589248180389404e-01 3.837855160236358643e-01 -5.471293330192565918e-01 4.372984170913696289e-01 2.972095310688018799e-01 6.392749957740306854e-03 1.438636481761932373e-01
-1.076769921928644180e-02 -1.734035611152648926e-01 -2.475235909223556519e-01 -1.839981079101562500e-01 6.087369918823242188e-01 4.855770468711853027e-01 -3.251266777515411377e-01 4.032852649688720703e-01
3.205891847610473633e-01 1.907626986503601074e-01 1.415768265724182129e-01 -3.970814645290374756e-01 1.385796964168548584e-01 5.933724045753479004e-01 1.732154190540313721e-02 -5.581390857696533203e-01
5.819913148880004883e-01 3.119734227657318115e-01 4.376652240753173828e-01 2.122510224580764771e-01 3.369744420051574707e-01 2.919945716857910156e-01 -3.507427871227264404e-01 7.432410120964050293e-02
1.397250294685363770e-01 -1.099076867103576660e-01 2.655861973762512207e-01 1.868805736303329468e-01 -3.123605847358703613e-01 7.520097494125366211e-01 -3.772575855255126953e-01 -2.398451715707778931e-01
2.058086991310119629e-01 4.587574303150177002e-01 3.435411751270294189e-01 9.698755294084548950e-02 -1.696718186140060425e-01 6.854317188262939453e-01 -1.983944922685623169e-01 -2.859928607940673828e-01
-1.418092567473649979e-02 -2.599871903657913208e-02 5.395553708076477051e-01 3.574359230697154999e-03 6.068708300590515137e-01 2.858871221542358398e-01 -3.424670398235321045e-01 3.750773072242736816e-01
1.672478169202804565e-01 -4.345405995845794678e-01 -1.481018066406250000e-01 -4.509156346321105957e-01 -1.179645862430334091e-02 5.526829957962036133e-01 -4.889295399188995361e-01 -1.152986660599708557e-01
2.491411417722702026e-01 7.793911099433898926e-01 -1.963997073471546173e-02 -1.045302078127861023e-01 9.525282680988311768e-02 5.281869769096374512e-01 1.389771793037652969e-02 1.758362501859664917e-01
1.894338130950927734e-01 2.216200232505798340e-01 6.695430278778076172e-01 -4.793010652065277100e-01 2.378603368997573853e-01 1.471462398767471313e-01 -3.948189616203308105e-01 5.357721447944641113e-02
2.655760943889617920e-01 -2.951495647430419922e-01 4.023419320583343506e-01 2.132202237844467163e-01 -5.892345309257507324e-02 5.346254110336303711e-01 -5.743288397789001465e-01 -1.259540766477584839e-01
2.388547658920288086e-01 -1.395262479782104492e-01 4.948841929435729980e-01 2.954075634479522705e-01 -7.793641835451126099e-02 5.312413573265075684e-01 -5.227387547492980957e-01 -1.725036203861236572e-01
2.114132493734359741e-01 4.793975874781608582e-02 3.369751945137977600e-02 4.737155735492706299e-01 2.697864174842834473e-01 7.903304100036621094e-01 -2.423245832324028015e-02 -1.716689616441726685e-01
4.540110230445861816e-01 -2.153162062168121338e-01 3.349578976631164551e-01 -4.515750110149383545e-01 3.275237679481506348e-01 4.277969896793365479e-01 1.325079500675201416e-01 -3.515048623085021973e-01
6.501700282096862793e-01 3.192722201347351074e-01 1.732360571622848511e-01 -2.356326431035995483e-01 1.169831082224845886e-01 4.606428742408752441e-01 -3.177998065948486328e-01 2.508729100227355957e-01
-1.123627424240112305e-01 4.663184881210327148e-01 1.290706694126129150e-01 -4.332363307476043701e-01 -9.003742784261703491e-02 4.942011535167694092e-01 -4.456353485584259033e-01 -3.385800421237945557e-01
2.253749668598175049e-01 2.958230972290039062e-01 4.777638316154479980e-01 1.446061283349990845e-01 3.853605687618255615e-01 5.139760375022888184e-01 -4.389847517013549805e-01 -8.452196419239044189e-02
1.473589986562728882e-01 -1.174615547060966492e-01 1.806249171495437622e-01 1.139854341745376587e-01 5.918079614639282227e-01 4.044493138790130615e-01 -5.483108162879943848e-01 3.231243491172790527e-01
1.218589022755622864e-01 2.508989274501800537e-01 3.683721125125885010e-01 7.545416802167892456e-02 1.099707707762718201e-01 4.595457911491394043e-01 -1.997727602720260620e-01 7.194607257843017578e-01
2.622192203998565674e-01 1.546142548322677612e-01 1.088740825653076172e-01 5.061042904853820801e-01 3.343813717365264893e-01 6.814306974411010742e-01 2.112093865871429443e-01 -1.362801790237426758e-01
-8.435700088739395142e-02 -1.005731225013732910e-01 5.985980629920959473e-01 2.799341976642608643e-01 -1.512850672006607056e-01 5.758529305458068848e-01 -3.029125630855560303e-01 -3.159686923027038574e-01
7.968699187040328979e-02 -2.889413237571716309e-01 4.696807563304901123e-01 2.340997606515884399e-01 -1.978885680437088013e-01 7.027508616447448730e-01 -1.435560435056686401e-01 -2.848389148712158203e-01
4.107202589511871338e-01 -3.234689831733703613e-01 2.941163778305053711e-01 7.836391776800155640e-02 -9.023980051279067993e-02 6.900119185447692871e-01 -1.358133405447006226e-01 -3.623897433280944824e-01
-5.136661231517791748e-02 5.923128128051757812e-01 3.186044991016387939e-01 -1.597917377948760986e-01 4.584079608321189880e-02 4.801755845546722412e-01 -5.008947253227233887e-01 -1.895237118005752563e-01
6.925057172775268555e-01 1.926151067018508911e-01 3.884419500827789307e-01 5.553533323109149933e-03 1.122751384973526001e-01 3.836228847503662109e-01 -2.539079487323760986e-01 3.289007842540740967e-01
4.040759503841400146e-01 4.336645603179931641e-01 9.754357486963272095e-02 2.035909332334995270e-02 -2.167990058660507202e-01 5.478050112724304199e-01 -2.441024035215377808e-01 4.817159771919250488e-01
5.099452137947082520e-01 4.862073063850402832e-01 2.566469609737396240e-01 1.513986140489578247e-01 1.182833835482597351e-01 3.855829238891601562e-01 -4.934684634208679199e-01 9.269759804010391235e-02
7.191572785377502441e-01 4.157226383686065674e-01 6.819981336593627930e-02 -1.041710004210472107e-01 1.371987070888280869e-02 5.014465451240539551e-01 -1.920925229787826538e-01 -7.712480425834655762e-02
-1.036687120795249939e-01 -1.925667524337768555e-01 3.016923964023590088e-01 -7.441757619380950928e-02 8.027398586273193359e-01 3.086731433868408203e-01 -3.404935896396636963e-01 2.834363607689738274e-03
1.159390434622764587e-01 4.544815719127655029e-01 2.353345304727554321e-01 -4.722994863986968994e-01 -1.094764024019241333e-01 6.510530114173889160e-01 -2.440955191850662231e-01 -7.821513712406158447e-02
6.874015331268310547e-01 1.183147877454757690e-01 5.253833532333374023e-01 -5.084107443690299988e-02 1.345372498035430908e-01 3.667674064636230469e-01 -1.971899271011352539e-01 2.082446813583374023e-01
6.619597673416137695e-01 4.588265717029571533e-02 2.869943082332611084e-01 2.551099061965942383e-01 4.173677414655685425e-02 6.159417033195495605e-01 -1.760260760784149170e-01 1.207635551691055298e-02
3.899656236171722412e-02 -3.839790523052215576e-01 4.039074480533599854e-02 -2.256976366043090820e-01 -1.493558008223772049e-02 8.181183934211730957e-01 -6.785641610622406006e-02 -3.525954186916351318e-01
2.640812993049621582e-01 6.970150470733642578e-01 2.369837611913681030e-01 -2.788470387458801270e-01 6.904321908950805664e-02 4.130151569843292236e-01 -3.657429516315460205e-01 -3.738655149936676025e-02
5.172676444053649902e-01 4.271998107433319092e-01 3.741084933280944824e-01 1.298076808452606201e-01 2.030275911092758179e-01 3.181216418743133545e-01 -4.425895214080810547e-01 2.341373711824417114e-01
3.305991888046264648e-01 3.039156496524810791e-01 4.152523875236511230e-01 3.731295764446258545e-01 -1.052600592374801636e-01 6.738050580024719238e-01 -1.387125253677368164e-01 4.842423647642135620e-02
2.054175734519958496e-01 4.732596576213836670e-01 6.552218794822692871e-01 -2.872624993324279785e-01 2.842765748500823975e-01 2.203291356563568115e-01 -2.620199322700500488e-01 1.548579633235931396e-01
-1.727383285760879517e-01 5.165163874626159668e-01 4.998254179954528809e-01 -1.602040082216262817e-01 1.453746110200881958e-01 5.782189965248107910e-01 1.818896085023880005e-01 -1.983095109462738037e-01
1.188929826021194458e-01 3.423243165016174316e-01 2.543134093284606934e-01 -3.904904723167419434e-01 2.334267348051071167e-01 5.608646869659423828e-01 3.321338593959808350e-01 -4.149100780487060547e-01
-4.150033742189407349e-02 2.113502919673919678e-01 7.259876728057861328e-01 -3.982764184474945068e-01 3.443024754524230957e-01 2.723999917507171631e-01 1.206394657492637634e-01 2.462247163057327271e-01
1.327435951679944992e-02 4.990397691726684570e-01 3.513942360877990723e-01 2.516461610794067383e-01 -2.615086436271667480e-01 6.426102519035339355e-01 -3.877590969204902649e-02 2.848522663116455078e-01
5.636203289031982422e-01 4.097174704074859619e-01 7.661011815071105957e-02 2.495897561311721802e-02 -2.266617417335510254e-01 6.049672961235046387e-01 -2.966302633285522461e-01 -5.119877681136131287e-02
2.111128568649291992e-01 -1.551689356565475464e-01 -2.437105029821395874e-01 -6.094502806663513184e-01 1.138741448521614075e-01 4.444637596607208252e-01 -5.385025143623352051e-01 -5.396758206188678741e-03
4.773843660950660706e-02 4.951538518071174622e-02 3.574774265289306641e-01 7.878337055444717407e-02 1.039577722549438477e-01 6.348579525947570801e-01 -2.986859977245330811e-01 -5.985040068626403809e-01
-2.133200913667678833e-01 2.058490067720413208e-01 1.588387042284011841e-01 -4.270859360694885254e-01 -2.510248422622680664e-01 6.634302735328674316e-01 -3.924989700317382812e-01 -2.174397706985473633e-01
2.866273522377014160e-01 9.488362818956375122e-03 4.316157400608062744e-01 3.414126634597778320e-01 -1.712904572486877441e-01 7.205381393432617188e-01 -2.381241470575332642e-01 -9.839306026697158813e-02
2.006945013999938965e-01 3.827032819390296936e-02 7.974029183387756348e-01 -4.248942136764526367e-01 1.895206123590469360e-01 1.535551548004150391e-01 -2.741917371749877930e-01 8.480614423751831055e-02
1.823898106813430786e-01 2.646162211894989014e-01 7.294058799743652344e-01 -4.175234138965606689e-01 4.212534427642822266e-02 2.866466641426086426e-01 -3.258222639560699463e-01 -1.588938012719154358e-02
-2.362825721502304077e-01 6.308441162109375000e-01 1.806027293205261230e-01 -4.467984735965728760e-01 3.211035430431365967e-01 3.040767908096313477e-01 -3.440531492233276367e-01 4.148950800299644470e-03
-9.183897823095321655e-02 -2.401754446327686310e-02 1.617642939090728760e-01 -7.810246348381042480e-01 3.402024209499359131e-01 4.178723990917205811e-01 -1.704565137624740601e-01 1.881786286830902100e-01
3.449408411979675293e-01 -3.817052394151687622e-02 5.478932857513427734e-01 1.745838224887847900e-01 -2.841089479625225067e-02 3.657484948635101318e-01 -6.393606066703796387e-01 -7.437172532081604004e-02
1.075534299015998840e-01 2.957090735435485840e-02 -8.784611523151397705e-02 -9.704964607954025269e-02 -1.532310992479324341e-01 5.397698879241943359e-01 -4.953878819942474365e-01 6.404542922973632812e-01
1.193702965974807739e-01 -4.884089529514312744e-02 4.255957603454589844e-01 -1.453208476305007935e-01 2.665717303752899170e-01 4.851155579090118408e-01 5.681278184056282043e-02 6.866512894630432129e-01
-1.621326506137847900e-01 -2.736305296421051025e-01 -5.167817231267690659e-03 -6.237083673477172852e-01 2.315740585327148438e-01 4.982399344444274902e-01 -3.356987237930297852e-01 -3.086054325103759766e-01
6.580488681793212891e-01 -6.056200945749878883e-04 3.992623090744018555e-02 -1.818860173225402832e-01 4.406499266624450684e-01 3.121609687805175781e-01 -4.258435666561126709e-01 2.435883432626724243e-01
1.518116891384124756e-01 -5.263514518737792969e-01 1.331420689821243286e-01 -2.212708294391632080e-01 -2.862586379051208496e-01 7.308422327041625977e-01 -4.801955446600914001e-02 -1.218173205852508545e-01
-8.306682109832763672e-02 -4.287517666816711426e-01 2.860263884067535400e-01 1.902166306972503662e-01 -8.499394357204437256e-02 7.277702093124389648e-01 -3.156653940677642822e-01 -2.340096831321716309e-01
-3.926534354686737061e-01 2.524336874485015869e-01 6.136293411254882812e-01 -9.660497307777404785e-02 -5.529453605413436890e-02 4.828248023986816406e-01 -1.571769565343856812e-01 3.678927421569824219e-01
4.982713162899017334e-01 -8.238401263952255249e-02 -4.266243800520896912e-02 3.757164478302001953e-01 9.665661305189132690e-02 5.838347673416137695e-01 -4.864633977413177490e-01 1.228966861963272095e-01
5.472134947776794434e-01 3.810386061668395996e-01 -2.562968293204903603e-03 6.311424076557159424e-03 -2.949272394180297852e-01 6.322990655899047852e-01 -2.467885464429855347e-01 8.736094832420349121e-02
4.156308770179748535e-01 2.287017740309238434e-02 6.869602203369140625e-01 1.356903910636901855e-01 5.445238202810287476e-03 5.254938602447509766e-01 -1.608085334300994873e-01 -1.853882074356079102e-01
9.331964701414108276e-02 4.163084030151367188e-01 7.913075685501098633e-01 -2.602010667324066162e-01 1.846336871385574341e-01 2.363424897193908691e-01 -1.062476336956024170e-01 1.512302905321121216e-01
-2.285010814666748047e-01 6.010665297508239746e-01 3.874894231557846069e-02 -4.380654394626617432e-01 3.800861835479736328e-01 3.390071094036102295e-01 -3.647722601890563965e-01 -2.556081674993038177e-02
2.945351898670196533e-01 -5.333809554576873779e-02 5.677227377891540527e-01 -2.512203752994537354e-01 1.627029478549957275e-01 4.579924643039703369e-01 -9.620455652475357056e-02 5.286763310432434082e-01
4.147826433181762695e-01 -2.239183783531188965e-01 8.534051477909088135e-02 -7.357665896415710449e-01 6.608562916517257690e-02 4.115435779094696045e-01 -1.822514086961746216e-01 1.490954309701919556e-01
3.356331586837768555e-01 7.617904543876647949e-01 -7.848552614450454712e-02 -3.569897636771202087e-02 2.007596641778945923e-01 4.324924349784851074e-01 -2.285942584276199341e-01 1.413573622703552246e-01
3.384259045124053955e-01 -1.676688492298126221e-01 -6.058924645185470581e-02 -6.805303692817687988e-01 1.694892644882202148e-01 3.721449971199035645e-01 -4.077450037002563477e-01 2.389308810234069824e-01
-2.614380419254302979e-01 2.254667505621910095e-02 -1.625916957855224609e-01 3.874724358320236206e-02 4.136457443237304688e-01 5.291339755058288574e-01 -5.151402950286865234e-01 4.321450591087341309e-01
-2.798049747943878174e-01 4.937872886657714844e-01 -3.937517851591110229e-02 -1.906215101480484009e-01 2.047869563102722168e-01 7.395870685577392578e-01 1.180168017745018005e-01 -1.927215903997421265e-01
