# Supplementary material for: Where is your field going? A machine learning approach to study the relative motion of the domains of physics
Source: PLoS One. 2020 Jun 18;15(6):e0233997. doi: 10.1371/journal.pone.0233997 (PMC7302634; doi:10.1371/journal.pone.0233997)
Supplement: S27 Data — (ZIP) [file pone.0233997.s027.zip › 26/Pacs4Run_26_VS_500_embeddings1995-1999ED8.txt]

1.135442554950714111e-01 -3.084848821163177490e-01 6.456317901611328125e-01 3.529188036918640137e-01 -2.164269797503948212e-02 -2.288191318511962891e-01 4.803402721881866455e-01 2.588424384593963623e-01
-4.791291952133178711e-01 -4.039620980620384216e-03 2.823635637760162354e-01 -1.827512681484222412e-02 -1.351490169763565063e-01 -2.548906803131103516e-01 7.629269361495971680e-01 1.583153307437896729e-01
-5.791541561484336853e-02 -3.702435493469238281e-01 5.866010785102844238e-01 -1.293455660343170166e-01 -4.327218234539031982e-01 2.675200998783111572e-01 4.874762296676635742e-01 4.781384766101837158e-02
-1.393010169267654419e-01 -3.889381289482116699e-01 5.245645046234130859e-01 -9.769313037395477295e-02 -1.097519397735595703e-01 -3.389050066471099854e-01 -2.267194837331771851e-01 6.052327752113342285e-01
-7.495106011629104614e-02 2.956119775772094727e-01 7.400037050247192383e-01 -8.850061893463134766e-02 -1.439905166625976562e-01 2.710515260696411133e-01 4.245325922966003418e-01 2.777194678783416748e-01
-8.406478911638259888e-02 -2.661325037479400635e-01 4.700740054249763489e-02 -2.698721289634704590e-01 4.382335022091865540e-02 -2.855793535709381104e-01 4.392104744911193848e-01 7.554364204406738281e-01
1.529851555824279785e-02 7.657527923583984375e-02 4.893229901790618896e-01 -1.617262512445449829e-01 -2.083232253789901733e-01 -2.260692417621612549e-01 1.181930750608444214e-01 7.872955799102783203e-01
1.068002507090568542e-01 -5.420794710516929626e-02 4.494375586509704590e-01 -1.304439157247543335e-01 1.399625390768051147e-01 5.558377504348754883e-01 5.666508674621582031e-01 3.420630693435668945e-01
-5.779350996017456055e-01 -3.280823826789855957e-01 4.989993274211883545e-01 -9.795181453227996826e-02 -4.562442004680633545e-02 -5.147823691368103027e-01 1.722890585660934448e-01 5.469949916005134583e-02
2.572571113705635071e-02 1.340948510915040970e-02 7.405013442039489746e-01 -1.393996831029653549e-02 -5.245093703269958496e-01 -7.681029848754405975e-03 2.033625841140747070e-01 3.661917448043823242e-01
-3.273771405220031738e-01 -3.510665595531463623e-01 6.883456707000732422e-01 -3.966903984546661377e-01 -1.229933351278305054e-01 -1.916954815387725830e-01 -5.943277478218078613e-02 2.880742847919464111e-01
-2.909048795700073242e-01 1.286554634571075439e-01 4.934913218021392822e-01 -4.211050868034362793e-01 -7.732906192541122437e-02 -1.484868526458740234e-01 5.240441560745239258e-01 4.186985194683074951e-01
7.077202945947647095e-02 -6.205114126205444336e-01 1.970162838697433472e-01 -3.469031155109405518e-01 2.613552212715148926e-01 -2.614698112010955811e-01 6.831082701683044434e-02 5.562916398048400879e-01
-6.055642366409301758e-01 3.448285534977912903e-02 3.237762749195098877e-01 -1.710784621536731720e-02 4.332883059978485107e-01 -4.175909459590911865e-01 1.599396020174026489e-01 3.731989562511444092e-01
-8.876229077577590942e-02 -1.406092941761016846e-01 6.249214410781860352e-01 -4.234181717038154602e-02 -1.973974406719207764e-01 -3.438131213188171387e-01 -2.115962058305740356e-01 6.148856282234191895e-01
-5.677896738052368164e-01 -4.877557754516601562e-01 4.409235417842864990e-01 -1.615228652954101562e-01 -1.213010922074317932e-01 -3.615223467350006104e-01 1.837727278470993042e-01 2.000531107187271118e-01
-4.335696399211883545e-01 -1.097233146429061890e-01 2.788845896720886230e-01 -3.330340683460235596e-01 5.350086092948913574e-01 -2.092660963535308838e-01 1.594728380441665649e-01 5.057981610298156738e-01
-6.790027022361755371e-02 6.805651634931564331e-02 8.361337780952453613e-01 8.861536532640457153e-02 4.246028661727905273e-01 -3.163304328918457031e-01 -3.886874392628669739e-02 -4.384056851267814636e-02
-1.268044561147689819e-01 -2.912110686302185059e-01 8.707318305969238281e-01 4.489123821258544922e-03 3.449173867702484131e-01 1.114970892667770386e-01 -2.688661962747573853e-02 -9.380984306335449219e-02
3.668303415179252625e-02 -1.661743670701980591e-01 4.005118906497955322e-01 5.586508661508560181e-02 -4.591830372810363770e-01 -7.698410749435424805e-02 7.671725153923034668e-01 4.669566452503204346e-02
3.101590648293495178e-02 -2.172915190458297729e-01 2.988769114017486572e-01 -4.456222653388977051e-01 -7.811381015926599503e-03 -1.734217703342437744e-01 7.782560586929321289e-01 1.676218509674072266e-01
-2.196938395500183105e-01 -2.026646584272384644e-01 3.358065485954284668e-01 7.846090197563171387e-01 1.473146826028823853e-01 -1.508393585681915283e-01 3.499255776405334473e-01 1.240258589386940002e-01
-1.657731682062149048e-01 -1.353021413087844849e-01 9.581298828125000000e-01 -8.091365918517112732e-03 7.289780676364898682e-02 1.015098243951797485e-01 -1.325081139802932739e-01 5.438356101512908936e-02
-4.619764983654022217e-01 4.351208359003067017e-02 6.120902299880981445e-01 -3.969137072563171387e-01 -2.533353166654706001e-03 -3.404942750930786133e-01 3.019110262393951416e-01 2.130649983882904053e-01
-5.747075080871582031e-01 -1.528894007205963135e-01 5.753375887870788574e-01 -3.459398150444030762e-01 1.476213783025741577e-01 -9.493745863437652588e-03 3.461143076419830322e-01 2.323168814182281494e-01
-2.367946654558181763e-01 -3.004172742366790771e-01 8.711870312690734863e-01 6.390732526779174805e-02 4.163880273699760437e-02 1.160428300499916077e-01 -2.457500547170639038e-01 1.226137876510620117e-01
-5.541743040084838867e-01 -4.273111224174499512e-01 5.197229385375976562e-01 -1.223017051815986633e-01 -5.628269910812377930e-02 -3.240139484405517578e-01 -6.176563352346420288e-02 3.365392684936523438e-01
-1.811839640140533447e-01 2.019515633583068848e-01 4.767830371856689453e-01 -2.438191026449203491e-01 3.665749728679656982e-01 -5.602499246597290039e-01 3.965196665376424789e-03 4.374302327632904053e-01
-3.736775219440460205e-01 -2.201696634292602539e-01 3.513180911540985107e-01 6.267985701560974121e-01 3.640632331371307373e-01 -8.226411789655685425e-02 2.173269167542457581e-02 3.947249352931976318e-01
-1.151991412043571472e-01 -4.143958091735839844e-01 4.588833749294281006e-01 -4.523629844188690186e-01 -5.435404554009437561e-02 -2.895126640796661377e-01 5.582129955291748047e-01 -3.775188326835632324e-02
-4.907685518264770508e-01 -4.275724291801452637e-01 2.674050927162170410e-01 -3.369970917701721191e-01 2.322638481855392456e-01 -1.886164247989654541e-01 4.948754906654357910e-01 2.383928745985031128e-01
3.086180090904235840e-01 -3.375045359134674072e-01 6.964697241783142090e-01 2.084232866764068604e-01 1.900472939014434814e-01 2.780101001262664795e-01 -1.266204267740249634e-01 3.645474016666412354e-01
-6.861490011215209961e-02 -2.212183177471160889e-01 3.776740431785583496e-01 -5.137902498245239258e-01 3.201819360256195068e-01 -4.483453929424285889e-01 4.764745831489562988e-01 9.580312669277191162e-02
2.203971445560455322e-01 -2.360211610794067383e-01 7.414543032646179199e-01 1.241537034511566162e-01 5.631210803985595703e-01 -1.126649752259254456e-01 -1.272834744304418564e-02 -2.428430132567882538e-02
-4.822852909564971924e-01 1.131431087851524353e-01 5.747149586677551270e-01 -3.222337663173675537e-01 4.001467227935791016e-01 -1.884162873029708862e-01 7.964389771223068237e-02 3.442478775978088379e-01
-4.058340191841125488e-01 -1.056775748729705811e-01 6.723871827125549316e-01 -9.273985773324966431e-02 -2.078837007284164429e-01 3.475406765937805176e-01 1.180901229381561279e-01 4.306741654872894287e-01
-2.544623613357543945e-01 -1.213340610265731812e-01 8.480691313743591309e-01 2.065851986408233643e-01 3.019189238548278809e-01 -1.650984138250350952e-01 6.916770339012145996e-02 -1.882330179214477539e-01
-1.792168766260147095e-01 -2.528282105922698975e-01 -6.160570192150771618e-04 -9.711772872833535075e-05 -4.079069197177886963e-02 -5.592877864837646484e-01 5.021042823791503906e-01 5.808471441268920898e-01
-6.238509416580200195e-01 -2.478795945644378662e-01 5.174577236175537109e-01 -3.245766758918762207e-01 2.605159282684326172e-01 -1.454999148845672607e-01 2.094006389379501343e-01 2.082449048757553101e-01
-4.757633209228515625e-01 -3.524772524833679199e-01 3.516026437282562256e-01 -1.685338169336318970e-01 -2.526194453239440918e-01 -4.364738762378692627e-01 3.467566072940826416e-01 3.504494726657867432e-01
-6.424056738615036011e-02 -2.460983544588088989e-01 3.334777653217315674e-01 -4.725789725780487061e-01 2.368475347757339478e-01 -5.135098099708557129e-01 5.258207321166992188e-01 6.703670322895050049e-02
-2.170855253934860229e-01 -1.055570095777511597e-01 2.496340125799179077e-01 -3.607452213764190674e-01 2.970944643020629883e-01 -3.696155250072479248e-01 7.119601368904113770e-01 1.323235183954238892e-01
-2.706604599952697754e-01 -9.452789276838302612e-02 7.183665037155151367e-02 -8.051271736621856689e-02 -5.434695631265640259e-02 -4.873807132244110107e-01 5.927292108535766602e-01 5.606631040573120117e-01
-1.301280856132507324e-01 -2.306580841541290283e-01 4.756829142570495605e-02 -2.069808691740036011e-01 4.146375954151153564e-01 -5.301364064216613770e-01 5.593534111976623535e-01 3.448399603366851807e-01
-5.164724588394165039e-01 -2.349354326725006104e-01 2.228635549545288086e-01 -3.026141524314880371e-01 1.287903487682342529e-01 -2.526784241199493408e-01 5.118317008018493652e-01 4.409228861331939697e-01
-5.482958555221557617e-01 -1.836932897567749023e-01 5.222365856170654297e-01 -3.795130252838134766e-01 1.177467629313468933e-01 -2.412312924861907959e-01 3.783109188079833984e-01 1.835521608591079712e-01
-4.172225296497344971e-01 -4.605354964733123779e-01 2.394676506519317627e-01 -3.467391133308410645e-01 2.610947489738464355e-01 -1.143478453159332275e-01 4.642958939075469971e-01 3.734208047389984131e-01
-1.256313472986221313e-01 2.750509083271026611e-01 5.993572473526000977e-01 6.022657155990600586e-01 1.937416940927505493e-01 -1.096109375357627869e-01 1.455835700035095215e-01 3.403905630111694336e-01
-2.669457495212554932e-01 -2.053119987249374390e-01 8.702661097049713135e-02 2.962484061717987061e-01 9.192907810211181641e-02 2.616111636161804199e-01 7.167161703109741211e-01 4.479696452617645264e-01
1.084927693009376526e-01 -3.122699558734893799e-01 1.746754646301269531e-01 -3.453488051891326904e-01 2.200041413307189941e-01 -5.479403734207153320e-01 3.056634962558746338e-01 5.466890335083007812e-01
-2.643024325370788574e-01 -7.961201667785644531e-02 7.352799773216247559e-01 4.462401941418647766e-02 -2.282494455575942993e-01 -1.111260801553726196e-02 -7.483301311731338501e-02 5.686448216438293457e-01
-1.316336989402770996e-01 2.062887847423553467e-01 5.138970017433166504e-01 -3.874713480472564697e-01 -9.153719246387481689e-02 -4.310378134250640869e-01 5.543593168258666992e-01 1.562259942293167114e-01
-3.211682140827178955e-01 4.341858029365539551e-01 5.034797191619873047e-01 -1.428415626287460327e-01 1.538989096879959106e-01 -4.229110479354858398e-01 1.871534138917922974e-01 4.437040984630584717e-01
-2.571342140436172485e-02 -2.534975111484527588e-01 2.379881888628005981e-01 -3.578796982765197754e-01 3.637047857046127319e-02 -2.945477068424224854e-01 8.067377209663391113e-01 1.070260182023048401e-01
-2.400601208209991455e-01 -1.238603964447975159e-01 4.030998945236206055e-01 6.161228418350219727e-01 2.005876302719116211e-01 -4.342823922634124756e-01 -1.407497972249984741e-01 3.691690862178802490e-01
-3.874337077140808105e-01 1.545084714889526367e-01 5.386142730712890625e-01 -3.447466790676116943e-01 -3.237860649824142456e-02 -2.348907589912414551e-01 5.680442452430725098e-01 1.953716725111007690e-01
4.387437403202056885e-01 -2.486369907855987549e-01 7.994873523712158203e-01 1.131837293505668640e-01 2.446710765361785889e-01 -9.478439390659332275e-02 1.062847599387168884e-01 -1.163983196020126343e-01
1.215832829475402832e-01 3.780362382531166077e-02 6.461728811264038086e-01 -7.254286855459213257e-02 -3.791838288307189941e-01 -2.241493761539459229e-01 -2.830537781119346619e-02 6.051132678985595703e-01
-3.303192555904388428e-01 -5.048350095748901367e-01 3.605876863002777100e-01 -8.275572210550308228e-02 3.193227052688598633e-01 4.337149262428283691e-01 4.259264469146728516e-01 1.663422137498855591e-01
-2.959509789943695068e-01 1.962782740592956543e-01 4.455815255641937256e-01 -2.671950161457061768e-01 -1.379619836807250977e-01 -4.005428254604339600e-01 5.804362297058105469e-01 2.959352135658264160e-01
-2.474296092987060547e-02 -1.926480829715728760e-01 3.161767423152923584e-01 -4.063869714736938477e-01 7.819911092519760132e-02 -1.542497575283050537e-01 8.139717578887939453e-01 6.854516267776489258e-02
-1.703100800514221191e-01 -5.522910952568054199e-01 4.699826613068580627e-02 -1.570109277963638306e-01 1.510001271963119507e-01 -5.958599448204040527e-01 3.184305429458618164e-01 3.998245894908905029e-01
3.271324560046195984e-02 -1.859249919652938843e-01 2.436929643154144287e-01 -6.958223134279251099e-02 -3.120368421077728271e-01 -2.012234181165695190e-01 2.943954169750213623e-01 8.219532370567321777e-01
-5.032881498336791992e-01 -1.974568963050842285e-01 3.964495062828063965e-01 -4.193961024284362793e-01 2.112601101398468018e-01 -9.360600262880325317e-02 4.707837402820587158e-01 3.156201541423797607e-01
-6.662691012024879456e-03 -3.779357969760894775e-01 6.650664806365966797e-01 3.423905968666076660e-01 2.790170311927795410e-01 -4.497090578079223633e-01 -9.973411262035369873e-02 -8.683310449123382568e-02
1.958984881639480591e-01 -2.249434590339660645e-01 5.859146714210510254e-01 -6.324519217014312744e-02 4.562650620937347412e-01 3.614701628684997559e-01 -4.158056899905204773e-02 4.723992943763732910e-01
-2.759059369564056396e-01 -2.378006726503372192e-01 6.304327845573425293e-01 -6.568729132413864136e-02 -2.327033728361129761e-01 -2.914333045482635498e-01 -2.806738615036010742e-01 4.976990818977355957e-01
8.470168709754943848e-02 -6.553493440151214600e-02 5.473361015319824219e-01 4.551819339394569397e-02 -1.456712782382965088e-01 -1.291972547769546509e-01 -1.392448395490646362e-01 7.934613227844238281e-01
-4.489458203315734863e-01 -7.018750160932540894e-02 2.663702368736267090e-01 6.482533216476440430e-01 1.737771779298782349e-01 -2.850820124149322510e-02 4.049894213676452637e-01 3.275793790817260742e-01
-1.195257753133773804e-01 -3.446686565876007080e-01 2.630728296935558319e-02 -9.175000339746475220e-02 -7.630908489227294922e-02 -1.196491420269012451e-01 4.523784220218658447e-01 7.956266403198242188e-01
-5.299800634384155273e-01 -4.675685763359069824e-01 1.777942478656768799e-01 -1.068519428372383118e-01 2.285599708557128906e-01 -4.254093766212463379e-01 4.685479700565338135e-01 6.872296333312988281e-02
4.051797688007354736e-01 -3.275018632411956787e-01 3.114006817340850830e-01 2.383341193199157715e-01 -3.597101569175720215e-01 -2.705304324626922607e-01 2.138776332139968872e-01 5.713814496994018555e-01
-3.018216490745544434e-01 1.301388144493103027e-01 4.499841630458831787e-01 1.804750412702560425e-01 -1.578138172626495361e-01 4.231826663017272949e-01 4.156518280506134033e-01 5.292969942092895508e-01
3.722411692142486572e-01 -6.019110083580017090e-01 2.551995515823364258e-01 -1.279235482215881348e-01 -2.756742946803569794e-02 -3.729459345340728760e-01 7.712182402610778809e-02 5.213943123817443848e-01
6.776133179664611816e-02 -1.192625463008880615e-01 3.333516120910644531e-01 -3.614845871925354004e-01 2.339075691998004913e-02 -2.129335999488830566e-01 8.323150277137756348e-01 2.746497094631195068e-02
-1.353857964277267456e-01 1.712715066969394684e-02 8.401601910591125488e-01 1.883547455072402954e-01 2.086460590362548828e-01 -1.701356619596481323e-01 3.006412088871002197e-01 -2.777881920337677002e-01
6.415096521377563477e-01 -3.556095659732818604e-01 2.097951322793960571e-01 2.817775905132293701e-01 2.095087990164756775e-02 -1.282685529440641403e-02 5.227295756340026855e-01 2.544502317905426025e-01
3.366124629974365234e-02 -3.164891004562377930e-01 7.726929783821105957e-01 9.997779130935668945e-02 5.041986703872680664e-01 -8.593805134296417236e-03 8.684554696083068848e-02 -1.726833283901214600e-01
6.215080246329307556e-02 -7.259983420372009277e-01 2.991247475147247314e-01 -1.263087391853332520e-01 6.238843500614166260e-02 -3.025951981544494629e-01 -5.211068689823150635e-02 5.152305364608764648e-01
3.497572243213653564e-01 4.132717102766036987e-02 6.014339923858642578e-01 -2.463462054729461670e-01 -2.905552387237548828e-01 -2.553622126579284668e-01 7.374484837055206299e-02 5.463351011276245117e-01
3.641826212406158447e-01 -8.186035603284835815e-02 6.305699348449707031e-01 -2.615666091442108154e-01 4.502022862434387207e-01 2.643903493881225586e-01 1.210962682962417603e-01 3.276973366737365723e-01
1.329192817211151123e-01 -7.849385142326354980e-01 2.568400502204895020e-01 -3.056870400905609131e-02 -3.054913580417633057e-01 -3.640605211257934570e-01 1.735004186630249023e-01 2.081713527441024780e-01
-2.105381637811660767e-01 2.947975397109985352e-01 7.300251126289367676e-01 3.379651904106140137e-01 4.192239344120025635e-01 -4.647564515471458435e-02 2.069137096405029297e-01 2.981475368142127991e-02
-3.129748702049255371e-01 4.359876271337270737e-03 2.796086370944976807e-01 -2.575913071632385254e-01 -4.596892744302749634e-02 -3.904841840267181396e-01 7.198008894920349121e-01 2.911855280399322510e-01
-8.767749369144439697e-02 1.259768903255462646e-01 7.664635181427001953e-01 4.774300754070281982e-01 -8.812716603279113770e-02 -3.766565024852752686e-01 -4.156119748950004578e-02 9.835080802440643311e-02
3.371726870536804199e-01 -2.534948289394378662e-01 5.680365562438964844e-01 2.644825577735900879e-01 6.316737532615661621e-01 3.999515250325202942e-02 1.694905161857604980e-01 -1.000507734715938568e-02
3.494635522365570068e-01 -6.028727889060974121e-01 2.406213879585266113e-01 4.279882013797760010e-01 8.102065883576869965e-03 1.999313533306121826e-01 4.191534817218780518e-01 2.400398999452590942e-01
9.692554175853729248e-02 -5.026745796203613281e-01 5.385161191225051880e-02 6.303912401199340820e-02 -1.725468039512634277e-01 -2.828958928585052490e-01 2.642677724361419678e-01 7.425697445869445801e-01
-2.282908260822296143e-01 3.402713239192962646e-01 6.065455079078674316e-01 -3.168552517890930176e-01 -1.496174782514572144e-01 -2.526784241199493408e-01 3.932260572910308838e-01 3.506360650062561035e-01
2.492660135030746460e-01 -2.837865054607391357e-01 8.594250679016113281e-01 -2.441802322864532471e-01 2.013596296310424805e-01 1.048970073461532593e-01 -1.380932517349720001e-02 8.577033132314682007e-02
-1.984419487416744232e-02 -7.545201480388641357e-02 7.200522422790527344e-01 4.618999958038330078e-01 1.981733590364456177e-01 -2.380617856979370117e-01 3.158507347106933594e-01 -2.576401531696319580e-01
-4.600688517093658447e-01 -3.595885336399078369e-01 4.485581815242767334e-01 -2.696006000041961670e-01 1.300376057624816895e-01 -5.400536060333251953e-01 9.208445250988006592e-02 2.609529495239257812e-01
1.738604009151458740e-01 -1.965975761413574219e-01 2.544048726558685303e-01 -2.231093049049377441e-01 1.063118055462837219e-01 -7.523146867752075195e-01 3.371599912643432617e-01 3.544938862323760986e-01
-2.556730210781097412e-01 1.016693841665983200e-02 5.227063894271850586e-01 5.661501884460449219e-01 4.268650412559509277e-01 -3.367529809474945068e-01 1.577304154634475708e-01 1.424251794815063477e-01
-3.293149173259735107e-02 1.440557092428207397e-01 7.392327189445495605e-01 3.844451904296875000e-01 3.584158718585968018e-01 -1.515408605337142944e-01 3.260552883148193359e-01 -1.617455929517745972e-01
6.852681189775466919e-02 1.664964556694030762e-01 5.657597780227661133e-01 -4.146194458007812500e-02 -2.615136504173278809e-01 -3.340283930301666260e-01 5.077977105975151062e-02 6.806150674819946289e-01
-4.128139019012451172e-01 -2.658074796199798584e-01 3.626885414123535156e-01 -3.513177633285522461e-01 9.513472765684127808e-02 -3.332320153713226318e-01 6.141260862350463867e-01 8.196981996297836304e-02
-8.075574785470962524e-02 -1.616530567407608032e-01 7.820248603820800781e-01 2.903028428554534912e-01 4.510626792907714844e-01 -8.706990629434585571e-02 1.312909722328186035e-01 -2.079236358404159546e-01
-3.139116242527961731e-02 -5.371477603912353516e-01 2.992828190326690674e-02 1.908239349722862244e-02 -6.912599503993988037e-02 -2.319735735654830933e-01 2.558137476444244385e-01 7.649812102317810059e-01
3.845617771148681641e-01 -1.838982701301574707e-01 4.613552987575531006e-01 3.413676023483276367e-01 -4.011463224887847900e-01 -2.484892755746841431e-01 5.628259107470512390e-02 5.129135251045227051e-01
-1.969785392284393311e-01 -5.962559580802917480e-01 1.060361862182617188e-01 -2.186712771654129028e-01 3.362784981727600098e-01 -4.114320874214172363e-01 1.713504195213317871e-01 4.846617579460144043e-01
-2.576239109039306641e-01 8.134921081364154816e-03 5.034725666046142578e-01 -4.403103888034820557e-01 1.313244458287954330e-02 -3.974529206752777100e-01 5.529870986938476562e-01 1.492307186126708984e-01
1.711472123861312866e-01 -2.280838936567306519e-01 4.753338694572448730e-01 -1.661598086357116699e-01 -3.600453436374664307e-01 -2.006107866764068604e-01 7.036983370780944824e-01 8.148146793246269226e-03
3.968705534934997559e-01 -1.753695756196975708e-01 5.587757825851440430e-01 -4.162239655852317810e-02 -4.659380316734313965e-01 -2.587477862834930420e-01 4.262655675411224365e-01 1.789568364620208740e-01
-3.226125538349151611e-01 -5.046976804733276367e-01 1.042093187570571899e-01 -6.657590717077255249e-02 1.612632423639297485e-01 2.110657393932342529e-01 5.648736953735351562e-01 4.860789775848388672e-01
-2.395569384098052979e-01 -5.501050129532814026e-02 -2.516811154782772064e-02 2.927794307470321655e-02 2.443768978118896484e-01 -4.848793614655733109e-03 7.692328095436096191e-01 5.353811979293823242e-01
-6.171832680702209473e-01 -2.874631583690643311e-01 5.366711616516113281e-01 -2.996890842914581299e-01 9.076993167400360107e-02 -2.336026132106781006e-01 2.445387244224548340e-01 1.897668242454528809e-01
-2.097882330417633057e-01 -5.174521207809448242e-01 2.761073708534240723e-01 -2.919386327266693115e-01 2.891301810741424561e-01 -5.351733565330505371e-01 2.540373988449573517e-02 3.951158225536346436e-01
-6.343589723110198975e-02 4.332764446735382080e-02 7.878724932670593262e-01 -6.245421618223190308e-02 2.668409049510955811e-01 3.938914239406585693e-01 3.698849081993103027e-01 -7.928255945444107056e-02
-3.266589939594268799e-01 3.251768946647644043e-01 4.282932281494140625e-01 -2.466867864131927490e-01 3.705053031444549561e-01 -3.033613264560699463e-01 2.702599167823791504e-01 4.908379018306732178e-01
-5.128051638603210449e-01 -2.126508504152297974e-01 3.082327246665954590e-01 -3.247393369674682617e-01 4.997054040431976318e-01 -2.201174646615982056e-01 1.420494616031646729e-01 4.159471392631530762e-01
-3.726710081100463867e-01 2.293604053556919098e-02 3.897638022899627686e-01 -2.333368062973022461e-01 5.415828824043273926e-01 -4.808773696422576904e-01 1.745430529117584229e-01 3.149731159210205078e-01
3.104180395603179932e-01 -2.697114646434783936e-02 8.277869224548339844e-01 -2.913702726364135742e-01 2.343514859676361084e-01 1.389848887920379639e-01 1.671637035906314850e-02 2.413883954286575317e-01
1.547342389822006226e-01 -6.628041267395019531e-01 1.575387716293334961e-01 -2.517422139644622803e-01 2.545782923698425293e-01 -1.018202155828475952e-01 5.154332891106605530e-02 6.088687777519226074e-01
-2.414207756519317627e-01 -1.101201996207237244e-01 4.907166659832000732e-01 -5.203164815902709961e-01 1.798667609691619873e-01 -3.489293158054351807e-01 5.111086964607238770e-01 5.216867849230766296e-02
-1.829164475202560425e-02 -1.963416486978530884e-01 3.492650389671325684e-01 7.596682310104370117e-01 2.352209240198135376e-01 3.413804247975349426e-02 1.002105921506881714e-01 4.421503841876983643e-01
-7.291662693023681641e-02 -1.713880747556686401e-01 1.922067105770111084e-01 9.780560433864593506e-02 -7.515432685613632202e-02 3.336535394191741943e-01 8.074928522109985352e-01 3.870174288749694824e-01
-1.881757378578186035e-01 -3.563708662986755371e-01 7.426190972328186035e-01 3.077614307403564453e-01 3.399219810962677002e-01 -8.000075817108154297e-02 1.546331048011779785e-01 -2.133797407150268555e-01
-5.336815863847732544e-02 -1.179063841700553894e-01 1.273972988128662109e-01 -1.630808115005493164e-01 2.685333788394927979e-01 -5.580494403839111328e-01 4.342514276504516602e-01 6.068944931030273438e-01
-1.437781602144241333e-01 4.098206758499145508e-02 8.031758666038513184e-01 4.706293344497680664e-01 2.164096534252166748e-01 -2.355445027351379395e-01 -3.339729458093643188e-02 8.737861365079879761e-02
-2.311762422323226929e-01 -2.857120037078857422e-01 2.025064080953598022e-01 3.038750886917114258e-01 1.333501785993576050e-01 3.915448188781738281e-01 6.734029054641723633e-01 3.271333575248718262e-01
-2.799969315528869629e-01 -2.938807904720306396e-01 8.852727413177490234e-01 -1.296901144087314606e-02 1.886616051197052002e-01 6.060639861971139908e-03 5.702284723520278931e-02 -1.117068082094192505e-01
-5.722529292106628418e-01 -4.974138438701629639e-01 3.827313482761383057e-01 -8.341777324676513672e-02 9.595889598131179810e-02 -4.647310376167297363e-01 1.683019399642944336e-01 1.347433775663375854e-01
-2.538098394870758057e-01 -5.544260144233703613e-01 8.323138952255249023e-02 -2.685605287551879883e-01 1.337984651327133179e-01 -1.449622809886932373e-01 5.429617166519165039e-01 4.641298651695251465e-01
4.597364664077758789e-01 -5.831994414329528809e-01 2.965337336063385010e-01 2.847094237804412842e-01 2.581279538571834564e-02 5.802978947758674622e-02 5.248355865478515625e-01 6.548971403390169144e-03
-9.109408408403396606e-02 -2.812843620777130127e-01 7.955624461174011230e-01 2.774557769298553467e-01 2.837779819965362549e-01 -7.970676571130752563e-02 2.170369625091552734e-01 -2.620906233787536621e-01
1.923040300607681274e-01 -1.656851619482040405e-01 3.340713679790496826e-01 9.213066846132278442e-02 -3.691836297512054443e-01 7.002694159746170044e-02 8.020924925804138184e-01 1.758497655391693115e-01
3.286711871623992920e-01 4.827967658638954163e-02 6.542921066284179688e-01 2.102638185024261475e-01 4.325000345706939697e-01 2.848381996154785156e-01 4.794247075915336609e-02 3.832071423530578613e-01
-1.494465917348861694e-01 -2.206654399633407593e-01 -9.566099382936954498e-03 -1.942650228738784790e-02 -3.145445883274078369e-02 -5.707836151123046875e-01 5.272571444511413574e-01 5.689639449119567871e-01
-3.721831440925598145e-01 1.189819350838661194e-01 6.237453818321228027e-01 5.553520917892456055e-01 2.540622055530548096e-01 -1.979184709489345551e-02 2.427202910184860229e-01 1.612337529659271240e-01
-7.148563116788864136e-02 -3.765957355499267578e-01 3.883448243141174316e-01 1.245933547616004944e-01 1.013265177607536316e-01 4.058966338634490967e-01 7.153375744819641113e-01 1.865625730715692043e-03
-8.559998124837875366e-02 -7.286753058433532715e-01 1.485718488693237305e-01 -2.042406350374221802e-01 3.372770249843597412e-01 -4.519486129283905029e-01 2.808829545974731445e-01 3.175855800509452820e-02
-3.616083562374114990e-01 -3.291845321655273438e-01 5.413700342178344727e-01 -1.270281970500946045e-01 -3.359908163547515869e-01 -5.309734344482421875e-01 6.551197171211242676e-02 2.292266190052032471e-01
2.080335468053817749e-01 -1.218614950776100159e-01 8.371483087539672852e-01 -1.463804244995117188e-01 3.074102401733398438e-01 -3.627840429544448853e-02 -2.343790978193283081e-01 2.624433040618896484e-01
-3.274183571338653564e-01 -2.702311575412750244e-01 4.071471989154815674e-01 3.546889126300811768e-02 8.222196251153945923e-03 3.612187802791595459e-01 -6.657385081052780151e-02 7.195600271224975586e-01
4.998843669891357422e-01 -2.101765722036361694e-01 2.278959602117538452e-01 1.468997597694396973e-01 -2.807337343692779541e-01 -1.884109079837799072e-01 3.675397336483001709e-01 6.188939809799194336e-01
2.836416065692901611e-01 -6.871635466814041138e-02 7.243905663490295410e-01 -1.892375797033309937e-01 5.043956637382507324e-01 7.048194855451583862e-02 -2.621559612452983856e-02 3.069251179695129395e-01
1.726070046424865723e-01 -1.982561945915222168e-01 1.228455901145935059e-01 -1.447107642889022827e-01 3.001521714031696320e-02 -6.457292437553405762e-01 4.102874100208282471e-01 5.555771589279174805e-01
-3.733021914958953857e-01 -2.136007398366928101e-01 -2.949793636798858643e-02 1.048008576035499573e-01 -1.278130221180617809e-03 -4.494104385375976562e-01 5.691198706626892090e-01 5.265910625457763672e-01
2.513159513473510742e-01 -3.887635767459869385e-01 3.682221174240112305e-01 -4.062770903110504150e-01 -1.078516468405723572e-01 -1.445565223693847656e-01 6.726195812225341797e-01 1.043111179023981094e-02
-6.744171977043151855e-01 -3.449822962284088135e-01 4.282801449298858643e-01 -2.357067912817001343e-01 1.642789691686630249e-01 -7.392889261245727539e-02 3.572928309440612793e-01 1.644866317510604858e-01
3.056476414203643799e-01 3.881762735545635223e-03 8.542273044586181641e-01 -2.344858199357986450e-01 2.065672278404235840e-01 1.800094544887542725e-01 6.019429862499237061e-02 2.077978551387786865e-01
-2.330761551856994629e-01 1.931333541870117188e-01 7.184042930603027344e-01 4.602592885494232178e-01 1.930126547813415527e-01 -6.617866456508636475e-02 -1.229301095008850098e-01 3.516907691955566406e-01
3.149099051952362061e-01 -1.409461200237274170e-01 6.338731050491333008e-01 -2.239342629909515381e-01 -1.644829958677291870e-01 -2.293598353862762451e-01 5.674445629119873047e-01 -1.654402464628219604e-01
-6.727097928524017334e-02 -2.754698693752288818e-01 7.287097722291946411e-02 -2.978361397981643677e-02 -8.050017803907394409e-02 -5.850276350975036621e-01 3.051837086677551270e-01 6.866724491119384766e-01
-1.554070264101028442e-01 -5.323623418807983398e-01 2.872897684574127197e-01 2.669911384582519531e-01 1.803202480077743530e-01 3.706774115562438965e-01 6.071975231170654297e-01 -3.652940737083554268e-03
4.719961881637573242e-01 -1.228583231568336487e-01 5.470195412635803223e-01 9.357066452503204346e-02 5.834423899650573730e-01 -1.795383989810943604e-01 -8.365103602409362793e-02 2.729523777961730957e-01
5.838260054588317871e-01 -6.412239372730255127e-02 4.848164916038513184e-01 -9.583638608455657959e-02 4.227180480957031250e-01 1.657068282365798950e-01 1.836897730827331543e-01 4.134159088134765625e-01
-2.552886605262756348e-01 3.115790486335754395e-01 4.749660789966583252e-01 -2.436346262693405151e-01 2.747265696525573730e-01 -4.172907173633575439e-01 7.522039860486984253e-02 5.454642176628112793e-01
1.832942217588424683e-01 -3.630351424217224121e-01 7.575582265853881836e-01 2.344001382589340210e-01 2.669965922832489014e-01 -2.922118604183197021e-01 5.766969546675682068e-02 -2.139397114515304565e-01
6.546959746628999710e-03 9.310176223516464233e-02 3.957429528236389160e-01 7.094594836235046387e-01 3.465217351913452148e-01 -9.306208044290542603e-02 3.125242292881011963e-01 3.239364922046661377e-01
7.947094738483428955e-02 -1.477516293525695801e-01 6.886066198348999023e-01 4.219854474067687988e-01 3.484291136264801025e-01 -3.102456629276275635e-01 1.938289403915405273e-01 -2.537284791469573975e-01
1.732189357280731201e-01 -4.449792802333831787e-01 1.754947751760482788e-01 -1.091671586036682129e-01 9.592095762491226196e-02 -3.754957914352416992e-01 1.843922026455402374e-02 7.607462406158447266e-01
-2.711270451545715332e-01 -5.613055229187011719e-01 8.837970346212387085e-02 -2.338722795248031616e-01 3.756900131702423096e-01 -4.482024610042572021e-01 2.380851954221725464e-01 3.875642418861389160e-01
3.378515541553497314e-01 -1.800114810466766357e-01 5.611047148704528809e-01 3.169544935226440430e-01 4.185900092124938965e-01 3.084360361099243164e-01 4.728815110865980387e-04 4.096375405788421631e-01
4.533558487892150879e-01 1.959547400474548340e-01 5.774073004722595215e-01 -5.059919878840446472e-02 4.616676867008209229e-01 1.347981244325637817e-01 1.352390944957733154e-01 4.129327833652496338e-01
-2.735044062137603760e-01 1.881801486015319824e-01 2.788774669170379639e-01 -2.285576015710830688e-01 4.140744209289550781e-01 -4.696713089942932129e-01 1.904483884572982788e-01 5.757195353507995605e-01
3.447270095348358154e-01 -4.378515481948852539e-01 2.990741133689880371e-01 -4.145008623600006104e-01 2.743520401418209076e-02 -5.490263458341360092e-03 1.998118609189987183e-01 6.224831342697143555e-01
-1.163368895649909973e-01 -2.929956614971160889e-01 4.377228766679763794e-02 -1.477642804384231567e-01 -1.654415950179100037e-02 -5.769448280334472656e-01 6.346542239189147949e-01 3.754251897335052490e-01
2.128933072090148926e-01 -1.623944938182830811e-01 2.505818307399749756e-01 2.999714612960815430e-01 -9.846101701259613037e-02 -5.162087678909301758e-01 -4.740656819194555283e-03 7.066411375999450684e-01
-8.473826199769973755e-02 3.331435099244117737e-02 8.381123542785644531e-01 3.130695521831512451e-01 3.230599761009216309e-01 -2.527269423007965088e-01 1.057803258299827576e-01 -1.087968647480010986e-01
-1.282654851675033569e-01 -5.282912254333496094e-01 1.323374211788177490e-01 -8.436263352632522583e-02 2.301373034715652466e-01 -6.016052961349487305e-01 1.697857165709137917e-03 5.147145390510559082e-01
3.300312757492065430e-01 -1.674446016550064087e-01 3.129846751689910889e-01 3.994006216526031494e-01 8.311229199171066284e-02 -2.738851308822631836e-01 6.991837024688720703e-01 -1.865013241767883301e-01
-1.256892681121826172e-01 2.173518389463424683e-01 5.988947749137878418e-01 5.909510850906372070e-01 -9.307642281055450439e-02 -1.149474084377288818e-01 1.333354972302913666e-02 4.549816548824310303e-01
-1.759631186723709106e-01 -1.090519055724143982e-01 -7.011496275663375854e-02 1.161778531968593597e-02 4.819522500038146973e-01 -4.125978648662567139e-01 6.702950596809387207e-01 3.166751265525817871e-01
-8.325033634901046753e-02 -1.972783356904983521e-01 2.536922693252563477e-01 7.512193918228149414e-01 2.238068282604217529e-01 3.376841172575950623e-02 2.578344047069549561e-01 4.557982385158538818e-01
-2.836336791515350342e-01 -4.323600530624389648e-01 4.258853197097778320e-01 4.978865385055541992e-02 4.459090530872344971e-01 4.654141962528228760e-01 3.651179969310760498e-01 1.810540677979588509e-03
4.739674627780914307e-01 6.943640112876892090e-02 2.645856440067291260e-01 3.053326010704040527e-01 2.691974639892578125e-01 -3.241042494773864746e-01 6.515104770660400391e-01 -7.295870035886764526e-02
7.122563198208808899e-03 -5.290286540985107422e-01 1.173145100474357605e-01 -1.473079621791839600e-01 1.663124710321426392e-01 3.096954822540283203e-01 5.881479382514953613e-01 4.638173580169677734e-01
-5.933111906051635742e-02 -5.647661909461021423e-02 5.035516023635864258e-01 6.113315224647521973e-01 4.958229064941406250e-01 -2.380194067955017090e-01 2.510812282562255859e-01 -2.154710516333580017e-02
1.421115845441818237e-01 -2.145214080810546875e-01 2.021168619394302368e-01 -2.507717609405517578e-01 3.463973850011825562e-02 -7.893520593643188477e-01 3.241107463836669922e-01 3.173686563968658447e-01
4.737616777420043945e-01 1.261117402464151382e-02 6.126622557640075684e-01 -4.273015260696411133e-02 3.646984398365020752e-01 1.806578785181045532e-01 5.246514827013015747e-02 4.793904125690460205e-01
2.296715378761291504e-01 -5.899261236190795898e-01 1.203280761837959290e-01 4.396148920059204102e-01 -8.293926715850830078e-02 4.368145018815994263e-02 5.954143404960632324e-01 1.679074913263320923e-01
-4.731892943382263184e-01 -3.306424319744110107e-01 3.940139114856719971e-01 -4.144771993160247803e-01 2.705080509185791016e-01 -1.589146256446838379e-01 4.546338915824890137e-01 1.860343813896179199e-01
-2.805885672569274902e-01 2.375493198633193970e-01 5.645540356636047363e-01 5.047898888587951660e-01 3.379385769367218018e-01 1.967648603022098541e-02 4.064435064792633057e-01 1.073332130908966064e-01
-2.429039627313613892e-01 -1.398233324289321899e-01 -5.184154491871595383e-03 3.131372928619384766e-01 2.632235586643218994e-01 2.169771045446395874e-01 6.739614605903625488e-01 5.027678608894348145e-01
-3.318488299846649170e-01 -2.755351364612579346e-01 4.038515985012054443e-01 -2.599679827690124512e-01 1.744359284639358521e-01 -5.281004309654235840e-01 5.134358406066894531e-01 -1.017004474997520447e-01
8.532652258872985840e-02 7.796087302267551422e-03 7.291178107261657715e-01 -1.445317417383193970e-01 -4.659743607044219971e-01 1.895703375339508057e-01 2.604912817478179932e-01 3.452993035316467285e-01
-1.623512804508209229e-01 -4.413757007569074631e-03 9.021642208099365234e-01 1.938584297895431519e-01 2.830457687377929688e-01 -9.012601524591445923e-02 1.173904389142990112e-01 -1.418562978506088257e-01
-3.750481307506561279e-01 -1.763357818126678467e-01 3.921281397342681885e-01 -4.322426319122314453e-01 9.586811810731887817e-02 -2.446679770946502686e-01 6.112710237503051758e-01 2.119924724102020264e-01
2.249661833047866821e-01 -5.582503080368041992e-01 2.390949726104736328e-01 -3.204421401023864746e-01 3.163973242044448853e-02 -3.020923137664794922e-01 9.715796262025833130e-02 6.133489012718200684e-01
3.867577016353607178e-01 6.353347748517990112e-02 4.604319930076599121e-01 -7.242652028799057007e-02 -2.176644206047058105e-01 -6.863957643508911133e-01 1.102797314524650574e-01 3.137837946414947510e-01
9.155759215354919434e-02 -6.721380352973937988e-01 3.770535290241241455e-01 -4.121807217597961426e-01 2.146491408348083496e-02 -3.433204591274261475e-01 3.268561959266662598e-01 5.119221657514572144e-02
-3.879286050796508789e-01 -5.322467088699340820e-01 3.089148104190826416e-01 2.745466493070125580e-02 3.127025663852691650e-01 4.415608942508697510e-01 4.203966557979583740e-01 2.346092648804187775e-02
2.801879309117794037e-02 -1.016914565116167068e-02 8.351354598999023438e-01 -1.464310586452484131e-01 -2.390627264976501465e-01 -5.807936936616897583e-02 1.395432204008102417e-01 4.474615156650543213e-01
-2.043818533420562744e-01 8.003577589988708496e-02 4.426035583019256592e-01 7.282992601394653320e-01 1.442354768514633179e-01 -1.869085282087326050e-01 2.633378803730010986e-01 3.168899118900299072e-01
1.302718818187713623e-01 -5.949695780873298645e-02 8.470571637153625488e-01 -1.953962743282318115e-01 -3.757829964160919189e-01 1.893629692494869232e-02 1.152770593762397766e-01 2.625711262226104736e-01
-1.374658346176147461e-01 2.686120197176933289e-02 2.008405029773712158e-01 1.785994172096252441e-01 3.910111784934997559e-01 3.652157783508300781e-01 6.258829236030578613e-01 4.797344505786895752e-01
-7.920286059379577637e-02 -3.560081124305725098e-01 2.475119084119796753e-01 -3.724981248378753662e-01 1.244773194193840027e-01 -3.014247417449951172e-01 7.473407983779907227e-01 4.580903798341751099e-02
4.299401342868804932e-01 -1.946111619472503662e-01 3.580520749092102051e-01 2.335425280034542084e-02 -2.458301484584808350e-01 1.155920177698135376e-01 7.364524006843566895e-01 1.799307018518447876e-01
2.215874493122100830e-01 -4.725973010063171387e-01 7.438194155693054199e-01 7.343508303165435791e-02 3.923432826995849609e-01 1.064794734120368958e-01 8.753509260714054108e-03 -5.952443554997444153e-02
5.455544590950012207e-01 -3.605306744575500488e-01 1.986120343208312988e-01 -4.831573367118835449e-02 -2.118608914315700531e-02 -5.749615430831909180e-01 1.638023108243942261e-01 4.156271815299987793e-01
-1.094058528542518616e-01 -3.394717276096343994e-01 4.594408571720123291e-01 6.680530309677124023e-01 3.787138462066650391e-01 1.338172107934951782e-01 2.146846055984497070e-01 8.937428891658782959e-02
2.066149115562438965e-01 -4.220447540283203125e-01 2.438188493251800537e-01 -3.424241840839385986e-01 3.028052747249603271e-01 -6.249933838844299316e-01 3.439595401287078857e-01 4.325008392333984375e-02
1.505784988403320312e-01 -6.498299837112426758e-01 3.012385368347167969e-01 -4.714729785919189453e-01 8.177933841943740845e-02 -2.977025806903839111e-01 3.659312129020690918e-01 1.131166070699691772e-01
4.790512323379516602e-01 -5.308663249015808105e-01 2.343133389949798584e-01 4.392128288745880127e-01 1.782022416591644287e-02 -1.848027482628822327e-02 4.729532897472381592e-01 1.285935789346694946e-01
-3.460843265056610107e-01 -1.206969842314720154e-01 4.455863237380981445e-01 1.869476586580276489e-01 5.477250814437866211e-01 3.840243220329284668e-01 4.259133934974670410e-01 5.728611722588539124e-02
2.375256419181823730e-01 -5.673525929450988770e-01 2.635871469974517822e-01 -3.920761048793792725e-01 -3.620336577296257019e-02 -2.696986123919487000e-02 2.964760065078735352e-01 5.554769635200500488e-01
-2.713379561901092529e-01 -7.671088725328445435e-02 3.825024664402008057e-01 5.369340181350708008e-01 4.744024276733398438e-01 -4.176196455955505371e-01 2.776822149753570557e-01 -9.650735557079315186e-02
-2.149425297975540161e-01 2.920923829078674316e-01 5.075888037681579590e-01 4.762996137142181396e-01 3.909857869148254395e-01 -1.391609758138656616e-01 4.554502367973327637e-01 6.560056656599044800e-02
-1.585282087326049805e-01 -3.209376633167266846e-01 1.768227666616439819e-01 -3.737227246165275574e-02 3.430021405220031738e-01 3.427822589874267578e-01 5.894926786422729492e-01 5.065104961395263672e-01
-4.471850991249084473e-01 -5.127506256103515625e-01 3.053307831287384033e-01 -6.874179095029830933e-02 1.542505472898483276e-01 -5.672436952590942383e-01 2.984344065189361572e-01 -6.736729294061660767e-02
-1.559544205665588379e-01 2.405937165021896362e-01 8.380319476127624512e-01 2.463699132204055786e-01 1.990529745817184448e-01 1.281239241361618042e-01 3.043089210987091064e-01 -7.845547050237655640e-02
-8.312708698213100433e-03 -2.339728474617004395e-01 5.225868821144104004e-01 2.487946897745132446e-01 5.262551084160804749e-02 5.626242160797119141e-01 4.801387190818786621e-01 2.456486076116561890e-01
3.218156099319458008e-01 -7.331942021846771240e-02 2.112982273101806641e-01 1.461054086685180664e-01 -3.551273643970489502e-01 -4.006215557456016541e-02 3.906198143959045410e-01 7.380793690681457520e-01
3.111763596534729004e-01 -2.850759029388427734e-01 7.412940263748168945e-01 1.921618729829788208e-01 3.187000155448913574e-01 -1.824025213718414307e-01 1.632884442806243896e-01 -2.719455063343048096e-01
1.497128456830978394e-01 -6.787698268890380859e-01 3.325442075729370117e-01 -4.698123633861541748e-01 2.083980478346347809e-02 -2.834144830703735352e-01 2.772148251533508301e-01 1.671587675809860229e-01
-1.314919441938400269e-01 2.247105538845062256e-01 4.652494490146636963e-01 5.537552237510681152e-01 4.053607583045959473e-01 -2.290087193250656128e-01 4.385611712932586670e-01 -3.869228065013885498e-03
6.483086198568344116e-02 -2.925585210323333740e-01 6.663511395454406738e-01 3.918469548225402832e-01 1.755481362342834473e-01 -5.108887553215026855e-01 -1.389270741492509842e-02 -1.436004787683486938e-01
3.394398987293243408e-01 -7.441174387931823730e-01 2.657128572463989258e-01 3.330740034580230713e-01 -3.019349835813045502e-02 2.036905586719512939e-01 2.582838833332061768e-01 2.010374069213867188e-01
2.653297781944274902e-01 -4.028727114200592041e-01 4.030155241489410400e-01 -2.551007568836212158e-01 -3.308317363262176514e-01 -1.449965387582778931e-01 2.217540293931961060e-01 6.001227498054504395e-01
2.521376311779022217e-01 -3.668916523456573486e-01 7.816474437713623047e-01 -1.532199084758758545e-01 3.984944224357604980e-01 8.159206807613372803e-02 9.373751468956470490e-03 4.271963238716125488e-02
-6.642185151576995850e-02 5.982202664017677307e-02 7.251774668693542480e-01 -4.147624224424362183e-02 -4.545032083988189697e-01 1.990636140108108521e-01 4.480534493923187256e-01 1.321189254522323608e-01
-2.684339582920074463e-01 -4.437730610370635986e-01 3.734014928340911865e-01 1.443035751581192017e-01 2.905817627906799316e-01 4.756610989570617676e-01 5.070078372955322266e-01 5.484978854656219482e-02
2.567076385021209717e-01 2.342988401651382446e-01 7.131533622741699219e-01 -7.967288792133331299e-02 -3.175764083862304688e-01 -1.900835186243057251e-01 3.155497610569000244e-01 3.573677539825439453e-01
-4.059530794620513916e-01 1.642528623342514038e-01 5.522251129150390625e-01 4.605289101600646973e-01 3.146821260452270508e-01 -1.387102454900741577e-01 4.096722900867462158e-01 -7.132102549076080322e-02
-3.652524352073669434e-01 -4.574281871318817139e-01 2.456262856721878052e-01 -2.607838809490203857e-01 2.300439476966857910e-01 -4.423237740993499756e-01 2.744546234607696533e-01 4.528948962688446045e-01
3.239438235759735107e-01 -3.648858666419982910e-01 5.951288938522338867e-01 2.906228005886077881e-01 4.660826325416564941e-01 -3.205563127994537354e-02 -1.688657552003860474e-01 2.765909135341644287e-01
7.092180103063583374e-02 -2.419816255569458008e-01 4.154703915119171143e-01 2.573362588882446289e-01 7.418780587613582611e-03 -1.594401299953460693e-01 7.378885149955749512e-01 -3.572419583797454834e-01
-2.873354256153106689e-01 -4.436804652214050293e-01 3.943019509315490723e-01 -1.723712086677551270e-01 4.569399356842041016e-01 4.382450282573699951e-01 3.431908190250396729e-01 1.294893026351928711e-01
-1.405670642852783203e-01 -1.404599398374557495e-01 3.136607408523559570e-01 7.540241479873657227e-01 1.331876218318939209e-01 6.002403050661087036e-02 2.623412907123565674e-01 4.510118961334228516e-01
2.544763088226318359e-01 -3.427329063415527344e-01 2.351173609495162964e-01 -2.204906344413757324e-01 2.038452178239822388e-01 -4.230480492115020752e-01 1.397027373313903809e-01 6.883604526519775391e-01
-2.050456702709197998e-01 1.901880353689193726e-01 4.307842254638671875e-01 -1.501587778329849243e-01 -3.121341466903686523e-01 -3.555872142314910889e-01 6.213061213493347168e-01 3.221352398395538330e-01
-2.681856453418731689e-01 -3.670060932636260986e-01 3.079725205898284912e-01 4.801210761070251465e-02 2.246460467576980591e-01 4.708637893199920654e-01 6.093288064002990723e-01 2.297186404466629028e-01
2.860616147518157959e-01 -6.230925321578979492e-01 1.994111090898513794e-01 3.178212344646453857e-01 1.556182205677032471e-01 2.577245235443115234e-01 5.329777598381042480e-01 1.201882883906364441e-01
1.514943540096282959e-01 -3.734926879405975342e-01 6.209800243377685547e-01 2.609955370426177979e-01 6.002930402755737305e-01 -3.149292618036270142e-02 1.072187647223472595e-01 -1.047788485884666443e-01
4.222635328769683838e-01 4.730712622404098511e-02 4.699811935424804688e-01 2.975669801235198975e-01 -4.082898199558258057e-01 -1.375665813684463501e-01 3.116399645805358887e-01 4.767416715621948242e-01
1.106841862201690674e-01 -6.276514530181884766e-01 2.759036123752593994e-01 -2.418727725744247437e-01 -2.010407149791717529e-01 -5.357326865196228027e-01 3.400109112262725830e-01 1.270549297332763672e-01
5.875018239021301270e-01 -2.323717437684535980e-02 4.741550683975219727e-01 3.116420656442642212e-02 4.562897682189941406e-01 2.219403088092803955e-01 3.282247483730316162e-01 2.516310811042785645e-01
-1.915053427219390869e-01 -1.903544217348098755e-01 6.987069845199584961e-01 3.704772293567657471e-01 4.727824032306671143e-01 -3.192890435457229614e-02 2.076416313648223877e-01 -1.843592226505279541e-01
-5.670918226242065430e-01 -1.247506961226463318e-01 3.446500301361083984e-01 -2.903544604778289795e-01 2.819752991199493408e-01 -3.011423349380493164e-01 4.891534447669982910e-01 2.242471724748611450e-01
3.770131170749664307e-01 -2.555116713047027588e-01 2.464077174663543701e-01 3.582129180431365967e-01 -5.744097009301185608e-02 -8.459556847810745239e-02 7.666141986846923828e-01 -7.340651750564575195e-02
4.857537746429443359e-01 -1.602619439363479614e-01 5.637479424476623535e-01 -2.543482482433319092e-01 -2.864294350147247314e-01 -5.400699377059936523e-02 5.202844142913818359e-01 1.415095850825309753e-02
1.401259452104568481e-01 -6.412659287452697754e-01 1.284739226102828979e-01 3.030875697731971741e-02 -1.821017414331436157e-01 -1.777691990137100220e-01 1.536719948053359985e-01 6.806913614273071289e-01
-1.585601642727851868e-02 -4.632733762264251709e-01 2.009909600019454956e-01 -1.533140838146209717e-01 2.612917721271514893e-01 4.088800549507141113e-01 5.587616562843322754e-01 4.165968298912048340e-01
2.798848748207092285e-01 -8.924320340156555176e-02 3.519198894500732422e-01 2.648172080516815186e-01 9.156811982393264771e-03 -3.091590665280818939e-02 -9.937286376953125000e-03 8.476943969726562500e-01
1.158299390226602554e-02 2.511060982942581177e-02 3.093182742595672607e-01 -3.360160440206527710e-02 -2.387279272079467773e-01 -4.241665303707122803e-01 8.149054050445556641e-01 3.806846588850021362e-02
3.144532144069671631e-01 4.725142195820808411e-02 5.956714153289794922e-01 -1.640737652778625488e-01 -3.113728165626525879e-01 -8.624253422021865845e-02 2.081677466630935669e-01 6.077969670295715332e-01
5.640206933021545410e-01 -3.514556884765625000e-01 1.896106600761413574e-01 -1.273221243172883987e-02 5.720850452780723572e-02 -4.759416282176971436e-01 1.282835751771926880e-01 5.253526568412780762e-01
2.907293438911437988e-01 -1.270493417978286743e-01 5.619911551475524902e-01 4.154140055179595947e-01 6.217039227485656738e-01 1.618022657930850983e-02 1.422094106674194336e-01 6.269783526659011841e-02
5.296444296836853027e-01 -3.554247915744781494e-01 2.158769816160202026e-01 -1.232645735144615173e-01 -1.246932707726955414e-02 -3.693000674247741699e-01 1.853894889354705811e-01 6.003713011741638184e-01
2.551566809415817261e-02 -3.436253666877746582e-01 7.366541028022766113e-01 2.759081721305847168e-01 2.051080614328384399e-01 -3.520313203334808350e-01 7.872743159532546997e-02 -3.004873692989349365e-01
3.549748659133911133e-02 -1.692794859409332275e-01 4.282971322536468506e-01 -3.298126459121704102e-01 -7.253567129373550415e-02 -7.053203880786895752e-02 8.161481022834777832e-01 -3.918472304940223694e-02
3.572709262371063232e-01 -1.934339664876461029e-02 2.142903804779052734e-01 -1.484042257070541382e-01 6.021748762577772141e-03 -7.146498560905456543e-01 2.609522938728332520e-01 4.745338559150695801e-01
-2.257521077990531921e-02 -1.909274756908416748e-01 3.253909349441528320e-01 7.576105594635009766e-01 3.009718060493469238e-01 1.803143508732318878e-02 2.012950330972671509e-01 3.895578086376190186e-01
-2.102382034063339233e-01 -4.193681180477142334e-01 -1.706668920814990997e-02 -2.235270291566848755e-01 3.489373922348022461e-01 -3.033455908298492432e-01 4.900802969932556152e-01 5.250906348228454590e-01
6.181595474481582642e-02 -1.024840101599693298e-01 3.481297492980957031e-01 7.767659425735473633e-01 3.273528814315795898e-01 -7.949749380350112915e-02 1.781069040298461914e-01 3.404619097709655762e-01
5.593996122479438782e-02 5.082429572939872742e-02 3.412509858608245850e-01 7.322432994842529297e-01 2.855958640575408936e-01 -8.348327130079269409e-02 2.876183688640594482e-01 4.127910435199737549e-01
-6.088694930076599121e-02 1.686417311429977417e-01 8.526915907859802246e-01 -2.496249079704284668e-01 8.884029835462570190e-02 3.330523371696472168e-01 2.253981679677963257e-01 9.400223940610885620e-02
1.470455620437860489e-02 -4.621844291687011719e-01 6.264369189739227295e-02 -1.182313188910484314e-01 1.730519384145736694e-01 2.817541360855102539e-01 7.061603665351867676e-01 4.003396630287170410e-01
2.533731758594512939e-01 -2.985003218054771423e-02 3.262053728103637695e-01 3.492550849914550781e-01 3.122332273051142693e-03 -4.699796438217163086e-01 6.723462343215942383e-01 -1.832537353038787842e-01
-9.282890707254409790e-03 -3.614217936992645264e-01 4.558572545647621155e-02 -7.370208203792572021e-02 -1.207331120967864990e-01 -6.718983650207519531e-01 3.555832207202911377e-01 5.189555287361145020e-01
-4.155571758747100830e-01 -2.746028006076812744e-01 2.381883002817630768e-02 -2.249558269977569580e-02 1.935756951570510864e-01 -1.703373044729232788e-01 6.817498803138732910e-01 4.685755074024200439e-01
1.749085932970046997e-01 -2.032260643318295479e-03 6.242788434028625488e-01 -2.856911122798919678e-01 -2.782964706420898438e-01 -1.330900490283966064e-01 6.351890414953231812e-02 6.315557956695556641e-01
2.048298865556716919e-01 -1.722826957702636719e-01 6.543149352073669434e-01 -2.591922581195831299e-01 -3.810112476348876953e-01 -7.225072011351585388e-03 5.288671255111694336e-01 -9.018076211214065552e-02
2.043262571096420288e-01 -4.606745839118957520e-01 6.647553443908691406e-01 2.700994610786437988e-01 2.670647501945495605e-01 -3.244794905185699463e-01 6.194185838103294373e-02 -2.252310067415237427e-01
3.333690166473388672e-01 -3.527292907238006592e-01 2.159136831760406494e-01 3.140755593776702881e-01 -1.479887366294860840e-01 -2.119800150394439697e-01 9.246262907981872559e-02 7.374275922775268555e-01
-2.002213150262832642e-01 3.547619879245758057e-01 5.675214529037475586e-01 -2.537476718425750732e-01 -2.281047850847244263e-01 -2.874002158641815186e-01 3.242855072021484375e-01 4.558454453945159912e-01
1.254654973745346069e-01 -2.405274957418441772e-01 4.564106464385986328e-01 3.700284287333488464e-02 2.241289429366588593e-02 3.524146378040313721e-01 7.689201831817626953e-01 2.807796187698841095e-02
3.938707709312438965e-01 -2.195158600807189941e-01 5.011640787124633789e-01 3.049688935279846191e-01 -3.262939155101776123e-01 -1.634399741888046265e-01 6.791600584983825684e-02 5.609939694404602051e-01
-2.358839064836502075e-01 -5.450921654701232910e-01 5.101512074470520020e-01 -3.236114978790283203e-01 1.448913514614105225e-01 -2.806212604045867920e-01 -9.385477006435394287e-02 4.167782366275787354e-01
-1.561926156282424927e-01 -1.325521967373788357e-03 3.403649032115936279e-01 7.284692525863647461e-01 3.044340908527374268e-01 -3.450024127960205078e-01 1.857471615076065063e-01 2.878848314285278320e-01
3.985984250903129578e-03 1.247376874089241028e-01 2.841803729534149170e-01 6.862384080886840820e-01 3.322441577911376953e-01 -3.606220483779907227e-01 2.383881509304046631e-01 3.680756688117980957e-01
1.350288540124893188e-01 -6.823049485683441162e-02 3.762266039848327637e-01 4.529600739479064941e-01 6.971262861043214798e-03 -3.012685775756835938e-01 7.043762207031250000e-01 -2.084108293056488037e-01
1.457818597555160522e-01 -1.242069751024246216e-01 8.243737220764160156e-01 -2.292116433382034302e-01 -2.696117460727691650e-01 4.403389524668455124e-03 -7.123345136642456055e-02 3.916709721088409424e-01
5.288501381874084473e-01 -1.046806424856185913e-01 5.721558928489685059e-01 4.461565017700195312e-01 3.604070842266082764e-01 -1.322763264179229736e-01 1.822974234819412231e-01 4.815413802862167358e-02
-7.309343665838241577e-02 2.503933571279048920e-02 2.413926571607589722e-01 3.142630755901336670e-01 4.489030539989471436e-01 3.489345014095306396e-01 5.619981884956359863e-01 4.448454380035400391e-01
-1.311273872852325439e-01 -7.330083847045898438e-01 1.504750102758407593e-01 -7.766395807266235352e-02 5.302672982215881348e-01 -3.187441825866699219e-01 -1.062755007296800613e-02 1.842164248228073120e-01
1.458147913217544556e-01 -2.941561639308929443e-01 4.886910319328308105e-01 3.424575924873352051e-01 -4.433772861957550049e-01 1.507042627781629562e-02 1.952734962105751038e-02 5.821703076362609863e-01
-3.236345946788787842e-02 -3.215203285217285156e-01 7.392954081296920776e-02 1.933414489030838013e-01 -7.910260558128356934e-02 -6.444865465164184570e-01 5.874606221914291382e-02 6.539568901062011719e-01
-3.301582336425781250e-01 -5.132333636283874512e-01 1.700241863727569580e-01 -2.918843030929565430e-01 5.434580519795417786e-02 2.829003613442182541e-03 6.420653462409973145e-01 3.134852945804595947e-01
1.674538552761077881e-01 -2.644530236721038818e-01 7.256355285644531250e-01 3.747604191303253174e-01 4.699261188507080078e-01 6.696069985628128052e-02 9.027048945426940918e-02 -3.960402309894561768e-02
-2.088949084281921387e-01 -1.690434664487838745e-01 4.374845921993255615e-01 7.013508081436157227e-01 4.132953938096761703e-03 1.586705744266510010e-01 1.238835006952285767e-01 4.516204595565795898e-01
-4.459492862224578857e-01 -2.043143808841705322e-01 4.074675142765045166e-01 -3.087157905101776123e-01 3.842077553272247314e-01 -4.921999275684356689e-01 3.732945770025253296e-02 3.267715275287628174e-01
-1.209523677825927734e-01 -3.781697154045104980e-01 5.251966714859008789e-01 -5.083235502243041992e-01 1.910035908222198486e-01 -5.006933212280273438e-01 5.544778704643249512e-02 1.337281465530395508e-01
3.342242240905761719e-01 -1.489249616861343384e-01 4.311668872833251953e-01 5.539907813072204590e-01 5.630919337272644043e-01 -8.873887360095977783e-02 1.262951642274856567e-01 1.800202429294586182e-01
-9.732245653867721558e-02 5.678761601448059082e-01 4.226957261562347412e-01 -1.759634912014007568e-01 1.992899775505065918e-01 -2.763713300228118896e-01 2.997726500034332275e-01 5.024429559707641602e-01
-3.814759254455566406e-01 -5.715432167053222656e-01 1.303375214338302612e-01 1.116893589496612549e-01 -7.649267558008432388e-03 -4.724680911749601364e-03 -1.522343233227729797e-02 7.057189941406250000e-01
4.337933957576751709e-01 -2.370183765888214111e-01 3.410875499248504639e-01 2.499143481254577637e-01 -4.101359248161315918e-01 -4.219043552875518799e-01 3.220141232013702393e-01 3.562861979007720947e-01
-1.310742367058992386e-02 -5.539210140705108643e-02 7.575249671936035156e-01 -6.779477745294570923e-02 -5.408768653869628906e-01 1.474221199750900269e-01 1.866819113492965698e-01 2.630370259284973145e-01
-4.800264835357666016e-01 -9.581662714481353760e-02 4.157216548919677734e-01 6.228432059288024902e-01 -7.399212568998336792e-02 -1.300953775644302368e-01 1.042741239070892334e-01 4.078761041164398193e-01
-1.497867107391357422e-01 -3.638335168361663818e-01 2.645774185657501221e-01 -3.436933457851409912e-01 2.818435430526733398e-01 -4.256566464900970459e-01 6.244254112243652344e-01 -8.084763586521148682e-02
3.700201511383056641e-01 -2.751109898090362549e-01 1.603484898805618286e-01 3.692616522312164307e-01 6.929690390825271606e-02 3.170148730278015137e-01 5.430408716201782227e-01 4.744885265827178955e-01
-2.542658448219299316e-01 -7.086898386478424072e-02 6.072846055030822754e-01 6.077348589897155762e-01 3.327510952949523926e-01 9.840669482946395874e-02 2.625579833984375000e-01 5.335211381316184998e-02
-4.203654825687408447e-01 1.755960471928119659e-02 7.277275621891021729e-02 -2.614146843552589417e-02 -2.036795206367969513e-02 -2.028529345989227295e-01 7.078412175178527832e-01 5.238338708877563477e-01
5.183057487010955811e-02 -1.105837300419807434e-01 7.118206471204757690e-02 -2.154571861028671265e-01 -1.235235407948493958e-01 -3.546098470687866211e-01 7.387261986732482910e-01 4.968636333942413330e-01
-2.575054578483104706e-02 -2.537165582180023193e-01 -6.413175910711288452e-02 -7.405522279441356659e-03 2.967200279235839844e-01 1.174300312995910645e-01 3.861872851848602295e-01 8.245143294334411621e-01
1.992615014314651489e-01 -1.057311147451400757e-01 6.121829748153686523e-01 -1.597433239221572876e-01 5.459692329168319702e-02 3.729385435581207275e-01 6.086836457252502441e-01 1.904472261667251587e-01
-3.970580995082855225e-01 -3.251293003559112549e-01 5.123820304870605469e-01 -1.246332675218582153e-01 -2.773244976997375488e-01 -5.793513059616088867e-01 1.792721450328826904e-01 1.177793368697166443e-01
6.133331060409545898e-01 8.222454786300659180e-02 4.675354063510894775e-01 1.224718391895294189e-01 5.047414302825927734e-01 2.926915325224399567e-02 3.244948387145996094e-01 1.501842737197875977e-01
1.580384820699691772e-01 -5.050565302371978760e-02 4.777760207653045654e-01 2.312773466110229492e-01 -2.371959835290908813e-01 -1.236648559570312500e-01 7.755684852600097656e-01 -1.328621804714202881e-01
-1.591759175062179565e-01 -5.161613821983337402e-01 3.303829431533813477e-01 -2.483939379453659058e-01 2.943588495254516602e-01 -6.204814314842224121e-01 5.446875002235174179e-03 2.563477754592895508e-01
-2.958697825670242310e-02 -5.699043273925781250e-01 3.330633342266082764e-01 -2.081588506698608398e-01 3.089777529239654541e-01 -1.861079484224319458e-01 -2.341700345277786255e-01 5.789071917533874512e-01
-4.008887410163879395e-01 -5.031122565269470215e-01 4.754725098609924316e-01 -1.595657616853713989e-01 -2.455900311470031738e-01 -4.808069169521331787e-01 1.278693228960037231e-01 1.636789292097091675e-01
5.103681683540344238e-01 -1.621139943599700928e-01 2.104862332344055176e-01 2.289520800113677979e-01 2.476531080901622772e-02 -4.574818015098571777e-01 3.535345569252967834e-02 6.366845369338989258e-01
3.741138279438018799e-01 -2.392373532056808472e-01 2.682128548622131348e-01 3.395773172378540039e-01 -1.043958514928817749e-01 -2.060443907976150513e-01 -6.877870112657546997e-02 7.466393113136291504e-01
5.868873596191406250e-01 -3.905547559261322021e-01 2.413664460182189941e-01 2.849688567221164703e-02 1.050031855702400208e-01 -3.970564007759094238e-01 -1.882568933069705963e-02 5.243344306945800781e-01
3.526476025581359863e-01 -1.084459573030471802e-02 7.825248837471008301e-01 -2.456711083650588989e-01 -7.987263053655624390e-02 -5.103479698300361633e-02 4.132124483585357666e-01 -1.519668996334075928e-01
-3.254522383213043213e-01 -1.295756548643112183e-01 2.572258114814758301e-01 7.360178232192993164e-01 -2.114363573491573334e-02 -8.658298850059509277e-02 3.871167600154876709e-01 3.340666294097900391e-01
3.688754141330718994e-01 -4.530849158763885498e-01 1.578642874956130981e-01 4.439585506916046143e-01 -1.103603765368461609e-01 6.312236189842224121e-02 4.849776625633239746e-01 4.304155111312866211e-01
3.118632435798645020e-01 -2.231524512171745300e-02 4.137153923511505127e-01 1.986252814531326294e-01 -2.990895807743072510e-01 -2.601251006126403809e-01 1.203914210200309753e-01 7.211220264434814453e-01
5.877434611320495605e-01 -1.155540645122528076e-01 6.424093246459960938e-01 1.599150747060775757e-01 2.935268580913543701e-01 -2.897520922124385834e-02 -5.632590875029563904e-02 3.358158469200134277e-01
5.936501622200012207e-01 -3.643848598003387451e-01 2.205037623643875122e-01 2.637998759746551514e-01 -3.241157531738281250e-02 3.706784173846244812e-02 1.586824208498001099e-01 6.074422597885131836e-01
-8.124241977930068970e-02 -4.195939600467681885e-01 2.101357281208038330e-01 -2.621757388114929199e-01 1.472263932228088379e-01 2.299527078866958618e-01 6.197568774223327637e-01 4.957770109176635742e-01
-2.133445888757705688e-01 -5.519394278526306152e-01 7.566173374652862549e-02 -9.143939614295959473e-02 -1.977745443582534790e-02 2.827489972114562988e-01 5.699918270111083984e-01 4.801379144191741943e-01
5.552440881729125977e-01 -1.456407606601715088e-01 5.059149265289306641e-01 3.323380649089813232e-01 5.156497359275817871e-01 -7.702056318521499634e-02 7.991938292980194092e-02 1.608740389347076416e-01
-1.952750086784362793e-01 1.837200373411178589e-01 4.918759167194366455e-01 5.600305795669555664e-01 4.533154964447021484e-01 -8.187948167324066162e-02 3.859817683696746826e-01 1.065702512860298157e-01
-2.537367343902587891e-01 -1.602550148963928223e-01 4.619320034980773926e-01 -6.359386444091796875e-02 1.411441415548324585e-01 2.713759839534759521e-01 -1.320339590311050415e-01 7.625687718391418457e-01
-4.763550162315368652e-01 -4.126117527484893799e-01 6.205724477767944336e-01 -8.903619647026062012e-02 -2.892319560050964355e-01 -3.167892694473266602e-01 5.412480980157852173e-02 1.511948406696319580e-01
-3.343142196536064148e-02 -2.422313205897808075e-02 8.573090434074401855e-01 -4.611216112971305847e-02 -4.386767745018005371e-01 8.204879611730575562e-02 1.549340933561325073e-01 1.949783861637115479e-01
4.520225226879119873e-01 -3.303053677082061768e-01 4.813974499702453613e-01 5.254614353179931641e-01 3.712842166423797607e-01 2.926918119192123413e-02 1.724474281072616577e-01 1.013607010245323181e-01
-5.056688562035560608e-02 -1.334978342056274414e-01 5.244053006172180176e-01 1.883500814437866211e-01 8.693953976035118103e-03 4.668265581130981445e-01 6.667839884757995605e-01 8.087713271379470825e-02
-5.577069148421287537e-02 -6.088753342628479004e-01 3.043025732040405273e-01 -7.203826308250427246e-02 1.400690432637929916e-02 -1.686193645000457764e-01 -1.518604159355163574e-01 6.904205679893493652e-01
-3.897176086902618408e-01 -2.526379227638244629e-01 4.825747609138488770e-01 -1.729300618171691895e-01 -9.617497026920318604e-02 4.007777273654937744e-01 2.107777893543243408e-01 5.542663335800170898e-01
1.309419572353363037e-01 -2.711835317313671112e-02 4.750311672687530518e-01 4.659160077571868896e-01 5.596935749053955078e-01 2.029379755258560181e-01 1.056463196873664856e-01 4.168747365474700928e-01
4.576554298400878906e-01 -5.714905858039855957e-01 2.479045093059539795e-01 5.009666681289672852e-01 7.981083542108535767e-02 6.766939908266067505e-02 2.011021077632904053e-01 3.164406120777130127e-01
1.968961767852306366e-02 -4.808316826820373535e-01 4.421571791172027588e-01 -5.311253070831298828e-01 2.435310333967208862e-01 -3.149766921997070312e-01 4.280480742454528809e-02 3.612008690834045410e-01
-1.578616946935653687e-01 2.504056394100189209e-01 4.374323487281799316e-01 -3.512942194938659668e-01 9.561701864004135132e-02 -3.476042449474334717e-01 6.734748482704162598e-01 1.186686083674430847e-01
1.264121755957603455e-02 -9.281805902719497681e-02 6.597236990928649902e-01 1.712691932916641235e-01 2.601307928562164307e-01 5.155951380729675293e-01 4.371237754821777344e-01 4.553056880831718445e-02
2.543754577636718750e-01 -2.503747045993804932e-01 6.007473170757293701e-02 -1.568436175584793091e-01 -1.300705969333648682e-02 -3.433111608028411865e-01 3.987048864364624023e-01 7.532591819763183594e-01
-6.787095218896865845e-03 -3.102670311927795410e-01 -1.318345814943313599e-01 2.368641644716262817e-02 8.526839315891265869e-02 -3.218893110752105713e-01 6.737150549888610840e-01 5.665434598922729492e-01
-4.907267093658447266e-01 -6.719121336936950684e-01 1.649361997842788696e-01 1.588271744549274445e-02 1.276338547468185425e-01 -2.030616551637649536e-01 1.233332455158233643e-01 4.555541276931762695e-01
3.961149752140045166e-01 -4.880512356758117676e-01 2.247487008571624756e-01 -1.733372360467910767e-01 1.344934403896331787e-01 -5.137357115745544434e-01 2.675985917448997498e-02 4.915404617786407471e-01
9.640551358461380005e-02 -4.761988520622253418e-01 7.888305932283401489e-02 -1.214469373226165771e-01 4.839222878217697144e-02 2.309956848621368408e-01 7.493474483489990234e-01 3.546071946620941162e-01
-1.712012439966201782e-01 4.526229947805404663e-02 8.516052961349487305e-01 2.406180351972579956e-01 4.132027328014373779e-01 1.050062701106071472e-01 5.587293952703475952e-02 2.506812475621700287e-02
3.861607909202575684e-01 -5.775405764579772949e-01 2.576403617858886719e-01 -8.075691014528274536e-02 1.681663542985916138e-01 -3.320645987987518311e-01 -5.242843180894851685e-02 5.505730509757995605e-01
-2.285228818655014038e-01 6.009764596819877625e-02 3.132041394710540771e-01 6.710371375083923340e-01 4.186972975730895996e-01 -2.704848945140838623e-01 2.653953433036804199e-01 2.772612273693084717e-01
-1.184404119849205017e-01 1.602517366409301758e-01 6.797385215759277344e-01 3.459946513175964355e-01 4.509397149085998535e-01 -4.101674631237983704e-02 -1.674895733594894409e-01 3.813827633857727051e-01
-9.431526064872741699e-03 -1.641522347927093506e-01 1.566933244466781616e-01 -3.136561512947082520e-01 7.236504554748535156e-02 -4.497757256031036377e-01 7.603556513786315918e-01 2.536858320236206055e-01
-2.814516425132751465e-02 -3.293056786060333252e-01 -9.133693575859069824e-02 -1.293330639600753784e-01 4.601947963237762451e-01 -3.386029899120330811e-01 6.593666672706604004e-01 3.232651054859161377e-01
-3.850800544023513794e-02 5.923770368099212646e-02 5.058517679572105408e-02 -1.237005889415740967e-01 7.165123522281646729e-02 -3.661395013332366943e-01 6.322395205497741699e-01 6.619883775711059570e-01
-1.769597679376602173e-01 2.104119658470153809e-01 8.108804821968078613e-01 8.330152928829193115e-02 -1.734933555126190186e-01 2.524749040603637695e-01 3.771354556083679199e-01 1.545031070709228516e-01
4.148729443550109863e-01 -4.942025542259216309e-01 5.086803436279296875e-01 4.214549064636230469e-01 4.969948157668113708e-02 1.222504377365112305e-01 3.550084531307220459e-01 6.179241836071014404e-02
-1.644718945026397705e-01 -5.285596475005149841e-02 -7.857093960046768188e-02 1.895487755537033081e-01 4.566615521907806396e-01 -1.037758514285087585e-01 7.333180904388427734e-01 4.135078489780426025e-01
1.164424493908882141e-01 -3.821791410446166992e-01 2.113862037658691406e-01 -3.527622818946838379e-01 -1.930014938116073608e-01 -1.070565655827522278e-01 4.898692965507507324e-01 6.185243725776672363e-01
3.378871083259582520e-01 -1.316958963871002197e-01 2.108689248561859131e-01 2.126898765563964844e-01 -2.261546999216079712e-01 1.872169598937034607e-02 3.048686385154724121e-01 7.964574694633483887e-01
1.473217755556106567e-01 -2.995969951152801514e-01 2.679435908794403076e-01 -3.533558845520019531e-01 7.938695698976516724e-02 -3.864107653498649597e-02 8.181378841400146484e-01 1.214038059115409851e-01
5.367062687873840332e-01 -2.664866149425506592e-01 1.935259699821472168e-01 3.071631491184234619e-01 -1.268741637468338013e-01 -1.814690381288528442e-01 4.754546284675598145e-01 4.837814867496490479e-01
5.501472949981689453e-01 -1.016062125563621521e-01 6.017606854438781738e-01 1.871289610862731934e-01 3.232171237468719482e-01 -1.392277181148529053e-01 -1.484012454748153687e-01 3.794791400432586670e-01
-3.584862947463989258e-01 9.935292601585388184e-02 5.849744677543640137e-01 5.120884180068969727e-01 4.047951102256774902e-01 -1.139491330832242966e-02 2.998913824558258057e-01 5.712492391467094421e-02
8.973787724971771240e-02 -8.119844645261764526e-02 1.802934855222702026e-01 -3.090171217918395996e-01 3.870905637741088867e-01 -3.424601256847381592e-01 7.663933634757995605e-01 -5.366408824920654297e-02
-2.500099837779998779e-01 -4.976561293005943298e-02 9.503953903913497925e-02 -2.283158898353576660e-01 1.922535710036754608e-02 -7.617758214473724365e-02 7.527764439582824707e-01 5.486462712287902832e-01
4.732112288475036621e-01 -7.655453681945800781e-02 3.957132697105407715e-01 -1.118015423417091370e-01 -1.044774726033210754e-01 -6.431381702423095703e-01 4.113667607307434082e-01 8.577373623847961426e-02
3.953659161925315857e-02 -2.666827142238616943e-01 -1.388042699545621872e-03 -1.000920459628105164e-01 2.850072085857391357e-02 -2.775057218968868256e-02 8.065074682235717773e-01 5.150339603424072266e-01
-3.027229607105255127e-01 2.296231836080551147e-01 5.399501323699951172e-01 -4.283513724803924561e-01 6.784317642450332642e-02 -2.872351109981536865e-01 4.421049058437347412e-01 3.131094574928283691e-01
-3.515625372529029846e-02 -1.645887941122055054e-01 5.052617192268371582e-01 -4.260449409484863281e-01 1.638131141662597656e-01 -6.734127402305603027e-01 2.066368907690048218e-01 1.088696718215942383e-01
-3.594839870929718018e-01 -2.883767485618591309e-01 -6.057993695139884949e-02 1.208712905645370483e-01 3.140952885150909424e-01 -4.847939908504486084e-01 4.206783771514892578e-01 5.086050033569335938e-01
7.921333611011505127e-02 -2.905498743057250977e-01 2.402897328138351440e-01 -1.477258503437042236e-01 1.322248280048370361e-01 -7.894052863121032715e-01 4.090040028095245361e-01 1.477008461952209473e-01
-8.464068174362182617e-03 2.653487324714660645e-01 3.793652653694152832e-01 5.898035168647766113e-01 3.991902768611907959e-01 -3.230909109115600586e-01 2.401115149259567261e-01 3.410834968090057373e-01
-1.801046542823314667e-02 -2.269592285156250000e-01 7.677820324897766113e-01 -2.073623985052108765e-01 -4.603074789047241211e-01 1.523752957582473755e-01 1.838718801736831665e-01 2.162561565637588501e-01
3.244419097900390625e-01 3.890880942344665527e-02 3.341600298881530762e-01 2.199519425630569458e-01 -1.021405160427093506e-01 -6.259327530860900879e-01 -3.007558733224868774e-02 5.745021104812622070e-01
1.750608086585998535e-01 7.303133606910705566e-02 3.598742187023162842e-01 2.730811238288879395e-01 -1.219567507505416870e-01 -3.116521537303924561e-01 -8.880975842475891113e-02 8.000311851501464844e-01
-1.458750665187835693e-01 -5.766341686248779297e-01 2.715978398919105530e-02 2.911296486854553223e-01 6.585971266031265259e-02 -4.005323648452758789e-01 6.208468675613403320e-01 -1.024929434061050415e-01
-3.507170975208282471e-01 -3.754205703735351562e-01 6.242117285728454590e-01 -1.429798156023025513e-01 -3.977614045143127441e-01 -3.896363973617553711e-01 8.481365442276000977e-02 9.353967756032943726e-02
4.499471783638000488e-01 7.918778806924819946e-02 1.821322292089462280e-01 1.193032786250114441e-01 -1.230947226285934448e-01 -4.209157526493072510e-01 6.630796790122985840e-01 3.344762027263641357e-01
-7.816351950168609619e-02 -5.082904696464538574e-01 1.112056151032447815e-01 -1.970389112830162048e-02 -3.453043103218078613e-01 -1.692613065242767334e-01 7.066147923469543457e-01 2.749316990375518799e-01
5.577737838029861450e-02 -2.105594724416732788e-01 3.961392641067504883e-01 -1.887907385826110840e-01 -2.377399206161499023e-01 -2.632531821727752686e-01 7.921496033668518066e-01 -8.162079006433486938e-02
-1.053861621767282486e-02 -1.238364055752754211e-01 3.057355582714080811e-01 5.767261981964111328e-01 2.524576485157012939e-01 -2.151225879788398743e-02 6.903936266899108887e-01 -1.327606141567230225e-01
5.080350041389465332e-01 1.224453076720237732e-01 2.717767953872680664e-01 3.609233070164918900e-03 1.411762367933988571e-02 -4.716763496398925781e-01 3.147585690021514893e-01 5.755701661109924316e-01
-4.066719710826873779e-01 -2.553360164165496826e-01 6.510158628225326538e-02 -4.053356498479843140e-02 6.613059043884277344e-01 -7.904125750064849854e-02 5.646992921829223633e-01 3.289213404059410095e-02
-6.280767321586608887e-01 -1.956047862768173218e-01 3.627362847328186035e-01 -1.602523624897003174e-01 5.035378336906433105e-01 -2.875954806804656982e-01 1.565894633531570435e-01 2.218519598245620728e-01
3.041121549904346466e-02 -7.681730389595031738e-02 6.617191433906555176e-01 4.668870270252227783e-01 5.104119777679443359e-01 -8.142701536417007446e-02 2.167774587869644165e-01 1.522350907325744629e-01
5.520938038825988770e-01 2.406342327594757080e-01 5.408939719200134277e-01 1.302074044942855835e-01 9.758657962083816528e-02 1.515146195888519287e-01 3.456073105335235596e-01 4.193366467952728271e-01
7.795593887567520142e-02 -1.220206171274185181e-01 6.081249713897705078e-01 1.820424497127532959e-01 -8.023475110530853271e-02 4.867963790893554688e-01 5.238206386566162109e-01 2.414166331291198730e-01
-3.355735242366790771e-01 -5.893681645393371582e-01 1.828026026487350464e-01 1.466315984725952148e-01 1.232730075716972351e-01 9.067533165216445923e-02 -1.334232687950134277e-01 6.662566065788269043e-01
3.223621845245361328e-01 4.975710809230804443e-02 3.383404016494750977e-01 8.707700669765472412e-02 -1.286815553903579712e-01 -6.640896201133728027e-01 5.419141650199890137e-01 1.424967050552368164e-01
9.039193391799926758e-02 -3.686081171035766602e-01 3.472902476787567139e-01 -4.379670619964599609e-01 3.658296167850494385e-01 -4.890145361423492432e-01 3.550136089324951172e-01 2.110225707292556763e-01
3.804435431957244873e-01 1.191591396927833557e-01 5.787314772605895996e-01 -1.348227709531784058e-01 -2.069658488035202026e-01 -6.034839749336242676e-01 2.432683855295181274e-02 2.834378480911254883e-01
-3.033283352851867676e-01 -1.232285872101783752e-01 2.357733994722366333e-01 6.951319575309753418e-01 3.207238912582397461e-01 -1.554234325885772705e-01 2.357335835695266724e-01 4.140272736549377441e-01
1.738280951976776123e-01 2.919485792517662048e-02 4.608676135540008545e-01 9.909088164567947388e-02 1.206837594509124756e-02 -6.836471557617187500e-01 3.998741880059242249e-02 5.268732905387878418e-01
-1.552533805370330811e-01 -8.922117948532104492e-02 1.414130777120590210e-01 2.714897692203521729e-01 2.602465748786926270e-01 4.139525294303894043e-01 6.537016630172729492e-01 4.558737874031066895e-01
2.048871517181396484e-01 1.020764335989952087e-01 5.723242759704589844e-01 2.304995805025100708e-02 -2.586104273796081543e-01 -4.406529068946838379e-01 -1.003370210528373718e-01 5.902485847473144531e-01
-3.289409875869750977e-01 1.223387289792299271e-02 4.627701342105865479e-01 6.201943755149841309e-01 -2.941089868545532227e-01 -1.360178887844085693e-01 1.625348329544067383e-01 4.017865657806396484e-01
-3.347348272800445557e-01 -2.242140769958496094e-01 2.457832247018814087e-01 7.323824167251586914e-01 2.429484426975250244e-01 -1.169768720865249634e-01 3.213286399841308594e-01 2.548094093799591064e-01
-2.947734892368316650e-01 9.842915087938308716e-02 5.241010189056396484e-01 -3.502331376075744629e-01 -1.215115860104560852e-01 -4.480176568031311035e-01 4.934253692626953125e-01 2.170750498771667480e-01
1.290705502033233643e-01 -2.832392752170562744e-01 2.501304149627685547e-01 -2.139116823673248291e-01 1.598419100046157837e-01 -8.228347897529602051e-01 1.938080936670303345e-01 2.337190359830856323e-01
2.658643722534179688e-01 -2.350360155105590820e-01 3.610360324382781982e-01 3.341551125049591064e-01 1.872251182794570923e-01 -2.442875653505325317e-01 6.762316823005676270e-01 -2.829286456108093262e-01
1.460927724838256836e-01 -4.354195594787597656e-01 2.463763803243637085e-01 -4.445033967494964600e-01 -7.885568588972091675e-02 -3.803436756134033203e-01 5.755605697631835938e-01 2.205280065536499023e-01
2.297776341438293457e-01 2.803656831383705139e-02 5.592744350433349609e-01 3.567915260791778564e-01 6.235992312431335449e-01 -1.188322231173515320e-01 -6.838253885507583618e-02 3.140936195850372314e-01
-1.218408942222595215e-01 -1.543863415718078613e-01 5.757717490196228027e-01 6.738161295652389526e-02 -3.890626132488250732e-01 -2.112499773502349854e-01 -1.912968009710311890e-01 6.266382932662963867e-01
-1.324786841869354248e-01 -1.173495054244995117e-01 2.794683277606964111e-01 2.617831230163574219e-01 2.655197866261005402e-02 4.891131520271301270e-01 6.085170507431030273e-01 4.602345526218414307e-01
-4.086754918098449707e-01 -4.524274766445159912e-01 2.399342656135559082e-01 -1.382700949907302856e-01 4.835802316665649414e-01 -2.855559587478637695e-01 4.222967326641082764e-01 2.405825257301330566e-01
-3.916144743561744690e-02 3.907250985503196716e-02 8.441815972328186035e-01 -1.514157056808471680e-01 -3.305580615997314453e-01 9.195324033498764038e-02 -8.909475989639759064e-03 3.789021372795104980e-01
8.135900646448135376e-02 -3.375544846057891846e-01 8.902688622474670410e-01 1.055608019232749939e-01 2.297790497541427612e-01 1.154051907360553741e-02 1.295884400606155396e-01 7.740329951047897339e-02
-7.513463962823152542e-03 -2.290679961442947388e-01 4.200677275657653809e-01 1.526941359043121338e-01 -3.736107796430587769e-02 4.576507806777954102e-01 7.156337499618530273e-01 1.572489887475967407e-01
1.170543506741523743e-01 3.256833925843238831e-02 3.357308804988861084e-01 6.596023440361022949e-01 4.901925027370452881e-01 -9.416903555393218994e-02 1.447391360998153687e-01 4.090736210346221924e-01
2.183761745691299438e-01 -5.793336033821105957e-01 2.749320864677429199e-01 -3.667142391204833984e-01 -9.939575195312500000e-02 -1.615548878908157349e-01 1.562993526458740234e-01 5.883947610855102539e-01
-9.193222224712371826e-02 -4.638135731220245361e-01 3.549612164497375488e-01 -8.252427726984024048e-02 -1.254424303770065308e-01 3.754290938377380371e-01 6.674337387084960938e-01 2.036347985267639160e-01
-4.870643317699432373e-01 -2.978895902633666992e-01 4.557554125785827637e-01 -1.728451550006866455e-01 7.045605033636093140e-02 2.675332725048065186e-01 2.367596700787544250e-02 5.994522571563720703e-01
3.772082030773162842e-01 -5.424778908491134644e-02 4.775207340717315674e-01 -2.910878695547580719e-02 -3.086835741996765137e-01 -9.419458359479904175e-02 1.383603513240814209e-01 7.089400887489318848e-01
2.421719282865524292e-01 1.171877607703208923e-01 8.377563953399658203e-01 1.514559835195541382e-01 -4.851294681429862976e-02 3.054025769233703613e-01 3.074659705162048340e-01 1.126306205987930298e-01
9.871941804885864258e-02 -3.541899323463439941e-01 3.849123120307922363e-01 -4.536597430706024170e-01 -1.624670177698135376e-01 -3.578605353832244873e-01 5.882008671760559082e-01 1.019770056009292603e-01
-5.814225673675537109e-01 -4.924072027206420898e-01 3.305472135543823242e-01 -1.419042944908142090e-01 8.137881010770797729e-02 -4.316757321357727051e-01 2.530349493026733398e-01 1.819104999303817749e-01
2.379625290632247925e-01 -2.706017792224884033e-01 2.963102161884307861e-01 -1.125541478395462036e-01 -3.346523940563201904e-01 -2.078424841165542603e-01 7.455295324325561523e-01 2.422299236059188843e-01
3.267981708049774170e-01 2.766598463058471680e-01 5.657680630683898926e-01 1.482577715069055557e-02 -3.524904847145080566e-01 -1.427534967660903931e-01 4.432989656925201416e-01 3.939630389213562012e-01
1.817479263991117477e-03 -1.777945458889007568e-01 2.874156832695007324e-01 9.877254068851470947e-02 4.017551243305206299e-02 4.841268658638000488e-01 7.204450368881225586e-01 3.478334844112396240e-01
9.227937459945678711e-02 3.165811672806739807e-02 3.185363709926605225e-01 6.897608637809753418e-01 4.510430395603179932e-01 -1.745523512363433838e-01 1.406276077032089233e-01 3.994529247283935547e-01
5.400350093841552734e-01 1.213228628039360046e-01 3.763156235218048096e-01 -3.487657383084297180e-02 5.401918888092041016e-01 1.438472718000411987e-01 2.486992031335830688e-01 4.200746119022369385e-01
2.342442423105239868e-02 -2.490720003843307495e-01 2.940764725208282471e-01 -8.417822420597076416e-02 3.342702984809875488e-02 4.446124434471130371e-01 7.152524590492248535e-01 3.653269708156585693e-01
1.686657816171646118e-01 -7.711741328239440918e-01 3.751339614391326904e-01 -1.435493230819702148e-01 -2.806846424937248230e-02 -2.873665690422058105e-01 -1.307732313871383667e-01 3.391776084899902344e-01
-3.967692255973815918e-01 -1.196917220950126648e-01 4.936392009258270264e-01 -5.054218322038650513e-02 -4.348929822444915771e-01 -4.956251382827758789e-01 3.643191754817962646e-01 1.204545423388481140e-01
4.499057531356811523e-01 -1.489090919494628906e-01 4.444631338119506836e-01 2.104152366518974304e-02 -1.974107623100280762e-01 -5.749859809875488281e-01 4.509716928005218506e-01 6.682451814413070679e-02
5.226035714149475098e-01 -1.757872998714447021e-01 2.839716970920562744e-01 -5.854090675711631775e-02 -2.059580236673355103e-01 -2.554479241371154785e-01 2.191364169120788574e-01 6.754438281059265137e-01
-3.218983113765716553e-01 9.708366543054580688e-02 2.070975154638290405e-01 -2.176750749349594116e-01 -3.185755014419555664e-02 -3.097622096538543701e-01 6.528691053390502930e-01 5.229520797729492188e-01
-3.314444422721862793e-01 -5.261204242706298828e-01 2.547501325607299805e-01 1.717775166034698486e-01 -3.701328067108988762e-03 1.913206428289413452e-01 -9.775353968143463135e-02 6.875782012939453125e-01
7.385206967592239380e-02 -3.664835095405578613e-01 1.020704507827758789e-01 -1.934700608253479004e-01 -1.952075213193893433e-01 -5.582220554351806641e-01 4.635312557220458984e-01 4.978026151657104492e-01
3.121783137321472168e-01 -4.107701182365417480e-01 2.628516256809234619e-01 2.498211413621902466e-01 7.472966611385345459e-02 2.813858352601528168e-02 -2.177902124822139740e-02 7.716608643531799316e-01
-3.291378542780876160e-02 7.203590869903564453e-02 5.926172137260437012e-01 -5.496436953544616699e-01 -8.169261366128921509e-02 -4.514530599117279053e-01 2.546473741531372070e-01 2.551374733448028564e-01
1.221527159214019775e-01 -6.041371822357177734e-01 4.332753717899322510e-01 -4.014601409435272217e-01 3.177310153841972351e-02 -2.505799829959869385e-01 -2.966125681996345520e-02 4.544442594051361084e-01
-1.363644283264875412e-02 -2.258319556713104248e-01 1.316712945699691772e-01 -9.486517310142517090e-02 -2.544596558436751366e-03 3.320375382900238037e-01 6.248390078544616699e-01 6.494597792625427246e-01
-6.832849979400634766e-02 4.359455779194831848e-02 3.136842250823974609e-01 -4.521646797657012939e-01 2.271592170000076294e-01 -3.986123204231262207e-01 6.765409111976623535e-01 1.495976448059082031e-01
2.114751935005187988e-01 -4.917912781238555908e-01 1.054062247276306152e-01 4.308872520923614502e-01 2.346721477806568146e-02 1.657476872205734253e-01 3.773980736732482910e-01 5.883815288543701172e-01
2.596959471702575684e-01 -3.910844922065734863e-01 2.296675443649291992e-01 -2.222106307744979858e-01 2.720184065401554108e-02 -1.179948076605796814e-01 1.164884567260742188e-01 8.057630658149719238e-01
2.780524082481861115e-02 -3.312574625015258789e-01 1.062902584671974182e-01 -3.075768053531646729e-01 -9.371619671583175659e-02 -4.382693171501159668e-01 4.636660516262054443e-01 6.064200401306152344e-01
3.229595720767974854e-01 -2.432387173175811768e-01 4.982255697250366211e-01 2.260673195123672485e-01 -4.303887188434600830e-01 -2.074988931417465210e-01 2.700920403003692627e-01 4.857541620731353760e-01
-3.510846197605133057e-01 -5.582953691482543945e-01 4.094882607460021973e-01 6.521289050579071045e-02 5.253918096423149109e-02 2.521950006484985352e-01 4.253602921962738037e-01 3.818616569042205811e-01
-2.603952884674072266e-01 -1.243532523512840271e-01 4.786987900733947754e-01 7.215728759765625000e-01 -1.721655130386352539e-01 -4.220501706004142761e-02 1.531094461679458618e-01 3.347325026988983154e-01
1.276381462812423706e-01 -1.605667620897293091e-01 2.050088644027709961e-01 -1.361613273620605469e-01 2.160340547561645508e-02 -7.253031730651855469e-01 2.793033123016357422e-01 5.411252975463867188e-01
6.135928630828857422e-01 -1.679605841636657715e-01 5.639867782592773438e-01 2.514900565147399902e-01 3.524397909641265869e-01 -1.505793482065200806e-01 -4.089517518877983093e-02 2.557425796985626221e-01
-3.648355305194854736e-01 -3.729783594608306885e-01 4.926133751869201660e-01 -2.636243700981140137e-01 -1.680662482976913452e-01 -4.890673458576202393e-01 3.708593547344207764e-01 1.031832098960876465e-01
-4.394913464784622192e-02 1.585872322320938110e-01 3.781069517135620117e-01 -2.414979189634323120e-01 -1.391014158725738525e-01 -3.445609509944915771e-01 7.871430516242980957e-01 1.181819513440132141e-01
9.647974371910095215e-02 -1.476351022720336914e-01 2.740853428840637207e-01 1.069947779178619385e-01 8.742943406105041504e-02 -4.543531239032745361e-01 -1.547073572874069214e-01 8.026891946792602539e-01
-3.032092452049255371e-01 -7.103975117206573486e-02 3.903752863407135010e-01 -3.834163248538970947e-01 1.274552941322326660e-01 -3.335068821907043457e-01 6.877155303955078125e-01 5.650064349174499512e-02
1.657415032386779785e-01 -3.093464672565460205e-01 1.827831417322158813e-01 -6.103685125708580017e-02 3.416264653205871582e-01 -6.716449856758117676e-01 1.056291908025741577e-01 5.106135606765747070e-01
-3.013388812541961670e-01 -3.170674741268157959e-01 3.820792436599731445e-01 1.476182341575622559e-01 -8.819440752267837524e-02 4.442844688892364502e-01 1.860658973455429077e-01 6.333246827125549316e-01
-2.493702024221420288e-01 -2.222940474748611450e-01 4.104335904121398926e-01 2.395542562007904053e-01 5.647258367389440536e-03 2.962968051433563232e-01 -1.793762445449829102e-01 7.365855574607849121e-01
-3.150513768196105957e-01 -1.439474523067474365e-01 -4.613569006323814392e-02 9.680971503257751465e-02 3.297054469585418701e-01 -1.631927676498889923e-02 7.968099117279052734e-01 3.530483543872833252e-01
-4.431409239768981934e-01 7.899527996778488159e-02 6.983538269996643066e-01 4.551865160465240479e-01 1.810464411973953247e-01 1.024925634264945984e-01 2.256310731172561646e-01 9.111046791076660156e-02
2.820247709751129150e-01 -6.313101649284362793e-01 9.556181728839874268e-02 4.318443834781646729e-01 1.724907308816909790e-01 1.072053909301757812e-01 5.021005272865295410e-01 1.814849078655242920e-01
2.957331240177154541e-01 3.122681975364685059e-01 6.660325527191162109e-01 1.238147243857383728e-01 -4.032709896564483643e-01 -1.432741135358810425e-01 2.931227087974548340e-01 2.950002551078796387e-01
3.460685256868600845e-03 -2.052328884601593018e-01 -4.081861302256584167e-02 -1.780982501804828644e-02 -2.933370508253574371e-02 -4.036563038825988770e-01 6.375464797019958496e-01 6.209828853607177734e-01
1.016897112131118774e-01 -6.945515424013137817e-02 3.011032342910766602e-01 1.040907874703407288e-01 -6.632098555564880371e-02 -6.886008977890014648e-01 4.835288971662521362e-02 6.343731880187988281e-01
-2.216902226209640503e-01 -5.756243467330932617e-01 5.058451890945434570e-01 -3.047021329402923584e-01 3.742020577192306519e-02 -2.414657920598983765e-01 4.589445888996124268e-01 -2.123886346817016602e-02
-2.050051093101501465e-01 -4.482770264148712158e-01 2.756107449531555176e-01 -1.935002058744430542e-01 2.441715896129608154e-01 4.411922097206115723e-01 4.516213238239288330e-01 4.305634796619415283e-01
-1.431171894073486328e-01 -6.575682163238525391e-01 2.190306931734085083e-01 -4.421296715736389160e-01 2.699037194252014160e-01 -1.902708560228347778e-01 3.331024050712585449e-01 2.892410457134246826e-01
2.318090498447418213e-01 4.925449565052986145e-02 6.600470542907714844e-01 -1.276423484086990356e-01 -3.927122056484222412e-01 -3.421464189887046814e-02 7.169985026121139526e-02 5.756295919418334961e-01
4.110703766345977783e-01 -1.840682476758956909e-01 2.317179888486862183e-01 3.205576241016387939e-01 -1.295542269945144653e-01 -2.419399619102478027e-01 1.220296174287796021e-01 7.419428825378417969e-01
-2.534221410751342773e-01 -5.376437306404113770e-01 3.498256802558898926e-01 -6.851134449243545532e-02 2.608603537082672119e-01 5.225772261619567871e-01 3.384761512279510498e-01 2.528704404830932617e-01
-2.130919396877288818e-01 1.192055270075798035e-02 5.328081250190734863e-01 6.412859559059143066e-01 3.146768212318420410e-01 -2.486922591924667358e-01 5.314505472779273987e-02 3.092308342456817627e-01
1.770131736993789673e-01 -2.211471274495124817e-02 4.649971723556518555e-01 2.817404270172119141e-01 -1.958791166543960571e-01 8.930008113384246826e-02 7.909051775932312012e-01 -2.651873975992202759e-02
5.401881933212280273e-01 -1.570756584405899048e-01 4.549903571605682373e-01 -1.431071460247039795e-01 -1.456970274448394775e-01 -1.436221450567245483e-01 6.402710080146789551e-01 6.500875949859619141e-02
-1.475819014012813568e-02 -4.523316323757171631e-01 5.059537887573242188e-01 2.754478454589843750e-01 -1.795024424791336060e-01 2.756896615028381348e-01 -1.872871816158294678e-02 5.956013202667236328e-01
4.576288163661956787e-02 -2.446467131376266479e-01 6.804621219635009766e-01 -3.316274881362915039e-01 -1.469864547252655029e-01 -3.709384500980377197e-01 1.406356841325759888e-01 4.313576221466064453e-01
2.097611725330352783e-01 3.935812041163444519e-03 3.933758735656738281e-01 -1.938589513301849365e-01 -3.115271925926208496e-01 -3.725589811801910400e-02 3.944677114486694336e-01 7.138746380805969238e-01
-1.453942954540252686e-01 -4.275139868259429932e-01 5.108140110969543457e-01 -1.774450242519378662e-01 3.268952667713165283e-01 -4.439663589000701904e-01 -9.552761167287826538e-02 4.365579783916473389e-01
3.285595774650573730e-01 -7.120871543884277344e-01 2.681339979171752930e-01 -1.687708348035812378e-01 1.314392834901809692e-01 -3.558619320392608643e-01 2.553800642490386963e-01 2.747144401073455811e-01
-5.161385536193847656e-01 2.698309421539306641e-01 4.635589122772216797e-01 -9.213536977767944336e-02 2.867381870746612549e-01 -3.897268474102020264e-01 1.468807458877563477e-01 4.263059794902801514e-01
4.142042994499206543e-01 -3.717167675495147705e-01 2.284893542528152466e-01 -2.033784091472625732e-01 2.079603970050811768e-01 -6.345992088317871094e-01 8.180518448352813721e-02 3.795202076435089111e-01
1.951021850109100342e-01 -1.339881718158721924e-01 4.513504803180694580e-01 -1.855343729257583618e-01 -2.425356954336166382e-01 -1.461677849292755127e-01 7.896851301193237305e-01 -4.528617486357688904e-02
2.638508081436157227e-01 -4.108933806419372559e-01 3.679612278938293457e-01 2.750742435455322266e-01 3.829750716686248779e-01 -8.702956140041351318e-02 5.793232321739196777e-01 -2.462287098169326782e-01
2.409273236989974976e-01 3.987683728337287903e-02 6.251220703125000000e-01 1.912017911672592163e-01 4.471606910228729248e-01 4.844461008906364441e-02 -1.684866696596145630e-01 5.313576459884643555e-01
-2.313949912786483765e-01 -8.534912765026092529e-02 1.831862702965736389e-02 -9.082431346178054810e-02 1.666576415300369263e-01 -1.443680226802825928e-01 7.116057276725769043e-01 6.128520965576171875e-01
-1.939618140459060669e-01 -5.896628499031066895e-01 4.857844114303588867e-01 -2.682728171348571777e-01 6.560172885656356812e-02 -4.687730669975280762e-01 6.157569587230682373e-02 2.808494269847869873e-01
2.947949171066284180e-01 1.131531000137329102e-01 2.888188362121582031e-01 -9.665554761886596680e-02 -1.613590419292449951e-01 6.316901743412017822e-02 3.562047481536865234e-01 8.066131472587585449e-01
1.017202511429786682e-01 -3.539949953556060791e-01 4.027363061904907227e-01 4.166955053806304932e-01 -1.279375404119491577e-01 -4.679783284664154053e-01 2.975599467754364014e-01 4.523220658302307129e-01
3.740133047103881836e-01 -1.579308658838272095e-01 3.095974326133728027e-01 3.761338591575622559e-01 -3.364238739013671875e-01 -1.927833557128906250e-01 2.330592274665832520e-01 6.270419955253601074e-01
2.087744176387786865e-01 3.178330138325691223e-02 6.171249151229858398e-01 -1.236039325594902039e-01 -3.606314659118652344e-01 -1.509836614131927490e-01 -3.848757594823837280e-03 6.375076174736022949e-01
4.029852151870727539e-01 -6.065498590469360352e-01 2.559189498424530029e-01 4.513471722602844238e-01 3.273538351058959961e-01 -1.250709146261215210e-01 2.744665741920471191e-01 4.854054003953933716e-02
3.421855568885803223e-01 -1.162498956546187401e-03 4.821507930755615234e-01 -8.199553936719894409e-03 -3.472540378570556641e-01 -3.192521631717681885e-02 2.181300371885299683e-01 6.936756372451782227e-01
3.889014571905136108e-02 -3.128548562526702881e-01 1.335496902465820312e-01 -5.497811362147331238e-02 1.763597317039966583e-02 -7.592961788177490234e-01 4.809112548828125000e-01 2.676448822021484375e-01
-4.199709892272949219e-01 -9.181595593690872192e-02 4.149796664714813232e-01 -1.575503796339035034e-01 7.498901337385177612e-02 -2.860330045223236084e-01 -1.479402929544448853e-01 7.133297324180603027e-01
3.843045830726623535e-01 -3.245015069842338562e-02 3.575074374675750732e-01 2.251447737216949463e-01 1.526100933551788330e-01 2.012613601982593536e-02 1.234920769929885864e-01 7.961219549179077148e-01
2.557003200054168701e-01 -7.644394636154174805e-01 2.603396177291870117e-01 4.555015861988067627e-01 5.770381540060043335e-02 7.532768696546554565e-02 2.314947694540023804e-01 1.113447621464729309e-01
3.515360653400421143e-01 -1.956541985273361206e-01 3.242528438568115234e-01 4.141640663146972656e-01 -2.455568760633468628e-01 -7.660440355539321899e-02 1.342419683933258057e-01 6.908563971519470215e-01
-2.132294178009033203e-01 -2.112769782543182373e-01 1.784840375185012817e-01 -1.796703934669494629e-01 -2.160994112491607666e-01 -2.748467028141021729e-01 7.640451192855834961e-01 3.738351464271545410e-01
1.862723529338836670e-01 -1.275680065155029297e-01 1.824245154857635498e-01 9.825535118579864502e-02 -2.281521819531917572e-02 -6.687175035476684570e-01 1.054705232381820679e-01 6.687814593315124512e-01
-1.431384831666946411e-01 -5.686141178011894226e-02 5.214056968688964844e-01 9.609525091946125031e-03 -7.087427377700805664e-02 5.682810544967651367e-01 4.504456818103790283e-01 4.164779782295227051e-01
2.481300383806228638e-01 -4.953129291534423828e-01 4.851731061935424805e-01 -4.665257930755615234e-01 -8.563206344842910767e-02 -1.782085150480270386e-01 2.683334238827228546e-02 4.474887847900390625e-01
-5.361695289611816406e-01 -4.363109767436981201e-01 3.755049407482147217e-01 -2.871100604534149170e-01 1.454481035470962524e-01 -1.852362006902694702e-01 4.192051589488983154e-01 2.598428726196289062e-01
3.326209783554077148e-01 -5.103899240493774414e-01 3.988912105560302734e-01 -1.532167196273803711e-01 6.199447438120841980e-02 -5.973085761070251465e-01 -1.065774075686931610e-02 2.924745082855224609e-01
4.734629988670349121e-01 -2.578291893005371094e-01 6.413043141365051270e-01 -2.884976798668503761e-03 -3.313334882259368896e-01 -4.736786708235740662e-02 4.291985630989074707e-01 4.289889335632324219e-02
1.356260627508163452e-01 3.402895033359527588e-01 5.104544162750244141e-01 -1.430832296609878540e-01 2.418407648801803589e-01 -3.076205253601074219e-01 6.048930287361145020e-01 2.564357221126556396e-01
3.702555298805236816e-01 -2.532082498073577881e-01 5.234241485595703125e-01 3.881354331970214844e-01 5.098741054534912109e-01 2.865108894184231758e-03 4.308262467384338379e-02 3.351697325706481934e-01
-2.407949417829513550e-01 2.173791825771331787e-01 3.136381208896636963e-01 -3.130649030208587646e-02 -1.713872104883193970e-01 -5.290284156799316406e-01 6.633483767509460449e-01 2.148011475801467896e-01
1.884360909461975098e-01 -1.286653131246566772e-01 2.308460325002670288e-01 4.419576823711395264e-01 -1.277549713850021362e-01 -6.123631447553634644e-02 2.283452004194259644e-01 7.919012308120727539e-01
3.411538004875183105e-01 1.795775592327117920e-01 5.373815894126892090e-01 1.445625275373458862e-01 -2.986105978488922119e-01 1.368393301963806152e-01 3.194031715393066406e-01 5.760009884834289551e-01
-6.515920162200927734e-02 -3.055347800254821777e-01 1.984665393829345703e-01 9.643497318029403687e-02 1.753975957399234176e-04 3.821053206920623779e-01 7.775600552558898926e-01 3.211075365543365479e-01
3.944681584835052490e-01 -6.058089733123779297e-01 2.312520742416381836e-01 -9.678180329501628876e-03 -7.930256426334381104e-02 -3.951217532157897949e-01 1.576841175556182861e-01 4.863586127758026123e-01
-3.654962182044982910e-01 -2.221960127353668213e-01 2.436772286891937256e-01 -3.004244863986968994e-01 5.188633203506469727e-01 -1.584260910749435425e-01 3.626568317413330078e-01 4.914977550506591797e-01
-1.028459966182708740e-01 -3.980931639671325684e-01 4.487224221229553223e-01 -3.123633377254009247e-02 -1.370964497327804565e-01 -2.366054952144622803e-01 -1.559550166130065918e-01 7.276795506477355957e-01
9.094034135341644287e-02 -3.602261841297149658e-01 4.001552462577819824e-01 -3.971908688545227051e-01 4.984519630670547485e-02 -6.798446774482727051e-01 1.852409541606903076e-01 2.123547345399856567e-01
6.144815683364868164e-01 2.380372025072574615e-03 5.071322321891784668e-01 1.828458458185195923e-01 3.989366292953491211e-01 8.678012341260910034e-02 2.572905123233795166e-01 3.145018219947814941e-01
3.070340454578399658e-01 -8.416366577148437500e-02 1.415795832872390747e-01 3.375430032610893250e-02 -9.280265122652053833e-02 -6.971510052680969238e-01 3.796680271625518799e-01 4.885516464710235596e-01
-1.935985088348388672e-01 -2.375434935092926025e-01 3.002932667732238770e-01 1.513449251651763916e-01 1.391166746616363525e-01 5.402042865753173828e-01 5.890369415283203125e-01 3.672502636909484863e-01
3.962280452251434326e-01 -4.649056196212768555e-01 2.918245494365692139e-01 -1.428678929805755615e-01 2.681754827499389648e-01 -5.971982479095458984e-01 1.541924178600311279e-01 2.625914812088012695e-01
2.428447902202606201e-01 -2.605874836444854736e-01 4.977377951145172119e-01 -2.655869722366333008e-01 -3.117565214633941650e-01 -1.543094068765640259e-01 6.406472921371459961e-01 1.529993861913681030e-01
1.736159026622772217e-01 -1.643885523080825806e-01 4.624626934528350830e-01 7.257015258073806763e-02 -2.604032158851623535e-01 -3.862645626068115234e-01 9.103953093290328979e-02 7.059729099273681641e-01
2.135499268770217896e-01 -6.858626008033752441e-01 7.913813740015029907e-02 4.652290940284729004e-01 3.173594772815704346e-01 6.749345362186431885e-02 3.640097677707672119e-01 1.533379703760147095e-01
1.691090613603591919e-01 -8.504519611597061157e-02 7.954999208450317383e-01 -2.352381870150566101e-02 9.746673703193664551e-02 4.320692420005798340e-01 1.858779042959213257e-02 3.664246201515197754e-01
1.702701747417449951e-01 -1.880210191011428833e-01 7.117442488670349121e-01 -1.469274610280990601e-01 -4.348332583904266357e-01 -1.067280396819114685e-01 7.853586226701736450e-02 4.481630325317382812e-01
-1.117750853300094604e-01 -7.255209684371948242e-01 2.415094226598739624e-01 -2.064544111490249634e-01 3.466846048831939697e-01 -4.622710049152374268e-01 4.081609845161437988e-02 1.569224894046783447e-01
-3.650877252221107483e-02 -6.024885773658752441e-01 4.287788271903991699e-01 1.426085736602544785e-02 -1.750847995281219482e-01 -3.095622360706329346e-02 -1.647352278232574463e-01 6.267928481101989746e-01
-4.036939442157745361e-01 1.895349919795989990e-01 6.356023550033569336e-01 6.739062070846557617e-02 -1.906468123197555542e-01 1.194260865449905396e-01 5.787280201911926270e-01 8.391182869672775269e-02
1.239982396364212036e-01 4.981780797243118286e-02 4.481449127197265625e-01 -1.150615811347961426e-01 -7.024363428354263306e-02 -2.931426279246807098e-02 8.694470524787902832e-01 7.961170375347137451e-02
1.669274866580963135e-01 -3.491306900978088379e-01 6.506797671318054199e-01 3.819701373577117920e-01 4.354890882968902588e-01 -7.660923525691032410e-03 -1.799099594354629517e-01 2.426534444093704224e-01
4.536759555339813232e-01 -5.140940546989440918e-01 3.181609511375427246e-01 4.560821354389190674e-01 1.208850666880607605e-01 -8.264999836683273315e-02 -7.868374139070510864e-02 4.393321871757507324e-01
4.469824135303497314e-01 -3.680389374494552612e-02 6.574684977531433105e-01 7.184921298176050186e-03 -1.644918620586395264e-01 2.509390413761138916e-01 1.688137501478195190e-01 4.980057179927825928e-01
7.043653726577758789e-02 -1.063669938594102859e-02 6.123607158660888672e-01 5.564434528350830078e-01 4.761144518852233887e-01 9.556972235441207886e-02 7.728412002325057983e-02 2.617618143558502197e-01
-1.318591535091400146e-01 -3.696420788764953613e-01 4.225439131259918213e-01 4.483354687690734863e-01 1.625019311904907227e-01 4.027546644210815430e-01 4.812752902507781982e-01 2.149088978767395020e-01
5.717030167579650879e-01 1.372526399791240692e-03 5.536603331565856934e-01 7.783038169145584106e-02 1.499961167573928833e-01 1.495447754859924316e-01 2.277306765317916870e-01 5.136463642120361328e-01
