# Supplementary material for: Where is your field going? A machine learning approach to study the relative motion of the domains of physics
Source: PLoS One. 2020 Jun 18;15(6):e0233997. doi: 10.1371/journal.pone.0233997 (PMC7302634; doi:10.1371/journal.pone.0233997)
Supplement: S27 Data — (ZIP) [file pone.0233997.s027.zip › 26/Pacs4Run_26_VS_500_embeddings1996-2000ED8.txt]

3.726983070373535156e-01 3.983593881130218506e-01 -5.268737077713012695e-01 5.055130273103713989e-02 -1.726707071065902710e-01 -8.415253460407257080e-02 -6.193794608116149902e-01 4.155508801341056824e-02
8.891649842262268066e-01 3.320606052875518799e-01 -7.757346332073211670e-02 -1.381625682115554810e-01 3.669201210141181946e-02 1.188189610838890076e-01 -2.419696450233459473e-01 -1.161291147582232952e-03
6.017024517059326172e-01 -4.042817279696464539e-02 2.518382668495178223e-02 -3.034034073352813721e-01 6.709862500429153442e-02 -3.301343917846679688e-01 -6.556187272071838379e-01 -1.746273227035999298e-02
4.830807447433471680e-01 -7.535216212272644043e-02 -4.496781229972839355e-01 -1.302649825811386108e-01 4.059571623802185059e-01 -4.404417872428894043e-01 -4.261557161808013916e-01 3.710252419114112854e-02
2.759121060371398926e-01 2.225750237703323364e-01 -2.729089558124542236e-01 4.568533599376678467e-01 1.831930875778198242e-01 7.795201241970062256e-02 -4.300678074359893799e-01 6.054288148880004883e-01
5.097543001174926758e-01 7.740185409784317017e-02 1.521130651235580444e-01 2.314817458391189575e-01 -3.776524662971496582e-01 1.453465223312377930e-01 -4.370743036270141602e-01 5.501421093940734863e-01
3.367862403392791748e-01 2.748019695281982422e-01 -1.320508122444152832e-01 -2.471834570169448853e-01 1.207119822502136230e-01 -4.436312913894653320e-01 -5.564626455307006836e-01 4.598817229270935059e-01
6.233986616134643555e-01 3.066006898880004883e-01 -4.700161814689636230e-01 2.802954614162445068e-01 2.115806192159652710e-01 3.851947486400604248e-01 -1.378584746271371841e-02 1.567097902297973633e-01
2.413186877965927124e-01 4.332652688026428223e-01 -2.559547126293182373e-01 2.730815671384334564e-02 1.636537462472915649e-01 -2.220950573682785034e-01 -4.382258057594299316e-01 6.477945446968078613e-01
4.019768834114074707e-01 -4.811551570892333984e-01 -2.824708521366119385e-01 -2.044401131570339203e-02 -8.687730878591537476e-02 -3.534846603870391846e-01 -6.007602214813232422e-01 -1.824411302804946899e-01
5.430619120597839355e-01 -1.465728133916854858e-01 -2.643199861049652100e-01 2.730117738246917725e-01 3.399774730205535889e-01 2.479616403579711914e-01 -3.049794733524322510e-01 5.187656283378601074e-01
8.311762213706970215e-01 5.403064191341400146e-02 -2.470040172338485718e-01 -9.173285961151123047e-02 -5.862232670187950134e-02 -1.721671670675277710e-01 -1.761758774518966675e-01 4.155536890029907227e-01
4.984732270240783691e-01 -2.648798823356628418e-01 -4.325574934482574463e-01 1.965889036655426025e-01 -3.900294303894042969e-01 2.634430527687072754e-01 -5.938296765089035034e-02 4.801648855209350586e-01
1.471545696258544922e-01 1.879343241453170776e-01 -2.769866883754730225e-01 3.101015090942382812e-01 2.137041985988616943e-01 -1.413970161229372025e-02 -4.896596074104309082e-01 6.960644721984863281e-01
1.823310405015945435e-01 2.675768435001373291e-01 -1.789134740829467773e-01 7.775571942329406738e-01 -6.814287509769201279e-03 2.182071059942245483e-01 -4.470952153205871582e-01 1.048707589507102966e-01
6.161836385726928711e-01 1.644332706928253174e-01 -3.775052130222320557e-01 4.909745454788208008e-01 2.318309992551803589e-01 2.365462929010391235e-01 -1.521485149860382080e-01 2.772444188594818115e-01
4.073990508913993835e-02 -2.818267047405242920e-01 -4.976467192173004150e-01 -1.151468679308891296e-01 8.354305475950241089e-02 4.805411994457244873e-01 -5.068785548210144043e-01 4.039525687694549561e-01
1.903457939624786377e-01 -3.185645118355751038e-02 -7.084608078002929688e-01 -7.487017661333084106e-02 3.923586606979370117e-01 3.867217302322387695e-01 -3.653983175754547119e-01 1.349685043096542358e-01
4.478424489498138428e-01 1.469067782163619995e-01 -6.437945961952209473e-01 2.691413164138793945e-01 -3.856076598167419434e-01 2.676531076431274414e-01 1.430846303701400757e-01 2.239248007535934448e-01
4.909644424915313721e-01 1.424761414527893066e-01 -6.876048445701599121e-02 1.777926087379455566e-01 1.813332736492156982e-01 -4.972994625568389893e-01 -6.270327568054199219e-01 -1.701696664094924927e-01
1.445888578891754150e-01 -8.551373332738876343e-02 -7.211286425590515137e-01 -8.285181224346160889e-02 4.724364876747131348e-01 9.033548831939697266e-02 -4.175462126731872559e-01 1.979621648788452148e-01
7.717015147209167480e-01 8.674649894237518311e-02 -7.687049359083175659e-02 2.004738450050354004e-01 -3.686744570732116699e-01 -2.827549576759338379e-01 -3.497843444347381592e-01 -1.123945787549018860e-01
8.047655820846557617e-01 1.236220598220825195e-01 -4.705584347248077393e-01 1.059961467981338501e-01 9.283261001110076904e-02 -1.085038706660270691e-01 -6.033917888998985291e-02 2.835099101066589355e-01
2.533665895462036133e-01 -9.981560520827770233e-03 -3.398112356662750244e-01 -4.201819002628326416e-01 -6.108251214027404785e-01 2.864020466804504395e-01 -4.336169362068176270e-01 -2.289243787527084351e-02
8.147048354148864746e-01 -1.779065728187561035e-01 -5.003695487976074219e-01 9.549968689680099487e-02 1.492847353219985962e-01 5.786607041954994202e-02 -8.214244246482849121e-02 1.128447651863098145e-01
5.215227603912353516e-01 9.103113412857055664e-02 -4.703170657157897949e-01 5.184467434883117676e-01 3.028489351272583008e-01 6.753084063529968262e-02 -1.895435899496078491e-01 3.123103082180023193e-01
8.296190500259399414e-01 6.693211197853088379e-02 -2.355900853872299194e-01 3.418497145175933838e-01 -6.237642094492912292e-02 3.116043210029602051e-01 -1.438979953527450562e-01 -1.148639023303985596e-01
1.392623186111450195e-01 1.522490382194519043e-01 -6.457579135894775391e-01 -8.702122420072555542e-02 5.515462160110473633e-01 1.270499974489212036e-01 -4.105126857757568359e-01 2.097255140542984009e-01
8.442023992538452148e-01 4.038754478096961975e-02 -2.123909592628479004e-01 3.643876016139984131e-01 1.844845339655876160e-02 -1.348263919353485107e-01 -2.780105769634246826e-01 -1.095195412635803223e-01
8.290710449218750000e-01 -3.771975636482238770e-02 -1.351381987333297729e-01 3.376793265342712402e-01 -9.517116472125053406e-03 2.855792343616485596e-01 -3.109683990478515625e-01 -2.411689050495624542e-02
-1.240286976099014282e-01 2.935898005962371826e-01 -7.160927653312683105e-01 2.406575977802276611e-01 2.648158073425292969e-01 6.732495967298746109e-03 -4.815392196178436279e-01 -1.602004915475845337e-01
3.110720813274383545e-01 -3.295856714248657227e-01 -6.531347632408142090e-01 -3.034465610980987549e-01 -4.438250064849853516e-01 5.686098337173461914e-02 -2.751576006412506104e-01 4.152230452746152878e-03
-1.613922417163848877e-01 1.611377298831939697e-02 -7.435002326965332031e-01 3.997823223471641541e-02 -4.873729124665260315e-02 4.266911447048187256e-01 -4.822643399238586426e-01 4.777358472347259521e-02
4.903812110424041748e-01 -4.632656276226043701e-01 -2.642880082130432129e-01 -7.474642992019653320e-02 1.591563522815704346e-01 -2.136279344558715820e-01 -4.135863482952117920e-01 4.769222736358642578e-01
5.759498476982116699e-01 1.476487070322036743e-01 -3.579984605312347412e-01 6.166030764579772949e-01 -2.601909637451171875e-01 -1.142768114805221558e-01 -2.022131830453872681e-01 -1.283386945724487305e-01
3.243076205253601074e-01 -1.724353283643722534e-01 -6.042050719261169434e-01 3.667508363723754883e-01 -3.895932137966156006e-01 -1.957930326461791992e-01 -7.531926035881042480e-02 4.119827449321746826e-01
7.770380973815917969e-01 2.975881993770599365e-01 -1.807013601064682007e-01 2.290484309196472168e-01 1.975916698575019836e-02 1.781144440174102783e-01 -1.777998059988021851e-01 3.985084295272827148e-01
2.743751108646392822e-01 -1.116541959345340729e-02 -5.787463784217834473e-01 -3.251834809780120850e-01 2.578674852848052979e-01 4.746309518814086914e-01 -3.949972987174987793e-01 1.900233626365661621e-01
7.613575458526611328e-01 -1.827573478221893311e-01 -5.145488977432250977e-01 2.536430954933166504e-01 1.267374306917190552e-01 1.527883261442184448e-01 -9.984787553548812866e-02 9.199322760105133057e-02
6.991599798202514648e-01 3.670528531074523926e-03 -2.007887810468673706e-01 5.708108544349670410e-01 -1.891608685255050659e-01 -9.467877447605133057e-02 -2.791802883148193359e-01 -1.494426727294921875e-01
6.966169476509094238e-01 3.565653860569000244e-01 1.446207314729690552e-01 5.514643713831901550e-02 -2.811828255653381348e-01 2.517173886299133301e-01 -3.539431095123291016e-01 3.097231984138488770e-01
5.156178474426269531e-01 -2.292500436305999756e-01 -7.064854502677917480e-01 1.941705495119094849e-01 -1.054691970348358154e-01 -9.571747481822967529e-02 -1.167833455838263035e-03 3.528057038784027100e-01
5.730361938476562500e-01 1.325909942388534546e-01 -1.176976561546325684e-01 4.739408791065216064e-01 -5.498660206794738770e-01 2.467558532953262329e-01 -2.278113514184951782e-01 -2.091665565967559814e-02
8.542634248733520508e-01 9.199970960617065430e-02 -4.398651421070098877e-01 1.765185445547103882e-01 2.213649637997150421e-02 1.844669729471206665e-01 -2.425784803926944733e-02 4.498124122619628906e-02
5.105059742927551270e-01 4.877383410930633545e-01 1.037869825959205627e-01 1.224028319120407104e-01 -3.263646364212036133e-01 3.956564962863922119e-01 -3.172935545444488525e-01 3.346752226352691650e-01
7.925122976303100586e-01 1.920992434024810791e-01 -3.102521300315856934e-01 2.694644033908843994e-01 -3.602514863014221191e-01 4.835047945380210876e-02 -7.929438352584838867e-02 -1.665782481431961060e-01
2.124437391757965088e-01 2.051206082105636597e-01 -5.806362628936767578e-01 -5.071929097175598145e-01 -3.039163351058959961e-01 1.833484172821044922e-01 -2.570483088493347168e-01 3.554637432098388672e-01
8.382381796836853027e-01 -1.745859831571578979e-01 -9.247968345880508423e-02 1.619242876768112183e-01 -1.694319546222686768e-01 2.961591482162475586e-01 -2.340723574161529541e-01 2.467731237411499023e-01
2.175289094448089600e-01 -4.795827269554138184e-01 -1.619183868169784546e-01 1.884226202964782715e-01 1.777591854333877563e-01 -3.012707233428955078e-01 -6.979973316192626953e-01 2.267118990421295166e-01
5.036966204643249512e-01 -2.120833098888397217e-01 2.083915472030639648e-01 -2.487824559211730957e-01 -2.859370224177837372e-02 2.563871443271636963e-01 -7.255436778068542480e-01 5.500033125281333923e-02
3.950284421443939209e-01 3.503056168556213379e-01 -9.366726875305175781e-02 6.501694917678833008e-01 -2.735657393932342529e-01 1.724732667207717896e-02 -4.179831743240356445e-01 1.997465938329696655e-01
7.971712946891784668e-01 3.443281054496765137e-01 -2.612086236476898193e-01 -1.303606629371643066e-01 -1.320825070142745972e-01 -2.104059308767318726e-01 -1.097367331385612488e-01 2.949128746986389160e-01
3.374490439891815186e-01 5.366211757063865662e-02 -2.722842395305633545e-01 3.542482480406761169e-02 2.957281470298767090e-01 2.344765886664390564e-02 -6.118645668029785156e-01 5.877686142921447754e-01
5.829384922981262207e-01 -3.150710761547088623e-01 -1.283847093582153320e-01 2.774201706051826477e-02 2.911872863769531250e-01 2.757596671581268311e-01 -5.729226469993591309e-01 -2.336384356021881104e-01
-1.968916356563568115e-01 4.514852538704872131e-03 -4.985978901386260986e-01 8.296281844377517700e-02 1.748275458812713623e-01 4.419348537921905518e-01 -6.913813352584838867e-01 4.302842915058135986e-02
1.457019746303558350e-01 3.143883049488067627e-01 -2.475387305021286011e-01 9.349390864372253418e-02 2.244654893875122070e-01 -1.880281865596771240e-01 -4.933938980102539062e-01 6.933522224426269531e-01
4.549534022808074951e-01 -1.549189537763595581e-01 -5.508657693862915039e-01 1.666771620512008667e-02 -2.999318540096282959e-01 -3.365420401096343994e-01 -6.069549173116683960e-02 5.083137750625610352e-01
7.397513389587402344e-01 2.183475047349929810e-01 -3.787853121757507324e-01 -1.631959825754165649e-01 1.326000038534402847e-02 -3.155238926410675049e-01 -1.516084522008895874e-01 3.350591659545898438e-01
7.821465730667114258e-01 1.371875405311584473e-01 -1.175240892916917801e-02 2.879075109958648682e-01 -2.186240404844284058e-01 -1.981603354215621948e-01 -4.031472504138946533e-01 -1.918481588363647461e-01
8.215810656547546387e-01 -5.033650249242782593e-02 -7.315461337566375732e-02 2.550599575042724609e-01 -9.045412391424179077e-02 -2.484685480594635010e-01 -4.024079442024230957e-01 -1.421721279621124268e-01
1.052233055233955383e-01 -2.426403760910034180e-01 -4.483229815959930420e-01 -3.573085367679595947e-01 -5.902288556098937988e-01 1.083806157112121582e-01 -3.619390130043029785e-01 3.320762515068054199e-01
5.647876262664794922e-01 2.678929865360260010e-01 -1.135044358670711517e-02 5.974482297897338867e-01 -1.634976267814636230e-01 3.283997178077697754e-01 -3.243817687034606934e-01 1.112372502684593201e-01
8.170871138572692871e-01 2.765780389308929443e-01 -3.620654344558715820e-01 -3.679436922539025545e-04 -1.463975161314010620e-01 -2.611938416957855225e-01 -1.079405546188354492e-01 1.532196849584579468e-01
3.345774114131927490e-01 2.487177699804306030e-01 1.305847316980361938e-01 1.547629535198211670e-01 -4.863924160599708557e-02 -2.291452884674072266e-02 -6.180589199066162109e-01 6.326972246170043945e-01
3.619556874036788940e-02 5.380130186676979065e-02 -8.731599450111389160e-01 2.099346220493316650e-01 1.009432300925254822e-01 -1.810253262519836426e-01 -3.182396888732910156e-01 -2.123166322708129883e-01
-2.162020280957221985e-02 4.343543350696563721e-01 -4.626536369323730469e-01 -2.093828022480010986e-01 1.473567169159650803e-02 5.943027138710021973e-01 -3.598294258117675781e-01 2.647437155246734619e-01
8.348678946495056152e-01 1.828508824110031128e-01 -4.304667413234710693e-01 -8.427690714597702026e-02 -9.393536299467086792e-02 -1.586693078279495239e-01 -4.632360860705375671e-02 2.025129944086074829e-01
8.700326085090637207e-02 2.718903422355651855e-01 -2.839829921722412109e-01 1.450057029724121094e-01 1.647133678197860718e-01 -2.632283866405487061e-01 -6.225538849830627441e-01 5.769228935241699219e-01
9.094197154045104980e-01 -1.640315204858779907e-01 -2.713322937488555908e-01 1.167161613702774048e-01 -3.531607240438461304e-02 8.065607398748397827e-02 -1.687364131212234497e-01 1.502699851989746094e-01
1.770524978637695312e-01 4.036234617233276367e-01 -4.010197520256042480e-01 2.987169325351715088e-01 3.742028176784515381e-01 5.764899030327796936e-02 -2.903594076633453369e-01 5.727408528327941895e-01
8.824394941329956055e-01 3.379343748092651367e-01 -1.343981474637985229e-01 -8.221708983182907104e-02 -1.974753290414810181e-01 -1.661222614347934723e-02 -1.673561632633209229e-01 1.224651560187339783e-01
7.712396979331970215e-01 3.487335145473480225e-02 -2.030793726444244385e-01 4.459595978260040283e-01 -1.054203584790229797e-01 3.152039051055908203e-01 -2.074228376150131226e-01 -1.017879173159599304e-01
-2.807878330349922180e-02 3.945997059345245361e-01 -5.030296742916107178e-03 1.788827329874038696e-01 -3.156334459781646729e-01 -3.114182651042938232e-01 -7.206106781959533691e-01 3.091808557510375977e-01
4.446598887443542480e-01 1.423666179180145264e-01 -5.437135696411132812e-01 -3.244274556636810303e-01 -5.433799028396606445e-01 6.399662047624588013e-02 -1.613012105226516724e-01 -2.361284643411636353e-01
7.353817820549011230e-01 5.990007147192955017e-02 -1.732248365879058838e-01 3.377947509288787842e-01 -8.194373548030853271e-02 -3.655078709125518799e-01 -3.637897372245788574e-01 -1.971288919448852539e-01
-1.103013008832931519e-02 3.498227894306182861e-01 -1.434977948665618896e-01 1.300871670246124268e-01 -2.541714906692504883e-01 -2.334414422512054443e-01 -7.408369779586791992e-01 -4.147900044918060303e-01
4.643054902553558350e-01 5.177495628595352173e-02 2.877991795539855957e-01 1.485794186592102051e-01 -2.153754234313964844e-01 3.053604066371917725e-01 -5.722888708114624023e-01 4.579183459281921387e-01
-1.290727313607931137e-02 3.357573971152305603e-02 -7.067819237709045410e-01 -4.972222261130809784e-03 1.007679849863052368e-01 5.668962001800537109e-01 -4.093299806118011475e-01 -8.004114031791687012e-03
1.069428771734237671e-01 3.499612584710121155e-02 -6.095888093113899231e-02 7.521109580993652344e-01 -7.619675016030669212e-04 1.175566837191581726e-01 -6.120296716690063477e-01 1.719045490026473999e-01
-1.248999834060668945e-01 -2.756938338279724121e-01 -5.095326304435729980e-01 1.829663515090942383e-01 -9.924846142530441284e-02 4.771559834480285645e-01 -5.843257904052734375e-01 -1.905990988016128540e-01
-2.360420115292072296e-02 -9.946916997432708740e-02 -6.842929124832153320e-01 2.732317447662353516e-01 4.131508767604827881e-01 3.996122628450393677e-02 -5.181671977043151855e-01 7.647620886564254761e-02
8.431767672300338745e-02 3.481159806251525879e-01 -5.284656211733818054e-02 6.518009901046752930e-01 -3.906913474202156067e-02 5.424820352345705032e-03 -6.269754171371459961e-01 2.222938388586044312e-01
2.350877225399017334e-01 9.708324074745178223e-02 5.545788630843162537e-02 6.555976271629333496e-01 -1.500892043113708496e-01 -2.186610400676727295e-01 -6.370363235473632812e-01 1.620799303054809570e-01
-8.704409748315811157e-02 -1.368194371461868286e-01 -7.712462544441223145e-01 3.545326292514801025e-01 9.678115695714950562e-02 -1.879891753196716309e-01 -4.559535384178161621e-01 -2.427857369184494019e-02
1.613611429929733276e-01 5.814371705055236816e-01 -2.003243118524551392e-01 1.588459461927413940e-01 3.145522177219390869e-01 -2.538929581642150879e-01 -4.930456876754760742e-01 4.050097465515136719e-01
1.282659471035003662e-01 -1.109368167817592621e-03 -6.354550123214721680e-01 -3.146220743656158447e-01 3.085957653820514679e-02 5.229347348213195801e-01 -4.310320019721984863e-01 1.433700770139694214e-01
-7.722947746515274048e-02 3.082365728914737701e-02 -4.750143885612487793e-01 -5.072329640388488770e-01 -1.144737228751182556e-01 2.102222479879856110e-02 -6.503376364707946777e-01 2.714338600635528564e-01
3.696617484092712402e-01 -3.546010702848434448e-02 -5.339617729187011719e-01 -5.088292956352233887e-01 2.586595527827739716e-02 4.097147583961486816e-01 -3.408190906047821045e-01 1.826944798231124878e-01
1.901099681854248047e-01 2.188731878995895386e-01 2.278315424919128418e-01 3.504450023174285889e-01 -2.718880474567413330e-01 1.637462824583053589e-01 -6.834100484848022461e-01 4.164716303348541260e-01
3.358784914016723633e-01 5.353497862815856934e-01 -2.482499033212661743e-01 5.456174015998840332e-01 -3.843687176704406738e-01 1.485598832368850708e-01 -2.257060706615447998e-01 1.432037800550460815e-01
9.820650517940521240e-02 2.653459012508392334e-01 -3.763816654682159424e-01 -4.246060252189636230e-01 4.526299983263015747e-02 5.073274970054626465e-01 -5.767494440078735352e-01 7.696615904569625854e-02
1.897866465151309967e-02 1.655429452657699585e-01 -1.205520983785390854e-02 3.856234624981880188e-02 2.113291062414646149e-03 -5.455244705080986023e-02 -9.393920898437500000e-01 -2.918305695056915283e-01
5.372534990310668945e-01 -1.423098295927047729e-01 -4.042285382747650146e-01 6.114656925201416016e-01 3.364131599664688110e-02 1.604319959878921509e-01 -1.888792812824249268e-01 3.021093308925628662e-01
1.567683368921279907e-01 -6.120016053318977356e-02 -4.948934912681579590e-01 -3.975472748279571533e-01 4.672012850642204285e-02 5.055255889892578125e-01 -5.575720667839050293e-01 -9.438267908990383148e-03
9.109436273574829102e-01 7.649009115993976593e-03 -2.331393510103225708e-01 2.584439218044281006e-01 -9.059565514326095581e-02 -4.835784062743186951e-02 -1.919252276420593262e-01 -3.993361815810203552e-02
8.110187053680419922e-01 3.663322031497955322e-01 -3.946138918399810791e-01 1.824151426553726196e-01 -1.207134276628494263e-01 -6.235167756676673889e-02 7.590790279209613800e-03 2.316922880709171295e-02
1.567864418029785156e-01 -1.520768702030181885e-01 -5.506911277770996094e-01 -4.864918291568756104e-01 -3.883823454380035400e-01 3.054990768432617188e-01 -3.928958773612976074e-01 1.175494566559791565e-01
1.975904703140258789e-01 3.388706743717193604e-01 -2.561902999877929688e-01 6.233144551515579224e-02 -6.121624261140823364e-02 -3.539583981037139893e-01 -4.458745718002319336e-01 6.699014306068420410e-01
-1.310618072748184204e-01 2.119987010955810547e-01 -2.200068533420562744e-01 1.778178215026855469e-01 -2.667285501956939697e-01 -4.256326556205749512e-01 -6.731140613555908203e-01 3.904706835746765137e-01
5.464834570884704590e-01 3.253119289875030518e-01 -1.386095732450485229e-01 1.361090540885925293e-01 -1.218872726894915104e-03 -4.914856851100921631e-01 -5.118750333786010742e-01 -2.328389585018157959e-01
4.623735547065734863e-01 5.786114931106567383e-01 1.947579905390739441e-02 3.257431983947753906e-01 -2.980987131595611572e-01 4.286840185523033142e-02 -4.125770628452301025e-01 2.898465991020202637e-01
1.715035736560821533e-01 6.223510578274726868e-02 -5.611356496810913086e-01 -2.515447437763214111e-01 1.779495775699615479e-01 5.734415650367736816e-01 -4.774497151374816895e-01 1.029869355261325836e-02
2.856951057910919189e-01 1.252176016569137573e-01 1.941982507705688477e-01 4.172240495681762695e-01 -2.499199956655502319e-01 2.622894644737243652e-01 -6.343253254890441895e-01 3.965925872325897217e-01
7.823827266693115234e-01 -3.481007413938641548e-03 -4.631083905696868896e-01 1.795044541358947754e-01 1.901936978101730347e-01 2.163829654455184937e-01 -8.483717590570449829e-02 2.257903665304183960e-01
6.391883492469787598e-01 -1.723068356513977051e-01 1.364812105894088745e-01 1.960810273885726929e-01 9.576013684272766113e-02 3.326722085475921631e-01 -6.195248365402221680e-01 -3.196896985173225403e-02
5.497355461120605469e-01 3.062050230801105499e-02 -5.310348868370056152e-01 4.635813832283020020e-02 -3.174481391906738281e-01 -2.002179622650146484e-01 -3.289499878883361816e-02 5.203494429588317871e-01
4.377193450927734375e-01 -1.487203836441040039e-01 -5.545964837074279785e-01 4.362491965293884277e-01 -4.343520104885101318e-01 1.193954423069953918e-01 -3.490628674626350403e-02 2.902721166610717773e-01
4.911346137523651123e-01 -5.562590807676315308e-02 -3.118104934692382812e-01 -1.199631989002227783e-01 3.043632507324218750e-01 -5.050706863403320312e-01 -4.993676245212554932e-01 2.167354375123977661e-01
6.314429044723510742e-01 1.886071562767028809e-01 -4.171674847602844238e-01 4.772422909736633301e-01 8.221888542175292969e-02 3.447637856006622314e-01 -1.047175228595733643e-01 1.653199344873428345e-01
5.057443976402282715e-01 -5.252823233604431152e-02 -2.215753942728042603e-01 7.153452038764953613e-01 6.941577792167663574e-02 2.085688561201095581e-01 -3.001781105995178223e-01 2.054812163114547729e-01
5.516484975814819336e-01 4.462468624114990234e-01 1.877739876508712769e-01 1.845445930957794189e-01 -3.647400736808776855e-01 1.655955314636230469e-01 -4.066281318664550781e-01 3.184780478477478027e-01
1.395814865827560425e-01 1.631201803684234619e-01 -5.744417384266853333e-02 7.266048789024353027e-01 9.250931441783905029e-02 1.531388163566589355e-01 -6.163609623908996582e-01 1.036534458398818970e-01
3.763464391231536865e-01 -2.928852476179599762e-02 -5.746493339538574219e-01 -1.071627363562583923e-01 4.718692898750305176e-01 2.689099609851837158e-01 -4.303637146949768066e-01 1.887158602476119995e-01
8.161190152168273926e-01 6.613690406084060669e-02 -4.117422997951507568e-01 3.653628230094909668e-01 -6.308016180992126465e-02 -1.035046949982643127e-01 -1.010740473866462708e-01 -4.056775197386741638e-02
6.469209492206573486e-02 5.187353491783142090e-01 3.957246243953704834e-02 9.710735827684402466e-02 -3.277706503868103027e-01 -3.409187197685241699e-01 -6.386336684226989746e-01 2.902081310749053955e-01
2.096001207828521729e-01 1.578214615583419800e-01 -3.193559050559997559e-01 -1.459532380104064941e-01 3.837099671363830566e-01 5.985029339790344238e-01 -5.486421585083007812e-01 3.771231696009635925e-02
2.363856732845306396e-01 -2.795916497707366943e-01 -5.487283468246459961e-01 -1.632152199745178223e-01 4.405839145183563232e-01 7.434605062007904053e-02 -5.432097315788269043e-01 -2.085425257682800293e-01
-1.350766420364379883e-01 6.593205779790878296e-02 -8.790917992591857910e-01 1.721291989088058472e-01 5.563022196292877197e-02 -5.712906643748283386e-02 -4.020519256591796875e-01 8.350049704313278198e-02
4.142769873142242432e-01 4.210266470909118652e-02 -1.622704714536666870e-01 7.252590656280517578e-01 -1.983385086059570312e-01 3.643186092376708984e-01 -3.191910088062286377e-01 -1.789461076259613037e-02
5.197265744209289551e-01 2.234971970319747925e-01 -9.091859310865402222e-02 3.889087736606597900e-01 -2.021149694919586182e-01 -3.894524574279785156e-01 -4.584117233753204346e-01 -3.431502878665924072e-01
1.164622381329536438e-01 2.394570410251617432e-02 -6.543430685997009277e-01 -3.414402306079864502e-01 -4.556462168693542480e-01 -4.036540538072586060e-02 -3.929083049297332764e-01 -2.783831357955932617e-01
1.006980985403060913e-01 2.806181609630584717e-01 1.385362725704908371e-02 -3.061358928680419922e-01 -2.855840027332305908e-01 -1.286810487508773804e-01 -8.019643425941467285e-01 -2.755692005157470703e-01
3.835299909114837646e-01 -4.406698048114776611e-01 1.940524205565452576e-02 2.492932081222534180e-01 2.707934752106666565e-02 -1.419566124677658081e-01 -7.368800044059753418e-01 -1.797613650560379028e-01
5.389107465744018555e-01 5.403144285082817078e-02 -6.026146411895751953e-01 3.030160963535308838e-01 -2.687660753726959229e-01 3.549685180187225342e-01 1.145644783973693848e-01 2.008225321769714355e-01
6.342054009437561035e-01 -1.987883746623992920e-01 1.899276226758956909e-01 -1.159014031291007996e-01 -3.964642882347106934e-01 3.197408020496368408e-01 -4.692602753639221191e-01 1.706981658935546875e-01
1.987376660108566284e-01 1.387143731117248535e-01 -4.482419490814208984e-01 -2.046804577112197876e-01 2.878279983997344971e-01 5.879335999488830566e-01 -5.187708139419555664e-01 2.850745245814323425e-02
4.724796414375305176e-01 1.370969861745834351e-01 -8.675295114517211914e-02 -4.322603717446327209e-02 -5.150886997580528259e-02 -5.093659758567810059e-01 -6.506468057632446289e-01 -2.512463927268981934e-01
-2.510613799095153809e-01 -5.528357625007629395e-02 -7.362822890281677246e-01 -6.351695209741592407e-02 -9.099863469600677490e-02 -1.102614477276802063e-01 -5.850619077682495117e-01 -1.582090258598327637e-01
1.545848548412322998e-01 1.102710217237472534e-01 -5.904218554496765137e-01 -4.496641457080841064e-01 6.461002049036324024e-04 3.082944750785827637e-01 -3.587636053562164307e-01 4.351905286312103271e-01
4.590964913368225098e-01 1.926797181367874146e-01 -1.691976934671401978e-01 4.236909151077270508e-01 -5.203236341476440430e-01 2.192185819149017334e-01 -3.061343133449554443e-01 3.625621199607849121e-01
7.272079586982727051e-01 -2.528290823101997375e-02 1.463203728199005127e-01 3.630251586437225342e-01 -1.358683407306671143e-01 2.270374596118927002e-01 -4.955022931098937988e-01 4.247009009122848511e-02
-3.150488808751106262e-02 -3.914083167910575867e-02 -8.228689432144165039e-01 3.193546459078788757e-02 1.895876526832580566e-01 -2.965638339519500732e-01 -4.069460034370422363e-01 1.727534979581832886e-01
3.896542191505432129e-01 -4.597683250904083252e-02 -2.049257457256317139e-01 7.635675072669982910e-01 -2.827534377574920654e-01 1.080006659030914307e-01 -3.164956569671630859e-01 -1.710051000118255615e-01
2.589536309242248535e-01 -1.503774374723434448e-01 -5.666967034339904785e-01 -5.613852739334106445e-01 -2.056226432323455811e-01 1.620005220174789429e-01 -4.522101283073425293e-01 3.181193396449089050e-02
4.256589114665985107e-01 -1.402771919965744019e-01 1.283687800168991089e-01 -3.310091793537139893e-01 -1.218098588287830353e-02 2.439316362142562866e-01 -7.725408077239990234e-01 -1.289219409227371216e-01
5.413736701011657715e-01 4.750729203224182129e-01 -3.123550713062286377e-01 2.524334788322448730e-01 2.831130623817443848e-01 2.007467597723007202e-01 -1.429947763681411743e-01 4.231218397617340088e-01
1.830617040395736694e-01 -5.309566855430603027e-01 -2.252762168645858765e-01 2.114710360765457153e-01 -1.114840507507324219e-01 -2.165444195270538330e-01 -4.935418665409088135e-01 5.349768996238708496e-01
-2.617434263229370117e-01 -8.009313046932220459e-02 -6.229662895202636719e-01 1.828179806470870972e-01 -1.562216728925704956e-01 -2.778556048870086670e-01 -6.322414875030517578e-01 -4.719929024577140808e-02
1.708758324384689331e-01 3.049890398979187012e-01 -2.179362773895263672e-01 1.660622805356979370e-01 -1.922900527715682983e-01 -6.162915229797363281e-01 -6.065956354141235352e-01 1.340190023183822632e-01
-3.331702947616577148e-01 1.439102441072463989e-01 -7.156627774238586426e-01 1.163848936557769775e-01 -3.404936790466308594e-01 1.691586524248123169e-01 -4.261280298233032227e-01 1.281910985708236694e-01
3.707853555679321289e-01 3.660920858383178711e-01 1.238535419106483459e-01 3.202714323997497559e-01 -3.662553131580352783e-01 1.741848438978195190e-01 -4.609299004077911377e-01 4.833649098873138428e-01
4.338122904300689697e-01 4.432823061943054199e-01 -3.199679553508758545e-01 2.752690762281417847e-02 5.653861537575721741e-02 -4.884850084781646729e-01 -4.833298921585083008e-01 -1.916989088058471680e-01
-1.536795049905776978e-01 3.972975164651870728e-02 -7.822718024253845215e-01 2.637517750263214111e-01 2.008979767560958862e-01 7.743363082408905029e-02 -4.271797537803649902e-01 2.538729906082153320e-01
-3.807175531983375549e-02 -1.231478899717330933e-01 -7.404420971870422363e-01 6.556472182273864746e-02 2.669765949249267578e-01 -2.617149353027343750e-01 -4.960843026638031006e-01 2.120401412248611450e-01
3.617182970046997070e-01 -2.793169319629669189e-01 -1.342923492193222046e-01 -7.821483910083770752e-02 6.077574938535690308e-02 -7.488451898097991943e-02 -7.454815506935119629e-01 -4.493835866451263428e-01
8.559485077857971191e-01 2.815761566162109375e-01 -3.615818321704864502e-01 1.985431760549545288e-01 2.264785021543502808e-02 -5.257500708103179932e-02 -1.209003031253814697e-01 3.496869467198848724e-03
6.188265234231948853e-02 -8.390639722347259521e-02 -7.144507765769958496e-01 -4.248653650283813477e-01 -1.659810990095138550e-01 8.082967251539230347e-02 -3.714017868041992188e-01 3.551865518093109131e-01
1.889664530754089355e-01 4.587372243404388428e-01 5.500733479857444763e-02 3.166100382804870605e-01 4.238096177577972412e-01 1.474792659282684326e-01 -6.536657214164733887e-01 1.481233239173889160e-01
6.186373829841613770e-01 3.280513584613800049e-01 1.587720066308975220e-01 9.033517912030220032e-03 -2.757133543491363525e-01 4.569214582443237305e-01 -3.527186214923858643e-01 2.741795480251312256e-01
-1.542075723409652710e-01 -7.047303020954132080e-02 -7.627490758895874023e-01 3.018302023410797119e-01 -2.552576363086700439e-01 -2.135256975889205933e-01 -4.164157807826995850e-01 -1.192230656743049622e-01
5.109303444623947144e-02 3.309042155742645264e-01 -5.218744277954101562e-02 5.411291122436523438e-01 -4.623676836490631104e-02 1.740071773529052734e-01 -6.001275181770324707e-01 4.469656944274902344e-01
8.113799095153808594e-01 -9.398071467876434326e-02 -3.798569738864898682e-01 2.069322466850280762e-01 1.107444912195205688e-01 3.530860245227813721e-01 -9.327570348978042603e-02 9.149215184152126312e-03
3.937680125236511230e-01 -3.664354234933853149e-02 -6.379735469818115234e-01 1.527766585350036621e-01 -2.612040936946868896e-01 -2.838393747806549072e-01 -3.598840162158012390e-02 5.129966139793395996e-01
3.916540741920471191e-01 1.747800409793853760e-01 -2.740615010261535645e-01 -8.594369888305664062e-02 4.740096628665924072e-01 -4.429255723953247070e-01 -5.014082193374633789e-01 2.475570738315582275e-01
-2.902507483959197998e-01 -1.013746485114097595e-01 -5.844414234161376953e-01 7.416313141584396362e-02 -6.034155562520027161e-02 -7.823818922042846680e-02 -7.198026180267333984e-01 -1.747213751077651978e-01
4.335127770900726318e-01 -1.876930445432662964e-01 -9.825384616851806641e-02 -2.410465478897094727e-01 -1.233118679374456406e-02 6.795776425860822201e-04 -7.098621726036071777e-01 -4.527956247329711914e-01
-7.914614677429199219e-02 2.482424825429916382e-01 -4.269098639488220215e-01 -1.022790893912315369e-01 1.257415860891342163e-01 5.958097577095031738e-01 -5.949387550354003906e-01 1.210217326879501343e-01
2.176431268453598022e-01 1.724540293216705322e-01 -6.453687548637390137e-01 -4.611804783344268799e-01 -4.069805741310119629e-01 1.952216923236846924e-01 -2.833576202392578125e-01 -9.831889718770980835e-02
6.837808489799499512e-01 3.246669769287109375e-01 1.159953549504280090e-01 2.956450581550598145e-01 -3.627416789531707764e-01 1.051957309246063232e-01 -3.486664295196533203e-01 2.489142864942550659e-01
-1.975480318069458008e-01 -3.559430316090583801e-02 -7.583708763122558594e-01 2.083153575658798218e-01 -1.637486666440963745e-01 -2.542649209499359131e-01 -4.995255172252655029e-01 -1.400453597307205200e-02
-3.239549929276108742e-03 2.070685625076293945e-01 -3.156723678112030029e-01 -3.021094501018524170e-01 1.565671898424625397e-02 6.222797632217407227e-01 -6.153885722160339355e-01 -3.565785242244601250e-03
-6.251224130392074585e-02 3.024763464927673340e-01 -1.141347661614418030e-01 3.049862682819366455e-01 -3.875080049037933350e-01 -1.081808581948280334e-01 -5.861071348190307617e-01 5.414513349533081055e-01
7.624210715293884277e-01 1.290056556463241577e-01 -1.399396657943725586e-01 3.393826484680175781e-01 -2.473289370536804199e-01 -7.733221352100372314e-02 -3.163234591484069824e-01 -3.163789808750152588e-01
3.310419023036956787e-01 6.427766680717468262e-01 -2.125444114208221436e-01 4.730528891086578369e-01 -3.576515018939971924e-01 1.571798622608184814e-01 -2.018699347972869873e-01 1.221627295017242432e-01
1.277915835380554199e-01 -2.509851567447185516e-02 -4.209013283252716064e-01 -3.541560173034667969e-01 9.223699569702148438e-02 5.497567653656005859e-01 -5.496619939804077148e-01 2.599737942218780518e-01
4.680604040622711182e-01 3.569185733795166016e-01 -1.861620694398880005e-01 6.667838692665100098e-01 -6.788390874862670898e-02 -1.733605861663818359e-01 -3.594486713409423828e-01 -1.020099818706512451e-01
4.338525831699371338e-01 1.002172231674194336e-01 -5.352690219879150391e-01 2.493224591016769409e-01 -4.701812863349914551e-01 9.423675015568733215e-03 4.236809909343719482e-03 4.815357923507690430e-01
5.030630826950073242e-01 9.668207913637161255e-02 -1.788453310728073120e-01 6.317746043205261230e-01 -2.258646488189697266e-01 4.455182850360870361e-01 -2.354555726051330566e-01 -3.891818970441818237e-02
4.570813179016113281e-01 1.533535718917846680e-01 -1.575741469860076904e-01 7.103547453880310059e-01 1.877511292695999146e-02 -1.953106969594955444e-01 -4.467377066612243652e-01 -7.246278226375579834e-03
4.481243193149566650e-01 -3.966255187988281250e-01 -3.671687245368957520e-01 -2.287911623716354370e-02 2.204883843660354614e-01 2.240179479122161865e-01 -4.530084431171417236e-01 -4.500229954719543457e-01
2.387597039341926575e-02 6.524810194969177246e-01 -1.016239374876022339e-01 5.251441001892089844e-01 -1.947692483663558960e-01 -6.565287709236145020e-02 -4.901307821273803711e-01 7.156194746494293213e-02
7.196029424667358398e-01 1.723085492849349976e-01 -3.957051634788513184e-01 4.925560057163238525e-01 -1.731792092323303223e-01 5.025403946638107300e-02 -1.016821190714836121e-01 -1.021352633833885193e-01
2.757831811904907227e-01 5.846453309059143066e-01 -1.647715270519256592e-01 -2.994939088821411133e-01 3.036914952099323273e-02 -1.790455915033817291e-02 -5.214527249336242676e-01 -4.383279681205749512e-01
7.652662694454193115e-02 1.053944006562232971e-01 -5.591165423393249512e-01 -5.128342509269714355e-01 -3.420031666755676270e-01 -2.099079489707946777e-01 -3.519101738929748535e-01 3.500813841819763184e-01
1.657740026712417603e-01 7.108912616968154907e-02 -6.061568260192871094e-01 -3.370598852634429932e-01 -4.477899670600891113e-01 -4.692796990275382996e-02 -3.640630841255187988e-01 -3.888055682182312012e-01
4.527538418769836426e-01 -4.132299125194549561e-01 1.052676588296890259e-01 3.339463770389556885e-01 -7.115364819765090942e-02 -8.842138573527336121e-03 -6.958522796630859375e-01 -1.109154820442199707e-01
2.442601919174194336e-01 7.381185889244079590e-01 -3.154872953891754150e-01 -3.009158670902252197e-01 -4.318375140428543091e-02 4.972989484667778015e-02 -3.149931430816650391e-01 -3.191813826560974121e-01
3.663518726825714111e-01 -4.236885011196136475e-01 6.616269797086715698e-02 -2.768112123012542725e-01 -1.900011301040649414e-01 2.387599498033523560e-01 -7.047904133796691895e-01 1.242430657148361206e-01
1.705807745456695557e-01 2.431126683950424194e-01 9.544602036476135254e-02 3.101894631981849670e-03 -7.480481266975402832e-02 -1.254166569560766220e-02 -8.573293685913085938e-01 -4.023833572864532471e-01
4.089357852935791016e-01 -1.050119921565055847e-01 -4.344625174999237061e-01 -6.401762366294860840e-01 -1.398485451936721802e-01 2.188974022865295410e-01 -3.945298194885253906e-01 -5.772663280367851257e-03
2.654024064540863037e-01 1.203872859477996826e-01 -1.281666606664657593e-01 6.647556424140930176e-01 -3.230370283126831055e-01 2.889877855777740479e-01 -3.635400533676147461e-01 3.697479367256164551e-01
1.038322746753692627e-01 -7.557190954685211182e-02 -4.803868830204010010e-01 -4.368377029895782471e-01 -3.465851545333862305e-01 3.862169682979583740e-01 -5.347744226455688477e-01 -8.148888498544692993e-02
3.647826910018920898e-01 -2.651889622211456299e-01 2.017579078674316406e-01 -1.971372812986373901e-01 -1.951031237840652466e-01 4.214210808277130127e-01 -7.053436636924743652e-01 6.219683960080146790e-02
3.324019312858581543e-01 2.864015996456146240e-01 -4.484095275402069092e-01 -6.047041714191436768e-02 4.540916085243225098e-01 -2.166570574045181274e-01 -4.982086122035980225e-01 3.184401094913482666e-01
8.166844248771667480e-01 3.185610473155975342e-01 -1.169624850153923035e-01 -2.065319865942001343e-01 -3.350865095853805542e-02 -2.143659442663192749e-01 -2.367330491542816162e-01 2.684989869594573975e-01
5.484036207199096680e-01 -7.043660432100296021e-02 -8.427219837903976440e-02 3.223861455917358398e-01 -6.669495701789855957e-01 2.857816517353057861e-01 -2.363211065530776978e-01 3.028409928083419800e-02
2.258770167827606201e-01 3.904747664928436279e-01 2.500833384692668915e-02 6.178438663482666016e-01 8.482380211353302002e-02 1.585328578948974609e-01 -5.691223144531250000e-01 2.406754046678543091e-01
2.375457882881164551e-01 2.061887532472610474e-01 -4.505206644535064697e-01 -1.059214100241661072e-01 3.052080273628234863e-01 -4.187680184841156006e-01 -5.692248940467834473e-01 3.071394264698028564e-01
3.283648788928985596e-01 1.492814570665359497e-01 -2.665434181690216064e-01 7.397822737693786621e-01 -4.143882691860198975e-01 -4.659167677164077759e-02 -2.622565627098083496e-01 -9.434799849987030029e-02
4.240180253982543945e-01 -3.245100378990173340e-01 -1.831912547349929810e-01 -2.857580184936523438e-01 1.580575257539749146e-01 4.535902440547943115e-01 -5.845392942428588867e-01 -1.651449650526046753e-01
-4.615158308297395706e-03 3.652777373790740967e-01 -2.227937057614326477e-02 -6.241177022457122803e-02 -1.845344156026840210e-02 -1.587657444179058075e-02 -8.531559705734252930e-01 -3.656384944915771484e-01
2.269709110260009766e-01 2.264399453997612000e-02 -5.656679272651672363e-01 -3.396673798561096191e-01 2.865521013736724854e-01 4.305668175220489502e-01 -4.726029336452484131e-01 1.475255340337753296e-01
3.662811517715454102e-01 1.136814206838607788e-01 -1.447942256927490234e-01 -7.525754719972610474e-02 -2.645609676837921143e-01 -5.571342110633850098e-01 -6.207337975502014160e-01 -2.461380809545516968e-01
1.553081274032592773e-01 4.329963922500610352e-01 1.189712807536125183e-01 9.089286439120769501e-03 -1.674545705318450928e-01 -2.762399911880493164e-01 -7.185269594192504883e-01 3.918241858482360840e-01
5.622819066047668457e-01 -2.603586316108703613e-01 -1.618949025869369507e-01 -1.348527148365974426e-02 3.163689076900482178e-01 2.732254564762115479e-01 -5.168412923812866211e-01 -3.844401240348815918e-01
2.691319286823272705e-01 8.407321572303771973e-02 -5.304855704307556152e-01 -5.033287405967712402e-01 -4.925048351287841797e-01 1.881757378578186035e-01 -3.135592043399810791e-01 9.723420441150665283e-02
4.995884895324707031e-01 -3.994752466678619385e-01 1.082820296287536621e-01 7.427097111940383911e-02 -1.391155123710632324e-01 2.242551445960998535e-01 -7.072721123695373535e-01 6.092909350991249084e-02
-6.446064263582229614e-02 8.564324676990509033e-02 -8.116301298141479492e-01 2.484211027622222900e-01 2.574015557765960693e-01 1.988508105278015137e-01 -3.965545296669006348e-01 7.071485370397567749e-02
5.839978456497192383e-01 -4.812780395150184631e-02 5.514936521649360657e-02 4.596956074237823486e-01 -3.503361046314239502e-01 3.834392726421356201e-01 -4.131206274032592773e-01 4.288284853100776672e-02
4.326018691062927246e-01 2.695752680301666260e-01 -1.521550267934799194e-01 7.324088811874389648e-01 -2.789408154785633087e-02 -1.865117400884628296e-01 -3.791313767433166504e-01 -3.613156080245971680e-02
-3.804466500878334045e-02 1.160838454961776733e-01 -7.242397665977478027e-01 1.607137322425842285e-01 2.548939287662506104e-01 4.249908030033111572e-01 -4.254932701587677002e-01 -8.995801955461502075e-02
1.448205411434173584e-01 -2.098884619772434235e-02 -5.998923182487487793e-01 -2.373435050249099731e-01 -4.205551445484161377e-01 4.433895349502563477e-01 -2.944709658622741699e-01 -3.197024762630462646e-01
2.390693575143814087e-01 -1.343602091073989868e-01 -2.690510451793670654e-01 -4.836101531982421875e-01 -3.082859218120574951e-01 5.198970437049865723e-01 -4.997823238372802734e-01 5.839928239583969116e-02
-2.357734553515911102e-02 1.733336597681045532e-01 4.425252601504325867e-02 -1.933666616678237915e-01 -2.430214434862136841e-01 2.888716198503971100e-02 -9.153596758842468262e-01 -1.796487122774124146e-01
-7.620306313037872314e-02 2.951516807079315186e-01 -3.016824126243591309e-01 -2.581358253955841064e-01 3.551723062992095947e-02 5.135703086853027344e-01 -6.395737528800964355e-01 2.745210528373718262e-01
3.837072551250457764e-01 -2.137487679719924927e-01 -1.974406987428665161e-01 -2.146160155534744263e-01 2.668932676315307617e-01 -1.489102244377136230e-01 -7.584348917007446289e-01 -2.311007678508758545e-01
3.971110582351684570e-01 8.770675212144851685e-02 -4.253419041633605957e-01 -6.324193477630615234e-01 -1.059967800974845886e-01 2.656724154949188232e-01 -4.101206958293914795e-01 -6.102551519870758057e-02
2.798905074596405029e-01 -2.028817534446716309e-01 -4.332295358180999756e-01 -4.549068212509155273e-01 2.113808095455169678e-01 2.699231207370758057e-01 -6.019191741943359375e-01 7.762211561203002930e-02
7.475263625383377075e-02 5.401679873466491699e-01 -3.003782033920288086e-01 4.104140400886535645e-01 -2.108214050531387329e-01 -3.921967744827270508e-01 -3.662068247795104980e-01 3.340544700622558594e-01
-2.917700111865997314e-01 3.247278332710266113e-01 -7.014132142066955566e-01 1.947068572044372559e-01 -1.053239703178405762e-01 3.009167015552520752e-01 -4.217237532138824463e-01 5.977464839816093445e-03
3.649768531322479248e-01 1.131318733096122742e-01 -3.959031403064727783e-01 -5.943762063980102539e-01 -2.164571732282638550e-01 3.910689651966094971e-01 -3.784476816654205322e-01 -3.097448684275150299e-02
8.368347883224487305e-01 -8.627273887395858765e-02 -3.785452842712402344e-01 2.240554094314575195e-01 -2.051807641983032227e-01 2.249290943145751953e-01 -4.816481843590736389e-02 6.127791479229927063e-02
3.087177872657775879e-01 2.782604992389678955e-01 1.152306273579597473e-01 4.769125282764434814e-01 2.996854186058044434e-01 2.682089246809482574e-02 -7.022730708122253418e-01 5.312845483422279358e-02
6.761360764503479004e-01 1.988481879234313965e-01 -3.532336950302124023e-01 5.169899463653564453e-01 1.246050894260406494e-01 2.798509299755096436e-01 -1.301915198564529419e-01 2.130600437521934509e-02
4.208336472511291504e-01 -3.464938104152679443e-01 -2.620376050472259521e-01 -2.151163220405578613e-01 7.414890080690383911e-02 7.272779196500778198e-02 -6.336207389831542969e-01 -4.190938174724578857e-01
5.270532965660095215e-01 2.171372324228286743e-01 -2.622256577014923096e-01 6.437426805496215820e-01 -1.717214584350585938e-01 2.574003636837005615e-01 -2.550896406173706055e-01 1.763103455305099487e-01
4.219869971275329590e-01 4.150645434856414795e-01 -1.984237730503082275e-01 -3.938148915767669678e-01 -1.276722699403762817e-01 -2.290784120559692383e-01 -4.788724184036254883e-01 -3.963461816310882568e-01
-1.456951498985290527e-01 5.300314351916313171e-02 -4.300146400928497314e-01 -7.950865663588047028e-03 1.582262068986892700e-01 5.326954126358032227e-01 -6.930915117263793945e-01 4.256772994995117188e-02
5.110539793968200684e-01 -2.711855769157409668e-01 -2.751413285732269287e-01 1.704583913087844849e-01 3.297123610973358154e-01 2.422737330198287964e-01 -4.673322737216949463e-01 -4.179919362068176270e-01
1.882156878709793091e-01 1.745940297842025757e-01 1.350987982004880905e-02 -5.587652325630187988e-02 -1.613624095916748047e-01 2.908548526465892792e-02 -8.140117526054382324e-01 -4.912109375000000000e-01
1.796444356441497803e-01 3.129462301731109619e-01 -1.232369095087051392e-01 6.003164649009704590e-01 -1.031457409262657166e-01 -1.372982859611511230e-01 -5.937569737434387207e-01 3.349448442459106445e-01
1.941074728965759277e-01 5.304913520812988281e-01 -2.680220603942871094e-01 1.162367761135101318e-01 3.854493200778961182e-01 -1.448315829038619995e-01 -5.684054493904113770e-01 3.208149671554565430e-01
3.555288016796112061e-01 -1.200030744075775146e-01 -3.413673043251037598e-01 -6.068127155303955078e-01 -1.476511359214782715e-01 2.963999807834625244e-01 -5.145727992057800293e-01 -2.476945985108613968e-03
2.770396471023559570e-01 5.752879008650779724e-02 -5.460309386253356934e-01 -4.305349588394165039e-01 -4.320810735225677490e-01 -1.014663428068161011e-01 -3.991691470146179199e-01 -2.830263674259185791e-01
-1.580843478441238403e-01 -7.017759233713150024e-02 -6.654332876205444336e-01 2.276241183280944824e-01 -1.918992847204208374e-01 -2.288835942745208740e-01 -5.488456487655639648e-01 -2.915918231010437012e-01
-1.003977842628955841e-02 6.309866905212402344e-01 -2.540367655456066132e-02 4.461184740066528320e-01 -2.668804256245493889e-03 2.790861018002033234e-02 -6.165059208869934082e-01 1.456789076328277588e-01
2.248225212097167969e-01 5.428095534443855286e-02 -5.339926481246948242e-01 -3.012782633304595947e-01 1.370456218719482422e-01 5.818756818771362305e-01 -4.515437185764312744e-01 -9.663884341716766357e-02
-1.162679716944694519e-01 3.306867554783821106e-02 -6.541725993156433105e-01 -4.163300991058349609e-02 -2.593429982662200928e-01 4.438390731811523438e-01 -4.834634065628051758e-01 -2.402585744857788086e-01
2.301422953605651855e-01 5.062244534492492676e-01 6.148361414670944214e-02 2.252427935600280762e-01 2.098436206579208374e-01 -1.115653589367866516e-01 -6.758788228034973145e-01 3.506613969802856445e-01
8.483632802963256836e-01 1.169747393578290939e-02 4.644264280796051025e-02 1.779475957155227661e-01 7.901936769485473633e-02 2.351796180009841919e-01 -4.051344692707061768e-01 -1.436423510313034058e-01
-7.918024808168411255e-02 6.340616941452026367e-01 -7.466794550418853760e-02 4.588829874992370605e-01 -1.983559429645538330e-01 2.119909599423408508e-02 -5.738166570663452148e-01 8.054445683956146240e-02
4.238040447235107422e-01 8.720040321350097656e-03 -1.429166495800018311e-01 2.542072236537933350e-01 -5.091563463211059570e-01 -4.703474044799804688e-01 -4.881847500801086426e-01 -1.283604502677917480e-01
1.753505617380142212e-01 1.530956476926803589e-01 2.010646611452102661e-01 4.873047173023223877e-01 -2.088673710823059082e-01 5.668175593018531799e-02 -7.333648204803466797e-01 2.885458171367645264e-01
5.678324699401855469e-01 -3.205198347568511963e-01 1.739708706736564636e-02 -7.727329432964324951e-02 1.233136653900146484e-01 1.826427429914474487e-01 -6.626212596893310547e-01 -2.844785451889038086e-01
2.205279171466827393e-01 3.466621041297912598e-01 -3.215180933475494385e-01 1.132810860872268677e-01 2.914639413356781006e-01 -1.240643709897994995e-01 -4.173323512077331543e-01 6.636843085289001465e-01
3.282654881477355957e-01 2.149469852447509766e-01 -2.289985418319702148e-01 6.637062877416610718e-02 -2.299843430519104004e-01 -6.738101243972778320e-01 -5.166658163070678711e-01 -1.238455846905708313e-01
-7.489172369241714478e-02 -4.972412250936031342e-03 -5.721563100814819336e-01 -2.290360257029533386e-02 4.887619614601135254e-02 5.961181521415710449e-01 -5.382857918739318848e-01 -1.377741992473602295e-01
4.094407260417938232e-01 -4.252389073371887207e-01 -9.927496314048767090e-03 3.605466783046722412e-01 2.975483797490596771e-02 8.742746710777282715e-02 -6.846437454223632812e-01 -2.101707905530929565e-01
3.052248060703277588e-01 4.702500700950622559e-01 -1.326848566532135010e-01 -1.278129667043685913e-01 -3.386669605970382690e-02 -1.904766410589218140e-01 -5.858875513076782227e-01 -5.206427574157714844e-01
1.109570339322090149e-01 9.361140429973602295e-02 -6.620285511016845703e-01 -2.674136757850646973e-01 -4.865156710147857666e-01 4.308172687888145447e-02 -3.508668243885040283e-01 -3.278300762176513672e-01
1.125197112560272217e-01 7.177618145942687988e-02 -6.318672299385070801e-01 -4.136385619640350342e-01 -5.328012108802795410e-01 1.871494948863983154e-01 -3.000890314579010010e-01 5.365541949868202209e-02
-6.279791891574859619e-02 4.320141971111297607e-01 -1.972984820604324341e-01 -4.636530578136444092e-02 -1.954028904438018799e-01 -4.806917011737823486e-01 -6.621254682540893555e-01 2.463473826646804810e-01
-1.616931557655334473e-01 8.871366828680038452e-02 -1.317879557609558105e-01 1.793968230485916138e-01 -9.985614567995071411e-02 -1.158407703042030334e-01 -8.455968499183654785e-01 4.219119846820831299e-01
6.855775117874145508e-01 1.326461322605609894e-02 -1.242046132683753967e-01 2.588384747505187988e-01 -1.132014915347099304e-01 -4.408692121505737305e-01 -4.335763454437255859e-01 -2.285050004720687866e-01
5.048905611038208008e-01 2.011814117431640625e-01 6.108083180151879787e-04 6.695625185966491699e-01 -1.093249097466468811e-01 -1.069798022508621216e-01 -4.818402826786041260e-01 2.703024074435234070e-02
2.898032665252685547e-01 4.852589964866638184e-01 -4.017396569252014160e-01 -4.163175821304321289e-02 2.585491240024566650e-01 -4.808146357536315918e-01 -3.907532989978790283e-01 2.582465708255767822e-01
5.430802106857299805e-01 2.967615723609924316e-01 -8.827515691518783569e-02 -1.346654258668422699e-02 1.619721502065658569e-01 -4.884936511516571045e-01 -5.396754145622253418e-01 -2.300259768962860107e-01
8.242250233888626099e-02 8.112318813800811768e-02 -6.784559488296508789e-01 -3.106171786785125732e-01 -4.884873926639556885e-01 1.935097724199295044e-01 -3.365636765956878662e-01 -2.012440264225006104e-01
4.922925829887390137e-01 -1.240078434348106384e-01 -1.236627474427223206e-01 8.377637714147567749e-03 -1.926032640039920807e-02 -3.072695136070251465e-01 -6.648794412612915039e-01 -4.359554946422576904e-01
-2.746861055493354797e-02 6.201639771461486816e-01 -2.335952073335647583e-01 2.741838395595550537e-01 -3.380448222160339355e-01 -1.002565249800682068e-01 -4.364688992500305176e-01 4.123929738998413086e-01
5.861563682556152344e-01 3.411751091480255127e-01 -3.316925466060638428e-01 -1.833430975675582886e-01 -5.368292704224586487e-02 -2.859953641891479492e-01 -8.078797906637191772e-02 5.524343252182006836e-01
4.110692143440246582e-01 3.739391267299652100e-01 1.033208146691322327e-01 4.677069187164306641e-01 -3.716803789138793945e-01 1.995463818311691284e-01 -4.249215126037597656e-01 3.213147521018981934e-01
2.272963896393775940e-02 2.242544293403625488e-01 -3.908078372478485107e-01 -1.444688141345977783e-01 1.553060114383697510e-01 6.612431406974792480e-01 -5.015490651130676270e-01 2.503541707992553711e-01
-3.942674025893211365e-02 2.006435543298721313e-01 -5.938418507575988770e-01 -6.014056876301765442e-02 -3.635768890380859375e-01 5.003198385238647461e-01 -3.727009594440460205e-01 -2.837404608726501465e-01
7.530295252799987793e-01 -5.456076934933662415e-02 1.372352987527847290e-01 1.048897877335548401e-01 -2.580721378326416016e-01 4.087273776531219482e-01 -3.968547880649566650e-01 9.476963430643081665e-02
6.835436224937438965e-01 3.718048930168151855e-01 1.835769563913345337e-01 -3.485168144106864929e-02 -3.450423479080200195e-01 -3.368275985121726990e-02 -4.309603571891784668e-01 2.317293733358383179e-01
1.918462812900543213e-01 6.635677814483642578e-02 -5.163769125938415527e-01 -4.282615184783935547e-01 -5.213754773139953613e-01 -1.544210165739059448e-01 -4.253112673759460449e-01 -1.793619990348815918e-01
4.346773326396942139e-01 -3.794850409030914307e-01 1.418212950229644775e-01 3.309321701526641846e-01 -1.403964608907699585e-01 -3.190766274929046631e-02 -6.905819177627563477e-01 -1.994612663984298706e-01
-2.999375760555267334e-01 2.167489230632781982e-01 -4.776480197906494141e-01 -8.873369544744491577e-02 -2.432846724987030029e-01 3.444501459598541260e-01 -6.551874279975891113e-01 -1.411817073822021484e-01
2.640896737575531006e-01 -2.071554958820343018e-01 -5.904015898704528809e-01 1.032072771340608597e-02 5.067415833473205566e-01 -2.680662572383880615e-01 -4.576089382171630859e-01 2.470195665955543518e-02
1.009577065706253052e-01 1.641166806221008301e-01 -7.197559475898742676e-01 -3.602595031261444092e-01 -4.491818547248840332e-01 9.107287973165512085e-02 -2.743375897407531738e-01 -1.723891794681549072e-01
1.487426366657018661e-02 2.382686361670494080e-02 -1.635048091411590576e-01 1.226284280419349670e-01 -3.046758472919464111e-01 -4.980247020721435547e-01 -6.593501567840576172e-01 4.264280498027801514e-01
3.151344656944274902e-01 2.090431191027164459e-02 -3.623254895210266113e-01 7.477455139160156250e-01 5.944076552987098694e-02 1.754991561174392700e-01 -3.444519340991973877e-01 2.384741306304931641e-01
-5.261900275945663452e-02 1.926461458206176758e-01 -6.176005005836486816e-01 -1.077164635062217712e-01 1.280405092984437943e-02 5.395864844322204590e-01 -4.685940146446228027e-01 -2.370395660400390625e-01
-2.030167132616043091e-01 1.774185597896575928e-01 -2.194476425647735596e-01 1.554821729660034180e-01 -1.030037254095077515e-01 -2.985276579856872559e-01 -7.825149297714233398e-01 3.780434429645538330e-01
1.443956941366195679e-01 -1.005504280328750610e-01 -5.811199545860290527e-01 -4.241919815540313721e-01 -5.287549495697021484e-01 1.180734634399414062e-01 -3.841673433780670166e-01 1.014528423547744751e-01
1.923700273036956787e-01 -8.546299487352371216e-02 -3.200230598449707031e-01 7.661679387092590332e-01 -1.813973933458328247e-01 3.349329531192779541e-01 -3.213870227336883545e-01 -1.337424665689468384e-01
9.329271316528320312e-02 1.870032250881195068e-01 -5.282971262931823730e-01 2.241591066122055054e-01 5.312523245811462402e-01 -2.366815358400344849e-01 -5.017628073692321777e-01 1.922706067562103271e-01
4.901606217026710510e-02 7.255260944366455078e-01 -2.822476923465728760e-01 5.440688505768775940e-02 1.594269275665283203e-02 -7.442446798086166382e-02 -3.226819634437561035e-01 5.278906822204589844e-01
1.647830158472061157e-01 4.457992613315582275e-01 -2.684321701526641846e-01 1.719540357589721680e-01 3.253191411495208740e-01 -2.534596025943756104e-01 -5.229173898696899414e-01 4.785066545009613037e-01
-1.946314573287963867e-01 2.582751512527465820e-01 -9.483359009027481079e-02 3.208109736442565918e-01 -3.933432400226593018e-01 -1.731648594141006470e-01 -7.139304280281066895e-01 2.984925210475921631e-01
6.176201701164245605e-01 1.709994971752166748e-01 -3.311314284801483154e-01 1.918332427740097046e-01 4.766420125961303711e-01 1.593032330274581909e-01 -2.575523853302001953e-01 3.520768582820892334e-01
5.461897253990173340e-01 2.306785993278026581e-02 -3.900763690471649170e-01 6.961834430694580078e-01 -3.514759242534637451e-02 5.350687727332115173e-02 -1.969331204891204834e-01 1.463987827301025391e-01
3.224646449089050293e-01 5.579928159713745117e-01 -1.404774636030197144e-01 -5.200875997543334961e-01 8.479245938360691071e-03 6.333835422992706299e-02 -5.024180412292480469e-01 -1.947512626647949219e-01
2.924741208553314209e-01 7.007018327713012695e-01 -1.039414405822753906e-01 -3.986674547195434570e-01 -1.131263226270675659e-01 6.969702430069446564e-03 -4.739353656768798828e-01 -1.275750100612640381e-01
7.383370995521545410e-01 2.255275994539260864e-01 -1.318694502115249634e-01 3.996264040470123291e-01 -3.620931804180145264e-01 -1.834937334060668945e-01 -2.479027211666107178e-01 -2.584045194089412689e-02
1.782396584749221802e-01 7.118845582008361816e-01 -2.896046042442321777e-01 3.573147058486938477e-01 -3.679017126560211182e-01 -9.362589567899703979e-02 -2.592326104640960693e-01 1.964364349842071533e-01
5.250724554061889648e-01 -4.555455595254898071e-02 -4.702999889850616455e-01 4.750400483608245850e-01 -1.880485266447067261e-01 3.497363030910491943e-01 -4.440829530358314514e-02 3.401893377304077148e-01
-1.955870538949966431e-01 2.703866064548492432e-01 -3.649218380451202393e-01 -1.998491212725639343e-02 7.290588319301605225e-02 5.728648304939270020e-01 -6.451123952865600586e-01 7.355483621358871460e-02
4.040981829166412354e-01 1.634932309389114380e-01 -2.619226276874542236e-01 -1.515083014965057373e-01 4.697340428829193115e-01 -3.717152774333953857e-01 -5.096989870071411133e-01 3.159133493900299072e-01
3.205374181270599365e-01 3.542924523353576660e-01 -6.634886860847473145e-01 -5.483924224972724915e-02 3.002855181694030762e-01 -3.989783227443695068e-01 -2.098440825939178467e-01 -1.873991787433624268e-01
2.443485856056213379e-01 -4.500714540481567383e-01 2.849736250936985016e-02 -2.023199945688247681e-01 -1.534763723611831665e-01 2.657377719879150391e-01 -7.703965902328491211e-01 9.111200273036956787e-02
5.266003608703613281e-01 1.376389265060424805e-01 -3.580798953771591187e-02 4.494484961032867432e-01 -5.354582667350769043e-01 2.834360897541046143e-01 -3.404579162597656250e-01 -1.322811692953109741e-01
1.773099303245544434e-01 -3.117043972015380859e-01 2.938907966017723083e-02 4.211395084857940674e-01 -2.405131757259368896e-01 2.784182131290435791e-01 -5.186420679092407227e-01 5.374256968498229980e-01
6.491528749465942383e-01 3.786074221134185791e-01 -3.052219152450561523e-01 3.834246098995208740e-01 6.425461173057556152e-02 1.374663412570953369e-01 -1.336421370506286621e-01 3.926784098148345947e-01
-4.034890606999397278e-02 3.439127802848815918e-01 -1.279359757900238037e-01 1.876699626445770264e-01 -3.921706080436706543e-01 -4.725781381130218506e-01 -6.346691846847534180e-01 2.203987389802932739e-01
4.112078845500946045e-01 4.201383292675018311e-01 -2.630506455898284912e-01 -2.588773071765899658e-01 4.380516335368156433e-02 -4.133492112159729004e-01 -4.777960181236267090e-01 -3.422181904315948486e-01
1.732694655656814575e-01 7.241284102201461792e-02 -4.326220750808715820e-01 -3.623882830142974854e-01 -7.023499011993408203e-01 -4.276876896619796753e-02 -3.885759115219116211e-01 -1.144508831202983856e-02
2.926799058914184570e-01 1.157294660806655884e-01 -5.053534507751464844e-01 -7.643184810876846313e-02 -2.386198639869689941e-01 -5.004335045814514160e-01 -1.380651146173477173e-01 5.597196817398071289e-01
3.277027904987335205e-01 -1.049154177308082581e-01 2.902209758758544922e-01 1.429932862520217896e-01 -1.452108323574066162e-01 4.157183170318603516e-01 -7.026970386505126953e-01 2.987260520458221436e-01
1.350956261157989502e-01 -4.748831391334533691e-01 -3.376171588897705078e-01 2.525256872177124023e-01 -1.624343693256378174e-01 -1.290541738271713257e-01 -3.948817551136016846e-01 6.160431504249572754e-01
-2.716487050056457520e-01 2.758067846298217773e-01 -1.939374506473541260e-01 3.032062947750091553e-01 -2.086207568645477295e-01 -9.892930835485458374e-02 -6.991780400276184082e-01 4.224121868610382080e-01
-1.186560187488794327e-02 -3.369022309780120850e-01 -7.649847865104675293e-01 -2.627740502357482910e-01 -2.070845216512680054e-01 4.012579843401908875e-02 -3.939431309700012207e-01 1.800525486469268799e-01
-2.322205752134323120e-01 -2.152063399553298950e-01 -5.590956211090087891e-01 2.320438027381896973e-01 -4.213710725307464600e-01 6.734251976013183594e-02 -5.424212217330932617e-01 -2.387850582599639893e-01
-2.887616455554962158e-01 4.840470254421234131e-01 -1.264010816812515259e-01 1.603704392910003662e-01 -2.158500701189041138e-01 -5.493368580937385559e-02 -7.684733271598815918e-01 2.143074199557304382e-02
-3.977968990802764893e-01 1.588950604200363159e-01 -6.541688442230224609e-01 1.391614526510238647e-01 -1.853672116994857788e-01 3.936284035444259644e-02 -5.766785144805908203e-01 2.718064188957214355e-02
1.336874365806579590e-01 6.680036187171936035e-01 -6.987556815147399902e-02 -9.820921719074249268e-02 1.880584359169006348e-01 -1.650384664535522461e-01 -5.784862637519836426e-01 3.523081541061401367e-01
7.883787900209426880e-02 3.459141850471496582e-01 2.364749088883399963e-02 3.672127425670623779e-01 -4.384537339210510254e-01 1.857027858495712280e-01 -4.916658997535705566e-01 5.198665261268615723e-01
1.393690258264541626e-01 6.261996626853942871e-01 6.189953908324241638e-02 1.982727497816085815e-01 2.414398491382598877e-01 1.286685019731521606e-01 -6.390570402145385742e-01 2.491265088319778442e-01
3.762501180171966553e-01 6.840878166258335114e-03 -3.463227450847625732e-01 7.522791624069213867e-01 -1.627236753702163696e-01 2.586163580417633057e-01 -2.705446779727935791e-01 7.726539671421051025e-02
-2.212856709957122803e-01 4.156735241413116455e-01 -1.504156291484832764e-01 4.573999941349029541e-01 -1.455075293779373169e-01 -9.246259182691574097e-02 -6.801872849464416504e-01 2.324481308460235596e-01
-1.737121194601058960e-01 5.727963447570800781e-01 -1.447116732597351074e-01 4.794274568557739258e-01 -1.661786995828151703e-02 8.561905473470687866e-02 -6.040322184562683105e-01 1.359215974807739258e-01
9.441757947206497192e-02 5.437138676643371582e-02 1.415603607892990112e-01 -1.068384572863578796e-01 -6.191959604620933533e-02 1.068783402442932129e-01 -9.399384260177612305e-01 -2.406948804855346680e-01
4.856913909316062927e-02 3.643899559974670410e-01 1.615181267261505127e-01 -1.113746985793113708e-01 -1.334572136402130127e-01 -4.713118541985750198e-03 -8.926360011100769043e-01 -1.083351671695709229e-01
-2.578411102294921875e-01 2.158264666795730591e-01 -1.381644159555435181e-01 9.340872615575790405e-02 -2.343762665987014771e-01 -1.062033511698246002e-02 -8.744167685508728027e-01 -1.986773163080215454e-01
-1.191991847008466721e-02 9.354343265295028687e-02 -2.275574505329132080e-01 6.676091551780700684e-01 1.592275053262710571e-01 1.623836457729339600e-01 -5.804466009140014648e-01 3.240110278129577637e-01
4.963328540325164795e-01 3.401626348495483398e-01 3.172805905342102051e-01 1.337816417217254639e-01 -3.542924821376800537e-01 3.121656477451324463e-01 -5.277141332626342773e-01 1.338866651058197021e-01
5.770657062530517578e-01 3.768453299999237061e-01 -3.376240730285644531e-01 5.147257447242736816e-01 1.054357215762138367e-01 2.374315857887268066e-01 -1.355783641338348389e-01 2.453124225139617920e-01
-2.824036180973052979e-01 1.491935849189758301e-01 -6.255459785461425781e-01 1.469089686870574951e-01 -3.904809057712554932e-01 3.377039730548858643e-01 -4.392636716365814209e-01 -1.600867807865142822e-01
5.601432323455810547e-01 3.903953433036804199e-01 2.155566066503524780e-01 1.505347937345504761e-01 2.058513164520263672e-01 4.616908729076385498e-02 -6.333396434783935547e-01 1.381311267614364624e-01
6.646750569343566895e-01 -3.295080736279487610e-03 -2.376804500818252563e-01 4.556231498718261719e-01 -3.963342308998107910e-01 -3.182855900377035141e-03 -2.300340533256530762e-01 -2.900087237358093262e-01
3.494758903980255127e-01 5.571200698614120483e-02 -4.214260280132293701e-01 -4.315432608127593994e-01 -5.881834626197814941e-01 -1.699659228324890137e-01 -3.203172087669372559e-01 -1.829807162284851074e-01
5.562712550163269043e-01 -2.977702617645263672e-01 6.044038757681846619e-02 3.616885542869567871e-01 1.044095680117607117e-01 -1.087210997939109802e-01 -6.657587289810180664e-01 -3.830362856388092041e-02
4.594762623310089111e-01 8.820625022053718567e-03 -4.937967956066131592e-01 -6.339667737483978271e-02 4.525107145309448242e-01 -2.836906015872955322e-01 -4.285057187080383301e-01 2.684878110885620117e-01
1.586190164089202881e-01 4.914379492402076721e-02 -5.833678320050239563e-02 6.086825728416442871e-01 9.554848819971084595e-02 1.710410565137863159e-01 -6.184668540954589844e-01 4.214752912521362305e-01
1.559498459100723267e-01 -1.565655022859573364e-01 -6.312817335128784180e-01 -4.229111075401306152e-01 -1.284901350736618042e-01 2.928761243820190430e-01 -4.747054874897003174e-01 -2.148609757423400879e-01
6.115232110023498535e-01 -3.887885808944702148e-01 1.287689357995986938e-01 1.916488111019134521e-01 -1.806096360087394714e-02 2.033529132604598999e-01 -6.015251874923706055e-01 -1.343907713890075684e-01
4.232270419597625732e-01 -9.537617862224578857e-02 -3.581002652645111084e-01 8.820020407438278198e-02 -3.807380795478820801e-02 -4.861626625061035156e-01 -6.127160191535949707e-01 -2.500852942466735840e-01
2.995526790618896484e-01 -2.285735458135604858e-01 -4.884033799171447754e-01 -1.815002858638763428e-01 2.144518196582794189e-01 -7.038569450378417969e-02 -5.939059853553771973e-01 -4.276378154754638672e-01
4.231436252593994141e-01 -5.557326674461364746e-01 -1.375093758106231689e-01 1.687007695436477661e-01 -3.755926713347434998e-02 -2.059575468301773071e-01 -5.180953741073608398e-01 3.904997110366821289e-01
7.922554612159729004e-01 2.755365967750549316e-01 5.375226214528083801e-02 -2.618704140186309814e-01 -2.795344591140747070e-01 2.390193194150924683e-01 -2.255446016788482666e-01 1.969909071922302246e-01
6.707471013069152832e-01 3.751740157604217529e-01 8.641217648983001709e-02 -1.445341762155294418e-02 -3.855787217617034912e-01 5.679462105035781860e-02 -3.642608523368835449e-01 3.421758711338043213e-01
8.616085350513458252e-02 5.463930964469909668e-01 -2.411955446004867554e-01 2.945913970470428467e-01 -3.222826719284057617e-01 -3.482126891613006592e-01 -5.313874483108520508e-01 2.039133459329605103e-01
5.956449080258607864e-03 4.005157649517059326e-01 -1.857045888900756836e-01 7.463508099317550659e-02 -1.782415509223937988e-01 -3.531551063060760498e-01 -6.088406443595886230e-01 5.218424797058105469e-01
5.039941072463989258e-01 -5.761288106441497803e-02 1.904505491256713867e-01 -2.143861800432205200e-01 -4.402087032794952393e-01 3.232985436916351318e-01 -5.906931161880493164e-01 -1.149517372250556946e-01
2.821408808231353760e-01 5.714037418365478516e-01 1.466152667999267578e-01 3.711827695369720459e-01 -5.634936690330505371e-02 3.528707101941108704e-02 -6.342004537582397461e-01 1.673052906990051270e-01
1.655320264399051666e-02 5.584168434143066406e-01 -9.124159067869186401e-02 5.635869503021240234e-01 6.452707946300506592e-02 1.813499480485916138e-01 -5.646257400512695312e-01 7.802449911832809448e-02
3.740960061550140381e-01 -3.464915156364440918e-01 -1.739157885313034058e-01 5.908192992210388184e-01 -1.804592013359069824e-01 3.005460202693939209e-01 -3.613104820251464844e-01 3.274799287319183350e-01
3.413363993167877197e-01 4.775102064013481140e-02 -3.135350346565246582e-01 7.200468182563781738e-01 1.333826035261154175e-01 -8.511540293693542480e-02 -4.175542891025543213e-01 2.550504505634307861e-01
4.598588645458221436e-01 -2.566811144351959229e-01 1.830250769853591919e-01 3.448355793952941895e-01 -1.534168720245361328e-01 -1.045090034604072571e-01 -7.087430357933044434e-01 -1.829185932874679565e-01
7.603648900985717773e-01 3.141677677631378174e-01 -3.476837277412414551e-01 4.219312220811843872e-02 -2.088014483451843262e-01 -3.601904213428497314e-01 -9.499341994524002075e-02 -1.346139758825302124e-01
-1.655601710081100464e-02 -1.558508817106485367e-02 -2.550677396357059479e-02 2.573581933975219727e-01 -4.647316932678222656e-01 -3.323542773723602295e-01 -7.785540223121643066e-01 -4.222046118229627609e-03
3.659372627735137939e-01 1.148068066686391830e-02 -5.270237922668457031e-01 -5.684736967086791992e-01 -1.321959644556045532e-01 2.614897489547729492e-01 -3.869907557964324951e-01 -1.715433597564697266e-01
5.328111648559570312e-01 4.101577401161193848e-02 7.014852762222290039e-02 2.070818245410919189e-01 -3.712886869907379150e-01 5.265781879425048828e-01 -3.396223187446594238e-01 3.689757585525512695e-01
5.048158764839172363e-01 1.177644282579421997e-01 -5.158270597457885742e-01 6.377593874931335449e-01 -1.519249826669692993e-01 -1.029688790440559387e-01 -1.175170317292213440e-01 1.048030555248260498e-01
3.037869334220886230e-01 -5.302521586418151855e-02 -5.040397644042968750e-01 -5.636405348777770996e-01 -3.764997422695159912e-01 2.152488380670547485e-01 -3.774630427360534668e-01 -5.091689899563789368e-02
-7.591389864683151245e-02 2.302623093128204346e-01 -3.124797344207763672e-01 -2.132160514593124390e-01 2.051686048507690430e-01 -8.795348554849624634e-02 -8.084992170333862305e-01 -3.075886666774749756e-01
7.271493077278137207e-01 6.237332522869110107e-02 5.105284973978996277e-02 1.438865214586257935e-01 -2.268314659595489502e-01 -1.802988052368164062e-01 -5.076028704643249512e-01 -3.200515806674957275e-01
-8.589583449065685272e-03 -2.275352925062179565e-01 -7.116979956626892090e-01 -1.193966343998908997e-01 -1.839119791984558105e-01 9.730713441967964172e-03 -5.165796279907226562e-01 -3.558252155780792236e-01
2.624772191047668457e-01 -9.395690262317657471e-02 -7.119795083999633789e-01 -3.177089393138885498e-01 1.856946200132369995e-01 3.976680934429168701e-01 -3.446924388408660889e-01 5.466961115598678589e-02
7.706392556428909302e-02 6.748539209365844727e-02 -1.741033196449279785e-01 1.896987110376358032e-01 -7.369714379310607910e-01 -4.189648926258087158e-01 -4.414225518703460693e-01 9.847303479909896851e-02
-2.145835459232330322e-01 1.956177800893783569e-01 -3.411284685134887695e-01 -3.844207525253295898e-02 -3.335740566253662109e-01 3.622869551181793213e-01 -6.824642419815063477e-01 -2.992664575576782227e-01
1.242155209183692932e-01 6.285123825073242188e-01 -1.580343693494796753e-01 -8.874186873435974121e-02 2.348174303770065308e-01 -4.343771934509277344e-02 -4.488291442394256592e-01 5.460943579673767090e-01
3.960412144660949707e-01 -1.634508520364761353e-01 -5.490943193435668945e-01 -5.124081969261169434e-01 -1.098572164773941040e-01 3.470160067081451416e-01 -3.411682546138763428e-01 -5.902332812547683716e-02
4.371857047080993652e-01 -2.958666086196899414e-01 -1.954622268676757812e-01 -2.292632311582565308e-01 1.002641245722770691e-01 -2.374853342771530151e-01 -6.978669762611389160e-01 -2.776581645011901855e-01
-1.098461672663688660e-01 3.264679014682769775e-01 -2.428366690874099731e-01 4.940083622932434082e-02 -1.693236976861953735e-01 -1.238205879926681519e-01 -5.474835038185119629e-01 6.900742650032043457e-01
4.182009398937225342e-02 2.279126942157745361e-01 5.114456266164779663e-02 2.780535444617271423e-02 -1.836800426244735718e-01 -2.309978157281875610e-01 -7.736887931823730469e-01 5.071739554405212402e-01
6.378549337387084961e-01 9.409477561712265015e-02 2.305292040109634399e-01 1.129614859819412231e-01 -2.139206826686859131e-01 -2.080612033605575562e-01 -6.551756858825683594e-01 8.756302297115325928e-03
3.940032124519348145e-01 2.150946706533432007e-01 -5.553559660911560059e-01 1.516644805669784546e-01 4.344099760055541992e-01 2.810989618301391602e-01 -4.157880246639251709e-01 1.626804918050765991e-01
3.651659488677978516e-01 4.177126288414001465e-01 -3.804780244827270508e-01 6.955438256263732910e-01 -1.884503364562988281e-01 3.441039100289344788e-02 -1.559196412563323975e-01 -5.115519464015960693e-02
1.767289787530899048e-01 3.745510578155517578e-01 -3.414682447910308838e-01 4.344587922096252441e-01 -4.163371026515960693e-01 -4.147516787052154541e-01 -3.619773089885711670e-01 -2.161952108144760132e-01
7.026352286338806152e-01 2.476675510406494141e-01 -6.199197843670845032e-02 1.191310063004493713e-01 -2.387910485267639160e-01 -3.862506449222564697e-01 -4.228664934635162354e-01 -2.047010809183120728e-01
3.171024322509765625e-01 -9.186834841966629028e-02 -6.761603355407714844e-01 -2.965072691440582275e-01 -5.382068157196044922e-01 6.686881184577941895e-02 -2.075764834880828857e-01 -9.311781823635101318e-02
-7.586153596639633179e-02 1.439810991287231445e-01 -2.131615728139877319e-01 7.051253318786621094e-01 -2.025800757110118866e-02 -3.357513993978500366e-02 -6.495692729949951172e-01 8.600496500730514526e-02
2.946864366531372070e-01 -2.772008776664733887e-01 -2.631695568561553955e-01 -1.622800976037979126e-01 7.237286865711212158e-02 -3.247257769107818604e-01 -7.604480385780334473e-01 -2.275096625089645386e-01
3.270640671253204346e-01 5.221458524465560913e-02 -4.111349582672119141e-01 -3.683669865131378174e-01 -5.781547427177429199e-01 1.603798717260360718e-01 -3.281542956829071045e-01 -3.433753848075866699e-01
6.079570055007934570e-01 1.795454174280166626e-01 -3.783149421215057373e-01 2.874107062816619873e-01 3.029667735099792480e-01 -4.346586298197507858e-03 -2.011284381151199341e-01 4.900655150413513184e-01
7.906389236450195312e-02 8.825919032096862793e-02 -8.011704087257385254e-01 -1.999355554580688477e-01 -4.254777729511260986e-01 2.603627741336822510e-01 -1.805434077978134155e-01 -1.506487578153610229e-01
5.364594459533691406e-01 -1.857093535363674164e-02 3.203810155391693115e-01 8.602806180715560913e-02 -3.088641166687011719e-01 -7.669430342502892017e-04 -7.091411352157592773e-01 5.952109768986701965e-02
2.227447181940078735e-01 1.751480549573898315e-01 -6.436063647270202637e-01 -5.315720438957214355e-01 -3.339283466339111328e-01 1.696350276470184326e-01 -2.872548997402191162e-01 -1.051264628767967224e-02
7.047212123870849609e-01 -3.568422421813011169e-02 -4.401079714298248291e-01 1.233999505639076233e-01 -2.967980802059173584e-01 -2.834526598453521729e-01 -7.933890074491500854e-02 3.441554009914398193e-01
-1.922928243875503540e-01 1.339400112628936768e-01 -8.704524040222167969e-01 -8.510906994342803955e-02 -2.340378016233444214e-01 1.448821574449539185e-01 -3.148055970668792725e-01 7.270123064517974854e-02
-3.553318977355957031e-01 2.418441623449325562e-01 -6.857779622077941895e-01 2.877137959003448486e-01 -1.904510557651519775e-01 -7.730058860033750534e-03 -4.740038812160491943e-01 3.419081866741180420e-02
1.689805686473846436e-01 3.673697635531425476e-02 -2.755743563175201416e-01 3.960210382938385010e-01 -6.240771412849426270e-01 -4.319052100181579590e-01 -3.987376093864440918e-01 4.812596738338470459e-02
2.886628210544586182e-01 9.087287634611129761e-02 -2.153100073337554932e-01 -5.545233488082885742e-01 -2.016184478998184204e-01 1.594595164060592651e-01 -6.151800751686096191e-01 -3.317190110683441162e-01
2.373949140310287476e-01 3.554042577743530273e-01 -4.683872759342193604e-01 5.647995322942733765e-02 4.873383939266204834e-01 -3.574068248271942139e-01 -3.579633533954620361e-01 3.184001445770263672e-01
4.291099011898040771e-01 -2.615768909454345703e-01 -8.383907377719879150e-02 -7.783880829811096191e-02 6.852641701698303223e-02 -2.759560942649841309e-01 -7.666010260581970215e-01 -2.565729916095733643e-01
5.320091247558593750e-01 -6.263805925846099854e-02 -2.349538058042526245e-01 -5.086227059364318848e-01 1.985806673765182495e-01 -2.698958218097686768e-01 -4.967802464962005615e-01 2.001843005418777466e-01
8.609204888343811035e-01 2.191289328038692474e-02 4.452093690633773804e-02 -3.499154001474380493e-02 -3.436398208141326904e-01 7.314639538526535034e-02 -3.213412761688232422e-01 1.686134636402130127e-01
5.192403793334960938e-01 5.149151086807250977e-01 -2.370441332459449768e-02 1.124601438641548157e-01 -1.269698292016983032e-01 3.511683642864227295e-01 -4.045186042785644531e-01 -3.859622180461883545e-01
7.003989219665527344e-01 3.972558081150054932e-01 -2.193380445241928101e-01 1.285086292773485184e-02 2.005612850189208984e-01 1.224907413125038147e-01 -1.585316061973571777e-01 4.722219705581665039e-01
5.349184274673461914e-01 -1.887884140014648438e-01 1.258761733770370483e-01 1.374157816171646118e-01 1.579567939043045044e-01 -9.236183017492294312e-02 -7.657452821731567383e-01 -1.537741720676422119e-01
6.164079904556274414e-01 -1.621527522802352905e-01 -1.566803455352783203e-01 1.571098566055297852e-01 -2.804715037345886230e-01 5.982035994529724121e-01 -2.339156717061996460e-01 -2.308398485183715820e-01
1.559539437294006348e-01 5.678638219833374023e-01 -1.873708814382553101e-01 -5.972681939601898193e-02 3.714224994182586670e-01 -1.654535830020904541e-01 -4.783173799514770508e-01 4.694856703281402588e-01
1.281930655241012573e-01 3.260611295700073242e-01 -4.241437017917633057e-01 4.141405522823333740e-01 -2.779603302478790283e-01 -3.627513349056243896e-01 -3.531114757061004639e-01 4.385227262973785400e-01
3.152019083499908447e-01 -4.552079141139984131e-01 -1.071352511644363403e-01 -2.904127910733222961e-02 -1.011901497840881348e-01 -2.193649262189865112e-01 -7.589868903160095215e-01 -2.160805761814117432e-01
4.891343414783477783e-01 1.169294863939285278e-01 -3.842225670814514160e-01 6.954934597015380859e-01 -2.071859091520309448e-01 -5.253989621996879578e-02 -2.192849367856979370e-01 -1.482049375772476196e-01
1.649230271577835083e-01 6.775459647178649902e-01 -1.277339160442352295e-01 -5.256342515349388123e-02 2.631737887859344482e-01 -1.708626002073287964e-01 -5.175570249557495117e-01 3.582362234592437744e-01
1.650918573141098022e-01 1.827689260244369507e-02 -5.200573205947875977e-01 -1.671861112117767334e-01 -3.774568438529968262e-01 5.229364037513732910e-01 -4.918252825736999512e-01 1.271676868200302124e-01
6.494680643081665039e-01 3.501386344432830811e-01 -9.497832506895065308e-02 4.709918797016143799e-01 -1.166921555995941162e-01 -3.009859919548034668e-01 -3.471435904502868652e-01 -4.666578024625778198e-03
7.297929525375366211e-01 1.941100955009460449e-01 -3.374409079551696777e-01 3.552970290184020996e-01 1.817678958177566528e-01 3.182590901851654053e-01 -1.332108974456787109e-01 1.937723606824874878e-01
-1.396313011646270752e-01 1.313796043395996094e-01 -5.947094559669494629e-01 8.686657994985580444e-02 -2.061570584774017334e-01 -4.551095664501190186e-01 -5.886034369468688965e-01 -7.705822587013244629e-02
2.427871674299240112e-01 4.428238272666931152e-01 -1.861011609435081482e-02 4.051167964935302734e-01 4.716112315654754639e-01 4.173310473561286926e-02 -5.946095585823059082e-01 5.268950015306472778e-02
1.206733733415603638e-01 8.032385259866714478e-02 -3.899896144866943359e-01 -3.987644612789154053e-01 -6.312254071235656738e-01 -2.672863304615020752e-01 -4.274339079856872559e-01 1.236674264073371887e-01
1.052444428205490112e-01 1.644585430622100830e-01 -7.116525173187255859e-01 -2.893521785736083984e-01 -4.739405512809753418e-01 2.764916718006134033e-01 -2.230541259050369263e-01 -1.445082873106002808e-01
9.641486406326293945e-02 -4.624983966350555420e-01 -1.400451660156250000e-01 4.817192256450653076e-01 -2.413381487131118774e-01 1.410584151744842529e-01 -5.010460615158081055e-01 4.426563382148742676e-01
-1.615052223205566406e-01 -1.390578448772430420e-01 -6.419231891632080078e-01 3.582856655120849609e-01 -3.672507703304290771e-01 -1.952562630176544189e-01 -4.449233114719390869e-01 -2.078223228454589844e-01
2.389741688966751099e-01 3.451582789421081543e-01 -3.275254368782043457e-01 6.380896568298339844e-01 -4.624262154102325439e-01 -2.516329661011695862e-02 -2.145245969295501709e-01 2.209836840629577637e-01
8.172909170389175415e-02 4.652248322963714600e-02 -2.363581806421279907e-01 7.879942655563354492e-01 -1.895628869533538818e-02 -9.261661767959594727e-02 -5.192585587501525879e-01 1.891798079013824463e-01
3.283482491970062256e-01 -4.387323558330535889e-01 1.103370115160942078e-01 -1.580391675233840942e-01 -1.774342358112335205e-01 1.938781291246414185e-01 -7.702175974845886230e-01 -1.562066096812486649e-02
1.118839308619499207e-01 -4.723554253578186035e-01 -2.153768092393875122e-01 4.819346368312835693e-01 -1.960539221763610840e-01 -1.341076791286468506e-01 -5.474373102188110352e-01 3.600063323974609375e-01
5.798820853233337402e-01 4.040575325489044189e-01 -6.317588686943054199e-02 5.238552093505859375e-01 -1.265048831701278687e-01 -2.259011566638946533e-01 -3.928476572036743164e-01 -2.635652013123035431e-02
5.918685719370841980e-02 2.233127504587173462e-01 -3.571082949638366699e-01 2.826189100742340088e-01 -4.953045248985290527e-01 -5.159969329833984375e-01 -4.638279974460601807e-01 -1.118599623441696167e-01
3.441373109817504883e-01 6.159415245056152344e-01 -1.203206926584243774e-01 -3.969371914863586426e-01 -1.017580702900886536e-01 3.003633022308349609e-02 -4.863591194152832031e-01 -2.869622409343719482e-01
7.677964568138122559e-01 4.079265892505645752e-01 -4.695144891738891602e-01 3.052491694688796997e-02 -9.630479663610458374e-02 -8.601729571819305420e-02 5.984001606702804565e-02 -4.954381659626960754e-02
5.476598739624023438e-01 -2.736466825008392334e-01 -4.453210830688476562e-01 4.889889657497406006e-01 -3.019135892391204834e-01 5.102494615130126476e-04 -3.108226954936981201e-01 -1.491510309278964996e-03
5.860733985900878906e-01 3.654230237007141113e-01 1.020172052085399628e-02 2.613025531172752380e-02 6.267959624528884888e-02 -4.084553718566894531e-01 -5.882148146629333496e-01 -7.372894138097763062e-02
3.322503864765167236e-01 3.418948501348495483e-02 -2.790574729442596436e-01 -9.944821894168853760e-02 3.319572210311889648e-01 -4.824450612068176270e-01 -6.334198117256164551e-01 2.377144843339920044e-01
1.485346555709838867e-01 6.860331892967224121e-01 -2.607978880405426025e-03 -4.393243044614791870e-02 1.916512250900268555e-01 -2.542358078062534332e-02 -5.909699201583862305e-01 3.445826172828674316e-01
3.529516980051994324e-02 7.380142807960510254e-01 -3.702410757541656494e-01 8.605715632438659668e-02 -1.577802561223506927e-02 -2.326969653367996216e-01 -3.156232237815856934e-01 3.944490849971771240e-01
4.063301980495452881e-01 -5.088381767272949219e-01 -1.078538820147514343e-01 -2.368781864643096924e-01 3.650156036019325256e-02 -1.248376965522766113e-01 -7.004178762435913086e-01 2.708668634295463562e-02
4.971133470535278320e-01 4.776775836944580078e-01 1.558931320905685425e-01 3.959676027297973633e-01 -1.580685079097747803e-01 9.161062538623809814e-02 -4.751486480236053467e-01 2.906289100646972656e-01
2.793542444705963135e-01 -5.150685310363769531e-01 -2.631973624229431152e-01 5.550628900527954102e-01 9.279699623584747314e-02 -6.145061179995536804e-02 -4.609118402004241943e-01 2.333896309137344360e-01
1.734359711408615112e-01 2.843264341354370117e-01 4.712476581335067749e-02 4.944561719894409180e-01 2.594774365425109863e-01 2.044132351875305176e-01 -6.770646572113037109e-01 2.735707461833953857e-01
-2.268149554729461670e-01 7.719269394874572754e-02 -1.221199333667755127e-01 3.819945454597473145e-01 -1.048512309789657593e-01 -6.999535113573074341e-02 -8.054329752922058105e-01 3.422688841819763184e-01
4.209569990634918213e-01 -5.068029761314392090e-01 -9.936372935771942139e-02 2.116334587335586548e-01 -6.172160804271697998e-02 -1.803832948207855225e-01 -6.629521250724792480e-01 -1.882308274507522583e-01
5.499524474143981934e-01 1.635960936546325684e-01 -9.366979449987411499e-02 6.435773968696594238e-01 3.060553595423698425e-02 1.838745772838592529e-01 -3.677262961864471436e-01 -2.790222465991973877e-01
6.397258490324020386e-02 1.407927721738815308e-01 -5.875424295663833618e-02 1.071829572319984436e-01 -3.790899515151977539e-01 -3.872076570987701416e-01 -6.993967294692993164e-01 4.223150014877319336e-01
-6.624446250498294830e-03 3.039239048957824707e-01 -4.130268692970275879e-01 6.448757052421569824e-01 -4.499312937259674072e-01 1.442565023899078369e-01 -2.582811713218688965e-01 1.765594631433486938e-01
1.399549394845962524e-01 4.310316964983940125e-02 -5.973072052001953125e-01 -3.045547604560852051e-01 2.266920804977416992e-01 -4.569178819656372070e-01 -5.114508867263793945e-01 -8.532322943210601807e-02
3.756056427955627441e-01 1.415201127529144287e-01 -1.350322514772415161e-01 6.547786593437194824e-01 3.028068542480468750e-01 -2.668382227420806885e-02 -5.234271883964538574e-01 1.598239839076995850e-01
7.943065762519836426e-01 2.571306824684143066e-01 -1.245909482240676880e-01 -1.048605218529701233e-01 -4.033562242984771729e-01 2.908191829919815063e-02 -1.100417375564575195e-01 3.174761831760406494e-01
7.517380118370056152e-01 4.664643406867980957e-01 -2.364103496074676514e-01 9.444899857044219971e-02 -2.856291271746158600e-02 -2.813218235969543457e-01 -2.309019118547439575e-01 -1.386257261037826538e-01
3.021609783172607422e-01 4.686098396778106689e-01 -2.709737420082092285e-01 -2.755679786205291748e-01 -4.522071406245231628e-02 -5.876209735870361328e-01 -4.015197157859802246e-01 1.765721142292022705e-01
4.985651075839996338e-01 -3.364275395870208740e-01 1.547050923109054565e-01 2.604651451110839844e-01 -2.146090380847454071e-02 4.613151773810386658e-02 -7.374827265739440918e-01 -2.009767806157469749e-03
-3.149232566356658936e-01 2.580092251300811768e-01 -6.632749438285827637e-01 2.653012275695800781e-01 -3.126199841499328613e-01 1.759203970432281494e-01 -4.364061355590820312e-01 -6.932982057332992554e-02
4.488484859466552734e-01 5.726008415222167969e-01 -8.228021860122680664e-02 4.819285273551940918e-01 -2.552946805953979492e-01 -2.218330092728137970e-02 -3.273441791534423828e-01 2.425211369991302490e-01
5.427482128143310547e-01 -3.097284436225891113e-01 -5.425828695297241211e-01 3.559926748275756836e-01 -2.472113370895385742e-01 3.061983883380889893e-01 -2.474091015756130219e-02 1.813358217477798462e-01
8.680024147033691406e-01 1.212076172232627869e-01 -3.136464953422546387e-01 1.596446037292480469e-01 -2.817460000514984131e-01 -1.209300681948661804e-01 -1.148627027869224548e-01 -2.866369299590587616e-02
8.995053172111511230e-02 2.194079309701919556e-01 1.924646496772766113e-01 -2.622412331402301788e-02 -7.438051700592041016e-02 2.096526920795440674e-01 -9.209474921226501465e-01 -9.169353544712066650e-02
1.396439969539642334e-01 -1.849491447210311890e-01 -5.170959234237670898e-01 -5.571839213371276855e-01 -1.729843206703662872e-02 1.769739538431167603e-01 -5.772591233253479004e-01 6.003413721919059753e-02
5.213260650634765625e-01 5.236755013465881348e-01 1.827541440725326538e-01 2.329482436180114746e-01 -1.992922127246856689e-01 1.562516838312149048e-01 -4.889352023601531982e-01 2.512554824352264404e-01
1.084264274686574936e-02 6.126981973648071289e-01 6.166658829897642136e-03 2.330832183361053467e-01 -2.384110912680625916e-02 -9.559181332588195801e-02 -6.884605288505554199e-01 2.939958870410919189e-01
6.229164004325866699e-01 4.836685359477996826e-01 -4.591431617736816406e-01 3.063193857669830322e-01 -1.322417519986629486e-02 -1.913382261991500854e-01 -3.581122308969497681e-02 1.879580318927764893e-01
1.959030777215957642e-01 5.224269032478332520e-01 -3.423579335212707520e-01 -2.991903722286224365e-01 6.591144204139709473e-02 -4.708229005336761475e-01 -3.949338793754577637e-01 3.161913454532623291e-01
2.589170336723327637e-01 -5.613066554069519043e-01 -8.453710377216339111e-02 1.851344853639602661e-01 6.032082438468933105e-02 -6.697224080562591553e-02 -6.615614891052246094e-01 3.615081608295440674e-01
5.562184453010559082e-01 1.162680611014366150e-01 -8.175034075975418091e-03 2.141936123371124268e-01 -1.230215728282928467e-01 -5.464750528335571289e-01 -5.543456077575683594e-01 -1.004438251256942749e-01
-5.830446258187294006e-02 3.096991479396820068e-01 -2.801677286624908447e-01 3.996725082397460938e-01 -3.320221900939941406e-01 8.718307316303253174e-02 -3.611391484737396240e-01 6.435790657997131348e-01
-7.660097628831863403e-02 -4.412031769752502441e-01 -3.819287419319152832e-01 2.997627258300781250e-01 -2.561300992965698242e-01 -3.052207231521606445e-01 -5.149450898170471191e-01 3.739172220230102539e-01
2.657319307327270508e-01 1.922410428524017334e-01 -1.966655999422073364e-01 1.297775059938430786e-01 -3.061942756175994873e-01 -5.719403028488159180e-01 -5.903413891792297363e-01 -2.598787546157836914e-01
3.036565780639648438e-01 6.532320380210876465e-01 -1.179510168731212616e-02 -5.731683969497680664e-02 3.265016674995422363e-01 -1.273971647024154663e-01 -5.742626786231994629e-01 1.582569777965545654e-01
2.061347216367721558e-01 6.942440271377563477e-01 -7.181190699338912964e-02 1.206718012690544128e-01 -4.594327211380004883e-01 1.907290816307067871e-01 -3.694251477718353271e-01 2.681121230125427246e-01
7.172994613647460938e-01 2.511510550975799561e-01 -3.674168586730957031e-01 4.683137238025665283e-01 1.722422242164611816e-01 1.103911548852920532e-01 -1.430089175701141357e-01 7.606995850801467896e-02
9.313317388296127319e-02 2.548223137855529785e-01 -6.051754206418991089e-02 -1.971215941011905670e-02 -1.533119827508926392e-01 4.364302847534418106e-03 -7.982239723205566406e-01 -5.115232467651367188e-01
4.755573570728302002e-01 4.984116256237030029e-01 -2.927117049694061279e-02 4.253642261028289795e-01 -4.159108102321624756e-01 2.165714651346206665e-01 -3.478118181228637695e-01 5.274059250950813293e-02
5.905141234397888184e-01 -2.552630603313446045e-01 -2.252534776926040649e-01 8.210565894842147827e-03 2.094975113868713379e-01 -2.642800845205783844e-02 -6.770018935203552246e-01 -1.800225973129272461e-01
7.463434934616088867e-01 5.937902927398681641e-01 -1.257333010435104370e-01 -2.070635110139846802e-01 -1.044373288750648499e-01 1.808875240385532379e-02 -1.363614499568939209e-01 4.326001927256584167e-02
3.034830093383789062e-01 -5.473736524581909180e-01 -2.836543619632720947e-01 -1.623946726322174072e-01 4.510515183210372925e-02 -2.971938252449035645e-01 -6.176317930221557617e-01 1.721065938472747803e-01
4.028277099132537842e-02 7.577646970748901367e-01 -3.471362292766571045e-01 3.374257683753967285e-01 -3.751817941665649414e-01 1.201514229178428650e-01 -1.602703779935836792e-01 9.447729587554931641e-02
5.200715661048889160e-01 -4.932726621627807617e-01 -1.407803297042846680e-01 1.119335815310478210e-01 1.247640252113342285e-01 1.413284451700747013e-03 -6.496369242668151855e-01 -1.275278031826019287e-01
1.064327955245971680e-01 1.714624464511871338e-01 -3.481227159500122070e-01 -3.468204736709594727e-01 -7.413902282714843750e-01 6.866119801998138428e-03 -4.099625647068023682e-01 -4.790462553501129150e-03
7.037718892097473145e-01 2.736239433288574219e-01 -2.993146181106567383e-01 4.687714278697967529e-01 2.105155028402805328e-02 -3.809217363595962524e-02 -2.751358449459075928e-01 -2.071355879306793213e-01
3.159476816654205322e-01 6.689997389912605286e-03 -8.011362552642822266e-01 -3.485859930515289307e-01 -1.853113472461700439e-01 2.367654740810394287e-01 -2.153630852699279785e-01 -4.628318361937999725e-03
8.055916428565979004e-01 1.294280141592025757e-01 1.076892241835594177e-01 -2.464288771152496338e-01 -2.902510464191436768e-01 2.130893915891647339e-01 -3.134796023368835449e-01 1.844559013843536377e-01
-9.940562397241592407e-02 3.806037902832031250e-01 1.486989669501781464e-02 1.469915453344583511e-02 -2.518957555294036865e-01 -3.207066655158996582e-02 -7.633643150329589844e-01 4.445415735244750977e-01
1.075715571641921997e-01 5.595421195030212402e-01 -2.291004657745361328e-01 3.662333488464355469e-01 -3.786821663379669189e-01 -1.074792444705963135e-01 -4.240318536758422852e-01 3.923931717872619629e-01
-2.143985629081726074e-01 -2.950380556285381317e-02 -6.268885731697082520e-01 2.173489183187484741e-01 -4.180408716201782227e-01 -1.637077480554580688e-01 -5.142098069190979004e-01 -2.167088389396667480e-01
4.677834808826446533e-01 -2.535744309425354004e-01 -6.209870576858520508e-01 5.124340951442718506e-02 -2.204621434211730957e-01 8.422306180000305176e-02 1.033153478056192398e-02 5.223253965377807617e-01
2.133690714836120605e-01 4.431712925434112549e-01 -2.201194465160369873e-01 1.054026186466217041e-01 1.951626390218734741e-01 -3.108642399311065674e-01 -4.808721840381622314e-01 5.766693949699401855e-01
-1.283538341522216797e-01 4.425833523273468018e-01 -1.224024668335914612e-01 -2.001441419124603271e-01 -2.785427272319793701e-01 6.875196099281311035e-02 -7.900619506835937500e-01 -1.615381240844726562e-01
4.012464880943298340e-01 -4.815968573093414307e-01 -8.249890059232711792e-02 -1.663424223661422729e-01 -3.919206187129020691e-02 -1.659284532070159912e-02 -7.405495047569274902e-01 -1.495491713285446167e-01
3.159111440181732178e-01 1.851254552602767944e-01 -3.160881102085113525e-01 5.531972050666809082e-01 1.551676392555236816e-01 3.423263728618621826e-01 -4.523263275623321533e-01 3.378264904022216797e-01
-2.352080047130584717e-01 -2.086249738931655884e-01 -7.029933929443359375e-01 2.364674210548400879e-02 -9.640826284885406494e-02 -1.770130544900894165e-01 -5.625125169754028320e-01 2.221383899450302124e-01
1.141573637723922729e-01 -1.320285648107528687e-01 -2.571928799152374268e-01 7.697885632514953613e-01 -2.454484105110168457e-01 -3.865479677915573120e-02 -4.643551111221313477e-01 1.828912496566772461e-01
1.519225630909204483e-02 -2.660831809043884277e-01 -1.387798041105270386e-01 2.430741190910339355e-01 9.226682782173156738e-02 -1.084861308336257935e-01 -8.517631292343139648e-01 3.237921893596649170e-01
1.413936018943786621e-01 5.942974090576171875e-01 -1.879570633172988892e-01 6.226434111595153809e-01 8.670189417898654938e-03 8.955686539411544800e-02 -4.421132802963256836e-01 -1.568542420864105225e-02
5.786594748497009277e-01 -2.086264640092849731e-01 1.366879642009735107e-01 -9.046144038438796997e-02 -4.585554003715515137e-01 4.202901422977447510e-01 -4.465161859989166260e-01 -9.202081710100173950e-02
-1.994321197271347046e-01 1.820008009672164917e-01 -9.273523837327957153e-02 9.490133076906204224e-02 -1.526414602994918823e-01 -1.901076436042785645e-01 -8.422760367393493652e-01 3.750028014183044434e-01
-1.430470943450927734e-01 3.064460754394531250e-01 -7.571730762720108032e-02 -3.666858747601509094e-02 -4.391608536243438721e-01 -2.420843839645385742e-01 -6.503286957740783691e-01 4.518361091613769531e-01
4.739614129066467285e-01 -3.834184706211090088e-01 -2.443596161901950836e-02 1.309523079544305801e-02 2.995105385780334473e-01 2.549712061882019043e-01 -6.814857721328735352e-01 -9.188323467969894409e-02
5.997793674468994141e-01 -2.050140053033828735e-01 -3.951768279075622559e-01 5.274484157562255859e-01 -2.784827351570129395e-01 -2.228749357163906097e-02 -2.596602141857147217e-01 1.356268674135208130e-01
3.031312823295593262e-01 -1.496920082718133926e-02 -4.785060584545135498e-01 2.781937718391418457e-01 -6.259386241436004639e-02 6.266533583402633667e-02 -1.561854779720306396e-01 7.545122504234313965e-01
-4.134276136755943298e-02 2.970766723155975342e-01 -3.956555947661399841e-02 -1.329236924648284912e-01 -5.305223912000656128e-02 8.005128800868988037e-02 -9.102680683135986328e-01 -2.301985025405883789e-01
-7.830323302187025547e-04 -2.197875082492828369e-01 -7.453677654266357422e-01 -1.676306426525115967e-01 -4.120955467224121094e-01 2.775027453899383545e-01 -3.437442779541015625e-01 -5.503450334072113037e-02
7.634293437004089355e-01 4.669434577226638794e-02 -2.558881342411041260e-01 2.509013116359710693e-01 1.030840426683425903e-01 5.010173916816711426e-01 -1.523432880640029907e-01 4.137717559933662415e-02
3.687731027603149414e-01 2.213995903730392456e-01 -3.941685259342193604e-01 4.460883736610412598e-01 4.955857247114181519e-02 -3.890202939510345459e-01 -4.080302715301513672e-01 3.746243417263031006e-01
3.036792874336242676e-01 7.098100185394287109e-01 -9.355895966291427612e-02 -1.510320901870727539e-01 8.945394307374954224e-02 -1.599404513835906982e-01 -5.812223553657531738e-01 3.134077042341232300e-02
9.039426594972610474e-02 1.290382444858551025e-01 -3.451046049594879150e-01 7.921891808509826660e-01 -1.172726899385452271e-01 -7.882076897658407688e-04 -4.594618380069732666e-01 6.048713251948356628e-02
6.329134106636047363e-01 -7.705544680356979370e-02 -3.151175677776336670e-01 -2.804614007472991943e-01 4.080829620361328125e-01 1.034583430737257004e-02 -3.391042947769165039e-01 3.659168779850006104e-01
4.770184680819511414e-02 4.233375191688537598e-01 -1.846579760313034058e-01 -3.241359591484069824e-01 -3.327815234661102295e-02 2.568480670452117920e-01 -6.941110491752624512e-01 -3.612181246280670166e-01
1.752293482422828674e-02 5.163738131523132324e-01 -2.851337380707263947e-02 5.301445126533508301e-01 -9.740043431520462036e-02 -3.044554963707923889e-02 -6.638190746307373047e-01 1.073019579052925110e-02
-1.250702589750289917e-01 1.743750274181365967e-01 -5.972397327423095703e-01 -1.085389330983161926e-01 2.192168086767196655e-01 4.056444764137268066e-01 -5.434308052062988281e-01 2.784856557846069336e-01
3.090439140796661377e-01 2.192310243844985962e-01 -2.258752882480621338e-01 8.032200336456298828e-01 -1.128644719719886780e-01 3.439826518297195435e-02 -3.782963454723358154e-01 5.672642216086387634e-02
-8.760425448417663574e-02 -9.199988842010498047e-02 -2.107917666435241699e-01 -1.836496032774448395e-02 -1.609208583831787109e-01 3.392102122306823730e-01 -8.603286147117614746e-01 -2.407628893852233887e-01
2.695618569850921631e-01 6.391694545745849609e-01 -7.679677754640579224e-02 -2.579520642757415771e-01 5.954342707991600037e-02 -2.399251759052276611e-01 -5.085570812225341797e-01 3.558397889137268066e-01
8.719917386770248413e-02 4.715823531150817871e-01 -2.659621536731719971e-01 -1.731201410293579102e-01 1.817197352647781372e-01 -4.752489030361175537e-01 -5.920507907867431641e-01 2.447291314601898193e-01
1.167407929897308350e-01 3.991196155548095703e-01 -3.335795998573303223e-01 2.929472923278808594e-01 -2.758440375328063965e-01 -2.821324467658996582e-01 -4.147233366966247559e-01 5.498160123825073242e-01
5.302129387855529785e-01 2.874083817005157471e-01 -2.774839997291564941e-01 -2.357245236635208130e-01 -2.368446737527847290e-01 -3.718720376491546631e-01 -4.206512868404388428e-01 -3.638345003128051758e-01
-3.537952601909637451e-01 1.916233450174331665e-01 -1.348058581352233887e-01 9.012778848409652710e-02 -3.335432112216949463e-01 1.595224142074584961e-01 -8.211033940315246582e-01 3.007425926625728607e-02
4.346678853034973145e-01 -4.150050878524780273e-01 -2.536314539611339569e-02 1.290825307369232178e-01 3.144602105021476746e-02 -1.168327331542968750e-01 -7.439067363739013672e-01 -2.312855124473571777e-01
4.364750683307647705e-01 5.135405659675598145e-01 7.332900911569595337e-02 3.146183118224143982e-02 1.445614174008369446e-02 -2.903222441673278809e-01 -6.643458008766174316e-01 1.163938194513320923e-01
-2.671582065522670746e-02 1.671778112649917603e-01 -9.345038980245590210e-02 -5.891549587249755859e-02 -1.418911963701248169e-01 2.980411425232887268e-02 -8.653757572174072266e-01 -4.350141584873199463e-01
8.158338069915771484e-02 3.681495487689971924e-01 -2.071219533681869507e-01 5.400086566805839539e-02 -5.602792501449584961e-01 -4.195429682731628418e-01 -5.589459538459777832e-01 9.820763766765594482e-02
1.097315829247236252e-02 -1.167703196406364441e-01 -9.637591987848281860e-02 2.260008156299591064e-01 -2.881802320480346680e-01 -3.547917604446411133e-01 -8.258582353591918945e-01 1.868496090173721313e-01
4.671761095523834229e-01 1.788873672485351562e-01 -3.554948270320892334e-01 6.714317798614501953e-01 -1.490032523870468140e-01 -1.946107856929302216e-02 -2.588792443275451660e-01 2.880092859268188477e-01
-8.466216176748275757e-02 4.932691454887390137e-01 -3.172903358936309814e-01 3.554756194353103638e-02 3.124860525131225586e-01 -1.217379793524742126e-01 -7.312441468238830566e-01 -1.988806389272212982e-02
1.706447005271911621e-01 4.403817057609558105e-01 -2.686846256256103516e-01 -1.030206754803657532e-01 7.318942993879318237e-02 -4.814686775207519531e-01 -6.706789135932922363e-01 -8.462024480104446411e-02
-1.349061727523803711e-01 2.710513472557067871e-01 -1.552379280328750610e-01 -7.213330268859863281e-02 4.820822551846504211e-02 4.896842874586582184e-03 -9.012413620948791504e-01 -2.538613080978393555e-01
5.816511511802673340e-01 2.513379454612731934e-01 -2.431488186120986938e-01 -1.030091568827629089e-01 -1.503823846578598022e-01 -5.161554813385009766e-01 -4.752407968044281006e-01 -1.178712472319602966e-01
2.280673384666442871e-01 1.558311432600021362e-01 -4.800523817539215088e-01 -2.143603116273880005e-01 -7.822154164314270020e-01 -2.102473005652427673e-02 -1.859272867441177368e-01 2.072362788021564484e-02
-3.866847231984138489e-02 2.637283802032470703e-01 -2.390920519828796387e-01 6.641592383384704590e-01 -3.959264457225799561e-01 -6.147469859570264816e-03 -5.113981366157531738e-01 1.111570969223976135e-01
-1.519979089498519897e-01 7.497841864824295044e-02 -2.786440588533878326e-02 9.624397009611129761e-02 -3.890728950500488281e-01 1.900547184050083160e-02 -8.214374184608459473e-01 3.670657575130462646e-01
8.267991542816162109e-01 2.954613566398620605e-01 -4.257521331310272217e-01 -7.202258799225091934e-03 -6.776850670576095581e-02 -1.931473910808563232e-01 -2.942886948585510254e-02 -7.088353484869003296e-02
1.176021434366703033e-02 1.748480647802352905e-01 -7.823433876037597656e-01 -2.186322212219238281e-01 -4.464240670204162598e-01 9.587515145540237427e-02 -2.420694380998611450e-01 -2.057779282331466675e-01
-2.239440381526947021e-01 2.362516522407531738e-01 -7.251785993576049805e-01 1.254204064607620239e-01 -1.250318735837936401e-01 3.234726190567016602e-01 -4.393920600414276123e-01 -1.977048516273498535e-01
-1.288086622953414917e-01 -2.362274378538131714e-02 -5.009875893592834473e-01 -7.795390486717224121e-02 1.615947932004928589e-01 4.510468244552612305e-01 -6.830586791038513184e-01 1.722193956375122070e-01
1.145633906126022339e-01 1.371661871671676636e-01 -5.380330085754394531e-01 2.726956009864807129e-01 -2.505676746368408203e-01 6.572124958038330078e-01 -2.906972765922546387e-01 -1.581169664859771729e-01
8.891101926565170288e-02 4.480364620685577393e-01 1.320653706789016724e-01 5.906343925744295120e-03 -1.650830507278442383e-01 4.133822396397590637e-02 -8.453905582427978516e-01 -1.738834679126739502e-01
3.251309096813201904e-01 -1.821268349885940552e-01 -5.888435244560241699e-01 -4.368873238563537598e-01 -3.588311076164245605e-01 2.999815344810485840e-01 -3.234126567840576172e-01 1.296190917491912842e-02
2.006348073482513428e-01 6.758775711059570312e-01 -2.235180139541625977e-01 3.234458267688751221e-01 -3.396527767181396484e-01 6.855412572622299194e-02 -3.522348105907440186e-01 3.228384852409362793e-01
