# Supplementary material for: Where is your field going? A machine learning approach to study the relative motion of the domains of physics
Source: PLoS One. 2020 Jun 18;15(6):e0233997. doi: 10.1371/journal.pone.0233997 (PMC7302634; doi:10.1371/journal.pone.0233997)
Supplement: S27 Data — (ZIP) [file pone.0233997.s027.zip › 26/Pacs4Run_26_VS_500_embeddings1997-2001ED8.txt]

3.748001903295516968e-02 -2.095253169536590576e-01 6.073801517486572266e-01 -4.601218402385711670e-01 -7.444417476654052734e-02 -5.131309628486633301e-01 -3.074815571308135986e-01 -1.033512875437736511e-01
-1.880094781517982483e-02 -7.594045996665954590e-01 2.356916069984436035e-01 1.087552029639482498e-02 4.727557301521301270e-01 -3.184443414211273193e-01 1.311540603637695312e-01 -1.586699485778808594e-01
1.009449213743209839e-01 -1.149244382977485657e-01 2.334298640489578247e-01 -3.307133913040161133e-01 5.128734707832336426e-01 -5.368842482566833496e-01 4.284917116165161133e-01 -2.790206372737884521e-01
-4.041482806205749512e-01 7.050479948520660400e-02 6.343359947204589844e-01 -2.450533509254455566e-01 1.226367801427841187e-01 -4.468351602554321289e-01 3.739609420299530029e-01 -1.212915405631065369e-01
-6.521543860435485840e-02 2.705871462821960449e-01 4.947464764118194580e-01 -3.867653012275695801e-01 3.592322170734405518e-01 -6.138407588005065918e-01 -1.396504044532775879e-01 -5.308003723621368408e-02
-1.847282983362674713e-02 -5.214115381240844727e-01 3.921196758747100830e-01 -4.632714986801147461e-01 2.984437346458435059e-01 -1.708095818758010864e-01 -3.001320958137512207e-01 3.886986374855041504e-01
1.829511970281600952e-01 -5.392825603485107422e-01 5.060868859291076660e-01 -4.528119042515754700e-02 3.569529354572296143e-01 1.430027186870574951e-01 -1.158151552081108093e-01 -5.062121748924255371e-01
2.763613760471343994e-01 -7.678626477718353271e-02 5.299116969108581543e-01 -6.247926354408264160e-01 3.929917514324188232e-01 1.017364189028739929e-01 -2.811351418495178223e-01 -5.221386626362800598e-02
9.843735955655574799e-03 -1.617938131093978882e-01 2.997147440910339355e-01 -2.429500371217727661e-01 1.346984803676605225e-01 -6.912624239921569824e-01 5.718721747398376465e-01 4.297614842653274536e-02
2.165879011154174805e-01 2.443671412765979767e-02 2.335334569215774536e-01 -6.442577838897705078e-01 4.691419303417205811e-01 -3.730195164680480957e-01 -3.405181169509887695e-01 -8.772873878479003906e-02
6.401874125003814697e-02 -3.031560778617858887e-01 5.078850388526916504e-01 -5.214622616767883301e-01 5.235928893089294434e-01 1.284343004226684570e-01 1.228111609816551208e-01 -2.615345716476440430e-01
5.669341087341308594e-01 -4.451991617679595947e-01 5.740095376968383789e-01 -9.358890354633331299e-03 3.439879119396209717e-01 4.303284361958503723e-02 -1.444098949432373047e-01 9.886915981769561768e-02
1.657876558601856232e-02 -4.583923518657684326e-01 5.879364609718322754e-01 -2.736674249172210693e-01 3.914917111396789551e-01 1.703760474920272827e-01 -1.317465305328369141e-01 -4.115672707557678223e-01
3.884572088718414307e-01 -1.732084527611732483e-02 4.203046262264251709e-01 -6.778312325477600098e-01 3.842792809009552002e-01 -3.873930871486663818e-02 -2.431296855211257935e-01 -6.638069450855255127e-02
-6.125364452600479126e-02 -3.750343918800354004e-01 5.104846358299255371e-01 -6.619410216808319092e-02 6.449750065803527832e-01 -4.176455438137054443e-01 -2.386436099186539650e-03 -1.395779848098754883e-02
-2.047068327665328979e-01 -2.253842651844024658e-01 7.210561037063598633e-01 -4.946179091930389404e-01 1.559584215283393860e-02 1.521089226007461548e-01 -3.304188549518585205e-01 1.008532121777534485e-01
6.209825873374938965e-01 -4.136244058609008789e-01 3.318687155842781067e-02 -4.615906178951263428e-01 6.571830064058303833e-02 -1.891922950744628906e-01 2.005475610494613647e-01 -3.857412338256835938e-01
4.918366074562072754e-01 -2.271124273538589478e-01 2.464639544486999512e-01 -5.247927308082580566e-01 -1.296191662549972534e-01 -1.750639677047729492e-01 3.683552443981170654e-01 -4.327016174793243408e-01
2.457054108381271362e-01 -2.979733347892761230e-01 8.082435727119445801e-01 -1.399252712726593018e-01 3.317192494869232178e-01 8.390811830759048462e-02 -2.770575322210788727e-02 2.452719658613204956e-01
-5.157563090324401855e-01 -2.686887383460998535e-01 3.318090438842773438e-01 -3.678289055824279785e-01 8.515291661024093628e-02 -5.885660648345947266e-01 1.864397227764129639e-01 -1.672893762588500977e-01
4.612986743450164795e-01 -6.634149700403213501e-02 4.058784544467926025e-01 -5.058071613311767578e-01 4.634399712085723877e-02 -6.740586459636688232e-02 4.031235277652740479e-01 -4.393452107906341553e-01
2.137453258037567139e-01 -3.434715569019317627e-01 6.800796985626220703e-01 -5.311542749404907227e-02 5.118902921676635742e-01 -2.743627317249774933e-02 3.218551278114318848e-01 -6.808388978242874146e-02
-5.037976801395416260e-02 -6.747222542762756348e-01 6.678320765495300293e-01 -1.199199780821800232e-01 1.982367932796478271e-01 2.263711020350456238e-02 1.580822914838790894e-01 1.305027902126312256e-01
6.582819670438766479e-02 -3.172806501388549805e-01 6.316661238670349121e-01 1.104388944804668427e-02 6.345393061637878418e-01 -2.422616779804229736e-01 -2.732138708233833313e-02 -1.838432103395462036e-01
-2.964841946959495544e-02 -7.546218633651733398e-01 6.147102117538452148e-01 6.391596049070358276e-02 1.808623820543289185e-01 8.594647049903869629e-02 5.664768442511558533e-02 -6.637864559888839722e-02
-4.032376408576965332e-01 -5.478964447975158691e-01 4.711144864559173584e-01 6.062662601470947266e-02 1.788057088851928711e-01 -5.177146196365356445e-01 -1.070557832717895508e-01 -1.112368609756231308e-02
4.702336788177490234e-01 -3.499788939952850342e-01 5.073766708374023438e-01 3.596679270267486572e-01 -1.528477817773818970e-01 -3.629377484321594238e-01 9.187105298042297363e-02 -3.256936371326446533e-01
1.263648867607116699e-01 -1.427980810403823853e-01 6.855964064598083496e-01 -2.730975747108459473e-01 4.024092555046081543e-01 1.502273976802825928e-01 -2.318715006113052368e-01 -4.251471161842346191e-01
6.804880499839782715e-02 -3.137090802192687988e-01 1.450679078698158264e-02 -6.523814201354980469e-01 -1.844407469034194946e-01 -1.988516747951507568e-01 -3.336849063634872437e-02 -6.296588182449340820e-01
5.044810771942138672e-01 5.319520458579063416e-02 5.227643251419067383e-01 -4.933750033378601074e-01 4.787356406450271606e-02 -3.046613000333309174e-02 3.560595512390136719e-01 -3.097887933254241943e-01
-4.597557187080383301e-01 -4.309996962547302246e-01 6.673111319541931152e-01 -6.283825635910034180e-02 2.255858331918716431e-01 -2.040993273258209229e-01 9.186290204524993896e-02 -2.294055521488189697e-01
1.917023956775665283e-01 1.555078774690628052e-01 6.035411953926086426e-01 -3.783819675445556641e-01 4.227668046951293945e-01 -2.290657311677932739e-01 4.476909041404724121e-01 -1.640889444388449192e-03
4.890590012073516846e-01 -4.032593667507171631e-01 3.489546477794647217e-01 -2.155807018280029297e-01 -2.837847769260406494e-01 -7.788879796862602234e-03 9.200591593980789185e-02 -5.838657021522521973e-01
-7.470684498548507690e-02 -5.670657753944396973e-01 4.259655177593231201e-01 -2.812162637710571289e-01 5.720894336700439453e-01 -8.019375801086425781e-02 -2.085986286401748657e-01 -1.873380839824676514e-01
5.917927622795104980e-01 -9.756010957062244415e-03 5.613652467727661133e-01 1.600150763988494873e-01 -2.674772143363952637e-01 -4.866865873336791992e-01 -2.191618271172046661e-02 7.892167195677757263e-03
4.116504192352294922e-01 5.771825090050697327e-02 7.962232828140258789e-01 -5.586208030581474304e-02 3.120225667953491211e-01 -9.040247648954391479e-02 -2.542230486869812012e-01 1.412817984819412231e-01
-3.097899854183197021e-01 -3.153676092624664307e-01 8.539512753486633301e-01 -1.080539659596979618e-03 1.183326318860054016e-01 -1.259572803974151611e-01 -2.036497741937637329e-01 -6.323324888944625854e-02
-5.504694208502769470e-02 -2.646733522415161133e-01 8.581315726041793823e-02 -6.335073709487915039e-01 2.741441428661346436e-01 -4.562021791934967041e-01 4.819347858428955078e-01 5.182559415698051453e-02
1.403506696224212646e-01 -3.613886833190917969e-01 7.754569649696350098e-01 3.525751829147338867e-02 3.399469852447509766e-01 1.198465451598167419e-01 1.810696870088577271e-01 -2.905336022377014160e-01
3.909120261669158936e-01 -1.999000832438468933e-02 8.187841773033142090e-01 -7.133962959051132202e-02 3.776866793632507324e-01 -2.043870463967323303e-02 1.604800373315811157e-01 4.972439259290695190e-02
6.604946851730346680e-01 -3.210644423961639404e-01 3.322766721248626709e-01 -2.737958729267120361e-01 -1.374115496873855591e-01 -1.807349622249603271e-01 4.435987472534179688e-01 -1.642118394374847412e-01
8.856268972158432007e-02 -5.341523885726928711e-01 6.536573171615600586e-01 5.622972920536994934e-02 4.534184634685516357e-01 -2.778207324445247650e-02 5.026319622993469238e-02 -2.598493397235870361e-01
-2.764414548873901367e-01 -3.386363387107849121e-01 8.779594898223876953e-01 6.476642936468124390e-02 8.702117204666137695e-02 -6.864703446626663208e-02 -1.468106359243392944e-01 7.719711400568485260e-03
1.199362501502037048e-01 -2.597162723541259766e-01 4.409397840499877930e-01 4.455757513642311096e-02 6.666631102561950684e-01 -5.122611522674560547e-01 -8.625023066997528076e-02 -8.636635541915893555e-02
3.882283717393875122e-02 -6.605315208435058594e-01 5.463187098503112793e-01 1.138338446617126465e-02 -1.201987266540527344e-02 -1.124581918120384216e-01 -4.239026606082916260e-01 2.666692137718200684e-01
-1.301438082009553909e-03 -6.225205063819885254e-01 6.052274107933044434e-01 -5.724318325519561768e-02 4.164941012859344482e-01 -8.875718712806701660e-02 7.823207229375839233e-02 2.354231625795364380e-01
-3.566181659698486328e-02 -8.001189231872558594e-01 1.437368392944335938e-01 -3.792368173599243164e-01 2.260175347328186035e-01 -9.814371168613433838e-02 -3.495185673236846924e-01 1.057243794202804565e-01
7.291623950004577637e-01 -2.144279330968856812e-01 1.997690796852111816e-01 7.388898637145757675e-03 1.211430430412292480e-01 -5.619729757308959961e-01 -1.049048975110054016e-01 -2.022042572498321533e-01
6.622342020273208618e-02 -5.061583518981933594e-01 3.188879191875457764e-01 3.857836499810218811e-02 6.367183923721313477e-01 -4.201132655143737793e-01 -1.801048517227172852e-01 -1.479772180318832397e-01
-7.393116503953933716e-02 -4.138060808181762695e-01 6.511631011962890625e-01 -3.271810114383697510e-01 4.467894136905670166e-02 -1.548629836179316044e-03 -4.977173805236816406e-01 2.061960697174072266e-01
8.251126110553741455e-02 -4.664214849472045898e-01 2.527512609958648682e-01 -3.191528618335723877e-01 2.785867825150489807e-02 -4.466113150119781494e-01 4.292437732219696045e-01 4.747770428657531738e-01
-7.045492529869079590e-02 -7.110558152198791504e-01 5.570763945579528809e-01 -2.764460146427154541e-01 9.093470871448516846e-02 1.137347072362899780e-01 -2.610650956630706787e-01 1.154096126556396484e-01
-8.175501972436904907e-02 -6.612949371337890625e-01 6.210045814514160156e-01 2.559621632099151611e-01 1.681085675954818726e-01 -2.218748480081558228e-01 -1.618138998746871948e-01 -3.419686108827590942e-02
4.200293123722076416e-01 1.827103085815906525e-02 6.133174896240234375e-01 -5.452328175306320190e-02 5.444796681404113770e-01 -3.363920748233795166e-01 -1.320277107879519463e-03 1.857177466154098511e-01
3.766164556145668030e-02 -3.163345158100128174e-01 6.568293571472167969e-01 -1.886680871248245239e-01 -4.119971022009849548e-02 -1.925103366374969482e-01 5.877531170845031738e-01 2.174448072910308838e-01
6.711796671152114868e-02 -7.526400685310363770e-01 2.321821153163909912e-01 -1.987168043851852417e-01 4.270833730697631836e-01 -2.568586766719818115e-01 -2.238282859325408936e-01 1.927577853202819824e-01
-3.809016942977905273e-01 -5.751398801803588867e-01 5.223764181137084961e-01 3.584070131182670593e-02 2.221482396125793457e-01 -4.061766862869262695e-01 1.636224538087844849e-01 -9.415373951196670532e-02
3.545075356960296631e-01 4.806264489889144897e-02 5.916465520858764648e-01 -6.377125382423400879e-01 3.079113066196441650e-01 -9.911712259054183960e-02 9.960555285215377808e-02 2.714016661047935486e-02
2.640516161918640137e-01 2.625618577003479004e-01 3.910061120986938477e-01 -5.720872879028320312e-01 3.891413807868957520e-01 -3.769882917404174805e-01 -2.922450900077819824e-01 -4.701186716556549072e-02
3.648647069931030273e-01 -3.659536540508270264e-01 3.738054633140563965e-01 -4.674659967422485352e-01 -4.540852606296539307e-01 7.979776710271835327e-02 1.638679355382919312e-01 -3.678082227706909180e-01
-1.963056251406669617e-02 1.187927350401878357e-01 3.904632925987243652e-01 -4.820323362946510315e-02 3.615955114364624023e-01 -7.413448095321655273e-01 2.340763062238693237e-01 -3.091646134853363037e-01
-3.956694900989532471e-01 -6.455458402633666992e-01 5.181065797805786133e-01 6.865847110748291016e-02 9.367242455482482910e-02 -3.693036735057830811e-01 -2.306553535163402557e-02 -8.874724805355072021e-02
-8.323046565055847168e-02 -6.430310010910034180e-01 4.010907411575317383e-01 6.734845042228698730e-02 4.925702512264251709e-01 -3.867067992687225342e-01 -1.440326273441314697e-01 -3.551501035690307617e-02
6.897649765014648438e-01 4.594948515295982361e-02 5.084023475646972656e-01 2.434504590928554535e-02 -6.131129339337348938e-02 -4.114888608455657959e-01 -2.980095446109771729e-01 -3.399182483553886414e-02
1.348629407584667206e-02 -1.224181354045867920e-01 1.555046141147613525e-01 -4.610812664031982422e-01 3.967193886637687683e-03 -3.757533133029937744e-01 5.581910535693168640e-02 -7.770020961761474609e-01
3.874985277652740479e-01 2.006596475839614868e-01 4.975783228874206543e-01 -6.505620479583740234e-01 2.537197470664978027e-01 -1.484104394912719727e-01 -2.282934337854385376e-01 1.574922353029251099e-02
-5.210427567362785339e-02 -6.747589707374572754e-01 7.036582827568054199e-01 9.408817626535892487e-03 1.136166900396347046e-01 1.610970646142959595e-01 -2.498980611562728882e-02 -8.530100435018539429e-02
-7.764327526092529297e-02 -3.444558084011077881e-01 5.538418889045715332e-01 1.714294254779815674e-01 4.940122961997985840e-01 -4.445608258247375488e-01 -2.368634790182113647e-01 -2.034848183393478394e-01
2.487436681985855103e-02 -3.626535832881927490e-01 5.777603387832641602e-01 1.229841262102127075e-01 5.955938696861267090e-01 -3.815114498138427734e-01 -2.246962115168571472e-02 -1.346982568502426147e-01
3.186499178409576416e-01 4.698655381798744202e-02 3.899020552635192871e-01 -6.312165856361389160e-01 4.256950914859771729e-01 2.262116782367229462e-02 -2.933036983013153076e-01 -2.793589234352111816e-01
7.103169560432434082e-01 -1.598529964685440063e-01 2.408400475978851318e-01 -4.905928969383239746e-01 -3.215595781803131104e-01 -1.309833973646163940e-01 -1.829845160245895386e-01 -1.310389786958694458e-01
-2.652909979224205017e-02 -4.628753364086151123e-01 7.460529804229736328e-01 -2.238432317972183228e-02 4.200413823127746582e-01 -6.618656218051910400e-02 2.148843854665756226e-01 3.091570921242237091e-02
1.933077722787857056e-01 -2.783414125442504883e-01 4.141638278961181641e-01 -1.624691635370254517e-01 -6.979119181632995605e-01 -1.851072162389755249e-01 1.330176591873168945e-01 -3.849556744098663330e-01
1.154137551784515381e-01 -1.885553002357482910e-01 4.756762385368347168e-01 -5.161474347114562988e-01 -9.036912769079208374e-02 6.679957360029220581e-02 3.326346576213836670e-01 -5.789440274238586426e-01
1.734973639249801636e-01 -2.200294137001037598e-01 2.927658259868621826e-01 -6.021122336387634277e-01 3.225266337394714355e-01 -3.631031215190887451e-01 -1.988607943058013916e-01 4.447717964649200439e-01
-4.179282188415527344e-01 -5.065585374832153320e-01 5.543602705001831055e-01 2.494494244456291199e-02 2.417531758546829224e-01 -4.047744274139404297e-01 1.219590529799461365e-01 -1.537403762340545654e-01
-7.115153223276138306e-02 -2.279795855283737183e-01 5.772957205772399902e-01 -6.592418551445007324e-01 -2.320976853370666504e-01 1.616274118423461914e-01 -2.607490420341491699e-01 1.646505743265151978e-01
-2.289968281984329224e-01 -6.905106455087661743e-02 3.488649427890777588e-01 -4.119425714015960693e-01 -5.631164312362670898e-01 -5.702003240585327148e-01 -9.532296657562255859e-02 -8.606033399701118469e-03
3.103249073028564453e-01 -3.667131960391998291e-01 4.163564443588256836e-01 4.025085568428039551e-01 -1.597515791654586792e-01 -6.354740262031555176e-01 -6.687112152576446533e-02 -5.882496479898691177e-03
-2.076053917407989502e-01 -2.249676287174224854e-01 5.137267708778381348e-01 -6.534422039985656738e-01 -1.386514455080032349e-01 -4.000617936253547668e-02 -4.131517708301544189e-01 1.544951051473617554e-01
4.351508319377899170e-01 -3.498427271842956543e-01 2.832261919975280762e-01 -4.393055737018585205e-01 -4.307045340538024902e-01 -1.379075199365615845e-01 2.044630348682403564e-01 -4.107521176338195801e-01
-4.093555808067321777e-01 -3.887964487075805664e-01 3.151974380016326904e-01 -7.041974663734436035e-01 -2.081232219934463501e-01 2.535506896674633026e-02 -1.322487741708755493e-01 -1.567607223987579346e-01
-2.340947389602661133e-01 -2.418270856142044067e-01 2.271058224141597748e-02 -7.717351913452148438e-01 -4.990894719958305359e-02 -4.491843581199645996e-01 -2.933548092842102051e-01 -1.771354116499423981e-02
6.265261769294738770e-01 -4.742667675018310547e-01 2.456752508878707886e-01 -3.306713998317718506e-01 -1.659042984247207642e-01 -1.828166246414184570e-01 3.540716171264648438e-01 -1.628596633672714233e-01
8.998151868581771851e-02 2.226386368274688721e-01 4.125843942165374756e-01 -4.779601991176605225e-01 3.128429055213928223e-01 -4.939676523208618164e-01 -4.451281428337097168e-01 6.041397154331207275e-02
-6.849212199449539185e-02 1.881627948023378849e-03 4.580047428607940674e-01 -3.763611018657684326e-01 -1.421161144971847534e-01 -2.578108906745910645e-01 1.038834974169731140e-01 -7.392117381095886230e-01
6.764162182807922363e-01 -3.490983545780181885e-01 3.048973977565765381e-01 -3.236906230449676514e-01 -3.612392544746398926e-01 -2.343227267265319824e-01 1.653619259595870972e-01 1.005374193191528320e-01
8.396779894828796387e-01 -1.337065100669860840e-01 4.629713892936706543e-01 -1.604980528354644775e-01 4.636543244123458862e-02 -1.260590106248855591e-01 7.914546877145767212e-02 -1.125019639730453491e-01
-9.266681224107742310e-02 -5.219298005104064941e-01 4.152056574821472168e-01 -3.740180730819702148e-01 8.887858688831329346e-02 -2.152872681617736816e-01 -5.810995697975158691e-01 1.216238364577293396e-01
6.347309052944183350e-02 -2.435684651136398315e-01 8.481551408767700195e-01 -2.159678339958190918e-01 3.223355412483215332e-01 1.865324079990386963e-01 -9.697815030813217163e-02 -1.501235216856002808e-01
-6.748536974191665649e-02 -5.285623073577880859e-01 6.148726344108581543e-01 1.135846599936485291e-01 4.132626056671142578e-01 -2.186247557401657104e-01 -2.556411325931549072e-01 -2.028857469558715820e-01
-5.116893649101257324e-01 -1.546817123889923096e-01 4.790849387645721436e-01 -1.945992708206176758e-01 3.115325048565864563e-02 -5.758305788040161133e-01 2.195262722671031952e-02 -3.373767137527465820e-01
6.550692319869995117e-01 -3.774314224720001221e-01 3.095519542694091797e-02 -2.343333810567855835e-01 -7.166366279125213623e-02 -5.340613126754760742e-01 2.578856348991394043e-01 -1.252883225679397583e-01
-7.277283072471618652e-02 -5.930241346359252930e-01 1.979208588600158691e-01 -5.741965770721435547e-01 2.769954502582550049e-01 -2.032176405191421509e-01 -4.206516593694686890e-02 3.928850889205932617e-01
-8.828899264335632324e-02 -7.328037172555923462e-02 3.882258236408233643e-01 -4.001758992671966553e-01 -5.308171510696411133e-01 -5.825341939926147461e-01 3.779226541519165039e-02 2.311575263738632202e-01
6.810471415519714355e-02 -4.887516498565673828e-01 5.019302368164062500e-01 -2.094205915927886963e-01 -1.241702735424041748e-01 -1.356536988168954849e-02 -6.671445369720458984e-01 -2.935510827228426933e-03
5.962933897972106934e-01 -4.987695813179016113e-01 6.222933530807495117e-02 -2.953513264656066895e-01 -1.930071860551834106e-01 -4.013744592666625977e-01 3.043850660324096680e-01 -1.164242625236511230e-01
2.067984044551849365e-01 1.119763776659965515e-01 4.545535445213317871e-01 -3.925957977771759033e-01 4.318062663078308105e-01 -5.071517825126647949e-01 -3.678582608699798584e-01 7.047007232904434204e-02
-1.615321189165115356e-01 -5.106220841407775879e-01 6.824576258659362793e-01 3.319849818944931030e-02 4.136411547660827637e-01 -1.629184484481811523e-01 6.339076906442642212e-02 -2.113345265388488770e-01
6.592841446399688721e-02 -1.324371546506881714e-01 -5.423060059547424316e-02 -7.839112877845764160e-01 -6.784081459045410156e-02 -5.446985363960266113e-01 -2.416196316480636597e-01 3.125975281000137329e-02
3.658727705478668213e-01 -1.818781793117523193e-01 5.961539149284362793e-01 -5.357006937265396118e-02 5.945997834205627441e-01 -2.715068161487579346e-01 -2.000468075275421143e-01 8.662892132997512817e-02
5.230580642819404602e-02 -5.434440374374389648e-01 6.380227804183959961e-01 -1.515667140483856201e-01 2.499853670597076416e-01 2.497990727424621582e-01 -1.740060448646545410e-01 -3.416387438774108887e-01
5.684787034988403320e-01 -2.976130843162536621e-01 1.655004918575286865e-01 -4.323923885822296143e-01 -3.568555414676666260e-01 -3.844379484653472900e-01 2.786824405193328857e-01 -1.452664136886596680e-01
1.182889938354492188e-01 -4.516846835613250732e-01 6.740757822990417480e-01 -1.582647562026977539e-01 4.765813052654266357e-01 1.279617398977279663e-01 5.191476270556449890e-02 -2.374101877212524414e-01
4.144942760467529297e-01 -2.136747390031814575e-01 5.380515456199645996e-01 -3.841424882411956787e-01 1.358138322830200195e-01 -1.439647078514099121e-01 5.231709480285644531e-01 -1.805367320775985718e-01
2.633088529109954834e-01 -2.685291878879070282e-02 3.980789482593536377e-01 -5.092878937721252441e-01 -9.736984968185424805e-02 -1.126770749688148499e-01 5.424699559807777405e-02 -6.978442072868347168e-01
2.234135717153549194e-01 -3.648338317871093750e-01 8.116770386695861816e-01 -9.768491238355636597e-02 3.125082850456237793e-01 1.410633325576782227e-01 -1.975141838192939758e-02 1.751291155815124512e-01
-4.575386270880699158e-02 -6.208581328392028809e-01 4.703244566917419434e-01 -2.284929901361465454e-01 -4.369002208113670349e-02 -2.633801996707916260e-01 2.294186055660247803e-01 4.638069570064544678e-01
-5.924193859100341797e-01 -3.194115459918975830e-01 5.286039113998413086e-01 -1.617457419633865356e-01 -2.763475663959980011e-02 -4.206382632255554199e-01 -4.731389507651329041e-02 -2.479779124259948730e-01
-9.357697516679763794e-02 -7.390465140342712402e-01 1.196843683719635010e-01 -3.519262969493865967e-01 2.821779251098632812e-01 -2.479863315820693970e-01 -3.754111528396606445e-01 1.575500965118408203e-01
7.397102713584899902e-01 -2.701950073242187500e-01 3.841389119625091553e-01 3.252691030502319336e-02 -2.272612601518630981e-01 -4.232144951820373535e-01 -2.087896130979061127e-02 2.937412122264504433e-03
-2.243021503090858459e-02 -3.312430679798126221e-01 8.003854155540466309e-01 -3.452879488468170166e-01 1.580934673547744751e-01 3.008922338485717773e-01 -1.174186691641807556e-01 2.484836615622043610e-02
5.671721100807189941e-01 -3.087427914142608643e-01 3.029687702655792236e-01 -4.913772642612457275e-01 -3.674798607826232910e-01 -2.082104533910751343e-01 2.328020334243774414e-01 -1.310054957866668701e-01
3.912968337535858154e-01 -2.279182821512222290e-01 8.121073246002197266e-01 8.041499555110931396e-02 2.116743773221969604e-01 2.060874365270137787e-02 -2.407308667898178101e-01 1.605403274297714233e-01
-1.507996767759323120e-01 -6.616284251213073730e-01 5.339468717575073242e-01 -1.255833059549331665e-01 2.795854397118091583e-02 -1.721347421407699585e-01 -2.515649609267711639e-02 4.556225240230560303e-01
-2.373923361301422119e-01 -2.472584545612335205e-01 4.977989196777343750e-02 -6.501716375350952148e-01 7.859008014202117920e-02 -5.345051288604736328e-01 -4.028385877609252930e-01 -5.617690831422805786e-02
-1.664246022701263428e-01 -1.317834556102752686e-01 6.318336725234985352e-01 -6.437857747077941895e-01 -1.578202694654464722e-01 1.302750781178474426e-02 -2.032873779535293579e-01 2.736047804355621338e-01
-1.844773590564727783e-01 -5.098327398300170898e-01 2.038166671991348267e-01 -7.317610383033752441e-01 1.134619191288948059e-01 -1.097175329923629761e-01 -1.966366320848464966e-01 2.558236718177795410e-01
-1.505236029624938965e-01 -3.933321833610534668e-01 7.879565954208374023e-01 1.310538798570632935e-01 3.306525349617004395e-01 -1.230587288737297058e-01 -1.177642717957496643e-01 -2.150319218635559082e-01
-8.255395106971263885e-03 -5.739275217056274414e-01 6.813783049583435059e-01 -2.138417512178421021e-01 -1.637897938489913940e-01 2.867735028266906738e-01 -2.035615593194961548e-01 1.001540943980216980e-01
-2.679649591445922852e-01 -5.484619736671447754e-01 9.184199571609497070e-02 -3.803252279758453369e-01 -1.086280271410942078e-01 -4.765539467334747314e-01 4.699907302856445312e-01 1.204446777701377869e-01
1.246399618685245514e-02 -4.554864168167114258e-01 3.271237015724182129e-01 -3.172837197780609131e-01 5.173620581626892090e-01 5.712044425308704376e-03 -3.004590868949890137e-01 -4.761576354503631592e-01
1.761547476053237915e-01 -2.874028384685516357e-01 3.447683453559875488e-01 -2.636282444000244141e-01 -1.049095615744590759e-01 -2.680296301841735840e-01 6.822091341018676758e-01 -3.869738578796386719e-01
-1.391607522964477539e-01 -4.767566025257110596e-01 7.694214582443237305e-01 -9.037828445434570312e-02 -2.981759607791900635e-01 2.426393628120422363e-01 -7.273633778095245361e-02 -9.305344894528388977e-03
1.057918369770050049e-01 -3.738364903256297112e-03 5.205118060111999512e-01 -6.409136652946472168e-01 3.378065526485443115e-01 -7.051627337932586670e-02 3.754242062568664551e-01 2.169377058744430542e-01
2.867239713668823242e-01 1.283988654613494873e-01 3.236117064952850342e-01 -3.655629158020019531e-01 -2.923474013805389404e-01 -5.141814351081848145e-01 9.039759635925292969e-02 -5.521966218948364258e-01
7.964779436588287354e-02 -6.261863112449645996e-01 2.688853740692138672e-01 -6.805087625980377197e-02 1.618813872337341309e-01 -4.685638844966888428e-01 4.732230305671691895e-02 5.259463787078857422e-01
-4.108481705188751221e-01 -2.258857935667037964e-01 2.898337841033935547e-01 -1.233329623937606812e-01 7.446609903126955032e-03 -8.249374628067016602e-01 8.565947413444519043e-03 -1.771603897213935852e-02
7.797105908393859863e-01 -1.297672539949417114e-01 2.417027652263641357e-01 -4.061462283134460449e-01 -7.313222438097000122e-02 -3.689027428627014160e-01 8.995830267667770386e-02 -4.802890494465827942e-02
3.080478608608245850e-01 -3.072089049965143204e-03 4.643494784832000732e-01 -2.318163514137268066e-01 -4.237820208072662354e-01 -1.192446798086166382e-01 -2.923673391342163086e-01 -5.970332026481628418e-01
1.844249665737152100e-01 -4.641684889793395996e-01 5.616179704666137695e-01 -1.912124156951904297e-01 7.697540521621704102e-02 -1.012533158063888550e-01 -5.546830892562866211e-01 2.733261883258819580e-01
5.572603940963745117e-01 -3.044420182704925537e-01 1.738330721855163574e-01 -5.484872460365295410e-01 -3.305310606956481934e-01 -2.592142820358276367e-01 2.541175484657287598e-01 -1.571667939424514771e-01
-2.468754798173904419e-01 6.553718447685241699e-02 6.273820400238037109e-01 -5.997583270072937012e-01 5.828273668885231018e-02 -1.685361564159393311e-01 -2.802124321460723877e-01 2.666814029216766357e-01
-4.245629608631134033e-01 6.280858814716339111e-02 7.038033604621887207e-01 -2.487811595201492310e-01 2.728086523711681366e-02 -3.716953694820404053e-01 -1.763681508600711823e-02 -3.454812467098236084e-01
3.937976360321044922e-01 -6.934649497270584106e-02 4.585179388523101807e-01 2.185341566801071167e-01 -2.300442308187484741e-01 -6.380616426467895508e-01 -9.028647094964981079e-02 -3.375263214111328125e-01
-6.674221158027648926e-02 -5.310975909233093262e-01 6.919627785682678223e-01 1.190740764141082764e-01 4.099439680576324463e-01 -1.691934019327163696e-01 -3.948520496487617493e-02 -1.491649001836776733e-01
-8.893223106861114502e-02 -5.097429752349853516e-01 2.751518487930297852e-01 -7.309185266494750977e-01 2.497221343219280243e-02 -2.976373769342899323e-02 -1.494192779064178467e-01 3.137948811054229736e-01
5.921644717454910278e-02 -2.896942496299743652e-01 4.081818163394927979e-01 -2.176072895526885986e-01 -2.163237929344177246e-01 -5.415054559707641602e-01 4.211732745170593262e-01 4.256691336631774902e-01
6.834992170333862305e-01 -2.276065498590469360e-01 3.244702219963073730e-01 5.294701829552650452e-02 -7.099721580743789673e-02 -5.346723794937133789e-01 2.514373064041137695e-01 -1.371273547410964966e-01
-1.556514669209718704e-02 1.351714879274368286e-01 3.499136567115783691e-01 -4.747592508792877197e-01 -3.160651624202728271e-01 -4.382484853267669678e-01 -1.323115080595016479e-01 -5.693725347518920898e-01
3.332288563251495361e-01 4.637230560183525085e-02 4.752560257911682129e-01 -5.151296257972717285e-01 -6.471950560808181763e-02 -2.359182946383953094e-02 5.740483850240707397e-02 -6.225279569625854492e-01
-1.312973052263259888e-01 -1.914426498115062714e-02 4.573151171207427979e-01 -7.625710219144821167e-02 -3.807027339935302734e-01 -7.262543439865112305e-01 -1.845712810754776001e-01 2.469733208417892456e-01
1.084582507610321045e-01 -6.549571752548217773e-01 2.197315096855163574e-01 -4.490819275379180908e-01 2.570148408412933350e-01 -6.778955459594726562e-02 -4.500714838504791260e-01 1.899874061346054077e-01
-1.325571686029434204e-01 -4.244030639529228210e-02 3.773469030857086182e-01 -2.375881969928741455e-01 -2.834635972976684570e-01 -3.615166842937469482e-01 -4.002414643764495850e-02 -7.544142007827758789e-01
1.320456415414810181e-01 1.444653868675231934e-01 4.438645541667938232e-01 -5.402029752731323242e-01 -4.416384920477867126e-02 -2.562657296657562256e-01 2.267426699399948120e-01 -5.948309302330017090e-01
-4.983226954936981201e-01 -4.165728986263275146e-01 5.754916071891784668e-01 -2.851284742355346680e-01 -3.524480760097503662e-02 -1.365555101074278355e-03 -3.165740072727203369e-01 -2.533565163612365723e-01
7.315354943275451660e-01 -6.483735889196395874e-02 2.555985152721405029e-01 -1.132408604025840759e-01 1.612942516803741455e-01 -4.604861736297607422e-01 1.763988435268402100e-01 -3.366275131702423096e-01
3.944527208805084229e-01 3.031972562894225121e-03 6.901816129684448242e-01 -6.235018745064735413e-02 5.095114111900329590e-01 -2.272975742816925049e-01 -2.011202722787857056e-01 1.115532740950584412e-01
-1.834797859191894531e-01 -2.955875992774963379e-01 4.126749038696289062e-01 -9.374982118606567383e-02 -2.956144809722900391e-01 -5.816627144813537598e-01 5.200401544570922852e-01 6.092855334281921387e-02
5.590743198990821838e-02 -8.387946486473083496e-01 1.469079554080963135e-01 -3.108569979667663574e-01 2.639426887035369873e-01 -1.306429058313369751e-01 -1.806929707527160645e-01 2.360095977783203125e-01
1.118494942784309387e-01 1.011351048946380615e-01 5.524247884750366211e-01 -4.543896913528442383e-01 -3.618714585900306702e-02 -1.489855349063873291e-01 2.871599197387695312e-01 -5.997094511985778809e-01
-7.553850114345550537e-02 1.564560532569885254e-01 3.474534749984741211e-01 -3.858322203159332275e-01 4.769868254661560059e-01 -5.567181706428527832e-01 1.446190774440765381e-01 -3.766414225101470947e-01
9.933329373598098755e-02 1.939294300973415375e-02 3.638114333152770996e-01 -3.841519355773925781e-01 -4.903466105461120605e-01 -4.874645173549652100e-01 1.116826385259628296e-01 -4.682850539684295654e-01
-7.172260433435440063e-02 2.416922524571418762e-02 3.191062211990356445e-01 -4.873391687870025635e-01 -2.830695509910583496e-01 -3.733293414115905762e-01 2.016275934875011444e-02 -6.595709323883056641e-01
5.183361843228340149e-02 -3.141398727893829346e-01 4.116436839103698730e-01 -7.257871627807617188e-01 8.081592619419097900e-02 4.256326332688331604e-02 -4.269782006740570068e-01 1.084383428096771240e-01
-2.056566029787063599e-01 -7.504206895828247070e-01 3.682784438133239746e-01 -2.431776076555252075e-01 2.637548148632049561e-01 -2.027714401483535767e-01 -2.620441615581512451e-01 1.430378407239913940e-01
-7.211952656507492065e-02 -5.766142010688781738e-01 4.035644233226776123e-01 1.728735566139221191e-01 4.415137171745300293e-01 -4.438474476337432861e-01 1.978775560855865479e-01 -1.961498707532882690e-01
2.693326175212860107e-01 1.353553384542465210e-01 3.755321800708770752e-01 -6.717057824134826660e-01 4.484137594699859619e-01 -2.369258701801300049e-01 -1.899333894252777100e-01 -1.537607312202453613e-01
7.802190631628036499e-02 -6.629797816276550293e-01 6.412740945816040039e-01 -1.661549359560012817e-01 -3.680836409330368042e-02 2.741848528385162354e-01 -1.663485467433929443e-01 1.064251363277435303e-01
4.802101850509643555e-01 -2.763616144657135010e-01 1.696220040321350098e-01 1.022005826234817505e-01 -2.111571729183197021e-01 -7.353383302688598633e-01 -1.350193917751312256e-01 -2.242005467414855957e-01
4.012550786137580872e-02 -6.210502982139587402e-01 6.529173254966735840e-01 5.091286730021238327e-03 3.064838349819183350e-01 7.128650695085525513e-02 2.523485124111175537e-01 -1.538371145725250244e-01
1.445469111204147339e-01 -2.458518594503402710e-01 6.912995874881744385e-02 -7.049878239631652832e-01 -6.450136750936508179e-02 -3.325277268886566162e-01 -5.487445592880249023e-01 3.194745630025863647e-02
-3.524211049079895020e-01 -6.823700666427612305e-01 5.664986371994018555e-01 1.066347435116767883e-01 8.696687221527099609e-02 -2.306638658046722412e-01 -5.568942800164222717e-02 -1.183574572205543518e-01
1.049797758460044861e-01 -2.726597487926483154e-01 6.273558735847473145e-01 7.705242931842803955e-02 -3.078596889972686768e-01 -2.248223274946212769e-01 6.038573384284973145e-01 -7.181282341480255127e-02
-4.441010653972625732e-01 -3.883768320083618164e-01 6.280549764633178711e-01 -3.883988857269287109e-01 -5.806070566177368164e-02 1.131239235401153564e-01 -1.652232557535171509e-01 -2.513246536254882812e-01
-4.310430586338043213e-02 -5.779669880867004395e-01 3.798299729824066162e-01 -1.563723981380462646e-01 2.877593599259853363e-02 -1.020478978753089905e-01 -6.937739253044128418e-01 -5.299943313002586365e-02
3.712184429168701172e-01 -1.902469545602798462e-01 7.172842025756835938e-01 -7.112268358469009399e-02 3.647112250328063965e-01 -8.824974298477172852e-02 -2.546765804290771484e-01 3.174672126770019531e-01
1.859727874398231506e-02 -7.026453614234924316e-01 5.666554570198059082e-01 -1.063142046332359314e-01 5.320018902420997620e-02 -3.183886408805847168e-02 -1.159390434622764587e-01 3.952933251857757568e-01
-3.104617819190025330e-02 -5.532752871513366699e-01 6.460934281349182129e-01 1.742818653583526611e-01 2.021477073431015015e-01 2.228064462542533875e-02 -2.594998776912689209e-01 -3.693391382694244385e-01
-4.426512494683265686e-02 -1.700361073017120361e-01 2.907396107912063599e-02 -6.705836057662963867e-01 2.759564220905303955e-01 -5.938833355903625488e-01 -2.617863416671752930e-01 1.456677615642547607e-01
6.103924512863159180e-01 -3.635262250900268555e-01 3.989346027374267578e-01 -3.996343314647674561e-01 -3.753945827484130859e-01 6.282962113618850708e-02 7.532973587512969971e-02 -1.608413457870483398e-01
1.482614129781723022e-01 -5.219653248786926270e-01 4.236303567886352539e-01 -5.069988369941711426e-01 -7.909992709755897522e-03 2.468985021114349365e-01 -4.535186588764190674e-01 4.857763275504112244e-02
2.221001833677291870e-01 -3.397634923458099365e-01 2.962008118629455566e-01 -2.107395827770233154e-01 9.910572320222854614e-03 -5.637063980102539062e-01 3.777057826519012451e-01 4.925053715705871582e-01
-6.724137812852859497e-02 -2.679239511489868164e-01 4.754123985767364502e-01 4.070940241217613220e-02 -3.789951503276824951e-01 -5.714582800865173340e-01 4.642609655857086182e-01 1.013951674103736877e-01
7.327091693878173828e-01 -4.411466717720031738e-01 1.698074340820312500e-01 -3.700921237468719482e-01 -1.392556428909301758e-01 -2.347521930932998657e-01 1.656694263219833374e-01 -2.787164226174354553e-02
-1.641669869422912598e-01 1.047351881861686707e-01 7.165029644966125488e-01 -8.605228736996650696e-03 -5.574917793273925781e-01 -3.638923764228820801e-01 -2.694092318415641785e-02 -6.847348064184188843e-02
-4.371845424175262451e-01 -4.281885325908660889e-01 5.688264966011047363e-01 -3.485780358314514160e-01 -6.096858531236648560e-02 8.232506364583969116e-02 -2.754519283771514893e-01 -3.067337572574615479e-01
6.842377781867980957e-01 -3.188199102878570557e-01 2.794823050498962402e-01 -8.858133852481842041e-02 -3.737833499908447266e-01 -4.130234122276306152e-01 9.429841488599777222e-02 -1.581805348396301270e-01
6.630800366401672363e-01 -3.910865783691406250e-01 2.821377813816070557e-01 -3.412678241729736328e-01 -4.342956244945526123e-01 -1.298299729824066162e-01 6.426144391298294067e-02 4.138267412781715393e-02
1.449592262506484985e-01 2.717619538307189941e-01 6.197789907455444336e-01 -4.756585061550140381e-01 3.140115439891815186e-01 -3.663690090179443359e-01 9.681905806064605713e-02 -2.292416542768478394e-01
5.877858027815818787e-02 1.893146783113479614e-01 4.004020094871520996e-01 -6.129656434059143066e-01 2.949984371662139893e-01 -5.009504556655883789e-01 8.685000240802764893e-02 -2.813149094581604004e-01
5.609432458877563477e-01 -3.362646996974945068e-01 1.940335780382156372e-01 5.748079158365726471e-03 -1.071591451764106750e-01 -6.706275343894958496e-01 2.687366306781768799e-01 -3.380385041236877441e-02
-8.267202228307723999e-02 -4.472188949584960938e-01 2.796952128410339355e-01 -4.216521978378295898e-02 6.050062775611877441e-01 -5.591186881065368652e-01 -1.576464772224426270e-01 -9.825824201107025146e-02
-1.689883768558502197e-01 -2.837618887424468994e-01 5.348267555236816406e-01 -6.569799184799194336e-01 4.687273874878883362e-02 1.757579296827316284e-02 -3.872922062873840332e-01 1.440785974264144897e-01
1.711167693138122559e-01 -6.763464808464050293e-01 4.702651798725128174e-01 7.889857888221740723e-02 1.151741668581962585e-02 -1.560004949569702148e-01 -3.082680702209472656e-01 4.079242348670959473e-01
1.718879491090774536e-01 -4.534828364849090576e-01 2.912435531616210938e-01 -2.245373725891113281e-01 -1.293381601572036743e-01 -4.205198884010314941e-01 2.602906227111816406e-01 6.068373918533325195e-01
2.622745335102081299e-01 -9.347628802061080933e-02 3.879210352897644043e-01 -6.181357502937316895e-01 -1.695898026227951050e-01 -3.791698440909385681e-02 1.077475398778915405e-01 -5.899930596351623535e-01
-4.352669417858123779e-01 5.743793371948413551e-05 3.622036278247833252e-01 -5.370420217514038086e-01 6.526248157024383545e-02 -5.223525166511535645e-01 -2.591846287250518799e-01 -2.159842550754547119e-01
-2.157001048326492310e-01 -2.758097946643829346e-01 3.271166980266571045e-01 -2.266299575567245483e-01 -4.874695241451263428e-01 -5.934017300605773926e-01 -1.175345405936241150e-01 3.398077189922332764e-01
-2.215244323015213013e-01 -4.064408838748931885e-01 5.012865662574768066e-01 -3.292774558067321777e-01 -2.151613235473632812e-01 -2.649737298488616943e-01 4.775838553905487061e-01 2.853579819202423096e-01
-8.288946002721786499e-02 -4.669550806283950806e-02 3.735226690769195557e-01 -3.179817497730255127e-01 -5.843115448951721191e-01 -6.069707870483398438e-01 -1.304557174444198608e-01 1.531828045845031738e-01
3.089843392372131348e-01 -7.078440487384796143e-02 4.474788606166839600e-01 2.536780238151550293e-01 -2.287456840276718140e-01 -6.934671998023986816e-01 -4.989774525165557861e-02 -3.149877190589904785e-01
1.037091538310050964e-01 2.508350014686584473e-01 7.815529108047485352e-01 -6.016542017459869385e-02 -4.090601801872253418e-01 -3.507482707500457764e-01 -1.420837491750717163e-01 3.659185022115707397e-02
6.146908998489379883e-01 -3.699284791946411133e-02 2.401008754968643188e-01 5.215995479375123978e-03 3.372699618339538574e-01 -6.427551507949829102e-01 -9.497943520545959473e-02 -1.649386733770370483e-01
-2.176291793584823608e-01 -2.732966542243957520e-01 8.099718689918518066e-01 -1.132635772228240967e-01 -1.364558339118957520e-01 2.806596085429191589e-02 -4.310679137706756592e-01 6.193536147475242615e-02
-2.278382778167724609e-01 -2.160538583993911743e-01 3.533681631088256836e-01 -5.158017873764038086e-01 -1.851110458374023438e-01 -1.681114584207534790e-01 -6.641018986701965332e-01 -8.325230330228805542e-02
1.979691088199615479e-01 -1.538816243410110474e-01 1.932077407836914062e-01 -4.769802391529083252e-01 1.931982859969139099e-02 -3.287708461284637451e-01 -7.446603775024414062e-01 -9.647069126367568970e-02
6.634486913681030273e-01 -3.036209344863891602e-01 2.910349667072296143e-01 -3.887173831462860107e-01 -9.117623418569564819e-02 -1.756238639354705811e-01 4.151778817176818848e-01 -1.425416022539138794e-01
3.060542345046997070e-01 -4.247611165046691895e-01 3.885486721992492676e-01 -1.109040230512619019e-01 -2.319612354040145874e-01 -3.413110375404357910e-01 6.071151494979858398e-01 1.541133671998977661e-01
-4.032616317272186279e-01 -1.182095482945442200e-01 3.522994816303253174e-01 -1.502376198768615723e-01 9.830007329583168030e-04 -8.148615360260009766e-01 -4.961590468883514404e-02 -1.012840121984481812e-01
3.469997048377990723e-01 -1.382564604282379150e-01 3.477472960948944092e-01 -4.267143905162811279e-01 -4.061071276664733887e-01 -7.035711407661437988e-02 -2.467930614948272705e-01 -5.715620517730712891e-01
7.160915136337280273e-01 -3.289240300655364990e-01 3.506201505661010742e-01 -4.125089850276708603e-03 -2.943519949913024902e-01 -3.861567378044128418e-01 1.000566557049751282e-01 1.014839485287666321e-01
1.646427512168884277e-01 -6.644859910011291504e-01 6.431874632835388184e-01 1.552737951278686523e-01 2.953372299671173096e-01 3.485165163874626160e-02 6.913909316062927246e-02 -1.822954416275024414e-02
4.356531053781509399e-02 -3.433612883090972900e-01 5.151889920234680176e-01 -2.628732621669769287e-01 -2.694538794457912445e-02 -3.406343162059783936e-01 3.722757399082183838e-01 5.388283729553222656e-01
6.210048794746398926e-01 -2.658204734325408936e-01 3.251502215862274170e-01 2.056071609258651733e-01 -3.124679252505302429e-02 -5.978112816810607910e-01 -9.517695754766464233e-02 -1.681724935770034790e-01
-1.889403350651264191e-02 -3.487704396247863770e-01 6.614174842834472656e-01 -4.550177603960037231e-02 -2.511172890663146973e-01 -1.308032125234603882e-01 5.877385735511779785e-01 1.133695542812347412e-01
6.182529404759407043e-02 2.163955569267272949e-02 2.601500749588012695e-01 -3.151555061340332031e-01 -3.773177564144134521e-01 -7.681447267532348633e-01 -1.670754402875900269e-01 2.614942789077758789e-01
4.472846686840057373e-01 -2.122801542282104492e-01 4.464991092681884766e-01 1.454927325248718262e-01 -4.822688996791839600e-01 -3.837033510208129883e-01 1.013943701982498169e-01 -3.798045516014099121e-01
6.375880837440490723e-01 -2.788294851779937744e-01 1.986087262630462646e-01 -2.611824870109558105e-01 2.018104679882526398e-02 -3.540724515914916992e-01 4.724313616752624512e-01 -2.431209236383438110e-01
-8.085625618696212769e-02 -8.066092133522033691e-01 1.907541900873184204e-01 -3.190367817878723145e-01 3.206166326999664307e-01 -2.225580662488937378e-01 -1.727324277162551880e-01 1.500291377305984497e-01
-1.129485853016376495e-02 -7.138440757989883423e-02 4.626019001007080078e-01 -2.536710202693939209e-01 -1.644215136766433716e-01 -5.471398830413818359e-01 6.244481205940246582e-01 -9.763785637915134430e-03
6.154506206512451172e-01 -3.526989519596099854e-01 9.668614715337753296e-02 -8.665557205677032471e-02 -1.902088373899459839e-01 -6.479175686836242676e-01 1.392324119806289673e-01 6.785585731267929077e-02
3.806008100509643555e-01 -1.689947545528411865e-01 3.088697195053100586e-01 -5.866343975067138672e-01 -3.795188069343566895e-01 -1.244923770427703857e-01 6.160455569624900818e-02 -4.729856550693511963e-01
6.412543654441833496e-01 -3.979028761386871338e-01 1.744916141033172607e-01 -2.111715823411941528e-02 -2.851294279098510742e-01 -5.548035502433776855e-01 4.292535036802291870e-02 9.286811202764511108e-02
4.495316147804260254e-01 -2.167090028524398804e-01 1.836217790842056274e-01 -3.491800129413604736e-01 -5.060116648674011230e-01 -4.101026654243469238e-01 -1.020101755857467651e-01 -4.008452296257019043e-01
1.123520429246127605e-03 -2.237408310174942017e-01 5.661966800689697266e-01 -1.633482985198497772e-02 -3.533448576927185059e-01 -4.038767218589782715e-01 5.828348994255065918e-01 3.778574615716934204e-02
-5.320161953568458557e-02 -4.887907207012176514e-01 7.701045274734497070e-01 -2.444572448730468750e-01 8.401188999414443970e-02 1.542899757623672485e-01 -2.544549107551574707e-01 9.910804033279418945e-02
-1.375104486942291260e-02 -5.697132945060729980e-01 6.437066793441772461e-01 -1.870287768542766571e-02 1.066790521144866943e-01 2.069915533065795898e-01 -1.954388320446014404e-01 -4.100089967250823975e-01
-2.832671105861663818e-01 -3.044466674327850342e-02 6.665806770324707031e-01 -5.742602348327636719e-01 1.851342967711389065e-03 -1.454578489065170288e-01 -1.037338525056838989e-01 3.358663618564605713e-01
-1.891057789325714111e-01 1.322006583213806152e-01 7.278860807418823242e-01 1.511392146348953247e-01 -2.882123589515686035e-01 -5.409842729568481445e-01 6.998410914093255997e-03 -1.353564858436584473e-01
2.459265440702438354e-01 -3.312606737017631531e-02 1.329573988914489746e-01 -5.177483558654785156e-01 3.474116623401641846e-01 -4.044078588485717773e-01 -5.732192397117614746e-01 -1.996520906686782837e-01
7.416344285011291504e-01 -3.560160398483276367e-01 3.592449426651000977e-01 -3.488991558551788330e-01 -2.413356751203536987e-01 9.897951036691665649e-02 -1.777928695082664490e-02 6.393336504697799683e-02
-1.145361214876174927e-01 1.504314690828323364e-01 4.353280663490295410e-01 -4.497652351856231689e-01 2.833329141139984131e-01 -4.419879913330078125e-01 -3.893323838710784912e-01 -3.811064660549163818e-01
-1.501183360815048218e-01 -2.041558921337127686e-01 4.046801030635833740e-01 -7.884798943996429443e-02 -5.104393959045410156e-01 -6.656498908996582031e-01 1.788200251758098602e-02 2.486842572689056396e-01
8.950534462928771973e-02 1.069146860390901566e-02 2.112664133310317993e-01 -2.395016700029373169e-01 -1.496367305517196655e-01 -6.393051147460937500e-01 -1.801031231880187988e-01 -6.529476046562194824e-01
-3.115681186318397522e-02 -4.007861316204071045e-01 6.237915754318237305e-01 -5.436445120722055435e-03 -2.625879347324371338e-01 -1.145104505121707916e-02 6.127110123634338379e-01 6.896393746137619019e-02
-1.276586055755615234e-01 -1.555762290954589844e-01 3.626834750175476074e-01 -6.380967497825622559e-01 -1.895252913236618042e-01 -1.918116062879562378e-01 -5.562016963958740234e-01 1.967759728431701660e-01
5.034062545746564865e-03 -9.606532007455825806e-02 6.443461775779724121e-01 -5.296480059623718262e-01 3.622282383730635047e-05 -7.813192158937454224e-02 -4.945690631866455078e-01 2.105561494827270508e-01
5.123276710510253906e-01 -3.772565424442291260e-01 4.015791714191436768e-01 -4.041124880313873291e-01 -4.302006363868713379e-01 5.930953472852706909e-02 1.640243083238601685e-01 -2.347997575998306274e-01
5.677462220191955566e-01 -2.252715378999710083e-01 1.997076869010925293e-01 -4.297705590724945068e-01 -3.246208131313323975e-01 -4.014232754707336426e-01 3.665570616722106934e-01 -3.804980590939521790e-02
4.563708603382110596e-01 -2.594307065010070801e-01 3.205466270446777344e-01 -3.816916942596435547e-01 -5.658671259880065918e-01 -1.887300461530685425e-01 8.238075673580169678e-02 -3.367067277431488037e-01
6.638131141662597656e-01 -3.233847320079803467e-01 1.989082098007202148e-01 1.169689670205116272e-01 -1.041092649102210999e-01 -5.283737778663635254e-01 -3.087442517280578613e-01 -1.272309273481369019e-01
-3.096284866333007812e-01 -4.515464305877685547e-01 2.052831500768661499e-01 -7.977576851844787598e-01 2.645529108121991158e-03 -6.824666261672973633e-02 -9.405828267335891724e-02 9.036514908075332642e-02
-5.446495413780212402e-01 -8.227492868900299072e-02 4.580942094326019287e-01 -3.074351847171783447e-01 4.248935729265213013e-02 -4.644134640693664551e-01 1.730112582445144653e-01 -3.805300295352935791e-01
-1.559765264391899109e-02 1.230282485485076904e-01 2.251539975404739380e-01 -4.142149984836578369e-01 3.050215244293212891e-01 -6.109123826026916504e-01 -5.387892723083496094e-01 -7.620013505220413208e-02
-7.195095717906951904e-02 -1.640987843275070190e-01 3.361888527870178223e-01 -6.182796359062194824e-01 -3.051978349685668945e-01 -1.775844693183898926e-01 -5.875574350357055664e-01 5.192788317799568176e-02
-3.697896599769592285e-01 -5.253268480300903320e-01 6.549748182296752930e-01 -1.157141570001840591e-02 1.625268310308456421e-01 -2.673141360282897949e-01 -1.989857703447341919e-01 1.438549757003784180e-01
3.441156148910522461e-01 -1.587386578321456909e-01 4.237859547138214111e-01 2.767632603645324707e-01 -1.595580428838729858e-01 -7.108507156372070312e-01 5.733752623200416565e-02 -2.571749985218048096e-01
3.774675726890563965e-01 -7.310778647661209106e-02 4.462183713912963867e-01 2.077134251594543457e-01 -2.410324662923812866e-01 -6.384245157241821289e-01 -1.194111555814743042e-01 -3.605223000049591064e-01
-4.961085617542266846e-01 -6.273321807384490967e-03 4.147484600543975830e-01 -2.564001977443695068e-01 4.297099635004997253e-02 -6.105932593345642090e-01 -8.150979876518249512e-02 -3.671039044857025146e-01
-2.381176799535751343e-01 -5.957999229431152344e-01 2.895604372024536133e-01 -2.337100505828857422e-01 3.974112570285797119e-01 -4.629384577274322510e-01 -2.244503200054168701e-01 1.650182306766510010e-01
6.547924876213073730e-01 -4.005295634269714355e-01 2.987032532691955566e-01 4.850410297513008118e-02 -6.825613230466842651e-02 -4.432716667652130127e-01 3.380423784255981445e-01 6.184992194175720215e-02
-3.786344230175018311e-01 -6.722353100776672363e-01 4.395471140742301941e-02 -2.165430635213851929e-01 -8.221041411161422729e-02 -4.995817244052886963e-01 -6.779876351356506348e-02 -3.081812858581542969e-01
-3.959965109825134277e-01 -2.713680267333984375e-01 4.139623045921325684e-01 -1.940788477659225464e-01 -2.017513513565063477e-01 -6.163156032562255859e-01 3.675212264060974121e-01 -6.996059417724609375e-02
-5.843012407422065735e-02 -4.673788696527481079e-02 3.805275559425354004e-01 -4.744224846363067627e-01 2.455159835517406464e-02 -2.634411156177520752e-01 -7.261165380477905273e-01 -1.651498079299926758e-01
-1.885939985513687134e-01 -6.832181215286254883e-01 5.868698954582214355e-01 -9.959416463971138000e-03 1.349704861640930176e-01 -1.696542948484420776e-01 1.877846717834472656e-01 2.662091255187988281e-01
-2.125311940908432007e-01 -7.034447193145751953e-01 2.254788428544998169e-01 -4.895755648612976074e-01 7.811410725116729736e-02 -3.994516283273696899e-02 -4.020692408084869385e-01 1.068192347884178162e-02
-3.079411201179027557e-02 -1.273043751716613770e-01 6.098436117172241211e-01 -2.510189414024353027e-01 5.025662183761596680e-01 -1.623380929231643677e-02 -6.356048583984375000e-02 -5.394899845123291016e-01
5.456600785255432129e-01 -1.110891029238700867e-01 1.954730004072189331e-01 -1.968936622142791748e-01 -4.599326252937316895e-01 -4.213923215866088867e-01 -3.477384746074676514e-01 -3.207898736000061035e-01
2.963434904813766479e-02 -7.985821366310119629e-01 4.221386015415191650e-01 -1.330823004245758057e-01 1.455042660236358643e-01 -1.023781001567840576e-01 1.429370790719985962e-01 3.367384374141693115e-01
1.789663881063461304e-01 -1.439758986234664917e-01 4.271173775196075439e-01 -4.256467521190643311e-02 7.054228186607360840e-01 -4.584336578845977783e-01 -2.242473512887954712e-01 -7.022244483232498169e-02
-9.563113003969192505e-02 -3.247399628162384033e-02 4.347542524337768555e-01 -5.788745284080505371e-01 2.056267112493515015e-01 -3.565121293067932129e-01 -4.237288832664489746e-01 3.417074680328369141e-01
-4.971684515476226807e-01 -4.832024574279785156e-01 4.396849572658538818e-01 -3.056194167584180832e-03 1.550902128219604492e-01 -4.950530230998992920e-01 1.142213791608810425e-01 -2.093553841114044189e-01
-2.082661539316177368e-01 -3.559268712997436523e-01 6.132884025573730469e-01 -2.568793594837188721e-01 -2.445881217718124390e-01 -1.503325700759887695e-01 4.819007515907287598e-01 2.705181539058685303e-01
2.662043869495391846e-01 1.432719081640243530e-01 3.675467073917388916e-01 -6.434698700904846191e-01 -1.381421089172363281e-01 -3.688298463821411133e-01 -2.082574069499969482e-01 4.012164175510406494e-01
4.148989021778106689e-01 -4.683648645877838135e-01 4.947713389992713928e-02 -2.823105752468109131e-01 -3.909882307052612305e-01 -2.570885419845581055e-01 -2.454883456230163574e-01 -4.971067607402801514e-01
-5.008123517036437988e-01 -4.866224527359008789e-01 5.187679529190063477e-01 -3.826743662357330322e-01 1.551808696240186691e-02 1.840174756944179535e-02 -2.095684111118316650e-01 -2.287520021200180054e-01
4.443408548831939697e-02 -7.734933495521545410e-01 4.499076604843139648e-01 -1.246571633964776993e-02 -1.540971547365188599e-01 -3.391260653734207153e-02 -3.262115418910980225e-01 2.566153407096862793e-01
8.289251476526260376e-02 -2.738155126571655273e-01 7.744939327239990234e-01 -2.667780220508575439e-01 -3.185285031795501709e-01 3.392675220966339111e-01 -1.651242189109325409e-02 1.740896999835968018e-01
-1.675993651151657104e-01 -2.626599073410034180e-01 4.047168493270874023e-01 -5.426606535911560059e-01 -2.041395157575607300e-01 -6.106306612491607666e-02 -6.279929876327514648e-01 -6.976413726806640625e-02
7.365076453424990177e-04 -1.977862566709518433e-01 2.343167066574096680e-01 -4.341958761215209961e-01 9.847898036241531372e-02 -3.613891005516052246e-01 6.242472529411315918e-01 -4.329720437526702881e-01
-3.001553416252136230e-01 -3.550390526652336121e-02 5.784936547279357910e-01 -3.394303470849990845e-02 -4.738778769969940186e-01 -5.674191713333129883e-01 -1.526228189468383789e-01 -5.496221408247947693e-02
-2.048937790095806122e-02 -3.577572703361511230e-01 5.172694921493530273e-01 -8.380594849586486816e-02 -1.539907455444335938e-01 -4.108999669551849365e-01 5.783281922340393066e-01 2.645437419414520264e-01
6.116968393325805664e-02 -2.783779799938201904e-01 5.705837011337280273e-01 1.341826468706130981e-01 5.397909283638000488e-01 -3.723064363002777100e-01 2.212589979171752930e-01 -3.102437555789947510e-01
5.089300870895385742e-01 -2.082063406705856323e-01 2.590198814868927002e-01 -4.117081761360168457e-01 -4.832712411880493164e-01 -2.841167151927947998e-01 5.470128357410430908e-02 -3.791830837726593018e-01
-9.550574421882629395e-02 -1.186377704143524170e-01 -4.954114183783531189e-02 -6.518377661705017090e-01 4.539851099252700806e-02 -6.824595332145690918e-01 -2.496782988309860229e-01 -1.389448493719100952e-01
4.734120070934295654e-01 -1.402267962694168091e-01 4.215713441371917725e-01 1.839293390512466431e-01 -2.573447823524475098e-01 -5.813280940055847168e-01 -1.371532827615737915e-01 -3.488343060016632080e-01
-1.856374740600585938e-01 -4.429925605654716492e-02 1.277859359979629517e-01 -8.616115450859069824e-01 1.448537129908800125e-02 -4.288306832313537598e-01 -4.241387546062469482e-02 -1.377244740724563599e-01
-1.053021028637886047e-01 -2.671399116516113281e-01 9.032361507415771484e-01 -1.982693821191787720e-01 1.572635024785995483e-01 1.569479852914810181e-01 -1.121746003627777100e-01 -2.129986509680747986e-02
3.486784994602203369e-01 -9.107510745525360107e-02 4.922990202903747559e-01 3.205844461917877197e-01 -2.393538132309913635e-02 -6.966837048530578613e-01 4.684748873114585876e-02 -1.919905543327331543e-01
-7.602898031473159790e-02 -2.508436739444732666e-01 3.441810235381126404e-02 -8.773658275604248047e-01 -1.723521202802658081e-01 -2.791876196861267090e-01 -2.288767546415328979e-01 1.749726198613643646e-02
1.670279800891876221e-01 4.403049498796463013e-02 3.003039360046386719e-01 -7.390098571777343750e-01 2.540741264820098877e-01 -1.749020963907241821e-01 2.034751474857330322e-01 -4.441829323768615723e-01
-1.971478015184402466e-01 -3.964450582861900330e-02 4.157084226608276367e-01 -7.241824865341186523e-01 2.949553132057189941e-01 -2.645745873451232910e-01 -3.150173127651214600e-01 7.792985439300537109e-02
4.631050229072570801e-01 -1.572115868330001831e-01 2.933829128742218018e-01 1.608935594558715820e-01 -1.928694695234298706e-01 -6.800351142883300781e-01 -2.186236828565597534e-01 -3.184578418731689453e-01
1.150098592042922974e-01 1.316933929920196533e-01 5.985932946205139160e-01 -6.447723507881164551e-01 1.640182584524154663e-01 3.051033429801464081e-02 3.920732438564300537e-01 1.176009774208068848e-01
1.732207275927066803e-02 1.222978904843330383e-01 2.229487895965576172e-01 -8.233172893524169922e-01 -1.248425468802452087e-01 -4.200521707534790039e-01 -2.410702556371688843e-01 -8.391225337982177734e-02
-2.655493915081024170e-01 -5.109758377075195312e-01 3.607773482799530029e-01 -3.125185966491699219e-01 -1.699882894754409790e-01 -3.232066333293914795e-01 4.257361590862274170e-01 3.548934757709503174e-01
6.517508625984191895e-02 1.909229755401611328e-01 4.147484898567199707e-01 -5.988363623619079590e-01 3.551977574825286865e-01 -3.329326510429382324e-01 -3.749024868011474609e-01 -2.260925471782684326e-01
-2.422153651714324951e-01 3.272055834531784058e-02 6.385415792465209961e-01 -2.023089826107025146e-01 -4.213722795248031616e-02 -2.848749160766601562e-01 2.399497330188751221e-01 -5.925297141075134277e-01
-2.830850146710872650e-02 -3.843911886215209961e-01 5.488991737365722656e-01 -1.698274314403533936e-01 3.918331861495971680e-01 4.404907673597335815e-02 -3.699190020561218262e-01 -4.785360991954803467e-01
2.622333467006683350e-01 -3.099035620689392090e-01 8.115674853324890137e-01 -4.124040901660919189e-02 3.066820800304412842e-01 1.690610200166702271e-01 -2.211783975362777710e-01 -5.740462616086006165e-02
6.182858347892761230e-01 1.359941959381103516e-01 3.902962803840637207e-01 -1.961843818426132202e-01 -2.037246152758598328e-02 -4.404652118682861328e-01 2.128400653600692749e-01 -4.107106924057006836e-01
2.821004390716552734e-01 2.249743044376373291e-01 4.941514432430267334e-01 -1.072058826684951782e-01 5.481211543083190918e-01 -5.337859988212585449e-01 -1.321828514337539673e-01 1.062578111886978149e-01
1.171250715851783752e-01 2.143953740596771240e-01 3.029761910438537598e-01 -4.983378648757934570e-01 3.669077754020690918e-01 -4.282612800598144531e-01 -4.646822512149810791e-01 -2.573374807834625244e-01
4.292181879281997681e-02 -5.097126588225364685e-02 3.414285480976104736e-01 -3.250970542430877686e-01 7.003836333751678467e-02 -5.748310089111328125e-01 -6.575469374656677246e-01 7.479456812143325806e-02
7.557021081447601318e-02 -1.027750968933105469e-01 3.994663059711456299e-01 -2.921831011772155762e-01 -4.631887972354888916e-01 -1.287420392036437988e-01 -2.375551611185073853e-01 -6.717374920845031738e-01
6.397871971130371094e-01 -2.229975461959838867e-01 3.968494832515716553e-01 2.062734365463256836e-01 -2.179428339004516602e-01 -4.835885465145111084e-01 -2.374599277973175049e-01 -5.623140558600425720e-02
6.546957492828369141e-01 -4.138346314430236816e-01 1.835940182209014893e-01 -5.390211939811706543e-01 -2.179343700408935547e-01 -8.567975461483001709e-02 1.348667442798614502e-01 -5.327703431248664856e-02
-2.717077499255537987e-03 3.019722104072570801e-01 7.999737262725830078e-01 -2.299631014466285706e-02 -3.194923102855682373e-01 -3.423537015914916992e-01 -2.093569189310073853e-01 -7.215912640094757080e-02
1.822377294301986694e-01 2.349427044391632080e-01 7.358821630477905273e-01 -9.700538963079452515e-02 -4.329024851322174072e-01 -3.973143100738525391e-01 6.054326519370079041e-02 1.083053499460220337e-01
-3.612319827079772949e-01 -3.011498749256134033e-01 5.091071724891662598e-01 -4.463827013969421387e-01 2.640602290630340576e-01 -3.638773262500762939e-01 -1.948167681694030762e-01 2.833449840545654297e-01
1.426210850477218628e-01 -1.052603051066398621e-01 1.986612230539321899e-01 -1.206755638122558594e-01 -3.114675283432006836e-01 -5.328863263130187988e-01 -2.998519241809844971e-01 -6.660777330398559570e-01
1.778329461812973022e-01 -4.114309847354888916e-01 3.315136730670928955e-01 -3.443572819232940674e-01 -4.180980101227760315e-02 -2.863453924655914307e-01 -4.891724139451980591e-02 6.960474252700805664e-01
1.950849890708923340e-01 -5.958553403615951538e-02 9.395921975374221802e-02 -8.510969877243041992e-01 -1.237961277365684509e-01 -3.190786242485046387e-01 -3.242596685886383057e-01 5.399824306368827820e-02
1.904433220624923706e-01 -2.093704044818878174e-02 6.522192358970642090e-01 -6.483743190765380859e-01 -8.453208208084106445e-02 2.396215200424194336e-01 -1.886064559221267700e-01 1.318238377571105957e-01
-1.347271259874105453e-02 -7.252116203308105469e-01 2.096085846424102783e-01 -2.848067581653594971e-01 1.225851252675056458e-01 -2.947871387004852295e-01 -2.973657846450805664e-01 3.980992138385772705e-01
-9.071760810911655426e-03 1.760583072900772095e-01 3.352863788604736328e-01 -4.265269339084625244e-01 3.638743758201599121e-01 -4.875615835189819336e-01 -5.200870633125305176e-01 -1.843028366565704346e-01
4.238542914390563965e-01 -1.220090314745903015e-01 5.012887120246887207e-01 3.441142737865447998e-01 -6.066562235355377197e-02 -6.241838335990905762e-01 -5.455966293811798096e-02 -1.987309753894805908e-01
2.733942121267318726e-02 -1.749513149261474609e-01 2.378748059272766113e-01 -3.074268698692321777e-01 -3.062973022460937500e-01 -7.177175283432006836e-01 8.099128305912017822e-02 4.495027661323547363e-01
-4.137006122618913651e-03 -1.145359501242637634e-01 2.578052878379821777e-01 -7.227291464805603027e-01 -2.487934827804565430e-01 -2.439593523740768433e-01 -5.173005461692810059e-01 9.512728452682495117e-02
5.431875586509704590e-03 -2.442657500505447388e-01 7.686174511909484863e-01 -5.148324370384216309e-01 1.678900122642517090e-01 2.277401089668273926e-01 -5.743230506777763367e-02 -3.359181061387062073e-02
-6.966868042945861816e-02 -4.094725549221038818e-01 3.328057229518890381e-01 -7.397032976150512695e-01 1.995094269514083862e-01 1.138601079583168030e-01 2.811195552349090576e-01 1.943232566118240356e-01
-8.253844827413558960e-02 -6.821427345275878906e-01 2.263992726802825928e-01 -4.478917419910430908e-01 2.246715575456619263e-01 -2.756956219673156738e-01 -6.498698890209197998e-02 3.811777830123901367e-01
2.461504489183425903e-01 -3.463665843009948730e-01 2.488169074058532715e-01 -2.776390612125396729e-01 -1.063607186079025269e-01 -5.183869004249572754e-01 5.339356064796447754e-01 3.395909368991851807e-01
3.199496269226074219e-01 -1.221461221575737000e-01 2.592922747135162354e-01 -2.389087229967117310e-01 -5.054083466529846191e-01 -2.813367247581481934e-01 -3.703872263431549072e-01 -5.353764891624450684e-01
8.558529429137706757e-03 -1.689424365758895874e-02 2.041817158460617065e-01 -3.685978949069976807e-01 -2.277909070253372192e-01 -7.724494338035583496e-01 -2.311954945325851440e-01 3.465093672275543213e-01
-2.533805072307586670e-01 -2.322001904249191284e-01 -6.556244194507598877e-02 -7.059088945388793945e-01 -6.297496706247329712e-02 -5.104892849922180176e-01 -2.646028697490692139e-01 -2.114130556583404541e-01
2.216820046305656433e-02 3.158234357833862305e-01 5.483001470565795898e-01 -2.805116772651672363e-01 3.014621734619140625e-01 -6.038125157356262207e-01 -1.709067225456237793e-01 -1.891199201345443726e-01
-1.067538093775510788e-02 -4.945964813232421875e-01 4.936405420303344727e-01 -1.909378170967102051e-01 3.043613135814666748e-01 1.456992179155349731e-01 -4.229834377765655518e-01 -4.270164668560028076e-01
-3.037413060665130615e-01 -3.128905892372131348e-01 5.790244340896606445e-01 -3.283886909484863281e-01 7.765492051839828491e-02 -3.562454581260681152e-01 3.753448128700256348e-01 3.048073053359985352e-01
5.768528580665588379e-01 -3.373551964759826660e-01 4.386912584304809570e-01 -3.287236094474792480e-01 -4.460901319980621338e-01 1.257921159267425537e-01 -4.045732691884040833e-02 -1.909610778093338013e-01
-2.712924964725971222e-03 -2.078797072172164917e-01 4.294704198837280273e-01 -7.007561624050140381e-02 -2.564468383789062500e-01 -5.057078003883361816e-01 5.532928705215454102e-01 -3.738780319690704346e-01
2.130076438188552856e-01 -2.388160228729248047e-01 5.265601277351379395e-01 -6.919222474098205566e-01 7.470444310456514359e-03 1.835926175117492676e-01 -1.585250496864318848e-01 2.875421345233917236e-01
-2.158920019865036011e-01 1.724933087825775146e-02 2.751721441745758057e-01 -6.180023550987243652e-01 -3.632645010948181152e-01 -4.221325516700744629e-01 -4.070775508880615234e-01 -1.399193704128265381e-01
-7.558653503656387329e-02 2.060530781745910645e-01 3.589159250259399414e-01 -4.219737946987152100e-01 4.977922141551971436e-01 -5.060269236564636230e-01 1.114199981093406677e-01 -3.587082028388977051e-01
-8.060742169618606567e-02 -9.618684649467468262e-02 1.713149547576904297e-01 -4.866619110107421875e-01 -6.209229230880737305e-01 -5.466112494468688965e-01 -1.719328761100769043e-01 -6.459114700555801392e-02
-2.688635885715484619e-01 1.817688196897506714e-01 6.080878973007202148e-01 -1.655571721494197845e-02 -9.667268395423889160e-02 -6.523147821426391602e-01 -1.546891629695892334e-01 -2.565901279449462891e-01
-2.276394665241241455e-01 6.595519930124282837e-02 6.877391338348388672e-01 -5.092829465866088867e-01 9.304183721542358398e-02 -1.749602109193801880e-01 -2.699686884880065918e-01 3.151588737964630127e-01
1.332461833953857422e-01 -7.713086605072021484e-01 1.438249498605728149e-01 -1.229539513587951660e-01 4.881358146667480469e-01 -3.026588559150695801e-01 6.508123874664306641e-02 1.319490522146224976e-01
-1.227778792381286621e-01 -1.395971179008483887e-01 8.843566179275512695e-01 -4.513603821396827698e-02 2.373665720224380493e-01 -8.006987720727920532e-02 -3.295060098171234131e-01 -9.993084520101547241e-02
-8.333601988852024078e-03 1.294665969908237457e-02 6.017045378684997559e-01 -5.151766538619995117e-01 2.799934744834899902e-01 -1.791928559541702271e-01 4.751439392566680908e-01 1.898404359817504883e-01
2.780483663082122803e-01 -8.957902342081069946e-02 5.475760102272033691e-01 3.755323588848114014e-01 -4.370951652526855469e-02 -6.544812917709350586e-01 -5.728261917829513550e-02 -2.006566971540451050e-01
-1.409866362810134888e-01 -4.926021397113800049e-01 1.235153228044509888e-01 -7.779759764671325684e-01 1.684575714170932770e-02 -1.400593966245651245e-01 -2.590383887290954590e-01 1.730959564447402954e-01
-2.131367176771163940e-01 -3.439605534076690674e-01 5.842805504798889160e-01 2.124044448137283325e-01 3.756690621376037598e-01 -4.841434955596923828e-01 -1.357177644968032837e-01 -2.362690418958663940e-01
-3.456745296716690063e-02 -6.673355102539062500e-01 2.063542306423187256e-01 -1.695916205644607544e-01 3.340285122394561768e-01 -4.599455893039703369e-01 -3.230855166912078857e-01 2.337006479501724243e-01
-2.636070176959037781e-02 -7.184824943542480469e-01 4.821982085704803467e-01 1.375563591718673706e-01 3.050869405269622803e-01 -2.792822122573852539e-01 2.228911072015762329e-01 1.043759137392044067e-01
4.452754557132720947e-02 2.439045347273349762e-03 5.137960314750671387e-01 -3.913723826408386230e-01 3.996142148971557617e-01 -3.729516863822937012e-01 3.755628764629364014e-01 -3.755274116992950439e-01
3.632071986794471741e-02 1.812282204627990723e-02 1.964039802551269531e-01 -7.324891090393066406e-01 1.871907562017440796e-01 -4.706360399723052979e-01 -3.972656726837158203e-01 -9.422746300697326660e-02
-1.867847293615341187e-01 -5.538616776466369629e-01 6.719170212745666504e-01 3.215740323066711426e-01 -6.898228824138641357e-02 -2.024907767772674561e-01 -2.264238297939300537e-01 -8.023399859666824341e-02
-2.138322591781616211e-02 -6.439337134361267090e-02 4.196842908859252930e-01 -5.898575186729431152e-01 -2.744911313056945801e-01 -1.497684419155120850e-01 -5.838866233825683594e-01 1.806371808052062988e-01
1.490951627492904663e-01 -7.740544080734252930e-01 3.037090599536895752e-01 -3.044720888137817383e-01 1.873836964368820190e-01 -1.941770548000931740e-03 -1.979815214872360229e-01 3.454775214195251465e-01
1.851458847522735596e-01 -4.598556458950042725e-01 1.752127856016159058e-01 -6.755615472793579102e-01 8.477880060672760010e-02 -1.208686269819736481e-03 -4.841551184654235840e-01 1.599254310131072998e-01
1.494684517383575439e-01 -4.495750665664672852e-01 3.492464721202850342e-01 1.663087457418441772e-01 5.797731876373291016e-01 -5.045804977416992188e-01 1.254362314939498901e-01 -1.394166797399520874e-01
3.177933096885681152e-01 -1.939493715763092041e-01 6.227951049804687500e-01 -3.245962262153625488e-01 1.227435842156410217e-01 -1.781518608331680298e-01 2.540208697319030762e-01 -5.067781805992126465e-01
-2.415500730276107788e-01 -4.959386587142944336e-01 5.207725167274475098e-01 -2.650983631610870361e-01 -4.648787900805473328e-02 -1.953314393758773804e-01 3.720805943012237549e-01 4.188770353794097900e-01
4.767699632793664932e-03 -3.807111382484436035e-01 3.344233036041259766e-01 7.127119600772857666e-02 5.861510634422302246e-01 -5.685465335845947266e-01 2.179473936557769775e-01 -1.542678028345108032e-01
1.414017081260681152e-01 -4.854066073894500732e-01 4.556807577610015869e-01 1.522651035338640213e-02 -1.335456818342208862e-01 -4.279231131076812744e-01 3.038567490875720978e-02 5.784747600555419922e-01
-1.481804996728897095e-01 -2.137282788753509521e-01 3.886203467845916748e-01 -5.597689151763916016e-01 -1.262651477009057999e-02 -2.862891852855682373e-01 -4.818929433822631836e-01 3.919873833656311035e-01
2.051992714405059814e-01 -1.431692242622375488e-01 3.733438849449157715e-01 1.900625973939895630e-02 -4.505609869956970215e-01 -5.196698904037475586e-01 1.782631874084472656e-01 -5.411184430122375488e-01
-2.443007975816726685e-01 5.397170782089233398e-02 5.589809417724609375e-01 -9.051951766014099121e-02 9.456758201122283936e-02 -6.192578077316284180e-01 2.560486197471618652e-01 -3.984552323818206787e-01
3.022763319313526154e-02 -3.303650021553039551e-01 8.212835192680358887e-01 -1.114269196987152100e-01 -1.197575628757476807e-01 2.762871682643890381e-01 -3.328740596771240234e-01 -3.925561159849166870e-02
-2.618727739900350571e-03 -4.208785891532897949e-01 1.981510818004608154e-01 -2.993011176586151123e-01 -9.862197563052177429e-03 -2.523811757564544678e-01 -7.714918255805969238e-01 -1.871259659528732300e-01
-2.806960046291351318e-01 -5.990431308746337891e-01 4.582383334636688232e-01 1.753351837396621704e-01 1.991579681634902954e-01 -5.017563700675964355e-01 1.551217734813690186e-01 -7.839706540107727051e-02
-1.516664326190948486e-01 -2.241651266813278198e-01 1.037424653768539429e-01 -7.015488743782043457e-01 -2.942595481872558594e-01 -5.691932439804077148e-01 -1.129336431622505188e-01 2.214768715202808380e-02
3.988256156444549561e-01 7.044170051813125610e-02 1.389085650444030762e-01 -6.041667461395263672e-01 9.648844599723815918e-02 -3.771833181381225586e-01 -5.475381612777709961e-01 1.696420274674892426e-02
5.920759439468383789e-01 -2.048042714595794678e-01 4.498078525066375732e-01 5.062814429402351379e-02 -3.835678100585937500e-01 -4.122920930385589600e-01 2.283681780099868774e-01 -1.826191842555999756e-01
1.131601184606552124e-01 2.450022548437118530e-01 3.292892277240753174e-01 -4.515523910522460938e-01 4.326602816581726074e-01 -4.435413479804992676e-01 -3.947170078754425049e-01 -2.740664482116699219e-01
-4.344633519649505615e-01 -4.518876373767852783e-01 6.197119355201721191e-01 7.021546363830566406e-02 1.565942168235778809e-02 -4.581778645515441895e-01 7.886409759521484375e-02 4.091997072100639343e-02
-3.218373954296112061e-01 -5.266993641853332520e-01 -4.627475515007972717e-02 -3.765666186809539795e-01 -1.679322570562362671e-01 -5.004175901412963867e-01 -3.665468692779541016e-01 -2.491769641637802124e-01
-3.166717290878295898e-02 -4.250609874725341797e-02 5.662469267845153809e-01 -6.300014257431030273e-01 -3.107511401176452637e-01 3.479770198464393616e-02 -3.306726217269897461e-01 2.693166434764862061e-01
-5.459467768669128418e-01 -5.242400169372558594e-01 4.174585938453674316e-01 -4.121882915496826172e-01 3.590497421100735664e-03 -2.692987024784088135e-01 8.263048529624938965e-02 5.984209477901458740e-02
-8.951532840728759766e-02 1.444054418243467808e-03 4.662384390830993652e-01 -1.581096351146697998e-01 -4.398580789566040039e-01 -6.673206090927124023e-01 -1.867292523384094238e-01 2.755874097347259521e-01
-1.002861633896827698e-01 -5.519849434494972229e-02 8.929175734519958496e-01 -3.229117691516876221e-01 6.881850212812423706e-02 1.091778948903083801e-01 -1.985380202531814575e-01 1.710230857133865356e-01
5.294992327690124512e-01 -3.620263636112213135e-01 1.469352245330810547e-01 1.602947944775223732e-03 -2.208900898694992065e-01 -6.834785938262939453e-01 1.918366849422454834e-01 -1.193238869309425354e-01
6.000054478645324707e-01 -2.173688113689422607e-01 2.679652571678161621e-01 -5.135710909962654114e-02 -1.809111982583999634e-01 -6.414567232131958008e-01 2.684483528137207031e-01 -4.517903923988342285e-02
-1.613259911537170410e-01 -5.474414229393005371e-01 5.382465720176696777e-01 -2.312466651201248169e-01 2.278087288141250610e-02 1.072216480970382690e-01 -4.056448340415954590e-01 -3.931082487106323242e-01
4.126895666122436523e-01 -1.885353773832321167e-01 2.599141895771026611e-01 8.810918033123016357e-02 -3.783257305622100830e-01 -6.007389426231384277e-01 -2.716924250125885010e-01 -3.754846453666687012e-01
-4.354592412710189819e-02 -3.903325200080871582e-01 6.830421090126037598e-01 -4.734146893024444580e-01 9.564629197120666504e-02 2.052374780178070068e-01 2.575812935829162598e-01 1.935400813817977905e-01
5.157240629196166992e-01 -1.927198916673660278e-01 4.901634752750396729e-01 2.473281621932983398e-01 -2.095970064401626587e-01 -5.421864390373229980e-01 -2.379048019647598267e-01 -3.099397756159305573e-02
-5.088321566581726074e-01 -5.109026432037353516e-01 4.578565061092376709e-01 -1.711700260639190674e-01 9.882126748561859131e-02 -2.169796526432037354e-01 -3.042041957378387451e-01 -3.029040694236755371e-01
-3.175831213593482971e-02 8.022674173116683960e-02 3.564246892929077148e-01 -4.603250920772552490e-01 2.609963417053222656e-01 -5.648138523101806641e-01 -5.080278515815734863e-01 9.160330891609191895e-02
6.011314392089843750e-01 -3.754985332489013672e-01 2.846402525901794434e-01 1.455462276935577393e-01 -2.762136757373809814e-01 -5.572615265846252441e-01 -4.891328886151313782e-02 7.881043851375579834e-02
-1.122893989086151123e-01 -5.030400753021240234e-01 1.723839193582534790e-01 -7.674341201782226562e-01 -7.779680192470550537e-02 -3.206730633974075317e-02 -2.911306619644165039e-01 1.543790102005004883e-01
5.871930625289678574e-03 -7.504091411828994751e-02 7.628558576107025146e-02 -7.846890687942504883e-01 1.093186717480421066e-02 -5.551655292510986328e-01 -1.813140362501144409e-01 1.776934564113616943e-01
-4.180598258972167969e-01 -4.873487651348114014e-01 3.715952336788177490e-01 -3.193908631801605225e-01 -8.040567487478256226e-02 -4.122139215469360352e-01 3.307319581508636475e-01 2.487061023712158203e-01
5.822121500968933105e-01 -2.539686858654022217e-01 2.757229208946228027e-01 -3.111383318901062012e-01 -1.493177413940429688e-01 -3.606604635715484619e-01 4.502679407596588135e-01 -2.618887722492218018e-01
1.963535882532596588e-02 -1.462042331695556641e-01 5.692793726921081543e-01 -1.886715143918991089e-01 5.318363308906555176e-01 -9.271922707557678223e-02 -2.806740403175354004e-01 -4.983354508876800537e-01
-7.614986598491668701e-02 -7.281790375709533691e-01 4.054622352123260498e-01 5.489802733063697815e-02 3.259785175323486328e-01 -3.772656917572021484e-01 8.240209892392158508e-03 2.188234776258468628e-01
-1.526554673910140991e-01 -7.832133769989013672e-02 4.123468399047851562e-01 -2.878035902976989746e-01 -1.564121693372726440e-01 -6.427905559539794922e-01 5.189509391784667969e-01 -1.036664992570877075e-01
4.031862020492553711e-01 -1.888499855995178223e-01 5.740204453468322754e-01 3.436308205127716064e-01 -2.228141874074935913e-01 -5.487118363380432129e-01 -5.153050273656845093e-02 -2.843863889575004578e-02
2.049446851015090942e-01 2.587931156158447266e-01 4.149554371833801270e-01 -4.623772799968719482e-01 4.355610013008117676e-01 -3.016133010387420654e-01 2.652742154896259308e-02 -4.729221463203430176e-01
4.042812883853912354e-01 -1.105750724673271179e-01 4.551280438899993896e-01 -7.891604304313659668e-02 -3.223694860935211182e-01 -1.703748852014541626e-01 -9.838015586137771606e-02 -6.843479275703430176e-01
-9.695094078779220581e-02 -3.123625516891479492e-01 4.150089323520660400e-01 -1.033184081315994263e-01 5.331407785415649414e-01 -2.304705381393432617e-01 -3.590503334999084473e-01 -4.938118457794189453e-01
4.096250236034393311e-01 -4.242772608995437622e-02 1.498404145240783691e-01 -3.990677893161773682e-01 -5.471507906913757324e-01 -4.879239201545715332e-01 -2.735930979251861572e-01 -1.907957047224044800e-01
5.831158161163330078e-01 -3.988051712512969971e-01 1.032773628830909729e-01 6.927759945392608643e-02 -1.724536567926406860e-01 -6.057498455047607422e-01 -2.846743166446685791e-01 -8.804631978273391724e-02
-3.122865557670593262e-01 -5.958063602447509766e-01 1.161661446094512939e-01 -3.525138199329376221e-01 -1.951235532760620117e-01 -2.899332940578460693e-01 -3.490946590900421143e-01 -4.070992469787597656e-01
1.132281124591827393e-01 -1.259947419166564941e-01 3.160729408264160156e-01 -3.691220283508300781e-01 -2.381052672863006592e-01 -8.564014732837677002e-02 -3.531771004199981689e-01 -7.391813993453979492e-01
-4.935874044895172119e-01 -2.563689649105072021e-01 3.870627880096435547e-01 -4.059952497482299805e-01 2.143657654523849487e-01 -5.263272523880004883e-01 9.301292896270751953e-02 -2.106472849845886230e-01
2.217285186052322388e-01 8.055553585290908813e-02 5.973998308181762695e-01 -4.172482192516326904e-01 1.703711152076721191e-01 -3.739881515502929688e-01 -4.931929707527160645e-01 -3.509849309921264648e-02
-5.514313653111457825e-02 -1.523773223161697388e-01 7.616361379623413086e-01 -5.118563771247863770e-01 -5.759687349200248718e-02 3.176023960113525391e-01 -1.568437218666076660e-01 -5.352588742971420288e-02
-4.805132746696472168e-01 -4.167621731758117676e-01 4.590188860893249512e-01 4.662597179412841797e-02 1.129128113389015198e-01 -5.839787721633911133e-01 -1.247145384550094604e-01 -1.149335876107215881e-01
-5.755561590194702148e-02 -2.387541383504867554e-01 3.347126841545104980e-01 -1.714234203100204468e-01 -8.863983303308486938e-02 -6.619185209274291992e-01 5.877501368522644043e-01 8.259415626525878906e-02
-6.701213866472244263e-02 7.443147897720336914e-02 4.550687670707702637e-01 -3.538914322853088379e-01 -4.310979247093200684e-01 -5.993767380714416504e-01 -1.486538052558898926e-01 3.007435202598571777e-01
-4.047352075576782227e-01 -4.322091341018676758e-01 4.447563886642456055e-01 -2.018842399120330811e-01 -2.255230098962783813e-01 -2.317075580358505249e-01 -3.931647241115570068e-01 -3.894760310649871826e-01
-1.981304883956909180e-01 -2.117064297199249268e-01 3.573035597801208496e-01 -1.281988769769668579e-01 -7.592561841011047363e-02 -7.267522811889648438e-01 4.877401590347290039e-01 2.618760336190462112e-04
1.381089389324188232e-01 -1.595419794321060181e-01 7.222848534584045410e-01 5.083236843347549438e-02 5.205739736557006836e-01 -3.378730118274688721e-01 -7.078899443149566650e-02 2.025497257709503174e-01
5.380321294069290161e-02 1.069941595196723938e-01 4.166357219219207764e-01 -2.970135807991027832e-01 -5.770687460899353027e-01 -6.089499592781066895e-01 1.148113980889320374e-01 -8.273538202047348022e-02
5.038672313094139099e-02 -5.794937610626220703e-01 5.604272484779357910e-01 -1.222711801528930664e-01 3.170653879642486572e-01 1.552301496267318726e-01 -1.676264405250549316e-01 -4.241388738155364990e-01
2.945173978805541992e-01 1.505867242813110352e-01 1.847384274005889893e-01 -4.680142998695373535e-01 4.764056503772735596e-01 -5.333305597305297852e-01 -3.293502628803253174e-01 -1.324467658996582031e-01
-2.513455748558044434e-01 -4.944985508918762207e-01 6.523076295852661133e-01 1.395038329064846039e-02 -4.720645546913146973e-01 -2.110419236123561859e-02 -1.836366951465606689e-01 -9.789719432592391968e-02
-4.510680139064788818e-01 -2.313738763332366943e-01 5.662612318992614746e-01 -3.969711661338806152e-01 -6.412146240472793579e-02 -2.238672375679016113e-01 4.474389553070068359e-01 1.016682907938957214e-01
9.108890593051910400e-02 -1.622415333986282349e-01 5.392375588417053223e-01 -6.503543853759765625e-01 9.252877533435821533e-02 1.759086102247238159e-01 3.382126390933990479e-01 3.126490712165832520e-01
3.235243558883666992e-01 -7.072393596172332764e-02 4.335187077522277832e-01 7.730816025286912918e-03 -5.089988708496093750e-01 -6.146656274795532227e-01 1.596343219280242920e-01 1.998872160911560059e-01
-1.180301308631896973e-01 -3.207095265388488770e-01 3.198252618312835693e-01 -1.728267669677734375e-01 -1.252666264772415161e-01 -6.577241420745849609e-01 5.235528349876403809e-01 1.692831963300704956e-01
-9.949749708175659180e-02 -1.474361717700958252e-01 4.579568803310394287e-01 -7.681608200073242188e-01 1.449208408594131470e-01 1.471480075269937515e-02 3.452739119529724121e-01 1.677336543798446655e-01
-3.976687192916870117e-01 -4.268880486488342285e-01 1.902537941932678223e-01 -3.315583467483520508e-01 -2.057235836982727051e-01 -4.326127469539642334e-01 -3.563971817493438721e-01 -3.962370455265045166e-01
-4.745075702667236328e-01 -5.832430720329284668e-01 4.154758453369140625e-01 -2.706888318061828613e-01 1.012113913893699646e-01 -1.320915222167968750e-01 -3.038699626922607422e-01 -2.621997296810150146e-01
5.616019293665885925e-02 -2.879131436347961426e-01 5.979892015457153320e-01 -6.100538000464439392e-02 -3.143946453928947449e-02 -1.012312993407249451e-02 -7.320871949195861816e-01 -1.248868107795715332e-01
-4.705518111586570740e-02 4.159111063927412033e-03 2.151902168989181519e-01 -2.079876810312271118e-01 -1.597592383623123169e-01 -5.602550506591796875e-01 -1.990355402231216431e-01 -7.274467945098876953e-01
4.417181611061096191e-01 -3.708416521549224854e-01 2.087371796369552612e-01 2.110346257686614990e-01 -3.196893632411956787e-01 -5.508633255958557129e-01 -2.915621399879455566e-01 -2.976481318473815918e-01
1.233849525451660156e-01 -5.150171518325805664e-01 1.204857975244522095e-01 -1.993051320314407349e-01 8.562146686017513275e-03 -2.934372425079345703e-01 -7.605731487274169922e-01 -2.537396177649497986e-02
9.884913265705108643e-02 -7.467342019081115723e-01 5.484215021133422852e-01 1.417987346649169922e-01 -2.345153838396072388e-01 1.967685669660568237e-02 1.189687922596931458e-01 2.054405659437179565e-01
1.764443702995777130e-02 1.560274977236986160e-02 3.394212722778320312e-01 -3.866744637489318848e-01 3.684383630752563477e-01 -5.627927184104919434e-01 -4.691920578479766846e-01 2.491942644119262695e-01
-2.617158591747283936e-01 -4.465970396995544434e-01 4.398392140865325928e-01 -1.693730205297470093e-01 8.733427524566650391e-02 -5.100192427635192871e-01 9.613610059022903442e-02 4.826190769672393799e-01
4.396397173404693604e-01 -2.975798025727272034e-02 4.194494187831878662e-01 2.557258307933807373e-01 1.749492138624191284e-01 -7.238471508026123047e-01 -7.905866205692291260e-02 -6.071109697222709656e-02
1.677872426807880402e-02 2.208258807659149170e-01 7.865000963211059570e-01 -7.466348260641098022e-02 -5.031969547271728516e-01 -2.604880630970001221e-01 -3.378312289714813232e-02 -6.778477877378463745e-02
5.378468707203865051e-02 1.342743337154388428e-01 2.274042665958404541e-01 -2.772119343280792236e-01 7.255583256483078003e-02 -6.606203913688659668e-01 -1.916265487670898438e-01 -6.100114583969116211e-01
-1.287972033023834229e-01 -6.145158410072326660e-02 8.652147054672241211e-01 -4.439742565155029297e-01 9.557002037763595581e-02 9.647675603628158569e-02 -7.343475520610809326e-02 1.004564464092254639e-01
6.246734857559204102e-01 -2.688744962215423584e-01 5.244153738021850586e-01 -1.540393382310867310e-01 -4.158964157104492188e-01 -1.951465159654617310e-01 1.030653268098831177e-01 -1.306733638048171997e-01
-1.841566860675811768e-01 -2.567323446273803711e-01 8.935517668724060059e-01 -6.201130524277687073e-02 -7.762885093688964844e-02 -9.418427012860774994e-03 -2.785231769084930420e-01 1.191831380128860474e-01
6.441296078264713287e-03 -9.141215682029724121e-02 4.418833255767822266e-01 -3.403634428977966309e-01 4.400575533509254456e-02 -5.763394832611083984e-01 5.384602546691894531e-01 2.375944703817367554e-01
1.602952927350997925e-02 -4.813643693923950195e-01 4.924539327621459961e-01 1.568146646022796631e-01 4.643916785717010498e-01 -3.205098211765289307e-01 -3.394742012023925781e-01 -2.594237327575683594e-01
-5.820446610450744629e-01 -2.510810494422912598e-01 4.476231336593627930e-01 -2.168842107057571411e-01 -6.136904936283826828e-03 -4.842502772808074951e-01 6.719088554382324219e-02 -3.342550992965698242e-01
2.061429247260093689e-02 1.203679963946342468e-01 3.753052651882171631e-01 -3.001266717910766602e-01 -6.260512769222259521e-02 -6.130394935607910156e-01 3.613051772117614746e-01 -4.938404858112335205e-01
2.105876207351684570e-01 5.993750877678394318e-03 3.747086524963378906e-01 -7.222841382026672363e-01 -2.213224172592163086e-01 -2.331802397966384888e-01 -2.981221079826354980e-01 3.182492852210998535e-01
1.568429023027420044e-01 -2.935382723808288574e-01 3.053059279918670654e-01 -2.734239101409912109e-01 2.137498557567596436e-02 -5.404367446899414062e-01 4.564690887928009033e-01 4.694364070892333984e-01
-3.166933059692382812e-01 -6.069905757904052734e-01 6.828426718711853027e-01 -2.188495397567749023e-01 -4.684723913669586182e-02 1.220695823431015015e-01 -1.219805446453392506e-03 -1.149527612142264843e-03
-1.299017220735549927e-01 -1.522648334503173828e-01 7.037292420864105225e-02 -7.590258717536926270e-01 1.695149764418601990e-02 -5.483504533767700195e-01 -2.308254688978195190e-01 -1.568831652402877808e-01
8.173532038927078247e-02 -5.875122547149658203e-01 3.610022068023681641e-01 6.193466484546661377e-03 5.664229989051818848e-01 -3.732171058654785156e-01 -2.049365043640136719e-01 1.251509040594100952e-01
-2.730077505111694336e-01 -5.985874533653259277e-01 1.390458345413208008e-01 -5.337952375411987305e-01 2.491961717605590820e-01 -1.424907892942428589e-01 -4.127324521541595459e-01 -1.006894633173942566e-01
-9.289129078388214111e-02 -4.787145555019378662e-01 3.560725450515747070e-01 -2.651793956756591797e-01 2.155862897634506226e-01 -1.381585597991943359e-01 -7.008718252182006836e-01 -9.115551412105560303e-02
-1.727839857339859009e-01 3.051765635609626770e-02 2.119353264570236206e-01 -8.060106039047241211e-01 -1.808673590421676636e-01 -3.486708104610443115e-01 -2.756020724773406982e-01 -2.107224613428115845e-01
-2.047539949417114258e-01 2.276001423597335815e-01 4.554732143878936768e-01 -3.937081098556518555e-01 3.245763182640075684e-01 -6.324260234832763672e-01 1.045895367860794067e-01 -1.660137176513671875e-01
-2.440904378890991211e-01 -4.809336364269256592e-01 3.093954324722290039e-01 4.968689754605293274e-02 3.912080824375152588e-01 -5.952720046043395996e-01 -6.479338556528091431e-02 -3.151786327362060547e-01
1.682656407356262207e-01 -3.375402688980102539e-01 6.485789418220520020e-01 -2.638029456138610840e-01 -2.515673041343688965e-01 8.958662301301956177e-02 -5.282290577888488770e-01 1.310298442840576172e-01
2.654381692409515381e-01 -2.909296154975891113e-01 3.131687641143798828e-01 -1.256334930658340454e-01 -1.798680126667022705e-01 -8.151872456073760986e-02 -8.270303606986999512e-01 -8.981753885746002197e-02
2.086538821458816528e-01 -2.546316087245941162e-01 2.253405898809432983e-01 -2.969545125961303711e-01 -2.897149622440338135e-01 -1.162633895874023438e-01 -3.789284527301788330e-01 -7.152811288833618164e-01
1.359968036413192749e-01 1.084009632468223572e-01 4.227755069732666016e-01 -2.877321541309356689e-01 1.040947437286376953e-01 -3.693295419216156006e-01 -7.120545506477355957e-01 -2.323005944490432739e-01
4.021848440170288086e-01 -3.700009882450103760e-01 7.847397327423095703e-01 3.158396109938621521e-02 2.363078594207763672e-01 1.124342903494834900e-01 6.219278275966644287e-02 1.103717908263206482e-01
-3.364352285861968994e-01 -1.624725162982940674e-01 6.135344505310058594e-01 -2.978847622871398926e-01 -1.318633439950644970e-03 -3.712247014045715332e-01 4.822161197662353516e-01 1.578362882137298584e-01
8.825615048408508301e-02 1.181633174419403076e-01 5.031037926673889160e-01 -3.036449253559112549e-01 1.360316127538681030e-01 -5.770001411437988281e-01 5.172715187072753906e-01 1.180299594998359680e-01
3.269607126712799072e-01 -2.337055355310440063e-01 2.022274136543273926e-01 -6.389796733856201172e-01 8.530768007040023804e-02 -1.249084696173667908e-01 -5.987067222595214844e-01 8.920929580926895142e-02
-1.721109300851821899e-01 -7.184556126594543457e-01 3.511335253715515137e-01 -1.276665776968002319e-01 2.607018649578094482e-01 -3.443357944488525391e-01 -3.250757455825805664e-01 1.496625095605850220e-01
5.169893614947795868e-03 6.764351576566696167e-02 3.210492730140686035e-01 -8.546692728996276855e-01 1.412565112113952637e-01 -1.421218663454055786e-01 3.481832444667816162e-01 2.194904536008834839e-02
-4.290690273046493530e-02 -3.201502561569213867e-01 9.207574129104614258e-01 -1.570252925157546997e-01 1.880355365574359894e-02 2.036967873573303223e-02 1.153642386198043823e-01 -9.557341039180755615e-02
1.725220978260040283e-01 -1.018562540411949158e-02 3.402687609195709229e-01 -2.186508327722549438e-01 4.127158224582672119e-01 -7.043121457099914551e-01 3.743260800838470459e-01 5.604592151939868927e-03
8.079306781291961670e-02 2.254320681095123291e-01 3.550565540790557861e-01 -4.765788018703460693e-01 5.121021866798400879e-01 -4.145115315914154053e-01 -5.053638666868209839e-02 -3.909448683261871338e-01
1.302121728658676147e-01 -1.782350540161132812e-01 3.297228217124938965e-01 -3.406402170658111572e-01 -3.386779427528381348e-01 -5.513728260993957520e-01 -1.417732387781143188e-01 5.363860726356506348e-01
7.738566398620605469e-02 -1.690364927053451538e-01 2.053824514150619507e-01 -1.561921387910842896e-01 -2.238277941942214966e-01 -4.515346586704254150e-01 -3.012124896049499512e-01 -7.444118261337280273e-01
-1.075943410396575928e-01 -1.851038187742233276e-01 6.207678318023681641e-01 -5.834181904792785645e-01 2.037218958139419556e-01 8.048339188098907471e-02 3.951052427291870117e-01 1.560201197862625122e-01
-4.921341836452484131e-01 -2.457432746887207031e-01 3.134425282478332520e-01 -1.035349667072296143e-01 -9.265454858541488647e-02 -6.530731916427612305e-01 -5.989253148436546326e-02 -3.870035707950592041e-01
1.292447000741958618e-01 -6.473773121833801270e-01 8.372887969017028809e-02 3.242298960685729980e-02 5.197874307632446289e-01 -5.141428709030151367e-01 -1.310655474662780762e-01 -6.660918146371841431e-02
-9.423914551734924316e-02 1.738983392715454102e-01 5.551031231880187988e-01 -3.198910355567932129e-01 1.294788122177124023e-01 -6.072961688041687012e-01 -3.973133862018585205e-01 -8.352998644113540649e-02
-1.709980145096778870e-02 -4.261051714420318604e-01 4.225520491600036621e-01 -3.567650616168975830e-01 1.039512008428573608e-01 -3.103821873664855957e-01 3.641395568847656250e-01 5.220822095870971680e-01
9.886797517538070679e-02 -4.005152285099029541e-01 3.910899460315704346e-01 8.348163217306137085e-02 6.009989380836486816e-01 -3.525832593441009521e-01 -1.505783945322036743e-01 -4.021241366863250732e-01
-1.525823175907135010e-01 -7.073252797126770020e-01 3.169349431991577148e-01 -3.219499289989471436e-01 -1.200621873140335083e-01 -8.657543361186981201e-02 -4.969187080860137939e-01 5.892147123813629150e-02
1.015218906104564667e-03 -1.546119451522827148e-01 6.342431306838989258e-01 5.348093807697296143e-02 4.650822579860687256e-01 -2.281128615140914917e-01 -4.953723847866058350e-01 -2.392463088035583496e-01
8.962789922952651978e-02 8.998458087444305420e-02 1.890948861837387085e-01 -1.684934943914413452e-01 3.679281175136566162e-01 -7.819037437438964844e-01 -3.539990782737731934e-01 -2.183175683021545410e-01
-8.097285777330398560e-02 -4.603512287139892578e-01 6.650804281234741211e-01 2.921776473522186279e-01 3.527499437332153320e-01 -3.099308907985687256e-01 -6.178897991776466370e-02 -1.717928647994995117e-01
2.709067985415458679e-02 -5.521267279982566833e-02 5.053678750991821289e-01 -6.275975108146667480e-01 1.113764941692352295e-01 -1.073523014783859253e-01 4.600948989391326904e-01 3.336549103260040283e-01
2.542264759540557861e-01 1.374451518058776855e-01 2.519489526748657227e-01 -5.672404170036315918e-01 4.537741243839263916e-01 -4.038899540901184082e-01 -3.854686915874481201e-01 -1.166775301098823547e-01
9.000311046838760376e-02 -7.303714156150817871e-01 1.851398199796676636e-01 -3.771742060780525208e-02 3.969605565071105957e-01 -4.576682746410369873e-01 5.030247941613197327e-02 2.306282371282577515e-01
-1.281432360410690308e-01 -2.355731725692749023e-01 7.601449489593505859e-01 -2.517680823802947998e-01 -1.281078625470399857e-02 -4.098444879055023193e-01 3.068987727165222168e-01 1.566964387893676758e-01
-8.496327698230743408e-02 -1.065518781542778015e-01 3.474289476871490479e-01 -2.775215506553649902e-01 -5.690183639526367188e-01 -6.446594595909118652e-01 -9.045988321304321289e-02 1.901374608278274536e-01
7.180722896009683609e-04 -1.721144169569015503e-01 5.630464479327201843e-02 -7.210987210273742676e-01 -2.049984782934188843e-01 -4.089968204498291016e-01 -4.695731699466705322e-01 -1.319886893033981323e-01
5.589270591735839844e-02 -2.066653072834014893e-01 4.272384941577911377e-01 -1.794419735670089722e-01 -1.315411776304244995e-01 -5.864598751068115234e-01 5.037449002265930176e-01 3.527551889419555664e-01
-9.962153434753417969e-02 1.526810973882675171e-02 1.638738960027694702e-01 -1.853847652673721313e-01 2.990781664848327637e-01 -8.232443332672119141e-01 -3.242349922657012939e-01 -2.373035550117492676e-01
1.417225599288940430e-01 -2.980804741382598877e-01 8.382386565208435059e-01 -2.866088971495628357e-02 2.314866036176681519e-01 -1.462488323450088501e-01 -2.045659422874450684e-01 2.660360932350158691e-01
-2.704182267189025879e-01 -3.816001415252685547e-01 4.595465064048767090e-01 -2.503716647624969482e-01 4.099108874797821045e-01 -1.228342503309249878e-01 -2.351056784391403198e-01 -5.186487436294555664e-01
-3.312627077102661133e-01 -2.074693292379379272e-01 4.986074268817901611e-01 -5.466814637184143066e-01 -2.158020287752151489e-01 -1.522425115108489990e-01 -4.791463315486907959e-01 2.054249309003353119e-02
-8.709888905286788940e-02 -2.157925963401794434e-01 3.807664811611175537e-01 -8.010523319244384766e-01 1.627978086471557617e-01 -6.000696495175361633e-02 -3.592221736907958984e-01 5.898887757211923599e-03
2.663566172122955322e-02 -1.313211172819137573e-01 6.429194808006286621e-01 -2.359045594930648804e-01 -9.694235771894454956e-02 -3.296456634998321533e-01 6.025680303573608398e-01 1.785961240530014038e-01
4.793646037578582764e-01 -3.390838205814361572e-02 3.551842868328094482e-01 1.145762507803738117e-03 -3.059053719043731689e-01 -5.451217293739318848e-01 4.635948315262794495e-02 -5.000177621841430664e-01
5.645969137549400330e-02 9.514927864074707031e-02 3.966687917709350586e-01 -2.363836914300918579e-01 -5.366842746734619141e-01 -6.347212791442871094e-01 -2.837617397308349609e-01 -5.580092966556549072e-02
-2.737841010093688965e-01 -3.001981377601623535e-01 8.716560602188110352e-01 -8.043503016233444214e-02 -9.550233371555805206e-03 8.777049928903579712e-02 -1.570948958396911621e-02 -2.462269067764282227e-01
7.517780363559722900e-02 6.272743642330169678e-02 3.050717711448669434e-01 -5.623462200164794922e-01 -2.909714877605438232e-01 -4.001279473304748535e-01 1.089580431580543518e-01 -5.696253776550292969e-01
-2.249558717012405396e-01 -6.292192935943603516e-01 3.099662363529205322e-01 -4.800145328044891357e-01 3.171705007553100586e-01 -1.710359901189804077e-01 -2.777850329875946045e-01 1.413151174783706665e-01
7.690821588039398193e-02 7.056488841772079468e-02 4.624122679233551025e-01 -7.768449783325195312e-01 -2.813758850097656250e-01 -2.364924401044845581e-01 -1.227826718240976334e-02 1.911566853523254395e-01
-1.735276281833648682e-01 -4.121643602848052979e-01 8.639188855886459351e-02 -3.102479279041290283e-01 -6.149207055568695068e-02 -5.073477625846862793e-01 -5.392201542854309082e-01 -3.799340426921844482e-01
2.344076335430145264e-02 -6.157644987106323242e-01 7.020422220230102539e-01 1.982029713690280914e-02 1.275455504655838013e-01 1.700347959995269775e-01 8.301752805709838867e-02 -2.737824618816375732e-01
-3.196438029408454895e-02 -5.329962372779846191e-01 5.695997476577758789e-01 -1.703977584838867188e-01 4.612620472908020020e-01 4.681606590747833252e-02 -1.948122829198837280e-01 -3.294052779674530029e-01
4.900296926498413086e-01 -2.314908355474472046e-01 3.074088096618652344e-01 -7.574851810932159424e-02 -2.024320214986801147e-01 -4.802194237709045410e-01 4.653821289539337158e-01 -3.433292210102081299e-01
-8.947972208261489868e-02 -2.652395665645599365e-01 6.091344356536865234e-01 -2.470846921205520630e-01 -2.126633226871490479e-01 -1.827016770839691162e-01 6.065887212753295898e-01 2.073411345481872559e-01
3.897903263568878174e-01 -1.503442972898483276e-01 4.949958622455596924e-01 3.665199279785156250e-01 -9.611167013645172119e-03 -6.322560906410217285e-01 -3.695137053728103638e-02 -2.118889242410659790e-01
-8.534166216850280762e-02 -1.754266023635864258e-01 -1.672132872045040131e-02 -6.970579624176025391e-01 -8.515851199626922607e-02 -5.415501594543457031e-01 -3.748899698257446289e-01 -1.862847208976745605e-01
-1.125665977597236633e-01 -4.462974518537521362e-02 2.551201581954956055e-01 -6.699628829956054688e-01 7.221106439828872681e-02 -3.826279640197753906e-01 -5.639032125473022461e-01 -4.236593469977378845e-02
-1.953636705875396729e-01 -1.659500151872634888e-01 7.252191305160522461e-01 -5.467514991760253906e-01 -2.306095808744430542e-01 2.227724343538284302e-01 -6.084863096475601196e-02 -5.387743934988975525e-02
-4.318254534155130386e-03 1.770599186420440674e-02 2.914946973323822021e-01 -3.056682050228118896e-01 -5.073549151420593262e-01 -7.139330506324768066e-01 -2.269521951675415039e-01 5.146813020110130310e-02
3.987230733036994934e-02 1.021116971969604492e-01 8.389838337898254395e-01 -2.400033921003341675e-01 2.727457880973815918e-01 -1.967779099941253662e-01 -3.312263488769531250e-01 6.054190546274185181e-02
2.281324416399002075e-01 -2.661344408988952637e-01 4.467552900314331055e-01 -1.234820410609245300e-01 3.250170052051544189e-01 -4.035678207874298096e-01 5.013960599899291992e-01 -3.773446083068847656e-01
5.903758406639099121e-01 -2.317791730165481567e-01 6.080433726310729980e-01 -6.802333891391754150e-02 4.591429829597473145e-01 4.411660600453615189e-03 5.512369424104690552e-02 9.757363796234130859e-02
7.095437645912170410e-01 -2.838370762765407562e-02 4.827957451343536377e-01 3.335516899824142456e-02 -5.713516846299171448e-02 -5.050388574600219727e-01 1.950054778717458248e-03 5.661465227603912354e-02
-8.606620132923126221e-02 1.659013330936431885e-01 3.998632133007049561e-01 -4.834563434123992920e-01 1.876284368336200714e-02 -6.570587158203125000e-01 -3.644789159297943115e-01 -8.078082650899887085e-02
3.386085852980613708e-02 -1.942566633224487305e-01 4.656698107719421387e-01 -4.382335543632507324e-01 -5.697879940271377563e-02 -2.280509471893310547e-01 -7.033851146697998047e-01 4.707843065261840820e-02
-2.872392237186431885e-01 4.526449739933013916e-02 7.363124489784240723e-01 6.511733680963516235e-02 -2.564772218465805054e-02 -5.449458360671997070e-01 6.950837373733520508e-02 -2.580566704273223877e-01
1.049026772379875183e-01 -7.418218255043029785e-01 2.631680667400360107e-01 9.643861092627048492e-03 -1.243654987774789333e-03 -3.917006552219390869e-01 2.092358916997909546e-01 4.148913025856018066e-01
-1.613480299711227417e-01 -3.049085736274719238e-01 2.576358914375305176e-01 -8.160657286643981934e-01 -1.193925440311431885e-01 -1.311832219362258911e-01 -2.868811488151550293e-01 1.867984086275100708e-01
2.333299964666366577e-01 -2.900071144104003906e-01 2.876189947128295898e-01 -4.060360193252563477e-01 -5.212867856025695801e-01 -5.216819047927856445e-01 1.500335484743118286e-01 -2.178558856248855591e-01
-4.313762113451957703e-02 -3.470562696456909180e-01 2.896882891654968262e-01 -5.701208114624023438e-01 -1.818046420812606812e-01 -6.391117721796035767e-02 -6.563639640808105469e-01 -2.798006311058998108e-02
-2.846378087997436523e-01 -1.242091879248619080e-01 4.156383275985717773e-01 -4.089002311229705811e-01 2.704693973064422607e-01 -6.278780102729797363e-01 -3.048905432224273682e-01 5.706194415688514709e-02
-9.119990468025207520e-02 1.143015697598457336e-01 3.122536838054656982e-01 -4.517344832420349121e-01 4.057902991771697998e-01 -5.974296927452087402e-01 -3.864300251007080078e-01 -7.832864671945571899e-02
2.776678204536437988e-01 -8.969575166702270508e-02 8.024899959564208984e-01 -4.576990902423858643e-01 4.183768108487129211e-02 4.976220428943634033e-02 -2.257354259490966797e-01 -7.869775593280792236e-02
6.056375429034233093e-02 -2.434324324131011963e-01 5.151687860488891602e-01 -7.219390273094177246e-01 -2.145686894655227661e-01 1.016924828290939331e-01 -3.058425188064575195e-01 2.359888702630996704e-02
2.780541777610778809e-01 -2.042648941278457642e-01 2.829793989658355713e-01 -4.437624812126159668e-01 2.004386670887470245e-02 -1.557415574789047241e-01 -7.519533038139343262e-01 -1.177636682987213135e-01
3.647435903549194336e-01 -1.580109447240829468e-01 5.820145606994628906e-01 -4.450389146804809570e-01 5.132547616958618164e-01 9.644201397895812988e-02 8.806054294109344482e-02 1.571882218122482300e-01
-3.118720054626464844e-01 -2.625490427017211914e-01 3.995714485645294189e-01 -2.494205534458160400e-01 -2.715553343296051025e-01 -6.838851571083068848e-01 7.622186094522476196e-02 2.543323636054992676e-01
6.556060910224914551e-01 -1.318846046924591064e-01 4.123995304107666016e-01 -4.244563579559326172e-01 -2.072271704673767090e-01 -2.570357546210289001e-02 1.102136820554733276e-01 -3.831445276737213135e-01
-1.796281337738037109e-01 -2.950909137725830078e-01 4.424291253089904785e-01 -2.206039726734161377e-01 -3.718466311693191528e-02 -5.529157519340515137e-01 5.465164184570312500e-01 1.745476126670837402e-01
2.190331369638442993e-01 4.907510429620742798e-02 5.682869553565979004e-01 -2.461823821067810059e-01 -6.467791795730590820e-01 -2.838913500308990479e-01 2.557112574577331543e-01 4.188807308673858643e-02
3.359759747982025146e-01 -2.982452511787414551e-01 1.430541127920150757e-01 -3.750178515911102295e-01 -3.290399610996246338e-01 -2.505786120891571045e-01 -3.045172393321990967e-01 -6.109659671783447266e-01
