# Supplementary material for: Where is your field going? A machine learning approach to study the relative motion of the domains of physics
Source: PLoS One. 2020 Jun 18;15(6):e0233997. doi: 10.1371/journal.pone.0233997 (PMC7302634; doi:10.1371/journal.pone.0233997)
Supplement: S27 Data — (ZIP) [file pone.0233997.s027.zip › 26/Pacs4Run_26_VS_500_embeddings1998-2002ED8.txt]

1.272397190332412720e-01 -2.105255275964736938e-01 -7.869516611099243164e-01 -1.744100004434585571e-01 4.757532477378845215e-01 -1.578880697488784790e-01 -1.723926514387130737e-01 9.374552965164184570e-02
2.335508167743682861e-01 -6.021569669246673584e-02 -8.330264687538146973e-02 4.172735810279846191e-01 5.793974995613098145e-01 2.831228673458099365e-01 -4.406769573688507080e-01 -3.882208764553070068e-01
-7.347472757101058960e-02 2.574940444901585579e-03 -3.305223286151885986e-01 -2.788451611995697021e-01 6.435758471488952637e-01 6.221405230462551117e-03 -5.392889380455017090e-01 -3.202093839645385742e-01
-2.609206922352313995e-02 -3.642576932907104492e-01 -1.888639926910400391e-01 8.970054914243519306e-04 3.581235408782958984e-01 2.429138422012329102e-01 -8.022949695587158203e-01 5.315384361892938614e-03
2.852956950664520264e-01 1.263974700123071671e-03 -5.926430821418762207e-01 1.050349548459053040e-01 9.294775128364562988e-02 5.638236403465270996e-01 -3.408783078193664551e-01 -3.370642960071563721e-01
-4.976372718811035156e-01 1.102850735187530518e-01 -7.205610275268554688e-01 2.062657773494720459e-01 -4.400753602385520935e-02 2.616629004478454590e-01 -3.243411183357238770e-01 5.328767746686935425e-02
2.429162561893463135e-01 3.843578398227691650e-01 -8.071402907371520996e-01 1.691783517599105835e-01 8.450463414192199707e-02 2.685953080654144287e-01 1.519920527935028076e-01 -1.038166061043739319e-01
5.753657221794128418e-01 -3.996458947658538818e-01 -1.475721895694732666e-01 1.830516606569290161e-01 4.292859733104705811e-01 1.230175271630287170e-01 -4.991464912891387939e-01 -7.338302582502365112e-02
-1.410530065186321735e-03 4.644030630588531494e-01 -6.313899755477905273e-01 1.140137389302253723e-01 2.089949399232864380e-01 -3.895905315876007080e-01 -3.685957491397857666e-01 -2.033540010452270508e-01
2.516250312328338623e-01 2.491304427385330200e-01 -4.612196981906890869e-01 -1.073651835322380066e-01 5.501392483711242676e-01 -1.744713038206100464e-01 -4.252022206783294678e-01 -3.694285750389099121e-01
-6.015858650207519531e-01 -1.960615664720535278e-01 -6.493995785713195801e-01 1.634649634361267090e-01 1.226825118064880371e-01 1.006505340337753296e-01 -3.177110105752944946e-03 -3.549957573413848877e-01
-1.617872565984725952e-01 1.573227196931838989e-01 -5.092117190361022949e-01 1.353755444288253784e-01 -4.453011788427829742e-03 -1.860901415348052979e-01 -7.674558758735656738e-01 -2.186628282070159912e-01
-3.536320328712463379e-01 2.566912174224853516e-01 -7.068104147911071777e-01 1.017948910593986511e-01 -1.089928578585386276e-02 1.237534061074256897e-01 -5.322199463844299316e-01 -2.046743035316467285e-02
8.895105868577957153e-02 3.972929418087005615e-01 -4.976658523082733154e-01 1.695025116205215454e-01 3.331831097602844238e-01 -4.255704283714294434e-01 -4.436153769493103027e-01 -2.625410556793212891e-01
-4.565241187810897827e-02 2.178761065006256104e-01 -3.319913744926452637e-01 6.322917938232421875e-01 6.353521943092346191e-01 -2.054583095014095306e-02 1.427594721317291260e-01 -1.263322532176971436e-01
-2.098803222179412842e-01 -2.209028694778680801e-03 -3.535507321357727051e-01 7.713442444801330566e-01 4.410837888717651367e-01 3.884479030966758728e-02 -1.569902300834655762e-01 1.235539540648460388e-01
6.195412203669548035e-02 1.361490488052368164e-01 -8.814661502838134766e-01 -1.596692651510238647e-01 -8.871397376060485840e-02 -2.681817710399627686e-01 -2.831887304782867432e-01 1.231285855174064636e-01
-2.299601137638092041e-01 4.939509928226470947e-02 -4.878535568714141846e-01 2.569954097270965576e-01 3.055928349494934082e-01 6.199581027030944824e-01 -2.600248157978057861e-01 -3.086791932582855225e-01
2.583371102809906006e-01 -3.754344880580902100e-01 -3.188842833042144775e-01 -2.649443447589874268e-01 5.028181076049804688e-01 4.012111425399780273e-01 -3.943649232387542725e-01 -2.260708510875701904e-01
-1.461812853813171387e-01 -1.017493233084678650e-01 -5.229836106300354004e-01 4.756312668323516846e-01 -1.700398698449134827e-02 2.186213582754135132e-01 -4.611133635044097900e-01 -4.558850824832916260e-01
-1.269183307886123657e-01 1.385926604270935059e-01 -2.174167633056640625e-01 6.050264239311218262e-01 5.850545167922973633e-01 -5.970446765422821045e-02 -4.512688517570495605e-01 4.312517121434211731e-02
-3.292403817176818848e-01 -2.787384986877441406e-01 -7.125341296195983887e-01 1.619282923638820648e-02 -1.423912122845649719e-02 -1.858628354966640472e-02 -1.907657533884048462e-01 -5.186507701873779297e-01
2.381813079118728638e-01 -1.043037399649620056e-01 -7.342240214347839355e-01 3.453766405582427979e-01 -3.088425993919372559e-01 2.149315625429153442e-01 -3.398056030273437500e-01 -1.302815973758697510e-01
3.742495924234390259e-02 -7.756800949573516846e-02 -7.888218760490417480e-01 2.890404462814331055e-01 -2.501731514930725098e-01 3.589780330657958984e-01 -2.802095711231231689e-01 -1.297279894351959229e-01
-2.391838580369949341e-01 6.069529056549072266e-02 -6.062766909599304199e-01 2.183567136526107788e-01 1.233866959810256958e-01 3.360626101493835449e-01 -4.026392400264739990e-01 -4.832963347434997559e-01
-3.030406534671783447e-01 3.840562105178833008e-01 -6.992164850234985352e-01 3.137586712837219238e-01 -2.748308144509792328e-02 -3.170155733823776245e-02 -4.076071977615356445e-01 -7.358650118112564087e-02
8.243525028228759766e-02 -6.882290840148925781e-01 -4.498879909515380859e-01 3.075859546661376953e-01 3.164541721343994141e-01 -2.247012406587600708e-01 1.382077932357788086e-01 -2.297859340906143188e-01
1.963767558336257935e-01 3.074084520339965820e-01 -2.982995808124542236e-01 3.131387531757354736e-01 7.213563919067382812e-01 2.422156557440757751e-02 -1.817125827074050903e-01 3.548756539821624756e-01
-2.316883206367492676e-01 -2.867442965507507324e-01 -9.308593720197677612e-02 6.290592998266220093e-02 6.567993164062500000e-01 3.246638774871826172e-01 -5.061014294624328613e-01 -2.419617176055908203e-01
2.956767678260803223e-01 -3.643823862075805664e-01 -2.006616443395614624e-01 3.238933682441711426e-01 3.426202833652496338e-01 2.612844482064247131e-02 -3.798883855342864990e-01 -6.101166009902954102e-01
1.080177575349807739e-01 -2.501476109027862549e-01 -2.063822597265243530e-01 3.307217955589294434e-01 2.008731961250305176e-01 -2.237478643655776978e-01 -6.730583310127258301e-01 -4.799658656120300293e-01
-1.629894524812698364e-01 3.168029189109802246e-01 -7.456454634666442871e-01 5.587584897875785828e-02 5.505717918276786804e-02 3.705443441867828369e-01 -3.911595642566680908e-01 -1.435998976230621338e-01
8.887850493192672729e-02 3.319736570119857788e-02 -3.904862999916076660e-01 6.868523955345153809e-01 4.888079166412353516e-01 5.906866863369941711e-02 2.113787271082401276e-02 3.519709706306457520e-01
-2.843163907527923584e-01 3.439414873719215393e-02 -2.901577353477478027e-01 6.299947500228881836e-01 4.157732427120208740e-01 -1.796324402093887329e-01 -4.803840816020965576e-01 -3.149797767400741577e-02
2.413742616772651672e-02 -2.955617308616638184e-01 -6.035840511322021484e-01 -1.189926862716674805e-01 1.917728930711746216e-01 6.860574483871459961e-01 -1.201514005661010742e-01 -1.081654205918312073e-01
-3.081881441175937653e-02 -2.095580995082855225e-01 -6.725317835807800293e-01 -1.248563975095748901e-01 1.632354222238063812e-03 5.097823143005371094e-01 -4.768151342868804932e-01 3.769139060750603676e-03
-8.624187111854553223e-02 6.685673445463180542e-02 -4.004397094249725342e-01 2.017326205968856812e-01 4.040603041648864746e-01 5.206848978996276855e-01 -3.066472709178924561e-01 -5.085611939430236816e-01
3.695884346961975098e-01 -3.227899372577667236e-01 -3.859680593013763428e-01 5.003222227096557617e-01 4.356510639190673828e-01 -2.989715337753295898e-01 1.820640414953231812e-01 -2.181618362665176392e-01
-1.547023653984069824e-01 7.133568823337554932e-02 -6.303364038467407227e-01 2.718554139137268066e-01 1.787170022726058960e-01 -1.114433184266090393e-01 7.661963254213333130e-02 -6.704618930816650391e-01
-2.062567174434661865e-01 -1.424790639430284500e-02 -5.290944576263427734e-01 4.787609279155731201e-01 7.536815106868743896e-02 -1.374765783548355103e-01 -2.325979471206665039e-01 -6.077993512153625488e-01
5.585519224405288696e-02 -3.263146579265594482e-01 -7.716006040573120117e-01 -2.311313748359680176e-01 -9.684694558382034302e-02 1.545001119375228882e-01 -2.598581910133361816e-01 -3.752786219120025635e-01
-1.740307807922363281e-01 -6.698557408526539803e-04 -6.747933626174926758e-01 4.869485795497894287e-01 -1.537313014268875122e-01 1.823172718286514282e-01 -3.976867198944091797e-01 -2.494398951530456543e-01
-1.128931045532226562e-01 -1.602400094270706177e-02 -6.511714458465576172e-01 2.517525255680084229e-01 -8.405132591724395752e-02 3.197425901889801025e-01 -5.251481533050537109e-01 -3.383998572826385498e-01
1.824183203279972076e-02 -2.170053124427795410e-01 -8.015925288200378418e-01 -1.433021724224090576e-01 -1.281938105821609497e-01 2.513975203037261963e-01 -3.350164890289306641e-01 -3.124409317970275879e-01
-3.738041222095489502e-01 -1.470130234956741333e-01 -3.650836646556854248e-01 6.903068423271179199e-01 4.669042527675628662e-01 -1.947021111845970154e-02 -4.914333671331405640e-02 -8.974505215883255005e-02
2.100489437580108643e-01 -2.032141834497451782e-01 -8.785549998283386230e-01 -4.083993285894393921e-02 -1.313094198703765869e-01 2.663920521736145020e-01 1.011668518185615540e-01 -2.064341008663177490e-01
3.137263953685760498e-01 3.574489057064056396e-01 -7.956178188323974609e-01 -2.819009311497211456e-02 1.400316059589385986e-01 3.218628168106079102e-01 1.237087920308113098e-01 -3.866722807288169861e-02
1.011282354593276978e-01 -3.330356255173683167e-02 -6.654838323593139648e-01 5.245061516761779785e-01 -1.610646843910217285e-01 4.234151244163513184e-01 -5.592772364616394043e-02 -2.496764212846755981e-01
1.781509220600128174e-01 1.394497603178024292e-02 -9.090422391891479492e-01 -2.533215284347534180e-01 -4.804873839020729065e-02 -1.090649440884590149e-01 -1.253082305192947388e-01 -2.182481288909912109e-01
1.154529750347137451e-01 3.381229341030120850e-01 -3.838083148002624512e-01 3.516099601984024048e-02 5.700607895851135254e-01 -2.462967634201049805e-01 -4.455831348896026611e-01 -3.736611604690551758e-01
1.320349276065826416e-01 1.857542395591735840e-01 -9.311563372611999512e-01 2.913600206375122070e-02 -2.103649526834487915e-01 1.338265240192413330e-01 -1.309504210948944092e-01 2.915865555405616760e-02
-3.084329515695571899e-02 1.208155900239944458e-01 -5.313651561737060547e-01 1.419942975044250488e-01 2.764429450035095215e-01 5.478137135505676270e-01 -2.412161380052566528e-01 -4.972276687622070312e-01
-6.750012934207916260e-02 -2.561887502670288086e-01 -5.341020822525024414e-01 4.619588553905487061e-01 1.818386167287826538e-01 -6.123968958854675293e-01 7.269041147083044052e-03 -1.516310870647430420e-01
6.379672884941101074e-01 -4.056334793567657471e-01 -3.751979172229766846e-01 4.199135899543762207e-01 1.694458872079849243e-01 2.315584719181060791e-01 -1.321475058794021606e-01 -1.075373962521553040e-01
-2.172927409410476685e-01 2.453118795529007912e-03 -4.050472378730773926e-01 3.120039701461791992e-01 3.600642681121826172e-01 1.015846505761146545e-01 -5.833379179239273071e-02 -7.402698993682861328e-01
3.173617720603942871e-01 -3.226633965969085693e-01 -4.211522042751312256e-01 4.987403154373168945e-01 -7.432059198617935181e-02 6.073336303234100342e-02 -5.944523215293884277e-01 8.045527338981628418e-02
1.963655203580856323e-01 2.567830085754394531e-01 -4.884898662567138672e-01 2.578154802322387695e-01 1.944897025823593140e-01 -4.141739010810852051e-01 -5.572313070297241211e-01 -2.655918002128601074e-01
1.855444759130477905e-01 -3.576132953166961670e-01 -5.225806236267089844e-01 2.599379606544971466e-02 8.650128543376922607e-02 5.705316662788391113e-01 -4.175818860530853271e-01 -2.378160059452056885e-01
-2.382676601409912109e-01 2.005545981228351593e-02 -3.649860918521881104e-01 4.249106943607330322e-01 6.337617635726928711e-01 1.022423803806304932e-01 -1.148022338747978210e-01 4.514149427413940430e-01
-4.509007185697555542e-02 -3.604479432106018066e-01 -2.952136695384979248e-01 4.183005094528198242e-01 5.222206115722656250e-01 -9.631962515413761139e-03 -1.337331086397171021e-01 5.614501833915710449e-01
4.812371358275413513e-02 -2.920462787151336670e-01 -7.741321325302124023e-01 -3.281782381236553192e-03 -8.913895487785339355e-02 4.505987167358398438e-01 -1.153066828846931458e-01 -2.980290353298187256e-01
-9.930689632892608643e-02 -1.429811120033264160e-01 -8.340902328491210938e-01 3.003779649734497070e-01 -3.048114478588104248e-01 2.313112467527389526e-01 -1.867021769285202026e-01 4.988329112529754639e-02
3.119471073150634766e-01 1.579324156045913696e-01 -1.852826327085494995e-01 3.398987352848052979e-01 7.595328092575073242e-01 -1.273342818021774292e-01 -3.156827688217163086e-01 1.874184012413024902e-01
2.132855802774429321e-01 -3.313695788383483887e-01 -6.381298899650573730e-01 -1.263329535722732544e-01 3.956466168165206909e-02 5.852130651473999023e-01 -2.141125500202178955e-01 -1.779038757085800171e-01
-5.126766115427017212e-02 5.521970391273498535e-01 -5.064795613288879395e-01 1.275817304849624634e-01 2.883245646953582764e-01 -2.717407643795013428e-01 -4.477996528148651123e-01 -2.493047267198562622e-01
9.559438377618789673e-02 9.664522111415863037e-02 -6.373472809791564941e-01 1.177486181259155273e-01 1.344740241765975952e-01 6.417028903961181641e-01 -2.040641754865646362e-01 -2.998951673507690430e-01
2.537553384900093079e-02 1.849278062582015991e-01 -4.413150846958160400e-01 -4.282740876078605652e-02 4.976784288883209229e-01 -4.693423211574554443e-01 -4.872109889984130859e-01 -2.514442503452301025e-01
-2.271772921085357666e-01 2.838987708091735840e-01 -2.821413576602935791e-01 4.109557867050170898e-01 5.881907343864440918e-01 1.184345483779907227e-01 -4.464931488037109375e-01 2.448516935110092163e-01
-1.654442250728607178e-01 -2.748651430010795593e-02 -5.363098382949829102e-01 1.446555405855178833e-01 2.443929165601730347e-01 4.883910119533538818e-01 -3.096323013305664062e-01 -5.188384652137756348e-01
1.617607772350311279e-01 -3.245971500873565674e-01 -5.557258129119873047e-01 -6.469126790761947632e-02 1.205105260014533997e-01 5.947731733322143555e-01 -3.758246600627899170e-01 -2.143175154924392700e-01
2.235785871744155884e-01 -2.107078731060028076e-01 -4.499012231826782227e-01 2.979802489280700684e-01 4.773037433624267578e-01 -4.387959241867065430e-01 2.995818555355072021e-01 -3.229574859142303467e-01
2.591246068477630615e-01 2.076625525951385498e-01 -7.464212179183959961e-01 -3.317427635192871094e-01 2.049980610609054565e-01 -2.578496634960174561e-01 -2.841971814632415771e-01 1.823572069406509399e-01
-1.001257728785276413e-02 -2.123288810253143311e-01 -6.659539341926574707e-01 3.322657644748687744e-01 -1.394594311714172363e-01 3.804981410503387451e-01 -3.489543795585632324e-01 -3.390045464038848877e-01
-7.754727452993392944e-02 9.711218066513538361e-03 -6.249004602432250977e-01 -4.895973205566406250e-02 2.179549485445022583e-01 4.725259542465209961e-01 -3.039835691452026367e-01 -4.876507818698883057e-01
-4.034716784954071045e-01 6.556947529315948486e-02 -6.051882505416870117e-01 4.444227814674377441e-01 2.929454147815704346e-01 -2.132162451744079590e-01 9.600365161895751953e-02 3.586810529232025146e-01
-1.285995841026306152e-01 -7.951121032238006592e-02 -4.471316635608673096e-01 7.293397188186645508e-01 3.134753108024597168e-01 1.132397651672363281e-01 -5.922726169228553772e-02 3.614959120750427246e-01
3.048912286758422852e-01 -1.346549019217491150e-02 -7.630171775817871094e-01 -2.543001174926757812e-01 -2.982017397880554199e-02 -3.809651136398315430e-01 -3.373537063598632812e-01 1.285078655928373337e-02
-3.513062894344329834e-01 -2.600086927413940430e-01 -7.339380383491516113e-01 6.614568084478378296e-02 -1.224452629685401917e-01 -1.748040691018104553e-02 -2.806205451488494873e-01 -4.145993590354919434e-01
-2.577415108680725098e-01 -9.355571866035461426e-02 -4.527542889118194580e-01 7.257459163665771484e-01 4.320763647556304932e-01 -1.980059593915939331e-02 7.769956439733505249e-02 -1.928450306877493858e-03
2.811381518840789795e-01 7.834021002054214478e-03 -7.523303031921386719e-01 -5.459803938865661621e-01 1.670911461114883423e-01 -5.956316739320755005e-02 -1.578093767166137695e-01 -2.081636525690555573e-02
2.744210362434387207e-01 -4.183126986026763916e-01 -4.262436330318450928e-01 -3.616892695426940918e-01 5.869354009628295898e-01 -1.215226128697395325e-01 -4.928721487522125244e-02 2.747996747493743896e-01
1.343875676393508911e-01 1.797469407320022583e-01 -8.685931563377380371e-01 -2.302618026733398438e-01 1.393254399299621582e-01 2.974846661090850830e-01 -7.233253866434097290e-02 -1.703404188156127930e-01
2.726871147751808167e-02 8.102542161941528320e-02 -2.278886884450912476e-01 2.271926999092102051e-01 6.667077541351318359e-01 -1.691623926162719727e-01 -5.483472943305969238e-01 3.396200239658355713e-01
2.292289882898330688e-01 -6.416992545127868652e-01 -5.664532184600830078e-01 3.524432480335235596e-01 2.710486762225627899e-02 -2.226397395133972168e-01 1.404457092285156250e-01 -1.433969140052795410e-01
4.983368217945098877e-01 3.209612667560577393e-01 -4.857165813446044922e-01 3.771585971117019653e-02 4.217326641082763672e-01 -1.104861348867416382e-01 -3.119389414787292480e-01 -3.520364463329315186e-01
5.604099854826927185e-02 -1.246513798832893372e-01 -4.720599353313446045e-01 2.630710899829864502e-01 1.530500799417495728e-01 6.259174346923828125e-01 -4.461598098278045654e-01 -2.738960087299346924e-01
5.754868686199188232e-02 -2.397128194570541382e-01 -3.924692273139953613e-01 -3.021304905414581299e-01 5.385926365852355957e-01 5.162519216537475586e-01 -3.694972395896911621e-01 -2.801157906651496887e-02
4.017507135868072510e-01 2.108344435691833496e-01 -7.563993334770202637e-01 5.506797507405281067e-02 8.069898933172225952e-02 3.722792267799377441e-01 7.389847189188003540e-02 -2.615487277507781982e-01
1.258158236742019653e-01 2.245850265026092529e-01 -3.197069764137268066e-01 4.844003617763519287e-01 4.908450245857238770e-01 -9.820196032524108887e-02 -4.607571959495544434e-01 3.660686910152435303e-01
3.164144754409790039e-01 7.465588301420211792e-02 -5.417186617851257324e-01 -4.012879431247711182e-01 6.420536637306213379e-01 -1.044079363346099854e-01 1.186985597014427185e-01 -5.092990770936012268e-02
-5.336171984672546387e-01 -2.607798874378204346e-01 -5.056661367416381836e-01 4.102721214294433594e-01 4.149029552936553955e-01 -1.002108901739120483e-01 1.414337456226348877e-01 1.450339406728744507e-01
-1.907575577497482300e-01 7.455004751682281494e-02 -7.513583302497863770e-01 2.509824633598327637e-01 -1.634016185998916626e-01 -5.084382370114326477e-02 -4.342855811119079590e-01 -3.356088399887084961e-01
3.217745423316955566e-01 3.722186386585235596e-01 -3.825660645961761475e-01 -2.071818113327026367e-01 5.812141299247741699e-01 -3.699636831879615784e-02 -4.751463830471038818e-01 -6.075049564242362976e-02
-3.348208665847778320e-01 -1.959863156080245972e-01 -3.053586483001708984e-01 2.951756119728088379e-01 6.636166572570800781e-01 -4.438638985157012939e-01 -5.272922664880752563e-02 -1.700857281684875488e-01
-7.546690851449966431e-02 1.853008568286895752e-02 -7.000108957290649414e-01 1.152644585818052292e-02 7.317726314067840576e-02 4.627560973167419434e-01 -4.010287225246429443e-01 -3.514131307601928711e-01
1.412602374330163002e-03 9.044606238603591919e-02 -9.501612186431884766e-01 -1.768441945314407349e-01 4.112676158547401428e-02 -5.094987526535987854e-02 1.689282804727554321e-01 -1.578396707773208618e-01
6.279020756483078003e-02 1.736326217651367188e-01 -3.715201914310455322e-01 -3.478195518255233765e-03 5.609773993492126465e-01 -4.511526226997375488e-02 -3.566669523715972900e-01 -6.196187734603881836e-01
-1.516271829605102539e-01 -2.442020177841186523e-01 -4.810494482517242432e-01 6.578462123870849609e-01 3.853523731231689453e-01 -1.781529933214187622e-01 2.117439806461334229e-01 -1.677314043045043945e-01
-2.740181088447570801e-01 -3.351095616817474365e-01 -3.938644826412200928e-01 5.487371683120727539e-01 5.467179417610168457e-01 5.135239288210868835e-02 2.204699218273162842e-01 -7.892630249261856079e-02
-3.230775296688079834e-01 2.273434847593307495e-01 -8.031109571456909180e-01 2.289151400327682495e-01 -1.349926143884658813e-01 1.590639501810073853e-01 -3.169784247875213623e-01 5.046492069959640503e-02
-1.540954560041427612e-01 2.232767827808856964e-02 -4.550634920597076416e-01 7.323116660118103027e-01 3.175209760665893555e-01 -6.500481069087982178e-02 -3.375096023082733154e-01 -1.159091442823410034e-01
1.072174236178398132e-01 -2.206406891345977783e-01 -4.727964699268341064e-01 -4.426254630088806152e-01 3.872693479061126709e-01 4.983845949172973633e-01 -3.329248130321502686e-01 1.056633442640304565e-01
3.280587196350097656e-01 -5.258714556694030762e-01 -4.026045501232147217e-01 -2.902403771877288818e-01 4.663788676261901855e-01 -2.596604824066162109e-01 -2.377333492040634155e-01 1.675014942884445190e-01
-1.641391366720199585e-01 -1.196182295680046082e-01 -6.510409712791442871e-01 1.729191690683364868e-01 -4.370855540037155151e-02 4.792138040065765381e-01 -5.094749331474304199e-01 -1.177855804562568665e-01
-3.942966163158416748e-01 3.300104290246963501e-02 -5.945469141006469727e-01 7.740075141191482544e-02 3.080210089683532715e-01 2.208655178546905518e-01 -8.159159868955612183e-02 -5.776230692863464355e-01
-2.637042701244354248e-01 -2.572982907295227051e-01 -4.469442367553710938e-01 6.759414672851562500e-01 4.370169639587402344e-01 3.058658726513385773e-02 4.463492333889007568e-02 1.170051544904708862e-01
3.302966654300689697e-01 1.038378551602363586e-01 -7.012419104576110840e-01 1.713779568672180176e-01 -4.852322489023208618e-02 4.619738459587097168e-01 -2.253192961215972900e-01 3.040855824947357178e-01
-2.671849131584167480e-01 4.671980440616607666e-02 -6.692703962326049805e-01 3.821288347244262695e-01 -1.444904655218124390e-01 1.299205124378204346e-01 -5.029295086860656738e-01 -2.044242620468139648e-01
5.424680709838867188e-01 -9.606003761291503906e-02 -5.753162503242492676e-01 2.287994176149368286e-01 -7.013506442308425903e-02 2.771500945091247559e-01 -4.139616191387176514e-01 2.450873106718063354e-01
-4.759030044078826904e-01 -2.418191879987716675e-01 -3.685973882675170898e-01 5.367493033409118652e-01 4.659617543220520020e-01 2.306629419326782227e-01 -6.778661161661148071e-02 1.271037012338638306e-01
3.117849528789520264e-01 1.545970290899276733e-01 -3.994642496109008789e-01 -1.806825846433639526e-01 7.586345076560974121e-01 -2.736261188983917236e-01 1.091400980949401855e-01 -1.560859978199005127e-01
3.277251124382019043e-01 8.158853650093078613e-02 -5.101953744888305664e-01 -4.946109354496002197e-01 5.978646278381347656e-01 -1.655565388500690460e-02 -5.588983744382858276e-02 -1.419876515865325928e-01
2.895378768444061279e-01 3.815910518169403076e-01 -7.833162546157836914e-01 -5.645669624209403992e-02 1.610813587903976440e-01 3.173156082630157471e-01 8.030024170875549316e-02 -1.438749283552169800e-01
3.893112391233444214e-02 3.763760328292846680e-01 -4.581128358840942383e-01 1.147440820932388306e-01 3.846675157546997070e-01 -3.446685373783111572e-01 -5.138439536094665527e-01 -3.209220468997955322e-01
-3.220490217208862305e-01 4.115214049816131592e-01 -6.583540439605712891e-01 9.338153153657913208e-02 1.072150245308876038e-01 2.579154074192047119e-01 -4.546913504600524902e-01 -4.978760611265897751e-03
-3.635683655738830566e-01 -3.147657588124275208e-02 -8.038474917411804199e-01 1.967515945434570312e-01 -2.002771198749542236e-02 2.275898295920342207e-04 2.783958241343498230e-02 -4.251696765422821045e-01
-4.847737401723861694e-02 3.626154363155364990e-02 -8.665959239006042480e-01 -1.431344263255596161e-02 -2.352284789085388184e-01 -2.472265958786010742e-01 -3.377775549888610840e-01 -1.208080127835273743e-01
-4.728807136416435242e-02 -3.877968490123748779e-01 -5.082703232765197754e-01 3.456099629402160645e-01 4.734980463981628418e-01 -4.160861968994140625e-01 2.671305537223815918e-01 -3.009437583386898041e-02
5.936828851699829102e-01 3.050531446933746338e-01 -6.816314458847045898e-01 1.302413195371627808e-01 1.380341798067092896e-01 1.590058505535125732e-01 2.062606252729892731e-02 -1.677423566579818726e-01
3.286397457122802734e-01 2.560514807701110840e-01 -5.489996075630187988e-01 -2.245975881814956665e-01 2.444589883089065552e-01 -1.602953225374221802e-01 -5.936337709426879883e-01 1.916589438915252686e-01
2.507822811603546143e-01 -1.804504841566085815e-01 -3.461425006389617920e-01 1.587643921375274658e-01 1.418207883834838867e-01 -3.943620920181274414e-01 -5.244102478027343750e-01 -5.557737350463867188e-01
8.506989479064941406e-02 -9.117720276117324829e-02 -9.173520207405090332e-01 5.771627277135848999e-02 -3.184742033481597900e-01 -1.690422445535659790e-01 -9.774548560380935669e-02 -5.343136377632617950e-03
-2.338718175888061523e-01 -1.996200233697891235e-01 -6.765397191047668457e-01 1.097104921936988831e-01 -7.595935463905334473e-02 3.710312843322753906e-01 -4.302788674831390381e-01 -3.273217082023620605e-01
2.841323912143707275e-01 8.455051481723785400e-02 -7.319017648696899414e-01 -2.074267715215682983e-01 -5.419610068202018738e-02 -3.788813650608062744e-01 -3.919181823730468750e-01 1.825533807277679443e-01
4.537671506404876709e-01 -4.808085858821868896e-01 -2.947628200054168701e-01 1.845339536666870117e-01 2.773087024688720703e-01 4.581097066402435303e-01 -3.750762045383453369e-01 1.205569654703140259e-01
3.753694593906402588e-01 3.674687743186950684e-01 -6.940074563026428223e-01 1.645289659500122070e-01 7.417903095483779907e-02 4.441423416137695312e-01 -7.752067595720291138e-02 -8.107842504978179932e-02
6.256945896893739700e-03 -1.378456801176071167e-01 -3.220931291580200195e-01 2.861921489238739014e-01 5.955542325973510742e-01 -4.796036779880523682e-01 -3.347573578357696533e-01 3.139148056507110596e-01
1.950035691261291504e-01 -2.056220471858978271e-01 -1.442277580499649048e-01 7.311280369758605957e-01 5.116688013076782227e-01 1.898234784603118896e-01 -2.557584941387176514e-01 3.306233882904052734e-02
2.674047946929931641e-01 -4.113383591175079346e-01 -3.779110014438629150e-01 -3.563539087772369385e-01 4.418382048606872559e-01 3.731847703456878662e-01 -3.316135704517364502e-01 -2.122147828340530396e-01
-2.369497567415237427e-01 -1.485926657915115356e-01 -4.642206728458404541e-01 -3.209523558616638184e-01 5.333946943283081055e-01 3.992555439472198486e-01 -3.778455555438995361e-01 1.287707239389419556e-01
3.185895830392837524e-02 -6.271707266569137573e-02 -4.568966627120971680e-01 3.045329749584197998e-01 2.933665215969085693e-01 -2.398136705160140991e-01 -3.058560788631439209e-01 6.755992770195007324e-01
7.194166630506515503e-02 -3.060158491134643555e-01 -8.515590429306030273e-01 -6.455334275960922241e-02 -3.205892145633697510e-01 -9.894430637359619141e-02 -2.428691685199737549e-01 -1.748815365135669708e-02
5.584008097648620605e-01 -1.570340692996978760e-01 -5.903738141059875488e-01 3.269413411617279053e-01 -1.609541475772857666e-02 4.124014675617218018e-01 9.745325893163681030e-02 -1.681244522333145142e-01
4.893309995532035828e-02 -1.210384070873260498e-01 -7.227038145065307617e-01 1.316253393888473511e-01 -1.125281378626823425e-01 3.998831808567047119e-01 -4.140326678752899170e-01 -3.151778280735015869e-01
-4.158794283866882324e-01 -2.085847556591033936e-01 -3.784947991371154785e-01 6.044744253158569336e-01 4.523324370384216309e-01 2.025125324726104736e-01 -5.079597607254981995e-02 1.633792519569396973e-01
3.061356246471405029e-01 -5.774349346756935120e-02 -8.309260010719299316e-01 -1.372125893831253052e-01 1.214978052303195000e-03 9.512969292700290680e-03 7.180712418630719185e-04 -4.399874806404113770e-01
-3.125822246074676514e-01 -7.221338152885437012e-02 -4.772099554538726807e-01 5.606679320335388184e-01 4.685088098049163818e-01 -3.574718832969665527e-01 6.044279783964157104e-02 -6.371544301509857178e-02
-1.794372797012329102e-01 -5.298986434354446828e-05 -8.353921175003051758e-01 -4.342097938060760498e-01 2.550554461777210236e-02 1.387040019035339355e-01 -2.169468700885772705e-01 1.201204657554626465e-01
2.377509325742721558e-01 -6.507517099380493164e-01 -4.318387806415557861e-01 3.099025487899780273e-01 3.406732976436614990e-01 -3.446984887123107910e-01 4.252518340945243835e-02 2.808459289371967316e-02
2.251224666833877563e-01 4.161560535430908203e-02 -3.156238198280334473e-01 2.916311100125312805e-02 5.456975102424621582e-01 -3.234798610210418701e-01 -5.026234388351440430e-01 4.382507503032684326e-01
-6.394563615322113037e-02 -4.557297229766845703e-01 -4.096864759922027588e-01 5.462315082550048828e-01 3.757279217243194580e-01 -3.467588126659393311e-01 1.036106348037719727e-01 -2.232962101697921753e-01
5.262203216552734375e-01 -5.337381958961486816e-01 -4.029526114463806152e-01 3.754495382308959961e-01 2.097236216068267822e-01 1.996783912181854248e-01 -1.940094381570816040e-01 1.157043203711509705e-01
-4.552117083221673965e-03 2.289722263813018799e-01 -3.321177065372467041e-01 5.394833087921142578e-01 4.493355154991149902e-01 -2.185428440570831299e-01 -4.899648427963256836e-01 2.376504093408584595e-01
-1.288872808218002319e-01 2.452186644077301025e-01 -6.254724860191345215e-01 -3.112049698829650879e-01 5.571669936180114746e-01 -2.534195780754089355e-01 6.353627145290374756e-02 -2.376932799816131592e-01
-2.515536248683929443e-01 2.673523314297199249e-02 -5.399368405342102051e-01 2.080757468938827515e-01 2.949620783329010010e-01 -4.554387647658586502e-03 -6.370437890291213989e-02 -7.142109274864196777e-01
2.862025201320648193e-01 4.448296427726745605e-01 -7.958379387855529785e-01 -6.013876199722290039e-02 1.929430067539215088e-01 6.182637438178062439e-02 1.342076212167739868e-01 -1.554955244064331055e-01
1.524631381034851074e-01 -1.814070791006088257e-01 -2.998302578926086426e-01 1.983722001314163208e-01 5.109293460845947266e-01 -4.509403407573699951e-01 -3.961540162563323975e-01 4.396165907382965088e-01
4.815893471240997314e-01 3.713389039039611816e-01 -7.593703866004943848e-01 -1.123921200633049011e-01 1.960391700267791748e-01 2.103666961193084717e-02 4.221589118242263794e-02 -1.573946140706539154e-02
2.595499753952026367e-01 2.048322409391403198e-01 -8.084146380424499512e-01 5.532147362828254700e-03 5.265652388334274292e-02 4.798784554004669189e-01 -2.139329724013805389e-02 -5.999275669455528259e-02
2.874897979199886322e-02 -7.109542191028594971e-02 -2.486611008644104004e-01 -1.958902925252914429e-03 7.459647059440612793e-01 -2.957528829574584961e-01 -3.750753104686737061e-01 3.842762112617492676e-01
3.758422434329986572e-01 -6.886717081069946289e-01 -2.783151566982269287e-01 1.927435547113418579e-01 2.471341788768768311e-01 2.397391945123672485e-01 -3.590593636035919189e-01 1.496350467205047607e-01
-5.630323663353919983e-02 -1.915302425622940063e-01 -3.471871912479400635e-01 5.925574302673339844e-01 3.726774752140045166e-01 -5.037769675254821777e-01 -8.522053807973861694e-02 -2.975579798221588135e-01
4.053001999855041504e-01 2.842077910900115967e-01 -7.505211830139160156e-01 1.577204316854476929e-01 1.809386722743511200e-02 3.942480087280273438e-01 6.754102651029825211e-05 -1.050765067338943481e-01
6.987315416336059570e-02 -5.995517969131469727e-01 -4.652281403541564941e-01 -3.289368748664855957e-01 3.677579462528228760e-01 -1.109649464488029480e-01 -2.663328647613525391e-01 3.041816353797912598e-01
-2.839416824281215668e-02 1.038335189223289490e-01 -2.070472240447998047e-01 3.951236307621002197e-01 5.414906144142150879e-01 -7.341287285089492798e-02 -6.554431319236755371e-01 2.474143952131271362e-01
4.520465806126594543e-02 1.556036621332168579e-01 -2.153782993555068970e-01 3.480818867683410645e-01 5.966637134552001953e-01 -1.012158244848251343e-01 -6.231982707977294922e-01 2.270837426185607910e-01
4.889022186398506165e-02 -4.161914065480232239e-02 -9.323537349700927734e-01 1.070992201566696167e-01 -3.201082646846771240e-01 -1.962508819997310638e-02 -1.092234626412391663e-01 1.842957176268100739e-02
5.196363106369972229e-02 2.840316854417324066e-02 -1.408817768096923828e-01 -3.291406482458114624e-02 6.062656641006469727e-01 1.182342618703842163e-01 -7.534308433532714844e-01 -1.623774915933609009e-01
2.119471728801727295e-01 5.651107057929039001e-02 -8.683169484138488770e-01 2.029014080762863159e-01 -1.880224794149398804e-01 3.343721926212310791e-01 -5.255023390054702759e-02 8.260124921798706055e-02
1.012107729911804199e-02 1.652983715757727623e-03 -7.919248342514038086e-01 -4.742802679538726807e-01 6.031283363699913025e-02 6.616668403148651123e-02 -3.364248871803283691e-01 -1.631283760070800781e-01
4.502183794975280762e-01 2.760645151138305664e-01 -4.030326008796691895e-01 -2.327053397893905640e-01 6.691750288009643555e-01 9.275803342461585999e-03 -1.284234374761581421e-01 -2.003271877765655518e-01
-3.353795409202575684e-01 -4.477457143366336823e-03 -6.943352222442626953e-01 9.974756278097629547e-03 2.298807501792907715e-01 2.792382612824440002e-02 7.067504525184631348e-02 -5.887951254844665527e-01
1.583182513713836670e-01 8.553068339824676514e-02 -2.996120750904083252e-01 1.260982155799865723e-01 6.553266644477844238e-01 -3.932780027389526367e-01 -3.733129799365997314e-01 3.721135854721069336e-01
1.894415616989135742e-01 3.478370308876037598e-01 -7.689011096954345703e-01 -1.613364517688751221e-01 1.282842457294464111e-01 -3.717827200889587402e-01 -2.588548362255096436e-01 -6.479161232709884644e-02
-1.642655432224273682e-01 3.032163716852664948e-02 -8.459071516990661621e-01 -4.236651659011840820e-01 -7.708017947152256966e-04 6.456369906663894653e-02 -2.698813378810882568e-01 6.435343064367771149e-03
3.524852395057678223e-01 2.279572784900665283e-01 -6.158543825149536133e-01 -2.443743050098419189e-01 5.038452744483947754e-01 -2.262660861015319824e-01 1.027621030807495117e-01 -2.630168497562408447e-01
5.214480217546224594e-03 -5.321241021156311035e-01 -5.565602779388427734e-01 3.098737001419067383e-01 2.616772651672363281e-01 -4.511451721191406250e-01 1.457327008247375488e-01 1.333823353052139282e-01
5.726075768470764160e-01 2.342368811368942261e-01 -7.654439806938171387e-01 -4.232765361666679382e-02 9.860825538635253906e-02 -1.295436918735504150e-01 5.366051942110061646e-02 -1.315665896981954575e-02
3.312009200453758240e-02 7.051747292280197144e-02 -2.309141904115676880e-01 7.448910735547542572e-03 7.500034570693969727e-01 -1.493699252605438232e-01 -5.334579944610595703e-01 -2.667573988437652588e-01
-3.709930554032325745e-02 1.129950806498527527e-01 -9.273773431777954102e-01 -2.746511399745941162e-01 7.391797751188278198e-02 1.147459521889686584e-01 1.738688051700592041e-01 -3.914993256330490112e-02
1.163693070411682129e-01 -2.534854710102081299e-01 -7.269189953804016113e-01 -9.466379135847091675e-02 -5.389822274446487427e-02 5.395535230636596680e-01 -2.924093306064605713e-01 -7.283259928226470947e-02
-1.872491389513015747e-01 -4.577328264713287354e-02 -8.331347107887268066e-01 7.244572043418884277e-02 -1.002444773912429810e-01 3.353289365768432617e-01 -2.710146307945251465e-01 -2.598796784877777100e-01
-1.493605524301528931e-01 -1.448805481195449829e-01 -6.813256144523620605e-01 4.632892012596130371e-01 -2.469606250524520874e-01 2.531536519527435303e-01 -3.835687637329101562e-01 -7.522216439247131348e-02
-1.729026287794113159e-01 -5.102918669581413269e-02 -3.587217032909393311e-01 4.938370287418365479e-01 2.186082005500793457e-01 4.838793277740478516e-01 -4.412913620471954346e-01 -3.439151942729949951e-01
-6.183490902185440063e-02 1.172101870179176331e-01 -3.913339376449584961e-01 3.208875358104705811e-01 3.339409530162811279e-01 6.138156652450561523e-01 -3.654299378395080566e-01 -3.232673704624176025e-01
-9.949561953544616699e-02 6.994891166687011719e-02 -3.897470533847808838e-01 7.288410514593124390e-02 4.265487790107727051e-01 -2.999778687953948975e-01 -7.284240126609802246e-01 -1.595642417669296265e-01
3.650233149528503418e-01 -5.782251358032226562e-01 -4.562534093856811523e-01 -2.651703655719757080e-01 3.563151657581329346e-01 -1.548917740583419800e-01 -1.511941999197006226e-01 2.830540239810943604e-01
1.735773682594299316e-01 -5.846956968307495117e-01 -3.145945668220520020e-01 5.540329813957214355e-01 1.323049608618021011e-02 1.087403520941734314e-01 -3.829538524150848389e-01 2.518459856510162354e-01
-5.074252560734748840e-02 -5.867025256156921387e-01 -4.309980273246765137e-01 -1.493063271045684814e-01 5.289371609687805176e-01 2.744857966899871826e-01 2.119048684835433960e-01 2.124455571174621582e-01
5.249091982841491699e-02 1.952641159296035767e-01 -9.247093796730041504e-01 -1.312531530857086182e-01 -5.983694642782211304e-02 -2.539986073970794678e-01 2.653917670249938965e-02 -1.341706216335296631e-01
6.617043614387512207e-01 -3.448524773120880127e-01 -2.997738122940063477e-01 4.671729207038879395e-01 2.517467737197875977e-01 1.662776917219161987e-01 -2.083721160888671875e-01 -2.579485438764095306e-02
3.298988342285156250e-01 -2.385340034961700439e-01 -7.651538848876953125e-01 1.852409541606903076e-02 -6.532336026430130005e-02 3.115373849868774414e-01 2.376679331064224243e-01 -3.010914325714111328e-01
-1.261564493179321289e-01 -5.166832208633422852e-01 -4.799478948116302490e-01 5.177615284919738770e-01 3.098536729812622070e-01 -3.238095343112945557e-01 1.132954061031341553e-01 -7.070004940032958984e-02
9.554715454578399658e-02 -1.979091018438339233e-01 -4.603087306022644043e-01 6.890577077865600586e-02 2.054144591093063354e-01 7.595426440238952637e-01 -3.273836970329284668e-01 9.375731647014617920e-02
-7.106723636388778687e-02 2.431353479623794556e-01 -3.335895836353302002e-01 5.203338861465454102e-01 5.398166179656982422e-01 2.637602947652339935e-02 -3.902878165245056152e-01 3.307310640811920166e-01
-1.199757829308509827e-01 3.953085541725158691e-01 -4.841678738594055176e-01 -2.296461164951324463e-01 6.376653313636779785e-01 -8.767510205507278442e-02 -2.111831903457641602e-01 -2.885809242725372314e-01
-1.191259697079658508e-01 -4.039500951766967773e-01 -4.444057941436767578e-01 4.507524967193603516e-01 5.426787734031677246e-01 -2.197358310222625732e-01 2.394250631332397461e-01 1.478198915719985962e-01
5.406245589256286621e-01 3.711441755294799805e-01 -6.164901852607727051e-01 2.764735519886016846e-01 1.380981951951980591e-01 3.065926730632781982e-01 -1.579605415463447571e-02 -1.262857485562562943e-02
-4.103832244873046875e-01 -4.980296269059181213e-02 -5.078776478767395020e-01 4.904927611351013184e-01 4.490550160408020020e-01 -1.678934931987896562e-04 7.763072103261947632e-02 3.505789637565612793e-01
-4.518721997737884521e-01 -1.864976584911346436e-01 -5.112145543098449707e-01 3.897480368614196777e-01 4.785299003124237061e-01 -2.097805216908454895e-02 2.329350560903549194e-01 2.531729936599731445e-01
3.543000817298889160e-01 -7.391952276229858398e-01 -3.428566753864288330e-01 2.572598457336425781e-01 1.479777842760086060e-01 9.683907032012939453e-02 -2.792204022407531738e-01 1.873212307691574097e-01
-4.237845242023468018e-01 -5.996320843696594238e-01 -4.765828251838684082e-01 -1.314645409584045410e-01 4.118174016475677490e-01 2.884656935930252075e-02 9.905461966991424561e-02 1.902528405189514160e-01
1.834637075662612915e-01 3.220686912536621094e-01 -8.142477869987487793e-01 -2.161540240049362183e-01 9.159979224205017090e-02 -1.334974914789199829e-01 -2.776466012001037598e-01 2.226904928684234619e-01
-3.334112167358398438e-01 -7.541655749082565308e-02 -4.318748712539672852e-01 5.635111927986145020e-01 5.684164762496948242e-01 -7.626088708639144897e-02 1.931292712688446045e-01 -1.134745329618453979e-01
-1.006157100200653076e-01 -8.867190778255462646e-02 -7.270053625106811523e-01 4.530677199363708496e-01 -1.539318263530731201e-01 3.830612897872924805e-01 -1.085507348179817200e-01 -2.568895816802978516e-01
1.561839412897825241e-02 9.848098456859588623e-02 -4.729427397251129150e-01 3.763429820537567139e-01 3.737527430057525635e-01 -1.357020437717437744e-01 -2.151339054107666016e-01 6.483516097068786621e-01
1.206892728805541992e-01 -5.185229182243347168e-01 -4.471474885940551758e-01 -3.379161357879638672e-01 5.270796418190002441e-01 -2.346896678209304810e-01 -1.035123094916343689e-01 2.425554245710372925e-01
1.494357734918594360e-01 -4.321081638336181641e-01 -3.358681499958038330e-01 -4.029421508312225342e-01 5.245776772499084473e-01 3.178211152553558350e-01 -3.450019359588623047e-01 -1.433996856212615967e-01
6.699113845825195312e-01 -3.907178044319152832e-01 -4.610518813133239746e-01 3.213215768337249756e-01 1.655991971492767334e-01 2.108605951070785522e-01 -5.534688476473093033e-03 1.040484607219696045e-01
5.162581801414489746e-01 -3.740410506725311279e-01 -4.151931703090667725e-01 1.964406073093414307e-01 3.615528717637062073e-02 1.925782561302185059e-01 -5.092259645462036133e-01 2.913620471954345703e-01
4.646926373243331909e-02 1.342751085758209229e-01 -5.041427016258239746e-01 -9.561568498611450195e-03 3.735018670558929443e-01 6.250427365303039551e-01 -2.499934285879135132e-01 -3.645280897617340088e-01
2.725650668144226074e-01 -6.458062529563903809e-01 -4.617217481136322021e-01 2.798984646797180176e-01 2.972478270530700684e-01 -3.457237780094146729e-01 8.518749475479125977e-02 4.443335533142089844e-02
1.863950788974761963e-01 -1.906035840511322021e-01 -3.514156341552734375e-01 3.944995105266571045e-01 3.955534398555755615e-01 -5.450583100318908691e-01 -2.579747699201107025e-02 -4.422529637813568115e-01
3.066969811916351318e-01 -4.092286527156829834e-01 -3.408898711204528809e-01 7.492666840553283691e-01 7.762025296688079834e-02 1.413885205984115601e-01 -1.615395247936248779e-01 9.355018287897109985e-02
3.092631697654724121e-01 3.730317652225494385e-01 -3.289665281772613525e-01 -2.233970463275909424e-01 7.111389636993408203e-01 1.151922643184661865e-01 -2.892932593822479248e-01 6.633328646421432495e-02
-3.552375733852386475e-01 -1.545177400112152100e-01 -3.064204752445220947e-01 6.491045951843261719e-01 5.595403313636779785e-01 -8.852992206811904907e-02 -8.181228488683700562e-02 -8.416606485843658447e-02
6.393236517906188965e-01 -3.299886286258697510e-01 -4.307377338409423828e-01 2.891399562358856201e-01 5.385484173893928528e-02 7.628186792135238647e-02 -4.519704580307006836e-01 -1.546900253742933273e-02
-4.204971715807914734e-02 -3.524709343910217285e-01 -4.173643887042999268e-01 4.019044935703277588e-01 5.838363766670227051e-01 -1.032208800315856934e-01 4.171306192874908447e-01 -1.129526644945144653e-01
-3.380688140168786049e-03 -2.451457679271697998e-01 -8.578135371208190918e-01 -3.889796137809753418e-01 -8.213696628808975220e-02 6.178059615194797516e-03 -1.130380854010581970e-01 -1.821558475494384766e-01
-1.016050353646278381e-01 3.083485178649425507e-02 -3.818214535713195801e-01 5.948671102523803711e-01 4.538226425647735596e-01 9.754914045333862305e-02 -2.578027546405792236e-01 4.551241993904113770e-01
-8.161577582359313965e-02 -2.606342136859893799e-01 -4.179643690586090088e-01 4.535011649131774902e-01 4.512780606746673584e-01 -1.747878938913345337e-01 -1.231760252267122269e-02 5.574018359184265137e-01
2.184479385614395142e-01 -5.682392716407775879e-01 -3.523340523242950439e-01 4.858492314815521240e-01 -8.708610385656356812e-02 1.432372182607650757e-01 -4.758806824684143066e-01 1.209649071097373962e-01
1.993721574544906616e-01 5.684625729918479919e-02 -5.023169517517089844e-01 3.451243937015533447e-01 -1.766144996508955956e-03 6.107249855995178223e-01 -4.291987121105194092e-01 1.684828996658325195e-01
7.056581974029541016e-02 -5.380643010139465332e-01 -4.128463268280029297e-01 -2.978165447711944580e-01 2.830982506275177002e-01 -3.884873092174530029e-01 -3.743945658206939697e-01 2.741024196147918701e-01
5.191152915358543396e-02 -5.278675556182861328e-01 -4.856980443000793457e-01 3.369217216968536377e-01 2.953955531120300293e-01 -4.612979888916015625e-01 1.271452903747558594e-01 -2.302649617195129395e-01
2.771952450275421143e-01 -6.645002365112304688e-01 -3.393146991729736328e-01 4.182952344417572021e-01 6.793358922004699707e-02 3.095659241080284119e-02 -3.588644266128540039e-01 2.390393614768981934e-01
2.629799544811248779e-01 -9.616444259881973267e-02 -1.769248545169830322e-01 5.769088119268417358e-02 7.490155100822448730e-01 1.250199079513549805e-01 -3.456670641899108887e-01 4.368336796760559082e-01
1.866357773542404175e-01 -5.897073149681091309e-01 -4.025405943393707275e-01 5.464184880256652832e-01 3.064645528793334961e-01 -1.775099933147430420e-01 1.283646374940872192e-01 1.220348849892616272e-01
3.648710250854492188e-02 4.504396021366119385e-01 -3.618902564048767090e-01 -1.054386347532272339e-01 6.979351639747619629e-01 -8.878673426806926727e-03 -3.523499071598052979e-01 -2.057865560054779053e-01
-2.420698702335357666e-01 -5.710603594779968262e-01 -3.685011565685272217e-01 -1.465182304382324219e-01 5.535864830017089844e-01 3.679131865501403809e-01 1.861902535893023014e-03 1.273189485073089600e-01
1.662299931049346924e-01 2.633598744869232178e-01 -3.717713356018066406e-01 -1.192771494388580322e-01 5.939618349075317383e-01 8.524359762668609619e-02 -6.228547096252441406e-01 5.062716454267501831e-02
3.432561457157135010e-01 4.478558003902435303e-01 -5.764592289924621582e-01 -2.153347134590148926e-01 4.156422615051269531e-01 2.122228592634201050e-02 -3.140097558498382568e-01 1.763949990272521973e-01
1.331867426633834839e-01 -2.542948424816131592e-01 -7.648749947547912598e-01 -2.748480737209320068e-01 -2.200269140303134918e-02 3.281587958335876465e-01 -2.281939387321472168e-01 -3.110878765583038330e-01
-2.697289288043975830e-01 -4.567807614803314209e-01 -5.674287676811218262e-01 3.463070988655090332e-01 3.144010007381439209e-01 -3.109041750431060791e-01 2.798945009708404541e-01 5.332198739051818848e-02
1.980526372790336609e-02 2.252677530050277710e-01 -7.765716314315795898e-01 -4.429721832275390625e-01 2.813929915428161621e-01 -1.583004891872406006e-01 -6.212232261896133423e-02 2.036518305540084839e-01
-2.334666252136230469e-01 5.056674033403396606e-02 -7.922647595405578613e-01 1.410728096961975098e-01 -2.131697982549667358e-01 1.506827473640441895e-01 -4.296674728393554688e-01 2.063746750354766846e-01
-1.328873932361602783e-01 -2.500851452350616455e-01 -2.837854027748107910e-01 6.508257389068603516e-01 6.200639009475708008e-01 -5.416023358702659607e-02 1.403513923287391663e-02 -1.675727069377899170e-01
2.793344259262084961e-01 -6.429957747459411621e-01 -1.993338465690612793e-01 2.456803172826766968e-01 3.284164071083068848e-01 5.906868353486061096e-02 -5.417565703392028809e-01 5.991207435727119446e-02
2.317419499158859253e-01 2.181816995143890381e-01 -7.139950394630432129e-01 -4.320074915885925293e-01 3.327292501926422119e-01 -2.051635682582855225e-01 -1.251156628131866455e-01 1.838977038860321045e-01
3.244082629680633545e-01 -6.722430586814880371e-01 -4.685815870761871338e-01 -2.049476802349090576e-01 2.434949427843093872e-01 -1.521083414554595947e-01 -2.309176921844482422e-01 2.133701294660568237e-01
4.745031893253326416e-02 3.091904520988464355e-02 -9.652116894721984863e-01 2.017525024712085724e-02 -1.735033690929412842e-01 1.341788284480571747e-02 -2.963390760123729706e-02 -1.832761317491531372e-01
3.586882054805755615e-01 1.191739290952682495e-01 -5.918416380882263184e-01 -2.053593844175338745e-01 1.484914422035217285e-01 -9.258824586868286133e-02 -6.407191753387451172e-01 1.534538567066192627e-01
5.105631425976753235e-02 -3.802297711372375488e-01 -5.390936136245727539e-01 1.937448829412460327e-01 3.879918158054351807e-01 -5.692551732063293457e-01 2.185396403074264526e-01 4.807094112038612366e-02
3.549327254295349121e-01 -3.382836282253265381e-01 -4.047281742095947266e-01 5.055170059204101562e-01 -1.736910194158554077e-01 1.642906479537487030e-02 -5.338981747627258301e-01 1.573173701763153076e-01
3.754296898841857910e-02 4.182983636856079102e-01 -3.506689369678497314e-01 -1.523502320051193237e-01 6.792728304862976074e-01 -6.847999244928359985e-02 -4.282180070877075195e-01 -1.672306060791015625e-01
4.717002809047698975e-02 1.892458498477935791e-01 -7.690718173980712891e-01 -4.701820015907287598e-01 3.206943571567535400e-01 -2.118987441062927246e-01 -1.953429728746414185e-02 3.592818602919578552e-02
-2.180506438016891479e-01 -4.470994770526885986e-01 -5.886418819427490234e-01 3.343576192855834961e-01 3.072966933250427246e-01 -2.598946988582611084e-01 3.598685264587402344e-01 5.272620171308517456e-02
5.000507831573486328e-02 -2.104219943284988403e-01 -3.130339682102203369e-01 -2.667441666126251221e-01 5.056527853012084961e-01 4.991754889488220215e-01 -4.674925804138183594e-01 2.463115602731704712e-01
3.311079144477844238e-01 -1.676873117685317993e-02 -7.491196990013122559e-01 -3.654890060424804688e-01 1.037865802645683289e-01 -2.696990072727203369e-01 -2.535277605056762695e-01 -2.180331647396087646e-01
-4.169631302356719971e-01 1.466938257217407227e-01 -4.981625974178314209e-01 5.278643965721130371e-02 1.441962569952011108e-01 1.542155593633651733e-01 -7.124848961830139160e-01 3.821709379553794861e-02
-4.077776372432708740e-01 2.923299558460712433e-02 -4.402617216110229492e-01 4.607560038566589355e-01 5.680867433547973633e-01 -2.815975621342658997e-02 -3.820128738880157471e-02 3.190006315708160400e-01
5.380207896232604980e-01 2.387291938066482544e-01 -6.930618286132812500e-01 -2.134864479303359985e-01 2.764751315116882324e-01 -1.969462186098098755e-01 7.047364115715026855e-02 8.624236285686492920e-02
2.088017612695693970e-01 1.578832119703292847e-01 -6.310766935348510742e-01 -1.190636679530143738e-01 3.038390874862670898e-01 6.463737487792968750e-01 -9.071922302246093750e-02 2.633803524076938629e-02
-5.221992731094360352e-01 2.744949422776699066e-02 -5.401908159255981445e-01 2.781884074211120605e-01 4.943869113922119141e-01 -1.863443106412887573e-01 1.798284798860549927e-01 2.141925692558288574e-01
-3.333319127559661865e-01 -3.455013930797576904e-01 -3.653112351894378662e-01 6.048460006713867188e-01 4.931142628192901611e-01 8.755848556756973267e-02 1.392795741558074951e-01 -8.396109333261847496e-04
-1.817782968282699585e-01 -1.804216802120208740e-01 -4.519350826740264893e-01 5.718603730201721191e-01 3.976281583309173584e-01 3.258284553885459900e-02 4.800771363079547882e-03 4.939051568508148193e-01
-8.467645943164825439e-02 -2.276595868170261383e-02 -8.106122016906738281e-01 -1.445158850401639938e-02 -2.132164984941482544e-01 -2.004396468400955200e-01 -4.306642413139343262e-01 -2.527872920036315918e-01
-1.876491308212280273e-01 2.474878877401351929e-01 -4.200354218482971191e-01 -5.279690027236938477e-02 4.889131486415863037e-01 3.379242718219757080e-01 -3.165140748023986816e-01 -5.204903483390808105e-01
1.244504973292350769e-01 -2.947305738925933838e-01 -5.496603846549987793e-01 3.671293854713439941e-01 2.153970599174499512e-01 -2.603808343410491943e-01 1.827298104763031006e-01 5.595991611480712891e-01
1.009330749511718750e-01 -1.594156622886657715e-01 -2.528848648071289062e-01 -3.607704639434814453e-01 6.604270339012145996e-01 3.118253946304321289e-01 -4.779220819473266602e-01 9.211166203022003174e-02
3.679363727569580078e-01 -4.596395790576934814e-01 -3.568531274795532227e-01 -1.024544090032577515e-01 3.800596892833709717e-01 4.687896966934204102e-01 -3.243217766284942627e-01 2.147545218467712402e-01
5.081269890069961548e-02 -1.655597388744354248e-01 -2.692806348204612732e-02 4.971104264259338379e-01 7.095077633857727051e-01 2.248551249504089355e-01 -4.049685895442962646e-01 -6.483603268861770630e-02
1.624040603637695312e-01 3.428064584732055664e-01 -8.905153274536132812e-01 -1.674151271581649780e-01 5.953857675194740295e-02 1.604602336883544922e-01 7.477419823408126831e-02 1.340768020600080490e-02
2.362499833106994629e-01 -6.857446432113647461e-01 -4.206639826297760010e-01 3.110409677028656006e-01 3.163697123527526855e-01 -3.130657672882080078e-01 2.249028719961643219e-02 4.036914929747581482e-02
9.377343952655792236e-02 1.463600546121597290e-01 -7.785758376121520996e-01 -4.299075007438659668e-01 2.647018730640411377e-01 -2.979500591754913330e-01 3.501899540424346924e-02 1.368101388216018677e-01
3.685310482978820801e-02 3.551468551158905029e-01 -3.985044062137603760e-01 -2.867948710918426514e-01 6.584703326225280762e-01 -7.805911358445882797e-03 -4.427320063114166260e-01 -4.242351651191711426e-02
-1.387104159221053123e-03 -1.004707813262939453e-01 -4.352245032787322998e-01 2.651709616184234619e-01 5.938332676887512207e-01 -9.320431202650070190e-02 1.104996576905250549e-01 5.971869826316833496e-01
4.114936888217926025e-01 3.771062241867184639e-03 -7.534919381141662598e-01 2.991044223308563232e-01 -1.312597543001174927e-01 3.747741878032684326e-01 -1.216872930526733398e-01 3.086496144533157349e-02
1.844369471073150635e-01 -4.036127626895904541e-01 -4.817971885204315186e-01 -1.841781735420227051e-01 2.531048655509948730e-01 5.941350460052490234e-01 -3.168846666812896729e-01 -1.398399919271469116e-01
3.169339001178741455e-01 -2.181321233510971069e-01 -8.504656553268432617e-01 -1.298697385936975479e-02 -1.284955143928527832e-01 2.278898656368255615e-01 2.044911980628967285e-01 -1.350896060466766357e-01
2.745876908302307129e-01 -3.839869499206542969e-01 -5.158324837684631348e-01 -2.629958391189575195e-01 3.347079753875732422e-01 4.072439372539520264e-01 6.668467819690704346e-02 -3.994767367839813232e-01
4.297736585140228271e-01 -2.583279013633728027e-01 -4.657103121280670166e-01 2.643333077430725098e-01 -2.508987486362457275e-02 5.914059653878211975e-02 -6.030560135841369629e-01 3.065933585166931152e-01
-2.626270651817321777e-01 -4.654785096645355225e-01 -4.580280482769012451e-01 4.728079736232757568e-01 3.961474299430847168e-01 -2.190000414848327637e-01 2.181082069873809814e-01 -1.689817756414413452e-01
-7.240084558725357056e-02 2.551713585853576660e-02 -8.389940261840820312e-01 -4.190752506256103516e-01 -7.078565657138824463e-03 1.298427581787109375e-01 -3.123381435871124268e-01 1.037210226058959961e-02
-3.242170810699462891e-01 -1.249613761901855469e-01 -2.431832700967788696e-01 -2.988968603312969208e-02 6.085056662559509277e-01 1.756711006164550781e-01 -2.501822412014007568e-01 -5.962430834770202637e-01
-1.168332993984222412e-02 2.582915872335433960e-02 -3.077550828456878662e-01 2.352459281682968140e-01 3.832468986511230469e-01 6.374729871749877930e-01 -4.859665632247924805e-01 -2.443955391645431519e-01
-9.651243686676025391e-02 -2.673908472061157227e-01 -2.600488364696502686e-01 4.682576060295104980e-01 5.375586748123168945e-01 -5.279804468154907227e-01 -2.504302561283111572e-01 -4.299868270754814148e-02
-2.104568853974342346e-02 -2.332359701395034790e-01 -7.846244573593139648e-01 1.490310281515121460e-01 -3.503283262252807617e-01 -4.072543382644653320e-01 -1.264376044273376465e-01 5.234155431389808655e-02
-1.723377406597137451e-01 -2.311992049217224121e-01 -4.477687776088714600e-01 6.337320804595947266e-01 2.703275680541992188e-01 3.431302262470126152e-03 -3.697988018393516541e-02 4.901806414127349854e-01
-7.748991250991821289e-02 -2.146614193916320801e-01 -3.619013428688049316e-01 -5.333758592605590820e-01 6.124077439308166504e-01 7.290941476821899414e-02 -3.339911103248596191e-01 -2.013560831546783447e-01
-2.994532883167266846e-01 1.543597579002380371e-01 -4.689946174621582031e-01 1.710225641727447510e-01 2.806532084941864014e-01 5.718258619308471680e-01 -4.589964151382446289e-01 -1.444551348686218262e-01
2.115818560123443604e-01 -2.216599732637405396e-01 -4.708079993724822998e-01 -3.179729282855987549e-01 3.791204988956451416e-01 -5.146691203117370605e-01 -3.184613287448883057e-01 -2.707372903823852539e-01
6.288652122020721436e-02 -5.760248303413391113e-01 -4.637832343578338623e-01 -3.646268248558044434e-01 2.634944915771484375e-01 -1.017416641116142273e-01 -3.548822104930877686e-01 3.323719203472137451e-01
-4.511632323265075684e-01 2.181054204702377319e-01 -6.675794124603271484e-01 -4.191967099905014038e-02 1.300419867038726807e-01 2.890195846557617188e-01 -4.481938779354095459e-01 -1.188679039478302002e-02
4.352037012577056885e-01 -5.552222728729248047e-01 -3.939970135688781738e-01 3.311211168766021729e-01 -5.713387578725814819e-02 1.232739239931106567e-01 -4.668410122394561768e-01 3.240165114402770996e-02
1.724006086587905884e-01 -6.359847784042358398e-01 -4.172336459159851074e-01 3.515658378601074219e-01 3.503804504871368408e-01 -3.714680671691894531e-01 6.635154783725738525e-02 5.441909283399581909e-02
2.438552826642990112e-01 -6.714774370193481445e-01 -4.152583479881286621e-01 3.654864430427551270e-01 2.563026249408721924e-01 -3.337956070899963379e-01 4.439279809594154358e-02 -6.746525317430496216e-02
3.171119093894958496e-01 2.697936892509460449e-01 -5.740776062011718750e-01 -2.309208810329437256e-01 1.760192513465881348e-01 -6.526269018650054932e-02 -6.212388277053833008e-01 1.502747982740402222e-01
6.554348766803741455e-02 4.318483173847198486e-01 -2.882498204708099365e-01 4.380217492580413818e-01 6.152607798576354980e-01 -6.278884410858154297e-02 -3.852846026420593262e-01 -5.768414214253425598e-02
3.369175791740417480e-01 -6.360564827919006348e-01 -4.611906409263610840e-01 1.763322502374649048e-01 2.494334280490875244e-01 -3.940125703811645508e-01 -3.138741478323936462e-03 -1.437217742204666138e-01
-3.445918858051300049e-01 -1.570336520671844482e-02 -2.080044746398925781e-01 -3.838808089494705200e-02 7.606962919235229492e-01 2.733340263366699219e-01 -3.973917365074157715e-01 1.580498516559600830e-01
2.390910983085632324e-01 -3.278287500143051147e-02 -6.518974304199218750e-01 2.596920430660247803e-01 -1.621026843786239624e-01 5.076918005943298340e-01 -3.719407320022583008e-01 1.642630845308303833e-01
-1.468500960618257523e-02 -6.980427354574203491e-02 -3.718985319137573242e-01 -2.380059361457824707e-01 7.484913468360900879e-01 -3.455374836921691895e-01 -1.309984028339385986e-01 -3.211858570575714111e-01
8.658185601234436035e-02 2.441955544054508209e-02 -6.170403957366943359e-01 -4.523851573467254639e-01 5.226289629936218262e-01 -1.054027229547500610e-01 -1.442828476428985596e-01 -3.185088336467742920e-01
1.580248773097991943e-01 -2.011675089597702026e-01 -3.387983441352844238e-01 2.205167710781097412e-01 1.025667861104011536e-01 -3.960275650024414062e-01 -5.448057055473327637e-01 -5.540546774864196777e-01
2.489638328552246094e-01 3.017142415046691895e-01 -6.714462637901306152e-01 -1.466382741928100586e-01 1.620376855134963989e-01 3.984239101409912109e-01 -3.108019232749938965e-01 3.050360679626464844e-01
-3.775529861450195312e-01 -2.507312409579753876e-02 -8.053941130638122559e-01 1.282011717557907104e-01 -1.285647749900817871e-01 -1.004670634865760803e-01 -1.999314427375793457e-01 -3.537440001964569092e-01
2.051157504320144653e-01 -5.581859350204467773e-01 -4.559621214866638184e-01 2.728161215782165527e-01 3.342239558696746826e-01 -4.917170405387878418e-01 6.185349076986312866e-02 8.190675824880599976e-02
4.163970947265625000e-01 3.593938350677490234e-01 -7.734717726707458496e-01 -1.069881021976470947e-01 1.716951578855514526e-01 -7.108281552791595459e-02 8.868142962455749512e-02 2.129506617784500122e-01
3.156559914350509644e-02 -2.037554234266281128e-01 -2.840332686901092529e-01 2.246250212192535400e-02 6.207786202430725098e-01 9.364262223243713379e-02 -3.121513128280639648e-01 6.202697157859802246e-01
1.580428779125213623e-01 8.782243356108665466e-03 -4.154656231403350830e-01 2.222304046154022217e-01 3.949859440326690674e-01 -1.811073124408721924e-01 -3.398831784725189209e-01 6.697856187820434570e-01
-6.230838596820831299e-02 4.827598482370376587e-02 -4.384719729423522949e-01 -3.043890297412872314e-01 6.893879175186157227e-01 -4.320577085018157959e-01 -1.236350834369659424e-01 -1.779366880655288696e-01
3.315456211566925049e-01 1.356844753026962280e-01 -5.762177705764770508e-01 -2.824901938438415527e-01 5.749605298042297363e-01 -3.143397271633148193e-01 1.643875986337661743e-01 5.854338407516479492e-02
4.959585368633270264e-01 3.407987058162689209e-01 -7.335165143013000488e-01 -1.630344092845916748e-01 2.557865977287292480e-01 -6.597737967967987061e-02 2.294438146054744720e-02 5.430113151669502258e-02
1.715492457151412964e-01 -4.909504950046539307e-01 -4.021652638912200928e-01 -3.087678551673889160e-01 3.423566222190856934e-01 -3.726344108581542969e-01 -3.821712434291839600e-01 2.652256786823272705e-01
2.734393775463104248e-01 2.049462497234344482e-01 -6.747201085090637207e-01 3.761572763323783875e-02 1.128045991063117981e-01 5.872348546981811523e-01 -9.474717825651168823e-02 2.449882328510284424e-01
1.009705662727355957e-01 2.840642929077148438e-01 -3.969637453556060791e-01 -1.683110445737838745e-01 5.568381547927856445e-01 -2.160809487104415894e-01 -5.384148955345153809e-01 -2.766821682453155518e-01
3.459593355655670166e-01 -6.741742044687271118e-02 -2.922059297561645508e-01 -3.175191581249237061e-01 8.001816272735595703e-01 -5.103857815265655518e-02 -5.968603491783142090e-02 -2.076207697391510010e-01
1.731870137155056000e-02 -6.310311555862426758e-01 -3.880500197410583496e-01 -3.216222226619720459e-01 5.378838777542114258e-01 1.686947196722030640e-01 -7.524177432060241699e-03 1.721697896718978882e-01
-2.334077507257461548e-01 -4.352965950965881348e-01 -4.139492213726043701e-01 -2.144218385219573975e-01 5.904520750045776367e-01 3.188747465610504150e-01 2.444712519645690918e-01 1.691920012235641479e-01
-1.429007202386856079e-01 -5.637766718864440918e-01 -4.400029480457305908e-01 -4.603071510791778564e-02 5.578145980834960938e-01 2.398439943790435791e-01 2.738272249698638916e-01 1.495002508163452148e-01
4.473159834742546082e-02 1.367543190717697144e-01 -6.815749406814575195e-01 1.744931936264038086e-02 -6.644517928361892700e-02 -6.273261308670043945e-01 -3.402533531188964844e-01 2.688850276172161102e-02
3.559815883636474609e-01 1.423326283693313599e-01 -4.681887030601501465e-01 -1.539232730865478516e-01 5.732883214950561523e-01 -5.284048914909362793e-01 -6.958064623177051544e-03 -4.696749150753021240e-02
5.082405209541320801e-01 -3.705076277256011963e-01 -4.070066511631011963e-01 1.580127477645874023e-01 7.557488232851028442e-02 3.721287846565246582e-01 -4.013774693012237549e-01 3.293902873992919922e-01
6.513402611017227173e-02 -1.351823210716247559e-01 -4.921335875988006592e-01 2.039233893156051636e-01 3.221094906330108643e-01 -2.103664278984069824e-01 -1.407266408205032349e-01 7.251831889152526855e-01
7.741677761077880859e-01 7.698705792427062988e-02 -5.668629407882690430e-01 1.512017101049423218e-01 1.085249856114387512e-01 1.172468140721321106e-01 -1.508890092372894287e-01 4.743100330233573914e-02
5.275999307632446289e-01 9.446002542972564697e-02 -7.357223033905029297e-01 1.091685071587562561e-01 9.459257125854492188e-03 3.323176801204681396e-01 1.878298521041870117e-01 -1.170729994773864746e-01
6.312049031257629395e-01 -5.219777822494506836e-01 -3.920584619045257568e-01 -9.087161719799041748e-02 2.718730270862579346e-01 -1.241821944713592529e-01 -1.941186636686325073e-01 2.003342211246490479e-01
4.932973980903625488e-01 4.795660823583602905e-02 -5.734015703201293945e-01 2.882649898529052734e-01 -4.859904199838638306e-02 -3.289439380168914795e-01 -1.302349567413330078e-01 -4.636213183403015137e-01
2.238637655973434448e-01 -6.046463847160339355e-01 -4.843663275241851807e-01 7.995906472206115723e-02 3.138935863971710205e-01 -3.198061883449554443e-01 2.267313152551651001e-01 -3.017802834510803223e-01
-4.713340699672698975e-01 3.788207843899726868e-02 -5.512701272964477539e-01 5.145245790481567383e-01 4.021729826927185059e-01 1.117630861699581146e-02 1.691198796033859253e-01 1.315497159957885742e-01
4.641166627407073975e-01 -4.408120214939117432e-01 -4.132967293262481689e-01 -3.871653676033020020e-01 4.222604334354400635e-01 -2.498083412647247314e-01 -1.627679169178009033e-01 4.866161942481994629e-02
1.789563596248626709e-01 -3.329193592071533203e-01 -3.955240547657012939e-01 -2.712448239326477051e-01 6.427174806594848633e-01 -2.918139100074768066e-01 -3.629775345325469971e-02 3.571662604808807373e-01
1.857994049787521362e-01 -3.357498049736022949e-01 -5.277525186538696289e-01 3.320293724536895752e-01 4.242566823959350586e-01 -4.399197399616241455e-01 3.006101548671722412e-01 9.739445522427558899e-03
-2.267360985279083252e-01 -1.647796481847763062e-01 -7.724361419677734375e-01 -2.535028755664825439e-01 1.775306835770606995e-02 1.830413378775119781e-02 -3.148154318332672119e-01 -4.009468853473663330e-01
5.659721791744232178e-02 -7.200250029563903809e-02 -5.142751336097717285e-01 -4.317940473556518555e-01 6.276459097862243652e-01 -3.157517313957214355e-01 -2.865139860659837723e-03 2.168880999088287354e-01
1.761715114116668701e-01 8.759233355522155762e-02 -6.457696557044982910e-01 -4.725567698478698730e-01 4.412623047828674316e-01 -3.442576229572296143e-01 -8.755501359701156616e-02 8.439394645392894745e-03
-1.410354375839233398e-01 2.820146381855010986e-01 -5.276496410369873047e-01 1.635289937257766724e-01 1.009112074971199036e-01 4.777705669403076172e-01 -5.433439016342163086e-01 2.484962046146392822e-01
2.736732959747314453e-01 2.939179241657257080e-01 -7.656292915344238281e-01 8.608514908701181412e-04 1.280232239514589310e-02 -4.123345911502838135e-01 -2.868450284004211426e-01 -7.899085991084575653e-03
2.936953604221343994e-01 1.811657845973968506e-01 -5.529555678367614746e-01 4.125762283802032471e-01 8.237420767545700073e-02 5.742959380149841309e-01 -7.003176212310791016e-02 -2.518671452999114990e-01
-3.648640513420104980e-01 2.561815977096557617e-01 -8.098324537277221680e-01 2.606536634266376495e-02 -7.282937318086624146e-02 1.592525839805603027e-01 -3.188907504081726074e-01 1.112665757536888123e-01
2.775490097701549530e-02 3.617313206195831299e-01 -3.263118863105773926e-01 -2.021292299032211304e-01 6.520218849182128906e-01 -5.683748424053192139e-02 -5.278715491294860840e-01 -1.184608265757560730e-01
2.678177356719970703e-01 -4.122855663299560547e-01 -1.963730901479721069e-01 4.200585186481475830e-01 4.251049160957336426e-01 1.548375487327575684e-01 -4.247693121433258057e-01 3.976994752883911133e-01
-2.826053202152252197e-01 -8.531080931425094604e-02 -4.722105860710144043e-01 5.034613609313964844e-01 4.854486882686614990e-01 7.495165616273880005e-02 5.681942403316497803e-02 4.380565285682678223e-01
-1.938310712575912476e-01 3.187638521194458008e-02 -5.179749727249145508e-01 4.042212963104248047e-01 5.656340718269348145e-01 1.473532617092132568e-01 -4.275501370429992676e-01 7.257132977247238159e-02
7.266673259437084198e-03 -1.418735533952713013e-01 -1.735634803771972656e-01 2.595898211002349854e-01 6.092916727066040039e-01 1.464009881019592285e-01 -6.494663357734680176e-01 -2.604454755783081055e-01
2.312340289354324341e-01 2.223787456750869751e-02 -5.050889849662780762e-01 -4.203709065914154053e-01 6.872802972793579102e-01 -9.824883192777633667e-02 1.093870699405670166e-01 -1.422568112611770630e-01
-3.223881721496582031e-01 -3.903556764125823975e-01 -2.159317731857299805e-01 -2.356417626142501831e-01 7.326644062995910645e-01 2.562022507190704346e-01 -1.843917518854141235e-01 -7.139817625284194946e-02
3.132912218570709229e-01 3.531896173954010010e-01 -4.180885553359985352e-01 -2.894515097141265869e-01 6.116995811462402344e-01 3.451612591743469238e-02 -3.737630844116210938e-01 5.881296470761299133e-02
4.770790636539459229e-01 -3.498803079128265381e-01 -5.106561183929443359e-01 6.495667248964309692e-02 -7.294514944078400731e-05 1.875662505626678467e-01 -5.815545916557312012e-01 -1.077195182442665100e-01
3.945499956607818604e-01 -2.068855464458465576e-01 -4.324186742305755615e-01 3.125345110893249512e-01 -8.496239036321640015e-02 3.722746968269348145e-01 -5.102271437644958496e-01 3.327554762363433838e-01
4.004828333854675293e-01 1.083826795220375061e-01 -8.562219142913818359e-01 1.927451789379119873e-01 -1.704338937997817993e-01 1.604270786046981812e-01 4.142376780509948730e-02 -3.315982222557067871e-02
5.031306147575378418e-01 2.832385599613189697e-01 -6.903314590454101562e-01 -2.493814080953598022e-01 3.211451172828674316e-01 1.307366639375686646e-01 -8.639939874410629272e-02 -1.398978382349014282e-02
1.827645003795623779e-01 2.097093164920806885e-01 -5.108301043510437012e-01 -2.919094562530517578e-01 6.020382046699523926e-01 -2.439054399728775024e-01 -2.145860195159912109e-01 -3.293533921241760254e-01
3.839296996593475342e-01 -3.068618178367614746e-01 -5.471952557563781738e-01 -3.764126300811767578e-01 4.580898582935333252e-01 -2.623216509819030762e-01 1.819114945828914642e-02 -1.957924962043762207e-01
4.646081477403640747e-02 7.298829406499862671e-02 -6.578454375267028809e-01 -4.446412622928619385e-01 4.564368724822998047e-01 -1.484972983598709106e-01 -3.291593119502067566e-02 -3.613561391830444336e-01
-3.634468419477343559e-03 -5.116358399391174316e-01 -3.661139011383056641e-01 6.688348054885864258e-01 3.390959799289703369e-01 -1.683541685342788696e-01 8.412907272577285767e-02 8.018271625041961670e-02
3.019437491893768311e-01 -3.259910345077514648e-01 -3.874008059501647949e-01 3.263370096683502197e-01 4.184163808822631836e-01 -5.256270766258239746e-01 -1.142023727297782898e-01 2.856328189373016357e-01
-4.639313369989395142e-02 3.393885195255279541e-01 -4.701099395751953125e-01 -1.480740606784820557e-01 6.379930377006530762e-01 -3.194983303546905518e-01 -9.035544097423553467e-02 -3.499361872673034668e-01
-2.618005871772766113e-02 -4.101236164569854736e-01 -4.746449589729309082e-01 5.738334655761718750e-01 3.873796463012695312e-01 -2.282991409301757812e-01 2.312795072793960571e-01 -1.444534659385681152e-01
3.246117234230041504e-01 -4.059003591537475586e-01 -3.166017830371856689e-01 1.920117884874343872e-01 8.394744247198104858e-02 -1.461597830057144165e-01 -5.547085404396057129e-01 -5.066117644309997559e-01
6.555388122797012329e-02 -4.828570187091827393e-01 -7.527429461479187012e-01 -5.583322420716285706e-02 -1.666285842657089233e-01 2.934443652629852295e-01 -1.394369155168533325e-01 -2.439161092042922974e-01
1.727473288774490356e-01 -1.492770910263061523e-01 -6.479596495628356934e-01 -3.305393755435943604e-01 1.778210252523422241e-01 5.131346583366394043e-01 -2.287629544734954834e-01 2.674073874950408936e-01
5.496101975440979004e-01 -4.564926922321319580e-01 -2.522937357425689697e-01 5.311321020126342773e-01 3.330288529396057129e-01 1.517985612154006958e-01 -8.074691146612167358e-02 5.760609731078147888e-02
2.383433282375335693e-01 -3.402755558490753174e-01 -5.194008946418762207e-01 3.306749761104583740e-01 2.411376237869262695e-01 -5.500953197479248047e-01 1.127702966332435608e-01 2.735184133052825928e-01
9.396687895059585571e-02 -2.444642335176467896e-01 -2.294884473085403442e-01 -5.245843902230262756e-02 5.825860500335693359e-01 4.055086970329284668e-01 -5.293911695480346680e-01 3.031364977359771729e-01
7.260605692863464355e-02 -3.074825555086135864e-02 -7.447926998138427734e-01 -9.683913737535476685e-02 -1.339877992868423462e-01 -2.933854460716247559e-01 -4.565012454986572266e-01 -3.424440622329711914e-01
7.068365812301635742e-02 -2.278980612754821777e-01 -5.285085439682006836e-01 -3.641308248043060303e-01 5.089854598045349121e-01 1.962660998106002808e-01 3.573523759841918945e-01 -3.253715634346008301e-01
-9.001526236534118652e-02 -5.827893316745758057e-02 -7.948534488677978516e-01 -4.176311790943145752e-01 8.747355639934539795e-02 3.853472769260406494e-01 -1.589826643466949463e-01 -2.955308370292186737e-02
3.051458001136779785e-01 -5.938256382942199707e-01 -5.173706412315368652e-01 2.135806977748870850e-01 2.725599408149719238e-01 -3.107050359249114990e-01 1.487045437097549438e-01 -2.191543877124786377e-01
-1.547917574644088745e-01 -1.429040580987930298e-01 -6.035062670707702637e-01 -6.825723499059677124e-02 1.730469614267349243e-01 5.897992849349975586e-01 -2.314142435789108276e-01 -3.941805064678192139e-01
6.236797571182250977e-02 -9.158710390329360962e-02 -5.476915240287780762e-01 -3.197422623634338379e-01 3.828776776790618896e-01 -1.872406303882598877e-01 -1.350971162319183350e-01 -6.209793090820312500e-01
4.503455162048339844e-01 8.098265528678894043e-02 -5.902646780014038086e-01 -9.522555023431777954e-02 2.982904314994812012e-01 4.941784143447875977e-01 -3.247062489390373230e-02 -3.144938051700592041e-01
2.999314665794372559e-01 7.982861250638961792e-03 -7.273111343383789062e-01 -3.225048184394836426e-01 1.079969331622123718e-01 -4.746790528297424316e-01 -1.998839080333709717e-01 7.037388160824775696e-03
5.216205120086669922e-01 9.725388884544372559e-02 -4.009840190410614014e-01 -1.940792798995971680e-01 6.440227627754211426e-01 -2.404461503028869629e-01 -9.743712842464447021e-02 -1.947436332702636719e-01
1.612754166126251221e-01 3.913337588310241699e-01 -8.072808384895324707e-01 -9.540005773305892944e-02 2.336478680372238159e-01 -1.657267957925796509e-01 2.535568177700042725e-01 -1.170331090688705444e-01
3.301127851009368896e-01 3.428862392902374268e-01 -5.661704540252685547e-01 -3.395351171493530273e-01 4.519527852535247803e-01 -4.044326394796371460e-02 -3.627817630767822266e-01 1.067573763430118561e-02
1.175881400704383850e-01 -3.129659891128540039e-01 -6.089555025100708008e-01 -1.411196738481521606e-01 1.559705287218093872e-01 6.012315154075622559e-01 -3.044795393943786621e-01 1.377310156822204590e-01
-5.177541822195053101e-02 -1.599759012460708618e-01 -8.402119278907775879e-01 -3.489568829536437988e-01 2.072064578533172607e-02 -1.342584844678640366e-02 -4.563824459910392761e-02 -3.759087324142456055e-01
2.963182330131530762e-01 -3.130946680903434753e-02 -5.633639693260192871e-01 3.621159493923187256e-01 2.531822957098484039e-02 6.469522118568420410e-01 -1.378172487020492554e-01 -1.566088497638702393e-01
3.030090034008026123e-01 -4.065085053443908691e-01 -3.177008330821990967e-01 6.734471768140792847e-02 1.595580577850341797e-01 2.807875573635101318e-01 -6.669656038284301758e-01 2.971933782100677490e-01
1.741410195827484131e-01 -3.278325498104095459e-02 -4.501148164272308350e-01 -2.625646889209747314e-01 4.834164977073669434e-01 5.216357111930847168e-01 -4.056731462478637695e-01 1.633722037076950073e-01
2.186330705881118774e-01 -1.230365410447120667e-01 -4.386411011219024658e-01 5.187839269638061523e-01 2.051622569561004639e-01 -4.280436336994171143e-01 -2.656131982803344727e-01 4.238577783107757568e-01
2.347414046525955200e-01 -4.170400202274322510e-01 -1.790952682495117188e-01 1.421619951725006104e-01 5.847278833389282227e-01 3.316053450107574463e-01 -4.492605924606323242e-01 2.549217939376831055e-01
-2.244501374661922455e-02 3.848859071731567383e-01 -2.814713418483734131e-01 1.484284177422523499e-02 6.019994616508483887e-01 4.065549746155738831e-02 -5.801881551742553711e-01 -2.669046819210052490e-01
3.092330694198608398e-01 -4.346196353435516357e-01 -5.143996477127075195e-01 3.522447645664215088e-01 3.053025603294372559e-01 -3.657881319522857666e-01 2.735238969326019287e-01 -1.580234020948410034e-01
6.525509059429168701e-02 -4.094233512878417969e-01 -5.969982743263244629e-01 3.156470358371734619e-01 2.910934090614318848e-01 -3.979939818382263184e-01 3.581289649009704590e-01 2.614492550492286682e-02
1.416330635547637939e-01 2.073684185743331909e-01 -6.894017457962036133e-01 -3.924871385097503662e-01 3.723669946193695068e-01 -3.652105629444122314e-01 -6.229788810014724731e-02 1.780462563037872314e-01
-1.054176315665245056e-01 2.749106585979461670e-01 -2.669844031333923340e-01 2.504576146602630615e-01 4.807257950305938721e-01 -2.230427116155624390e-01 -6.726576089859008789e-01 -2.144481092691421509e-01
5.402795076370239258e-01 -3.778847455978393555e-01 -5.874858498573303223e-01 1.801665276288986206e-01 9.968226402997970581e-02 3.210320472717285156e-01 2.707464993000030518e-01 3.741118684411048889e-02
-2.724388837814331055e-01 2.111419439315795898e-01 -7.437317371368408203e-01 1.298971474170684814e-01 -7.949427515268325806e-02 2.536159753799438477e-01 -4.761760830879211426e-01 1.174811273813247681e-01
3.416614532470703125e-01 -1.383035778999328613e-01 -7.426220774650573730e-01 1.501651406288146973e-01 -2.416575849056243896e-01 -2.136761844158172607e-01 -2.907452583312988281e-01 -3.186124563217163086e-01
2.488111853599548340e-01 1.394423395395278931e-01 -3.852703273296356201e-01 2.793091237545013428e-01 4.089729785919189453e-01 -5.015208572149276733e-02 -3.201656639575958252e-01 6.480138301849365234e-01
-9.768482297658920288e-02 -4.946179687976837158e-01 -5.325486660003662109e-01 4.594675600528717041e-01 3.073579072952270508e-01 -3.123363852500915527e-01 2.345132380723953247e-01 6.382056325674057007e-02
-5.595675110816955566e-01 7.427591830492019653e-02 -5.296786427497863770e-01 4.561022669076919556e-02 1.829322278499603271e-01 2.176583111286163330e-01 -5.589048266410827637e-01 -7.425287365913391113e-02
-3.346008015796542168e-03 -7.005510479211807251e-02 -7.648615837097167969e-01 -1.518969982862472534e-01 -1.364273726940155029e-01 -4.919267892837524414e-01 -3.377240598201751709e-01 -1.110544651746749878e-01
2.888277731835842133e-02 -3.231674730777740479e-01 -4.720128178596496582e-01 2.730472087860107422e-01 4.775180220603942871e-01 -1.837809532880783081e-01 7.770327478647232056e-02 5.740567445755004883e-01
4.457789659500122070e-01 4.701409041881561279e-01 -6.440214514732360840e-01 2.701095640659332275e-01 8.957844227552413940e-02 2.796446382999420166e-01 -3.163888677954673767e-02 7.279685884714126587e-02
3.475708365440368652e-01 -9.424290060997009277e-02 -4.852376580238342285e-01 3.179443180561065674e-01 -1.106040552258491516e-01 -4.752002060413360596e-01 -4.124817550182342529e-01 -3.543710410594940186e-01
-1.598005592823028564e-01 -1.647169739007949829e-01 -5.368418693542480469e-01 -4.089689254760742188e-01 5.835562348365783691e-01 2.919349372386932373e-01 2.499413341283798218e-01 -6.035596132278442383e-02
-1.306107193231582642e-01 -1.147776097059249878e-01 -7.251113653182983398e-01 -4.321961402893066406e-01 3.596500456333160400e-01 1.917963325977325439e-01 2.563956975936889648e-01 -1.591044664382934570e-01
5.307065248489379883e-01 -3.573819398880004883e-01 -3.753356635570526123e-01 5.754340067505836487e-02 1.898574382066726685e-01 4.651730358600616455e-01 -4.076926112174987793e-01 1.667205542325973511e-01
-6.971456110477447510e-02 -1.316560506820678711e-01 -9.139717221260070801e-01 2.213054802268743515e-03 -2.162311226129531860e-01 -2.292837798595428467e-01 -1.031474843621253967e-01 -1.802527755498886108e-01
1.521660387516021729e-01 1.304130852222442627e-01 -2.012857645750045776e-01 5.403367057442665100e-02 5.450119972229003906e-01 1.029688864946365356e-01 -7.511477470397949219e-01 -2.110418975353240967e-01
-1.136310100555419922e-01 -1.714565604925155640e-01 -2.402367889881134033e-01 7.190217971801757812e-01 6.068376898765563965e-01 -1.495705265551805496e-02 -3.955625742673873901e-02 -1.137722060084342957e-01
1.032818295061588287e-02 -3.578956127166748047e-01 -6.069088578224182129e-01 2.317297309637069702e-01 2.771472632884979248e-01 -5.469143390655517578e-01 2.497498840093612671e-01 1.070815026760101318e-01
-4.150936380028724670e-02 7.028001546859741211e-02 -8.194034695625305176e-01 -4.082555174827575684e-01 1.326908767223358154e-01 3.483764827251434326e-01 -5.424865335226058960e-02 -1.154421344399452209e-01
3.673544228076934814e-01 -6.021474003791809082e-01 -5.388565063476562500e-01 2.202825695276260376e-01 1.981464177370071411e-01 -2.115305662155151367e-01 2.633886635303497314e-01 -1.009839847683906555e-01
-4.250696003437042236e-01 2.135188132524490356e-01 -5.596632361412048340e-01 -1.026150956749916077e-01 2.881717681884765625e-01 4.492463767528533936e-01 -4.039165973663330078e-01 -4.425960034132003784e-02
6.180204078555107117e-02 1.878287047147750854e-01 -7.641475200653076172e-01 -4.526979625225067139e-01 3.141452670097351074e-01 -1.778801679611206055e-01 4.073831439018249512e-02 2.001395523548126221e-01
1.578383147716522217e-02 2.292322367429733276e-01 -7.470761537551879883e-01 -1.900052130222320557e-01 3.975869417190551758e-01 6.659207493066787720e-02 4.179096221923828125e-01 -1.257791668176651001e-01
8.676265925168991089e-02 -8.000993984751403332e-04 -7.349019646644592285e-01 -8.663840591907501221e-02 -3.668742254376411438e-02 -2.495353072881698608e-01 -4.386234581470489502e-01 -4.346033334732055664e-01
3.082678318023681641e-01 3.623013496398925781e-01 -4.020707011222839355e-01 -2.440095543861389160e-01 6.033077239990234375e-01 1.429259926080703735e-01 -3.936949670314788818e-01 1.144701018929481506e-01
-1.977428197860717773e-01 1.028060689568519592e-01 -9.065563082695007324e-01 -2.541898787021636963e-01 8.694411814212799072e-02 -3.598283510655164719e-03 1.521322876214981079e-01 -1.820865571498870850e-01
1.133017316460609436e-01 -4.858811944723129272e-02 -3.460421860218048096e-01 1.486387941986322403e-02 6.562072634696960449e-01 -1.070606615394353867e-02 -3.235614597797393799e-01 5.739521384239196777e-01
-1.057612374424934387e-01 -1.821881085634231567e-01 -6.949042677879333496e-01 -3.470700979232788086e-01 3.830080032348632812e-01 1.401690840721130371e-01 3.032762408256530762e-01 -3.065185844898223877e-01
-5.060111358761787415e-02 1.472250670194625854e-01 -7.738307714462280273e-01 -1.303910613059997559e-01 2.401997894048690796e-01 -1.886353790760040283e-01 4.188120365142822266e-01 -3.021016418933868408e-01
4.324056506156921387e-01 -6.313358545303344727e-01 -2.504644691944122314e-01 2.337845861911773682e-01 2.716904878616333008e-01 3.067317903041839600e-01 -3.268902599811553955e-01 1.493156105279922485e-01
4.874226078391075134e-02 -4.662820994853973389e-01 -4.767433702945709229e-01 -2.732309699058532715e-01 2.628684639930725098e-01 5.240291953086853027e-01 -2.924626171588897705e-01 -2.214161008596420288e-01
2.764053046703338623e-01 -4.042527973651885986e-01 -5.528840422630310059e-01 3.417150378227233887e-01 2.056818455457687378e-01 -4.713991880416870117e-01 1.338178217411041260e-01 2.351600527763366699e-01
1.869824081659317017e-01 3.618173599243164062e-01 -6.546145677566528320e-01 -3.138352930545806885e-01 2.393382787704467773e-01 -7.220351696014404297e-02 -4.743812084197998047e-01 1.399257034063339233e-01
-2.320707030594348907e-02 -3.308220803737640381e-01 -7.079117894172668457e-01 -1.076446920633316040e-01 1.251860335469245911e-02 3.420560956001281738e-01 1.337404102087020874e-01 4.921848773956298828e-01
2.971709519624710083e-02 -8.177302032709121704e-02 -7.586893439292907715e-01 -1.480289697647094727e-01 -1.107605323195457458e-01 -4.207003116607666016e-01 -4.463897943496704102e-01 -7.992192357778549194e-02
9.404994547367095947e-02 -2.927915453910827637e-01 -3.941960334777832031e-01 -3.361599445343017578e-01 4.302653670310974121e-01 5.020288825035095215e-01 -4.436365664005279541e-01 5.530697479844093323e-02
3.056447207927703857e-01 -6.843475699424743652e-01 -2.552611827850341797e-01 1.025170683860778809e-01 3.344763517379760742e-01 3.292032480239868164e-01 -3.757026195526123047e-01 3.435143828392028809e-02
1.379673480987548828e-01 -1.500324457883834839e-01 -8.283026814460754395e-01 -2.914035320281982422e-02 -2.982169389724731445e-01 1.627574265003204346e-01 -3.893186450004577637e-01 6.729467213153839111e-02
-1.683108881115913391e-02 -1.217695549130439758e-01 -8.808150291442871094e-01 -2.796136140823364258e-01 2.537873946130275726e-02 -2.968624532222747803e-01 -5.988947581499814987e-03 -2.050921171903610229e-01
1.110442951321601868e-01 -8.058491349220275879e-02 -3.095888197422027588e-01 -6.805814057588577271e-02 6.560568213462829590e-01 -2.994671761989593506e-01 -3.901418149471282959e-01 4.565046429634094238e-01
2.056053727865219116e-01 -4.843622073531150818e-02 -1.580001860857009888e-01 -1.102455407381057739e-01 8.629440069198608398e-01 2.721765078604221344e-02 -3.685465455055236816e-01 1.924122869968414307e-01
5.076935291290283203e-01 -4.417749345302581787e-01 -2.091454863548278809e-01 2.346800118684768677e-01 3.283121585845947266e-01 7.783781737089157104e-02 -5.731343626976013184e-01 -7.704027742147445679e-02
3.768659830093383789e-01 -2.075397819280624390e-01 -4.708775579929351807e-01 8.630925416946411133e-02 8.498709648847579956e-02 -3.484378159046173096e-01 -3.535969555377960205e-01 -5.762479901313781738e-01
3.573686480522155762e-01 -6.606562137603759766e-01 -2.340625673532485962e-01 2.848378121852874756e-01 3.261461555957794189e-01 3.096677362918853760e-01 -3.082711994647979736e-01 -5.105667561292648315e-02
2.440843731164932251e-01 2.645057439804077148e-01 -4.613032042980194092e-01 1.979882717132568359e-01 2.821991443634033203e-01 6.287431716918945312e-01 -3.126186728477478027e-01 -2.139505147933959961e-01
1.820188015699386597e-01 -3.341014981269836426e-01 -6.659334301948547363e-01 4.565610885620117188e-01 -2.612836658954620361e-01 2.542081773281097412e-01 1.047716066241264343e-01 2.438481748104095459e-01
-1.986632123589515686e-02 -2.693964838981628418e-01 -1.406455971300601959e-02 1.956521123647689819e-01 8.337932825088500977e-01 1.703993231058120728e-01 -3.926077187061309814e-01 1.008227169513702393e-01
-1.126036979258060455e-02 2.175629585981369019e-01 -7.372257709503173828e-01 -3.889700770378112793e-01 3.473815917968750000e-01 -1.697054505348205566e-01 -8.323305100202560425e-02 3.183367848396301270e-01
-2.087085992097854614e-01 -6.126232072710990906e-02 -4.515420496463775635e-01 -4.435576796531677246e-01 6.353083848953247070e-01 -6.947835534811019897e-02 -3.654719591140747070e-01 -1.002018451690673828e-01
-5.287020001560449600e-03 -4.169913381338119507e-02 -3.486245274543762207e-01 -4.855800420045852661e-02 6.633720993995666504e-01 1.174123305827379227e-02 -3.624852597713470459e-01 -5.502183437347412109e-01
-3.017057180404663086e-01 -5.992418527603149414e-01 -4.175510108470916748e-01 -1.355641037225723267e-01 4.893493950366973877e-01 2.314371168613433838e-01 1.306683421134948730e-01 2.169248610734939575e-01
-2.893356084823608398e-01 -2.041903138160705566e-01 -5.488054752349853516e-01 -4.093464463949203491e-03 2.092701047658920288e-01 3.336195945739746094e-01 -2.569220066070556641e-01 -5.935335159301757812e-01
2.130566537380218506e-01 1.187595948576927185e-01 -4.201048314571380615e-01 1.974387317895889282e-01 4.881345927715301514e-01 -1.161185950040817261e-01 -2.035306394100189209e-01 6.571524739265441895e-01
1.052179653197526932e-02 -6.559749841690063477e-01 -4.171200394630432129e-01 -2.712450325489044189e-01 4.793970882892608643e-01 1.229932531714439392e-01 -8.633426576852798462e-02 2.638573348522186279e-01
2.525247447192668915e-02 -7.377455830574035645e-01 -5.340447425842285156e-01 1.408398151397705078e-01 1.940050274133682251e-01 -2.134422063827514648e-01 1.548066735267639160e-01 2.071072757244110107e-01
2.145134359598159790e-01 -4.361363947391510010e-01 -1.039680540561676025e-01 2.570647299289703369e-01 3.965730667114257812e-01 -7.334527373313903809e-02 -7.233257889747619629e-01 -3.205410391092300415e-02
1.167721524834632874e-01 6.265452504158020020e-02 -7.449392676353454590e-01 -2.170883715152740479e-01 3.587187826633453369e-01 -3.021745476871728897e-03 3.743599057197570801e-01 -3.339809179306030273e-01
-6.979690492153167725e-02 9.295159252360463142e-04 -5.618986487388610840e-01 -4.149742722511291504e-01 6.039984822273254395e-01 2.678445577621459961e-01 2.373268753290176392e-01 -1.196449622511863708e-01
3.381962180137634277e-01 -1.854167580604553223e-01 -5.365988016128540039e-01 -2.623098790645599365e-01 3.337164819240570068e-01 -5.352345108985900879e-01 -1.887713372707366943e-01 -2.470257878303527832e-01
3.515234291553497314e-01 3.309691548347473145e-01 -6.624692678451538086e-01 -3.034645877778530121e-02 1.880515217781066895e-01 4.720001518726348877e-01 -8.778115361928939819e-02 2.474899888038635254e-01
1.545282006263732910e-01 4.484727680683135986e-01 -3.488091528415679932e-01 1.501990668475627899e-02 6.229930520057678223e-01 -1.503144353628158569e-01 -3.692951202392578125e-01 -3.255861997604370117e-01
2.814516425132751465e-01 -4.836312830448150635e-01 -4.753323197364807129e-01 9.196457266807556152e-02 3.165357112884521484e-01 -4.457963109016418457e-01 1.096818074584007263e-01 -3.762024939060211182e-01
3.073265552520751953e-01 1.479987651109695435e-01 -4.931844174861907959e-01 4.004145264625549316e-01 2.134963870048522949e-01 6.563856005668640137e-01 -5.850583687424659729e-02 1.543941348791122437e-02
1.126384213566780090e-01 -3.297649323940277100e-02 -4.908816218376159668e-01 -3.537472188472747803e-01 6.148415803909301758e-01 -4.653466939926147461e-01 -6.716109067201614380e-02 -1.450344324111938477e-01
1.193657740950584412e-01 3.964278995990753174e-01 -7.853833436965942383e-01 -2.806786596775054932e-01 2.129113972187042236e-01 2.778989970684051514e-01 1.572049967944622040e-02 1.009102016687393188e-01
1.343008428812026978e-01 -1.383880823850631714e-01 -5.159184932708740234e-01 -1.011295765638351440e-01 2.985214293003082275e-01 6.661315560340881348e-01 -2.418155670166015625e-01 -3.083695769309997559e-01
6.502025723457336426e-01 -1.119023859500885010e-01 -5.174667835235595703e-01 3.754072263836860657e-02 5.625806003808975220e-02 3.910978436470031738e-01 -3.714984953403472900e-01 3.741020336747169495e-02
9.646034985780715942e-02 1.557947248220443726e-01 -6.179172396659851074e-01 3.393713235855102539e-01 1.222588792443275452e-01 5.858144164085388184e-01 -9.125593118369579315e-03 -3.334961533546447754e-01
5.276734232902526855e-01 -2.368340045213699341e-01 -4.342466592788696289e-01 3.257408440113067627e-01 4.260192438960075378e-02 2.723455131053924561e-01 -5.222902297973632812e-01 1.483880877494812012e-01
4.841406270861625671e-02 -4.245426654815673828e-01 -5.024248957633972168e-01 4.495081901550292969e-01 4.644317924976348877e-01 1.480204612016677856e-02 2.190455645322799683e-01 3.146969377994537354e-01
5.555018782615661621e-01 -3.245321512222290039e-01 -2.707518935203552246e-01 1.173684746026992798e-01 2.673640549182891846e-01 2.542245388031005859e-01 -5.670757293701171875e-01 2.032883018255233765e-01
6.453708410263061523e-01 -4.493319988250732422e-01 -2.726063728332519531e-01 3.360974788665771484e-01 2.287014871835708618e-01 1.934788972139358521e-01 -3.202005326747894287e-01 4.532721638679504395e-02
1.757968664169311523e-01 -3.584365546703338623e-01 -3.428905606269836426e-01 4.533175826072692871e-01 4.259517192840576172e-01 -5.317994952201843262e-01 -1.200304552912712097e-01 1.972183883190155029e-01
-4.371279478073120117e-02 -6.502025127410888672e-01 -3.674459755420684814e-01 -1.020284220576286316e-01 5.088276863098144531e-01 -2.611371874809265137e-01 -1.818142235279083252e-01 2.640923559665679932e-01
1.351625770330429077e-01 2.398997358977794647e-02 -4.572427570819854736e-01 -2.742490768432617188e-01 8.032203912734985352e-01 -1.906514614820480347e-01 -8.496325463056564331e-02 -9.023524820804595947e-02
-5.391602218151092529e-02 6.293416023254394531e-03 -6.279625892639160156e-01 4.187026619911193848e-02 1.131150797009468079e-01 4.051185250282287598e-01 -4.345708787441253662e-01 -4.849695265293121338e-01
4.204862937331199646e-02 2.151445597410202026e-01 -8.893820047378540039e-01 -2.478634119033813477e-01 8.222644031047821045e-02 2.026810944080352783e-01 -1.040349975228309631e-01 -2.020988911390304565e-01
2.871315777301788330e-01 -4.119297862052917480e-01 -5.254369974136352539e-01 2.477543056011199951e-01 6.803200393915176392e-02 -3.057808615267276764e-02 -6.024526357650756836e-01 2.046714574098587036e-01
2.393248826265335083e-01 -2.067490518093109131e-01 -2.572129666805267334e-01 1.127401739358901978e-01 4.330398440361022949e-01 -4.687840044498443604e-01 -2.482282817363739014e-01 -5.934731960296630859e-01
4.929645955562591553e-01 -4.772569239139556885e-01 -5.231016278266906738e-01 -2.180823087692260742e-01 2.954180538654327393e-01 -3.081709444522857666e-01 -1.243122145533561707e-01 -1.015961766242980957e-01
2.519311308860778809e-01 1.397115737199783325e-01 -8.860061764717102051e-01 -2.425331473350524902e-01 1.815509051084518433e-01 1.446318775415420532e-01 1.316861361265182495e-01 4.429089650511741638e-02
4.740923941135406494e-01 2.152491509914398193e-01 -6.657614707946777344e-01 2.448854297399520874e-01 4.594158381223678589e-02 4.700522422790527344e-01 3.362389281392097473e-02 -3.881609067320823669e-02
8.688656985759735107e-02 3.510718345642089844e-01 -6.536936759948730469e-01 -1.121421083807945251e-01 4.612287580966949463e-01 -2.210675776004791260e-01 1.674911677837371826e-01 -3.737002909183502197e-01
-3.861379325389862061e-01 -2.440344989299774170e-01 -7.028977274894714355e-01 3.183300495147705078e-01 -7.985465973615646362e-02 2.362764813005924225e-02 -1.287606358528137207e-01 -4.152480661869049072e-01
2.283065617084503174e-01 6.694752722978591919e-02 -6.864044070243835449e-01 1.536802053451538086e-01 7.637458294630050659e-02 6.015130877494812012e-01 -2.359424978494644165e-01 1.590770930051803589e-01
2.236803621053695679e-01 -3.558622002601623535e-01 -4.003715813159942627e-01 -3.990777432918548584e-01 5.505722761154174805e-01 4.190794825553894043e-01 -1.572435498237609863e-01 -1.690272428095340729e-02
9.683708101511001587e-02 -3.596151471138000488e-01 -8.481575250625610352e-01 1.912728138267993927e-02 -1.363639235496520996e-01 -7.421778142452239990e-02 -3.366624712944030762e-01 -6.416698545217514038e-02
4.087346792221069336e-01 2.419708967208862305e-01 -6.682094335556030273e-01 -3.056108653545379639e-01 4.496671557426452637e-01 -1.753103137016296387e-01 3.936824947595596313e-02 1.386845833621919155e-04
2.476529590785503387e-02 -3.488855063915252686e-01 -7.820781469345092773e-01 -2.297351211309432983e-01 -8.934679627418518066e-02 4.565263167023658752e-02 -2.124160230159759521e-01 -3.975594937801361084e-01
-2.486960440874099731e-01 2.340406477451324463e-01 -5.348367691040039062e-01 -3.309367597103118896e-01 6.525701880455017090e-01 5.813488364219665527e-02 -2.381091192364692688e-02 -2.408555150032043457e-01
-1.423018127679824829e-01 2.212018072605133057e-01 -6.358042955398559570e-01 -9.468768537044525146e-02 2.023932784795761108e-01 2.506188452243804932e-01 -4.206387996673583984e-01 -4.867209494113922119e-01
1.184516176581382751e-01 -6.353442668914794922e-01 -4.348363280296325684e-01 -2.524192035198211670e-01 4.347726702690124512e-01 -1.157198622822761536e-01 -1.734983026981353760e-01 3.114305138587951660e-01
3.637460470199584961e-01 2.821172773838043213e-01 -4.700993299484252930e-01 -1.382790356874465942e-01 6.815890073776245117e-01 -2.217400372028350830e-01 1.530966162681579590e-01 1.039873585104942322e-01
1.138720363378524780e-01 -2.599721550941467285e-01 -6.961693167686462402e-01 -9.233965724706649780e-02 1.545643527060747147e-02 -2.863869816064834595e-02 -1.869394481182098389e-01 -6.247112154960632324e-01
3.588787317276000977e-01 -2.556581795215606689e-02 -6.213083863258361816e-01 1.294908579438924789e-02 9.957298636436462402e-02 6.276232004165649414e-01 -2.647001743316650391e-01 -1.023184359073638916e-01
3.360804021358489990e-01 2.108941376209259033e-01 -3.236984908580780029e-01 -2.802781760692596436e-01 6.581709384918212891e-01 6.980096548795700073e-02 -4.682888686656951904e-01 -4.337581992149353027e-02
6.789433211088180542e-02 -4.749927222728729248e-01 -5.318060517311096191e-01 4.065833091735839844e-01 1.819416433572769165e-01 -5.345788598060607910e-01 -2.550167031586170197e-02 4.601233080029487610e-02
-1.507915854454040527e-01 3.628082871437072754e-01 -7.673118114471435547e-01 -3.016103208065032959e-01 3.958202302455902100e-01 3.172632679343223572e-02 9.013662487268447876e-02 -9.540823288261890411e-03
-1.584880203008651733e-01 -2.184629738330841064e-01 -6.383531093597412109e-01 2.209576070308685303e-01 1.499795727431774139e-02 5.960963964462280273e-01 -1.999223083257675171e-01 -2.744337618350982666e-01
4.384580552577972412e-01 -3.382776975631713867e-01 -3.639253675937652588e-01 2.727932929992675781e-01 4.740732721984386444e-03 -2.979834079742431641e-01 -4.841039478778839111e-01 -4.040937423706054688e-01
-1.367897391319274902e-01 1.450786143541336060e-01 -6.401962041854858398e-01 -3.589704334735870361e-01 5.987684726715087891e-01 -4.981494508683681488e-03 -8.421909064054489136e-02 -2.364071905612945557e-01
3.711654245853424072e-01 -2.830142974853515625e-01 -4.999248385429382324e-01 5.451453104615211487e-02 -3.414295986294746399e-02 -2.763021588325500488e-01 -4.297237694263458252e-01 -5.167893171310424805e-01
3.442143201828002930e-01 1.462266743183135986e-01 -3.971303403377532959e-01 -2.620707750320434570e-01 5.821904540061950684e-01 3.880967572331428528e-02 -4.615963995456695557e-01 2.832269370555877686e-01
-5.728440880775451660e-01 -1.839239001274108887e-01 -4.210065603256225586e-01 1.545392125844955444e-01 4.090932607650756836e-01 3.673801124095916748e-01 -3.265897631645202637e-01 -1.670522242784500122e-01
1.530863046646118164e-01 2.138161957263946533e-01 -2.159032225608825684e-01 -1.274446099996566772e-01 8.253743648529052734e-01 2.535530924797058105e-01 -3.063629567623138428e-01 -1.691173166036605835e-01
3.652017712593078613e-01 3.234251141548156738e-01 -7.816306352615356445e-01 -1.378095000982284546e-01 1.437938511371612549e-01 2.700116038322448730e-01 -8.429714292287826538e-02 -1.771921217441558838e-01
4.493455886840820312e-01 -3.603899180889129639e-01 -4.439166188240051270e-01 6.311201453208923340e-01 -8.621875196695327759e-03 1.000819727778434753e-01 -1.065539643168449402e-01 2.266904562711715698e-01
3.872104883193969727e-01 -2.306163311004638672e-01 -2.978878021240234375e-01 5.084239244461059570e-01 1.515943259000778198e-01 1.225632056593894958e-01 -6.196319460868835449e-01 1.664510071277618408e-01
-2.128454297780990601e-01 1.994070559740066528e-01 -7.049305438995361328e-01 -1.028113141655921936e-01 7.258742302656173706e-02 3.178610503673553467e-01 -5.476279854774475098e-01 3.514894470572471619e-02
-2.490056306123733521e-01 2.689132839441299438e-02 -3.789933621883392334e-01 5.463885068893432617e-01 5.450606942176818848e-01 6.246119365096092224e-02 -2.318670749664306641e-01 3.746220767498016357e-01
7.153034210205078125e-02 4.185661971569061279e-01 -2.951622009277343750e-01 3.461205586791038513e-02 6.168722510337829590e-01 -9.627883881330490112e-02 -4.824429154396057129e-01 -3.298708498477935791e-01
5.566700696945190430e-01 -5.307905077934265137e-01 -2.598898410797119141e-01 2.585069835186004639e-01 2.311765253543853760e-01 8.442634344100952148e-02 -4.384941756725311279e-01 1.454778015613555908e-01
3.083949685096740723e-01 -3.701876401901245117e-01 -2.744943499565124512e-01 6.695825457572937012e-01 4.108721017837524414e-01 -2.567210793495178223e-01 -7.933750748634338379e-02 5.612236633896827698e-02
9.863762557506561279e-02 1.156637296080589294e-01 -2.207408547401428223e-01 -2.856679856777191162e-01 8.286950588226318359e-01 3.470702469348907471e-01 -1.979725062847137451e-01 -1.316967327147722244e-02
-3.482705354690551758e-02 -3.028541058301925659e-02 -2.387223392724990845e-01 -1.898335516452789307e-01 7.019727230072021484e-01 1.051471382379531860e-01 -6.037335395812988281e-01 -1.911253035068511963e-01
5.292174816131591797e-01 -4.427215158939361572e-01 -3.156451284885406494e-01 1.710686981678009033e-01 2.980644702911376953e-01 2.989859879016876221e-01 -4.344714283943176270e-01 1.674207299947738647e-01
1.027170792222023010e-01 -2.915454097092151642e-02 -2.695574164390563965e-01 1.950665116310119629e-01 6.480717658996582031e-01 -5.916846394538879395e-01 -2.875827550888061523e-01 1.584160476922988892e-01
2.573394179344177246e-01 4.744117558002471924e-01 -5.618491172790527344e-01 -1.692857295274734497e-01 5.636413097381591797e-01 -2.540456503629684448e-02 -2.094302922487258911e-01 4.669056087732315063e-02
-2.397681027650833130e-01 -3.955101072788238525e-01 -4.365907609462738037e-01 -1.695396602153778076e-01 5.128104090690612793e-01 5.086736083030700684e-01 -2.014098763465881348e-01 -6.662245839834213257e-02
-6.044004857540130615e-02 1.012722253799438477e-01 -4.173781573772430420e-01 -3.450956344604492188e-01 8.050384521484375000e-01 -1.174324601888656616e-01 1.667839139699935913e-01 -5.568880215287208557e-02
-1.630153506994247437e-01 -4.012942612171173096e-01 -4.171210229396820068e-01 -2.425282597541809082e-01 5.824238061904907227e-01 -2.052621543407440186e-01 -1.640763133764266968e-01 4.138937592506408691e-01
-2.262289077043533325e-01 -4.296837374567985535e-02 -7.895802259445190430e-01 2.278858423233032227e-01 -2.497117966413497925e-01 2.633070945739746094e-01 -2.831366360187530518e-01 2.444435954093933105e-01
-2.688658833503723145e-01 3.714414685964584351e-02 -5.586569309234619141e-01 4.097977578639984131e-01 1.458079218864440918e-01 -6.251233816146850586e-02 -1.838566064834594727e-01 -6.223574280738830566e-01
1.972973197698593140e-01 2.385411225259304047e-02 -4.105981886386871338e-01 3.335651159286499023e-01 5.382392406463623047e-01 -1.998632214963436127e-02 6.167910993099212646e-02 6.218864917755126953e-01
3.112979531288146973e-01 8.937955647706985474e-02 -7.051526904106140137e-01 -2.100297212600708008e-01 6.087996438145637512e-02 -7.986566051840782166e-03 -5.828963518142700195e-01 -1.010627448558807373e-01
1.014404073357582092e-01 -3.164518177509307861e-01 -1.279400736093521118e-01 4.278427660465240479e-01 6.396830677986145020e-01 1.132594794034957886e-02 -4.117601215839385986e-01 -3.335877656936645508e-01
8.432849496603012085e-02 -1.539718806743621826e-01 -7.864418029785156250e-01 -2.014688998460769653e-01 -5.195076577365398407e-03 -4.519878327846527100e-01 -1.610189527273178101e-01 -2.825844585895538330e-01
2.282911539077758789e-01 -5.642675757408142090e-01 -2.695181369781494141e-01 3.813850283622741699e-01 1.417130827903747559e-01 2.455926835536956787e-01 -5.689743161201477051e-01 8.520966768264770508e-02
1.262971907854080200e-01 -1.258328557014465332e-01 -6.622517704963684082e-01 -3.547626435756683350e-01 1.416716873645782471e-01 -6.384301185607910156e-02 -4.083288908004760742e-01 -4.614131748676300049e-01
3.254548609256744385e-01 2.562711536884307861e-01 -5.255038142204284668e-01 -3.160942196846008301e-01 5.193949341773986816e-01 1.857034862041473389e-01 -3.752153813838958740e-01 -8.538693189620971680e-02
1.129317432641983032e-01 -3.308920562267303467e-01 -5.000128746032714844e-01 -9.099110960960388184e-02 2.236753851175308228e-01 -6.306641101837158203e-01 -3.663186430931091309e-01 -1.936680674552917480e-01
5.148023962974548340e-01 -2.190097868442535400e-01 -3.900954127311706543e-01 1.240406483411788940e-01 5.559025406837463379e-01 -1.477441042661666870e-01 -1.282958835363388062e-01 4.148939549922943115e-01
