# Supplementary material for: Where is your field going? A machine learning approach to study the relative motion of the domains of physics
Source: PLoS One. 2020 Jun 18;15(6):e0233997. doi: 10.1371/journal.pone.0233997 (PMC7302634; doi:10.1371/journal.pone.0233997)
Supplement: S27 Data — (ZIP) [file pone.0233997.s027.zip › 26/Pacs4Run_26_VS_500_embeddings1999-2003ED8.txt]

3.479351103305816650e-02 -3.715736865997314453e-01 1.232437938451766968e-01 -8.359835147857666016e-01 2.607820034027099609e-01 -2.190312892198562622e-01 1.627520620822906494e-01 -6.476699560880661011e-02
1.450351476669311523e-01 -4.704481065273284912e-01 5.831813216209411621e-01 -4.599432945251464844e-01 -2.038941532373428345e-01 -2.112573683261871338e-01 2.877226471900939941e-01 1.923751682043075562e-01
-7.902666926383972168e-02 -4.561329185962677002e-01 3.508829176425933838e-01 -4.264165759086608887e-01 4.721489921212196350e-02 -5.713450312614440918e-01 1.458399593830108643e-01 -3.616821765899658203e-01
3.592642024159431458e-02 -4.537253081798553467e-01 7.118796557188034058e-02 -3.802357316017150879e-01 -5.136766433715820312e-01 -4.922069013118743896e-01 3.629353046417236328e-01 -7.309095561504364014e-02
-1.449482291936874390e-01 -2.328880131244659424e-01 -1.190950646996498108e-01 -3.291331529617309570e-01 3.625515997409820557e-01 -5.840077996253967285e-01 -2.421373426914215088e-01 5.206741690635681152e-01
2.950887978076934814e-01 -3.700951039791107178e-01 -1.897239312529563904e-02 -3.532812893390655518e-01 2.396929264068603516e-01 -9.555218368768692017e-02 -4.438508152961730957e-01 6.222524046897888184e-01
1.724846661090850830e-01 -6.445607542991638184e-02 2.761446237564086914e-01 -7.066782712936401367e-01 -4.426231682300567627e-01 -1.443530321121215820e-01 3.984055519104003906e-01 1.223295629024505615e-01
-2.482828050851821899e-01 -2.910971939563751221e-01 1.081349444575607777e-03 -3.188500702381134033e-01 4.141045808792114258e-01 -5.542669892311096191e-01 -2.307264655828475952e-01 4.690651893615722656e-01
-6.990917026996612549e-02 -4.376087486743927002e-01 -2.227228432893753052e-01 -3.354895710945129395e-01 -2.700318098068237305e-01 -6.556951999664306641e-01 -2.056805789470672607e-01 3.103139698505401611e-01
8.190307766199111938e-02 -8.107638359069824219e-02 -4.214495122432708740e-01 -4.541738331317901611e-01 1.041129380464553833e-01 -7.241621017456054688e-01 -2.355984747409820557e-01 -1.098545864224433899e-01
8.750291913747787476e-02 -3.029489219188690186e-01 4.100771546363830566e-01 -4.390237033367156982e-01 3.257730305194854736e-01 -5.805161595344543457e-01 8.127825334668159485e-03 -3.105912804603576660e-01
-4.267331659793853760e-01 -2.262763977050781250e-01 3.839779794216156006e-01 -4.188059270381927490e-01 3.739697039127349854e-01 -4.787751734256744385e-01 -9.136305749416351318e-02 2.577482759952545166e-01
-2.320157364010810852e-02 -1.733615249395370483e-01 2.937324345111846924e-01 -4.033280611038208008e-01 7.428561449050903320e-01 -4.099173545837402344e-01 -2.422719076275825500e-02 8.816247573122382164e-04
-4.632526263594627380e-02 -1.571834236383438110e-01 9.098362922668457031e-02 -5.792437791824340820e-01 4.761870801448822021e-01 2.503969073295593262e-01 2.750010490417480469e-01 5.140697360038757324e-01
4.051434621214866638e-02 -1.559013277292251587e-01 2.729542553424835205e-01 -4.614126682281494141e-01 7.153661847114562988e-01 -3.988432884216308594e-01 2.279449440538883209e-02 -1.237068846821784973e-01
-2.700034379959106445e-01 -6.122714877128601074e-01 4.160584807395935059e-01 -2.872031927108764648e-01 -2.161531299352645874e-01 -4.810910820960998535e-01 1.260357499122619629e-01 5.075056478381156921e-02
-3.350353240966796875e-01 -4.742730557918548584e-01 2.187698334455490112e-01 -5.170081257820129395e-01 1.433307379484176636e-01 1.282507926225662231e-01 2.529839277267456055e-01 4.966547489166259766e-01
-4.493163526058197021e-02 2.594001889228820801e-01 4.203433170914649963e-03 -7.401010394096374512e-01 4.711373746395111084e-01 -3.737769722938537598e-01 -1.362444162368774414e-01 5.179908499121665955e-02
-1.735310405492782593e-01 -1.906715035438537598e-01 2.119164466857910156e-01 -6.881194710731506348e-01 -4.061798751354217529e-01 -4.524985849857330322e-01 3.964171558618545532e-02 -2.092986553907394409e-01
7.679291069507598877e-02 -1.476061642169952393e-01 3.146554529666900635e-01 -4.225066602230072021e-01 -1.920877397060394287e-02 -4.829683005809783936e-01 -4.131755977869033813e-02 6.778355240821838379e-01
-2.012871056795120239e-01 -5.438481569290161133e-01 4.464132785797119141e-01 -4.506902694702148438e-01 3.091399967670440674e-01 1.019976064562797546e-01 2.493498623371124268e-01 3.052209317684173584e-01
1.724550127983093262e-02 1.640008538961410522e-01 -1.500369012355804443e-01 -5.931320786476135254e-01 -4.201189149171113968e-03 -6.007093787193298340e-01 -6.640437245368957520e-02 4.829187691211700439e-01
-9.448245912790298462e-02 -4.495949745178222656e-01 -1.585913263261318207e-02 -4.399447739124298096e-01 1.745825558900833130e-01 -1.092192754149436951e-01 -6.046807169914245605e-01 4.325362741947174072e-01
1.763115227222442627e-01 -3.749716579914093018e-01 9.090737253427505493e-02 -2.751413285732269287e-01 -3.752523288130760193e-02 -8.132479190826416016e-01 -1.410900801420211792e-01 2.483081817626953125e-01
-7.310102134943008423e-02 5.691128782927989960e-03 -2.130419462919235229e-01 -5.709456801414489746e-01 -9.381102398037910461e-03 -4.820815622806549072e-01 -2.539526820182800293e-01 5.712051391601562500e-01
-2.140934914350509644e-01 3.594652190804481506e-02 5.313931107521057129e-01 -6.075019836425781250e-01 1.107436139136552811e-02 -3.398756980895996094e-01 4.073514044284820557e-01 1.409292519092559814e-01
-2.973464429378509521e-01 -7.354766726493835449e-01 -8.180916309356689453e-03 -4.430775344371795654e-01 3.694063127040863037e-01 1.517752408981323242e-01 -7.272928953170776367e-02 -9.740958362817764282e-02
-1.377957016229629517e-01 -2.166601717472076416e-01 1.792630553245544434e-01 -2.961506545543670654e-01 5.767762660980224609e-01 -5.323082804679870605e-01 -4.658958315849304199e-02 4.427602887153625488e-01
1.582210212945938110e-01 -3.310386836528778076e-01 2.647420763969421387e-01 -4.050948619842529297e-01 3.414602205157279968e-02 -6.403444409370422363e-01 -2.753054797649383545e-01 3.797223865985870361e-01
3.138468861579895020e-01 -5.305427312850952148e-01 1.868731677532196045e-01 -2.322265654802322388e-01 -1.236623749136924744e-01 -6.729514002799987793e-01 -1.887868940830230713e-01 1.654614061117172241e-01
6.254663467407226562e-01 -2.709151506423950195e-01 -1.122538447380065918e-01 -4.146340191364288330e-01 1.628191918134689331e-01 1.188937351107597351e-01 2.877669334411621094e-01 4.768846035003662109e-01
2.314508706331253052e-01 -8.338472247123718262e-02 6.050980091094970703e-01 -3.904736936092376709e-01 1.080437153577804565e-01 -4.105192720890045166e-01 3.764304518699645996e-01 3.145866096019744873e-01
-3.974964022636413574e-01 -4.397084414958953857e-01 -9.204556047916412354e-02 -2.819274663925170898e-01 1.140029504895210266e-01 -6.395477056503295898e-01 -2.935481369495391846e-01 2.291487008333206177e-01
-1.046770960092544556e-01 -5.381914377212524414e-01 -1.345206797122955322e-01 -5.271636843681335449e-01 2.643053829669952393e-01 3.380366861820220947e-01 -1.596895232796669006e-02 4.679894149303436279e-01
-3.484915494918823242e-01 -5.411345958709716797e-01 3.607364892959594727e-01 -3.685582578182220459e-01 3.843818306922912598e-01 -9.573263674974441528e-02 3.004129230976104736e-01 2.694422602653503418e-01
-2.895216941833496094e-01 -1.064168661832809448e-01 3.347439225763082504e-03 -6.664146184921264648e-01 -2.215911000967025757e-01 -5.119863152503967285e-01 -3.456083238124847412e-01 1.733644604682922363e-01
2.813642621040344238e-01 -2.864553034305572510e-01 4.844370484352111816e-01 -4.334287941455841064e-01 2.486245483160018921e-01 -1.917857080698013306e-01 -2.248698025941848755e-01 5.167934298515319824e-01
4.852396547794342041e-01 -4.127029478549957275e-01 -1.891333758831024170e-01 -3.505046963691711426e-01 -3.875113651156425476e-02 -1.628760844469070435e-01 5.741955041885375977e-01 2.790395319461822510e-01
-4.221196100115776062e-02 -1.252991706132888794e-01 9.415247291326522827e-02 -4.249008893966674805e-01 1.891198903322219849e-01 -4.559638500213623047e-01 -1.379583626985549927e-01 7.282931208610534668e-01
1.073328629136085510e-01 3.592015802860260010e-02 4.668226838111877441e-02 -8.044170141220092773e-01 -1.073269098997116089e-01 -2.453606575727462769e-01 -4.620978832244873047e-01 2.294955253601074219e-01
-5.863574333488941193e-03 -1.997434049844741821e-01 8.946415781974792480e-02 -4.584801197052001953e-01 3.396846726536750793e-02 -5.759251713752746582e-01 -2.770397961139678955e-01 5.764248371124267578e-01
5.974772945046424866e-02 -1.252988725900650024e-01 -1.354892998933792114e-01 -6.449114084243774414e-01 -4.160678982734680176e-01 -5.170473456382751465e-01 -3.128829300403594971e-01 9.009029716253280640e-02
7.941398769617080688e-02 1.067368388175964355e-01 2.543335407972335815e-02 -7.422469854354858398e-01 -1.179640144109725952e-01 -3.728819787502288818e-01 -4.159978032112121582e-01 3.235932290554046631e-01
-2.099526673555374146e-01 -1.055745631456375122e-01 -4.899877011775970459e-01 -6.220107078552246094e-01 5.682013928890228271e-02 -3.032819330692291260e-01 -4.220718145370483398e-01 2.107977420091629028e-01
-2.368958443403244019e-01 -4.530917704105377197e-01 1.878173649311065674e-02 -3.454439938068389893e-01 3.274182379245758057e-01 -5.196001753211021423e-02 4.239456951618194580e-01 5.738217830657958984e-01
2.167875766754150391e-01 -4.434245526790618896e-01 3.320825695991516113e-01 -3.366480469703674316e-01 4.457087218761444092e-01 -4.636601805686950684e-01 1.427024304866790771e-01 -3.142704963684082031e-01
1.227175667881965637e-01 -4.106837511062622070e-01 -4.156177118420600891e-02 -3.463619053363800049e-01 -4.384053349494934082e-01 -5.407189726829528809e-01 -9.642400592565536499e-02 4.480083882808685303e-01
-3.106623888015747070e-02 1.265475302934646606e-01 -3.276931941509246826e-01 -5.817016959190368652e-01 3.180060386657714844e-01 -5.317630171775817871e-01 -2.780666947364807129e-01 2.757535576820373535e-01
5.007389560341835022e-02 -1.779487580060958862e-01 -5.754011273384094238e-01 -3.414474427700042725e-01 3.133247196674346924e-01 -6.110675334930419922e-01 -2.082252651453018188e-01 -5.674992129206657410e-02
3.803347051143646240e-01 -2.492382228374481201e-01 3.172700703144073486e-01 -5.300450325012207031e-01 3.567966818809509277e-01 -1.496341526508331299e-01 -4.414453506469726562e-01 2.589389383792877197e-01
1.746246218681335449e-01 7.756353914737701416e-02 -1.669219285249710083e-01 -4.369922578334808350e-01 8.473668247461318970e-02 -6.969521641731262207e-01 -1.142875105142593384e-01 4.885496199131011963e-01
4.313121736049652100e-01 -4.376864731311798096e-01 4.975606203079223633e-01 -3.535701334476470947e-01 1.126160323619842529e-01 -2.657712996006011963e-01 -2.672546505928039551e-01 3.083506524562835693e-01
2.577634528279304504e-02 1.144563332200050354e-01 4.765868186950683594e-02 -6.116770505905151367e-01 -1.722029447555541992e-01 -3.626801967620849609e-01 3.746318519115447998e-01 5.552255511283874512e-01
1.058595031499862671e-01 1.111211106181144714e-01 -2.719957828521728516e-01 -7.373764514923095703e-01 3.736138343811035156e-01 -3.522774577140808105e-01 -3.082581162452697754e-01 -5.482548382133245468e-03
3.868741691112518311e-01 -4.238559901714324951e-01 -1.469138730317354202e-02 -2.594669461250305176e-01 6.047498583793640137e-01 -9.275603294372558594e-02 4.283360242843627930e-01 2.129268199205398560e-01
1.764250695705413818e-01 -4.843472838401794434e-01 -1.456518098711967468e-02 -2.969527244567871094e-01 -1.625463068485260010e-01 -6.809201240539550781e-01 -3.308692872524261475e-01 2.152692973613739014e-01
-1.139816790819168091e-01 -8.419475518167018890e-03 -1.766514182090759277e-01 -4.035489261150360107e-01 -1.480512619018554688e-01 -5.762693285942077637e-01 6.278764605522155762e-01 2.112951725721359253e-01
8.183248341083526611e-02 -1.487521231174468994e-01 3.480029106140136719e-01 -5.228254199028015137e-01 5.406320691108703613e-01 -4.871411919593811035e-01 1.930618435144424438e-01 -9.930497407913208008e-02
7.413516938686370850e-02 -6.981962174177169800e-02 2.366284653544425964e-02 -6.676168441772460938e-01 -4.739167094230651855e-01 -4.058684706687927246e-01 -2.076125890016555786e-01 3.330585062503814697e-01
-5.462119355797767639e-02 -6.735459566116333008e-01 -2.559078037738800049e-01 -4.814248681068420410e-01 -6.834292411804199219e-02 2.561897933483123779e-01 3.698201477527618408e-01 1.975416839122772217e-01
-9.615748375654220581e-02 -1.866087913513183594e-01 -2.455048561096191406e-01 -5.961150527000427246e-01 -1.970305144786834717e-01 -4.375183284282684326e-01 -4.513755142688751221e-01 3.260704874992370605e-01
-2.078202068805694580e-01 2.553509362041950226e-02 -1.428351849317550659e-01 -5.241837501525878906e-01 1.284727752208709717e-01 -4.254617691040039062e-01 -1.210042014718055725e-01 6.699426174163818359e-01
-1.222564578056335449e-01 -6.119766831398010254e-01 4.094881415367126465e-01 -5.477060079574584961e-01 2.591240406036376953e-01 1.676706075668334961e-01 3.856388106942176819e-02 2.147781699895858765e-01
-1.239814758300781250e-01 -3.831313550472259521e-01 3.507209941744804382e-02 -4.780427813529968262e-01 1.586170792579650879e-01 -8.173289895057678223e-02 -5.718612074851989746e-01 4.992186129093170166e-01
4.951352998614311218e-02 -3.017778992652893066e-01 3.157825469970703125e-01 -2.274617254734039307e-01 6.662620902061462402e-01 -5.501326322555541992e-01 8.969601243734359741e-02 -2.060911990702152252e-02
-2.936735451221466064e-01 -4.296939969062805176e-01 -6.872945278882980347e-02 -6.839880347251892090e-01 1.471346169710159302e-01 3.209889233112335205e-01 3.039758503437042236e-01 1.986749321222305298e-01
-1.460155546665191650e-01 -8.276708126068115234e-01 1.184569150209426880e-01 -4.207451343536376953e-01 2.432080209255218506e-01 3.570005670189857483e-02 8.370379358530044556e-02 -1.874858438968658447e-01
1.026300489902496338e-01 -2.091449797153472900e-01 4.430522918701171875e-01 -4.916803538799285889e-01 5.561106801033020020e-01 -3.432001471519470215e-01 2.097967863082885742e-01 -1.913646906614303589e-01
-4.562966898083686829e-02 -1.698938757181167603e-01 -1.492676287889480591e-01 -6.320499181747436523e-01 -4.337477385997772217e-01 -4.531422257423400879e-01 -2.874459326267242432e-01 2.668071091175079346e-01
2.359717488288879395e-01 -4.143164157867431641e-01 1.771586686372756958e-01 -3.563997745513916016e-01 -6.000095978379249573e-02 -6.280226707458496094e-01 -3.126786649227142334e-01 3.441984653472900391e-01
3.118639290332794189e-01 1.699526309967041016e-01 -1.340520828962326050e-01 -7.666606903076171875e-01 3.191217780113220215e-01 -3.179243505001068115e-01 -1.332219839096069336e-01 -2.178432941436767578e-01
5.775283277034759521e-02 -1.253000199794769287e-01 7.683341950178146362e-02 -6.677821874618530273e-01 -4.718325734138488770e-01 -4.089816510677337646e-01 -2.889723479747772217e-01 2.360748797655105591e-01
-2.376772612333297729e-01 -4.251026511192321777e-01 9.938713163137435913e-02 -6.276733279228210449e-01 -4.063827693462371826e-01 -3.660324215888977051e-01 -1.699835658073425293e-01 -1.758537143468856812e-01
1.665856391191482544e-01 -4.102575480937957764e-01 9.876869618892669678e-02 -4.187543690204620361e-01 -1.452748626470565796e-01 -6.272115111351013184e-01 -3.934707045555114746e-01 2.225068509578704834e-01
1.747715473175048828e-01 3.193739056587219238e-01 -1.055267825722694397e-01 -7.749605774879455566e-01 4.307711124420166016e-01 -2.595359086990356445e-01 -4.703748226165771484e-02 -2.490575239062309265e-02
2.276991903781890869e-01 -3.552672266960144043e-01 -1.646648496389389038e-01 -3.323306143283843994e-01 -1.165098398923873901e-01 -7.278801202774047852e-01 -2.890155315399169922e-01 2.397209107875823975e-01
-2.302983999252319336e-01 -5.283856391906738281e-01 2.106409221887588501e-01 -7.138127088546752930e-01 1.561798900365829468e-01 2.924220860004425049e-01 3.817432746291160583e-02 -5.013032630085945129e-02
1.578036248683929443e-01 -1.848594099283218384e-01 -4.583004415035247803e-01 -2.875198423862457275e-01 1.017765793949365616e-02 -8.001299500465393066e-01 -7.340902835130691528e-02 5.017688125371932983e-02
8.659920841455459595e-02 1.820191144943237305e-01 -1.722945123910903931e-01 -8.358345627784729004e-01 8.675307035446166992e-02 -2.539537847042083740e-01 -3.080238401889801025e-01 -2.533133029937744141e-01
7.682996988296508789e-02 -1.905267983675003052e-01 -2.868351936340332031e-01 -6.184868812561035156e-01 2.221072465181350708e-01 -5.286290645599365234e-01 -3.897091150283813477e-01 -1.110979318618774414e-01
-3.190888762474060059e-01 -5.645332932472229004e-01 -1.350683867931365967e-01 -4.875902831554412842e-01 7.940528541803359985e-02 2.040865123271942139e-01 1.510927826166152954e-01 5.027039051055908203e-01
5.255463719367980957e-01 -7.652557641267776489e-02 -1.420358121395111084e-01 -3.890172839164733887e-01 3.941813111305236816e-01 -1.449428498744964600e-01 5.715868473052978516e-01 2.081765383481979370e-01
6.168967485427856445e-02 -3.840407356619834900e-03 1.671178266406059265e-02 -5.034950971603393555e-01 -1.045305952429771423e-01 -5.928929448127746582e-01 -1.428329795598983765e-01 5.996190309524536133e-01
3.403887897729873657e-02 -2.992779016494750977e-01 3.895795941352844238e-01 -3.747048676013946533e-01 5.797286629676818848e-01 -4.856146275997161865e-01 9.299246966838836670e-02 -1.911641061305999756e-01
-2.634216248989105225e-01 -4.222895503044128418e-01 -8.176408708095550537e-02 -3.831070661544799805e-01 4.288989901542663574e-01 -1.051195710897445679e-02 2.898724973201751709e-01 5.750942826271057129e-01
9.312221407890319824e-02 -7.127829194068908691e-01 3.156190514564514160e-01 -5.508829951286315918e-01 1.210994794964790344e-01 2.072513699531555176e-01 9.569482505321502686e-02 -1.157825142145156860e-01
-2.764486670494079590e-01 -4.012751877307891846e-01 -2.130015790462493896e-01 -4.916897416114807129e-01 4.256697893142700195e-01 1.705962121486663818e-01 4.665900170803070068e-01 2.177649289369583130e-01
-9.204252064228057861e-02 -2.156339138746261597e-01 -2.631047964096069336e-01 -7.384590506553649902e-01 -1.297615468502044678e-01 -2.036758325994014740e-02 3.370214104652404785e-01 -4.468200504779815674e-01
-2.741639912128448486e-01 -1.350898593664169312e-01 -4.781425930559635162e-03 -7.300733327865600586e-01 -3.726956844329833984e-01 -3.782597482204437256e-01 -2.494597584009170532e-01 -1.712965667247772217e-01
3.369501829147338867e-01 1.200111657381057739e-01 -4.721244871616363525e-01 -5.261548161506652832e-01 -3.896943107247352600e-02 -5.339081883430480957e-01 3.940864000469446182e-03 2.927956283092498779e-01
1.899897456169128418e-01 -2.345837354660034180e-01 5.494522303342819214e-02 -4.428361058235168457e-01 -5.840775743126869202e-02 -7.111766934394836426e-01 -3.483629524707794189e-01 2.814446389675140381e-01
-2.383111417293548584e-01 -4.616005718708038330e-01 -3.421340882778167725e-01 -2.900264859199523926e-01 4.342369139194488525e-01 -7.239532470703125000e-02 4.797442257404327393e-01 3.240436613559722900e-01
-2.347120791673660278e-01 -2.460300475358963013e-01 -1.355442851781845093e-01 -3.348616659641265869e-01 4.046022891998291016e-01 -5.336573719978332520e-01 -2.595357894897460938e-01 4.878757297992706299e-01
-4.868071898818016052e-02 -1.382556557655334473e-01 3.032768964767456055e-01 -5.357187390327453613e-01 3.421064615249633789e-01 -4.091078937053680420e-01 -2.960995435714721680e-01 4.769307971000671387e-01
3.336935937404632568e-01 -3.082278966903686523e-01 4.535234868526458740e-01 -4.557751715183258057e-01 3.679198622703552246e-01 -4.490593373775482178e-01 2.133444696664810181e-02 -2.067738622426986694e-01
-1.433905065059661865e-01 -2.775873243808746338e-01 5.879778414964675903e-03 -4.368585944175720215e-01 -1.915581971406936646e-01 -6.083242297172546387e-01 -2.256967574357986450e-01 5.037981271743774414e-01
1.768419146537780762e-02 -2.154888510704040527e-01 1.133729424327611923e-02 -4.482596218585968018e-01 4.618171453475952148e-01 -3.467885777354240417e-02 7.224655151367187500e-01 1.255094558000564575e-01
6.430008411407470703e-01 -5.509666204452514648e-01 -2.496531903743743896e-01 -2.192438095808029175e-01 -6.494855135679244995e-02 -1.802303344011306763e-01 3.008841276168823242e-01 2.129756808280944824e-01
1.051758006215095520e-01 -8.506067842245101929e-02 -4.146901369094848633e-01 -5.993865132331848145e-01 4.429563879966735840e-01 -9.444935619831085205e-02 -4.813234210014343262e-01 1.169073507189750671e-01
-2.507204711437225342e-01 -4.438033103942871094e-01 -9.323137253522872925e-02 -4.501425325870513916e-01 4.675588756799697876e-02 4.561720415949821472e-02 4.762565791606903076e-01 5.456832051277160645e-01
6.926288455724716187e-02 -1.429730057716369629e-01 -6.739564985036849976e-02 -7.274150252342224121e-01 1.422774791717529297e-01 -2.411585748195648193e-01 -3.385300934314727783e-02 -6.012822389602661133e-01
5.404617171734571457e-03 4.607604071497917175e-02 -1.397604588419198990e-02 -5.160865783691406250e-01 3.011220395565032959e-01 -7.179222702980041504e-01 2.566674649715423584e-01 -2.436021268367767334e-01
-6.674692779779434204e-02 -4.686663448810577393e-01 -1.883055269718170166e-01 -3.098964095115661621e-01 4.205639362335205078e-01 5.003677215427160263e-03 3.661530315876007080e-01 5.774382352828979492e-01
2.354703396558761597e-01 2.192728519439697266e-01 -3.110959231853485107e-01 -5.430137515068054199e-01 -5.880406126379966736e-02 -5.345595479011535645e-01 3.588363826274871826e-01 2.947086393833160400e-01
-1.904073953628540039e-01 -3.022688925266265869e-01 3.241562843322753906e-01 -5.547379851341247559e-01 4.155325591564178467e-01 -5.231051892042160034e-02 2.842006087303161621e-01 4.509916305541992188e-01
4.071115255355834961e-01 -5.116624236106872559e-01 -4.392770677804946899e-02 -2.080766558647155762e-01 -2.206750810146331787e-01 -5.977167487144470215e-01 -1.013217642903327942e-01 3.331776559352874756e-01
-2.372920513153076172e-01 -5.261959433555603027e-01 -8.619828522205352783e-02 -4.213049709796905518e-01 1.924636811017990112e-01 6.556088477373123169e-02 4.602454900741577148e-01 4.782426059246063232e-01
-2.240886390209197998e-01 -4.758358895778656006e-01 -3.471877053380012512e-02 -1.642079502344131470e-01 3.722030818462371826e-01 -6.699595451354980469e-01 -2.464509308338165283e-01 2.169701308012008667e-01
4.403296709060668945e-01 -3.243931531906127930e-01 1.450796127319335938e-01 -3.817915022373199463e-01 2.592337727546691895e-01 -5.453942418098449707e-01 1.728099733591079712e-01 -3.735582232475280762e-01
-1.583343595266342163e-01 -2.018518447875976562e-01 8.651754260063171387e-02 -3.893892765045166016e-01 1.973431855440139771e-01 -5.182163119316101074e-01 -1.662283241748809814e-01 6.632892489433288574e-01
1.050273552536964417e-01 -4.764174818992614746e-01 -2.853511646389961243e-02 -2.367096990346908569e-01 4.035699963569641113e-01 -8.732900768518447876e-02 4.304510354995727539e-01 5.910725593566894531e-01
2.695199549198150635e-01 -2.215888649225234985e-01 -1.028440967202186584e-01 -5.596212148666381836e-01 -5.606516599655151367e-01 -3.786651790142059326e-01 -1.474402397871017456e-01 2.739495635032653809e-01
5.734484195709228516e-01 7.406931370496749878e-02 3.265533223748207092e-02 -5.234308838844299316e-01 2.701051235198974609e-01 -5.336580276489257812e-01 1.067863777279853821e-01 -1.465377360582351685e-01
-2.156934142112731934e-01 -3.594899922609329224e-02 -1.421028971672058105e-01 -8.034881353378295898e-01 3.675257787108421326e-02 -3.678007051348686218e-02 4.573915600776672363e-01 -2.729230821132659912e-01
-8.027337491512298584e-02 -2.339716255664825439e-01 -4.498200118541717529e-01 -3.880725800991058350e-01 1.516975611448287964e-01 -6.757508516311645508e-01 -2.610104680061340332e-01 -1.951851546764373779e-01
8.758357912302017212e-02 -2.251529097557067871e-01 -4.960235580801963806e-02 -6.791632175445556641e-01 1.222516670823097229e-01 -3.003554642200469971e-01 -1.173928827047348022e-01 -5.991427898406982422e-01
-1.345673389732837677e-02 1.941079348325729370e-01 4.685369879007339478e-02 -6.356584429740905762e-01 4.671356379985809326e-01 -4.518758654594421387e-01 -2.081093192100524902e-01 3.002785444259643555e-01
2.763185501098632812e-01 -1.655709743499755859e-01 1.186503022909164429e-01 -7.339333295822143555e-01 2.164445370435714722e-01 -5.017005279660224915e-02 1.065201163291931152e-01 -5.317766666412353516e-01
2.170747369527816772e-01 -3.027221262454986572e-01 1.340154185891151428e-02 -4.753150641918182373e-01 3.172773122787475586e-01 -1.618096232414245605e-01 -5.488568544387817383e-01 4.550195336341857910e-01
3.086149990558624268e-01 -3.521203994750976562e-01 -1.330144610255956650e-02 -5.516361594200134277e-01 4.213903546333312988e-01 -1.364335566759109497e-01 -3.167505264282226562e-01 -4.239971637725830078e-01
-7.504969090223312378e-02 1.924614906311035156e-01 -2.848409116268157959e-01 -6.913942694664001465e-01 3.394021391868591309e-01 -2.021862715482711792e-01 -3.017038702964782715e-01 3.886739313602447510e-01
3.627283871173858643e-01 -2.910190224647521973e-01 -2.521393001079559326e-01 -3.067504763603210449e-01 4.322901964187622070e-01 -6.221257522702217102e-02 4.505988359451293945e-01 4.819560647010803223e-01
-1.808670349419116974e-02 1.813319697976112366e-02 1.023477017879486084e-01 -6.801046729087829590e-01 -4.885030686855316162e-01 -3.424492180347442627e-01 3.858883678913116455e-01 1.466629803180694580e-01
2.446130365133285522e-01 -5.925810933113098145e-01 1.383529454469680786e-01 -3.175346255302429199e-01 1.548217087984085083e-01 -2.683228254318237305e-01 -5.122123360633850098e-01 3.327370584011077881e-01
2.192379385232925415e-01 1.540077477693557739e-01 6.079884767532348633e-01 -5.896981358528137207e-01 1.488137096166610718e-01 -2.723598778247833252e-01 2.950362265110015869e-01 1.656822115182876587e-01
2.403630614280700684e-01 -2.580044865608215332e-01 3.759820461273193359e-01 -3.734230995178222656e-01 -1.353974938392639160e-01 -5.943460464477539062e-01 -2.913165278732776642e-02 4.716181457042694092e-01
-5.375714972615242004e-02 -2.467647045850753784e-01 1.459975540637969971e-02 -7.176283597946166992e-01 -4.989363849163055420e-01 -2.350360006093978882e-01 9.715405106544494629e-02 -3.277123868465423584e-01
-1.958064585924148560e-01 5.190786346793174744e-02 -8.725008927285671234e-03 -7.974721193313598633e-01 3.536076098680496216e-02 -3.589881360530853271e-01 -4.314610362052917480e-01 -8.152274042367935181e-02
-2.943634390830993652e-01 -3.793166279792785645e-01 1.579945683479309082e-01 -6.803353428840637207e-01 -2.549911737442016602e-01 -3.049161732196807861e-01 -2.253735959529876709e-01 -2.699314057826995850e-01
2.366885691881179810e-01 3.626870810985565186e-01 -9.588918089866638184e-02 -7.566841244697570801e-01 3.747116029262542725e-01 -2.990496158599853516e-01 -2.083972841501235962e-02 -1.993390172719955444e-02
5.456321872770786285e-03 -1.825423091650009155e-01 -4.984721839427947998e-01 -3.678458034992218018e-01 5.181418359279632568e-02 -7.497916817665100098e-01 -1.328555345535278320e-01 -1.845269650220870972e-02
1.731020659208297729e-01 -3.014475479722023010e-02 -5.196269750595092773e-01 -3.172608017921447754e-01 1.354099959135055542e-01 -7.513049840927124023e-01 1.248154342174530029e-01 9.303793311119079590e-03
-8.471763134002685547e-02 2.680912315845489502e-01 -1.204883381724357605e-01 -8.359228372573852539e-01 1.690364778041839600e-01 -3.010606765747070312e-02 -2.647960782051086426e-01 3.287387192249298096e-01
1.079731434583663940e-01 -5.092044472694396973e-01 -1.380004882812500000e-01 -6.983435750007629395e-01 -4.961405321955680847e-02 4.683412611484527588e-01 2.179476618766784668e-02 -6.674876902252435684e-03
5.771298706531524658e-02 -9.436956793069839478e-02 1.986075639724731445e-01 -5.672529339790344238e-01 -6.044992804527282715e-02 -5.235295295715332031e-01 -3.211708664894104004e-01 4.956356883049011230e-01
-1.559101045131683350e-01 -3.098532855510711670e-01 2.685543298721313477e-01 -6.332381367683410645e-01 -2.512143552303314209e-01 8.402790874242782593e-02 3.515202999114990234e-01 4.613407850265502930e-01
-2.971035242080688477e-02 -8.014860749244689941e-02 -1.055974513292312622e-02 -5.832098126411437988e-01 -8.400457352399826050e-02 -6.375365853309631348e-01 -2.830500602722167969e-01 3.985238969326019287e-01
9.608921408653259277e-02 -6.423229575157165527e-01 7.373499870300292969e-02 -5.338606834411621094e-01 1.837638914585113525e-01 2.483404129743576050e-01 4.175346195697784424e-01 -1.340409815311431885e-01
-9.391215629875659943e-03 -4.255276918411254883e-01 -4.303429648280143738e-02 -3.553229868412017822e-01 5.398493409156799316e-01 -4.073392599821090698e-02 5.527766942977905273e-01 3.034353554248809814e-01
-2.851804196834564209e-01 4.654778540134429932e-02 -3.596848845481872559e-01 -4.011723697185516357e-01 -9.193993359804153442e-02 -7.051659822463989258e-01 2.378662228584289551e-01 2.527860403060913086e-01
-1.512782834470272064e-02 -5.444266647100448608e-02 -3.671723902225494385e-01 -6.889046430587768555e-01 3.334994614124298096e-01 -4.308636784553527832e-01 -2.960605323314666748e-01 5.371006578207015991e-02
-4.689337313175201416e-02 -5.675758719444274902e-01 9.136914461851119995e-02 -2.626778185367584229e-01 3.848519921302795410e-01 -5.155966877937316895e-01 5.450501665472984314e-02 -4.258977770805358887e-01
2.197481393814086914e-01 -8.048604428768157959e-02 -3.947417438030242920e-01 -5.074992179870605469e-01 -1.621033623814582825e-02 -6.692680716514587402e-01 -2.868613600730895996e-01 3.720762580633163452e-02
3.220020234584808350e-01 -7.583060115575790405e-02 -2.312205582857131958e-01 -3.496227860450744629e-01 -2.216058820486068726e-01 -6.191371679306030273e-01 5.579807981848716736e-02 5.284999012947082520e-01
3.654578328132629395e-01 -4.666837155818939209e-01 -5.772009026259183884e-03 -2.296444475650787354e-01 3.311086297035217285e-01 -1.250874102115631104e-01 4.387179911136627197e-01 5.273743867874145508e-01
-2.525728940963745117e-01 -4.860276281833648682e-01 -6.139955669641494751e-02 -4.694443941116333008e-01 9.646085649728775024e-02 9.492048621177673340e-02 4.099101722240447998e-01 5.380476117134094238e-01
7.225518673658370972e-02 -6.815700531005859375e-01 7.323697954416275024e-02 -5.619356036186218262e-01 4.127397388219833374e-02 1.935425549745559692e-01 2.368220239877700806e-01 -3.374303579330444336e-01
-1.649046391248703003e-01 -9.995829313993453979e-02 -2.642795443534851074e-01 -4.704893529415130615e-01 -2.079247683286666870e-01 -3.492353856563568115e-01 6.867073178291320801e-01 1.866700351238250732e-01
5.489468108862638474e-03 8.662633597850799561e-02 -3.895566761493682861e-01 -4.450984597206115723e-01 1.916330456733703613e-01 -7.480841279029846191e-01 1.596376895904541016e-01 -1.440884023904800415e-01
-1.041775867342948914e-01 -4.721266925334930420e-01 4.384210407733917236e-01 -6.457657814025878906e-01 2.785933911800384521e-01 2.480803132057189941e-01 2.163654752075672150e-02 1.318739354610443115e-01
3.700096607208251953e-01 -4.331499934196472168e-01 4.365573525428771973e-01 -4.198217391967773438e-01 1.846447288990020752e-01 -2.305603772401809692e-01 -3.893811404705047607e-01 2.641438841819763184e-01
7.459045946598052979e-02 -4.950263500213623047e-01 5.142256990075111389e-02 -6.614288091659545898e-01 9.203444421291351318e-02 2.864887118339538574e-01 4.220074415206909180e-01 -2.015354931354522705e-01
5.225033760070800781e-01 -4.702691137790679932e-01 -3.562072217464447021e-01 -4.012904167175292969e-01 6.077729538083076477e-02 4.639859125018119812e-02 4.467003643512725830e-01 1.119445338845252991e-01
1.703519821166992188e-01 -2.211028188467025757e-01 2.267609909176826477e-02 -5.670284628868103027e-01 1.068004891276359558e-01 -5.120292901992797852e-01 8.844348043203353882e-02 -5.644961595535278320e-01
3.075081482529640198e-02 -7.251499891281127930e-01 7.110537588596343994e-02 -5.184858441352844238e-01 8.591081202030181885e-02 1.537609994411468506e-01 2.566880285739898682e-01 -3.200257122516632080e-01
1.414450909942388535e-02 1.559595316648483276e-01 1.949419826269149780e-02 -8.299840092658996582e-01 5.521793663501739502e-02 -2.968442142009735107e-01 -4.413925707340240479e-01 1.517770346254110336e-02
-3.641895577311515808e-02 1.851517558097839355e-01 -3.627496957778930664e-01 -6.290369033813476562e-01 3.461613357067108154e-01 -2.866188287734985352e-01 -3.050201833248138428e-01 3.769646883010864258e-01
3.035335838794708252e-01 1.781814843416213989e-01 -4.495806992053985596e-01 -5.104037523269653320e-01 3.125262632966041565e-02 -5.158234834671020508e-01 -1.008204147219657898e-01 3.691458106040954590e-01
3.288351893424987793e-01 -3.372850120067596436e-01 2.722172439098358154e-01 -3.648931980133056641e-01 4.327726662158966064e-01 -4.362912382930517197e-03 5.073094964027404785e-01 3.552224040031433105e-01
-2.613265533000230789e-04 -1.540438979864120483e-01 -4.260699450969696045e-01 -4.352728128433227539e-01 3.675618171691894531e-01 -5.903778076171875000e-01 -2.377964407205581665e-01 -2.551031410694122314e-01
1.086995005607604980e-02 -5.201119184494018555e-01 1.295786350965499878e-01 -3.995229899883270264e-01 4.075861871242523193e-01 -3.735412657260894775e-01 -1.728859394788742065e-01 -4.662693440914154053e-01
-2.556011378765106201e-01 -3.373643457889556885e-01 -1.356541961431503296e-01 -4.333037734031677246e-01 -3.178754355758428574e-03 -4.773914813995361328e-01 -4.313448369503021240e-01 4.480270445346832275e-01
1.820968985557556152e-01 -6.659163832664489746e-01 4.298194944858551025e-01 -2.412970960140228271e-01 -9.052266180515289307e-02 -4.273538887500762939e-01 2.471166551113128662e-01 -1.689219325780868530e-01
-1.758463531732559204e-01 4.169765487313270569e-02 1.377376634627580643e-02 -7.782825827598571777e-01 1.428152471780776978e-01 -3.232043683528900146e-01 -4.860289096832275391e-01 -1.856076903641223907e-02
-2.010931372642517090e-01 -4.511527344584465027e-02 -3.104721382260322571e-02 -6.861050724983215332e-01 -4.364834427833557129e-01 -9.417623281478881836e-02 4.809246659278869629e-01 2.348331511020660400e-01
-2.768602780997753143e-02 -1.277685165405273438e-01 -5.692324042320251465e-01 -3.592907190322875977e-01 1.574187874794006348e-01 -7.016295790672302246e-01 -1.066905260086059570e-01 3.668508678674697876e-02
-2.422259561717510223e-02 -5.708563327789306641e-01 1.259496212005615234e-01 -6.164087653160095215e-01 2.610890567302703857e-01 2.133486121892929077e-01 2.789593040943145752e-01 -2.936148345470428467e-01
4.925217032432556152e-01 -4.631885886192321777e-01 -1.368699502199888229e-02 -3.292257785797119141e-01 1.050869002938270569e-01 -3.638059198856353760e-01 1.394415795803070068e-01 -5.210182666778564453e-01
4.793018400669097900e-01 -6.145852208137512207e-01 -3.013418316841125488e-01 -1.607707589864730835e-01 3.458956480026245117e-01 -9.071202576160430908e-02 3.345464766025543213e-01 1.900183111429214478e-01
-7.765133678913116455e-02 -4.199049174785614014e-01 5.560193061828613281e-01 -5.028352737426757812e-01 9.522067755460739136e-02 -3.285935223102569580e-01 2.454561889171600342e-01 -2.799285054206848145e-01
-4.548777639865875244e-02 -6.060616374015808105e-01 4.546954929828643799e-01 -6.077926754951477051e-01 5.428662151098251343e-02 1.693741381168365479e-01 1.430723965167999268e-01 4.853739961981773376e-02
2.892999351024627686e-01 -1.755432933568954468e-01 -5.290058627724647522e-02 -7.206986546516418457e-01 2.592501044273376465e-01 -1.832849085330963135e-01 -1.991063505411148071e-01 -4.720567762851715088e-01
1.392165571451187134e-01 1.034017950296401978e-01 -7.906748354434967041e-02 -6.151581406593322754e-01 6.330341100692749023e-01 -3.982401490211486816e-01 -1.048491224646568298e-01 -1.222083419561386108e-01
-1.651515066623687744e-01 -3.964763507246971130e-02 -1.829414516687393188e-01 -6.648128032684326172e-01 -3.327703177928924561e-01 -4.592225253582000732e-01 -2.905114889144897461e-01 2.994849979877471924e-01
-1.485613286495208740e-01 -5.888648033142089844e-01 4.508737325668334961e-01 -6.060923337936401367e-01 1.294053196907043457e-01 1.590258777141571045e-01 1.210610121488571167e-01 -6.198487058281898499e-02
7.540483772754669189e-02 -1.769781708717346191e-01 -5.100586414337158203e-01 -5.742379426956176758e-01 2.970592081546783447e-01 -2.113071233034133911e-01 -4.804527163505554199e-01 -9.671661257743835449e-02
-1.515914797782897949e-01 -5.241034626960754395e-01 -4.752089455723762512e-02 -7.159682512283325195e-01 4.424566403031349182e-02 4.267816245555877686e-01 -2.389317192137241364e-02 5.287415906786918640e-02
5.280762910842895508e-01 -7.900570333003997803e-02 -1.484971940517425537e-01 -4.775298833847045898e-01 3.405824899673461914e-01 -4.772297143936157227e-01 5.241850391030311584e-02 -3.439697325229644775e-01
-2.094485796988010406e-02 -3.281442224979400635e-01 4.725813865661621094e-01 -4.506310224533081055e-01 3.534218370914459229e-01 -4.742822945117950439e-01 3.265598714351654053e-01 -9.481130540370941162e-02
-2.162476181983947754e-01 -1.646145135164260864e-01 -6.734923124313354492e-01 -5.077906847000122070e-01 -2.587026543915271759e-02 -3.906465768814086914e-01 -1.801623851060867310e-01 1.701862365007400513e-01
-1.357274055480957031e-01 -3.557783365249633789e-02 -9.865827858448028564e-02 -4.483561515808105469e-01 7.538289576768875122e-02 -4.650047123432159424e-01 -1.691887676715850830e-01 7.204296588897705078e-01
1.430336982011795044e-01 -1.550388187170028687e-01 -1.632429063320159912e-01 -4.218056499958038330e-01 1.112509742379188538e-01 -3.775548636913299561e-01 -3.446710109710693359e-01 6.908065080642700195e-01
2.780555486679077148e-01 -4.825859367847442627e-01 -9.420674294233322144e-02 -1.487857997417449951e-01 2.073684036731719971e-01 -2.873983085155487061e-01 5.233736038208007812e-01 5.091802477836608887e-01
-2.736760377883911133e-01 1.971271447837352753e-02 -2.445811927318572998e-01 -8.082460165023803711e-01 -1.650527268648147583e-01 -7.806304842233657837e-02 3.406756818294525146e-01 -2.494695484638214111e-01
-1.236951127648353577e-01 3.980739042162895203e-02 -2.542193830013275146e-01 -6.110396385192871094e-01 5.854578018188476562e-01 -2.882347404956817627e-01 -3.440891206264495850e-01 2.967332303524017334e-02
-7.921653985977172852e-02 3.831157833337783813e-02 -1.402991861104965210e-01 -4.804715812206268311e-01 -1.374877691268920898e-01 -4.543322622776031494e-01 6.741164922714233398e-01 2.489306032657623291e-01
-3.230250477790832520e-01 -6.182173490524291992e-01 2.208466678857803345e-01 -6.278399229049682617e-01 1.070286557078361511e-01 2.079842090606689453e-01 -2.899405360221862793e-02 1.222812160849571228e-01
2.054228186607360840e-01 -4.372080564498901367e-01 -3.021892607212066650e-01 -4.004570245742797852e-01 2.255290001630783081e-01 1.563113778829574585e-01 4.140718281269073486e-01 5.178942680358886719e-01
-5.475159734487533569e-02 -2.166470140218734741e-01 -7.912378013134002686e-02 -4.879320561885833740e-01 -4.133666157722473145e-01 -1.034479439258575439e-01 4.388751983642578125e-01 5.757977366447448730e-01
2.949342131614685059e-01 7.350454572588205338e-03 -1.698131263256072998e-01 -7.335683703422546387e-01 3.758832216262817383e-01 -1.578284949064254761e-01 -2.861324846744537354e-01 -3.129392564296722412e-01
-4.845103621482849121e-01 -1.227767094969749451e-01 -1.793908327817916870e-01 -7.281630039215087891e-01 -3.686120361089706421e-02 -1.070592626929283142e-01 3.385652899742126465e-01 -2.456142455339431763e-01
-1.968358308076858521e-01 -3.947767019271850586e-01 8.609261363744735718e-02 -6.060158014297485352e-01 -4.128489494323730469e-01 -3.835091292858123779e-01 2.508940733969211578e-02 -3.355396389961242676e-01
8.866742998361587524e-02 -5.693756937980651855e-01 -2.692066319286823273e-02 -1.085500046610832214e-01 -4.897049628198146820e-03 -6.987391114234924316e-01 -1.691288650035858154e-01 3.722587525844573975e-01
-1.225777938961982727e-01 -2.770422399044036865e-01 -1.341665685176849365e-01 -4.592207670211791992e-01 4.142559468746185303e-01 5.154484137892723083e-02 4.735550880432128906e-01 5.299233198165893555e-01
-3.499627113342285156e-01 -4.314596056938171387e-01 -2.269130647182464600e-01 -5.222169756889343262e-01 2.689579129219055176e-01 1.532042920589447021e-01 3.940442502498626709e-01 3.407168388366699219e-01
-9.183820337057113647e-02 -1.185120791196823120e-01 -1.625457704067230225e-01 -6.417530179023742676e-01 -4.595372080802917480e-01 -1.078142374753952026e-01 5.178962349891662598e-01 2.196311652660369873e-01
2.470450401306152344e-01 -4.959458410739898682e-01 1.027015820145606995e-01 -4.045310616493225098e-01 3.086850643157958984e-01 -1.322478652000427246e-01 -5.987120866775512695e-01 2.181314378976821899e-01
1.981476247310638428e-01 1.643582731485366821e-01 -1.113571003079414368e-01 -7.311592698097229004e-01 -4.005637466907501221e-01 -3.424784243106842041e-01 2.990603148937225342e-01 1.398209631443023682e-01
2.459449619054794312e-01 -5.433776378631591797e-01 1.591685414314270020e-01 -2.296983748674392700e-01 3.895532786846160889e-01 -5.121141672134399414e-01 4.568761214613914490e-02 -3.873704373836517334e-01
5.490419864654541016e-01 -2.386664301156997681e-01 2.143472880125045776e-01 -4.000542461872100830e-01 4.304052889347076416e-01 -1.496762186288833618e-01 4.698954522609710693e-01 8.455562591552734375e-02
2.059944346547126770e-02 -8.740159273147583008e-01 -1.600858569145202637e-02 -3.457241058349609375e-01 -2.196568995714187622e-01 3.667983040213584900e-02 1.360467225313186646e-01 -2.186027020215988159e-01
-1.568796634674072266e-01 9.196450561285018921e-02 -3.479624688625335693e-01 -4.470672309398651123e-01 -7.329621911048889160e-02 -4.726038277149200439e-01 6.063078641891479492e-01 2.228188067674636841e-01
-2.491509318351745605e-01 -3.572615683078765869e-01 -3.355137109756469727e-01 -4.531333148479461670e-01 3.304051458835601807e-01 6.846737116575241089e-02 4.781785905361175537e-01 3.871417641639709473e-01
3.483789861202239990e-01 1.696789562702178955e-01 -2.168700546026229858e-01 -6.686271429061889648e-01 3.847102522850036621e-01 -3.802827298641204834e-01 -1.834329664707183838e-01 -1.717022806406021118e-01
-2.552892863750457764e-01 -1.191455721855163574e-01 -2.720946073532104492e-01 -7.690571546554565430e-01 2.710564061999320984e-02 -1.813788525760173798e-02 3.598687648773193359e-01 -3.529559969902038574e-01
-2.862982451915740967e-01 -6.101490855216979980e-01 -1.668834686279296875e-02 -6.008867025375366211e-01 -1.675118133425712585e-02 2.842893600463867188e-01 6.731215119361877441e-02 3.142866790294647217e-01
3.775985538959503174e-01 -8.730371482670307159e-03 -1.559669077396392822e-01 -6.902439594268798828e-01 -2.589437663555145264e-01 -2.575020194053649902e-01 -4.266321063041687012e-01 2.029940932989120483e-01
-8.975131064653396606e-02 2.455213218927383423e-01 -2.615638077259063721e-02 -6.091852188110351562e-01 -7.071393728256225586e-02 -4.696727395057678223e-01 4.942645430564880371e-01 2.999716997146606445e-01
-6.507626175880432129e-02 9.988851845264434814e-02 -3.038771450519561768e-01 -5.939412117004394531e-01 3.374315202236175537e-01 -5.649120211601257324e-01 1.138417702168226242e-02 -3.279704153537750244e-01
5.282922387123107910e-01 -5.096042752265930176e-01 -3.594607412815093994e-01 -4.082573056221008301e-01 4.878443479537963867e-02 -3.874417394399642944e-02 3.987526595592498779e-01 4.939669743180274963e-02
-1.145402994006872177e-02 -7.416382431983947754e-01 -2.578937709331512451e-01 -4.229655265808105469e-01 5.190525576472282410e-02 2.483250051736831665e-01 2.401650249958038330e-01 2.870427668094635010e-01
-6.539288908243179321e-02 2.588544413447380066e-02 -1.150886341929435730e-02 -5.411607027053833008e-01 -3.400243520736694336e-01 -2.287504971027374268e-01 4.178469479084014893e-01 5.996056795120239258e-01
1.588248014450073242e-01 -2.843459546566009521e-01 -3.452400863170623779e-01 -3.613581359386444092e-01 1.908403784036636353e-01 -1.112282741814851761e-02 6.180245280265808105e-01 4.750302731990814209e-01
-5.115388035774230957e-01 -4.101831316947937012e-01 -3.823274672031402588e-01 -4.459964632987976074e-01 -1.416999995708465576e-01 -2.874292433261871338e-01 2.737519443035125732e-01 -2.176150530576705933e-01
-1.992257386445999146e-01 -2.605348825454711914e-01 -2.558745145797729492e-01 -3.300248086452484131e-01 -1.780647635459899902e-01 -2.828795611858367920e-01 6.122881770133972168e-01 4.810589551925659180e-01
-2.776055932044982910e-01 -4.088367223739624023e-01 8.027724921703338623e-02 -3.880090415477752686e-01 3.534810841083526611e-01 -2.548472769558429718e-02 4.593369364738464355e-01 5.120580196380615234e-01
4.559223353862762451e-01 -3.022680580615997314e-01 -4.034406542778015137e-01 -2.982048392295837402e-01 4.666543006896972656e-01 -9.985806047916412354e-02 4.189110100269317627e-01 2.141356617212295532e-01
1.441029012203216553e-01 -5.976673960685729980e-01 -5.568806454539299011e-02 -3.338586390018463135e-01 5.500178784132003784e-02 -4.854452013969421387e-01 2.132643610239028931e-01 -4.725477993488311768e-01
-3.438026010990142822e-01 1.277114916592836380e-02 -7.484867423772811890e-02 -8.260238170623779297e-01 7.071766257286071777e-02 5.954087153077125549e-02 3.701375424861907959e-01 -2.194794416427612305e-01
4.481259882450103760e-01 -5.358524322509765625e-01 -1.467145886272192001e-02 -1.999881118535995483e-01 -3.699620664119720459e-01 -5.233873724937438965e-01 -2.113656885921955109e-02 2.461336553096771240e-01
-1.940939873456954956e-01 -3.370488882064819336e-01 4.810737073421478271e-02 -6.125076413154602051e-01 -4.396810233592987061e-01 -4.420635700225830078e-01 -8.941169083118438721e-02 -2.729683518409729004e-01
4.962680488824844360e-02 -5.268207788467407227e-01 -7.107634097337722778e-02 -2.852164506912231445e-01 -2.435401976108551025e-01 -7.058674097061157227e-01 -2.749700248241424561e-01 2.067642658948898315e-02
-1.314617134630680084e-02 -2.130647748708724976e-01 -8.947920054197311401e-02 -5.747815966606140137e-01 -4.219013452529907227e-01 -8.868192136287689209e-02 5.130611658096313477e-01 4.085989296436309814e-01
-4.011016711592674255e-02 2.258962541818618774e-01 -3.593850135803222656e-01 -6.161318421363830566e-01 3.057839274406433105e-01 -5.517271757125854492e-01 6.776081770658493042e-02 -1.899679303169250488e-01
4.254008233547210693e-01 -5.778121352195739746e-01 -1.947503834962844849e-01 -3.780614435672760010e-01 -1.000876650214195251e-01 2.230572998523712158e-01 2.598635554313659668e-01 4.207233190536499023e-01
6.031576395034790039e-01 -4.177975058555603027e-01 -1.849327534437179565e-01 -2.906819880008697510e-01 3.577301204204559326e-01 -9.683940559625625610e-02 3.842971622943878174e-01 2.406592816114425659e-01
1.070429608225822449e-01 1.687131822109222412e-01 -1.508600115776062012e-01 -8.075175285339355469e-01 9.279757738113403320e-02 -1.448805183172225952e-01 -4.693908989429473877e-01 1.878956407308578491e-01
4.924409687519073486e-01 2.656064629554748535e-01 1.509973499923944473e-02 -6.748402714729309082e-01 7.758101820945739746e-02 -4.692420959472656250e-01 6.941928714513778687e-02 -1.707755029201507568e-02
4.981510043144226074e-01 6.615836173295974731e-02 -2.355770468711853027e-01 -6.795191764831542969e-01 3.545041978359222412e-01 -1.482892036437988281e-01 -1.257680058479309082e-01 -2.583513855934143066e-01
2.956936061382293701e-01 -4.652642905712127686e-01 6.782324612140655518e-02 -3.214969336986541748e-01 2.667976021766662598e-01 -5.462006926536560059e-01 1.503507196903228760e-01 -4.427331089973449707e-01
-1.388389319181442261e-01 -3.100993810221552849e-03 -3.141750097274780273e-01 -6.453341245651245117e-01 2.639718353748321533e-01 -4.484413564205169678e-01 -3.785553574562072754e-01 2.268635630607604980e-01
-2.718158811330795288e-02 1.227320879697799683e-01 2.678422257304191589e-02 -7.063380479812622070e-01 3.902047276496887207e-01 -3.480814993381500244e-01 -2.782492935657501221e-01 3.656829297542572021e-01
-4.913590848445892334e-01 -5.764514207839965820e-01 -2.566143274307250977e-01 -4.123836457729339600e-01 -3.018014132976531982e-01 -2.634749710559844971e-01 1.269046515226364136e-01 -1.172636076807975769e-01
-1.595790982246398926e-01 -4.628867208957672119e-01 2.040086686611175537e-01 -3.587194681167602539e-01 3.321691751480102539e-01 -1.184990704059600830e-01 4.848187267780303955e-01 4.801491498947143555e-01
-3.769302070140838623e-01 -4.048033356666564941e-01 1.347938030958175659e-01 -1.640144139528274536e-01 2.936543226242065430e-01 -6.587620973587036133e-01 5.014251545071601868e-02 3.553493618965148926e-01
-3.662008941173553467e-01 -5.379435792565345764e-02 -1.051952391862869263e-01 -7.413015365600585938e-01 1.369007527828216553e-01 -6.318158656358718872e-02 4.657740294933319092e-01 -2.504595518112182617e-01
4.094046652317047119e-01 -1.038443297147750854e-01 -4.888553023338317871e-01 -4.518864750862121582e-01 -1.702637672424316406e-01 -5.304765701293945312e-01 -2.205924093723297119e-01 1.391657292842864990e-01
1.002907827496528625e-01 1.950233280658721924e-01 -4.396384581923484802e-02 -6.477676630020141602e-01 -2.751123011112213135e-01 -8.486657589673995972e-02 3.564496040344238281e-01 5.660623908042907715e-01
-5.881413444876670837e-02 -2.013987153768539429e-01 1.011180505156517029e-01 -5.843799710273742676e-01 -4.056135714054107666e-01 -1.733981817960739136e-01 6.134001612663269043e-01 1.827723532915115356e-01
1.214674189686775208e-01 -5.292906761169433594e-01 -3.387888371944427490e-01 -9.416341781616210938e-02 4.189257025718688965e-01 -2.242135405540466309e-01 4.329795837402343750e-01 4.101349115371704102e-01
6.383171677589416504e-01 1.203382834792137146e-01 2.526918798685073853e-02 -5.076268315315246582e-01 2.201968878507614136e-01 -5.053063035011291504e-01 3.521977737545967102e-02 -1.211811229586601257e-01
-7.437855005264282227e-02 -3.389426171779632568e-01 -1.624596267938613892e-01 -1.366222053766250610e-01 2.314626723527908325e-01 -7.677542567253112793e-01 -3.540932759642601013e-02 4.361785650253295898e-01
-4.897172152996063232e-01 -3.656613826751708984e-02 -1.847390681505203247e-01 -7.504627704620361328e-01 -1.213018074631690979e-01 -1.403382420539855957e-01 2.680329382419586182e-01 -2.350884824991226196e-01
1.407531350851058960e-01 -4.089047312736511230e-01 -4.215338528156280518e-01 -4.047330617904663086e-01 -2.558873593807220459e-01 -5.741721391677856445e-01 -2.081597149372100830e-01 -1.816686689853668213e-01
3.280650377273559570e-01 -5.390418171882629395e-01 2.399730533361434937e-01 -2.590159177780151367e-01 3.089863248169422150e-02 -6.169699430465698242e-01 -2.973798513412475586e-01 8.419893682003021240e-02
-2.169233262538909912e-01 1.164499204605817795e-03 -2.736204862594604492e-01 -8.177821040153503418e-01 -1.630832999944686890e-01 3.302718326449394226e-02 3.922666013240814209e-01 -1.665745824575424194e-01
1.592534780502319336e-01 -4.260915517807006836e-01 -3.923629820346832275e-01 -1.911623179912567139e-01 4.070496857166290283e-01 -2.192707508802413940e-01 4.578615427017211914e-01 4.233041405677795410e-01
-3.669990301132202148e-01 -1.159832030534744263e-01 -1.549834609031677246e-01 -4.240337610244750977e-01 2.865073382854461670e-01 -5.642383098602294922e-01 -1.845573037862777710e-01 4.620845913887023926e-01
9.284853190183639526e-02 -4.635008051991462708e-02 -4.213864207267761230e-01 -5.246911048889160156e-01 3.141252100467681885e-01 -5.393307209014892578e-01 -3.551973998546600342e-01 -1.436880081892013550e-01
8.948814123868942261e-02 1.669268757104873657e-01 -3.701128959655761719e-01 -6.435063481330871582e-01 3.407314419746398926e-01 -4.548147320747375488e-01 -2.378727309405803680e-03 -3.001388311386108398e-01
2.824646532535552979e-01 -6.931369900703430176e-01 4.881077706813812256e-01 -2.811951339244842529e-01 -5.524575710296630859e-02 -3.008058965206146240e-01 -1.643705219030380249e-01 4.359863325953483582e-02
1.070283576846122742e-01 1.223339289426803589e-01 -3.546945378184318542e-02 -8.137732744216918945e-01 3.483144640922546387e-01 -3.658230304718017578e-01 -1.821323633193969727e-01 -1.475559622049331665e-01
-4.282252117991447449e-02 -3.299265503883361816e-01 -6.718531996011734009e-02 -6.377772688865661621e-01 -6.333549618721008301e-01 -1.574677228927612305e-01 2.242154926061630249e-01 -4.282136261463165283e-02
2.430028170347213745e-01 -6.624482274055480957e-01 -4.878325164318084717e-01 -3.280868530273437500e-01 1.340241283178329468e-01 2.280671298503875732e-01 -1.227098051458597183e-02 2.938753068447113037e-01
-1.756237745285034180e-01 -5.328527092933654785e-01 -1.692923456430435181e-01 -2.982097566127777100e-01 1.719467490911483765e-01 -5.356269702315330505e-02 4.498524069786071777e-01 5.769171714782714844e-01
-3.243954181671142578e-01 -3.541655838489532471e-01 -7.304242253303527832e-02 -6.199626326560974121e-01 2.743694484233856201e-01 2.268407046794891357e-01 4.092480838298797607e-01 2.922773957252502441e-01
1.048595309257507324e-01 1.241444423794746399e-01 -2.911532819271087646e-01 -6.735072135925292969e-01 2.667316794395446777e-01 -4.273387491703033447e-01 -3.063832595944404602e-02 -4.248621761798858643e-01
4.506579786539077759e-02 1.039260327816009521e-01 -3.566313982009887695e-01 -6.601020693778991699e-01 3.470228612422943115e-01 -4.338033497333526611e-01 8.460400626063346863e-03 -3.399499952793121338e-01
-1.003278866410255432e-01 -6.748077869415283203e-01 -3.755927085876464844e-01 -5.004673004150390625e-01 1.716153770685195923e-01 2.877007424831390381e-01 1.573974937200546265e-01 7.767735421657562256e-02
-1.205233111977577209e-01 -3.712445497512817383e-01 2.758622765541076660e-01 -6.791912913322448730e-01 -3.060730397701263428e-01 -2.599005401134490967e-01 -4.666759446263313293e-02 -3.832022547721862793e-01
-2.536501288414001465e-01 -4.846116900444030762e-01 5.962323546409606934e-01 -4.949186444282531738e-01 -6.041880697011947632e-02 -6.751219183206558228e-02 2.029391676187515259e-01 2.257941216230392456e-01
5.317391157150268555e-01 -5.160957574844360352e-01 -2.916544973850250244e-01 -4.008073508739471436e-01 3.711356595158576965e-02 4.381773620843887329e-02 4.388696253299713135e-01 9.636424481868743896e-02
-4.625089466571807861e-01 -4.723336696624755859e-01 -4.489062428474426270e-01 -3.183670043945312500e-01 5.753353983163833618e-02 -2.615605890750885010e-01 3.865873217582702637e-01 -1.973275542259216309e-01
-9.943510591983795166e-02 -1.688180118799209595e-01 3.747598826885223389e-02 -6.887877583503723145e-01 -5.211051106452941895e-01 -3.839492797851562500e-01 -2.148884683847427368e-01 1.436498165130615234e-01
-2.548359036445617676e-01 -4.618365690112113953e-02 -6.429961323738098145e-01 -5.717138648033142090e-01 1.244618073105812073e-01 -2.776754200458526611e-01 -2.521241009235382080e-01 1.909561753273010254e-01
-3.460089862346649170e-01 -4.861004948616027832e-01 -2.705925889313220978e-02 -2.452147006988525391e-01 3.342938423156738281e-01 -5.558630824089050293e-01 -3.120786249637603760e-01 2.549365162849426270e-01
2.367765754461288452e-01 -5.554913878440856934e-01 2.763293087482452393e-01 -3.336954414844512939e-01 3.920143842697143555e-01 4.337047040462493896e-02 5.243228077888488770e-01 1.310917586088180542e-01
4.515554010868072510e-01 -3.375674188137054443e-01 1.349061131477355957e-01 -6.344635486602783203e-01 1.209259554743766785e-01 -2.057973295450210571e-01 -3.151844739913940430e-01 -3.241687119007110596e-01
-9.454289078712463379e-02 3.568715453147888184e-01 -7.739851623773574829e-02 -7.660214304924011230e-01 3.829789459705352783e-01 -2.383791096508502960e-02 -7.342696934938430786e-02 3.439369201660156250e-01
-6.622597575187683105e-02 1.187158152461051941e-01 -6.186887621879577637e-02 -8.081353902816772461e-01 1.027065422385931015e-02 -3.621612489223480225e-01 -4.330720305442810059e-01 7.610801607370376587e-02
-1.153785511851310730e-01 -3.786391317844390869e-01 -5.057733878493309021e-02 -2.898503243923187256e-01 1.835010349750518799e-01 -6.329792141914367676e-01 -3.278384804725646973e-01 4.636114537715911865e-01
-2.008635699748992920e-01 -6.253858804702758789e-01 -2.415218502283096313e-01 -4.971359968185424805e-01 6.492712069302797318e-03 2.450338602066040039e-01 3.223947882652282715e-01 3.147178292274475098e-01
-3.334581851959228516e-01 -2.609127163887023926e-01 -3.239826858043670654e-01 -4.941421449184417725e-01 3.948836624622344971e-01 6.274241209030151367e-02 4.981742799282073975e-01 2.520746290683746338e-01
3.731138408184051514e-01 4.862798750400543213e-02 -2.083583623170852661e-01 -7.541554570198059082e-01 3.499250113964080811e-01 -1.727665774524211884e-02 -1.514048725366592407e-01 -3.171567320823669434e-01
2.274075746536254883e-01 2.019066959619522095e-01 -3.503431379795074463e-02 -6.946777701377868652e-01 -2.887185513973236084e-01 -3.638401627540588379e-01 3.773050904273986816e-01 2.561597824096679688e-01
-6.695270538330078125e-02 -6.451601535081863403e-02 -5.695987939834594727e-01 -4.732909500598907471e-01 -8.045030385255813599e-02 -6.095111370086669922e-01 1.390699893236160278e-01 2.135212421417236328e-01
4.187486469745635986e-01 3.224493935704231262e-02 -2.691536545753479004e-01 -5.582015514373779297e-01 -1.571845076978206635e-02 -6.517056822776794434e-01 -1.027797758579254150e-01 -6.360872834920883179e-02
5.718955025076866150e-02 -8.045108914375305176e-01 -2.157663404941558838e-01 -3.715057969093322754e-01 -3.390987515449523926e-01 1.066665947437286377e-01 1.733431965112686157e-01 -9.223036468029022217e-02
-2.386098951101303101e-01 -6.765401363372802734e-01 -2.243262678384780884e-01 -4.087850749492645264e-01 -2.213493548333644867e-02 1.656550765037536621e-01 2.434500157833099365e-01 4.251258373260498047e-01
-7.203033566474914551e-02 -2.750300467014312744e-01 8.006288111209869385e-02 -4.321188926696777344e-01 4.491901695728302002e-01 -3.081629574298858643e-01 -4.556281864643096924e-01 4.708502292633056641e-01
-4.001887440681457520e-01 -6.295133233070373535e-01 2.782848179340362549e-01 -5.292026996612548828e-01 -5.989322066307067871e-02 -9.762427955865859985e-02 -1.718428432941436768e-01 -2.083657383918762207e-01
1.037591919302940369e-01 -1.242004334926605225e-01 3.639327883720397949e-01 -7.934823632240295410e-01 1.788643747568130493e-01 -4.308560863137245178e-02 4.443781450390815735e-02 -4.194324612617492676e-01
2.093003392219543457e-01 -3.835567459464073181e-02 -1.198323369026184082e-01 -7.488263845443725586e-01 3.133459985256195068e-01 -1.866840124130249023e-01 -3.095905482769012451e-01 -3.882505595684051514e-01
4.100813865661621094e-01 -9.033401310443878174e-02 1.127138808369636536e-01 -6.819556951522827148e-01 4.363081753253936768e-01 5.558574944734573364e-02 1.357182711362838745e-01 -3.661021590232849121e-01
2.272599786520004272e-01 -2.600152194499969482e-01 -1.539780795574188232e-01 -7.441178560256958008e-01 -4.488434195518493652e-01 -1.549864858388900757e-01 -2.786430716514587402e-01 -1.417780201882123947e-02
5.345914959907531738e-01 -5.024214982986450195e-01 -3.247060477733612061e-01 -3.649902343750000000e-01 2.653478682041168213e-01 4.689349979162216187e-02 3.712851405143737793e-01 1.125677525997161865e-01
3.006221167743206024e-02 -4.531571865081787109e-01 -1.378523558378219604e-01 -7.396143078804016113e-01 5.961292237043380737e-02 4.372491836547851562e-01 -1.335931103676557541e-02 -1.810886859893798828e-01
1.116428375244140625e-01 -1.025401353836059570e-01 2.965443730354309082e-01 -7.414094805717468262e-01 3.930453062057495117e-01 -5.740906670689582825e-02 2.616186067461967468e-02 -4.253586828708648682e-01
8.691824227571487427e-02 -6.730459928512573242e-01 -3.172598183155059814e-01 -5.463040471076965332e-01 -4.883620887994766235e-02 3.657536506652832031e-01 5.821191892027854919e-02 -2.833536453545093536e-02
-1.939727663993835449e-01 -3.870833814144134521e-01 5.823543071746826172e-01 -5.766342282295227051e-01 3.594117462635040283e-01 -8.842816203832626343e-02 2.936464035883545876e-03 -6.239006295800209045e-02
1.221724972128868103e-01 2.356878109276294708e-02 2.856779992580413818e-01 -7.218722701072692871e-01 3.920962512493133545e-01 -1.529880315065383911e-01 3.469371199607849121e-01 -2.903388142585754395e-01
2.576067447662353516e-01 1.031851321458816528e-01 6.408998966217041016e-01 -6.077925562858581543e-01 1.295943409204483032e-01 -2.147476524114608765e-01 1.658551543951034546e-01 2.289280295372009277e-01
1.220214739441871643e-02 7.663180679082870483e-02 -6.621599942445755005e-02 -5.741913914680480957e-01 -3.627854585647583008e-01 -2.803906500339508057e-01 4.736827015876770020e-01 4.746479690074920654e-01
1.588829010725021362e-01 -4.157500341534614563e-02 -5.577857494354248047e-01 -3.109913766384124756e-01 2.065635174512863159e-01 -7.176470756530761719e-01 8.638133108615875244e-02 6.296879146248102188e-03
6.000936627388000488e-01 -3.503218591213226318e-01 -1.177697107195854187e-01 -4.625898599624633789e-01 6.326086819171905518e-02 -7.272526156157255173e-03 5.324395298957824707e-01 -4.190939664840698242e-02
1.795457303524017334e-01 -3.623843193054199219e-01 -1.224717944860458374e-01 -2.771908342838287354e-01 4.396176338195800781e-01 -1.101802363991737366e-01 4.193945825099945068e-01 6.027535200119018555e-01
7.278474420309066772e-02 1.828880161046981812e-01 -3.474583923816680908e-01 -4.582410752773284912e-01 1.019266545772552490e-01 -6.531936526298522949e-01 4.378432035446166992e-01 -4.224541410803794861e-02
5.775276571512222290e-02 2.053395211696624756e-01 1.832608878612518311e-02 -6.265835165977478027e-01 7.247604727745056152e-01 -1.241631433367729187e-01 4.089878126978874207e-02 1.385297924280166626e-01
3.468410372734069824e-01 -2.444620616734027863e-02 -1.829068362712860107e-02 -7.903591990470886230e-01 2.428691238164901733e-01 4.875531792640686035e-02 3.960426524281501770e-02 -4.372305274009704590e-01
5.839321613311767578e-01 -4.940266609191894531e-01 -3.122225999832153320e-01 -3.564536273479461670e-01 1.672285646200180054e-01 2.921253442764282227e-02 3.663540482521057129e-01 1.654834151268005371e-01
-1.647747159004211426e-01 4.731590300798416138e-02 -2.233416289091110229e-01 -6.764097809791564941e-01 2.768194535747170448e-03 -1.678870320320129395e-01 6.414026021957397461e-01 -1.536492258310317993e-01
1.259582638740539551e-01 -3.658183217048645020e-01 4.541518688201904297e-01 -4.652390480041503906e-01 4.478356838226318359e-01 -3.409192264080047607e-01 8.161772787570953369e-02 -3.227475285530090332e-01
5.967702269554138184e-01 -4.696089923381805420e-01 -1.977645456790924072e-01 -3.788231909275054932e-01 6.867924332618713379e-02 -4.364489577710628510e-03 4.693564772605895996e-01 1.252339929342269897e-01
5.187559723854064941e-01 -2.878111600875854492e-01 -6.572655588388442993e-02 -4.016173779964447021e-01 1.528231352567672729e-01 -4.668924808502197266e-01 1.724814623594284058e-01 -4.597249329090118408e-01
-4.411697387695312500e-02 -1.216875463724136353e-01 -6.668350100517272949e-01 -4.047381579875946045e-01 1.856624893844127655e-02 -6.103391647338867188e-01 -1.749842055141925812e-02 -3.999416530132293701e-02
1.078360229730606079e-01 -5.168578624725341797e-01 -1.201402209699153900e-02 -5.786665678024291992e-01 -4.488255977630615234e-01 1.659560203552246094e-01 3.451355695724487305e-01 1.952577829360961914e-01
2.262609004974365234e-01 -1.060974672436714172e-01 2.850510179996490479e-01 -7.036053538322448730e-01 1.559707075357437134e-01 -2.916828691959381104e-01 -4.784285128116607666e-01 1.514435112476348877e-01
1.707739084959030151e-01 -5.528578758239746094e-01 1.524511575698852539e-01 -2.999554872512817383e-01 2.623839974403381348e-01 -4.790115058422088623e-01 1.784682124853134155e-01 -4.709792137145996094e-01
5.120384693145751953e-01 -3.919885754585266113e-01 -3.846651315689086914e-01 -2.484512478113174438e-01 3.077366948127746582e-01 -1.091441735625267029e-01 4.001962542533874512e-01 3.281691670417785645e-01
2.972695827484130859e-01 -2.128233015537261963e-01 1.486438214778900146e-01 -7.043593525886535645e-01 -6.561732292175292969e-02 -1.844780594110488892e-01 2.234151214361190796e-02 -5.561321377754211426e-01
-1.809703260660171509e-01 -1.730891764163970947e-01 -1.624845415353775024e-01 -8.185341358184814453e-01 6.835611909627914429e-02 2.014996260404586792e-01 2.711676955223083496e-01 -3.494052588939666748e-01
1.314917299896478653e-02 3.789006173610687256e-01 7.621903717517852783e-02 -5.782308578491210938e-01 3.567280471324920654e-01 -5.390249490737915039e-01 2.781602740287780762e-01 1.446560025215148926e-01
3.480326384305953979e-02 2.162908613681793213e-01 -1.034521684050559998e-01 -6.221583485603332520e-01 5.871287584304809570e-01 -4.516905248165130615e-01 3.594454377889633179e-02 -6.470786780118942261e-02
6.984762549400329590e-01 -2.714797258377075195e-01 -2.399484962224960327e-01 -4.609094560146331787e-01 1.180874556303024292e-01 -1.591964857652783394e-03 3.926844000816345215e-01 1.638305187225341797e-02
2.072300463914871216e-01 7.524117082357406616e-02 -2.379367202520370483e-01 -6.123777627944946289e-01 -4.545827507972717285e-01 -3.878982663154602051e-01 3.846492767333984375e-01 1.212784275412559509e-01
2.275662720203399658e-01 7.227779924869537354e-02 -3.317559361457824707e-01 -6.009239554405212402e-01 1.701470166444778442e-01 -5.930148959159851074e-01 2.827465534210205078e-02 -3.006691038608551025e-01
-2.257530987262725830e-01 -2.145044356584548950e-01 -1.604996025562286377e-01 -3.936968743801116943e-01 4.465995728969573975e-01 -4.906756579875946045e-01 -4.309595227241516113e-01 3.103643059730529785e-01
-2.008425444364547729e-01 -2.596780657768249512e-02 -1.500692963600158691e-01 -7.099610567092895508e-01 3.544423729181289673e-02 -1.623319238424301147e-01 4.831027090549468994e-01 -4.140365719795227051e-01
1.060351729393005371e-01 -4.746071398258209229e-01 3.184658288955688477e-01 -4.252147078514099121e-01 1.614901125431060791e-01 -3.371775448322296143e-01 -4.493308663368225098e-01 3.736447691917419434e-01
3.649123385548591614e-02 -1.408567279577255249e-01 -8.471591025590896606e-02 -8.243912458419799805e-01 2.507055997848510742e-01 1.179993078112602234e-01 2.505182288587093353e-02 -4.632768929004669189e-01
3.816870450973510742e-01 -1.992119476199150085e-02 -1.305424422025680542e-01 -7.329416275024414062e-01 3.171483278274536133e-01 -9.969525784254074097e-02 -1.307403147220611572e-01 -4.147987067699432373e-01
4.732086062431335449e-01 -1.741005480289459229e-02 -2.176894396543502808e-01 -6.774616241455078125e-01 3.213655650615692139e-01 -7.287333905696868896e-02 -2.714833319187164307e-01 -2.951913177967071533e-01
7.673737406730651855e-02 3.008560650050640106e-02 -2.941534481942653656e-02 -7.374664545059204102e-01 -1.666231453418731689e-01 -4.271689355373382568e-01 -4.843042790889739990e-01 6.080277636647224426e-02
-2.055033743381500244e-01 -4.288954734802246094e-01 5.136506557464599609e-01 -5.326072573661804199e-01 -1.006995737552642822e-01 -2.872198522090911865e-01 3.289972245693206787e-01 1.594834774732589722e-01
-3.128681480884552002e-01 -5.120080113410949707e-01 3.445664346218109131e-01 -4.614614844322204590e-01 3.158042728900909424e-01 -3.176367282867431641e-01 -2.012135460972785950e-02 3.275029957294464111e-01
3.473345562815666199e-02 -5.647841095924377441e-01 3.026276826858520508e-01 -2.040825933218002319e-01 4.016323089599609375e-01 -5.272691249847412109e-01 1.145953163504600525e-01 -3.067999780178070068e-01
-8.975084125995635986e-02 -3.475283980369567871e-01 -2.814539894461631775e-02 -5.859116911888122559e-01 -3.779563903808593750e-01 -5.544774532318115234e-01 -1.749019473791122437e-01 -2.149350494146347046e-01
1.847167015075683594e-01 1.065048724412918091e-01 -2.677626907825469971e-01 -5.152725577354431152e-01 -1.965202093124389648e-01 -5.792890191078186035e-01 -2.178872562944889069e-02 4.926083683967590332e-01
1.890054047107696533e-01 -1.417161524295806885e-01 7.155676931142807007e-02 -7.693533897399902344e-01 1.003012433648109436e-01 -1.143007501959800720e-01 -7.346256822347640991e-02 -5.644879937171936035e-01
1.891987323760986328e-01 1.465927958488464355e-01 -2.897548973560333252e-01 -5.095350146293640137e-01 -3.234305679798126221e-01 -5.040482282638549805e-01 3.035194277763366699e-01 3.851421475410461426e-01
4.218960404396057129e-01 -5.381001234054565430e-01 -1.025405228137969971e-01 -5.344855189323425293e-01 1.576333940029144287e-01 3.067483603954315186e-01 3.415924012660980225e-01 -2.519033290445804596e-02
4.870471358299255371e-01 -6.834077239036560059e-01 -2.934288978576660156e-01 -2.833031713962554932e-01 2.810016274452209473e-01 7.964731752872467041e-02 1.978158354759216309e-01 7.029287517070770264e-02
-3.939649164676666260e-01 -6.553679108619689941e-01 -2.260369015857577324e-03 -4.080187380313873291e-01 -2.593216896057128906e-01 -3.215587735176086426e-01 6.734409183263778687e-02 -2.713251113891601562e-01
-3.159172236919403076e-01 1.226216927170753479e-01 -4.151545763015747070e-01 -5.237542986869812012e-01 3.039166331291198730e-01 -5.761430263519287109e-01 -1.553672924637794495e-02 1.180711314082145691e-01
6.561662536114454269e-03 -2.929911315441131592e-01 -3.779028952121734619e-01 -2.155194282531738281e-01 -1.320199072360992432e-01 -8.157851696014404297e-01 -6.239719223231077194e-03 2.046467214822769165e-01
-5.367182493209838867e-01 -2.595616579055786133e-01 -2.314475029706954956e-01 -6.695716381072998047e-01 -1.955808699131011963e-01 -1.102671697735786438e-01 1.802571564912796021e-01 -2.444663345813751221e-01
1.783121973276138306e-01 -4.486064612865447998e-01 2.347569316625595093e-01 -4.513955712318420410e-01 4.934680163860321045e-01 -2.392883598804473877e-01 -1.410345286130905151e-01 -4.329293966293334961e-01
5.118955969810485840e-01 1.083187758922576904e-01 -6.230785325169563293e-02 -5.937319993972778320e-01 3.816992342472076416e-01 -4.603466987609863281e-01 -2.372493501752614975e-03 -1.105027720332145691e-01
4.146409928798675537e-01 -7.607872784137725830e-02 -5.554842948913574219e-01 -4.375106990337371826e-01 1.762578450143337250e-02 -5.469568967819213867e-01 -1.291586011648178101e-01 -7.843495160341262817e-02
6.592692732810974121e-01 -4.261965751647949219e-01 -2.222717255353927612e-01 -3.798050582408905029e-01 -2.604091353714466095e-02 -3.937573730945587158e-02 4.227378666400909424e-01 9.554102271795272827e-02
1.629443280398845673e-02 -6.298790574073791504e-01 1.264771330170333385e-03 -4.387260079383850098e-01 -5.467903614044189453e-01 -2.255516052246093750e-01 2.182215154170989990e-01 -1.141533926129341125e-01
2.300166785717010498e-01 -5.934017300605773926e-01 -9.986463189125061035e-02 -1.294125318527221680e-01 2.740553915500640869e-01 -2.344242483377456665e-01 4.638118743896484375e-01 4.722960889339447021e-01
3.796441853046417236e-02 3.821766003966331482e-02 2.150775119662284851e-02 -6.453192830085754395e-01 -4.540391266345977783e-01 -4.976762533187866211e-01 3.496297895908355713e-01 6.422197073698043823e-02
-1.182984560728073120e-01 2.262211740016937256e-01 7.436238974332809448e-02 -7.150999903678894043e-01 -2.183560431003570557e-01 -5.029908418655395508e-01 2.205986529588699341e-01 2.618944644927978516e-01
4.522180855274200439e-01 -1.840557754039764404e-01 4.242932200431823730e-01 -6.229597926139831543e-01 2.925654053688049316e-01 -1.510116904973983765e-01 -2.549501359462738037e-01 -1.418455839157104492e-01
9.670922905206680298e-02 -2.280135452747344971e-01 -3.338168263435363770e-01 -3.024957180023193359e-01 -2.188941687345504761e-01 -7.165298461914062500e-01 -6.651579588651657104e-02 4.122692942619323730e-01
-2.822466492652893066e-01 -4.014962911605834961e-01 -2.470477968454360962e-01 -6.059727668762207031e-01 9.952401369810104370e-02 2.568042576313018799e-01 3.575997352600097656e-01 3.566100895404815674e-01
1.285621970891952515e-01 1.839729398488998413e-01 4.987482130527496338e-01 -6.100669503211975098e-01 -6.251996755599975586e-02 -3.699590861797332764e-01 2.947827577590942383e-01 3.178348541259765625e-01
-3.533958792686462402e-01 -4.200461506843566895e-02 -2.633554935455322266e-01 -6.551180481910705566e-01 -2.265856266021728516e-01 -5.367698669433593750e-01 -7.235430926084518433e-02 -1.735314279794692993e-01
-4.149573743343353271e-01 -4.714317321777343750e-01 -4.006436169147491455e-01 -2.963215410709381104e-01 1.091563031077384949e-01 -3.066291213035583496e-01 4.866384863853454590e-01 -1.203625947237014771e-01
2.342132329940795898e-01 3.141494393348693848e-01 3.742653131484985352e-01 -5.540134906768798828e-01 2.815029323101043701e-01 -3.111016452312469482e-01 3.258309662342071533e-01 3.424250483512878418e-01
2.167433947324752808e-01 2.719230651855468750e-01 8.746264502406120300e-03 -8.236672878265380859e-01 3.897934257984161377e-01 -1.433480530977249146e-01 8.597574383020401001e-02 -1.438623517751693726e-01
2.621834576129913330e-01 -2.791814804077148438e-01 1.186619326472282410e-01 -6.351016163825988770e-01 2.226346135139465332e-01 -3.254758715629577637e-01 -1.339149177074432373e-01 -5.122979879379272461e-01
2.083786875009536743e-01 -5.956407189369201660e-01 -1.441744863986968994e-01 -2.908098101615905762e-01 4.327567666769027710e-02 1.426828745752573013e-02 4.847778379917144775e-01 5.092622041702270508e-01
4.447565227746963501e-02 5.779001861810684204e-02 9.184872359037399292e-02 -9.279658794403076172e-01 7.383929193019866943e-02 3.530726954340934753e-02 1.211193203926086426e-01 -3.221128284931182861e-01
1.324992179870605469e-01 -1.504755765199661255e-01 3.335298597812652588e-02 -6.431366801261901855e-01 2.168882191181182861e-01 -3.063873946666717529e-01 2.209116071462631226e-01 -5.961107611656188965e-01
2.081464603543281555e-02 -4.441493451595306396e-01 -2.351393550634384155e-02 -5.365905761718750000e-01 -5.732339024543762207e-01 -4.041599109768867493e-02 4.275157749652862549e-01 2.855702862143516541e-02
4.253552258014678955e-01 -3.100784718990325928e-01 -1.031897813081741333e-01 -4.143789112567901611e-01 5.990982800722122192e-02 -5.368435382843017578e-01 1.795508265495300293e-01 -4.653361439704895020e-01
3.119812309741973877e-01 -2.027268111705780029e-01 -1.082296445965766907e-01 -7.890225052833557129e-01 -1.883010864257812500e-01 8.436027169227600098e-02 -3.201984465122222900e-01 -2.867021262645721436e-01
3.331303298473358154e-01 -2.720034718513488770e-01 -9.457980841398239136e-02 -7.378471493721008301e-01 -2.204359322786331177e-01 1.625904589891433716e-01 -3.848315477371215820e-01 -1.963459104299545288e-01
2.964376099407672882e-02 -7.827099412679672241e-02 -3.346982598304748535e-02 -7.517787814140319824e-01 1.471347510814666748e-01 -1.320154219865798950e-01 -6.100648045539855957e-01 1.242883726954460144e-01
-3.070158064365386963e-01 -3.066627085208892822e-01 -3.062773942947387695e-01 -5.485243201255798340e-01 -2.315559387207031250e-01 -3.096271753311157227e-01 -3.647147417068481445e-01 3.667568862438201904e-01
1.749492883682250977e-01 -3.203941881656646729e-01 8.428876101970672607e-02 -5.218530297279357910e-01 -2.836619913578033447e-01 -5.707888007164001465e-01 -3.868265450000762939e-01 1.772182732820510864e-01
2.452067732810974121e-01 -4.020367264747619629e-01 -5.516798496246337891e-01 -4.046018421649932861e-01 2.162268161773681641e-01 -1.458297073841094971e-01 -3.839748501777648926e-01 -3.077824115753173828e-01
-3.697829246520996094e-01 -2.517077028751373291e-01 -2.681828737258911133e-01 -4.946978390216827393e-01 3.330332040786743164e-01 4.138659313321113586e-02 4.459764063358306885e-01 4.144113361835479736e-01
-1.739459484815597534e-01 -4.043319523334503174e-01 -2.630045115947723389e-01 -4.714937806129455566e-01 -2.135037630796432495e-01 -6.178004741668701172e-01 -2.294746041297912598e-01 -1.867107748985290527e-01
-1.519709825515747070e-01 -1.092193201184272766e-01 -5.699105262756347656e-01 -3.176090121269226074e-01 3.602160885930061340e-02 -7.254655957221984863e-01 1.071345284581184387e-01 -1.506374776363372803e-02
5.563641786575317383e-01 -4.187094867229461670e-01 -1.947130709886550903e-01 -1.809257566928863525e-01 -2.100505530834197998e-01 -5.996252894401550293e-01 -7.657140493392944336e-02 1.869733929634094238e-01
3.573262691497802734e-01 1.122761294245719910e-01 -1.089413836598396301e-01 -8.225662112236022949e-01 3.139428794384002686e-01 -4.135407134890556335e-02 -8.435880392789840698e-02 -2.526698708534240723e-01
5.696777105331420898e-01 -1.461792737245559692e-01 -4.864693582057952881e-01 -4.518327713012695312e-01 -1.802360452711582184e-02 -3.007716536521911621e-01 -2.534398734569549561e-01 2.413989901542663574e-01
-6.149657443165779114e-02 -6.787706166505813599e-02 -9.700321406126022339e-02 -4.514249563217163086e-01 -1.400485485792160034e-01 -3.606739938259124756e-01 7.343540787696838379e-01 2.990676462650299072e-01
5.027103796601295471e-02 -3.110803067684173584e-01 -4.072691798210144043e-01 -4.650746285915374756e-01 5.491142272949218750e-01 2.607985958456993103e-02 -4.203629195690155029e-01 -1.990669369697570801e-01
7.857897132635116577e-02 -4.786919653415679932e-01 -1.174637228250503540e-01 -7.096819877624511719e-01 1.724727153778076172e-01 4.214547872543334961e-01 -1.433893293142318726e-01 -1.389306336641311646e-01
2.970952773466706276e-03 2.928654849529266357e-01 1.760026961565017700e-01 -7.191374301910400391e-01 5.077567696571350098e-01 -2.701598703861236572e-01 -7.140743732452392578e-02 1.737325042486190796e-01
-5.185700207948684692e-02 2.880512475967407227e-01 1.373032331466674805e-01 -7.341770529747009277e-01 2.031821608543395996e-01 -4.672611951828002930e-01 3.867347724735736847e-03 3.111887276172637939e-01
1.310860961675643921e-01 -4.331907629966735840e-01 6.131004691123962402e-01 -3.244823813438415527e-01 4.270231127738952637e-01 -3.443794250488281250e-01 8.284202218055725098e-02 -7.856558263301849365e-02
-2.826003134250640869e-01 -2.422071620821952820e-02 -5.518561601638793945e-01 -3.755613565444946289e-01 -8.521326631307601929e-02 -5.410043597221374512e-01 4.092623293399810791e-01 8.072257041931152344e-02
1.424032002687454224e-01 -7.620965838432312012e-01 -1.378414779901504517e-01 -5.003749728202819824e-01 -2.241882495582103729e-03 1.813383400440216064e-01 2.386956103146076202e-02 -3.099943995475769043e-01
-4.682827591896057129e-01 -5.736884474754333496e-01 -3.072057664394378662e-01 -3.362052738666534424e-01 -7.534638792276382446e-02 -3.168976902961730957e-01 2.195802927017211914e-01 -2.997776865959167480e-01
-2.776893079280853271e-01 -2.465565502643585205e-01 -3.334068134427070618e-02 -3.386924862861633301e-01 3.022714257240295410e-01 -6.800915598869323730e-01 -1.982662975788116455e-01 3.912445306777954102e-01
-8.111350238323211670e-02 -6.167143210768699646e-02 -9.921512007713317871e-02 -6.649463176727294922e-01 2.329586818814277649e-02 -4.958569407463073730e-01 -5.275291800498962402e-01 -1.136486977338790894e-01
6.409045457839965820e-01 -4.036913812160491943e-01 -3.073007166385650635e-01 -2.335918396711349487e-01 1.502081900835037231e-01 -2.264590263366699219e-01 3.565624952316284180e-01 2.762115597724914551e-01
3.266859054565429688e-01 -5.004680752754211426e-01 -4.733126983046531677e-02 -6.074777841567993164e-01 6.931043416261672974e-02 4.779547452926635742e-01 5.427441745996475220e-02 1.880109459161758423e-01
-6.152395606040954590e-01 -3.001182377338409424e-01 -3.169339895248413086e-01 -5.395895838737487793e-01 -1.506160497665405273e-01 -1.648487895727157593e-01 2.261715084314346313e-01 -1.969552040100097656e-01
4.031258523464202881e-01 -1.540089398622512817e-01 -1.437983512878417969e-01 -7.236260771751403809e-01 -9.242275357246398926e-02 6.304417550563812256e-02 -5.060539841651916504e-01 -2.916913107037544250e-02
-2.172725796699523926e-01 -7.697424888610839844e-01 2.820254564285278320e-01 -3.330092132091522217e-01 -2.761266231536865234e-01 -1.078343912959098816e-01 2.816563844680786133e-01 5.148990824818611145e-02
-1.555929630994796753e-01 -5.197737216949462891e-01 1.413334459066390991e-01 -1.933766156435012817e-01 2.996417582035064697e-01 -5.466720461845397949e-01 -1.416523605585098267e-01 4.894441962242126465e-01
2.662092447280883789e-01 -4.142162203788757324e-01 1.926554441452026367e-01 -6.638598442077636719e-01 2.175243198871612549e-01 -3.039845824241638184e-01 -4.262552410364151001e-02 -3.717407882213592529e-01
3.048097789287567139e-01 5.885082110762596130e-02 -1.195781156420707703e-01 -6.893749237060546875e-01 -5.233368873596191406e-01 -3.236746788024902344e-01 1.813241690397262573e-01 5.065121874213218689e-02
3.460843861103057861e-01 -2.524091899394989014e-01 -5.798168778419494629e-01 -3.894454538822174072e-01 -3.262734413146972656e-02 -1.360985040664672852e-01 5.515658855438232422e-01 6.962423026561737061e-02
-2.772009670734405518e-01 -1.017567440867424011e-01 -1.481391787528991699e-01 -6.267468333244323730e-01 -3.510475158691406250e-01 -5.698646306991577148e-01 -1.381827741861343384e-01 1.759940981864929199e-01
3.707973659038543701e-01 -2.996246516704559326e-01 -3.798343241214752197e-01 -2.712222039699554443e-01 3.507487177848815918e-01 -1.252369284629821777e-01 4.499154090881347656e-01 4.623484611511230469e-01
4.330425560474395752e-01 -5.112596154212951660e-01 -5.066365599632263184e-01 -3.108536005020141602e-01 3.548129200935363770e-01 6.117008253931999207e-02 2.403982430696487427e-01 1.017442643642425537e-01
1.582762785255908966e-02 -4.762320220470428467e-02 -3.075120747089385986e-01 -5.331416726112365723e-01 -3.160381615161895752e-01 -7.164124250411987305e-01 -6.499601155519485474e-02 -3.642269223928451538e-02
-2.723148763179779053e-01 -5.890978574752807617e-01 -5.043968558311462402e-02 -1.015527322888374329e-01 1.813641339540481567e-01 -7.140287756919860840e-01 -1.379090249538421631e-01 6.482554227113723755e-02
4.448781609535217285e-01 -4.061393737792968750e-01 -4.034738540649414062e-01 -2.195537984371185303e-01 4.498256742954254150e-01 -1.741570532321929932e-01 3.852130174636840820e-01 2.123118191957473755e-01
3.235229551792144775e-01 -1.901991665363311768e-01 3.742388635873794556e-02 -7.743535041809082031e-01 -8.361707627773284912e-02 7.667304575443267822e-02 -4.885950684547424316e-01 -8.085571974515914917e-02
7.053041364997625351e-03 -6.048095822334289551e-01 1.685045659542083740e-01 -1.946832984685897827e-01 4.032276868820190430e-01 -5.108968615531921387e-01 1.643961668014526367e-01 -3.423830568790435791e-01
3.470969796180725098e-01 -3.251993060111999512e-01 -9.870303422212600708e-02 -6.887445449829101562e-01 -1.215024888515472412e-01 5.542251095175743103e-02 -4.408247470855712891e-01 -2.783826291561126709e-01
3.231953382492065430e-01 -6.241268515586853027e-01 -1.962656378746032715e-01 -1.609823107719421387e-01 2.846793532371520996e-01 -1.562501788139343262e-01 3.450818061828613281e-01 4.658723473548889160e-01
-1.516585499048233032e-01 -3.555192351341247559e-01 2.293210476636886597e-02 -6.567484736442565918e-01 -5.112000703811645508e-01 -3.322873711585998535e-01 -7.297369837760925293e-02 -2.041952759027481079e-01
-7.999555021524429321e-02 1.529624611139297485e-01 2.609787881374359131e-01 -6.811164617538452148e-01 4.545667767524719238e-01 -3.844001889228820801e-01 -1.274751573801040649e-01 2.598642110824584961e-01
-1.278068125247955322e-01 -1.290561258792877197e-01 -1.183854565024375916e-01 -6.115013957023620605e-01 -5.191125869750976562e-01 -2.441063672304153442e-01 4.779140949249267578e-01 1.469464451074600220e-01
1.738806217908859253e-01 -2.206199169158935547e-01 -2.452031522989273071e-01 -5.510854721069335938e-01 3.544078469276428223e-01 -1.487673968076705933e-01 -6.273118257522583008e-01 1.265542656183242798e-01
-3.898144140839576721e-02 -5.795928239822387695e-01 -4.476869702339172363e-01 -5.470731258392333984e-01 6.112791132181882858e-03 2.451450824737548828e-01 3.204770386219024658e-01 -9.702704846858978271e-04
1.590577811002731323e-01 1.893522143363952637e-01 1.473230272531509399e-01 -7.327463626861572266e-01 4.412106573581695557e-01 -3.003672957420349121e-01 -2.729900181293487549e-01 1.442704796791076660e-01
-9.421123564243316650e-02 -3.971375226974487305e-01 -1.220886558294296265e-01 -5.418314933776855469e-01 -5.468443036079406738e-01 -3.895327448844909668e-01 -2.670402228832244873e-01 5.323563516139984131e-02
-1.605064570903778076e-01 -1.394777894020080566e-01 -2.555597722530364990e-01 -5.835261344909667969e-01 5.090022087097167969e-01 -2.940017879009246826e-01 -3.128279149532318115e-01 -3.249439597129821777e-01
1.544879376888275146e-01 -2.007329463958740234e-01 3.750871717929840088e-01 -5.207803845405578613e-01 -2.345816045999526978e-01 -2.892896831035614014e-01 6.007375121116638184e-01 1.559958308935165405e-01
1.104853227734565735e-01 -6.934425327926874161e-03 -4.527267813682556152e-01 -5.886961221694946289e-01 2.708693146705627441e-01 -4.722805917263031006e-01 -2.586170732975006104e-01 -2.700335085391998291e-01
-1.390087902545928955e-01 -5.493563413619995117e-01 3.323746845126152039e-02 -3.328482508659362793e-01 3.724771440029144287e-01 7.884330116212368011e-03 3.326863944530487061e-01 5.634800195693969727e-01
-1.798144541680812836e-02 3.040435016155242920e-01 -1.550726145505905151e-01 -6.950566768646240234e-01 7.128731161355972290e-02 -4.875046610832214355e-01 -1.813854128122329712e-01 3.527598977088928223e-01
-3.045703656971454620e-02 8.150059729814529419e-02 -9.334910660982131958e-02 -8.106651306152343750e-01 3.660418391227722168e-01 -3.143908083438873291e-02 -3.938652575016021729e-01 1.908746063709259033e-01
1.560780219733715057e-02 -5.281167030334472656e-01 -2.341744899749755859e-01 -6.585396528244018555e-01 1.001032218337059021e-01 3.816860914230346680e-01 -1.115995049476623535e-01 -2.533337771892547607e-01
1.850091069936752319e-01 2.740224599838256836e-01 1.218573227524757385e-01 -6.635961532592773438e-01 4.866114854812622070e-01 -3.659988045692443848e-01 -1.145667880773544312e-01 2.271625995635986328e-01
1.364334076642990112e-01 -2.920457124710083008e-01 6.153260543942451477e-02 -5.961828231811523438e-01 -5.297319293022155762e-01 -4.040648639202117920e-01 -2.749505639076232910e-01 1.318821161985397339e-01
4.371352791786193848e-01 -6.600132584571838379e-01 -1.197627186775207520e-01 -3.744705021381378174e-01 2.622038424015045166e-01 2.078659981489181519e-01 3.030167818069458008e-01 1.222530752420425415e-01
4.061102867126464844e-02 5.869609117507934570e-02 2.236430197954177856e-01 -6.252855658531188965e-01 -2.366459965705871582e-01 -4.394898116588592529e-01 5.499044656753540039e-01 4.857677593827247620e-02
-4.387934803962707520e-01 5.628817528486251831e-02 -4.362599849700927734e-01 -4.168640673160552979e-01 6.162847578525543213e-02 -4.089892506599426270e-01 1.742201596498489380e-01 4.886417090892791748e-01
9.110036492347717285e-02 -1.020242422819137573e-01 2.270897924900054932e-01 -8.118028044700622559e-01 2.903285026550292969e-01 8.142257109284400940e-03 -1.241510957479476929e-01 -4.134339690208435059e-01
-8.310341089963912964e-02 1.565904170274734497e-01 -1.672678887844085693e-01 -7.393335103988647461e-01 3.843422830104827881e-01 -1.576851606369018555e-01 -3.411718904972076416e-01 3.240352869033813477e-01
-4.340619444847106934e-01 -1.331297755241394043e-01 -5.782060623168945312e-01 -6.160556674003601074e-01 -1.642021685838699341e-01 -1.688576340675354004e-01 2.759950608015060425e-02 1.542171686887741089e-01
2.092060297727584839e-01 -2.773158848285675049e-01 -2.551940977573394775e-01 -3.547362685203552246e-01 -3.651079908013343811e-02 -7.266542315483093262e-01 -3.356003761291503906e-01 2.153603136539459229e-01
1.422479599714279175e-01 -6.787702441215515137e-01 1.144656389951705933e-01 -4.903194606304168701e-01 -1.078514382243156433e-01 -1.614460162818431854e-02 2.320313453674316406e-01 -4.469784796237945557e-01
-7.718189805746078491e-02 -2.097161114215850830e-01 8.928577415645122528e-03 -6.284993886947631836e-01 -5.715807080268859863e-01 -2.389704883098602295e-01 4.071583449840545654e-01 7.335861772298812866e-02
1.907791197299957275e-01 -6.099377870559692383e-01 -1.450215578079223633e-01 2.479200251400470734e-03 9.742416441440582275e-02 -6.084457039833068848e-01 -9.260750561952590942e-02 4.269283413887023926e-01
1.532819867134094238e-01 -6.888479590415954590e-01 3.270684778690338135e-01 -2.012392282485961914e-01 7.332163304090499878e-02 -3.791414499282836914e-01 -2.907387316226959229e-01 3.476617634296417236e-01
6.728589534759521484e-01 -1.989491283893585205e-01 -9.355520457029342651e-02 -4.465700685977935791e-01 1.803447008132934570e-01 -1.371441781520843506e-01 4.967013895511627197e-01 -3.818015754222869873e-02
2.403846681118011475e-01 -4.838845133781433105e-01 1.934629380702972412e-01 -2.578932046890258789e-01 4.143095314502716064e-01 -5.558467507362365723e-01 5.772069096565246582e-02 -3.466768562793731689e-01
1.209361404180526733e-01 -7.906462550163269043e-01 -5.931288003921508789e-02 -3.689939677715301514e-01 4.580011218786239624e-02 3.526943037286400795e-03 2.507647871971130371e-01 -3.944430649280548096e-01
6.707400083541870117e-02 9.252210706472396851e-02 2.005706131458282471e-01 -7.696512341499328613e-01 4.192918539047241211e-01 -6.928596645593643188e-02 2.990249395370483398e-01 -2.903908193111419678e-01
1.271108090877532959e-01 6.754034012556076050e-02 -1.703731268644332886e-01 -7.545925974845886230e-01 2.291938364505767822e-01 -2.947750389575958252e-01 -3.963226079940795898e-02 -4.897463023662567139e-01
4.876524209976196289e-01 7.644574344158172607e-02 -1.041254922747612000e-01 -6.699483394622802734e-01 4.452507197856903076e-01 -1.449986696243286133e-01 -7.181937992572784424e-02 -2.687886357307434082e-01
1.493693888187408447e-01 -6.475381255149841309e-01 -4.239721298217773438e-01 -4.093510210514068604e-01 -2.103901281952857971e-02 7.516358792781829834e-02 2.860264778137207031e-01 3.509404659271240234e-01
-1.343436986207962036e-01 7.945933938026428223e-02 -1.877920329570770264e-01 -7.425957322120666504e-01 2.230229228734970093e-01 -1.260894238948822021e-01 5.022089481353759766e-01 -2.665935158729553223e-01
1.240260750055313110e-01 -3.512647747993469238e-01 2.495884001255035400e-01 -4.707466959953308105e-01 -1.008954420685768127e-01 -5.427250862121582031e-01 -4.519279003143310547e-01 2.614655792713165283e-01
1.251270622014999390e-01 -2.405648827552795410e-01 1.754562258720397949e-01 -4.857092797756195068e-01 2.917404472827911377e-01 -1.795545667409896851e-01 -3.916504383087158203e-01 6.237236857414245605e-01
3.469744026660919189e-01 -3.318585157394409180e-01 -4.336636960506439209e-01 -1.955107301473617554e-01 -2.918754816055297852e-01 -6.027855873107910156e-01 1.212303712964057922e-01 2.827567160129547119e-01
1.151309534907341003e-01 -2.219915837049484253e-01 1.084514483809471130e-01 -7.586297392845153809e-01 1.508598625659942627e-01 -1.032076552510261536e-01 -5.324472114443778992e-02 -5.603019595146179199e-01
1.643808931112289429e-01 2.074821889400482178e-01 5.410861968994140625e-01 -6.765037178993225098e-01 2.064142674207687378e-01 -2.612264156341552734e-01 1.763544380664825439e-01 1.937823742628097534e-01
2.574160695075988770e-01 -3.674750030040740967e-01 4.832210540771484375e-01 -4.157285094261169434e-01 2.790270149707794189e-01 -2.517347633838653564e-01 -3.157894015312194824e-01 3.891230225563049316e-01
1.940623819828033447e-01 1.304173171520233154e-01 -1.878163963556289673e-01 -5.562647581100463867e-01 -2.590870857238769531e-01 -5.581243038177490234e-01 4.423838853836059570e-01 1.621523946523666382e-01
1.539402008056640625e-01 -4.107391238212585449e-01 -3.427394330501556396e-01 -4.439604282379150391e-01 4.531173706054687500e-01 -1.801723092794418335e-01 -4.179474115371704102e-01 -2.838436365127563477e-01
2.483517080545425415e-01 -5.597901344299316406e-01 4.532343149185180664e-01 -2.423433959484100342e-01 3.506622835993766785e-02 -5.195583701133728027e-01 2.602692544460296631e-01 -1.479666233062744141e-01
-3.138039410114288330e-01 -1.137653291225433350e-01 5.490161851048469543e-02 -6.180549263954162598e-01 -4.187085330486297607e-01 -2.922602891921997070e-01 4.448730945587158203e-01 2.119751721620559692e-01
9.440692514181137085e-02 -4.138246476650238037e-01 6.431946903467178345e-02 -6.290486454963684082e-01 2.649161815643310547e-01 -2.020199000835418701e-01 -4.050479531288146973e-01 -3.807110786437988281e-01
1.854820102453231812e-01 5.466848239302635193e-02 7.682330161333084106e-02 -6.732106208801269531e-01 -4.492901563644409180e-01 -3.990902006626129150e-01 3.683413565158843994e-01 8.175168931484222412e-02
1.403149962425231934e-01 -4.138680100440979004e-01 -5.527051165699958801e-03 -4.949316680431365967e-01 5.083567500114440918e-01 -1.425293087959289551e-01 -3.037045300006866455e-01 -4.393853545188903809e-01
1.678916625678539276e-02 -6.515543907880783081e-02 2.780012786388397217e-01 -6.464953422546386719e-01 -1.781922578811645508e-01 -5.080792307853698730e-01 3.727414309978485107e-01 2.672055065631866455e-01
1.750373244285583496e-01 -5.948074460029602051e-01 4.054072499275207520e-02 -4.010446667671203613e-01 2.841417193412780762e-01 -2.261634171009063721e-01 -3.650750219821929932e-01 -4.334969222545623779e-01
3.342305719852447510e-01 -1.962031871080398560e-01 -1.123452335596084595e-01 -7.082831263542175293e-01 1.953455358743667603e-01 2.048455737531185150e-02 7.115824520587921143e-02 -5.402451157569885254e-01
-3.519797027111053467e-01 -7.124485075473785400e-02 -3.539798855781555176e-01 -3.282962143421173096e-01 -8.651535212993621826e-02 -3.959678709506988525e-01 5.329216122627258301e-01 4.355149865150451660e-01
5.946168899536132812e-01 1.068309601396322250e-02 -3.252248764038085938e-01 -4.527367055416107178e-01 1.021642759442329407e-01 -5.167292356491088867e-01 -1.152245625853538513e-01 2.117813676595687866e-01
1.925183534622192383e-01 -3.921670094132423401e-02 -5.115141868591308594e-01 -6.771389245986938477e-01 1.481990069150924683e-01 -3.173548877239227295e-01 -3.383014500141143799e-01 -6.410919129848480225e-02
-1.293306611478328705e-02 -3.202313780784606934e-01 1.077819988131523132e-01 -7.532982230186462402e-01 -4.428757429122924805e-01 -8.988288789987564087e-02 -1.697036027908325195e-01 -2.918770611286163330e-01
4.573164880275726318e-02 -8.628907054662704468e-02 -3.778827190399169922e-01 -5.584499239921569824e-01 3.845457136631011963e-01 -4.444240629673004150e-01 -4.363631308078765869e-01 4.964360850863158703e-04
1.984590888023376465e-01 -4.880957677960395813e-02 1.320279091596603394e-01 -7.744994163513183594e-01 5.024533346295356750e-02 -5.696306228637695312e-01 -1.041830405592918396e-01 5.561756715178489685e-02
4.585208296775817871e-01 -2.173259109258651733e-01 -1.335971802473068237e-01 -3.671407699584960938e-01 4.922376573085784912e-01 -1.516798883676528931e-01 4.280944168567657471e-01 3.759230673313140869e-01
-5.777691006660461426e-01 -5.025720596313476562e-01 -3.191908299922943115e-01 -3.406412899494171143e-01 5.066331475973129272e-03 -2.822814881801605225e-01 2.604072690010070801e-01 -2.194642126560211182e-01
6.123586297035217285e-01 -5.779970437288284302e-02 -2.267247885465621948e-01 -3.579939901828765869e-01 -1.189305558800697327e-01 -6.283876895904541016e-01 1.545858830213546753e-01 -9.591604024171829224e-02
-8.390233851969242096e-03 -2.900598049163818359e-01 -3.814712166786193848e-01 -3.593949377536773682e-01 1.366651505231857300e-01 -1.926114261150360107e-01 7.627177834510803223e-01 5.995845049619674683e-02
-2.373004890978336334e-02 -3.544481098651885986e-02 -1.109426394104957581e-01 -5.361686944961547852e-01 -2.391558736562728882e-01 -3.506048619747161865e-01 7.130600810050964355e-01 9.910318255424499512e-02
8.140580356121063232e-02 1.202771812677383423e-01 -2.343746870756149292e-01 -6.200742125511169434e-01 -3.141027688980102539e-01 -6.268159747123718262e-01 1.861147433519363403e-01 -1.152625605463981628e-01
-3.234628736972808838e-01 -3.954684436321258545e-01 6.476745754480361938e-02 -6.608910560607910156e-01 1.215079724788665771e-01 2.900899946689605713e-01 2.811437845230102539e-01 3.464771211147308350e-01
1.311339884996414185e-01 4.777355864644050598e-02 6.061005592346191406e-01 -7.151030898094177246e-01 2.164420932531356812e-01 -1.003258768469095230e-02 2.309806197881698608e-01 -3.861933574080467224e-02
-6.162143312394618988e-03 -5.446488410234451294e-02 2.161544859409332275e-01 -7.491263151168823242e-01 1.467528045177459717e-01 -3.201245367527008057e-01 -4.228363335132598877e-01 2.937279343605041504e-01
6.523157358169555664e-01 -2.447917163372039795e-01 -2.326136827468872070e-02 -5.327150821685791016e-01 1.519098728895187378e-01 -3.123961687088012695e-01 -1.196946799755096436e-01 -3.086096346378326416e-01
1.314745396375656128e-01 -2.924358546733856201e-01 1.095206663012504578e-02 -7.345865964889526367e-01 1.479637622833251953e-01 1.931046880781650543e-02 -1.355517357587814331e-01 -5.628657937049865723e-01
3.769853413105010986e-01 -1.040296331048011780e-01 -1.863123029470443726e-01 -4.857178926467895508e-01 5.162464827299118042e-02 -4.767620563507080078e-01 4.188349246978759766e-01 -4.135648608207702637e-01
8.884061872959136963e-02 -2.921212315559387207e-01 -1.333323214203119278e-02 -4.930431544780731201e-01 -2.446799427270889282e-01 -4.720078408718109131e-01 -3.976307213306427002e-01 4.719462990760803223e-01
-4.501335024833679199e-01 -5.063721537590026855e-02 -2.198124229907989502e-01 -7.482116222381591797e-01 -8.734445273876190186e-02 3.847209736704826355e-02 3.953109681606292725e-01 -1.459366977214813232e-01
9.233924001455307007e-02 -2.934333384037017822e-01 1.037814691662788391e-01 -4.482881128787994385e-01 -7.934729754924774170e-02 -6.472496390342712402e-01 -3.271128237247467041e-01 4.017542898654937744e-01
2.563762664794921875e-01 -3.110719025135040283e-01 1.578236967325210571e-01 -3.391573429107666016e-01 1.766142696142196655e-01 -7.014269232749938965e-01 -3.705606758594512939e-01 1.925145536661148071e-01
-4.027469158172607422e-01 -1.683189906179904938e-02 -1.678797155618667603e-01 -8.291397690773010254e-01 -1.497085759183391929e-04 1.444814726710319519e-02 1.690574139356613159e-01 -3.050672411918640137e-01
1.742977090179920197e-02 -6.681711226701736450e-02 -1.255885064601898193e-01 -5.345287919044494629e-01 -5.512162446975708008e-01 -5.610460042953491211e-01 2.251427471637725830e-01 1.563232094049453735e-01
4.816774651408195496e-02 3.260835409164428711e-01 3.724595904350280762e-01 -7.771753668785095215e-01 1.266010552644729614e-01 -2.585285007953643799e-01 7.042230665683746338e-02 2.465715259313583374e-01
9.215018153190612793e-02 -2.055332064628601074e-01 -4.099810719490051270e-01 -4.485456645488739014e-01 1.031982153654098511e-01 -6.474164724349975586e-01 -3.553342223167419434e-01 -1.546809077262878418e-01
-3.638363182544708252e-01 -5.166354179382324219e-01 1.784123927354812622e-01 -6.145934462547302246e-01 -2.458850145339965820e-01 -1.854192316532135010e-01 -6.996886432170867920e-02 -3.023568391799926758e-01
-3.894053995609283447e-01 -4.430513381958007812e-01 -2.454399466514587402e-01 -4.913923740386962891e-01 1.907548308372497559e-01 1.445448994636535645e-01 3.730848431587219238e-01 3.922868967056274414e-01
1.159282401204109192e-01 -5.546871423721313477e-01 2.069292813539505005e-01 -3.124867975711822510e-01 2.838687300682067871e-01 -1.877200007438659668e-01 -4.657005369663238525e-01 4.535610973834991455e-01
3.806926906108856201e-01 -4.872462153434753418e-01 -1.444996744394302368e-01 -3.395222425460815430e-01 -6.545260548591613770e-02 -4.619111716747283936e-01 1.634732335805892944e-01 -4.869695901870727539e-01
3.840113282203674316e-01 -4.293558299541473389e-01 -7.609304785728454590e-02 -5.951561331748962402e-01 -1.569109857082366943e-01 7.832309603691101074e-02 -4.968263208866119385e-01 -1.749166995286941528e-01
1.981977969408035278e-01 -3.686002194881439209e-01 2.003295868635177612e-01 -6.235569119453430176e-01 3.521064221858978271e-01 -4.675321280956268311e-01 5.636437609791755676e-02 -2.239515930414199829e-01
8.867027610540390015e-02 -5.946807563304901123e-02 -2.458332329988479614e-01 -6.028718352317810059e-01 1.763231754302978516e-01 -4.110038876533508301e-01 3.319469988346099854e-01 -5.044896602630615234e-01
1.829596161842346191e-01 1.291978657245635986e-01 -4.169426113367080688e-02 -7.540879845619201660e-01 3.356530666351318359e-01 -2.681283354759216309e-01 -4.389621317386627197e-01 4.693699255585670471e-02
2.892445325851440430e-01 1.164286434650421143e-01 2.948463261127471924e-01 -7.584112882614135742e-01 -3.105544857680797577e-02 -3.469134867191314697e-01 -3.090336918830871582e-01 1.544171869754791260e-01
4.657008945941925049e-01 -3.550950810313224792e-02 -1.314707249402999878e-01 -4.412111341953277588e-01 2.196299582719802856e-01 -5.593451857566833496e-01 3.198496997356414795e-01 -3.263460099697113037e-01
-6.008791923522949219e-01 -1.448250710964202881e-01 -2.133344560861587524e-01 -6.819579005241394043e-01 -2.352121621370315552e-01 -2.124034315347671509e-01 -6.226076930761337280e-02 -5.545504763722419739e-02
2.349556088447570801e-01 -3.085988163948059082e-01 2.054430246353149414e-01 -6.990510225296020508e-01 3.086093962192535400e-01 2.853977680206298828e-01 3.277173042297363281e-01 -1.859925538301467896e-01
-4.014479219913482666e-01 -4.630560576915740967e-01 2.896343469619750977e-01 -4.100177288055419922e-01 6.525038182735443115e-02 -4.676954448223114014e-01 1.789767891168594360e-01 3.426174521446228027e-01
-4.906600117683410645e-01 -5.557083487510681152e-01 1.032744571566581726e-01 -4.926194250583648682e-01 -2.998530864715576172e-01 -3.237583935260772705e-01 -1.783776469528675079e-02 -4.529818147420883179e-02
2.855580747127532959e-01 -3.299480676651000977e-02 1.282390207052230835e-01 -8.264811635017395020e-01 1.734081953763961792e-01 -2.292682789266109467e-02 2.553992569446563721e-01 -3.493232429027557373e-01
-2.592606842517852783e-01 -4.052585661411285400e-01 -2.230710387229919434e-01 -6.738135218620300293e-01 5.635030567646026611e-02 8.921478688716888428e-02 2.464881837368011475e-01 -4.391731321811676025e-01
4.771401882171630859e-01 -4.340275824069976807e-01 1.872163414955139160e-01 -3.559877276420593262e-01 -2.087783068418502808e-01 -6.014912128448486328e-01 -2.726150304079055786e-02 1.267160028219223022e-01
-1.926553994417190552e-02 -2.498896420001983643e-01 -5.093168616294860840e-01 -5.730812549591064453e-01 2.985805273056030273e-01 2.629483938217163086e-01 -2.088459283113479614e-01 3.839914798736572266e-01
-3.794994950294494629e-02 -4.594063013792037964e-02 3.963728547096252441e-01 -5.268561840057373047e-01 -1.320458054542541504e-01 -4.684134125709533691e-01 5.553759932518005371e-01 1.283390522003173828e-01
1.177212130278348923e-02 -1.381178498268127441e-01 1.273619979619979858e-01 -6.999674439430236816e-01 -5.219223499298095703e-01 -2.150897979736328125e-01 3.850935697555541992e-01 8.743930608034133911e-02
8.686006069183349609e-02 1.066759321838617325e-02 -3.479253873229026794e-02 -6.023187637329101562e-01 -3.531193137168884277e-01 -2.616542279720306396e-01 6.453419327735900879e-01 1.368233710527420044e-01
-9.795214980840682983e-03 -3.457435071468353271e-01 9.804100543260574341e-02 -7.267876267433166504e-01 -2.129998989403247833e-02 -1.682644337415695190e-01 1.123772114515304565e-01 -5.487604141235351562e-01
1.336054503917694092e-01 1.976861432194709778e-02 1.640809923410415649e-01 -4.875743091106414795e-01 -1.358341276645660400e-01 -4.469162523746490479e-01 5.210552811622619629e-01 4.768896102905273438e-01
