# Supplementary material for: Where is your field going? A machine learning approach to study the relative motion of the domains of physics
Source: PLoS One. 2020 Jun 18;15(6):e0233997. doi: 10.1371/journal.pone.0233997 (PMC7302634; doi:10.1371/journal.pone.0233997)
Supplement: S27 Data — (ZIP) [file pone.0233997.s027.zip › 26/Pacs4Run_26_VS_500_embeddings2000-2004ED8.txt]

-2.654108405113220215e-01 2.154980152845382690e-01 4.429074004292488098e-02 2.184034287929534912e-01 -4.676279127597808838e-01 2.474530041217803955e-01 7.059113979339599609e-01 -2.350237816572189331e-01
-5.293769836425781250e-01 5.400783848017454147e-03 -2.823141217231750488e-01 2.396675348281860352e-01 -6.232904195785522461e-01 -3.774467110633850098e-01 2.144770920276641846e-01 7.504440844058990479e-02
9.603406488895416260e-02 3.990398645401000977e-01 -8.545833826065063477e-02 4.273053705692291260e-01 -4.711421728134155273e-01 -3.341281116008758545e-01 5.533523559570312500e-01 4.285151511430740356e-02
-3.436052203178405762e-01 5.643582940101623535e-01 -2.457586377859115601e-01 3.086855411529541016e-01 -3.992909193038940430e-01 -3.174920976161956787e-01 2.155616283416748047e-01 -3.178833425045013428e-01
-4.776370525360107422e-01 2.288632988929748535e-01 1.310166865587234497e-01 7.203727364540100098e-01 5.210588872432708740e-02 2.588824331760406494e-01 7.908929884433746338e-02 3.277072906494140625e-01
-4.146353602409362793e-01 9.765978902578353882e-02 -3.102137148380279541e-01 5.872944593429565430e-01 2.183866798877716064e-01 1.728854030370712280e-01 5.205686688423156738e-01 -1.697616130113601685e-01
-3.326547145843505859e-01 2.729602158069610596e-01 5.947642493993043900e-03 7.663185000419616699e-01 5.188192427158355713e-02 2.776983380317687988e-01 1.427294164896011353e-01 3.568955063819885254e-01
-5.770729780197143555e-01 2.917568981647491455e-01 1.446320414543151855e-01 -6.318179517984390259e-02 -6.747881770133972168e-01 -2.913681268692016602e-01 4.328183457255363464e-02 -1.218462809920310974e-01
-1.471805423498153687e-01 3.841988742351531982e-01 -3.151958584785461426e-01 5.548979640007019043e-01 -5.995506048202514648e-01 -2.017738074064254761e-01 8.452143520116806030e-04 1.526257097721099854e-01
-1.405061632394790649e-01 -7.115904241800308228e-02 2.297874987125396729e-01 2.856446802616119385e-01 -3.928155899047851562e-01 -2.546063661575317383e-01 7.338843941688537598e-01 2.882436811923980713e-01
-2.122485190629959106e-01 1.089517474174499512e-01 2.589500844478607178e-01 8.418418169021606445e-01 -1.184818372130393982e-01 -1.107030361890792847e-01 3.312062323093414307e-01 1.770212054252624512e-01
-5.047520995140075684e-01 1.100144237279891968e-01 2.312046289443969727e-01 -3.197996690869331360e-02 -4.604556411504745483e-02 3.205392360687255859e-01 4.511830806732177734e-01 6.084507107734680176e-01
-6.174374744296073914e-02 -1.909805536270141602e-01 3.450367450714111328e-01 6.255010366439819336e-01 -2.310328334569931030e-01 1.568691134452819824e-01 4.861016571521759033e-01 3.676052093505859375e-01
-8.499402403831481934e-01 2.607266008853912354e-01 -9.375398606061935425e-02 6.448399275541305542e-02 1.218977272510528564e-01 5.740404129028320312e-02 3.454629778861999512e-01 2.432615607976913452e-01
-2.509805262088775635e-01 -1.829320192337036133e-01 5.008084699511528015e-02 2.496317923069000244e-01 -7.000089287757873535e-01 5.449863076210021973e-01 -4.521049186587333679e-02 2.228319495916366577e-01
-2.800360321998596191e-01 6.702389717102050781e-01 -1.115965396165847778e-01 2.195863053202629089e-03 -4.988149702548980713e-01 -2.498773634433746338e-01 3.714257776737213135e-01 1.033859997987747192e-01
-9.685760736465454102e-02 -2.665927112102508545e-01 4.104670286178588867e-01 4.064425528049468994e-01 -3.431995511054992676e-01 -8.009417215362191200e-04 6.357306241989135742e-01 2.528408467769622803e-01
-7.775234580039978027e-01 3.126192092895507812e-02 7.248491048812866211e-02 6.100766062736511230e-01 6.065231282263994217e-03 -8.041547983884811401e-02 9.714628756046295166e-02 -3.303818404674530029e-02
-8.198102712631225586e-01 2.237058132886886597e-01 3.604073524475097656e-01 2.344665527343750000e-01 1.336410194635391235e-01 1.425099372863769531e-01 1.677348315715789795e-01 1.633855849504470825e-01
-6.101976037025451660e-01 -2.588093578815460205e-01 -3.304653167724609375e-01 2.385049164295196533e-01 -4.941627085208892822e-01 3.702513873577117920e-01 1.026501804590225220e-01 -5.257886648178100586e-02
-3.280868381261825562e-02 3.290989696979522705e-01 5.825900435447692871e-01 3.755507767200469971e-01 -9.176851809024810791e-02 4.684702754020690918e-01 2.996271550655364990e-01 3.041475117206573486e-01
-4.034609496593475342e-01 -4.001272916793823242e-01 -1.811062097549438477e-01 3.998470008373260498e-01 -6.352012753486633301e-01 1.798085868358612061e-01 2.063532024621963501e-01 7.776132971048355103e-02
-3.327014148235321045e-01 1.583778709173202515e-01 1.932507455348968506e-01 4.703993797302246094e-01 -7.210364937782287598e-01 -2.365272194147109985e-01 -1.704759597778320312e-01 2.653158828616142273e-02
-7.744294404983520508e-01 2.970739006996154785e-01 2.541175484657287598e-01 3.136667609214782715e-01 1.982314586639404297e-01 2.437734603881835938e-01 1.762310266494750977e-01 1.387991756200790405e-01
-1.088347733020782471e-01 -2.859720289707183838e-01 -3.227046728134155273e-01 2.125796228647232056e-01 -4.466343820095062256e-01 2.517673373222351074e-01 6.828879117965698242e-01 -1.668581962585449219e-01
-3.683205544948577881e-01 1.589519381523132324e-01 -3.474002704024314880e-02 5.899375081062316895e-01 2.624953389167785645e-01 2.610070817172527313e-02 6.329115033149719238e-01 -1.402821838855743408e-01
-6.180242896080017090e-01 1.473072022199630737e-01 -1.000341698527336121e-01 3.157410919666290283e-01 -2.334012240171432495e-01 -3.723863661289215088e-01 4.406557679176330566e-01 3.151542842388153076e-01
-3.322731256484985352e-01 -1.319943368434906006e-02 2.006743401288986206e-01 7.855036854743957520e-01 -7.420348376035690308e-02 2.325871884822845459e-01 1.332421749830245972e-01 3.934178948402404785e-01
-7.036136388778686523e-01 2.384187579154968262e-01 -2.412590235471725464e-01 3.698939383029937744e-01 -1.036788299679756165e-01 -1.543353945016860962e-01 2.916246056556701660e-01 3.652991056442260742e-01
-4.500538110733032227e-01 -3.901337459683418274e-02 2.735017538070678711e-01 5.257503390312194824e-01 -4.578190743923187256e-01 -3.549316227436065674e-01 1.505678147077560425e-01 -2.940536737442016602e-01
-2.408417761325836182e-01 2.070711255073547363e-01 -8.420799672603607178e-02 4.580555558204650879e-01 -2.571931779384613037e-01 3.252216577529907227e-01 2.280735969543457031e-01 -6.769607663154602051e-01
-6.655019521713256836e-01 1.643519550561904907e-01 -3.054722584784030914e-02 5.375306606292724609e-01 6.769736856222152710e-02 -1.260451227426528931e-01 3.938363790512084961e-01 2.542555332183837891e-01
-8.222981095314025879e-01 3.847683370113372803e-01 -8.608314394950866699e-02 2.441489249467849731e-01 -1.153414770960807800e-01 -1.843059062957763672e-01 1.725651323795318604e-01 1.780708879232406616e-01
-4.258925020694732666e-01 -3.251886069774627686e-01 -2.729405760765075684e-01 5.587584376335144043e-01 -4.940601587295532227e-01 2.024167627096176147e-01 2.026280313730239868e-01 -5.844082217663526535e-03
-3.343315720558166504e-01 -8.610606938600540161e-02 -5.146220922470092773e-01 1.340285129845142365e-02 -4.866517186164855957e-01 5.281310081481933594e-01 2.842301726341247559e-01 1.387578696012496948e-01
-3.138824105262756348e-01 3.548207879066467285e-01 -1.097905933856964111e-01 5.154529809951782227e-01 8.416853845119476318e-02 1.498083472251892090e-01 3.819938302040100098e-01 5.677924752235412598e-01
-6.200382113456726074e-01 -3.710476458072662354e-01 1.109330579638481140e-01 4.900518059730529785e-01 2.690815553069114685e-02 -4.991212487220764160e-02 4.340356886386871338e-01 -1.838948726654052734e-01
-5.257422924041748047e-01 7.251597046852111816e-01 -1.327743232250213623e-01 3.315575122833251953e-01 1.115381196141242981e-01 9.543629735708236694e-02 1.874298304319381714e-01 1.161909401416778564e-01
-6.645196080207824707e-01 9.152147918939590454e-02 1.454707086086273193e-01 6.448554396629333496e-01 1.885851621627807617e-01 1.455594897270202637e-01 2.325211912393569946e-01 4.710868000984191895e-02
-7.745554298162460327e-02 2.219686657190322876e-01 2.299663275480270386e-01 3.460072278976440430e-01 -6.609592437744140625e-01 2.885140776634216309e-01 7.620145380496978760e-02 -4.961964786052703857e-01
-7.115321159362792969e-01 2.093107998371124268e-01 2.048156261444091797e-01 5.410530567169189453e-01 1.265455782413482666e-01 -1.204457413405179977e-02 2.700384259223937988e-01 1.616898030042648315e-01
-3.928796648979187012e-01 4.751412868499755859e-01 3.357740938663482666e-01 3.642160892486572266e-01 1.972840726375579834e-01 -1.004836335778236389e-01 5.483636260032653809e-01 -1.573791056871414185e-01
-5.427451729774475098e-01 4.155745506286621094e-01 1.939729899168014526e-01 -2.391450852155685425e-02 3.238582313060760498e-01 4.032564461231231689e-01 4.727711677551269531e-01 5.929148942232131958e-02
-2.558079734444618225e-02 -1.071519926190376282e-01 1.341801285743713379e-01 3.514863848686218262e-01 -4.952453970909118652e-01 -1.755675077438354492e-01 6.521606445312500000e-01 3.806727528572082520e-01
-5.747863054275512695e-01 5.118849277496337891e-01 2.523642182350158691e-01 3.318895697593688965e-01 2.597526907920837402e-01 6.245343387126922607e-02 4.000919759273529053e-01 -4.806941002607345581e-02
-2.979689240455627441e-01 1.593526266515254974e-02 -3.261926174163818359e-01 5.756902098655700684e-01 -4.904938936233520508e-01 4.792383909225463867e-01 -5.157093703746795654e-02 -1.505221426486968994e-02
-4.219974279403686523e-01 3.959737420082092285e-01 3.966290056705474854e-01 2.956034243106842041e-01 1.229129955172538757e-01 4.355185627937316895e-01 2.210229039192199707e-01 4.084018170833587646e-01
-6.034008860588073730e-01 1.679193526506423950e-01 1.205222234129905701e-01 -1.142565393820405006e-03 -4.674540366977453232e-03 2.488602846860885620e-01 3.811898827552795410e-01 6.212282180786132812e-01
-5.826575160026550293e-01 7.038724422454833984e-01 5.389296635985374451e-02 1.353781437501311302e-03 -2.837743610143661499e-02 4.026146605610847473e-03 2.856765389442443848e-01 2.823740541934967041e-01
-8.944821357727050781e-01 -9.668202139437198639e-03 6.124122813344001770e-02 2.415435165166854858e-01 1.760124862194061279e-01 2.306603342294692993e-01 1.281739473342895508e-01 1.926169693470001221e-01
-8.426709175109863281e-01 1.583197712898254395e-01 3.818108737468719482e-01 1.539373844861984253e-01 -2.201777994632720947e-01 -3.253681585192680359e-02 -3.464612737298011780e-02 -2.112510055303573608e-01
-4.132391512393951416e-01 2.381899356842041016e-01 1.107358094304800034e-02 5.690180063247680664e-01 3.029206097126007080e-01 8.078163862228393555e-02 5.612463355064392090e-01 -1.879117190837860107e-01
-2.315495461225509644e-01 3.107641935348510742e-01 5.875218510627746582e-01 2.170127779245376587e-01 7.318991422653198242e-02 1.926930248737335205e-01 6.058872938156127930e-01 2.189684510231018066e-01
-4.430806636810302734e-01 1.954046040773391724e-01 1.708841770887374878e-01 -1.316643785685300827e-02 8.035355061292648315e-02 4.063954651355743408e-01 4.636307358741760254e-01 5.912313461303710938e-01
-7.505231499671936035e-01 1.574105471372604370e-01 2.982605099678039551e-01 -1.660879254341125488e-01 -5.248842239379882812e-01 1.166651491075754166e-02 -8.966184407472610474e-02 -1.082299500703811646e-01
-3.484877645969390869e-01 -2.862488031387329102e-01 4.619672000408172607e-01 4.985357224941253662e-01 -3.630374073982238770e-01 -5.803580209612846375e-02 4.447177350521087646e-01 -4.157251119613647461e-02
-5.065457224845886230e-01 -1.091381162405014038e-01 -3.403149247169494629e-01 4.695538580417633057e-01 -2.263114042580127716e-02 -1.691883951425552368e-01 6.044692993164062500e-01 -2.617566660046577454e-02
-6.088879108428955078e-01 6.595975160598754883e-01 1.566704660654067993e-01 -3.959638066589832306e-03 -1.710769236087799072e-01 -1.670358180999755859e-01 2.106077075004577637e-01 2.609626054763793945e-01
-1.102160569280385971e-02 -3.270353004336357117e-02 3.280132710933685303e-01 5.498157739639282227e-01 -3.991007208824157715e-01 5.359284281730651855e-01 1.331015378236770630e-01 -3.531319200992584229e-01
-6.672027707099914551e-01 3.091077506542205811e-01 1.466507762670516968e-01 4.661509394645690918e-01 2.196768224239349365e-01 3.929360806941986084e-01 4.906129091978073120e-02 1.242020800709724426e-01
-3.701322078704833984e-01 -4.072886109352111816e-01 -1.725428253412246704e-01 2.062307447195053101e-01 -6.539319157600402832e-01 2.038794606924057007e-01 3.520789444446563721e-01 1.779394745826721191e-01
-7.528843283653259277e-01 1.388650089502334595e-01 -8.930294960737228394e-02 2.402827292680740356e-01 -2.146823108196258545e-01 -2.618172764778137207e-01 2.865234017372131348e-01 3.891509771347045898e-01
-6.670770645141601562e-01 2.333762645721435547e-01 -1.656778156757354736e-01 2.931950390338897705e-01 -5.571634974330663681e-03 -1.723680943250656128e-01 4.840613007545471191e-01 3.508192300796508789e-01
-2.336342781782150269e-01 7.480702996253967285e-01 -4.180437922477722168e-01 6.877387315034866333e-02 -2.762023806571960449e-01 -7.282399386167526245e-02 3.261747658252716064e-01 1.354044228792190552e-01
-1.344068795442581177e-01 -1.488192677497863770e-01 3.026894330978393555e-01 4.338814616203308105e-01 -5.002472400665283203e-01 -2.343702316284179688e-01 5.308237671852111816e-01 3.048985600471496582e-01
-4.871603846549987793e-01 -3.706898093223571777e-01 -2.397051155567169189e-01 4.851720854640007019e-02 -5.220535397529602051e-01 1.104645803570747375e-01 5.218438506126403809e-01 -9.158654510974884033e-02
-3.007188439369201660e-01 -2.965516969561576843e-02 -1.992040723562240601e-01 -1.242949292063713074e-01 -6.697235703468322754e-01 5.612993836402893066e-01 2.104022055864334106e-01 -2.137785851955413818e-01
-1.094403415918350220e-01 -2.311332821846008301e-01 -2.022869586944580078e-01 2.664411067962646484e-01 -6.418796777725219727e-01 1.092279627919197083e-01 5.857764482498168945e-01 -2.358286827802658081e-01
-6.914323568344116211e-01 4.792053699493408203e-01 1.047386825084686279e-01 1.258101910352706909e-01 2.297352552413940430e-01 5.680725723505020142e-02 4.557165205478668213e-01 4.245237261056900024e-02
-7.647144794464111328e-01 5.980912446975708008e-01 -5.402622628025710583e-04 1.550306975841522217e-01 -4.487765207886695862e-02 -1.378961801528930664e-01 1.076359972357749939e-01 -2.914023771882057190e-02
-1.337971985340118408e-01 -2.771309316158294678e-01 2.214355021715164185e-01 6.279664635658264160e-01 -3.687355816364288330e-01 -2.885096892714500427e-02 4.179091751575469971e-01 3.879109919071197510e-01
3.569140797480940819e-03 4.421660602092742920e-01 6.223946213722229004e-01 1.232538595795631409e-01 -2.554197013378143311e-01 2.088464349508285522e-01 4.436739385128021240e-01 3.101728558540344238e-01
-4.711316823959350586e-01 -6.291058659553527832e-02 -5.052941441535949707e-01 9.228428453207015991e-02 -3.874464333057403564e-01 5.712951421737670898e-01 1.835799515247344971e-01 6.646201014518737793e-03
-3.765189945697784424e-01 -2.952441275119781494e-01 -2.538837790489196777e-01 1.379333883523941040e-01 -4.184916913509368896e-01 6.175593733787536621e-01 3.614219129085540771e-01 -2.100109122693538666e-02
-1.880799531936645508e-01 8.407757282257080078e-01 -2.389872819185256958e-01 6.640495359897613525e-02 -1.979424208402633667e-01 8.666638284921646118e-02 3.063099682331085205e-01 2.359647005796432495e-01
-6.422577500343322754e-01 3.879320919513702393e-01 4.726378023624420166e-01 -3.132761642336845398e-02 -1.313407272100448608e-01 1.618897914886474609e-01 4.628301411867141724e-02 4.087111949920654297e-01
-4.003190621733665466e-02 -1.415875256061553955e-01 5.058153867721557617e-01 4.535585939884185791e-01 -3.916209638118743896e-01 -4.813836142420768738e-02 5.996539592742919922e-01 3.894430771470069885e-02
-6.366828083992004395e-01 7.347122430801391602e-01 -5.913140252232551575e-03 6.348725408315658569e-02 4.905259981751441956e-02 5.228807777166366577e-02 1.847687512636184692e-01 1.071801781654357910e-01
-6.059750318527221680e-01 7.285573482513427734e-01 2.251237258315086365e-02 1.737934350967407227e-01 -8.866412937641143799e-02 -9.648235887289047241e-02 1.641515195369720459e-01 1.648379117250442505e-01
-7.158808708190917969e-01 2.097317278385162354e-01 -1.390948519110679626e-02 3.500839173793792725e-01 2.216411754488945007e-02 -2.315904647111892700e-01 4.401029050350189209e-01 2.701095938682556152e-01
-1.173746306449174881e-02 6.175891160964965820e-01 4.159313738346099854e-01 -1.974257081747055054e-02 -1.089522615075111389e-01 1.924107074737548828e-01 5.213910341262817383e-01 3.525848984718322754e-01
-1.141957342624664307e-01 3.126854896545410156e-01 7.837695479393005371e-01 1.998651474714279175e-01 -2.026372104883193970e-01 2.426823079586029053e-01 3.114132583141326904e-01 1.949661225080490112e-01
-1.727304458618164062e-01 -2.562921345233917236e-01 -5.491783842444419861e-02 1.022164057940244675e-02 -8.349942564964294434e-01 1.529827713966369629e-01 4.237935543060302734e-01 -3.373266384005546570e-02
-4.149373769760131836e-01 3.316468894481658936e-01 2.783922851085662842e-01 1.669792644679546356e-02 8.145680278539657593e-02 1.617956608533859253e-01 6.876917481422424316e-01 3.665014505386352539e-01
-4.460344016551971436e-01 -2.146187424659729004e-02 -2.755494713783264160e-01 4.355315268039703369e-01 -3.870193362236022949e-01 6.158120036125183105e-01 -6.286600977182388306e-02 4.490900039672851562e-02
-3.785068094730377197e-01 -3.009490668773651123e-01 -3.556507453322410583e-02 4.603446424007415771e-01 1.252284348011016846e-01 9.641291201114654541e-02 7.204495668411254883e-01 -9.463071078062057495e-02
-6.285638809204101562e-01 3.392943739891052246e-01 4.384130612015724182e-02 2.976551353931427002e-01 3.199623152613639832e-02 -2.601872086524963379e-01 5.070844888687133789e-01 2.709437608718872070e-01
-2.643958628177642822e-01 2.319505959749221802e-01 1.498678326606750488e-01 -3.650563955307006836e-01 -2.891795635223388672e-01 3.643319010734558105e-02 7.332198619842529297e-01 -3.130553364753723145e-01
1.443345099687576294e-01 1.763776391744613647e-01 1.795505434274673462e-01 5.064409971237182617e-01 -6.016174554824829102e-01 3.285528421401977539e-01 1.843893229961395264e-01 -3.942686319351196289e-01
-8.479829430580139160e-01 2.463896125555038452e-01 1.493888944387435913e-01 3.861459195613861084e-01 1.261810809373855591e-01 -2.038573846220970154e-03 1.788710802793502808e-01 -2.950586751103401184e-02
-7.192752361297607422e-01 4.203293025493621826e-01 -8.746659010648727417e-02 4.854663610458374023e-01 7.670242339372634888e-02 -7.559392135590314865e-03 1.263356506824493408e-01 2.018351107835769653e-01
-4.821696281433105469e-01 -4.862091317772865295e-02 -2.800609767436981201e-01 3.271017074584960938e-01 -3.528513908386230469e-01 6.531089544296264648e-01 7.502666115760803223e-02 -1.517716050148010254e-01
1.113141849637031555e-01 9.987192600965499878e-02 -9.524882584810256958e-02 2.984968721866607666e-01 -4.555319249629974365e-01 -3.792108036577701569e-03 6.729162931442260742e-01 4.681046903133392334e-01
-3.571771681308746338e-01 2.501747012138366699e-01 7.816672325134277344e-02 7.072086334228515625e-01 1.470486521720886230e-01 3.795170783996582031e-01 1.781151741743087769e-01 3.258858025074005127e-01
-2.383522093296051025e-01 2.446169853210449219e-01 3.812729120254516602e-01 1.532424688339233398e-01 2.238030731678009033e-01 4.659662246704101562e-01 6.572197675704956055e-01 1.238873749971389771e-01
-6.338342428207397461e-01 3.047894537448883057e-01 2.241754680871963501e-01 3.643753528594970703e-01 1.735955476760864258e-02 -1.961883902549743652e-01 4.112777113914489746e-01 3.382200896739959717e-01
-7.174985408782958984e-01 3.191181421279907227e-01 -7.352847605943679810e-02 1.711071580648422241e-01 3.097717277705669403e-02 -7.153058797121047974e-02 4.033889770507812500e-01 4.241185784339904785e-01
-6.409770250320434570e-01 5.936536937952041626e-02 3.250764310359954834e-01 -1.416249573230743408e-01 -1.948910653591156006e-01 2.731229662895202637e-01 2.172099202871322632e-01 5.478438138961791992e-01
-7.782196402549743652e-01 9.655444324016571045e-02 4.614698514342308044e-02 4.627812802791595459e-01 -1.963769197463989258e-01 -2.792347073554992676e-01 1.266192495822906494e-01 1.902284175157546997e-01
-2.763848900794982910e-01 3.133018326479941607e-04 -1.775402873754501343e-01 4.478726685047149658e-01 -2.060157358646392822e-01 7.951189279556274414e-01 7.185483723878860474e-02 -1.080789938569068909e-01
-2.079177349805831909e-01 7.154936343431472778e-02 2.208019047975540161e-01 3.162851631641387939e-01 -3.688705563545227051e-01 -3.936977982521057129e-01 6.935355067253112793e-01 1.755166798830032349e-01
-2.671097815036773682e-01 -2.928439676761627197e-01 -6.992240995168685913e-02 2.834683656692504883e-01 -2.718848288059234619e-01 7.768329977989196777e-01 2.828329801559448242e-01 -1.630048640072345734e-02
-4.167082309722900391e-01 -4.333970323204994202e-02 2.982353046536445618e-02 3.167498111724853516e-01 -4.267388284206390381e-01 7.212991118431091309e-01 -1.233616396784782410e-01 -7.522942870855331421e-02
-3.004306852817535400e-01 2.396484315395355225e-01 -6.183829158544540405e-02 6.412469148635864258e-01 -6.765193492174148560e-02 2.421456128358840942e-01 1.319525092840194702e-01 5.972150564193725586e-01
1.311565041542053223e-01 3.365068733692169189e-01 2.025511115789413452e-01 -1.320302933454513550e-01 -4.680052101612091064e-01 2.386329472064971924e-01 6.956084370613098145e-01 2.263987809419631958e-01
-1.293131262063980103e-01 3.731096684932708740e-01 5.480504035949707031e-01 1.261003315448760986e-01 -5.011613368988037109e-01 5.721761379390954971e-03 2.278760671615600586e-01 4.740082919597625732e-01
-6.200626492500305176e-01 -2.956548929214477539e-01 -1.515940576791763306e-01 5.234363675117492676e-01 -3.570663928985595703e-01 1.594079583883285522e-01 2.790680229663848877e-01 1.892118901014328003e-02
-6.715448498725891113e-01 3.365256786346435547e-01 5.809016823768615723e-01 -6.033232808113098145e-02 -2.841762006282806396e-01 -1.081025693565607071e-03 4.396689590066671371e-03 1.179597303271293640e-01
-8.019903898239135742e-01 3.599827289581298828e-01 2.686805427074432373e-01 1.438611149787902832e-01 -1.315115392208099365e-01 2.175044640898704529e-02 -6.378525495529174805e-02 3.354122936725616455e-01
-4.357680976390838623e-01 2.077531069517135620e-01 1.109943613409996033e-01 7.728267312049865723e-01 1.571601033210754395e-01 8.684366941452026367e-02 3.510214686393737793e-01 4.366671666502952576e-02
-1.196284145116806030e-01 4.842232763767242432e-01 1.254986226558685303e-01 3.247211873531341553e-01 -2.896693944931030273e-01 3.696311414241790771e-01 1.331298500299453735e-01 -6.259105801582336426e-01
1.130942106246948242e-01 -7.207875698804855347e-02 -1.235233992338180542e-01 7.007372379302978516e-01 -4.692729711532592773e-01 4.532125592231750488e-01 2.049823850393295288e-01 -8.992858231067657471e-02
2.124641537666320801e-01 2.236212939023971558e-01 1.479983627796173096e-01 2.572538554668426514e-01 -1.848815977573394775e-01 2.129763364791870117e-01 8.269335031509399414e-01 2.311069071292877197e-01
-5.058806538581848145e-01 -6.274054944515228271e-02 -2.783939242362976074e-01 2.687483131885528564e-01 -4.362241625785827637e-01 5.903906822204589844e-01 -6.819038186222314835e-03 -2.269810587167739868e-01
1.682845205068588257e-01 4.118354618549346924e-01 1.880242526531219482e-01 -1.985060051083564758e-02 -3.523679077625274658e-01 8.966474980115890503e-02 7.701691389083862305e-01 2.023890167474746704e-01
-5.415451899170875549e-02 1.095483079552650452e-01 2.201972305774688721e-01 1.635605692863464355e-01 -6.403589844703674316e-01 -9.921529144048690796e-02 4.322705566883087158e-01 5.505148172378540039e-01
-5.779640078544616699e-01 1.399504393339157104e-01 1.127228587865829468e-01 7.471030950546264648e-01 1.009936332702636719e-01 1.404533833265304565e-01 1.563842892646789551e-01 1.453245431184768677e-01
-3.431910276412963867e-01 -1.097154691815376282e-01 3.793700337409973145e-01 7.705026865005493164e-02 -4.693745374679565430e-01 -2.826222218573093414e-02 5.231702923774719238e-01 4.748744666576385498e-01
-3.745410144329071045e-01 2.081542462110519409e-01 9.234198182821273804e-02 3.101181425154209137e-02 8.909087628126144409e-02 3.346736133098602295e-01 5.551212430000305176e-01 6.154664158821105957e-01
2.304001003503799438e-01 1.639155298471450806e-01 2.982392907142639160e-01 -3.970498219132423401e-03 -7.122325301170349121e-01 1.818124800920486450e-01 5.314286351203918457e-01 9.131154417991638184e-02
-3.296684920787811279e-01 7.205337285995483398e-02 1.100599989295005798e-01 4.337412714958190918e-01 -5.076461434364318848e-01 5.774123072624206543e-01 -2.389075309038162231e-01 -1.941541433334350586e-01
-3.019513487815856934e-01 2.616645097732543945e-01 4.230318963527679443e-01 -2.774754166603088379e-01 -4.341173768043518066e-01 1.676287129521369934e-02 4.786131680011749268e-01 -4.081654846668243408e-01
-4.616120159626007080e-01 2.156018316745758057e-01 5.723839998245239258e-01 2.236542105674743652e-01 2.491392940282821655e-01 4.328981041908264160e-01 3.319172263145446777e-01 5.608152225613594055e-02
-2.055663317441940308e-01 6.787725090980529785e-01 -3.779335916042327881e-01 -1.986617967486381531e-02 -2.353687584400177002e-01 1.473515760153532028e-02 5.299576520919799805e-01 1.315717250108718872e-01
-2.174739241600036621e-01 3.142154514789581299e-01 4.882996380329132080e-01 6.197453737258911133e-01 1.146803870797157288e-01 3.386235535144805908e-01 2.323038727045059204e-01 2.228684574365615845e-01
-5.284899845719337463e-02 7.604196667671203613e-01 2.858818769454956055e-01 3.176798224449157715e-01 3.646689280867576599e-02 3.524087071418762207e-01 2.150018960237503052e-01 2.541109621524810791e-01
-3.758818209171295166e-01 6.081313490867614746e-01 1.596963256597518921e-01 4.026824608445167542e-02 -6.280592679977416992e-01 4.180543497204780579e-02 -2.490848153829574585e-01 5.929024890065193176e-02
-2.918917834758758545e-01 4.346986487507820129e-02 5.232391357421875000e-01 4.591697752475738525e-01 -4.501914680004119873e-01 -3.286911845207214355e-01 1.869705617427825928e-01 -2.874465584754943848e-01
-2.494266927242279053e-01 -2.088439166545867920e-01 -1.238982453942298889e-01 -3.036422431468963623e-01 -5.387572646141052246e-01 4.614224135875701904e-01 5.313882231712341309e-01 -3.282844275236129761e-02
3.095101937651634216e-02 2.570736110210418701e-01 -7.831011712551116943e-02 5.406991243362426758e-01 -3.174367249011993408e-01 5.849056839942932129e-01 9.963472932577133179e-02 -4.262151420116424561e-01
-4.387697577476501465e-01 -5.194282159209251404e-02 -1.395006328821182251e-01 5.518616437911987305e-01 2.675370275974273682e-01 2.300957590341567993e-01 5.955412387847900391e-01 -3.977124765515327454e-02
-3.448406755924224854e-01 3.600967824459075928e-01 6.086320877075195312e-01 2.052019536495208740e-01 2.234551310539245605e-01 3.136353194713592529e-01 3.785174489021301270e-01 -2.174846380949020386e-01
-3.943780958652496338e-01 6.090784072875976562e-01 -9.184610843658447266e-02 -2.416821420192718506e-01 -3.611782193183898926e-01 -2.218289971351623535e-01 4.763430953025817871e-01 9.106353856623172760e-03
-5.193813443183898926e-01 3.589473068714141846e-01 -2.704678773880004883e-01 5.202001929283142090e-01 -1.449674218893051147e-01 -1.260050982236862183e-01 2.249515801668167114e-01 4.124835133552551270e-01
-2.802621722221374512e-01 -3.185046315193176270e-01 4.176748171448707581e-02 1.318498700857162476e-01 -5.683657526969909668e-01 2.249495536088943481e-01 4.317240715026855469e-01 -4.907661974430084229e-01
-6.219950914382934570e-01 3.607025146484375000e-01 2.554249465465545654e-01 -3.616715595126152039e-02 8.321341127157211304e-03 1.359175890684127808e-01 3.698769807815551758e-01 5.109933018684387207e-01
-1.386122405529022217e-01 3.333624005317687988e-01 7.709304690361022949e-01 2.518317997455596924e-01 -2.381829619407653809e-01 2.380370795726776123e-01 2.036976665258407593e-01 2.387839853763580322e-01
-8.191983103752136230e-01 1.868489533662796021e-01 1.681853383779525757e-01 -2.790524959564208984e-01 -1.177325025200843811e-01 3.574100136756896973e-01 8.157696574926376343e-02 1.989653855562210083e-01
-6.543627977371215820e-01 4.240433573722839355e-01 1.341022700071334839e-01 4.993616938591003418e-01 1.462758630514144897e-01 -1.151432394981384277e-01 2.992011904716491699e-01 2.179749682545661926e-02
-2.574665546417236328e-01 1.138464659452438354e-01 1.830178499221801758e-01 5.494710206985473633e-01 -4.364558756351470947e-01 4.457138478755950928e-01 -8.215956389904022217e-02 -4.352371394634246826e-01
-7.126709222793579102e-01 3.552021384239196777e-01 2.331025004386901855e-01 3.127025365829467773e-01 1.988013237714767456e-01 -5.830598995089530945e-03 3.952407240867614746e-01 1.343163251876831055e-01
-6.699142456054687500e-01 -3.205243498086929321e-02 -2.912922501564025879e-01 9.973914176225662231e-02 -6.489145159721374512e-01 1.125856339931488037e-01 -5.116269737482070923e-02 -1.378598213195800781e-01
-9.862976521253585815e-02 -1.269116401672363281e-01 2.473592013120651245e-02 -2.295809797942638397e-02 -7.808010578155517578e-01 9.724790602922439575e-02 5.325935482978820801e-01 -2.650721967220306396e-01
-5.795810818672180176e-01 -1.256277263164520264e-01 -2.417227625846862793e-01 2.469122707843780518e-01 -3.329070508480072021e-01 6.386694908142089844e-01 4.847752302885055542e-02 -8.849886804819107056e-02
-4.879129528999328613e-01 1.223272383213043213e-01 4.363732337951660156e-01 8.538124151527881622e-03 8.523814380168914795e-02 1.050817370414733887e-01 7.104714512825012207e-01 1.827705055475234985e-01
-5.262147262692451477e-02 1.307163983583450317e-01 1.478127390146255493e-01 -1.812590211629867554e-01 -5.113190412521362305e-01 -1.647976599633693695e-02 7.363413572311401367e-01 3.486019968986511230e-01
-1.275497376918792725e-01 7.091194391250610352e-01 4.068567752838134766e-01 3.429762721061706543e-01 5.903422087430953979e-02 1.441417932510375977e-01 3.483230471611022949e-01 2.283084541559219360e-01
-1.896178126335144043e-01 -1.580966413021087646e-01 9.287793934345245361e-02 5.201144218444824219e-01 -3.633478879928588867e-01 7.088532447814941406e-01 8.433403819799423218e-02 -1.352715194225311279e-01
-1.701651811599731445e-01 -1.920519471168518066e-01 -3.593694418668746948e-02 -9.981785900890827179e-03 -6.727516651153564453e-01 4.425726830959320068e-02 5.627309679985046387e-01 -4.019314050674438477e-01
-2.686999440193176270e-01 -2.910695672035217285e-01 1.242571473121643066e-01 -7.371296733617782593e-02 -5.742908716201782227e-01 2.169502675533294678e-01 5.548272728919982910e-01 -3.708027899265289307e-01
-4.074886143207550049e-01 -1.691733598709106445e-01 -1.856611818075180054e-01 4.923955202102661133e-01 3.673111088573932648e-03 -1.386838704347610474e-01 7.124130725860595703e-01 4.038149118423461914e-02
-2.262875437736511230e-03 1.712676882743835449e-01 4.331425204873085022e-02 -2.808844670653343201e-02 -6.896284818649291992e-01 -2.620678767561912537e-02 4.966797828674316406e-01 4.950073063373565674e-01
5.930740013718605042e-02 4.664022475481033325e-02 6.236688420176506042e-02 1.931627094745635986e-01 -3.193190097808837891e-01 -1.388485636562108994e-02 8.712223172187805176e-01 3.031831085681915283e-01
-6.153094768524169922e-01 2.434751242399215698e-01 2.322324663400650024e-01 -1.957865655422210693e-01 -6.051945686340332031e-01 1.330343484878540039e-01 -4.986472800374031067e-02 -2.887984812259674072e-01
-4.661640822887420654e-01 -5.079267024993896484e-01 -1.358466446399688721e-01 1.727161109447479248e-01 -5.217804908752441406e-01 1.290896385908126831e-01 4.287021160125732422e-01 6.092611700296401978e-02
-3.487730622291564941e-01 -3.501904308795928955e-01 -2.144328057765960693e-01 -1.127122938632965088e-01 -3.849658668041229248e-01 4.053940474987030029e-01 6.160262227058410645e-01 -7.076171040534973145e-02
-1.607141494750976562e-01 7.983133941888809204e-02 -3.246318176388740540e-02 3.284826278686523438e-01 -7.584529519081115723e-01 -2.727467417716979980e-01 4.534247219562530518e-01 6.006291881203651428e-02
-6.058208271861076355e-02 6.931741833686828613e-01 2.688994407653808594e-01 3.980852067470550537e-01 7.808686047792434692e-02 3.281764984130859375e-01 2.727069258689880371e-01 3.112782835960388184e-01
-2.454192340373992920e-01 1.742879152297973633e-01 3.317501246929168701e-01 2.066945582628250122e-01 -2.068891823291778564e-01 3.819264471530914307e-01 2.607244551181793213e-01 -7.070814371109008789e-01
2.078721076250076294e-01 4.565084278583526611e-01 3.913305699825286865e-01 1.643510609865188599e-01 -1.265199780464172363e-01 2.874163687229156494e-01 6.336784362792968750e-01 2.609108388423919678e-01
-3.806632459163665771e-01 1.124717295169830322e-01 -3.249279856681823730e-01 4.762660562992095947e-01 1.474591791629791260e-01 -2.286540530622005463e-02 6.948571801185607910e-01 7.031761109828948975e-02
3.752914816141128540e-02 3.590040504932403564e-01 3.111661374568939209e-01 1.378225684165954590e-01 -5.256397724151611328e-01 1.892053186893463135e-01 2.164119780063629150e-01 6.284570097923278809e-01
-1.771313250064849854e-01 -2.133741080760955811e-01 2.396910339593887329e-01 6.176863908767700195e-01 -4.527609050273895264e-01 3.713801205158233643e-01 7.789160311222076416e-02 -3.675933182239532471e-01
-4.371770620346069336e-01 1.894895434379577637e-01 4.818559587001800537e-01 2.825066447257995605e-01 2.962924540042877197e-01 5.356609821319580078e-01 2.837342023849487305e-01 7.581524550914764404e-02
-4.388696849346160889e-01 3.197886645793914795e-01 2.974530123174190521e-02 6.272913813591003418e-01 9.063962846994400024e-02 1.178204268217086792e-01 3.029440343379974365e-01 4.437085390090942383e-01
-7.164958119392395020e-01 3.563535511493682861e-01 4.818663299083709717e-01 8.419889956712722778e-02 5.947017669677734375e-02 1.815167218446731567e-01 1.601090878248214722e-01 2.413325607776641846e-01
-5.409157276153564453e-01 5.012908577919006348e-01 -1.382133457809686661e-02 4.866749346256256104e-01 2.180423885583877563e-01 1.277388632297515869e-01 3.278781771659851074e-01 2.184270620346069336e-01
-4.264581799507141113e-01 3.818076550960540771e-01 3.474561870098114014e-02 5.487982630729675293e-01 -1.453239619731903076e-01 1.078278198838233948e-01 -8.053430356085300446e-04 5.807090997695922852e-01
-2.050331383943557739e-01 -3.531055152416229248e-01 5.069623887538909912e-02 1.289848238229751587e-01 -5.026561617851257324e-01 8.687911927700042725e-02 6.395211219787597656e-01 -3.806206285953521729e-01
9.632624685764312744e-02 9.785519540309906006e-02 1.508590430021286011e-01 3.906651139259338379e-01 -5.463425517082214355e-01 -1.222589239478111267e-01 6.013900041580200195e-01 3.614702820777893066e-01
-2.081986218690872192e-01 4.233597591519355774e-02 2.795479297637939453e-01 5.722493678331375122e-02 -6.128093227744102478e-02 2.758920490741729736e-01 6.686161756515502930e-01 5.886595249176025391e-01
-5.010240897536277771e-02 1.992828100919723511e-01 2.116065174341201782e-01 2.830509245395660400e-01 -2.571943998336791992e-01 6.727809309959411621e-01 1.658794581890106201e-01 -5.353336334228515625e-01
-4.602280557155609131e-01 -2.948813438415527344e-01 -1.248982548713684082e-01 5.443576723337173462e-02 -7.645078897476196289e-01 -1.538217533379793167e-02 3.129738271236419678e-01 3.306908067315816879e-03
-5.209046602249145508e-01 4.826701879501342773e-01 3.252939879894256592e-01 5.042691715061664581e-03 -6.710834801197052002e-02 1.085339859127998352e-01 2.740759849548339844e-01 5.463015437126159668e-01
-1.934332251548767090e-01 1.650329977273941040e-01 -2.546234130859375000e-01 3.997676968574523926e-01 -6.339602470397949219e-01 -4.124924242496490479e-01 3.649894893169403076e-01 7.367275655269622803e-02
7.826693356037139893e-02 1.334858089685440063e-01 3.727442026138305664e-01 -1.140154078602790833e-01 -3.162987530231475830e-01 2.052796334028244019e-01 7.994577884674072266e-01 2.068832665681838989e-01
-6.238942742347717285e-01 4.285303950309753418e-01 1.605926081538200378e-02 -1.345344036817550659e-01 -4.676849544048309326e-01 4.183092340826988220e-02 -3.109275549650192261e-02 -4.327982962131500244e-01
-5.838525667786598206e-02 1.734308153390884399e-01 5.644870400428771973e-01 4.042605161666870117e-01 -6.018694117665290833e-02 2.750167250633239746e-01 5.116026997566223145e-01 3.787437677383422852e-01
-2.162269949913024902e-01 -1.318897455930709839e-01 1.327783465385437012e-01 5.689299106597900391e-01 -5.539146661758422852e-01 -2.085504233837127686e-01 4.822551906108856201e-01 1.079572737216949463e-01
-8.185179233551025391e-01 6.595668196678161621e-02 -5.998393893241882324e-02 3.921368420124053955e-01 2.349736392498016357e-01 2.408636063337326050e-01 2.305908948183059692e-01 4.368782415986061096e-02
-5.841432213783264160e-01 3.930848091840744019e-02 7.998858392238616943e-02 3.391943126916885376e-02 1.383261233568191528e-01 4.747616052627563477e-01 3.710822165012359619e-01 5.171539783477783203e-01
-1.627095639705657959e-01 2.959569990634918213e-01 1.716752946376800537e-01 8.870612084865570068e-02 2.448538392782211304e-01 4.491284191608428955e-01 7.198763489723205566e-01 2.621105909347534180e-01
-7.148893475532531738e-01 2.471892982721328735e-01 -1.826667934656143188e-01 2.490978240966796875e-01 -2.940519154071807861e-01 -3.228045701980590820e-01 2.370754480361938477e-01 2.924715876579284668e-01
-4.118115901947021484e-01 -2.749084830284118652e-01 -2.184670120477676392e-01 1.060070767998695374e-01 -7.415646314620971680e-01 -2.299959585070610046e-02 3.807416260242462158e-01 -2.144658751785755157e-02
-5.325451493263244629e-01 -6.086074188351631165e-02 4.017955958843231201e-01 -1.992610245943069458e-01 -2.699467837810516357e-01 2.545839548110961914e-01 3.145780265331268311e-01 5.243121981620788574e-01
-3.206562399864196777e-01 4.899397194385528564e-01 3.991034030914306641e-01 -3.211869597434997559e-01 -2.581632137298583984e-01 1.316444426774978638e-01 3.824189603328704834e-01 -4.055506587028503418e-01
-2.207640111446380615e-01 3.428367972373962402e-01 4.405199885368347168e-01 -2.875384986400604248e-01 -4.040395021438598633e-01 1.789597868919372559e-01 4.657883644104003906e-01 -3.804687857627868652e-01
-3.095975816249847412e-01 2.864807248115539551e-01 1.270336210727691650e-01 4.830865561962127686e-01 -4.541791975498199463e-01 4.670975804328918457e-01 -2.243968248367309570e-01 -3.126582503318786621e-01
-1.700395047664642334e-01 6.356313228607177734e-01 2.376884371042251587e-01 -2.807425856590270996e-01 -3.494656682014465332e-01 1.962294727563858032e-01 3.558351099491119385e-01 -3.801271021366119385e-01
-6.556821465492248535e-01 6.468207836151123047e-01 1.669685728847980499e-02 1.288853883743286133e-01 1.576837003231048584e-01 2.275730222463607788e-01 1.739549338817596436e-01 1.670323163270950317e-01
-6.321139335632324219e-01 2.470262199640274048e-01 1.186130791902542114e-01 -2.330340743064880371e-01 2.360210418701171875e-01 4.088172912597656250e-01 4.961032271385192871e-01 4.560690745711326599e-02
-2.933862991631031036e-02 1.206645146012306213e-01 -2.569031715393066406e-01 -1.384111046791076660e-01 -8.651571869850158691e-01 1.748181432485580444e-01 3.421929180622100830e-01 -5.716689303517341614e-02
-3.669474124908447266e-01 4.533621668815612793e-01 -2.153982818126678467e-01 -3.761193454265594482e-01 -1.485446989536285400e-01 3.484304845333099365e-01 4.594789445400238037e-01 -3.425782620906829834e-01
-7.514825463294982910e-01 2.167695313692092896e-01 1.291760057210922241e-01 4.917279481887817383e-01 1.933857500553131104e-01 2.942138910293579102e-01 7.211482524871826172e-02 2.533311583101749420e-02
-5.724211335182189941e-01 2.366742789745330811e-01 2.548752725124359131e-01 -8.247115463018417358e-02 -6.912426352500915527e-01 1.223588287830352783e-01 -2.152270823717117310e-01 -7.379520684480667114e-02
-7.957252264022827148e-01 1.031057089567184448e-01 -9.353736042976379395e-02 3.728137910366058350e-02 -3.483210504055023193e-01 1.162117272615432739e-01 -1.069124191999435425e-01 -4.469771087169647217e-01
-5.074232220649719238e-01 5.834754109382629395e-01 3.830631971359252930e-01 1.089915484189987183e-01 8.018623292446136475e-02 -1.098028570413589478e-01 4.676935970783233643e-01 7.897926121950149536e-02
-2.258264571428298950e-01 7.221565246582031250e-01 -1.179811656475067139e-01 -1.497724801301956177e-01 -4.335062801837921143e-01 -1.702100187540054321e-01 4.173430800437927246e-01 -8.165782317519187927e-03
-1.393126696348190308e-01 1.734481304883956909e-01 4.478670358657836914e-01 3.243511915206909180e-01 1.901242583990097046e-01 4.770264923572540283e-01 5.458343625068664551e-01 2.882404327392578125e-01
-1.587623208761215210e-01 1.393865197896957397e-01 -2.432672232389450073e-01 3.651843070983886719e-01 -4.595269560813903809e-01 6.206778287887573242e-01 5.521581321954727173e-02 -4.041939973831176758e-01
-8.484750986099243164e-02 5.880609899759292603e-02 5.053900480270385742e-01 -2.388333715498447418e-02 -2.879734635353088379e-01 5.453683733940124512e-01 3.166255950927734375e-01 5.027384757995605469e-01
-4.200844466686248779e-01 -3.628058135509490967e-01 -3.200065791606903076e-01 1.597589105367660522e-01 -5.423009395599365234e-01 2.449718415737152100e-01 4.540449976921081543e-01 -6.095418334007263184e-02
-2.405273914337158203e-01 -4.642152693122625351e-03 -2.568637430667877197e-01 3.124304413795471191e-01 -2.602619826793670654e-01 8.306493759155273438e-01 1.374225169420242310e-01 -4.397145658731460571e-02
-5.876395106315612793e-01 4.478693604469299316e-01 5.222752317786216736e-02 -9.627792984247207642e-02 -4.312919974327087402e-01 6.109752506017684937e-02 6.369070149958133698e-03 -5.023044347763061523e-01
-1.127231642603874207e-01 3.632203936576843262e-01 4.531698226928710938e-01 1.844406872987747192e-01 -4.809653460979461670e-01 1.701307669281959534e-02 1.742817312479019165e-01 5.949721336364746094e-01
-3.681520223617553711e-01 -2.125832885503768921e-01 -2.017780691385269165e-01 2.680810391902923584e-01 -2.607593536376953125e-01 7.763809561729431152e-01 1.888220310211181641e-01 -1.655114442110061646e-02
-2.536734044551849365e-01 2.881825566291809082e-01 2.928150892257690430e-01 -3.234939873218536377e-01 -2.886413037776947021e-01 1.352837383747100830e-01 6.211432218551635742e-01 -4.180636405944824219e-01
-3.605671823024749756e-01 2.031067311763763428e-01 5.215010046958923340e-01 5.952964425086975098e-01 1.809775680303573608e-01 1.157611981034278870e-01 3.951332271099090576e-01 -1.067982614040374756e-02
-6.042912602424621582e-01 2.598251402378082275e-01 2.909676432609558105e-01 -2.984672486782073975e-01 -5.433853268623352051e-01 2.827016413211822510e-01 -1.345225423574447632e-01 1.715197414159774780e-02
-3.144301772117614746e-01 -6.011988595128059387e-02 -6.861568242311477661e-02 4.547825455665588379e-01 -4.409775435924530029e-01 6.963348984718322754e-01 -6.768452376127243042e-02 4.538121819496154785e-02
8.567179739475250244e-02 2.436398714780807495e-01 8.330342173576354980e-02 2.606773674488067627e-01 -6.804466843605041504e-01 -6.167248263955116272e-02 4.409485459327697754e-01 4.440280199050903320e-01
-5.098443031311035156e-01 6.019682288169860840e-01 3.836612999439239502e-01 7.063245773315429688e-02 -4.179350435733795166e-01 1.087798401713371277e-01 -1.825343519449234009e-01 -7.540985941886901855e-02
8.080183714628219604e-02 -1.232602953677996993e-04 3.054893612861633301e-01 6.992212533950805664e-01 -4.535719454288482666e-01 1.164160072803497314e-01 2.419586777687072754e-01 -3.652570843696594238e-01
1.236477196216583252e-01 2.826656699180603027e-01 1.069708094000816345e-01 4.241349101066589355e-01 -3.830295503139495850e-01 5.909004211425781250e-01 2.479034364223480225e-01 -3.951545655727386475e-01
-4.830504953861236572e-01 -2.926834225654602051e-01 -3.938249647617340088e-01 5.717280879616737366e-02 -4.806244671344757080e-01 3.758926391601562500e-01 3.739774823188781738e-01 -1.023596003651618958e-01
-6.947737336158752441e-01 1.087603196501731873e-01 3.635311424732208252e-01 2.377251721918582916e-02 -5.801382064819335938e-01 -6.321826577186584473e-02 -1.127429604530334473e-01 -1.395447701215744019e-01
-1.417278125882148743e-02 4.288957118988037109e-01 4.923006892204284668e-01 2.088822275400161743e-01 -2.437199056148529053e-01 3.320756256580352783e-01 2.864510715007781982e-01 5.273785591125488281e-01
-2.277205884456634521e-01 7.795158624649047852e-01 -3.710257709026336670e-01 -6.578875239938497543e-03 -2.349349111318588257e-01 -4.641564935445785522e-02 3.643369078636169434e-01 1.127160042524337769e-01
-3.119675815105438232e-01 1.434248983860015869e-01 -4.374946355819702148e-01 3.918936252593994141e-01 -2.017782777547836304e-01 -3.228276371955871582e-01 6.226529479026794434e-01 -6.704095005989074707e-02
-6.246442794799804688e-01 4.752277955412864685e-02 2.859744429588317871e-01 -1.133969053626060486e-01 -1.231116056442260742e-01 3.776081800460815430e-01 2.225041538476943970e-01 5.528727173805236816e-01
-2.608520388603210449e-01 1.903198361396789551e-01 3.237688541412353516e-01 1.869595795869827271e-01 -2.508045136928558350e-01 3.882506489753723145e-01 2.363989502191543579e-01 -6.974440217018127441e-01
-3.969756662845611572e-01 4.471372961997985840e-01 -4.313354492187500000e-01 -2.392466217279434204e-01 -1.587416231632232666e-01 2.862873971462249756e-01 4.671231210231781006e-01 -2.717092931270599365e-01
-2.093859463930130005e-01 -3.990639746189117432e-02 -2.863779067993164062e-01 6.870377063751220703e-02 -5.034672617912292480e-01 6.085905432701110840e-01 2.892615497112274170e-01 -4.003730714321136475e-01
-1.686240732669830322e-01 -3.122856095433235168e-02 2.093902230262756348e-02 1.204373780637979507e-02 -6.318876743316650391e-01 -6.022245809435844421e-02 6.785352826118469238e-01 3.266317546367645264e-01
-7.560244798660278320e-01 2.973941564559936523e-01 2.803332805633544922e-01 1.246570348739624023e-01 -2.314701527357101440e-01 6.779885292053222656e-02 -1.817943900823593140e-01 -3.932343423366546631e-01
-2.088178694248199463e-01 2.413966655731201172e-01 -1.563207358121871948e-01 3.722308278083801270e-01 -4.777674674987792969e-01 6.350675225257873535e-01 -6.772076338529586792e-02 -3.145985007286071777e-01
-6.137122511863708496e-01 1.442324668169021606e-01 6.813221424818038940e-02 -1.048127561807632446e-01 7.852584123611450195e-02 1.959774792194366455e-01 5.418254733085632324e-01 4.987766444683074951e-01
-5.128063559532165527e-01 -1.415278464555740356e-01 -1.944556385278701782e-01 4.892914593219757080e-01 9.076686948537826538e-02 -5.689180269837379456e-02 6.475740075111389160e-01 9.462053328752517700e-02
-5.260302126407623291e-02 3.776997625827789307e-01 2.885723710060119629e-01 -2.720836102962493896e-01 -4.688866734504699707e-01 2.656048536300659180e-01 4.779075086116790771e-01 -4.224643409252166748e-01
-6.952764987945556641e-01 1.606695055961608887e-01 -3.176938509568572044e-03 1.125708147883415222e-01 -4.372865557670593262e-01 3.668827414512634277e-01 -2.722035348415374756e-01 -2.796001434326171875e-01
1.293325722217559814e-01 4.044026434421539307e-01 5.002483725547790527e-01 2.359031885862350464e-02 -3.373795449733734131e-01 2.590081691741943359e-01 5.138081908226013184e-01 3.521614968776702881e-01
-4.028828442096710205e-01 1.636722534894943237e-01 -1.832109242677688599e-01 4.243680834770202637e-01 -1.473670601844787598e-01 -3.069446682929992676e-01 6.020926237106323242e-01 3.446661829948425293e-01
-3.682042658329010010e-01 -1.329513341188430786e-01 -2.499311864376068115e-01 5.175386667251586914e-01 -5.724092125892639160e-01 4.330390095710754395e-01 -3.484374657273292542e-02 6.967153865844011307e-03
-2.232865840196609497e-01 4.224934279918670654e-01 5.902112722396850586e-01 1.860112398862838745e-01 -4.706632792949676514e-01 1.087557990103960037e-02 9.998565167188644409e-02 3.962999582290649414e-01
-8.122524619102478027e-02 8.421132713556289673e-02 4.867288172245025635e-01 -5.840037763118743896e-02 -3.585900664329528809e-01 4.848046600818634033e-01 3.524620532989501953e-01 5.080783367156982422e-01
-6.563308238983154297e-01 2.610802948474884033e-01 3.251086920499801636e-02 1.665079407393932343e-02 -4.275178015232086182e-01 1.184823587536811829e-01 -6.398642808198928833e-02 -5.466525554656982422e-01
-2.950914502143859863e-01 8.936041593551635742e-02 -1.689151972532272339e-01 1.834429949522018433e-01 -3.623301684856414795e-01 4.348356723785400391e-01 2.222447544336318970e-01 -6.877458095550537109e-01
-2.243387699127197266e-01 4.720046222209930420e-01 -1.627334952354431152e-01 -4.402807056903839111e-01 -2.889770865440368652e-01 5.436615347862243652e-01 3.179291188716888428e-01 -1.624805629253387451e-01
-1.602189540863037109e-01 3.926441073417663574e-01 -5.084270238876342773e-02 8.345069885253906250e-01 -2.434113323688507080e-01 -2.699538832530379295e-03 -2.213631756603717804e-02 2.478449493646621704e-01
-2.051846235990524292e-01 5.067915320396423340e-01 1.732193231582641602e-01 -3.479741811752319336e-01 -3.709249496459960938e-01 2.576905786991119385e-01 4.394357204437255859e-01 -3.909948766231536865e-01
-3.689304739236831665e-02 2.802293002605438232e-01 7.771316170692443848e-02 5.176482200622558594e-01 -1.969693452119827271e-01 5.091851353645324707e-01 2.153108566999435425e-01 -5.492597818374633789e-01
-4.241994917392730713e-01 4.223764240741729736e-01 3.009834885597229004e-01 -3.084167540073394775e-01 -2.771388292312622070e-01 1.054798066616058350e-01 3.265458047389984131e-01 -5.112501382827758789e-01
-8.213490843772888184e-01 1.409651786088943481e-01 3.284607827663421631e-01 7.858385890722274780e-02 -2.440180033445358276e-01 8.896122872829437256e-02 -1.206561699509620667e-01 -3.308106362819671631e-01
-2.101386338472366333e-01 5.698013901710510254e-01 5.003314614295959473e-01 2.628719806671142578e-01 1.382116228342056274e-01 6.258961558341979980e-02 5.330957174301147461e-01 -6.726085394620895386e-02
-2.783151566982269287e-01 -6.289159506559371948e-02 -2.355010211467742920e-01 3.989664912223815918e-01 1.737931370735168457e-01 1.409745961427688599e-01 8.063319921493530273e-01 6.083568185567855835e-02
-3.300850987434387207e-01 5.014082193374633789e-01 1.526374965906143188e-01 5.963717103004455566e-01 9.872692823410034180e-02 4.279480278491973877e-01 -7.482517044991254807e-03 2.602569162845611572e-01
-4.694281220436096191e-01 2.644986510276794434e-01 3.655981719493865967e-01 2.543540000915527344e-01 2.629510164260864258e-01 2.902072668075561523e-01 5.332024693489074707e-01 2.713877260684967041e-01
-2.109584212303161621e-01 3.887746334075927734e-01 2.561347484588623047e-01 1.411076933145523071e-01 2.161386981606483459e-02 4.176070988178253174e-01 4.397339820861816406e-01 5.921195745468139648e-01
-4.739875793457031250e-01 4.670133888721466064e-01 -3.107854723930358887e-01 1.350428536534309387e-02 -9.740380942821502686e-02 1.471731066703796387e-01 3.234873712062835693e-01 5.698007941246032715e-01
-5.295730829238891602e-01 3.663603663444519043e-01 -4.615158308297395706e-03 4.232678189873695374e-02 -6.506049036979675293e-01 -6.749657541513442993e-02 -5.315549299120903015e-02 -3.909622132778167725e-01
-2.043960392475128174e-01 -3.593361675739288330e-01 1.756218224763870239e-01 4.590781629085540771e-01 -4.569245278835296631e-01 2.838195264339447021e-01 2.921217083930969238e-01 -4.613409042358398438e-01
-8.717261999845504761e-02 6.641824245452880859e-01 -1.737733632326126099e-01 -5.406951997429132462e-03 -5.082534551620483398e-01 -2.102900743484497070e-01 4.670285880565643311e-01 1.941978558897972107e-02
-4.289419054985046387e-01 6.691470742225646973e-01 -1.212851852178573608e-01 -2.245741784572601318e-01 -5.207660794258117676e-01 -7.675161119550466537e-03 1.336118578910827637e-01 -1.183176413178443909e-01
-1.407827138900756836e-01 2.694689333438873291e-01 6.683782339096069336e-01 9.046372771263122559e-02 -1.759618222713470459e-01 5.368024483323097229e-02 6.209033727645874023e-01 1.824510693550109863e-01
-3.661162257194519043e-01 -2.613051831722259521e-01 -2.680084109306335449e-01 2.256410121917724609e-01 -3.233928680419921875e-01 6.798559427261352539e-01 3.264112472534179688e-01 4.006121307611465454e-02
-1.888283491134643555e-01 1.297873258590698242e-01 -6.106264591217041016e-01 1.435124576091766357e-01 -5.433430075645446777e-01 -1.519604679197072983e-02 4.893479049205780029e-01 1.382926255464553833e-01
-1.873572766780853271e-01 3.897900879383087158e-01 -1.818917244672775269e-01 6.894925832748413086e-01 2.952668443322181702e-02 2.368396222591400146e-01 2.330667376518249512e-01 4.395354688167572021e-01
-6.453112363815307617e-01 3.121738731861114502e-01 -2.634473145008087158e-01 8.311296999454498291e-02 2.383526787161827087e-02 -1.051030978560447693e-01 5.448743700981140137e-01 3.182857930660247803e-01
-4.626815319061279297e-01 -1.479174196720123291e-01 -2.386363893747329712e-01 2.661820948123931885e-01 -7.832833528518676758e-01 -1.310240924358367920e-01 4.732775688171386719e-02 5.749826505780220032e-02
-3.514986634254455566e-01 6.167485844343900681e-04 -1.542525589466094971e-01 5.226150751113891602e-01 -6.251145005226135254e-01 4.089070856571197510e-01 -1.337475031614303589e-01 -6.055058538913726807e-02
-1.526895910501480103e-01 3.437709510326385498e-01 -2.010754251386970282e-04 4.156131744384765625e-01 -3.420511782169342041e-01 6.887479424476623535e-01 -1.054445058107376099e-01 -2.885856628417968750e-01
-4.493504762649536133e-01 7.657116651535034180e-02 -2.787769436836242676e-01 4.053545594215393066e-01 -3.447425365447998047e-01 6.185635328292846680e-01 -7.947701215744018555e-02 -2.059301286935806274e-01
-1.477405056357383728e-02 1.780838817358016968e-01 4.777097404003143311e-01 -9.304744005203247070e-02 -2.926547825336456299e-01 5.031700730323791504e-01 3.932605683803558350e-01 4.875682592391967773e-01
-2.403062880039215088e-01 5.513485074043273926e-01 2.824972271919250488e-01 1.520113050937652588e-01 -3.194516599178314209e-01 1.787786036729812622e-01 1.062056124210357666e-01 6.245516538619995117e-01
-2.107701003551483154e-01 1.215398982167243958e-01 -3.328372538089752197e-01 -2.451077252626419067e-01 -7.369514107704162598e-01 1.872987300157546997e-01 3.758932650089263916e-01 -2.246588617563247681e-01
-1.900895684957504272e-01 3.003295063972473145e-01 1.194859966635704041e-01 3.456483483314514160e-01 -3.739023506641387939e-01 7.171315550804138184e-01 -1.354462951421737671e-01 -2.597926855087280273e-01
-1.102945730090141296e-01 1.261005699634552002e-01 -3.685270547866821289e-01 1.077627018094062805e-01 -2.770879268646240234e-01 6.236313581466674805e-01 3.559132218360900879e-01 -4.818099439144134521e-01
-2.555159628391265869e-01 -2.807129919528961182e-01 -3.242813050746917725e-02 -2.051043957471847534e-01 -4.022539258003234863e-01 3.700256049633026123e-01 6.952174901962280273e-01 -1.753226816654205322e-01
-5.326159000396728516e-01 7.819915413856506348e-01 -1.191093102097511292e-01 -7.674826463244244223e-08 -2.079278975725173950e-01 -1.002418324351310730e-01 1.731065064668655396e-01 8.587359637022018433e-02
1.439542621374130249e-01 2.365988641977310181e-01 4.543514549732208252e-01 -1.607963629066944122e-02 -2.273579537868499756e-01 3.685631453990936279e-01 7.121556401252746582e-01 1.480143070220947266e-01
-4.968195259571075439e-01 3.475108444690704346e-01 2.527844011783599854e-01 -1.927827894687652588e-01 2.606198489665985107e-01 4.618524610996246338e-01 4.916718900203704834e-01 9.148780256509780884e-02
-1.803995855152606964e-02 4.691308736801147461e-02 -3.926490247249603271e-01 -8.411861956119537354e-03 -4.967895448207855225e-01 5.820618867874145508e-01 4.585170745849609375e-01 -2.177056670188903809e-01
-3.899891674518585205e-01 7.449563592672348022e-02 6.828207373619079590e-01 2.874651551246643066e-01 1.385997533798217773e-01 3.932061195373535156e-01 2.630377113819122314e-01 -2.246524691581726074e-01
-2.843037843704223633e-01 8.813337236642837524e-02 2.223725430667400360e-02 7.086624503135681152e-01 2.822473049163818359e-01 2.724327743053436279e-01 5.034683942794799805e-01 3.665260225534439087e-02
-2.322064191102981567e-01 -9.972020238637924194e-02 -1.828512251377105713e-01 -2.546915709972381592e-01 -5.257484912872314453e-01 4.831243753433227539e-01 5.042906403541564941e-01 -2.714851498603820801e-01
1.772399991750717163e-01 3.981843218207359314e-02 4.897063672542572021e-01 -2.903681062161922455e-02 -6.009979248046875000e-01 2.939524948596954346e-01 5.258454084396362305e-01 4.717228189110755920e-02
-4.257630407810211182e-01 -1.198578998446464539e-01 -4.654449224472045898e-01 1.250897049903869629e-01 -3.640709221363067627e-01 5.833365321159362793e-01 2.486158311367034912e-01 -1.934802383184432983e-01
-7.526194453239440918e-01 2.582627832889556885e-01 1.070585772395133972e-01 -4.989185556769371033e-02 7.707599550485610962e-02 5.199138522148132324e-01 7.200127840042114258e-02 2.673540115356445312e-01
-4.877552390098571777e-01 5.486630201339721680e-01 3.583027422428131104e-01 1.483606100082397461e-01 -4.737223088741302490e-01 1.361234039068222046e-01 -2.593759000301361084e-01 -2.130262926220893860e-02
-2.731598019599914551e-01 1.315949708223342896e-01 2.601216733455657959e-01 2.119005769491195679e-01 -2.590790688991546631e-01 3.822985589504241943e-01 2.894714176654815674e-01 -7.059983015060424805e-01
-1.632152646780014038e-01 -1.345708519220352173e-01 -1.483730226755142212e-01 3.627129197120666504e-01 -1.455924063920974731e-01 8.529062271118164062e-01 2.257390022277832031e-01 4.551970213651657104e-02
-1.669991463422775269e-01 6.977840662002563477e-01 3.927435576915740967e-01 3.334862291812896729e-01 6.993664056062698364e-02 1.269149780273437500e-01 3.796483576297760010e-01 2.337024807929992676e-01
2.474442720413208008e-01 2.472736835479736328e-01 3.993692398071289062e-01 -2.756831794977188110e-02 -5.319799184799194336e-01 3.688886761665344238e-01 5.117578506469726562e-01 1.907708942890167236e-01
-1.272842735052108765e-01 1.342487782239913940e-01 2.453976124525070190e-01 2.586387097835540771e-01 -2.968961000442504883e-01 5.293163657188415527e-01 2.855083346366882324e-01 -6.235574483871459961e-01
-4.570288658142089844e-01 6.354194283485412598e-01 -1.536499112844467163e-01 -4.394997376948595047e-03 6.996464729309082031e-02 -2.557424269616603851e-02 5.983158349990844727e-01 1.442706864327192307e-02
-2.607577145099639893e-01 -3.612251579761505127e-01 -1.518198400735855103e-01 1.958029568195343018e-01 -7.040504217147827148e-01 -3.172908723354339600e-02 4.342038333415985107e-01 2.343228608369827271e-01
2.450108528137207031e-01 2.058935761451721191e-01 2.920774519443511963e-01 2.737046182155609131e-01 -5.073838829994201660e-01 -7.215817272663116455e-02 6.541634798049926758e-01 -2.162843495607376099e-01
1.523154973983764648e-01 4.369259774684906006e-01 4.368919134140014648e-01 1.265175826847553253e-02 -1.768825948238372803e-01 3.692059218883514404e-01 6.034452915191650391e-01 2.512260079383850098e-01
-8.031430840492248535e-02 4.806074202060699463e-01 5.001189112663269043e-01 1.589780151844024658e-01 -3.487291336059570312e-01 1.522055864334106445e-01 2.755786180496215820e-01 5.161889195442199707e-01
-2.282064221799373627e-02 2.705392837524414062e-01 2.832705974578857422e-01 -8.117961697280406952e-03 -6.197392940521240234e-01 -2.670176886022090912e-02 4.198042452335357666e-01 5.338110923767089844e-01
-1.226203963160514832e-01 1.014082580804824829e-01 4.040864706039428711e-01 -4.959614202380180359e-02 -2.887156307697296143e-01 5.649119615554809570e-01 2.860629856586456299e-01 5.697549581527709961e-01
5.961827933788299561e-02 2.730165049433708191e-02 8.795420639216899872e-03 5.488541722297668457e-01 -4.945985376834869385e-01 -2.443220466375350952e-01 5.737434625625610352e-01 2.467380613088607788e-01
-6.136247143149375916e-02 8.887562155723571777e-02 5.904591083526611328e-01 1.173889636993408203e-01 -3.440006375312805176e-01 -1.657969355583190918e-01 6.315477490425109863e-01 -2.850191593170166016e-01
-3.203779160976409912e-01 1.342003047466278076e-01 3.538155555725097656e-01 -1.920343935489654541e-01 -2.823540866374969482e-01 2.832605838775634766e-01 4.560214579105377197e-01 5.910750031471252441e-01
-4.420285224914550781e-01 4.079681634902954102e-01 2.480730861425399780e-01 -6.287839263677597046e-02 -1.430767923593521118e-01 2.275312691926956177e-01 2.125939726829528809e-01 6.747156381607055664e-01
-3.217953741550445557e-01 -6.466189771890640259e-02 5.076438188552856445e-01 5.237469077110290527e-01 -3.652236461639404297e-01 -3.001010119915008545e-01 2.588843405246734619e-01 -2.641656994819641113e-01
2.305693179368972778e-01 8.888140320777893066e-02 4.670541584491729736e-01 1.712775677442550659e-01 -5.133056640625000000e-01 8.584171533584594727e-02 6.403512954711914062e-01 -1.027668863534927368e-01
-6.351424455642700195e-01 1.501566171646118164e-01 4.866249561309814453e-01 -2.769469618797302246e-01 -3.335750102996826172e-01 1.609511673450469971e-01 1.835173964500427246e-01 2.994786500930786133e-01
1.480841729789972305e-02 -1.391164660453796387e-01 2.826779186725616455e-01 4.393504858016967773e-01 -5.428432226181030273e-01 -8.383126556873321533e-02 5.755876898765563965e-01 2.729178965091705322e-01
-7.733180373907089233e-02 2.930033206939697266e-01 1.475533694028854370e-01 1.457471698522567749e-01 -2.179070860147476196e-01 -2.074708640575408936e-01 8.801093101501464844e-01 5.883185192942619324e-03
-2.297838479280471802e-01 4.284376204013824463e-01 9.738262742757797241e-02 5.998763442039489746e-01 1.925632953643798828e-01 4.036162197589874268e-01 2.424032688140869141e-01 3.681840598583221436e-01
-1.690126955509185791e-01 2.217923663556575775e-02 6.220783591270446777e-01 2.689728736877441406e-01 -2.345541119575500488e-01 3.812530040740966797e-01 3.177993595600128174e-01 4.585292935371398926e-01
-4.870147109031677246e-01 3.115769922733306885e-01 -2.651141285896301270e-01 5.151168107986450195e-01 -1.986475288867950439e-01 -5.793314427137374878e-02 1.668724268674850464e-01 5.093547105789184570e-01
-6.255425214767456055e-01 1.059407070279121399e-01 1.669401824474334717e-01 -2.692873477935791016e-01 5.497067049145698547e-02 4.136478006839752197e-01 4.061770439147949219e-01 3.974699378013610840e-01
-3.129355609416961670e-01 6.924405097961425781e-01 -3.972913026809692383e-01 -5.912946537137031555e-02 -2.016107290983200073e-01 3.292372077703475952e-02 3.665629327297210693e-01 2.918246388435363770e-01
-3.495137393474578857e-01 2.487857937812805176e-01 4.006771743297576904e-01 -3.856932222843170166e-01 -5.986811518669128418e-01 1.013657301664352417e-01 2.446653842926025391e-01 -2.794437706470489502e-01
6.005926057696342468e-02 1.175112053751945496e-01 4.152943566441535950e-02 2.594936788082122803e-01 -6.849486827850341797e-01 -1.254145801067352295e-01 4.849708974361419678e-01 4.398204982280731201e-01
-2.638450562953948975e-01 3.508401811122894287e-01 2.976582646369934082e-01 4.178358614444732666e-01 1.690520793199539185e-01 -1.726368814706802368e-01 6.822585463523864746e-01 -1.423061788082122803e-01
-8.223214745521545410e-02 1.117825880646705627e-01 2.445618212223052979e-01 -2.854787111282348633e-01 -4.081330895423889160e-01 2.222983837127685547e-01 6.485031247138977051e-01 -4.504314363002777100e-01
-6.372292041778564453e-01 -3.040684945881366730e-02 -2.441751956939697266e-01 -1.571326702833175659e-01 -5.948895812034606934e-01 -2.117083221673965454e-02 2.327562719583511353e-01 -3.165200352668762207e-01
-2.335582822561264038e-01 1.740540713071823120e-01 2.707838118076324463e-01 2.472117245197296143e-01 -2.232237458229064941e-01 5.107284188270568848e-01 2.069361507892608643e-01 -6.536232233047485352e-01
1.522830724716186523e-01 2.505490183830261230e-01 3.392066657543182373e-01 -1.034899204969406128e-01 -3.948869705200195312e-01 3.376973867416381836e-01 7.154483795166015625e-01 -8.013776689767837524e-02
3.877985477447509766e-02 2.821675240993499756e-01 4.167773947119712830e-02 -2.014896124601364136e-01 -4.606246054172515869e-01 -2.372655272483825684e-02 7.938724160194396973e-01 1.832243949174880981e-01
-3.946785330772399902e-01 -1.240425929427146912e-01 -2.912914752960205078e-01 4.417927190661430359e-02 -4.025869071483612061e-01 7.017732858657836914e-01 2.163020819425582886e-01 -2.017206847667694092e-01
-2.233594842255115509e-02 2.283094823360443115e-01 3.857448995113372803e-01 4.297576844692230225e-01 -3.114971518516540527e-01 2.807855010032653809e-01 2.713989317417144775e-01 -6.036195158958435059e-01
-1.209404394030570984e-01 -1.485929936170578003e-01 7.352560758590698242e-01 4.121864140033721924e-01 -1.506668031215667725e-01 2.807125449180603027e-01 3.856141269207000732e-01 5.095241591334342957e-02
5.384403094649314880e-02 2.853719890117645264e-01 2.307240068912506104e-01 4.122166633605957031e-01 -2.874375879764556885e-01 2.549501657485961914e-01 3.622373938560485840e-01 -6.431732773780822754e-01
-1.950539946556091309e-01 5.661784484982490540e-02 5.399006605148315430e-01 -1.106123775243759155e-01 -2.579298019409179688e-01 4.689803421497344971e-01 3.873617351055145264e-01 4.674410521984100342e-01
-2.718572020530700684e-01 1.499486565589904785e-01 -4.184833727777004242e-03 5.757138133049011230e-01 -3.514907062053680420e-01 6.059076786041259766e-01 -1.320125907659530640e-01 -2.530770301818847656e-01
1.190641298890113831e-01 3.931529223918914795e-01 -9.430035948753356934e-03 3.125414550304412842e-01 -4.740227758884429932e-01 5.604037642478942871e-01 1.343231350183486938e-01 -4.203459918498992920e-01
-2.077036052942276001e-01 2.158205360174179077e-01 2.873444855213165283e-01 2.855882942676544189e-01 -2.869865596294403076e-01 3.521255850791931152e-01 2.045581638813018799e-01 -7.056597471237182617e-01
-6.041744351387023926e-01 4.435221552848815918e-01 4.376917779445648193e-01 -2.988472022116184235e-02 -8.441028743982315063e-02 4.617737978696823120e-02 2.859736680984497070e-01 3.933898806571960449e-01
-7.391173243522644043e-01 1.150575280189514160e-01 3.625454753637313843e-02 4.642915353178977966e-02 -2.375292778015136719e-01 -2.393955141305923462e-01 3.069837987422943115e-01 4.785685539245605469e-01
-7.229090929031372070e-01 2.695396244525909424e-01 3.734973371028900146e-01 -2.040351182222366333e-02 -4.390349388122558594e-01 -2.669435460120439529e-03 -1.239856705069541931e-01 -2.381242364645004272e-01
-4.061121046543121338e-01 8.393084257841110229e-02 -4.484279751777648926e-01 5.565990805625915527e-01 -1.293591968715190887e-02 -3.926809132099151611e-02 5.220039486885070801e-01 2.072217464447021484e-01
-3.798033893108367920e-01 3.707276284694671631e-01 -2.129189670085906982e-01 -2.282183915376663208e-01 -1.514248847961425781e-01 3.985831737518310547e-01 4.267841875553131104e-01 -5.069020390510559082e-01
-5.797212123870849609e-01 5.248184204101562500e-01 3.435049057006835938e-01 -5.549724772572517395e-02 -4.811047911643981934e-01 7.417280226945877075e-02 -1.565985083580017090e-01 -7.698749005794525146e-02
2.567273676395416260e-01 4.044987857341766357e-01 4.752711355686187744e-01 7.903459668159484863e-02 -3.155750632286071777e-01 2.926768362522125244e-01 5.652346611022949219e-01 1.833172589540481567e-01
-2.025723755359649658e-01 3.437677323818206787e-01 2.597585320472717285e-01 -4.290604293346405029e-01 -4.626595079898834229e-01 4.526367783546447754e-02 5.980895757675170898e-01 -1.241259500384330750e-01
1.800167001783847809e-02 -4.189763590693473816e-02 4.010132048279047012e-03 3.752754032611846924e-01 -5.103350877761840820e-01 -1.215643361210823059e-01 6.626462340354919434e-01 3.778268098831176758e-01
-3.296835124492645264e-01 4.700049161911010742e-01 -1.397488415241241455e-01 -3.691572844982147217e-01 -2.011198401451110840e-01 1.928198933601379395e-01 5.306375026702880859e-01 -3.941987454891204834e-01
-6.410352587699890137e-01 5.313040614128112793e-01 4.057248234748840332e-01 8.710745722055435181e-02 -2.393671870231628418e-01 1.208107247948646545e-01 -2.337523102760314941e-01 -8.976244181394577026e-02
-4.535878002643585205e-01 -2.200798243284225464e-01 -8.899529278278350830e-02 5.883863568305969238e-01 2.689402550458908081e-02 -1.128436923027038574e-01 6.102170944213867188e-01 -7.669774442911148071e-02
-5.179080963134765625e-01 2.859124541282653809e-01 -3.139380514621734619e-01 -1.112426519393920898e-01 -6.173197627067565918e-01 -5.824811384081840515e-02 1.626420915126800537e-01 -3.580002486705780029e-01
-2.298385351896286011e-01 7.844585776329040527e-01 1.757259815931320190e-01 2.908316552639007568e-01 7.506371289491653442e-02 1.652976274490356445e-01 2.701357007026672363e-01 3.322726488113403320e-01
-3.634280264377593994e-01 -1.044851467013359070e-01 6.523101329803466797e-01 3.174870014190673828e-01 -3.739478886127471924e-01 2.339716106653213501e-01 6.204155739396810532e-03 3.688879311084747314e-01
-1.642744801938533783e-02 3.532835543155670166e-01 1.658443659543991089e-01 6.942257285118103027e-02 -6.270889639854431152e-01 -6.166702508926391602e-02 3.973426520824432373e-01 5.363512039184570312e-01
-6.809239387512207031e-01 4.370765760540962219e-02 1.514430791139602661e-01 -2.264591753482818604e-01 -9.595737606287002563e-02 4.101313054561614990e-01 1.737250387668609619e-01 5.026111006736755371e-01
-2.950533628463745117e-01 4.358531832695007324e-01 -5.117694139480590820e-01 -1.934527903795242310e-01 -2.463336139917373657e-01 1.322546135634183884e-02 5.940619111061096191e-01 -9.939336031675338745e-02
-3.846296668052673340e-02 5.318737030029296875e-02 1.073682159185409546e-01 1.179257482290267944e-01 -4.368807673454284668e-01 5.758541822433471680e-01 3.598370254039764404e-01 -5.641822218894958496e-01
-8.167034983634948730e-01 1.016849353909492493e-01 -3.357866406440734863e-02 3.016844019293785095e-02 2.135682478547096252e-02 1.087167114019393921e-01 3.302712738513946533e-01 4.463894665241241455e-01
-8.255960345268249512e-01 2.405636906623840332e-01 3.127021715044975281e-02 1.125755086541175842e-01 -5.833034869283437729e-03 1.183131486177444458e-01 1.410304456949234009e-01 4.614624083042144775e-01
-2.244486212730407715e-01 -1.541270464658737183e-01 9.470842033624649048e-02 8.954845368862152100e-02 -4.857587218284606934e-01 3.231514692306518555e-01 3.931507170200347900e-01 -6.433687806129455566e-01
-3.403398096561431885e-01 3.676603436470031738e-01 -4.656288921833038330e-01 -3.209612518548965454e-02 -5.920274853706359863e-01 -1.836379170417785645e-01 3.793515264987945557e-01 -5.502041429281234741e-02
-2.869518399238586426e-01 -2.898473441600799561e-01 -1.528165787458419800e-01 -2.300159186124801636e-01 -3.018052279949188232e-01 3.051678240299224854e-01 7.528798580169677734e-01 -7.965603470802307129e-02
-4.469969570636749268e-01 2.046641707420349121e-01 -3.410691916942596436e-01 5.335572361946105957e-01 -5.192670822143554688e-01 -1.509528905153274536e-01 2.531719505786895752e-01 2.781467512249946594e-02
7.856263965368270874e-02 5.466905832290649414e-01 -3.750131428241729736e-01 1.168844848871231079e-01 3.901996836066246033e-02 2.225026190280914307e-01 6.994442343711853027e-01 2.020214125514030457e-02
-3.250347375869750977e-01 1.861697882413864136e-01 1.393857896327972412e-01 4.620651006698608398e-01 -4.655272662639617920e-01 4.778466820716857910e-01 -2.420174926519393921e-01 -3.509063422679901123e-01
-4.384393095970153809e-01 6.962313055992126465e-01 1.824232190847396851e-01 1.900541335344314575e-01 -4.814163148403167725e-01 -3.193433582782745361e-02 -1.436646133661270142e-01 -1.459812186658382416e-02
-5.979681015014648438e-01 5.888858437538146973e-01 -6.807363778352737427e-02 -2.245640605688095093e-01 -8.255748450756072998e-02 1.308821290731430054e-01 2.597545087337493896e-01 3.862206935882568359e-01
-3.300786018371582031e-01 4.562616944313049316e-01 -3.486582040786743164e-01 -3.520538508892059326e-01 -1.497442275285720825e-01 2.625656425952911377e-01 5.352752804756164551e-01 -2.438958883285522461e-01
5.842080712318420410e-02 2.250272184610366821e-01 3.715930283069610596e-01 -3.723294660449028015e-02 -2.847360372543334961e-01 1.134876087307929993e-01 7.767625451087951660e-01 -3.304060101509094238e-01
-2.211576253175735474e-01 -1.005523651838302612e-01 -2.050716131925582886e-01 -2.086171060800552368e-01 -5.705874562263488770e-01 1.168135032057762146e-01 7.155156731605529785e-01 -6.499962508678436279e-02
-2.246700525283813477e-01 7.217145711183547974e-02 3.800751864910125732e-01 2.748482525348663330e-01 -7.755547016859054565e-02 -3.659951984882354736e-01 7.591629028320312500e-01 -8.955608308315277100e-02
1.700977534055709839e-01 3.715026974678039551e-01 5.253444314002990723e-01 6.601963192224502563e-02 -3.753591477870941162e-01 3.355987668037414551e-01 5.024020075798034668e-01 2.162830829620361328e-01
3.316390514373779297e-01 3.872256278991699219e-01 1.294278204441070557e-01 9.508523344993591309e-02 -5.820234417915344238e-01 1.056806743144989014e-01 6.035956144332885742e-01 5.626821890473365784e-03
8.754087984561920166e-02 -6.085349991917610168e-02 1.297980844974517822e-01 2.111944705247879028e-01 -3.393653333187103271e-01 -3.822503611445426941e-02 8.801966309547424316e-01 1.892269104719161987e-01
-2.764995396137237549e-02 2.886471748352050781e-01 9.958975017070770264e-02 3.953784704208374023e-01 -3.831592202186584473e-01 2.465690523386001587e-01 3.289647400379180908e-01 -6.586735844612121582e-01
-6.135131716728210449e-01 5.546876192092895508e-01 3.969167470932006836e-01 1.360265612602233887e-01 -3.545851707458496094e-01 -3.006163425743579865e-02 -3.291147574782371521e-02 -1.102706938982009888e-01
-4.766313433647155762e-01 7.329308241605758667e-02 4.834367632865905762e-01 4.558710157871246338e-01 -4.106968343257904053e-01 -2.825816869735717773e-01 6.448778510093688965e-02 -2.706257700920104980e-01
-7.096422910690307617e-01 2.861017882823944092e-01 2.421088702976703644e-02 -4.296405315399169922e-01 -1.602323055267333984e-01 4.382717311382293701e-01 7.215242087841033936e-02 8.008755743503570557e-02
5.315103381872177124e-02 1.592785120010375977e-01 2.997331917285919189e-01 -1.552341599017381668e-02 -4.152802526950836182e-01 -3.731716796755790710e-02 8.172845840454101562e-01 1.997996717691421509e-01
-2.414715588092803955e-01 7.981406450271606445e-01 -4.902553930878639221e-02 -1.335796266794204712e-01 -1.577921509742736816e-01 2.230676263570785522e-01 2.762430012226104736e-01 3.653057515621185303e-01
-2.456285208463668823e-01 1.068469136953353882e-01 -5.864636301994323730e-01 1.737337410449981689e-01 -7.120040655136108398e-01 -3.874943032860755920e-02 2.044059932231903076e-01 -6.240539252758026123e-02
-2.701177634298801422e-02 4.979469478130340576e-01 -3.093337640166282654e-02 -3.804794698953628540e-02 3.191509097814559937e-02 8.439785242080688477e-02 8.565545082092285156e-01 -8.418685942888259888e-02
-1.582214385271072388e-01 7.209778428077697754e-01 8.088155090808868408e-02 2.145389467477798462e-01 5.702842772006988525e-02 3.342757523059844971e-01 2.591950297355651855e-01 4.694820642471313477e-01
-6.108936667442321777e-01 2.283416986465454102e-01 2.271759361028671265e-01 -5.795767903327941895e-02 -6.113273501396179199e-01 2.893946170806884766e-01 -2.229400277137756348e-01 -1.119307875633239746e-01
-7.683990895748138428e-02 -1.823697984218597412e-01 -2.038916759192943573e-02 6.130955219268798828e-01 -6.047375202178955078e-01 -2.403786629438400269e-01 3.781881630420684814e-01 1.342369616031646729e-01
4.812230542302131653e-02 2.503488361835479736e-01 1.904085278511047363e-01 7.869898527860641479e-02 -4.413450658321380615e-01 -6.190297007560729980e-02 8.281977176666259766e-01 -8.962161093950271606e-02
-4.375005364418029785e-01 3.653261065483093262e-01 3.481458723545074463e-01 2.086255401372909546e-01 1.419793665409088135e-01 6.201377511024475098e-01 6.007549539208412170e-02 3.194714188575744629e-01
-6.711933016777038574e-02 2.707512974739074707e-01 6.980774998664855957e-01 5.408414006233215332e-01 -6.859493255615234375e-02 1.005446463823318481e-01 3.542439341545104980e-01 -4.542873054742813110e-02
-5.096634626388549805e-01 6.260276436805725098e-01 -1.926874667406082153e-01 1.494976580142974854e-01 3.030515611171722412e-01 2.544220983982086182e-01 3.636242449283599854e-01 7.810806389898061752e-03
-2.755739688873291016e-01 7.902160882949829102e-01 -2.729378342628479004e-01 -6.740332394838333130e-02 -2.456102073192596436e-01 -6.813528388738632202e-02 3.931955695152282715e-01 3.177712112665176392e-02
1.631903499364852905e-01 1.509893685579299927e-01 2.016373276710510254e-01 -1.128700375556945801e-01 -4.907218813896179199e-01 6.291991472244262695e-02 7.977958917617797852e-01 1.262092739343643188e-01
-4.116767644882202148e-02 1.949410140514373779e-01 -8.115974254906177521e-03 -9.929306805133819580e-02 1.138433367013931274e-01 4.478914141654968262e-01 8.011212944984436035e-01 3.082464039325714111e-01
1.860251724720001221e-01 4.474352002143859863e-01 3.161115050315856934e-01 5.658655986189842224e-02 -1.608241647481918335e-01 3.545308411121368408e-01 6.596210598945617676e-01 2.746115326881408691e-01
-5.462366938591003418e-01 5.371688604354858398e-01 -4.338422790169715881e-02 2.607637345790863037e-01 4.791967943310737610e-02 -2.064200937747955322e-01 4.828256070613861084e-01 2.552822530269622803e-01
-4.175433218479156494e-01 -1.133209764957427979e-01 5.830021500587463379e-01 5.010762810707092285e-01 -3.292255997657775879e-01 -1.614867001771926880e-01 6.592477858066558838e-02 -2.881551384925842285e-01
-2.651694118976593018e-01 1.703240871429443359e-01 -8.417472243309020996e-02 3.013565838336944580e-01 -5.411485433578491211e-01 5.222693085670471191e-01 -5.577182024717330933e-02 -4.837935566902160645e-01
-2.308929413557052612e-01 3.938232958316802979e-01 1.938529014587402344e-01 7.387735694646835327e-02 -2.247465401887893677e-01 4.098500013351440430e-01 1.904531121253967285e-01 -7.027052640914916992e-01
-4.870569705963134766e-01 -5.804890766739845276e-02 6.729969978332519531e-01 4.299790561199188232e-01 -1.553780585527420044e-01 1.755603849887847900e-01 1.389526575803756714e-01 2.175482064485549927e-01
1.302161663770675659e-01 4.711656868457794189e-01 -2.788280546665191650e-01 9.517809748649597168e-02 8.091621845960617065e-02 1.910294741392135620e-01 7.944790124893188477e-01 2.430563094094395638e-03
8.945930749177932739e-02 5.678567290306091309e-01 -1.791496574878692627e-01 2.798055410385131836e-01 1.665706783533096313e-01 1.776606589555740356e-01 7.012175917625427246e-01 -9.019286185503005981e-02
-4.087455272674560547e-01 -1.766441017389297485e-01 -2.822394967079162598e-01 2.418638020753860474e-01 -3.204322457313537598e-01 7.336167097091674805e-01 1.414562314748764038e-01 5.183200910687446594e-02
-4.200324043631553650e-02 -7.212978601455688477e-02 3.069108724594116211e-01 5.536063015460968018e-02 1.229328513145446777e-01 5.152248144149780273e-01 7.832866907119750977e-01 4.082559794187545776e-02
-4.042572975158691406e-01 -1.656647324562072754e-01 -3.353109955787658691e-01 6.825926154851913452e-02 -3.095387816429138184e-01 7.287620306015014648e-01 2.546347677707672119e-01 -1.706314645707607269e-02
-7.777138054370880127e-02 4.783163964748382568e-01 1.766843646764755249e-01 3.410655558109283447e-01 2.904438078403472900e-01 2.027913779020309448e-01 6.992091536521911621e-01 -5.697788298130035400e-02
-4.903587698936462402e-02 5.456271171569824219e-01 8.881960064172744751e-03 1.602037996053695679e-01 2.221359312534332275e-01 1.669302731752395630e-01 7.720603346824645996e-01 2.924277633428573608e-02
-4.313851892948150635e-01 -3.602943718433380127e-01 -8.877859264612197876e-02 3.666913807392120361e-01 -4.504202902317047119e-01 5.933384224772453308e-02 5.687515735626220703e-01 1.089652627706527710e-01
-1.637520082294940948e-02 2.233422398567199707e-01 7.802093029022216797e-01 1.771888881921768188e-01 -2.879748940467834473e-01 2.489024400711059570e-01 4.019348025321960449e-01 5.739560350775718689e-02
-2.340387552976608276e-01 3.839960992336273193e-01 -3.587491512298583984e-01 5.015658140182495117e-01 -3.122597746551036835e-02 1.167427301406860352e-01 3.191701471805572510e-01 5.486621260643005371e-01
-3.283593654632568359e-01 -3.339319527149200439e-01 1.135798320174217224e-01 -2.110213339328765869e-01 -4.636900722980499268e-01 5.131850242614746094e-01 4.227949976921081543e-01 -2.571306526660919189e-01
-2.426147460937500000e-01 3.115791678428649902e-01 3.576333522796630859e-01 3.320558071136474609e-01 2.845380604267120361e-01 4.121234416961669922e-01 5.792728066444396973e-01 -1.397470384836196899e-01
-3.048265576362609863e-01 3.598424196243286133e-01 -2.877817749977111816e-01 7.442104816436767578e-01 -1.207924559712409973e-01 2.170522511005401611e-02 1.330198645591735840e-01 3.288929164409637451e-01
-2.139498144388198853e-01 2.339331209659576416e-01 2.074985206127166748e-01 1.999394148588180542e-01 2.915053367614746094e-01 3.684433102607727051e-01 7.667442560195922852e-01 8.858167380094528198e-02
-1.231560260057449341e-01 -2.240358442068099976e-01 -1.150024384260177612e-01 -1.617653518915176392e-01 -3.818309903144836426e-01 4.570818543434143066e-01 7.292630672454833984e-01 -9.329286217689514160e-02
-3.587725162506103516e-01 4.203868210315704346e-01 6.802545487880706787e-02 6.581141948699951172e-01 1.136803254485130310e-01 2.583568692207336426e-01 1.659088730812072754e-01 3.868050575256347656e-01
1.184480711817741394e-01 3.535673022270202637e-01 1.880901604890823364e-01 3.611562252044677734e-01 -4.104524850845336914e-01 6.216455698013305664e-01 1.016840115189552307e-01 -3.604086935520172119e-01
1.287016924470663071e-02 1.496668159961700439e-01 1.120227724313735962e-01 1.519822478294372559e-01 -3.574458360671997070e-01 6.735638976097106934e-01 3.218834400177001953e-01 -5.066772103309631348e-01
-3.200982809066772461e-01 4.909875392913818359e-01 -1.564999371767044067e-01 -4.020449221134185791e-01 -2.456384897232055664e-01 1.762058287858963013e-01 5.388306379318237305e-01 -2.976756393909454346e-01
-5.305054783821105957e-01 6.703925132751464844e-01 2.784552872180938721e-01 -8.188983052968978882e-02 -4.071873724460601807e-01 -5.228424072265625000e-02 -3.529289737343788147e-02 1.229380965232849121e-01
1.619197875261306763e-01 3.211822807788848877e-01 4.275273084640502930e-01 -2.536064200103282928e-02 -4.279500842094421387e-01 4.144875109195709229e-01 4.347009658813476562e-01 3.785434365272521973e-01
-3.765983283519744873e-01 2.869085371494293213e-01 3.507983982563018799e-01 -1.896850578486919403e-02 -5.152747631072998047e-01 -3.385403752326965332e-02 1.500577852129936218e-02 6.209335923194885254e-01
-5.265902876853942871e-01 4.233673512935638428e-01 -9.462213516235351562e-02 -1.205264925956726074e-01 -8.351166546344757080e-02 -1.867250911891460419e-02 6.349652409553527832e-01 3.308760821819305420e-01
-3.226618468761444092e-02 3.111370205879211426e-01 1.550447195768356323e-01 3.466767966747283936e-01 -5.259719491004943848e-01 5.895490050315856934e-01 -3.921575844287872314e-02 -3.635608851909637451e-01
-5.619938969612121582e-01 6.220334768295288086e-01 5.460562650114297867e-03 1.698115281760692596e-02 -2.026694267988204956e-01 -2.405035346746444702e-01 3.156540989875793457e-01 3.136315643787384033e-01
-7.211933284997940063e-02 -9.626069664955139160e-02 1.699069440364837646e-01 2.364231497049331665e-01 -4.411198198795318604e-01 5.242540836334228516e-01 3.306199312210083008e-01 -5.674768090248107910e-01
-5.348153114318847656e-01 5.794721245765686035e-01 -2.122727781534194946e-02 -1.190581470727920532e-01 -5.292656421661376953e-01 9.115617722272872925e-02 -9.976255893707275391e-02 -2.552938759326934814e-01
-3.882166929543018341e-03 3.865786194801330566e-01 1.484668701887130737e-01 3.381210267543792725e-01 -5.155142545700073242e-01 3.718905150890350342e-01 1.388492882251739502e-01 -5.392930507659912109e-01
-5.142290592193603516e-01 7.820051908493041992e-01 -1.457104384899139404e-01 1.323901265859603882e-01 -3.997897356748580933e-02 2.266525924205780029e-01 5.563001334667205811e-02 1.709190458059310913e-01
-4.560806751251220703e-01 1.724301874637603760e-01 5.756742507219314575e-02 2.236599475145339966e-01 -6.919398903846740723e-01 -2.852579951286315918e-01 5.843088403344154358e-02 -3.812524080276489258e-01
-5.748131871223449707e-01 2.187805622816085815e-01 6.063967943191528320e-01 4.905282706022262573e-02 -1.458987444639205933e-01 -1.017938405275344849e-01 3.129265010356903076e-01 3.493282198905944824e-01
-7.659465819597244263e-02 4.202408492565155029e-01 2.831439673900604248e-01 8.357998728752136230e-02 -1.353249400854110718e-01 4.620329439640045166e-01 3.168380856513977051e-01 6.310318112373352051e-01
-2.323681265115737915e-01 2.570973932743072510e-01 8.199624717235565186e-02 3.457770645618438721e-01 -4.095794856548309326e-01 6.342964768409729004e-01 -1.359662860631942749e-01 -4.062591791152954102e-01
-4.099599123001098633e-01 -1.357311606407165527e-01 -9.743064641952514648e-02 2.948442399501800537e-01 -1.763463765382766724e-01 8.196074366569519043e-01 5.002678930759429932e-02 1.082917451858520508e-01
-6.611087918281555176e-01 6.589742302894592285e-01 1.315096765756607056e-01 -1.494750976562500000e-01 -2.700457572937011719e-01 -9.430541098117828369e-02 7.523854821920394897e-02 -3.964396193623542786e-02
-3.579128682613372803e-01 4.334127902984619141e-01 1.402433663606643677e-01 5.225965976715087891e-01 -1.984064429998397827e-01 -2.507940530776977539e-01 5.368250012397766113e-01 2.884968556463718414e-02
-8.111187219619750977e-01 3.936918377876281738e-01 3.439853787422180176e-01 1.235648617148399353e-01 4.124985076487064362e-03 5.544884130358695984e-02 2.586239948868751526e-02 2.230217158794403076e-01
-4.082843661308288574e-01 4.825479090213775635e-01 3.944745957851409912e-01 1.992594078183174133e-02 -6.424111127853393555e-01 -3.847365453839302063e-02 -1.548363864421844482e-01 -7.935731112957000732e-02
-1.436733007431030273e-01 3.909684121608734131e-01 6.698537468910217285e-01 4.887388050556182861e-01 -9.011374413967132568e-02 1.819713264703750610e-01 3.101446926593780518e-01 3.883538022637367249e-02
-1.308278553187847137e-02 5.020700022578239441e-02 3.346685469150543213e-01 1.882381737232208252e-01 -4.778105393052101135e-02 4.714935123920440674e-01 6.689692139625549316e-01 4.216187894344329834e-01
-5.436151027679443359e-01 5.882480144500732422e-01 -3.102966584265232086e-02 -8.617155998945236206e-02 -5.290179252624511719e-01 -1.148904189467430115e-01 -9.352600201964378357e-03 -2.385609447956085205e-01
-2.098592221736907959e-01 3.246341645717620850e-01 6.257572174072265625e-01 4.499739110469818115e-01 1.261981856077909470e-02 1.484607718884944916e-02 4.992935061454772949e-01 8.276183903217315674e-02
-5.360504388809204102e-01 3.878400623798370361e-01 3.812801539897918701e-01 1.356502622365951538e-01 -5.595565438270568848e-01 3.158074105158448219e-03 -2.713833749294281006e-01 1.081298962235450745e-01
-1.803154200315475464e-01 4.591480642557144165e-02 -2.080439776182174683e-01 -2.477361559867858887e-01 -5.617985725402832031e-01 5.454116463661193848e-01 4.073297381401062012e-01 -2.858561873435974121e-01
-3.253506124019622803e-01 6.265519857406616211e-01 -2.156939506530761719e-01 -1.664409488439559937e-01 -8.485906571149826050e-02 6.294025182723999023e-01 1.548359990119934082e-01 -5.519898608326911926e-03
1.919035017490386963e-01 1.892320960760116577e-01 3.773977160453796387e-01 1.456234902143478394e-01 -3.317436277866363525e-01 5.770413205027580261e-03 7.893089056015014648e-01 -1.750234514474868774e-01
-5.177250504493713379e-01 1.556557863950729370e-01 -5.917083099484443665e-02 3.153019845485687256e-01 -4.443736076354980469e-01 -4.282497465610504150e-01 3.469394445419311523e-01 3.218429088592529297e-01
-5.696239471435546875e-01 -7.445234805345535278e-02 1.454020887613296509e-01 5.379154682159423828e-01 2.885800600051879883e-01 2.225925773382186890e-01 4.596301913261413574e-01 -1.241157054901123047e-01
-3.506185114383697510e-01 -4.978816956281661987e-03 -3.101383447647094727e-01 3.593806028366088867e-01 -6.287861466407775879e-01 4.936465919017791748e-01 -6.487307697534561157e-02 -9.183654934167861938e-02
-5.849819779396057129e-01 7.279061675071716309e-01 -1.782374083995819092e-01 -1.885996200144290924e-02 -1.050272434949874878e-01 -9.030947089195251465e-02 2.768324017524719238e-01 -1.372521976009011269e-03
1.149571388959884644e-01 4.472944140434265137e-02 1.493564993143081665e-01 2.545641362667083740e-01 -2.286196500062942505e-01 7.486023008823394775e-02 9.052479863166809082e-01 1.425796598196029663e-01
-1.326781213283538818e-01 -2.036141417920589447e-02 -5.473717302083969116e-02 -8.559443801641464233e-02 -6.512919068336486816e-01 -1.806850433349609375e-01 7.045438885688781738e-01 -1.358272284269332886e-01
-5.219467282295227051e-01 4.573109447956085205e-01 5.686683058738708496e-01 3.220913708209991455e-01 1.556992530822753906e-01 1.814952194690704346e-01 1.795405596494674683e-01 4.352226108312606812e-02
1.790260672569274902e-01 2.644254267215728760e-01 -2.284055054187774658e-01 2.605410218238830566e-01 -1.967990547418594360e-01 3.914069384336471558e-02 8.162463307380676270e-01 2.673168182373046875e-01
-2.383494824171066284e-01 3.283047676086425781e-01 6.262690424919128418e-01 2.106128036975860596e-01 1.117091327905654907e-01 9.006770700216293335e-02 6.150028109550476074e-01 3.926570527255535126e-03
-3.475100174546241760e-02 2.513404488563537598e-01 1.573742777109146118e-01 6.879439949989318848e-02 2.750642597675323486e-02 3.645178675651550293e-01 7.789268493652343750e-01 4.071415364742279053e-01
1.360106766223907471e-01 2.108426839113235474e-01 1.850905418395996094e-01 -7.597036659717559814e-02 -5.472031235694885254e-01 1.092476248741149902e-01 7.652744650840759277e-01 -2.315809484571218491e-03
-7.672436833381652832e-01 1.616893857717514038e-01 -6.578601896762847900e-02 6.345528364181518555e-02 1.086535900831222534e-01 1.489235609769821167e-01 3.910624086856842041e-01 4.358046054840087891e-01
-6.514917016029357910e-01 3.709360361099243164e-01 6.266956031322479248e-02 -3.402733057737350464e-02 -3.290928006172180176e-01 4.675765931606292725e-01 -2.935470044612884521e-01 -1.406413465738296509e-01
1.399384588003158569e-01 2.681999206542968750e-01 3.112374842166900635e-01 4.995659589767456055e-01 -3.735356926918029785e-01 1.635293066501617432e-01 3.406593203544616699e-01 -5.288968086242675781e-01
-2.863194644451141357e-01 1.212805956602096558e-01 -2.167026251554489136e-01 -2.582531794905662537e-02 -3.540749251842498779e-01 6.209104657173156738e-01 3.571853935718536377e-01 -4.660523533821105957e-01
-8.404741287231445312e-01 1.484059244394302368e-01 1.415225714445114136e-01 1.466957852244377136e-02 -2.641083896160125732e-01 -1.082932800054550171e-01 8.333272486925125122e-02 4.036212861537933350e-01
-8.665388822555541992e-02 5.233067274093627930e-01 2.743938267230987549e-01 -3.716552555561065674e-01 -3.461358249187469482e-01 2.843303680419921875e-01 4.939089715480804443e-01 -2.462146282196044922e-01
-3.869305253028869629e-01 2.700418233871459961e-01 2.361500859260559082e-01 2.498999983072280884e-01 -7.490368485450744629e-01 -2.573471069335937500e-01 -1.136523708701133728e-01 -1.376399397850036621e-01
-7.320722341537475586e-01 2.938441932201385498e-01 6.133329868316650391e-02 9.979986399412155151e-02 1.102058142423629761e-01 5.644203424453735352e-01 -1.406408995389938354e-01 -1.162257716059684753e-01
-1.022547706961631775e-01 -8.769974112510681152e-02 -7.166378945112228394e-02 -5.716297030448913574e-02 -7.011889815330505371e-01 8.319959975779056549e-03 6.024173498153686523e-01 -3.446846306324005127e-01
-9.655054658651351929e-02 1.084076166152954102e-01 5.982045531272888184e-01 8.333830535411834717e-02 -3.346849679946899414e-01 -9.267906099557876587e-02 6.360477805137634277e-01 -2.982811629772186279e-01
-1.735305339097976685e-01 7.265381813049316406e-01 -2.273777872323989868e-01 -1.349959075450897217e-01 -3.713727295398712158e-01 -7.627787441015243530e-02 4.735582768917083740e-01 -6.412041187286376953e-02
-7.140595465898513794e-02 -1.136994957923889160e-01 5.876491591334342957e-02 2.993394732475280762e-01 -4.582791030406951904e-01 -7.091301679611206055e-02 6.560022234916687012e-01 4.934864342212677002e-01
-1.648126840591430664e-01 2.040561139583587646e-01 4.659180939197540283e-01 -1.177188530564308167e-01 -6.194546222686767578e-01 -7.291363924741744995e-02 3.645776510238647461e-01 4.222595393657684326e-01
-2.033653110265731812e-01 3.250235617160797119e-01 2.629003226757049561e-01 -2.221684306859970093e-01 -7.232222557067871094e-01 2.965986169874668121e-02 2.067001610994338989e-01 4.097213745117187500e-01
2.277262806892395020e-01 2.481143027544021606e-01 2.977852821350097656e-01 -5.445824936032295227e-02 -5.698906779289245605e-01 3.028856217861175537e-01 5.931763648986816406e-01 1.629877388477325439e-01
-5.870907902717590332e-01 3.281059265136718750e-01 2.124988287687301636e-01 -1.210213154554367065e-01 -6.432706713676452637e-01 4.528571665287017822e-02 -1.695469915866851807e-01 -2.080260068178176880e-01
-1.087239980697631836e-01 3.216511011123657227e-01 3.429819047451019287e-01 3.520894050598144531e-02 -4.586765766143798828e-01 2.605187706649303436e-02 4.916771948337554932e-01 5.594946742057800293e-01
-2.231372743844985962e-01 4.526201188564300537e-01 -3.359730839729309082e-01 -2.217049449682235718e-01 -8.435383439064025879e-02 2.795316874980926514e-01 5.889897346496582031e-01 -3.887822329998016357e-01
-6.755346059799194336e-02 -3.384007886052131653e-02 5.335770249366760254e-01 3.909258544445037842e-01 -6.971040964126586914e-01 -1.176879554986953735e-01 1.526096910238265991e-01 -1.834931075572967529e-01
-5.050404667854309082e-01 6.037774085998535156e-01 2.023658752441406250e-01 8.295565098524093628e-02 -5.324428677558898926e-01 -9.972748905420303345e-02 -1.546330899000167847e-01 -1.232923120260238647e-01
-4.395309090614318848e-01 4.597144722938537598e-01 -3.236099332571029663e-02 6.386928558349609375e-01 -4.150087535381317139e-01 -9.938059747219085693e-02 -4.116795212030410767e-02 -5.192396417260169983e-02
5.370001867413520813e-02 4.878892600536346436e-01 -3.340232670307159424e-01 1.451413929462432861e-01 1.681097596883773804e-01 2.295301407575607300e-01 7.369850873947143555e-01 -4.848539829254150391e-02
9.020677953958511353e-02 5.779342725872993469e-02 2.182544022798538208e-01 2.304632663726806641e-01 -1.683807820081710815e-01 9.038931876420974731e-02 8.935907483100891113e-01 2.296686023473739624e-01
-3.266510069370269775e-01 6.669778376817703247e-02 6.931594014167785645e-01 4.851931035518646240e-01 -3.414246439933776855e-01 -1.767813563346862793e-01 1.226680427789688110e-01 -1.004897132515907288e-01
2.720270156860351562e-01 2.656518518924713135e-01 1.186346635222434998e-01 7.189165800809860229e-02 -4.859532415866851807e-01 1.924706995487213135e-01 7.440155148506164551e-01 -9.712490439414978027e-02
6.456452608108520508e-02 3.296405375003814697e-01 9.552516043186187744e-02 5.860119462013244629e-01 -2.973833680152893066e-01 5.157397985458374023e-01 1.124361008405685425e-01 -4.093496501445770264e-01
-2.748141884803771973e-01 5.547099709510803223e-01 2.361777573823928833e-01 -4.997779428958892822e-02 8.535134792327880859e-02 2.501405775547027588e-01 6.431524753570556641e-01 2.738540172576904297e-01
-4.000926017761230469e-01 3.825000822544097900e-01 1.060611903667449951e-01 -3.896176218986511230e-01 -3.375101983547210693e-01 2.063564807176589966e-01 3.596450984477996826e-01 -4.946998357772827148e-01
-5.394916534423828125e-01 6.324864625930786133e-01 3.320571780204772949e-01 -1.640448719263076782e-01 -3.644258081912994385e-01 -3.138089552521705627e-03 5.773809179663658142e-02 1.886458396911621094e-01
-1.535429060459136963e-01 3.371786773204803467e-01 4.789593219757080078e-01 -2.507196664810180664e-01 -4.525024890899658203e-01 5.722010880708694458e-02 5.227640271186828613e-01 -2.985932230949401855e-01
-7.251475453376770020e-01 3.354537785053253174e-01 -1.275289207696914673e-01 2.409891486167907715e-01 4.395159706473350525e-02 -1.908428817987442017e-01 4.637153744697570801e-01 1.841403841972351074e-01
-2.189417183399200439e-01 1.685569137334823608e-01 4.275127947330474854e-01 -3.163524270057678223e-01 -5.177653431892395020e-01 6.347209215164184570e-02 5.630715489387512207e-01 2.272616326808929443e-01
-5.340446829795837402e-01 2.353118211030960083e-01 3.966118693351745605e-01 3.611503839492797852e-01 1.341581344604492188e-01 -1.260585188865661621e-01 5.596923828125000000e-01 -1.566822975873947144e-01
-2.789059877395629883e-01 3.933846950531005859e-01 3.452427685260772705e-01 1.938178688287734985e-01 1.815760284662246704e-01 3.413253724575042725e-01 5.660955905914306641e-01 3.751866817474365234e-01
-4.646070897579193115e-01 -2.783744335174560547e-01 -3.890283405780792236e-01 1.475377678871154785e-01 -5.131756067276000977e-01 4.494264721870422363e-01 2.523768842220306396e-01 6.715654581785202026e-02
-2.451586723327636719e-01 4.574987590312957764e-01 1.507524400949478149e-01 -1.123009994626045227e-01 -2.298363596200942993e-01 5.684223771095275879e-01 1.084272190928459167e-01 -5.545890927314758301e-01
-3.432140871882438660e-02 8.319180458784103394e-02 6.141595840454101562e-01 -1.158218458294868469e-02 -5.424481630325317383e-01 -7.015233393758535385e-03 5.568524003028869629e-01 -1.009523272514343262e-01
-1.905148774385452271e-01 5.866733789443969727e-01 -5.370949506759643555e-01 -8.477010577917098999e-02 -3.726486861705780029e-01 2.529136836528778076e-02 4.292646646499633789e-01 -9.309664368629455566e-03
-1.581049859523773193e-01 2.247901111841201782e-01 3.583797067403793335e-02 1.045564934611320496e-01 -4.355236589908599854e-01 -4.603431373834609985e-02 8.432201743125915527e-01 9.713713824748992920e-02
-4.861942827701568604e-01 4.473347067832946777e-01 -5.420582890510559082e-01 1.327477991580963135e-01 -9.671208262443542480e-02 -1.045729294419288635e-01 4.789208769798278809e-01 -4.902581125497817993e-02
-1.039399430155754089e-01 4.847027659416198730e-01 4.328189492225646973e-01 7.728331256657838821e-03 -3.720430433750152588e-01 1.558058112859725952e-01 2.965466976165771484e-01 5.623489022254943848e-01
-1.977997273206710815e-01 4.176851212978363037e-01 -5.301841497421264648e-01 5.330020785331726074e-01 -3.110213577747344971e-01 1.504767835140228271e-01 2.326302789151668549e-02 3.182906806468963623e-01
-4.310727715492248535e-01 2.369410544633865356e-01 2.423219233751296997e-01 -4.301219433546066284e-02 -1.345093250274658203e-01 1.693347543478012085e-01 4.864448904991149902e-01 6.434823274612426758e-01
-5.098804831504821777e-01 5.522397160530090332e-01 -9.163678623735904694e-03 7.012927439063787460e-03 -6.242457628250122070e-01 -6.333913654088973999e-02 -9.960564225912094116e-02 -1.769294142723083496e-01
-7.751544117927551270e-01 3.274573683738708496e-01 -1.851085126399993896e-01 2.900027334690093994e-01 1.957961916923522949e-01 -2.545613795518875122e-02 3.639190793037414551e-01 4.603641107678413391e-02
-6.225024461746215820e-01 -3.763856589794158936e-01 -4.305307567119598389e-02 4.739773273468017578e-01 4.434809088706970215e-03 -6.096922606229782104e-02 4.660020768642425537e-01 -1.530417352914810181e-01
-6.163523197174072266e-01 3.072393238544464111e-01 1.184821501374244690e-01 4.163267016410827637e-01 7.562448084354400635e-02 -2.350998967885971069e-01 4.939408600330352783e-01 1.827006489038467407e-01
-4.414805471897125244e-01 2.240289598703384399e-01 9.815911948680877686e-02 4.771439433097839355e-01 6.301791965961456299e-02 -1.470315307378768921e-01 5.758999586105346680e-01 4.004424214363098145e-01
-3.017221391201019287e-01 7.464506030082702637e-01 -1.934152394533157349e-01 -2.593621909618377686e-01 -1.951575279235839844e-01 3.138825595378875732e-01 3.228773772716522217e-01 -7.898450642824172974e-02
-1.510998159646987915e-01 8.796489983797073364e-02 -2.542410232126712799e-02 -3.753561079502105713e-01 -5.231591463088989258e-01 3.391648828983306885e-01 5.893538594245910645e-01 -3.030285835266113281e-01
2.901227271649986506e-04 3.489574790000915527e-01 -4.863848164677619934e-02 1.465803533792495728e-01 -5.826877951622009277e-01 -2.315328419208526611e-01 5.480375885963439941e-01 4.011225402355194092e-01
4.609956964850425720e-02 -2.338912189006805420e-01 2.635517120361328125e-01 9.027146548032760620e-02 -6.455231904983520508e-01 2.996731698513031006e-01 5.555052757263183594e-01 -2.246572077274322510e-01
-2.723620533943176270e-01 6.512155532836914062e-01 3.955453634262084961e-01 3.456822335720062256e-01 7.649759948253631592e-02 2.228862196207046509e-01 2.367838323116302490e-01 3.379174470901489258e-01
3.614499419927597046e-02 2.792482674121856689e-01 1.208006292581558228e-01 -2.445498555898666382e-01 -5.310794711112976074e-01 3.128966987133026123e-01 5.497608184814453125e-01 -4.051294028759002686e-01
-2.703575193881988525e-01 -1.229392290115356445e-01 6.691736169159412384e-03 4.256306216120719910e-02 -5.697571858763694763e-02 6.710166931152343750e-01 4.511934518814086914e-01 -5.028432607650756836e-01
-3.769738674163818359e-01 -6.906257569789886475e-02 6.048423051834106445e-01 4.236631691455841064e-01 7.156354188919067383e-02 6.579381413757801056e-03 5.491551160812377930e-01 3.256310150027275085e-02
-2.830971404910087585e-02 2.147863358259201050e-01 -2.976285815238952637e-01 1.309935599565505981e-01 -6.769444346427917480e-01 -3.490281850099563599e-02 6.128866672515869141e-01 1.105497032403945923e-01
-3.293033540248870850e-01 2.259590774774551392e-01 4.503872394561767578e-01 4.421827197074890137e-01 2.926833033561706543e-01 4.075990319252014160e-01 4.157188534736633301e-01 -1.323059648275375366e-01
-6.589125990867614746e-01 2.875439822673797607e-01 1.383456885814666748e-01 -1.274168193340301514e-01 -5.865007638931274414e-01 -7.127225399017333984e-02 -2.299330942332744598e-02 -3.133474290370941162e-01
-3.790068030357360840e-01 4.208893775939941406e-01 2.262766063213348389e-01 3.399854004383087158e-01 1.478767544031143188e-01 -1.903255134820938110e-01 6.413834691047668457e-01 -2.072456479072570801e-01
-1.903912127017974854e-01 3.126479685306549072e-01 6.782334446907043457e-01 5.683258771896362305e-01 -2.612636089324951172e-01 3.512559225782752037e-03 5.720171704888343811e-02 -1.070729419589042664e-01
-5.390389561653137207e-01 5.317521095275878906e-01 1.165177393704652786e-02 1.794485375285148621e-02 -6.377965807914733887e-01 -7.244235277175903320e-02 -1.104457378387451172e-01 -4.458785057067871094e-02
