# Supplementary material for: Where is your field going? A machine learning approach to study the relative motion of the domains of physics
Source: PLoS One. 2020 Jun 18;15(6):e0233997. doi: 10.1371/journal.pone.0233997 (PMC7302634; doi:10.1371/journal.pone.0233997)
Supplement: S27 Data — (ZIP) [file pone.0233997.s027.zip › 26/Pacs4Run_26_VS_500_embeddings2001-2005ED8.txt]

2.758545875549316406e-01 7.208248376846313477e-01 -1.499451696872711182e-01 -7.052736356854438782e-03 2.522795498371124268e-01 3.795921802520751953e-01 2.514665424823760986e-01 3.328844010829925537e-01
7.602947354316711426e-01 2.360446602106094360e-01 -1.965187042951583862e-01 -5.977743864059448242e-02 -3.370160460472106934e-01 1.851623691618442535e-02 2.431774586439132690e-01 3.885665237903594971e-01
4.451515972614288330e-01 6.394610404968261719e-01 -2.396024316549301147e-01 4.646179080009460449e-02 1.552514731884002686e-01 -2.404187619686126709e-01 2.707937918603420258e-02 5.007236003875732422e-01
4.678581058979034424e-01 3.034275472164154053e-01 -2.529661655426025391e-01 -2.760248780250549316e-01 1.531174331903457642e-01 -1.607269942760467529e-01 5.366391539573669434e-01 4.599992930889129639e-01
3.072192072868347168e-01 3.176261484622955322e-01 -3.275005817413330078e-01 -2.236316651105880737e-01 -3.043431341648101807e-01 -1.847751736640930176e-01 -1.562679260969161987e-01 7.044684886932373047e-01
8.752517402172088623e-02 4.532044380903244019e-02 -3.803236410021781921e-02 2.974181473255157471e-01 -3.697600662708282471e-01 5.055762529373168945e-01 -8.598550409078598022e-02 7.075721025466918945e-01
-2.058764696121215820e-01 3.432246148586273193e-01 -1.336890906095504761e-01 2.947545051574707031e-01 -4.129454791545867920e-01 3.380585014820098877e-01 5.037598013877868652e-01 4.432576298713684082e-01
1.675494015216827393e-01 -3.798303753137588501e-02 -8.609454333782196045e-02 2.303383052349090576e-01 -4.930852055549621582e-01 5.415610074996948242e-01 1.009722352027893066e-01 6.028264760971069336e-01
6.052151322364807129e-01 2.275586426258087158e-01 -3.346641957759857178e-01 -4.075333476066589355e-01 -2.351446151733398438e-01 3.552654013037681580e-02 1.636334806680679321e-01 4.695926010608673096e-01
4.989958405494689941e-01 5.914633274078369141e-01 -2.737662196159362793e-01 4.520990550518035889e-01 5.612100660800933838e-02 9.855249524116516113e-02 -8.192180842161178589e-02 3.197805881500244141e-01
4.455209076404571533e-01 1.597348004579544067e-01 2.646626830101013184e-01 3.508324325084686279e-01 -4.919126629829406738e-01 3.459676504135131836e-01 -6.316003203392028809e-02 4.660530090332031250e-01
4.019353091716766357e-01 4.213022887706756592e-01 5.079640075564384460e-02 5.832476019859313965e-01 -2.333477735519409180e-01 3.924661874771118164e-01 -1.745863109827041626e-01 2.814837992191314697e-01
4.472338259220123291e-01 7.956807315349578857e-02 1.480880230665206909e-01 4.032879173755645752e-01 4.044746160507202148e-01 4.604847133159637451e-01 1.653656661510467529e-01 4.539692103862762451e-01
2.368109524250030518e-01 6.075146198272705078e-01 -8.969250321388244629e-02 -2.695688903331756592e-01 -5.206831097602844238e-01 4.600432813167572021e-01 -1.066890135407447815e-01 1.032564789056777954e-03
3.537952303886413574e-01 2.295019477605819702e-01 -6.777319312095642090e-01 -2.062385231256484985e-01 -7.436239719390869141e-02 1.024312153458595276e-01 3.295942544937133789e-01 4.423217177391052246e-01
1.709364652633666992e-01 3.399078845977783203e-01 -3.522958159446716309e-01 -3.538873791694641113e-01 -6.551855206489562988e-01 6.687770783901214600e-02 1.679473370313644409e-01 3.794046044349670410e-01
2.242383509874343872e-01 2.555163949728012085e-02 7.679851353168487549e-02 6.915091723203659058e-02 -5.128919482231140137e-01 2.257898002862930298e-01 4.152425229549407959e-01 6.722491383552551270e-01
3.023492097854614258e-01 -2.250624448060989380e-01 1.803736835718154907e-01 7.388386130332946777e-02 -1.325066294521093369e-02 5.963149666786193848e-01 2.811501026153564453e-01 6.205850243568420410e-01
4.742317795753479004e-01 5.343840122222900391e-01 7.828046381473541260e-02 5.412658452987670898e-01 -8.652864396572113037e-02 3.682488501071929932e-01 -9.608539938926696777e-02 1.952301263809204102e-01
5.698474869132041931e-02 1.912721544504165649e-01 -1.956874728202819824e-01 3.114460706710815430e-01 -4.537222906947135925e-02 8.773818612098693848e-01 -8.345850557088851929e-02 2.145989537239074707e-01
3.748693764209747314e-01 -7.589130196720361710e-03 -1.188847795128822327e-02 1.959694921970367432e-01 1.488391458988189697e-01 2.655716240406036377e-01 5.941243171691894531e-01 6.125397682189941406e-01
5.694410800933837891e-01 3.643221557140350342e-01 -4.275094345211982727e-02 -2.780413925647735596e-01 -3.588498830795288086e-01 5.055443048477172852e-01 2.721142172813415527e-01 -7.400908321142196655e-02
6.132872104644775391e-01 4.843557476997375488e-01 9.530708193778991699e-02 -2.715619513764977455e-03 -4.920847713947296143e-01 3.082160651683807373e-01 2.005458176136016846e-01 -5.314485356211662292e-02
1.974157392978668213e-01 2.652910649776458740e-01 -1.706761419773101807e-01 2.338457852602005005e-01 -1.169768497347831726e-01 -9.712046384811401367e-02 2.095893323421478271e-01 8.601103425025939941e-01
2.854239642620086670e-01 1.098815072327852249e-02 -8.114199340343475342e-02 -6.690552458167076111e-03 -5.508160218596458435e-03 3.113548457622528076e-02 4.027731418609619141e-01 8.651924133300781250e-01
5.708502978086471558e-02 -1.677635610103607178e-01 2.349014729261398315e-01 5.105409026145935059e-02 -9.013035148382186890e-02 5.999823212623596191e-01 3.431705236434936523e-01 6.518766283988952637e-01
1.396483182907104492e-01 6.071282029151916504e-01 2.065563350915908813e-01 -3.791641071438789368e-02 -4.961156845092773438e-02 3.359373807907104492e-01 6.692658662796020508e-01 -6.751590222120285034e-02
-3.738400638103485107e-01 3.469716608524322510e-01 2.461143583059310913e-01 3.369193673133850098e-01 -2.076167017221450806e-01 3.691260218620300293e-01 2.694397568702697754e-01 5.601882934570312500e-01
2.607740759849548340e-01 1.074367612600326538e-01 -1.334023773670196533e-01 3.422566354274749756e-01 -5.707450509071350098e-01 4.861872196197509766e-01 -1.681567914783954620e-02 4.723428785800933838e-01
4.446753561496734619e-01 4.236602485179901123e-01 4.000092670321464539e-02 -9.129018336534500122e-02 -5.710259079933166504e-01 -6.180469319224357605e-02 2.273934185504913330e-01 4.808779954910278320e-01
-7.999686896800994873e-02 1.030155494809150696e-01 2.297641485929489136e-01 1.275346279144287109e-01 -4.619806706905364990e-01 3.981329202651977539e-01 3.103084862232208252e-01 6.676110625267028809e-01
9.705266356468200684e-02 5.240193605422973633e-01 2.223686724901199341e-01 -6.035507917404174805e-01 4.048579186201095581e-02 1.007448360323905945e-01 -2.839033305644989014e-01 4.581196308135986328e-01
1.099655628204345703e-01 4.227155447006225586e-01 3.347353637218475342e-01 3.212155103683471680e-01 -4.075121879577636719e-01 1.486912965774536133e-01 5.367936491966247559e-01 3.430297374725341797e-01
1.910469532012939453e-01 -1.627037823200225830e-01 -4.093719720840454102e-01 5.640766024589538574e-02 -1.451348960399627686e-01 5.195502042770385742e-01 4.422104954719543457e-01 5.288805365562438965e-01
1.256948113441467285e-01 5.897749662399291992e-01 -1.161605417728424072e-01 -4.261150360107421875e-01 -1.813733279705047607e-01 5.506467819213867188e-01 2.929288148880004883e-01 -1.392255574464797974e-01
4.256299138069152832e-01 -2.857386320829391479e-02 3.597988933324813843e-02 3.621807098388671875e-01 3.847131431102752686e-01 4.105782806873321533e-01 3.020832836627960205e-01 5.269917845726013184e-01
2.056586444377899170e-01 1.465618908405303955e-01 8.137157559394836426e-02 3.201723098754882812e-01 -1.943540722131729126e-01 1.355814784765243530e-01 3.859405219554901123e-01 7.886613011360168457e-01
1.920065879821777344e-01 3.877486661076545715e-02 -5.501836165785789490e-02 4.158971011638641357e-01 -1.466462165117263794e-01 3.904238045215606689e-01 7.151653524488210678e-03 7.820776104927062988e-01
2.609828412532806396e-01 -1.337938904762268066e-01 -4.268727004528045654e-01 -5.587217956781387329e-02 1.055506467819213867e-01 2.897922098636627197e-01 1.458740085363388062e-01 7.824612259864807129e-01
6.023362874984741211e-01 3.627590835094451904e-01 2.752604782581329346e-01 -3.439376130700111389e-02 -4.864697456359863281e-01 3.593981862068176270e-01 2.481071203947067261e-01 3.561741858720779419e-02
3.029288053512573242e-01 1.698641628026962280e-01 1.074651032686233521e-01 1.435071080923080444e-01 9.665764868259429932e-02 -8.245545625686645508e-02 1.417633891105651855e-01 9.005547761917114258e-01
2.516539692878723145e-01 1.727955639362335205e-01 -5.061073228716850281e-02 2.945108711719512939e-01 -3.621314093470573425e-02 1.491842791438102722e-02 3.304756283760070801e-01 8.406935930252075195e-01
4.083072021603584290e-02 6.207390129566192627e-02 1.691910177469253540e-01 2.132194638252258301e-01 -3.016063868999481201e-01 3.587285280227661133e-01 3.341685533523559570e-01 7.675091028213500977e-01
-1.698720902204513550e-01 5.360870361328125000e-01 3.401524424552917480e-01 -4.409892559051513672e-01 -2.838549911975860596e-01 1.456405669450759888e-01 4.647750779986381531e-02 5.192629098892211914e-01
5.105088949203491211e-01 6.567106246948242188e-01 2.062726765871047974e-02 3.791911900043487549e-01 8.164536952972412109e-02 2.498778142035007477e-02 -2.405265420675277710e-01 3.142563104629516602e-01
-4.155215620994567871e-02 -5.376020818948745728e-02 9.683908522129058838e-02 1.003541424870491028e-01 3.204388916492462158e-01 6.181505918502807617e-01 3.636196851730346680e-01 5.991027355194091797e-01
-2.839445173740386963e-01 9.777862578630447388e-02 -2.609056532382965088e-01 1.172687113285064697e-01 -6.957280635833740234e-02 5.683134198188781738e-01 2.910138666629791260e-01 6.445785760879516602e-01
2.173085808753967285e-01 -9.912066906690597534e-02 -1.185789257287979126e-01 2.814331650733947754e-01 1.592717505991458893e-02 8.418545126914978027e-01 1.377508789300918579e-01 3.489108085632324219e-01
-1.422731280326843262e-01 -4.993694648146629333e-02 -2.516052126884460449e-01 1.009503975510597229e-01 -8.965826779603958130e-02 5.374067425727844238e-01 3.740216493606567383e-01 6.833972930908203125e-01
2.265457957983016968e-01 3.491858839988708496e-01 2.103116065263748169e-01 -3.397436738014221191e-01 -5.627242326736450195e-01 5.699442028999328613e-01 1.181202903389930725e-01 1.078983098268508911e-01
-3.710166215896606445e-01 3.306733071804046631e-01 2.881089150905609131e-01 2.674385607242584229e-01 -2.557567656040191650e-01 3.624200522899627686e-01 2.959260344505310059e-01 5.604817271232604980e-01
5.909874439239501953e-01 -7.546684890985488892e-02 2.344044893980026245e-01 -3.434666395187377930e-01 4.712177813053131104e-02 1.963721811771392822e-01 3.172594681382179260e-02 6.559992432594299316e-01
4.058904349803924561e-01 -9.968516975641250610e-02 2.536027729511260986e-01 2.523580193519592285e-01 -3.515548631548881531e-02 4.630956351757049561e-01 5.559956431388854980e-01 4.153218865394592285e-01
4.094264507293701172e-01 6.116429567337036133e-01 -3.084744513034820557e-01 3.668276667594909668e-01 2.002111263573169708e-02 4.231825098395347595e-02 -2.477053701877593994e-01 4.061948955059051514e-01
5.744834542274475098e-01 4.485095739364624023e-01 2.415714412927627563e-01 3.252774477005004883e-01 -1.029556989669799805e-01 3.266912698745727539e-01 -8.310525864362716675e-02 4.247494637966156006e-01
2.760727107524871826e-01 2.438669502735137939e-01 -6.337502598762512207e-01 -4.109441488981246948e-02 1.503400057554244995e-01 2.190472334623336792e-01 5.271921157836914062e-01 3.353642821311950684e-01
6.244896054267883301e-01 5.087064504623413086e-01 -3.440762683749198914e-02 3.684683442115783691e-01 -1.774052828550338745e-01 1.671750545501708984e-01 -2.354891002178192139e-01 3.152815401554107666e-01
-4.365639388561248779e-02 2.030221819877624512e-01 -9.241787344217300415e-02 2.754902243614196777e-01 2.034277021884918213e-01 7.569707632064819336e-01 -1.477999538183212280e-01 4.860121011734008789e-01
2.476803511381149292e-01 -2.197093069553375244e-01 4.876695573329925537e-02 -4.170244559645652771e-02 2.953625023365020752e-01 4.755269885063171387e-01 -1.301843971014022827e-01 7.456219792366027832e-01
5.699744820594787598e-01 6.382854655385017395e-03 1.507168412208557129e-01 -5.053787827491760254e-01 1.282890290021896362e-01 1.916669011116027832e-01 4.403038024902343750e-01 3.871735334396362305e-01
2.251280397176742554e-01 -2.145883291959762573e-01 -3.966051712632179260e-02 1.050818189978599548e-01 -2.828508913516998291e-01 6.957913637161254883e-01 3.223925828933715820e-01 4.717911481857299805e-01
2.329343706369400024e-01 4.991839826107025146e-01 -9.901466779410839081e-03 4.282231032848358154e-01 -2.523576617240905762e-01 -5.898349359631538391e-02 5.182119011878967285e-01 4.211612641811370850e-01
2.946509122848510742e-01 4.413801059126853943e-02 5.927739292383193970e-02 4.306865930557250977e-01 3.754571080207824707e-01 5.991498231887817383e-01 5.910061299800872803e-02 4.677462875843048096e-01
2.591088116168975830e-01 3.960762545466423035e-02 -6.545555591583251953e-01 1.881871139630675316e-03 1.954717934131622314e-01 4.220140278339385986e-01 3.838946223258972168e-01 3.730511963367462158e-01
4.918134212493896484e-01 6.379749178886413574e-01 -7.520981132984161377e-02 -9.457612782716751099e-02 -2.869858741760253906e-01 3.575530946254730225e-01 3.272411823272705078e-01 -1.386166214942932129e-01
4.299986958503723145e-01 7.438668608665466309e-01 1.371417492628097534e-01 9.591560065746307373e-02 4.375127702951431274e-02 3.384983539581298828e-01 3.178315460681915283e-01 -1.274491399526596069e-01
9.140858799219131470e-02 2.428831160068511963e-01 -3.719339966773986816e-01 1.547322571277618408e-01 2.205687016248703003e-01 6.929913759231567383e-01 -3.837126493453979492e-01 3.070056140422821045e-01
3.260288834571838379e-01 9.891682118177413940e-02 -1.261716522276401520e-02 1.094393581151962280e-01 -3.645216524600982666e-01 5.763927474617958069e-02 3.932930231094360352e-01 7.621724009513854980e-01
5.737463235855102539e-01 4.018065929412841797e-01 -4.192072525620460510e-02 4.949882626533508301e-01 -3.382020592689514160e-01 2.744335532188415527e-01 -1.686638891696929932e-01 2.108412832021713257e-01
6.173124313354492188e-01 -2.296444959938526154e-02 1.820181608200073242e-01 2.016663700342178345e-01 4.180094003677368164e-01 4.259968698024749756e-01 1.836315095424652100e-01 3.932841718196868896e-01
3.413861989974975586e-01 -1.806157976388931274e-01 8.574756234884262085e-02 -9.259770065546035767e-02 2.012210786342620850e-01 2.387624979019165039e-01 1.031045094132423401e-01 8.525131344795227051e-01
3.259342908859252930e-01 5.000163316726684570e-01 5.114488601684570312e-01 -2.301751971244812012e-01 -1.993878632783889771e-01 2.655964195728302002e-01 -3.176216781139373779e-01 3.435250818729400635e-01
3.530026078224182129e-01 5.824478864669799805e-01 2.465334236621856689e-01 -4.979363977909088135e-01 1.493390649557113647e-01 4.152635335922241211e-01 1.736134737730026245e-01 -5.036650970578193665e-02
3.722318708896636963e-01 6.459678411483764648e-01 2.060267031192779541e-01 1.705293729901313782e-02 -8.586893230676651001e-02 9.349954873323440552e-02 6.182913184165954590e-01 5.505895614624023438e-02
1.937887519598007202e-01 2.999275624752044678e-01 7.011045515537261963e-02 -4.630343616008758545e-01 -2.118691653013229370e-01 6.915894150733947754e-01 3.529283106327056885e-01 -7.368949800729751587e-02
1.021037176251411438e-01 1.594975739717483521e-01 2.050936222076416016e-01 2.233489453792572021e-01 -3.251508623361587524e-02 3.283819928765296936e-02 3.297235071659088135e-01 8.725444674491882324e-01
5.565524846315383911e-02 -9.577102959156036377e-02 -2.046660333871841431e-02 1.884742081165313721e-02 8.230218291282653809e-02 4.586607217788696289e-01 4.611155688762664795e-01 7.464485168457031250e-01
2.770237922668457031e-01 5.217686295509338379e-01 1.788881421089172363e-01 -1.608917564153671265e-01 -6.844729930162429810e-02 6.806769371032714844e-01 2.952043414115905762e-01 -1.948754936456680298e-01
1.586078554391860962e-01 -8.668870478868484497e-02 -4.830875694751739502e-01 -8.006843179464340210e-02 -2.311211638152599335e-02 2.716048955917358398e-01 2.696253061294555664e-01 7.619336247444152832e-01
2.336468547582626343e-01 6.962056159973144531e-01 -1.512530744075775146e-01 2.988224029541015625e-01 -1.174598112702369690e-01 3.517829775810241699e-01 -3.896898925304412842e-01 2.431630492210388184e-01
1.913191229104995728e-01 -1.124015599489212036e-01 -3.491521179676055908e-01 -1.601770222187042236e-01 -7.953760027885437012e-02 2.436468899250030518e-01 3.965118527412414551e-01 7.617659568786621094e-01
2.004618346691131592e-01 1.821265369653701782e-01 -6.296527385711669922e-02 2.901387512683868408e-01 1.764634065330028534e-02 3.221171721816062927e-02 4.024572074413299561e-01 8.216928839683532715e-01
1.265684217214584351e-01 -1.188919544219970703e-01 -4.629860818386077881e-01 -5.121409520506858826e-02 1.708355396986007690e-01 3.633054196834564209e-01 3.586858510971069336e-01 6.804667115211486816e-01
2.122281789779663086e-01 -7.564200460910797119e-02 -1.197092980146408081e-01 8.658047020435333252e-02 -2.929973900318145752e-01 3.023581504821777344e-01 2.110758125782012939e-01 8.399941325187683105e-01
6.726454943418502808e-02 -1.012561917304992676e-01 -3.401110172271728516e-01 -1.124270409345626831e-01 1.450482606887817383e-01 3.394149243831634521e-01 3.143884837627410889e-01 7.885593771934509277e-01
4.858784973621368408e-01 2.127837389707565308e-01 2.256561815738677979e-01 -3.740339279174804688e-01 -8.183290064334869385e-02 7.188558578491210938e-01 -4.109105840325355530e-02 5.180893093347549438e-02
3.295678496360778809e-01 2.917946875095367432e-01 1.002796739339828491e-01 -3.700106143951416016e-01 -4.426771402359008789e-01 6.762171387672424316e-01 2.809144183993339539e-02 7.249249517917633057e-02
6.139946728944778442e-02 1.853761076927185059e-01 -4.829996824264526367e-01 2.324523925781250000e-01 1.865682452917098999e-01 7.802304625511169434e-01 -2.353992871940135956e-02 1.744175106287002563e-01
2.039902359247207642e-01 1.246715486049652100e-01 -1.939220726490020752e-01 2.550953924655914307e-01 -1.934898644685745239e-01 9.650612622499465942e-02 6.581488251686096191e-02 8.883029818534851074e-01
1.584929972887039185e-02 1.582503765821456909e-01 1.638101227581501007e-02 3.837478458881378174e-01 4.319689571857452393e-01 4.574860036373138428e-01 2.729661762714385986e-02 6.561548709869384766e-01
3.079042136669158936e-01 8.436154127120971680e-01 -9.604711830615997314e-02 -4.636612161993980408e-02 -9.658530354499816895e-02 6.324358284473419189e-02 4.106378853321075439e-01 -1.346061937510967255e-02
1.554700732231140137e-01 1.709405034780502319e-01 -1.396210938692092896e-01 1.569257676601409912e-01 1.169739142060279846e-01 8.231698274612426758e-01 -4.033369421958923340e-01 2.202645093202590942e-01
2.814909629523754120e-02 1.740481555461883545e-01 -1.229406222701072693e-01 2.505662441253662109e-01 -3.356951102614402771e-02 9.075794368982315063e-02 3.208287954330444336e-01 8.824523091316223145e-01
-1.070878505706787109e-01 2.543377578258514404e-01 3.199630677700042725e-01 2.943156659603118896e-01 3.972629606723785400e-01 5.936414599418640137e-01 -2.623837441205978394e-02 4.732124805450439453e-01
-2.147002667188644409e-01 6.405802965164184570e-01 -3.394569456577301025e-01 -3.927719891071319580e-01 3.780118823051452637e-01 1.387065947055816650e-01 1.753158122301101685e-01 2.849414050579071045e-01
3.919579088687896729e-01 7.322098314762115479e-02 -1.630867272615432739e-01 4.721117615699768066e-01 -2.794727683067321777e-01 4.544295668601989746e-01 -4.981033876538276672e-02 5.517504811286926270e-01
5.725170373916625977e-01 3.034719228744506836e-01 3.406008183956146240e-01 2.375866845250129700e-02 -4.330179095268249512e-01 3.531157970428466797e-01 3.401355743408203125e-01 1.888606250286102295e-01
1.773712970316410065e-02 4.391467664390802383e-03 -1.502853911370038986e-02 2.840373218059539795e-01 -4.258283972740173340e-01 6.424980163574218750e-01 3.264635056257247925e-02 5.688264369964599609e-01
3.938938677310943604e-01 1.159061342477798462e-01 -2.800123989582061768e-01 3.642582893371582031e-02 2.063576281070709229e-01 3.722489774227142334e-01 -5.657542943954467773e-01 5.004487037658691406e-01
-7.334584742784500122e-02 7.315425276756286621e-01 3.152095675468444824e-01 -1.743405163288116455e-01 -1.698108315467834473e-01 2.022223919630050659e-01 -3.014204800128936768e-01 4.112547636032104492e-01
2.660702466964721680e-01 6.116504669189453125e-01 -1.663043200969696045e-01 2.547524571418762207e-01 6.368768960237503052e-02 -1.355047374963760376e-01 -1.373116225004196167e-01 6.490473747253417969e-01
6.229208037257194519e-02 -1.265134289860725403e-02 1.547614932060241699e-01 1.017261892557144165e-01 -2.551591694355010986e-01 4.067572355270385742e-01 5.531384944915771484e-01 6.520280241966247559e-01
7.922364771366119385e-02 6.725701689720153809e-02 2.421381697058677673e-02 2.486401200294494629e-01 -9.902925789356231689e-02 2.381675392389297485e-01 2.263223081827163696e-01 8.994662165641784668e-01
2.083103507757186890e-01 3.379139602184295654e-01 3.642947077751159668e-01 -3.679241836071014404e-01 -2.435848414897918701e-01 7.020204067230224609e-01 -1.040336191654205322e-01 1.065491288900375366e-01
3.061870634555816650e-01 -1.671108752489089966e-01 -2.705427072942256927e-02 -3.097204267978668213e-01 1.730471849441528320e-01 4.001816511154174805e-01 -2.220020443201065063e-01 7.364028692245483398e-01
2.692613303661346436e-01 5.464285016059875488e-01 2.919331490993499756e-01 -1.643137782812118530e-01 -1.253891140222549438e-01 6.938029527664184570e-01 -9.371501952409744263e-02 -1.040323823690414429e-01
3.324451148509979248e-01 4.096101522445678711e-01 1.567440330982208252e-01 -4.873170256614685059e-01 -2.981224060058593750e-01 5.547391772270202637e-01 -2.242167890071868896e-01 1.129934266209602356e-01
-1.476170718669891357e-01 6.352513432502746582e-01 -1.593937724828720093e-01 3.021631240844726562e-01 3.329561650753021240e-01 2.033228576183319092e-01 -3.292838037014007568e-01 4.442165195941925049e-01
4.147273004055023193e-01 3.230729699134826660e-02 -3.323817625641822815e-02 3.364450335502624512e-01 -4.675118625164031982e-01 4.377603530883789062e-01 2.321643382310867310e-01 4.985533654689788818e-01
4.659341275691986084e-02 6.603755950927734375e-01 -4.611910879611968994e-01 2.582343220710754395e-01 3.592682778835296631e-01 3.640832006931304932e-01 1.397653967142105103e-01 3.444559872150421143e-02
2.464449256658554077e-01 2.108679413795471191e-01 -5.555049180984497070e-01 6.518975645303726196e-02 1.175127401947975159e-01 3.392295837402343750e-01 6.298139691352844238e-01 2.375132888555526733e-01
-1.734918332658708096e-03 7.709707319736480713e-02 -7.496461272239685059e-02 3.590060472488403320e-01 -2.232288122177124023e-01 4.120809435844421387e-01 6.634072214365005493e-02 7.971855998039245605e-01
-1.769472658634185791e-01 3.116625547409057617e-01 4.024867117404937744e-01 -4.463982284069061279e-01 9.566248208284378052e-02 2.323274910449981689e-01 -7.339227199554443359e-02 6.646619439125061035e-01
1.851021498441696167e-01 -2.680367417633533478e-02 -6.091015413403511047e-02 3.236444890499114990e-01 -2.965520322322845459e-01 8.183141946792602539e-01 -1.058933697640895844e-02 3.144353032112121582e-01
1.239381581544876099e-01 6.179094910621643066e-01 4.581945240497589111e-01 1.852389797568321228e-02 -4.607897102832794189e-01 3.964677453041076660e-01 -9.378463029861450195e-02 1.193008199334144592e-01
-7.826682180166244507e-02 -6.859206128865480423e-03 2.020660042762756348e-01 2.229701727628707886e-01 6.278299540281295776e-02 8.565482497215270996e-01 1.083419993519783020e-01 3.923346102237701416e-01
4.440207779407501221e-01 -6.207508966326713562e-02 -3.620441854000091553e-01 -5.897369980812072754e-01 -8.679977804422378540e-02 2.331664562225341797e-01 -1.246265042573213577e-02 5.080062747001647949e-01
-9.617501497268676758e-02 6.164092943072319031e-02 -4.975927770137786865e-01 2.760839164257049561e-01 3.400917351245880127e-02 7.197283506393432617e-01 1.052864193916320801e-01 3.645259737968444824e-01
3.170884251594543457e-01 -4.637559130787849426e-02 -5.655784532427787781e-02 2.048879712820053101e-01 -1.344073265790939331e-01 3.081533312797546387e-01 -2.038851231336593628e-01 8.351848125457763672e-01
2.027969658374786377e-01 5.403406918048858643e-02 -1.354231312870979309e-02 2.499273866415023804e-01 1.768281906843185425e-01 1.414763778448104858e-01 3.996931016445159912e-01 8.259953260421752930e-01
1.956010162830352783e-01 6.209399923682212830e-02 2.389788627624511719e-01 2.704496085643768311e-01 -4.586434960365295410e-01 3.878654539585113525e-01 2.118122726678848267e-01 6.495943069458007812e-01
4.862896800041198730e-01 4.801748394966125488e-01 -3.556220829486846924e-01 1.627375036478042603e-01 1.442915648221969604e-01 1.708608418703079224e-01 -4.253167808055877686e-01 3.861297667026519775e-01
3.005794584751129150e-01 1.504572331905364990e-01 1.913676597177982330e-02 4.943755865097045898e-01 3.766202926635742188e-01 4.718450307846069336e-01 1.047574505209922791e-01 5.165137648582458496e-01
3.910807371139526367e-01 3.638846278190612793e-01 2.054002434015274048e-01 -4.767408668994903564e-01 -2.517813742160797119e-01 6.164489984512329102e-01 3.625929355621337891e-02 2.132099308073520660e-02
-3.839319199323654175e-02 8.671549558639526367e-01 -3.035508096218109131e-01 1.781764775514602661e-01 2.043248265981674194e-01 2.440625727176666260e-01 -7.369920611381530762e-02 1.262206584215164185e-01
1.883518993854522705e-01 6.308417916297912598e-01 -4.039631783962249756e-01 3.310967981815338135e-01 4.339156746864318848e-01 2.661048769950866699e-01 8.908735960721969604e-02 1.634611487388610840e-01
3.309601247310638428e-01 -5.184353888034820557e-02 -1.096934825181961060e-01 2.011351436376571655e-01 3.953900039196014404e-01 3.734993040561676025e-01 1.388136744499206543e-01 7.212387919425964355e-01
2.365318238735198975e-01 3.870768249034881592e-01 1.543630361557006836e-01 -5.244382619857788086e-01 -4.828454256057739258e-01 3.929219543933868408e-01 -1.918121427297592163e-01 2.665358483791351318e-01
1.774094849824905396e-01 8.000762462615966797e-01 8.923045359551906586e-03 -2.396255284547805786e-01 2.528724968433380127e-01 3.955190479755401611e-01 1.906440258026123047e-01 -1.190756186842918396e-01
9.252988547086715698e-02 6.527273654937744141e-01 -1.957964152097702026e-01 -8.046950399875640869e-02 -5.301157236099243164e-01 5.443141609430313110e-02 3.176119327545166016e-01 3.683894276618957520e-01
-4.255487024784088135e-02 5.291296839714050293e-01 1.342890411615371704e-01 4.941090643405914307e-01 -2.566865980625152588e-01 3.033570051193237305e-01 4.808069765567779541e-01 2.587368488311767578e-01
-1.453820168972015381e-01 4.961732327938079834e-01 -4.270755648612976074e-01 -5.777415037155151367e-01 1.011885404586791992e-01 2.242471426725387573e-01 -3.694350644946098328e-02 3.932006657123565674e-01
2.290460318326950073e-01 -5.648703500628471375e-02 -3.016158193349838257e-02 1.954942792654037476e-01 4.383816421031951904e-01 3.631575107574462891e-01 -1.011636480689048767e-02 7.622698545455932617e-01
-3.627486228942871094e-01 4.223867878317832947e-02 -2.991444244980812073e-02 -2.711025997996330261e-02 -4.519225284457206726e-02 8.051484227180480957e-01 1.275219172239303589e-01 4.454563558101654053e-01
7.218542695045471191e-01 2.492515444755554199e-01 1.356065124273300171e-01 2.159074246883392334e-01 3.148209452629089355e-01 2.888862490653991699e-01 -1.726406216621398926e-01 3.733935058116912842e-01
-2.025264650583267212e-01 3.727542459964752197e-01 1.352168917655944824e-01 4.406643211841583252e-01 -2.670370638370513916e-01 4.595052599906921387e-01 4.325594604015350342e-01 3.714931905269622803e-01
-6.416157633066177368e-02 3.434780985116958618e-02 -5.025941133499145508e-01 1.987798660993576050e-01 -5.353382602334022522e-02 7.543691992759704590e-01 1.811630725860595703e-01 3.127786815166473389e-01
-8.263546973466873169e-02 3.621604144573211670e-01 -3.652566373348236084e-01 2.915517687797546387e-01 3.431482315063476562e-01 5.728410482406616211e-01 -2.769665420055389404e-01 3.478336036205291748e-01
-1.794794052839279175e-01 4.825944304466247559e-01 3.942124843597412109e-01 -3.531732559204101562e-01 -2.876769006252288818e-01 4.894099533557891846e-01 -1.017001122236251831e-01 3.494741022586822510e-01
1.657582372426986694e-01 3.050499260425567627e-01 -6.840003132820129395e-01 -1.885981112718582153e-01 2.113636136054992676e-01 3.837986290454864502e-02 2.384303510189056396e-01 5.225385427474975586e-01
1.587866246700286865e-01 4.232779741287231445e-01 3.277179300785064697e-01 -4.727866649627685547e-01 -3.860243260860443115e-01 2.297165244817733765e-01 -2.143120318651199341e-01 4.658134877681732178e-01
4.494449198246002197e-01 -2.051210999488830566e-01 9.849259257316589355e-02 -8.229938149452209473e-02 2.431570887565612793e-01 5.254270434379577637e-01 5.417031645774841309e-01 3.328804969787597656e-01
3.385802209377288818e-01 6.178589463233947754e-01 -4.318767488002777100e-01 3.716444075107574463e-01 2.945963442325592041e-01 1.917584836483001709e-01 -2.192740142345428467e-02 2.343872040510177612e-01
3.237955272197723389e-01 7.850233316421508789e-01 3.263911008834838867e-01 6.755097955465316772e-02 1.786057651042938232e-01 3.179269284009933472e-02 3.580673038959503174e-01 8.171688020229339600e-02
-1.161203347146511078e-02 2.858722396194934845e-02 -1.237498894333839417e-01 1.428547501564025879e-01 -2.470989674329757690e-01 3.203332126140594482e-01 3.253103196620941162e-01 8.329635858535766602e-01
2.453157156705856323e-01 8.202316761016845703e-01 3.708817660808563232e-01 -2.501282095909118652e-01 -7.373120635747909546e-02 1.286821663379669189e-01 2.054633498191833496e-01 5.207870155572891235e-02
5.430424213409423828e-01 2.150216996669769287e-01 1.700227558612823486e-01 -3.578139245510101318e-01 -1.518689095973968506e-01 6.911032795906066895e-01 -3.157734125852584839e-02 1.572756282985210419e-02
3.642964065074920654e-01 6.619850993156433105e-01 -4.241657257080078125e-01 2.201832644641399384e-02 2.224874347448348999e-01 1.376279592514038086e-01 -3.686546683311462402e-01 2.105096876621246338e-01
2.574798464775085449e-01 8.253941535949707031e-01 9.838577359914779663e-02 -1.138598024845123291e-01 1.570666283369064331e-01 -2.731218002736568451e-02 4.408452808856964111e-01 1.001224666833877563e-01
2.332140654325485229e-01 7.006785869598388672e-01 9.270392358303070068e-02 -1.470172703266143799e-01 2.252410352230072021e-01 4.880998730659484863e-01 3.200685977935791016e-01 -1.817521601915359497e-01
1.665681041777133942e-02 1.801578700542449951e-01 2.197443991899490356e-01 2.784626483917236328e-01 3.201212286949157715e-01 5.452049374580383301e-01 7.178679108619689941e-02 6.607248187065124512e-01
1.061558723449707031e-01 1.048935502767562866e-01 -1.702966690063476562e-01 5.686920508742332458e-02 6.517162173986434937e-02 8.149589300155639648e-01 -4.377391040325164795e-01 2.923562824726104736e-01
5.162382498383522034e-02 -2.922458387911319733e-02 4.442916065454483032e-02 1.213249862194061279e-01 -1.420178860425949097e-01 3.891568183898925781e-01 4.024725854396820068e-01 8.038599491119384766e-01
3.912206590175628662e-01 2.968685030937194824e-01 -2.601799964904785156e-01 1.346849948167800903e-01 4.280335605144500732e-01 3.918805718421936035e-01 -4.379120767116546631e-01 3.800418376922607422e-01
2.488022446632385254e-01 8.781253099441528320e-01 1.106822788715362549e-01 -2.592833936214447021e-01 9.433381259441375732e-02 6.587270647287368774e-02 2.712320089340209961e-01 2.665037661790847778e-02
-8.072528988122940063e-02 -3.073567897081375122e-02 2.402660697698593140e-01 2.355380207300186157e-01 1.820630021393299103e-02 8.442377448081970215e-01 1.702439486980438232e-01 3.705144524574279785e-01
3.031153976917266846e-01 6.392198204994201660e-01 -2.918979227542877197e-01 4.767387509346008301e-01 1.415206044912338257e-01 1.317949444055557251e-01 -1.157038062810897827e-01 3.691198527812957764e-01
9.498444199562072754e-02 5.304411053657531738e-01 6.840681284666061401e-02 5.074014663696289062e-01 -2.014295607805252075e-01 5.412557721138000488e-02 4.702579975128173828e-01 4.275842308998107910e-01
-1.271952986717224121e-01 6.757838279008865356e-02 -4.701451659202575684e-01 3.085535764694213867e-01 -1.049539446830749512e-01 7.177495360374450684e-01 6.208520382642745972e-02 3.646624088287353516e-01
4.418511390686035156e-01 1.692058295011520386e-01 -5.609803274273872375e-02 1.154428869485855103e-01 7.282587885856628418e-02 -1.339901089668273926e-01 1.643995940685272217e-01 8.422461748123168945e-01
7.397280335426330566e-01 2.969633340835571289e-01 -4.450022429227828979e-02 -4.814236760139465332e-01 -2.631656825542449951e-01 2.030186057090759277e-01 6.947819888591766357e-02 1.247655451297760010e-01
4.786477684974670410e-01 9.815240651369094849e-02 -3.930202871561050415e-02 -6.964821815490722656e-01 1.338535249233245850e-01 2.219775319099426270e-01 2.230775952339172363e-01 3.970844745635986328e-01
1.028694137930870056e-01 4.937770366668701172e-01 1.443391293287277222e-01 5.301570892333984375e-01 -1.683107614517211914e-01 6.339969485998153687e-02 4.146844148635864258e-01 4.892757534980773926e-01
6.008163690567016602e-01 5.765265822410583496e-01 -1.563204675912857056e-01 3.671090602874755859e-01 8.514121174812316895e-02 1.617117673158645630e-01 -2.520813345909118652e-01 2.246927917003631592e-01
5.269441604614257812e-01 7.270321846008300781e-01 -3.246018588542938232e-01 1.207461804151535034e-01 -1.634883880615234375e-01 2.030837722122669220e-02 1.212526485323905945e-01 1.787875294685363770e-01
3.632372021675109863e-01 4.940944612026214600e-01 3.840060830116271973e-01 -2.836358845233917236e-01 -3.229233324527740479e-01 4.947073459625244141e-01 -1.727708876132965088e-01 1.309764087200164795e-01
-9.253707528114318848e-02 4.999713599681854248e-01 -4.668278396129608154e-01 -5.379871726036071777e-01 9.015358984470367432e-02 4.085926711559295654e-01 -6.581707298755645752e-02 2.338797301054000854e-01
5.782175064086914062e-01 -8.754491806030273438e-02 1.870385110378265381e-01 1.551376134157180786e-01 4.277524352073669434e-01 5.341746211051940918e-01 1.935312896966934204e-01 3.052543997764587402e-01
-6.075894087553024292e-02 3.227042853832244873e-01 -5.752514004707336426e-01 -5.445482134819030762e-01 1.901185661554336548e-01 4.041817188262939453e-01 6.111294776201248169e-02 2.479529678821563721e-01
1.967338323593139648e-01 6.271784305572509766e-01 4.040690958499908447e-01 -2.234766632318496704e-01 -4.730886220932006836e-01 1.287060827016830444e-01 -6.531292945146560669e-02 3.317912518978118896e-01
6.100885197520256042e-02 3.814640939235687256e-01 5.460388660430908203e-01 -4.809922277927398682e-01 9.419033676385879517e-02 1.184443086385726929e-01 1.578467637300491333e-01 5.229097604751586914e-01
5.028825998306274414e-01 6.795461177825927734e-01 4.183122515678405762e-02 3.569899499416351318e-02 -2.604639232158660889e-01 3.371460139751434326e-01 2.944519221782684326e-01 -1.187059059739112854e-01
3.081639409065246582e-01 2.606905996799468994e-01 -1.264993250370025635e-01 3.496446311473846436e-01 3.806722760200500488e-01 7.426601648330688477e-01 1.120497845113277435e-02 4.733915627002716064e-02
2.062499076128005981e-01 -9.774638712406158447e-02 -1.785980463027954102e-01 2.303178757429122925e-01 -2.171537280082702637e-01 4.934991598129272461e-01 1.417722254991531372e-01 7.430790662765502930e-01
2.710005342960357666e-01 7.903997898101806641e-01 3.064913749694824219e-01 1.090523675084114075e-01 2.853569202125072479e-02 6.486283987760543823e-02 4.341689348220825195e-01 4.973307624459266663e-02
3.503766357898712158e-01 2.791034579277038574e-01 5.738171935081481934e-02 5.889572501182556152e-01 3.533984422683715820e-01 4.887417852878570557e-01 2.496933750808238983e-02 2.911900877952575684e-01
-4.146516323089599609e-02 6.925973296165466309e-01 -1.916885077953338623e-01 2.960166633129119873e-01 4.521323740482330322e-01 3.814806640148162842e-01 -6.675437558442354202e-03 2.102942466735839844e-01
3.637874126434326172e-01 5.280053019523620605e-01 -2.392831295728683472e-01 2.458027601242065430e-01 -2.283120602369308472e-01 -1.747790426015853882e-01 4.103881716728210449e-01 4.691495597362518311e-01
5.827911570668220520e-02 2.380649931728839874e-02 2.412888109683990479e-01 1.240775361657142639e-01 -2.910822629928588867e-01 4.631142020225524902e-01 5.930320620536804199e-01 5.210859775543212891e-01
1.265557482838630676e-02 4.199655950069427490e-01 6.147986054420471191e-01 -3.672651946544647217e-01 2.454056404531002045e-02 3.525471091270446777e-01 -7.979018986225128174e-02 4.234967231750488281e-01
5.356673002243041992e-01 5.823135972023010254e-01 4.432239010930061340e-02 -3.369109034538269043e-01 3.592754602432250977e-01 -2.889857068657875061e-02 3.390950262546539307e-01 1.166125759482383728e-01
-9.513063728809356689e-02 2.796719372272491455e-01 -2.855420410633087158e-01 -4.514913260936737061e-01 3.494052290916442871e-01 4.639428853988647461e-01 5.191064476966857910e-01 1.433756500482559204e-01
7.743116617202758789e-01 4.599352777004241943e-01 -1.099786311388015747e-01 1.143997609615325928e-01 -1.386220157146453857e-01 -1.101588085293769836e-01 -5.810740217566490173e-02 3.591531217098236084e-01
1.542624980211257935e-01 3.082219064235687256e-01 2.637303769588470459e-01 -5.352031588554382324e-01 -3.570846617221832275e-01 2.848974168300628662e-01 -2.706434726715087891e-01 4.932363927364349365e-01
1.108881756663322449e-01 3.531064987182617188e-01 -4.143716767430305481e-02 5.174416303634643555e-01 9.353770315647125244e-02 6.697093248367309570e-01 -1.597356349229812622e-01 3.328386545181274414e-01
5.121135711669921875e-01 5.607535317540168762e-02 -2.874380350112915039e-01 1.080558374524116516e-01 2.065006941556930542e-01 3.760018646717071533e-01 -4.660111963748931885e-01 4.889910221099853516e-01
6.841268539428710938e-01 5.465959310531616211e-01 -1.197156533598899841e-01 1.875188499689102173e-01 -2.507644295692443848e-01 6.734777241945266724e-02 9.998905658721923828e-02 3.260245025157928467e-01
-2.014847993850708008e-01 7.718444615602493286e-02 -2.150540649890899658e-01 1.331600267440080643e-02 2.951026260852813721e-01 2.753347456455230713e-01 -2.030449220910668373e-03 8.626250028610229492e-01
1.500877439975738525e-01 -1.519190520048141479e-01 1.416730731725692749e-01 -4.159738868474960327e-02 3.719969987869262695e-01 4.935803711414337158e-01 -6.303068995475769043e-02 7.393351793289184570e-01
3.973451256752014160e-01 -9.604319185018539429e-02 1.194588318467140198e-01 3.401853442192077637e-01 2.397818416357040405e-01 6.410706639289855957e-01 3.344541490077972412e-01 3.500992655754089355e-01
6.429011821746826172e-01 6.847236156463623047e-01 -5.317492038011550903e-02 -9.353341162204742432e-02 -1.149623245000839233e-01 8.613578230142593384e-02 2.923611998558044434e-01 1.203762460500001907e-02
4.467703402042388916e-02 2.784778177738189697e-02 2.289699465036392212e-01 -2.957735955715179443e-02 5.047430396080017090e-01 5.445970892906188965e-01 4.124961793422698975e-01 4.716162383556365967e-01
6.635455489158630371e-01 6.457145810127258301e-01 -8.881659246981143951e-03 -5.980590358376502991e-02 -1.460886597633361816e-01 1.159465909004211426e-01 3.229613304138183594e-01 3.810639260336756706e-03
-1.352678388357162476e-01 2.314794659614562988e-01 1.220919862389564514e-01 3.032533526420593262e-01 4.920681118965148926e-01 5.320350527763366699e-01 -4.343505483120679855e-03 5.440952777862548828e-01
3.833632469177246094e-01 1.347078531980514526e-01 -1.349176913499832153e-01 -7.342591881752014160e-01 -3.808417543768882751e-02 6.192206218838691711e-02 1.225980594754219055e-01 5.071805715560913086e-01
-9.847100079059600830e-02 2.563247680664062500e-01 -4.242320358753204346e-01 -5.897276997566223145e-01 2.966728806495666504e-01 3.743363022804260254e-01 -1.115624830126762390e-01 3.952984511852264404e-01
5.163098871707916260e-02 5.661953687667846680e-01 2.280742824077606201e-01 -6.081371903419494629e-01 -2.018423080444335938e-01 4.179508686065673828e-01 -9.930562973022460938e-02 1.721146106719970703e-01
-9.029683470726013184e-02 2.617354989051818848e-01 1.326261162757873535e-01 4.653162658214569092e-01 9.273196756839752197e-02 7.702055573463439941e-01 3.216147050261497498e-02 2.939079999923706055e-01
2.735094539821147919e-02 -7.564592361450195312e-02 2.145194113254547119e-01 7.477171719074249268e-02 -3.880024254322052002e-01 5.741636157035827637e-01 3.614497780799865723e-01 5.753821134567260742e-01
-1.711155325174331665e-01 2.056937217712402344e-01 1.379768550395965576e-01 3.322754502296447754e-01 -1.985052675008773804e-01 6.607865095138549805e-01 6.226533651351928711e-02 5.648404955863952637e-01
5.650150179862976074e-01 -1.810207962989807129e-02 -3.362808749079704285e-02 -5.947793722152709961e-01 -9.462540596723556519e-02 2.989099025726318359e-01 2.756325602531433105e-01 3.889251053333282471e-01
4.549934267997741699e-01 7.604636251926422119e-02 3.219171166419982910e-01 -6.333517432212829590e-01 -4.198335483670234680e-02 1.238511055707931519e-01 3.676616847515106201e-01 3.607714474201202393e-01
1.381082385778427124e-01 -1.975289732217788696e-01 -3.307566642761230469e-01 -8.677148073911666870e-02 8.171510696411132812e-02 4.999341666698455811e-01 4.020825624465942383e-01 6.377280950546264648e-01
3.272520005702972412e-01 1.175094097852706909e-01 -6.328383088111877441e-01 4.327386990189552307e-02 2.102825194597244263e-01 3.472226560115814209e-01 4.617276489734649658e-01 3.142705261707305908e-01
8.848496526479721069e-02 4.218630194664001465e-01 2.550986409187316895e-01 -3.600073754787445068e-01 -1.592243909835815430e-01 7.688769102096557617e-01 -5.447792634367942810e-02 -5.428131204098463058e-03
-2.634243071079254150e-01 5.709577202796936035e-01 -4.295713603496551514e-01 -4.647199511528015137e-01 1.710239648818969727e-01 3.364965617656707764e-01 -1.418579835444688797e-03 2.482692450284957886e-01
3.296570777893066406e-01 4.195197224617004395e-01 2.169231325387954712e-01 -2.323878109455108643e-01 -1.551152467727661133e-01 7.627758383750915527e-01 -7.544691208750009537e-03 -9.124114364385604858e-02
4.219790101051330566e-01 5.784624814987182617e-01 1.470337659120559692e-01 5.452750995755195618e-02 -4.522640630602836609e-02 4.359528422355651855e-01 4.962778091430664062e-01 -1.559838354587554932e-01
3.129258155822753906e-01 3.191323578357696533e-01 -6.706640124320983887e-01 -1.971228271722793579e-01 2.555006146430969238e-01 6.230519711971282959e-02 2.492247968912124634e-01 4.246279895305633545e-01
6.354584097862243652e-01 3.753813449293375015e-03 4.350689798593521118e-02 -4.902213811874389648e-01 -5.651550740003585815e-02 2.174232304096221924e-01 3.438302874565124512e-01 4.304446876049041748e-01
3.071387112140655518e-01 1.403456777334213257e-01 -9.558418393135070801e-02 -7.394483685493469238e-01 9.834404289722442627e-02 1.249728500843048096e-01 2.292299866676330566e-01 5.022075176239013672e-01
1.153588294982910156e-02 3.709877133369445801e-01 -2.073116898536682129e-01 1.624174565076828003e-01 4.441353380680084229e-01 5.158669948577880859e-01 -4.324558973312377930e-01 3.774711787700653076e-01
5.578773617744445801e-01 5.938521623611450195e-01 -3.031848669052124023e-01 1.152685508131980896e-01 1.765785813331604004e-01 1.334416717290878296e-01 -3.352313339710235596e-01 2.637001872062683105e-01
1.353034824132919312e-01 4.561300575733184814e-01 1.102516204118728638e-01 3.731927275657653809e-01 -7.629739586263895035e-03 -1.455867439508438110e-01 8.181104063987731934e-02 7.708847522735595703e-01
3.631154000759124756e-01 2.601265013217926025e-01 -1.093421280384063721e-01 3.240200579166412354e-01 4.009090363979339600e-01 7.213988304138183594e-01 2.570029906928539276e-02 4.161465913057327271e-02
-1.935302279889583588e-02 2.420979291200637817e-01 -2.619210779666900635e-01 -4.946539700031280518e-01 3.912315666675567627e-01 5.625035166740417480e-01 3.972334861755371094e-01 2.149204164743423462e-02
7.965412735939025879e-02 2.973429262638092041e-01 -4.223837256431579590e-01 -3.257741630077362061e-01 2.040084302425384521e-01 3.435666263103485107e-01 6.699476838111877441e-01 1.105363219976425171e-01
-6.295787543058395386e-02 4.521590173244476318e-01 -2.826175093650817871e-02 4.782736599445343018e-01 -1.721285581588745117e-01 1.358964443206787109e-01 4.554547071456909180e-01 5.536324977874755859e-01
-8.430401980876922607e-02 5.543754696846008301e-01 5.197259783744812012e-01 -2.473795562982559204e-01 -1.195447240024805069e-02 3.586002886295318604e-01 -2.997081279754638672e-01 3.683569431304931641e-01
4.437945485115051270e-01 4.781603813171386719e-01 8.678577095270156860e-02 -3.396891057491302490e-01 2.283842675387859344e-02 5.218372941017150879e-01 4.045055210590362549e-01 -1.225894838571548462e-01
3.274386227130889893e-01 4.598547518253326416e-01 1.477782428264617920e-01 -3.435365259647369385e-01 -3.864352703094482422e-01 5.931298136711120605e-01 -1.848876774311065674e-01 7.837836444377899170e-02
4.162520468235015869e-01 -6.041652709245681763e-02 2.554160356521606445e-01 -5.564909577369689941e-01 1.510131172835826874e-03 9.108538180589675903e-02 1.921413987874984741e-01 6.347814798355102539e-01
3.181179463863372803e-01 1.337766796350479126e-01 -9.678484499454498291e-02 3.384598791599273682e-01 -1.443830430507659912e-01 1.285632252693176270e-01 2.888675779104232788e-02 8.478047847747802734e-01
9.188238531351089478e-02 5.175088644027709961e-01 3.434313535690307617e-01 -6.841134428977966309e-01 9.711747616529464722e-02 2.312866300344467163e-01 1.140762418508529663e-01 2.486908137798309326e-01
2.599495649337768555e-01 6.037359833717346191e-01 2.845905721187591553e-01 -5.588877201080322266e-01 2.930653467774391174e-02 3.846296072006225586e-01 1.605530530214309692e-01 -2.425435697659850121e-03
2.681369781494140625e-01 5.875859260559082031e-01 3.957308828830718994e-01 -4.078279435634613037e-02 -2.300239205360412598e-01 -6.454175338149070740e-03 -3.536632061004638672e-01 4.965368211269378662e-01
5.600907802581787109e-01 -1.062951460480690002e-01 -2.518396079540252686e-01 -4.405683279037475586e-01 1.055255755782127380e-01 3.054198920726776123e-01 -1.272390782833099365e-02 5.593723058700561523e-01
3.795277774333953857e-01 -4.764037951827049255e-02 1.720785796642303467e-01 -6.180181503295898438e-01 -2.769932448863983154e-01 4.231674075126647949e-01 2.971302568912506104e-01 3.131284415721893311e-01
7.726389765739440918e-01 4.858159124851226807e-01 -8.532152860425412655e-04 1.006945520639419556e-01 3.390564620494842529e-01 1.032194346189498901e-01 8.686174452304840088e-02 1.539912968873977661e-01
4.305581152439117432e-01 -9.924676269292831421e-02 -3.836469352245330811e-02 -6.009339094161987305e-01 1.752237975597381592e-01 4.438040852546691895e-01 3.287940323352813721e-01 3.261983692646026611e-01
2.161161303520202637e-01 1.343542039394378662e-01 -2.558166384696960449e-01 2.923423945903778076e-01 2.789167463779449463e-01 6.671084761619567871e-01 -3.495529294013977051e-01 3.732576072216033936e-01
-6.444798782467842102e-03 3.966076970100402832e-01 5.425179600715637207e-01 -4.738910794258117676e-01 4.614476487040519714e-02 1.119352579116821289e-01 1.811221987009048462e-01 5.256406664848327637e-01
4.645483791828155518e-01 -4.020286723971366882e-02 -2.537440955638885498e-01 5.047591868788003922e-03 1.628213226795196533e-01 5.150625705718994141e-01 -4.076782464981079102e-01 5.100640058517456055e-01
3.754348754882812500e-01 1.188947185873985291e-01 1.704916059970855713e-01 -7.096605300903320312e-01 5.853266268968582153e-02 9.934395551681518555e-02 2.672514319419860840e-01 4.769788682460784912e-01
5.268290638923645020e-01 -8.821067214012145996e-02 3.757285177707672119e-01 -4.281514585018157959e-01 8.646559715270996094e-02 1.478476822376251221e-01 1.740537434816360474e-01 5.749387741088867188e-01
4.460337385535240173e-02 5.006041526794433594e-01 1.855883598327636719e-01 -6.171306967735290527e-01 -2.218168079853057861e-01 4.363916814327239990e-01 -2.104792445898056030e-01 2.194787710905075073e-01
3.075057864189147949e-01 4.154664650559425354e-02 -1.845424473285675049e-01 1.395181268453598022e-01 -5.498920679092407227e-01 3.215811848640441895e-01 -1.718425303697586060e-01 6.441019177436828613e-01
-2.912522554397583008e-01 6.159472465515136719e-01 -4.148698449134826660e-01 -4.869027435779571533e-01 -7.051218301057815552e-02 2.780236005783081055e-01 1.095602940768003464e-02 2.102393209934234619e-01
7.133349776268005371e-01 -3.461757674813270569e-02 1.559034585952758789e-01 1.452564001083374023e-01 4.039227664470672607e-01 4.208530485630035400e-01 1.360947936773300171e-01 2.928427457809448242e-01
4.179961979389190674e-01 4.389225840568542480e-01 1.492245793342590332e-01 -2.711287140846252441e-01 -5.597000718116760254e-01 4.689259231090545654e-01 4.150079935789108276e-02 4.437599331140518188e-02
2.854968905448913574e-01 6.075354665517807007e-02 -3.430250287055969238e-01 1.191687434911727905e-01 2.481406182050704956e-01 5.372347831726074219e-01 -4.546427130699157715e-01 4.754351377487182617e-01
1.372327357530593872e-01 6.402762532234191895e-01 4.915356636047363281e-01 -1.505809873342514038e-01 -4.324742257595062256e-01 1.517264395952224731e-01 2.288054972887039185e-01 2.110088914632797241e-01
-1.613035947084426880e-01 3.730542063713073730e-01 -4.142974317073822021e-01 -6.300384998321533203e-01 6.583172082901000977e-02 2.729361653327941895e-01 3.178624808788299561e-02 4.317204058170318604e-01
1.353445500135421753e-01 4.393639564514160156e-01 5.140907764434814453e-01 -4.036831259727478027e-01 9.069744497537612915e-03 2.527361512184143066e-01 -2.834627330303192139e-01 4.659214317798614502e-01
3.449760079383850098e-01 -3.683841973543167114e-02 -1.333186626434326172e-01 2.555945813655853271e-01 5.127534270286560059e-01 4.615668654441833496e-01 -9.092883765697479248e-02 5.588415265083312988e-01
1.186229810118675232e-01 6.181356729939579964e-04 1.468436866998672485e-01 3.706666231155395508e-01 1.442862153053283691e-01 7.142254710197448730e-01 3.066236972808837891e-01 4.494629204273223877e-01
3.603925108909606934e-01 3.979051113128662109e-01 -6.873626112937927246e-01 -8.277618885040283203e-02 2.114360034465789795e-01 5.636164173483848572e-02 2.897629141807556152e-01 3.172148168087005615e-01
3.799436688423156738e-01 3.721096515655517578e-01 1.976425796747207642e-01 -4.031756222248077393e-01 -5.209410190582275391e-01 4.496362507343292236e-01 -1.021571531891822815e-01 1.776952594518661499e-01
1.600162684917449951e-01 8.324943482875823975e-02 -2.890912294387817383e-01 4.062584042549133301e-01 4.171225428581237793e-01 5.689219832420349121e-01 8.739107847213745117e-02 4.621080756187438965e-01
2.417397201061248779e-01 -1.833550333976745605e-01 3.609642852097749710e-03 1.332204341888427734e-01 -3.583700358867645264e-01 6.902387142181396484e-01 2.546924725174903870e-02 5.335493683815002441e-01
4.026037454605102539e-01 3.955331817269325256e-02 -2.643212974071502686e-01 2.542866170406341553e-01 4.031009376049041748e-01 2.412098199129104614e-01 2.762580811977386475e-01 6.362603306770324707e-01
1.542842388153076172e-01 4.568768441677093506e-01 -8.419071882963180542e-02 4.891000986099243164e-01 -2.307284474372863770e-01 4.025064781308174133e-02 3.754477798938751221e-01 5.703824162483215332e-01
4.713867902755737305e-01 5.612108707427978516e-01 1.558374613523483276e-01 -4.066358208656311035e-01 4.474835991859436035e-01 1.129551529884338379e-01 2.393924295902252197e-01 5.375626310706138611e-02
2.290395647287368774e-01 3.854592517018318176e-02 -1.624821722507476807e-01 3.729951083660125732e-01 -2.771842479705810547e-01 4.405514299869537354e-01 -9.509429335594177246e-02 7.075095176696777344e-01
4.384268224239349365e-01 2.361631095409393311e-01 -1.066471114754676819e-01 -6.817476749420166016e-01 -5.140230525285005569e-03 -2.652101591229438782e-02 2.192715853452682495e-01 4.764930307865142822e-01
6.339564323425292969e-01 4.286554455757141113e-01 -2.144084423780441284e-01 -1.951529532670974731e-01 -4.465472698211669922e-01 1.133509427309036255e-01 3.277195096015930176e-01 1.031759381294250488e-01
-8.800625801086425781e-02 4.437918066978454590e-01 -2.303090542554855347e-01 1.665039658546447754e-01 4.682385921478271484e-01 5.468835234642028809e-01 -3.192414641380310059e-01 3.070729076862335205e-01
8.100520819425582886e-02 8.550668358802795410e-01 4.996083676815032959e-02 -1.204040348529815674e-01 2.432896196842193604e-01 3.143815398216247559e-01 2.807820141315460205e-01 -9.187825024127960205e-02
7.259490340948104858e-02 2.717111706733703613e-01 3.011490404605865479e-01 -5.158213973045349121e-01 -2.417913526296615601e-01 4.979739487171173096e-01 -3.069941401481628418e-01 4.042941927909851074e-01
4.082519412040710449e-01 2.409560978412628174e-01 -5.894132852554321289e-01 -4.641351997852325439e-01 1.704433709383010864e-01 1.778872907161712646e-01 1.748477667570114136e-01 3.481011688709259033e-01
1.656942963600158691e-01 2.996718585491180420e-01 -9.290783107280731201e-02 1.811831742525100708e-01 3.383292257785797119e-01 6.513426303863525391e-01 -3.533110022544860840e-01 4.215926229953765869e-01
2.250675708055496216e-01 -4.868285730481147766e-02 -6.025456190109252930e-01 -9.057573974132537842e-02 5.023677274584770203e-02 3.228629827499389648e-01 3.536855280399322510e-01 5.863886475563049316e-01
-4.299146831035614014e-01 1.474828124046325684e-01 -1.657596975564956665e-01 9.218011796474456787e-02 8.681719750165939331e-02 6.468989253044128418e-01 -1.966758072376251221e-02 5.753663182258605957e-01
4.646742641925811768e-01 -1.130655854940414429e-01 -3.822651505470275879e-01 1.382185220718383789e-01 2.000660747289657593e-01 5.360790491104125977e-01 -1.229504719376564026e-01 5.133605003356933594e-01
2.231188118457794189e-01 2.900256216526031494e-01 2.198623269796371460e-01 -5.588803887367248535e-01 -3.725165128707885742e-01 5.892400741577148438e-01 5.033731460571289062e-02 1.300387978553771973e-01
2.935381233692169189e-01 4.985400140285491943e-01 1.953536719083786011e-01 -1.262474656105041504e-01 -1.564400345087051392e-01 7.436004281044006348e-01 8.987565338611602783e-02 -1.603096872568130493e-01
6.499277353286743164e-01 5.378727912902832031e-01 -7.172173261642456055e-02 4.219814538955688477e-01 -2.925084158778190613e-02 2.681970782577991486e-02 -1.277940571308135986e-01 2.952424585819244385e-01
1.838089674711227417e-01 6.887341737747192383e-01 2.010272592306137085e-01 -3.823750019073486328e-01 4.011197388172149658e-01 3.003781437873840332e-01 2.262040674686431885e-01 -5.426331609487533569e-02
-6.183315068483352661e-03 7.902409434318542480e-01 -1.112325713038444519e-01 1.494885981082916260e-01 3.165535330772399902e-01 3.970361948013305664e-01 -2.633362710475921631e-01 1.164973825216293335e-01
2.304522991180419922e-01 3.583572506904602051e-01 -2.280934453010559082e-01 3.189089298248291016e-01 5.129829645156860352e-01 6.280955076217651367e-01 5.871152877807617188e-02 6.033048033714294434e-02
-1.481826156377792358e-01 5.143414735794067383e-01 -2.166022807359695435e-01 1.969281136989593506e-01 4.474197626113891602e-01 5.372454524040222168e-01 -2.674106359481811523e-01 2.597537040710449219e-01
6.829019188880920410e-01 -1.088211312890052795e-01 -1.289369165897369385e-01 -3.936986327171325684e-01 4.623877257108688354e-02 2.779370546340942383e-01 -7.931482046842575073e-02 5.142974257469177246e-01
4.484722018241882324e-01 4.127378463745117188e-01 -4.471580386161804199e-01 4.789750277996063232e-02 -1.749071106314659119e-02 1.968068331480026245e-01 6.213717460632324219e-01 3.367270901799201965e-02
5.854955688118934631e-02 6.925218701362609863e-01 2.431463152170181274e-01 -4.094045162200927734e-01 1.877396851778030396e-01 4.132919311523437500e-01 2.840414941310882568e-01 -5.930780619382858276e-02
4.664166644215583801e-02 6.351356208324432373e-02 6.752998381853103638e-02 7.608320564031600952e-02 5.048000216484069824e-01 2.695442140102386475e-01 -2.051264047622680664e-01 7.835097908973693848e-01
-1.872351765632629395e-02 3.331205248832702637e-01 2.883669734001159668e-01 -4.983410537242889404e-01 -2.875826656818389893e-01 4.619209766387939453e-01 -3.336006700992584229e-01 3.870613873004913330e-01
-7.985958456993103027e-02 8.570916019380092621e-03 2.962456047534942627e-01 -2.022808603942394257e-02 5.092188119888305664e-01 5.399309396743774414e-01 3.490433394908905029e-01 4.824083447456359863e-01
-3.144055902957916260e-01 1.677028387784957886e-01 1.885457336902618408e-01 9.803738445043563843e-03 -6.882921606302261353e-02 8.817144632339477539e-01 -1.245267130434513092e-02 2.346624881029129028e-01
-4.950090870261192322e-02 2.066491693258285522e-01 1.790402978658676147e-01 4.065613448619842529e-01 -4.395397305488586426e-01 5.305869579315185547e-01 2.049745172262191772e-01 4.906791746616363525e-01
1.603266745805740356e-01 4.930607974529266357e-01 1.001658514142036438e-01 4.628417193889617920e-01 -3.660385906696319580e-01 1.098454818129539490e-01 4.797395169734954834e-01 3.615668416023254395e-01
4.153213202953338623e-01 -1.615827344357967377e-02 -5.607524514198303223e-01 5.019269883632659912e-03 1.017763465642929077e-01 4.171434640884399414e-01 4.759191572666168213e-01 3.192374408245086670e-01
4.226521402597427368e-02 8.152930997312068939e-03 -1.968334615230560303e-01 3.744541108608245850e-01 -2.920478582382202148e-01 6.466217041015625000e-01 2.572817169129848480e-02 5.613505840301513672e-01
1.011243648827075958e-02 6.204463243484497070e-01 -3.665671944618225098e-01 2.323985844850540161e-01 4.025456607341766357e-01 5.102286338806152344e-01 -2.170566283166408539e-02 6.096027046442031860e-02
6.034960746765136719e-01 5.887450575828552246e-01 -1.954206377267837524e-01 2.101163566112518311e-01 -3.207313120365142822e-01 2.024463564157485962e-01 2.488579750061035156e-01 -3.240612149238586426e-02
4.352140128612518311e-01 4.593825638294219971e-01 -4.378001391887664795e-01 3.567690402269363403e-02 3.265857398509979248e-01 2.372045964002609253e-01 -4.072299897670745850e-01 2.790232598781585693e-01
8.585466444492340088e-02 5.428549647331237793e-01 3.628128468990325928e-01 -5.757111310958862305e-01 2.467644661664962769e-01 4.007557630538940430e-01 2.132646180689334869e-02 1.136148124933242798e-01
3.045111335813999176e-02 4.500043392181396484e-01 6.039393544197082520e-01 -4.406799376010894775e-01 6.550582498311996460e-02 2.396066784858703613e-01 4.125465825200080872e-02 4.174003005027770996e-01
-1.301179230213165283e-01 8.312474489212036133e-01 -3.565654456615447998e-01 2.460638284683227539e-01 4.209848493337631226e-02 1.871757358312606812e-01 2.381287068128585815e-01 1.043950542807579041e-01
5.095603466033935547e-01 1.884819567203521729e-01 -9.527028352022171021e-02 3.297856748104095459e-01 5.189322233200073242e-01 3.970359861850738525e-01 9.840359538793563843e-02 3.877837955951690674e-01
-1.893008351325988770e-01 5.128254890441894531e-01 7.982629537582397461e-02 4.678960442543029785e-01 -3.730294993147253990e-03 2.477947026491165161e-01 5.401421189308166504e-01 3.502952456474304199e-01
4.250162243843078613e-01 -1.826582849025726318e-01 2.127047777175903320e-01 -2.585712075233459473e-02 2.659052312374114990e-01 6.088186502456665039e-01 4.134973585605621338e-01 3.574065566062927246e-01
2.143900841474533081e-01 4.393451809883117676e-01 2.105100750923156738e-01 -5.210406184196472168e-01 -6.086818873882293701e-03 5.955446362495422363e-01 2.943818867206573486e-01 -6.199765950441360474e-02
4.587424993515014648e-01 7.019368410110473633e-01 -1.743218600749969482e-01 3.514699935913085938e-01 -1.339330077171325684e-01 1.934597939252853394e-01 -2.259360253810882568e-01 1.910729259252548218e-01
7.374798506498336792e-02 3.748044967651367188e-01 -3.891931474208831787e-01 -7.254535555839538574e-01 1.087306439876556396e-01 2.977917492389678955e-01 -3.762480989098548889e-02 2.727836072444915771e-01
6.554072499275207520e-01 -9.139861166477203369e-02 3.441930934786796570e-02 -1.652600318193435669e-01 4.781822860240936279e-01 4.823438525199890137e-01 -1.056289207190275192e-02 2.686384618282318115e-01
4.821398761123418808e-03 -1.511061377823352814e-02 -4.568423330783843994e-01 1.953114569187164307e-01 -1.004975568503141403e-02 6.748909354209899902e-01 -1.268316954374313354e-01 5.303130149841308594e-01
3.505047038197517395e-02 4.211778044700622559e-01 5.964199304580688477e-01 -4.516959190368652344e-01 5.014186352491378784e-02 1.334480792284011841e-01 1.933343857526779175e-01 4.515908360481262207e-01
1.855976134538650513e-01 4.078896939754486084e-01 2.861638963222503662e-01 -1.458489149808883667e-01 -1.101510599255561829e-01 8.190472722053527832e-01 -1.093673855066299438e-01 -3.294011950492858887e-02
-1.970674395561218262e-01 4.226652681827545166e-01 -4.369790256023406982e-01 -5.724563002586364746e-01 7.635056972503662109e-02 4.063459038734436035e-01 2.342489659786224365e-01 1.950449943542480469e-01
-2.172004897147417068e-03 8.398904800415039062e-01 -2.244997322559356689e-01 2.745923697948455811e-01 9.927908331155776978e-02 3.968571722507476807e-01 -3.612824529409408569e-02 1.100395806133747101e-02
4.561120569705963135e-01 6.933287978172302246e-01 -1.338803619146347046e-01 4.000535607337951660e-01 -1.291989628225564957e-02 6.065081059932708740e-02 -2.045601606369018555e-01 2.959726750850677490e-01
3.592436015605926514e-01 1.174926534295082092e-01 -1.908452063798904419e-02 1.872726529836654663e-01 2.355958670377731323e-01 -2.890860475599765778e-02 5.390857812017202377e-03 8.748337030410766602e-01
-1.281437575817108154e-01 7.722359299659729004e-01 -2.105896472930908203e-01 -2.639747969806194305e-02 -2.421035058796405792e-02 1.143777146935462952e-01 -3.307195007801055908e-01 4.681263566017150879e-01
-1.775518804788589478e-02 2.935719490051269531e-01 -1.967874616384506226e-01 -5.352447032928466797e-01 2.497574836015701294e-01 5.022187232971191406e-01 5.189017057418823242e-01 6.653305888175964355e-02
5.605955719947814941e-01 -1.612624078989028931e-01 1.163949370384216309e-01 8.726621419191360474e-02 3.265194296836853027e-01 5.844914913177490234e-01 3.849230408668518066e-01 2.053119242191314697e-01
3.361978232860565186e-01 1.748322546482086182e-01 9.909749776124954224e-02 4.092254936695098877e-01 5.464142933487892151e-02 7.506089210510253906e-01 -2.499438226222991943e-01 2.241591662168502808e-01
-1.124318391084671021e-01 3.276401460170745850e-01 -4.418940842151641846e-01 -5.161830186843872070e-01 2.709431946277618408e-01 3.783923983573913574e-01 4.067720472812652588e-01 1.903712451457977295e-01
4.196137487888336182e-01 -1.797714736312627792e-03 1.844301670789718628e-01 2.310277521610260010e-01 5.140122771263122559e-01 4.727531969547271729e-01 3.345841765403747559e-01 3.699757158756256104e-01
5.423758029937744141e-01 3.604328632354736328e-01 -4.469331502914428711e-01 4.901782795786857605e-02 3.427404165267944336e-01 2.124041914939880371e-01 -2.792005240917205811e-01 3.650003671646118164e-01
6.825396418571472168e-01 4.092204868793487549e-01 8.325421065092086792e-02 -5.213774442672729492e-01 1.631140857934951782e-01 8.214239962399005890e-03 1.789240539073944092e-01 1.709535270929336548e-01
7.171653956174850464e-02 7.233296036720275879e-01 -5.025088191032409668e-01 2.235310971736907959e-01 3.039756715297698975e-01 1.182797998189926147e-01 1.240960285067558289e-01 2.176662236452102661e-01
-1.306634396314620972e-01 2.318381667137145996e-01 -2.309312373399734497e-01 -3.204165399074554443e-02 5.006259679794311523e-01 4.128395393490791321e-02 3.533032536506652832e-01 7.054560780525207520e-01
-3.573102951049804688e-01 3.529047071933746338e-01 -1.272757202386856079e-01 3.072806000709533691e-01 -7.831932604312896729e-02 2.385826408863067627e-01 -4.599437117576599121e-02 7.563041448593139648e-01
4.162477850914001465e-01 -1.330105513334274292e-01 -2.956205904483795166e-01 -4.643637686967849731e-02 3.687577843666076660e-01 3.676643371582031250e-01 4.793093800544738770e-01 4.675482213497161865e-01
4.910286143422126770e-02 5.495849847793579102e-01 -2.410715967416763306e-01 9.422073140740394592e-03 -5.920813679695129395e-01 7.966047525405883789e-02 3.346121311187744141e-01 4.104504585266113281e-01
-4.247914627194404602e-02 3.560906350612640381e-01 1.824304759502410889e-01 2.958034873008728027e-01 -2.256529629230499268e-01 7.603348493576049805e-01 -2.699696421623229980e-01 2.206862270832061768e-01
5.337279289960861206e-02 6.074658632278442383e-01 -3.636980056762695312e-01 2.660191953182220459e-01 2.232448160648345947e-01 8.605670183897018433e-02 -1.443501561880111694e-01 5.890782475471496582e-01
5.406755581498146057e-02 4.137234091758728027e-01 5.310794115066528320e-01 -5.177624225616455078e-01 5.883073434233665466e-02 2.083102166652679443e-01 1.023413892835378647e-02 4.783590435981750488e-01
-2.830662429332733154e-01 8.310444951057434082e-01 -2.747990190982818604e-01 -3.203403353691101074e-01 3.502234816551208496e-02 1.512535214424133301e-01 1.235412731766700745e-01 1.083489134907722473e-01
-5.092460289597511292e-02 5.473642945289611816e-01 4.572761356830596924e-01 -2.407657355070114136e-01 1.413634717464447021e-01 -1.373267732560634613e-03 -1.594937145709991455e-01 6.207298040390014648e-01
-2.059638798236846924e-01 7.868171930313110352e-01 -2.676735222339630127e-01 6.698435544967651367e-02 2.818904817104339600e-01 4.156262278556823730e-01 7.840143144130706787e-02 6.330516189336776733e-02
3.967739641666412354e-02 2.980543375015258789e-01 -3.962095081806182861e-01 -3.818792998790740967e-01 2.954141497611999512e-01 4.210245907306671143e-01 5.816290378570556641e-01 6.286520510911941528e-02
5.822091102600097656e-01 6.207163929939270020e-01 -3.291801214218139648e-01 1.767845600843429565e-01 4.422468692064285278e-02 1.024851426482200623e-01 -2.651074230670928955e-01 2.310634553432464600e-01
3.874977529048919678e-01 4.075332581996917725e-01 1.112338379025459290e-01 -2.722345590591430664e-01 -2.127192914485931396e-01 7.340627908706665039e-01 5.742882192134857178e-02 -9.940683096647262573e-02
-6.194617971777915955e-02 3.151238709688186646e-02 -5.301596522331237793e-01 2.480745315551757812e-01 2.293332479894161224e-02 5.651106834411621094e-01 1.219867393374443054e-01 5.637401342391967773e-01
-6.254107225686311722e-03 5.425319075584411621e-01 -3.383701741695404053e-01 1.433628648519515991e-01 4.349111914634704590e-01 4.760724604129791260e-01 -3.282379806041717529e-01 2.168868631124496460e-01
-1.356766372919082642e-01 6.205527186393737793e-01 -4.960267245769500732e-01 -3.693417608737945557e-01 2.890609800815582275e-01 1.063265204429626465e-01 -1.054533012211322784e-02 3.450760841369628906e-01
5.729437470436096191e-01 -2.032655775547027588e-01 -7.663588970899581909e-02 -4.131254255771636963e-01 2.130155116319656372e-01 3.218790292739868164e-01 1.014594957232475281e-01 5.427680611610412598e-01
5.644207820296287537e-02 8.362730145454406738e-01 -8.965685963630676270e-02 -1.349403560161590576e-01 2.253041714429855347e-01 3.272716999053955078e-01 3.055082559585571289e-01 -1.414590477943420410e-01
1.805901676416397095e-01 3.421191573143005371e-01 2.517005503177642822e-01 -4.817874133586883545e-01 -4.224523901939392090e-01 4.714513421058654785e-01 -2.284683734178543091e-01 3.192791342735290527e-01
-3.816531738266348839e-03 4.448447227478027344e-01 4.864803850650787354e-01 -4.816247820854187012e-01 3.365419432520866394e-02 1.592760682106018066e-01 3.411454707384109497e-02 5.529987812042236328e-01
6.135852336883544922e-01 3.234693408012390137e-01 -1.781573295593261719e-01 -5.525096654891967773e-01 1.726635843515396118e-01 2.714087441563606262e-02 3.329219818115234375e-01 2.012151926755905151e-01
3.640775382518768311e-01 -1.357722878456115723e-01 9.355232119560241699e-02 1.374113708734512329e-01 1.573493182659149170e-01 2.818678021430969238e-01 3.828557133674621582e-01 7.553758621215820312e-01
-2.533081173896789551e-01 4.726423323154449463e-01 -3.390183150768280029e-01 1.743607074022293091e-01 3.889602124691009521e-01 1.796967536211013794e-01 4.816026091575622559e-01 3.893420696258544922e-01
-2.645511925220489502e-01 5.538860559463500977e-01 3.677334487438201904e-01 -3.911210596561431885e-01 -5.409039184451103210e-02 3.876082897186279297e-01 -2.086066454648971558e-01 3.719362318515777588e-01
5.644209980964660645e-01 -1.212234646081924438e-01 -2.338144928216934204e-01 -5.278505682945251465e-01 9.996356070041656494e-02 2.591697275638580322e-01 1.654408872127532959e-01 4.784411489963531494e-01
6.506700068712234497e-02 4.488082230091094971e-01 5.936633348464965820e-01 -2.554768323898315430e-01 3.139737760648131371e-03 2.984450384974479675e-02 -1.817386597394943237e-02 6.127007007598876953e-01
5.718626379966735840e-01 3.380968868732452393e-01 -1.873543411493301392e-01 -1.749062538146972656e-01 3.597279489040374756e-01 -2.670967951416969299e-02 5.582079887390136719e-01 2.263979613780975342e-01
2.487197220325469971e-01 1.987790763378143311e-01 -1.743600070476531982e-01 3.806568980216979980e-01 1.603818386793136597e-01 3.666230291128158569e-02 2.558751106262207031e-01 7.942202091217041016e-01
3.874805271625518799e-01 4.470620304346084595e-03 7.561291009187698364e-02 2.980712652206420898e-01 2.902239561080932617e-01 2.443255484104156494e-01 4.107767641544342041e-01 6.652914285659790039e-01
2.337975241243839264e-02 4.651927053928375244e-01 -2.730706632137298584e-01 1.262218803167343140e-01 2.823326885700225830e-01 6.025636196136474609e-01 -4.045849740505218506e-01 2.933699488639831543e-01
6.412399560213088989e-02 -2.208299189805984497e-02 4.729725047945976257e-02 6.089728325605392456e-02 3.575412929058074951e-01 4.013078808784484863e-01 -3.377156555652618408e-01 7.658456563949584961e-01
-2.416546940803527832e-01 5.894166827201843262e-01 -2.619278132915496826e-01 2.423208802938461304e-01 -9.931539744138717651e-02 6.479920446872711182e-02 -2.420707195997238159e-01 6.278572082519531250e-01
6.851361989974975586e-01 -4.119667410850524902e-02 1.792155951261520386e-01 -4.628070294857025146e-01 1.116612851619720459e-01 1.469637602567672729e-01 6.880269199609756470e-02 4.937430918216705322e-01
6.060215830802917480e-01 -7.625864818692207336e-03 -1.693226695060729980e-01 2.611006982624530792e-02 3.736239075660705566e-01 2.535051703453063965e-01 -2.807098627090454102e-01 5.662774443626403809e-01
1.077407374978065491e-01 3.846338093280792236e-01 -5.410472154617309570e-01 -1.787702441215515137e-01 9.729751199483871460e-02 1.806233972311019897e-01 6.712951064109802246e-01 1.517532765865325928e-01
6.493510603904724121e-01 -1.171834096312522888e-01 -3.218793570995330811e-01 -3.978730142116546631e-01 5.217420682311058044e-02 2.840497493743896484e-01 1.829641163349151611e-01 4.310680925846099854e-01
4.298265874385833740e-01 7.672510147094726562e-01 1.857552118599414825e-02 -1.002795025706291199e-01 3.891440033912658691e-01 1.302942335605621338e-01 2.180350273847579956e-01 -1.499661989510059357e-02
7.199077606201171875e-01 3.760618865489959717e-01 -2.577889859676361084e-01 -2.700695991516113281e-01 -5.300625041127204895e-02 2.051316946744918823e-01 3.925154507160186768e-01 -4.427672550082206726e-02
3.665277361869812012e-02 -2.510354667901992798e-02 -4.122923016548156738e-01 3.244975805282592773e-01 1.620725542306900024e-01 6.815568804740905762e-01 3.105889558792114258e-01 3.680898249149322510e-01
1.099678203463554382e-01 7.838128209114074707e-01 4.585159718990325928e-01 -2.671991884708404541e-01 1.003808081150054932e-01 8.429447561502456665e-02 2.302055209875106812e-01 1.474309116601943970e-01
-1.076792031526565552e-01 6.093932986259460449e-01 5.112258791923522949e-01 -3.756398856639862061e-01 1.376156210899353027e-01 3.246621489524841309e-01 -5.441407486796379089e-02 2.954373359680175781e-01
5.261604189872741699e-01 -1.878566443920135498e-01 -1.529113054275512695e-01 -3.428864181041717529e-01 5.658114328980445862e-03 4.467827975749969482e-01 1.804360747337341309e-01 5.609883666038513184e-01
-1.100309863686561584e-01 5.163087248802185059e-01 3.438043296337127686e-01 3.751668632030487061e-01 4.348863959312438965e-01 4.082384705543518066e-01 -1.087264865636825562e-01 3.078320026397705078e-01
-3.502579927444458008e-01 3.369214534759521484e-01 -2.135793864727020264e-01 7.230189442634582520e-02 4.519312083721160889e-01 2.938172221183776855e-01 -1.248477771878242493e-02 6.497948765754699707e-01
7.686042189598083496e-01 3.377491831779479980e-01 -1.802914440631866455e-01 -1.158903613686561584e-01 -2.637909650802612305e-01 1.520697772502899170e-01 3.224910497665405273e-01 2.291862666606903076e-01
2.564694583415985107e-01 1.767277717590332031e-01 -6.007981896400451660e-01 -1.355134546756744385e-01 1.792985349893569946e-01 1.360742002725601196e-01 5.574935078620910645e-01 4.027474522590637207e-01
7.313420623540878296e-02 2.592421472072601318e-01 -1.059904843568801880e-01 1.083101481199264526e-01 -5.045472979545593262e-01 6.596409678459167480e-01 2.650180459022521973e-01 3.801988065242767334e-01
7.597941756248474121e-01 4.542703032493591309e-01 1.208251342177391052e-02 3.292751908302307129e-01 -2.626578509807586670e-01 1.096916943788528442e-01 -7.305373996496200562e-02 1.463725715875625610e-01
-3.142595887184143066e-01 5.485605597496032715e-01 -2.424367368221282959e-01 1.655697077512741089e-01 4.548252522945404053e-01 1.023216769099235535e-01 1.701613068580627441e-01 5.175351500511169434e-01
8.906148374080657959e-02 3.756498694419860840e-01 2.120514214038848877e-01 -5.544859766960144043e-01 -4.596784412860870361e-01 2.756755948066711426e-01 -1.420726031064987183e-01 4.370911717414855957e-01
-1.255796570330858231e-02 3.959576487541198730e-01 -2.002262324094772339e-01 -2.509054839611053467e-01 -6.048802137374877930e-01 1.124289855360984802e-01 4.898119568824768066e-01 3.486826717853546143e-01
4.808794856071472168e-01 1.616289317607879639e-01 -2.223383337259292603e-01 3.245527446269989014e-01 -2.538652718067169189e-01 6.511090397834777832e-01 2.577063739299774170e-01 1.818212419748306274e-01
1.510929167270660400e-01 7.512395381927490234e-01 -7.742646336555480957e-02 4.900605678558349609e-01 1.337311714887619019e-01 9.876836836338043213e-02 -1.898966580629348755e-01 3.208672106266021729e-01
1.086869463324546814e-01 8.004537820816040039e-01 -1.333635896444320679e-01 1.960892975330352783e-01 4.736383259296417236e-01 6.862355023622512817e-02 -1.137010194361209869e-02 2.491033226251602173e-01
-2.496514022350311279e-01 5.141761898994445801e-01 -2.641775012016296387e-01 2.339600175619125366e-01 4.805451333522796631e-01 1.315393447875976562e-01 3.286795020103454590e-01 4.387636780738830566e-01
2.666038870811462402e-01 3.557855784893035889e-01 -2.175007164478302002e-01 1.012139022350311279e-01 1.313352733850479126e-01 -2.084459364414215088e-01 1.324697397649288177e-02 8.269909620285034180e-01
2.198781371116638184e-01 7.080563902854919434e-01 -3.113257884979248047e-01 3.769713640213012695e-01 3.393638432025909424e-01 2.585403621196746826e-01 3.346919268369674683e-02 1.677724421024322510e-01
-8.506850153207778931e-02 8.000532984733581543e-01 -2.890307903289794922e-01 -5.835282430052757263e-02 3.461056053638458252e-01 2.564694881439208984e-01 2.632871866226196289e-01 1.041555777192115784e-01
-4.491925239562988281e-02 5.039486885070800781e-01 4.478379786014556885e-01 -3.320607542991638184e-01 1.129067540168762207e-01 3.081614710390567780e-02 -1.195010319352149963e-01 6.365663409233093262e-01
-2.871479988098144531e-01 5.575456619262695312e-01 -2.360751479864120483e-01 2.052758336067199707e-01 2.006059587001800537e-01 1.623264849185943604e-01 5.124578475952148438e-01 4.238085150718688965e-01
-9.432265907526016235e-02 3.954457640647888184e-01 1.985344290733337402e-01 2.999224364757537842e-01 6.538494825363159180e-01 3.115869462490081787e-01 3.395761922001838684e-02 4.237900376319885254e-01
-1.443561464548110962e-01 2.888300418853759766e-01 -6.779605755582451820e-04 2.651705741882324219e-01 -2.949858903884887695e-01 7.357847690582275391e-01 -2.139856517314910889e-01 3.888919055461883545e-01
2.372627705335617065e-01 4.258871972560882568e-01 -3.749588131904602051e-01 2.354497015476226807e-01 4.131030440330505371e-01 6.273167729377746582e-01 -4.594176262617111206e-02 2.169608604162931442e-03
3.284429907798767090e-01 -1.311947554349899292e-01 1.230032145977020264e-01 -2.863481342792510986e-01 3.729086518287658691e-01 4.738981127738952637e-01 6.182379722595214844e-01 1.786888241767883301e-01
6.620727181434631348e-01 1.782003641128540039e-01 -2.657194435596466064e-01 2.752043604850769043e-01 -1.555716395378112793e-01 3.574694097042083740e-01 1.107450649142265320e-01 4.683040082454681396e-01
9.208829700946807861e-02 7.632076740264892578e-01 -3.990588486194610596e-01 1.963044553995132446e-01 2.773035764694213867e-01 2.968718111515045166e-01 2.149097323417663574e-01 5.822475533932447433e-03
4.668851196765899658e-01 -1.623765528202056885e-01 -3.659316003322601318e-01 -3.191943764686584473e-01 2.644654810428619385e-01 3.390362560749053955e-01 2.673781812191009521e-01 5.133055448532104492e-01
2.392853498458862305e-01 4.204938411712646484e-01 2.416955083608627319e-01 -5.172593593597412109e-01 6.292806565761566162e-02 6.338455080986022949e-01 1.756305545568466187e-01 -5.819963291287422180e-02
1.445651799440383911e-01 7.732269167900085449e-01 -2.744965851306915283e-01 8.056857436895370483e-02 2.955420911312103271e-01 7.524200528860092163e-02 -1.823985874652862549e-01 4.160596430301666260e-01
2.719762623310089111e-01 -2.487979531288146973e-01 9.504232555627822876e-02 8.377261459827423096e-02 5.741767957806587219e-02 8.390647172927856445e-01 1.540724635124206543e-01 3.420711755752563477e-01
-2.544004917144775391e-01 3.358247280120849609e-01 2.568396367132663727e-02 3.967830836772918701e-01 3.564155101776123047e-01 5.407173037528991699e-01 2.001124173402786255e-01 4.527179002761840820e-01
-9.418473578989505768e-03 4.278648793697357178e-01 -1.120081171393394470e-01 1.631078422069549561e-01 2.097979933023452759e-01 7.020066380500793457e-01 -4.436663985252380371e-01 2.098202258348464966e-01
1.094706822186708450e-02 8.222136497497558594e-01 1.053362041711807251e-01 -1.044559329748153687e-01 1.709110587835311890e-01 4.218691289424896240e-01 2.838013470172882080e-01 -1.187884286046028137e-01
6.028650999069213867e-01 -3.767659515142440796e-02 -1.135470625013113022e-02 -5.913593769073486328e-01 -1.430677473545074463e-01 3.677786290645599365e-01 2.581319808959960938e-01 2.508740127086639404e-01
-9.929787367582321167e-02 -8.118419349193572998e-02 -1.081458181142807007e-01 -7.071620225906372070e-02 1.701563000679016113e-01 3.510432839393615723e-01 3.356006443500518799e-01 8.378784656524658203e-01
3.137284815311431885e-01 1.723733693361282349e-01 -1.828658282756805420e-01 2.489724606275558472e-01 -3.655724525451660156e-01 9.145622700452804565e-02 -1.247861087322235107e-01 7.866739034652709961e-01
5.825350284576416016e-01 2.294434010982513428e-01 -2.091744095087051392e-01 1.153483912348747253e-01 4.280189573764801025e-01 2.774740159511566162e-01 -3.704727590084075928e-01 3.918000757694244385e-01
-1.194707769900560379e-02 1.555235683917999268e-01 -2.470336705446243286e-01 2.040255218744277954e-01 5.808376893401145935e-02 1.282040327787399292e-01 3.531771302223205566e-01 8.535065650939941406e-01
8.513848483562469482e-02 5.178315639495849609e-01 -1.491717528551816940e-02 -7.635363936424255371e-02 -6.965748071670532227e-01 1.646985560655593872e-01 3.522670567035675049e-01 2.865579724311828613e-01
3.629285395145416260e-01 -5.392478406429290771e-02 -4.734708666801452637e-01 7.857028394937515259e-02 2.562799751758575439e-01 5.906106829643249512e-01 3.751584887504577637e-01 2.824587225914001465e-01
2.284588962793350220e-01 8.167017996311187744e-02 -2.700263261795043945e-01 4.159298241138458252e-01 -9.157779067754745483e-02 3.676989376544952393e-01 -1.147023290395736694e-01 7.338110804557800293e-01
3.809512555599212646e-01 2.531616985797882080e-01 -3.306251168251037598e-01 -4.424988627433776855e-01 -4.082832038402557373e-01 2.356565184891223907e-02 3.896017074584960938e-01 4.081998765468597412e-01
-4.326177239418029785e-01 2.969910800457000732e-01 -1.307253390550613403e-01 2.518365383148193359e-01 1.498385816812515259e-01 4.816026687622070312e-01 1.636740565299987793e-01 6.024495959281921387e-01
-2.001619189977645874e-01 1.906367838382720947e-01 1.639137715101242065e-01 1.580408215522766113e-01 1.257404237985610962e-01 7.260006666183471680e-01 1.478901803493499756e-01 5.540661215782165527e-01
3.929961621761322021e-01 3.778385519981384277e-01 -4.452725499868392944e-02 -4.137418568134307861e-01 -3.313501775264739990e-01 -1.740767806768417358e-01 4.642046988010406494e-01 4.171873927116394043e-01
2.283811867237091064e-01 8.224630355834960938e-01 1.656378060579299927e-01 -4.009290635585784912e-01 7.255398482084274292e-02 2.715825736522674561e-01 5.223592743277549744e-02 -3.829827904701232910e-02
-1.351775825023651123e-01 4.269009828567504883e-01 5.242527127265930176e-01 -2.611768543720245361e-01 -7.101966440677642822e-02 4.190570414066314697e-01 -2.911727130413055420e-01 4.370287954807281494e-01
-6.782032549381256104e-02 4.870505630970001221e-01 5.528770089149475098e-01 -3.597115576267242432e-01 1.989737749099731445e-01 4.211032986640930176e-01 -1.317021101713180542e-01 2.980819642543792725e-01
4.529295861721038818e-01 -1.418358832597732544e-01 -3.563098311424255371e-01 -3.683359026908874512e-01 1.845036149024963379e-01 2.599236965179443359e-01 -2.525472955312579870e-04 6.407084465026855469e-01
2.304234206676483154e-01 9.379488229751586914e-02 -3.952951729297637939e-01 -4.579791054129600525e-02 2.730305790901184082e-01 3.605687618255615234e-02 2.916233539581298828e-01 7.866777777671813965e-01
8.582454174757003784e-02 7.280454039573669434e-01 4.679387509822845459e-01 -3.888618052005767822e-01 -4.101238772273063660e-02 2.225091606378555298e-01 -8.544888347387313843e-03 2.028269320726394653e-01
-2.067940086126327515e-01 2.431319802999496460e-01 2.434651106595993042e-01 1.826556175947189331e-01 -4.713540971279144287e-01 4.675077795982360840e-01 4.463819563388824463e-01 4.068040549755096436e-01
1.033585146069526672e-01 4.120032489299774170e-01 2.871615588665008545e-01 -6.863840818405151367e-01 -2.593590021133422852e-01 2.909471690654754639e-01 2.600321918725967407e-02 3.367369472980499268e-01
9.118412435054779053e-02 6.324671506881713867e-01 -3.421851992607116699e-01 7.093524187803268433e-02 5.095870494842529297e-01 4.043082296848297119e-01 -1.817901581525802612e-01 1.155705228447914124e-01
3.929618299007415771e-01 7.119869440793991089e-02 -3.422384858131408691e-01 3.213313519954681396e-01 3.546476662158966064e-01 6.477693319320678711e-01 7.458115369081497192e-02 2.630367577075958252e-01
1.954384744167327881e-01 -1.304534822702407837e-01 -1.670009344816207886e-01 2.088929563760757446e-01 -3.237006962299346924e-01 6.103869676589965820e-01 1.213025581091642380e-02 6.290935873985290527e-01
1.496261805295944214e-01 7.165714502334594727e-01 -8.095711469650268555e-02 4.593144655227661133e-01 3.292927443981170654e-01 4.557231813669204712e-02 3.712585568428039551e-02 3.670486807823181152e-01
-2.758847177028656006e-01 5.043015480041503906e-01 -4.269628524780273438e-01 -4.001386165618896484e-01 3.343183100223541260e-01 3.737648725509643555e-01 8.837185055017471313e-02 2.605400681495666504e-01
2.371336817741394043e-01 -1.943997144699096680e-01 -4.186471104621887207e-01 -1.732507497072219849e-01 1.719546876847743988e-02 4.499512612819671631e-01 4.435132741928100586e-01 5.488526821136474609e-01
5.201684832572937012e-01 9.367446601390838623e-02 -3.138440549373626709e-01 -6.191051602363586426e-01 -8.003865927457809448e-02 2.330143004655838013e-01 1.322800517082214355e-01 4.008250534534454346e-01
1.294388622045516968e-01 6.950203776359558105e-01 -1.499081999063491821e-01 3.642819821834564209e-01 3.796255290508270264e-01 1.712792068719863892e-01 -8.423622697591781616e-02 4.055497646331787109e-01
-3.366364240646362305e-01 2.305328100919723511e-01 -5.070218816399574280e-02 2.376131862401962280e-01 5.176629498600959778e-02 7.538812160491943359e-01 -1.192205846309661865e-01 4.350513517856597900e-01
4.372155964374542236e-01 6.229500174522399902e-01 1.606196910142898560e-01 1.658955663442611694e-01 -3.558651506900787354e-01 2.820363640785217285e-01 3.832642138004302979e-01 1.199156716465950012e-01
1.869784295558929443e-01 4.844049215316772461e-01 1.065161824226379395e-01 -3.068456649780273438e-01 8.342385292053222656e-03 7.576721310615539551e-01 1.438400596380233765e-01 -1.733904629945755005e-01
2.579944208264350891e-03 4.125814735889434814e-01 4.047898352146148682e-01 -5.335915684700012207e-01 -2.049862444400787354e-01 3.855609297752380371e-01 -2.135105282068252563e-01 3.806991279125213623e-01
-1.027938276529312134e-01 2.885408997535705566e-01 3.853471577167510986e-01 -6.350200176239013672e-01 1.446468532085418701e-01 2.623477876186370850e-01 2.236613333225250244e-01 4.633152782917022705e-01
4.224936664104461670e-01 1.551016815938055515e-03 -2.400787919759750366e-01 -6.410118937492370605e-01 1.158289536833763123e-01 2.173642069101333618e-01 3.338171541690826416e-01 4.252826273441314697e-01
-2.111146748065948486e-01 4.631524682044982910e-01 4.177755415439605713e-01 -3.738700747489929199e-01 -1.017037108540534973e-01 2.213460355997085571e-01 -1.274495571851730347e-01 5.924729108810424805e-01
2.721271812915802002e-01 1.119419559836387634e-01 -2.777973935008049011e-02 8.573240786790847778e-02 5.414316058158874512e-01 2.531565427780151367e-01 3.595583438873291016e-01 6.471285223960876465e-01
-4.241874814033508301e-02 8.385165929794311523e-01 -2.380513548851013184e-01 2.492103576660156250e-01 2.757504582405090332e-01 3.047660291194915771e-01 6.159780919551849365e-02 6.001137942075729370e-02
7.795245945453643799e-02 3.762341737747192383e-01 3.192104995250701904e-01 -5.759858489036560059e-01 -2.161360085010528564e-01 3.745384514331817627e-01 -2.433780133724212646e-01 4.153183400630950928e-01
4.135132431983947754e-01 -1.596459299325942993e-01 1.256328076124191284e-01 -5.189727544784545898e-01 -2.046208530664443970e-01 4.572453796863555908e-01 4.267601370811462402e-01 2.921237647533416748e-01
1.213573366403579712e-01 6.917075514793395996e-01 7.440041005611419678e-02 -5.158304572105407715e-01 2.523449659347534180e-01 4.109927713871002197e-01 2.807264961302280426e-02 -4.260779917240142822e-02
-1.231087371706962585e-01 3.633176386356353760e-01 -2.669476568698883057e-01 -4.107919037342071533e-01 2.953878939151763916e-01 4.211788177490234375e-01 5.744217634201049805e-01 1.350101679563522339e-01
6.917742490768432617e-01 1.791453212499618530e-01 -3.377716839313507080e-01 -1.180044114589691162e-01 3.589844107627868652e-01 3.263056278228759766e-01 -2.402602732181549072e-01 2.612857818603515625e-01
8.265475928783416748e-02 -9.175466373562812805e-03 -1.159915998578071594e-01 -2.755300402641296387e-01 1.587876230478286743e-01 7.685208320617675781e-01 5.363926887512207031e-01 1.257346570491790771e-02
9.955579787492752075e-02 3.492735624313354492e-01 3.378242626786231995e-02 3.896846473217010498e-01 5.520303249359130859e-01 4.344198703765869141e-01 -1.355663090944290161e-01 4.508489668369293213e-01
4.583671987056732178e-01 4.661423265933990479e-01 -1.712155491113662720e-01 -3.628098405897617340e-03 6.450582742691040039e-01 2.870576977729797363e-01 -3.845857456326484680e-02 2.080905586481094360e-01
8.027651160955429077e-02 3.878549337387084961e-01 1.287779361009597778e-01 5.708811283111572266e-01 2.521660029888153076e-01 6.382771730422973633e-01 4.128431156277656555e-02 1.671688109636306763e-01
-4.639546200633049011e-02 2.226419746875762939e-01 -2.830461561679840088e-01 3.791876137256622314e-01 -1.828260570764541626e-01 7.518000602722167969e-01 5.190170183777809143e-02 3.507948815822601318e-01
6.086762547492980957e-01 -7.017327100038528442e-02 -9.376093000173568726e-02 -4.494849741458892822e-01 2.765932492911815643e-02 2.237423509359359741e-01 -5.986303091049194336e-02 5.994595885276794434e-01
3.565476238727569580e-01 -2.521123178303241730e-02 -7.365687750279903412e-03 3.208414018154144287e-01 2.709172666072845459e-01 3.321624696254730225e-01 4.768456518650054932e-01 5.984438061714172363e-01
5.804494395852088928e-02 9.871621429920196533e-02 -2.097782939672470093e-01 1.892860382795333862e-01 -4.396818205714225769e-02 7.526875138282775879e-01 -3.082468211650848389e-01 4.935199320316314697e-01
3.618326485157012939e-01 4.437029957771301270e-01 1.469222456216812134e-01 -5.305950641632080078e-01 -3.234747350215911865e-01 5.084129571914672852e-01 1.194145437330007553e-02 7.632368803024291992e-02
1.683811843395233154e-01 2.776804566383361816e-02 -5.010923743247985840e-01 -1.411075592041015625e-01 2.551217377185821533e-01 1.847909986972808838e-01 3.615477979183197021e-01 6.855072975158691406e-01
4.655468761920928955e-01 7.867307662963867188e-01 -1.939607411623001099e-01 -9.328374266624450684e-02 1.902150511741638184e-01 -1.147053465247154236e-01 2.310794293880462646e-01 1.235375702381134033e-01
4.406721293926239014e-01 -2.303631044924259186e-02 1.294549107551574707e-01 -6.942734122276306152e-02 3.255052268505096436e-01 2.547555789351463318e-02 7.255231589078903198e-02 8.196537494659423828e-01
-1.745232194662094116e-01 3.954477608203887939e-01 -3.381174206733703613e-01 -6.350186467170715332e-01 1.367955841124057770e-02 3.426408469676971436e-01 3.380627036094665527e-01 2.524171769618988037e-01
3.781870901584625244e-01 1.095536947250366211e-01 -3.550533354282379150e-01 -5.392723679542541504e-01 1.276085376739501953e-01 -1.692621037364006042e-02 1.730581820011138916e-01 6.177178025245666504e-01
-2.111428231000900269e-02 4.776017963886260986e-01 3.960382342338562012e-01 -4.847561120986938477e-01 1.434688121080398560e-01 4.844362735748291016e-01 3.296882510185241699e-01 1.251390725374221802e-01
-2.448629140853881836e-01 7.872901558876037598e-01 -2.574892342090606689e-01 -6.816300749778747559e-02 -1.157568171620368958e-01 2.192150652408599854e-01 -2.684076726436614990e-01 3.402527272701263428e-01
-3.241098821163177490e-01 4.573180973529815674e-01 -3.226780593395233154e-01 1.657381504774093628e-01 3.928022384643554688e-01 1.926499307155609131e-01 4.103806316852569580e-01 4.409112334251403809e-01
-1.933813244104385376e-01 3.576344251632690430e-01 3.227499127388000488e-01 -2.478468865156173706e-01 -1.774893105030059814e-01 4.878434538841247559e-01 -4.111802279949188232e-01 4.801488220691680908e-01
-2.830272773280739784e-03 5.875915288925170898e-01 5.275251865386962891e-01 -5.859870836138725281e-02 1.469038799405097961e-02 6.248856661841273308e-04 -1.807674765586853027e-01 5.831966400146484375e-01
3.595383167266845703e-01 2.955914735794067383e-01 -2.503532767295837402e-01 2.632458508014678955e-01 4.243026375770568848e-01 3.465523123741149902e-01 -2.861396968364715576e-01 5.190141797065734863e-01
6.187469363212585449e-01 -1.061890497803688049e-01 -2.754546403884887695e-01 -2.557561397552490234e-01 3.817101120948791504e-01 2.924293279647827148e-01 2.204307317733764648e-01 4.298633933067321777e-01
2.202510535717010498e-01 7.268454432487487793e-01 -4.125902652740478516e-01 1.765799820423126221e-01 2.964716851711273193e-01 3.481220006942749023e-01 1.040139943361282349e-01 4.325047880411148071e-02
6.280018091201782227e-01 6.522835046052932739e-02 -1.993660777807235718e-01 -2.309890389442443848e-01 -3.175348937511444092e-01 1.817631423473358154e-01 -8.638252317905426025e-02 6.057459115982055664e-01
-3.060940094292163849e-02 6.868101954460144043e-01 -4.172802865505218506e-01 -6.735770404338836670e-02 -5.381596684455871582e-01 1.442970782518386841e-01 1.396576464176177979e-01 1.369420886039733887e-01
-4.215586930513381958e-02 8.060737848281860352e-01 -2.008848786354064941e-01 2.168358862400054932e-01 3.591981232166290283e-01 3.180429637432098389e-01 1.593904644250869751e-01 7.426733523607254028e-02
5.710898041725158691e-01 -7.406678795814514160e-02 -7.297477126121520996e-02 -5.776313543319702148e-01 -5.387337878346443176e-02 1.973635703325271606e-01 2.901208400726318359e-01 4.509571790695190430e-01
1.166153326630592346e-02 -1.469476372003555298e-01 6.659029424190521240e-02 7.693468034267425537e-02 -1.249767914414405823e-01 8.273678421974182129e-01 7.205758988857269287e-02 5.124139189720153809e-01
5.380867421627044678e-02 1.813543587923049927e-01 -9.825618565082550049e-02 1.586704552173614502e-01 -5.065399222075939178e-03 -1.006822800263762474e-03 5.295492410659790039e-01 8.055654168128967285e-01
2.637872397899627686e-01 3.444386422634124756e-01 -5.786979794502258301e-01 -2.114127278327941895e-01 4.379116594791412354e-01 9.546614438295364380e-02 3.003674447536468506e-01 3.756206631660461426e-01
3.906606137752532959e-01 1.194746792316436768e-01 -3.157394230365753174e-01 1.255126744508743286e-01 4.027226865291595459e-01 5.240164995193481445e-01 -3.610758781433105469e-01 3.879572153091430664e-01
-2.087188363075256348e-01 7.830261588096618652e-01 -3.390747606754302979e-01 -3.903551399707794189e-01 -4.537414386868476868e-02 2.248014658689498901e-01 1.320676058530807495e-01 7.695120573043823242e-02
-2.860460877418518066e-01 3.817248642444610596e-01 2.147680707275867462e-02 1.681384146213531494e-01 -9.063091129064559937e-02 3.467347323894500732e-01 2.228421419858932495e-01 7.520866394042968750e-01
1.349250823259353638e-01 -2.173756808042526245e-01 2.863132953643798828e-01 -2.395011186599731445e-01 -1.110095083713531494e-01 6.501584649085998535e-01 5.449415445327758789e-01 2.514288425445556641e-01
4.907709360122680664e-01 6.651918292045593262e-01 -2.201732844114303589e-01 3.171727955341339111e-01 2.664252556860446930e-02 8.417570590972900391e-02 -2.717497646808624268e-01 2.931645512580871582e-01
-1.369931250810623169e-01 8.114184141159057617e-01 -1.505107134580612183e-01 1.669830530881881714e-01 1.262121349573135376e-01 2.734790742397308350e-01 -2.814341485500335693e-01 3.199544847011566162e-01
1.028834357857704163e-01 7.353832721710205078e-01 -2.182789333164691925e-02 4.848296642303466797e-01 3.154340982437133789e-01 2.504304945468902588e-01 -1.798088289797306061e-02 2.248390018939971924e-01
3.217630684375762939e-01 7.690963149070739746e-01 3.530430197715759277e-01 -1.395883262157440186e-01 2.700700461864471436e-01 3.304401040077209473e-02 2.865087687969207764e-01 6.868883222341537476e-02
4.159270226955413818e-02 4.614208638668060303e-01 -2.783295214176177979e-01 5.961776711046695709e-03 -6.253306269645690918e-01 4.643095433712005615e-01 -9.630711749196052551e-03 3.180305361747741699e-01
1.286669075489044189e-01 3.084275126457214355e-01 -5.233004689216613770e-01 7.482408545911312103e-03 -3.591117262840270996e-02 8.525603264570236206e-02 5.949944257736206055e-01 5.018380880355834961e-01
-2.454119920730590820e-01 3.133541941642761230e-01 1.743332669138908386e-02 -6.840530037879943848e-01 5.952178686857223511e-02 4.834908246994018555e-01 1.498194336891174316e-01 3.370421826839447021e-01
-4.188039526343345642e-02 2.102400064468383789e-01 -7.369051128625869751e-02 1.947675049304962158e-01 5.494879484176635742e-01 3.768786787986755371e-01 5.340515077114105225e-02 6.810682415962219238e-01
7.246676087379455566e-02 3.760130107402801514e-01 1.770270615816116333e-01 2.266404926776885986e-01 -5.174987912178039551e-01 1.798753142356872559e-01 5.570184588432312012e-01 4.002856910228729248e-01
-1.056737229228019714e-01 6.459777951240539551e-01 -4.755764901638031006e-01 -3.452347517013549805e-01 1.754057854413986206e-01 1.584971100091934204e-01 -2.018252164125442505e-01 3.599497079849243164e-01
3.623057603836059570e-01 2.824775874614715576e-01 -5.860276222229003906e-01 -1.396467089653015137e-01 1.689492762088775635e-01 2.330193668603897095e-01 5.716935396194458008e-01 1.278119385242462158e-01
3.392820656299591064e-01 3.106949329376220703e-01 -2.639623284339904785e-01 8.719076216220855713e-02 -4.826510250568389893e-01 2.091707289218902588e-01 1.753732860088348389e-01 6.353093385696411133e-01
3.943878412246704102e-01 2.286022454500198364e-01 1.185402870178222656e-01 -2.670909464359283447e-01 -2.124623358249664307e-01 7.940496206283569336e-01 -1.764831244945526123e-01 2.920324914157390594e-03
4.027444124221801758e-01 6.586360931396484375e-01 -2.216342389583587646e-01 1.677292138338088989e-01 2.791684567928314209e-01 3.470746874809265137e-01 8.259000629186630249e-02 3.486021757125854492e-01
6.622691750526428223e-01 -2.460321877151727676e-03 -2.401553392410278320e-01 -4.426490962505340576e-01 7.668621838092803955e-02 1.327569335699081421e-01 2.215563803911209106e-01 4.849622249603271484e-01
1.339015662670135498e-01 1.019041836261749268e-01 -5.867885947227478027e-01 -3.449912965297698975e-01 1.999830901622772217e-01 4.796295166015625000e-01 4.222590327262878418e-01 2.449610233306884766e-01
-6.003557145595550537e-02 9.566207230091094971e-02 -1.343480870127677917e-02 3.069168627262115479e-01 2.673470079898834229e-01 6.895146965980529785e-01 -1.727318167686462402e-01 5.622500777244567871e-01
-1.186807230114936829e-01 3.773867785930633545e-01 -4.919466078281402588e-01 -5.103889107704162598e-01 1.633060574531555176e-01 3.820983171463012695e-01 3.515410125255584717e-01 2.115105837583541870e-01
6.025094985961914062e-01 4.985779821872711182e-01 -4.479554891586303711e-01 -1.084115821868181229e-02 3.057550489902496338e-01 6.144005805253982544e-02 -1.330340951681137085e-01 2.695582211017608643e-01
5.346361994743347168e-01 6.394876241683959961e-01 -4.577478766441345215e-01 5.221389234066009521e-03 1.098219156265258789e-01 1.257305741310119629e-01 2.471064329147338867e-01 8.202871680259704590e-02
-8.125810325145721436e-02 -2.490268088877201080e-02 -4.021964371204376221e-01 2.495356798171997070e-01 -1.064985468983650208e-01 7.439149618148803711e-01 1.379427313804626465e-01 4.300782084465026855e-01
3.999966084957122803e-01 5.429978966712951660e-01 8.349251002073287964e-03 -2.932637631893157959e-01 -1.874098926782608032e-01 5.912995338439941406e-01 2.321298569440841675e-01 -1.429708451032638550e-01
-1.773381792008876801e-02 7.936469912528991699e-01 -2.527830004692077637e-01 -3.606714308261871338e-01 2.661071419715881348e-01 2.286949604749679565e-01 2.287290394306182861e-01 1.988734677433967590e-02
2.736634947359561920e-02 2.433767616748809814e-01 -2.041495889425277710e-01 4.753391742706298828e-01 -8.712850511074066162e-02 2.113263010978698730e-01 1.317650675773620605e-01 7.763904333114624023e-01
5.385228395462036133e-01 7.518178969621658325e-02 7.838794961571693420e-03 4.415466487407684326e-01 3.229967951774597168e-01 4.464425146579742432e-01 9.055959433317184448e-02 4.443837106227874756e-01
6.633862107992172241e-02 6.630399078130722046e-02 -7.768443971872329712e-02 9.713728725910186768e-02 -1.530256867408752441e-01 2.417727857828140259e-01 6.344056725502014160e-01 7.009928226470947266e-01
-6.186261400580406189e-02 2.862524688243865967e-01 -1.543559283018112183e-01 2.878493666648864746e-01 -1.281699240207672119e-01 1.988710276782512665e-02 2.355285137891769409e-01 8.574688434600830078e-01
-2.117995768785476685e-01 8.028837852180004120e-03 -5.563946813344955444e-02 -5.240292474627494812e-02 1.221143528819084167e-01 8.973128199577331543e-01 6.362404674291610718e-03 3.593215942382812500e-01
2.686831653118133545e-01 5.105265974998474121e-01 3.154885172843933105e-01 3.171028792858123779e-01 4.804696738719940186e-01 3.753467202186584473e-01 6.496883928775787354e-02 3.018734157085418701e-01
1.523750424385070801e-01 9.659590125083923340e-01 5.315614119172096252e-02 3.750712797045707703e-02 -7.010833173990249634e-02 1.367001384496688843e-01 1.213810518383979797e-01 -3.372428193688392639e-02
2.348173260688781738e-01 5.799526721239089966e-02 2.801636755466461182e-01 2.757497131824493408e-01 2.852363586425781250e-01 6.085978746414184570e-01 -2.092819288372993469e-02 5.786005854606628418e-01
2.852692902088165283e-01 3.211552798748016357e-01 -3.984098881483078003e-02 4.178830981254577637e-01 5.250233411788940430e-01 4.868884682655334473e-01 -1.128431633114814758e-01 3.373777270317077637e-01
5.432399511337280273e-01 1.471773684024810791e-01 -2.479684352874755859e-01 -5.976943373680114746e-01 -7.578779011964797974e-02 4.225395992398262024e-02 1.768266409635543823e-01 4.750844538211822510e-01
-3.139273226261138916e-01 3.667153716087341309e-01 -3.281728625297546387e-01 1.869607120752334595e-01 -1.289249658584594727e-01 3.142234981060028076e-01 2.310439050197601318e-01 6.749655604362487793e-01
8.639109134674072266e-02 6.970357894897460938e-01 -1.230136975646018982e-01 1.581678390502929688e-01 5.191088914871215820e-01 4.334220886230468750e-01 -6.055388599634170532e-02 7.438156008720397949e-02
6.317294239997863770e-01 3.621863946318626404e-02 1.180897876620292664e-01 -4.047823548316955566e-01 -3.893606662750244141e-01 1.907082945108413696e-01 8.741304278373718262e-02 4.756048619747161865e-01
3.885020315647125244e-01 5.437824502587318420e-02 -9.923794865608215332e-02 -6.325097680091857910e-01 -1.696302443742752075e-01 8.700536936521530151e-02 2.627261579036712646e-01 5.751720666885375977e-01
-1.959599554538726807e-01 3.534813225269317627e-01 4.691222608089447021e-01 -2.002885639667510986e-01 1.097878292202949524e-01 7.023560404777526855e-01 2.580625116825103760e-01 6.712538748979568481e-02
-1.739033907651901245e-01 5.608747601509094238e-01 -2.231455445289611816e-01 1.747466921806335449e-01 1.202191635966300964e-01 1.067002713680267334e-01 -3.375833928585052490e-01 6.595807075500488281e-01
-1.424640119075775146e-01 2.507015168666839600e-01 -1.908960789442062378e-01 1.368027739226818085e-02 -6.268260478973388672e-01 6.323678493499755859e-01 -9.930079430341720581e-02 2.785026431083679199e-01
6.192814111709594727e-01 7.624732702970504761e-02 -3.724566996097564697e-01 -4.066171646118164062e-01 -9.573610126972198486e-02 1.111837103962898254e-01 1.353301554918289185e-01 5.165015459060668945e-01
