# Supplementary material for: Where is your field going? A machine learning approach to study the relative motion of the domains of physics
Source: PLoS One. 2020 Jun 18;15(6):e0233997. doi: 10.1371/journal.pone.0233997 (PMC7302634; doi:10.1371/journal.pone.0233997)
Supplement: S27 Data — (ZIP) [file pone.0233997.s027.zip › 26/Pacs4Run_26_VS_500_embeddings2002-2006ED8.txt]

-5.141388177871704102e-01 -4.125708937644958496e-01 5.144366025924682617e-01 -2.791781425476074219e-01 3.107075095176696777e-01 -1.990668326616287231e-01 -2.649950981140136719e-01 -1.283429265022277832e-01
-2.838850617408752441e-01 3.146847337484359741e-02 3.547692894935607910e-01 -1.390798240900039673e-01 6.640632152557373047e-01 -1.303276419639587402e-01 -1.692205816507339478e-01 -5.353633761405944824e-01
-5.502503514289855957e-01 3.795894561335444450e-03 8.407566696405410767e-02 -2.275999784469604492e-01 3.233691453933715820e-01 -3.404420018196105957e-01 -5.041275024414062500e-01 -4.046317934989929199e-01
-2.615626752376556396e-01 1.506520956754684448e-01 4.112289547920227051e-01 1.421226263046264648e-01 5.837013125419616699e-01 -3.934432864189147949e-01 -4.732057154178619385e-01 1.235250383615493774e-02
-6.957967281341552734e-01 1.752856224775314331e-01 3.451576828956604004e-01 8.960539102554321289e-02 5.536068677902221680e-01 -6.606595963239669800e-02 -2.119999676942825317e-01 4.679225012660026550e-02
-3.698101043701171875e-01 -1.021571233868598938e-01 1.219328716397285461e-01 1.597562730312347412e-01 6.069573163986206055e-01 -5.320047736167907715e-01 3.429459631443023682e-01 2.082706093788146973e-01
1.599891632795333862e-01 -2.847217619419097900e-01 2.672775276005268097e-02 1.362461447715759277e-01 7.851104736328125000e-01 -3.891845047473907471e-01 -2.954764105379581451e-02 3.245357573032379150e-01
-2.185732871294021606e-01 -1.279033720493316650e-01 1.559669524431228638e-01 -1.912155747413635254e-02 6.512134075164794922e-01 -5.514845848083496094e-01 3.923241794109344482e-01 1.704193353652954102e-01
-3.513779044151306152e-01 -3.065563440322875977e-01 5.806761384010314941e-01 -1.830544508993625641e-02 1.720544546842575073e-01 -3.451630175113677979e-01 -1.710865646600723267e-01 -5.167456865310668945e-01
-3.913068771362304688e-01 -1.793437749147415161e-01 4.500494897365570068e-02 3.053296804428100586e-01 7.330326437950134277e-01 -2.717494368553161621e-01 2.836692631244659424e-01 -1.667645126581192017e-01
-6.479681730270385742e-01 3.952277824282646179e-02 1.386379599571228027e-01 -4.908893629908561707e-02 6.954076290130615234e-01 2.168397158384323120e-01 1.565348953008651733e-01 -4.278407618403434753e-02
-1.484171152114868164e-01 -2.868481278419494629e-01 4.769774079322814941e-01 4.138630926609039307e-01 5.608212947845458984e-01 -2.498603165149688721e-01 -2.600810527801513672e-01 -2.287083566188812256e-01
-1.263325512409210205e-01 -6.815916299819946289e-01 4.745868146419525146e-01 -2.205935418605804443e-01 2.486089766025543213e-01 2.833471894264221191e-01 4.977877438068389893e-02 -3.178190588951110840e-01
-6.498981714248657227e-01 -1.420457661151885986e-02 4.826825261116027832e-01 -4.005644097924232483e-02 1.583208292722702026e-01 -4.350761771202087402e-01 -3.063686788082122803e-01 -1.860781759023666382e-01
-1.026407182216644287e-01 -4.526834487915039062e-01 6.040811911225318909e-02 -2.580909430980682373e-01 3.446384966373443604e-01 -6.594348549842834473e-01 3.911407291889190674e-01 -8.752972632646560669e-02
-4.630479216575622559e-01 -1.606444418430328369e-01 2.586685717105865479e-01 1.329041272401809692e-01 6.442475318908691406e-01 1.556913089007139206e-02 4.881081879138946533e-01 1.471747756004333496e-01
1.085229143500328064e-01 -1.915056258440017700e-01 3.498346209526062012e-01 -4.355692863464355469e-02 6.907066702842712402e-01 -4.835921525955200195e-01 2.466980069875717163e-01 -2.355206161737442017e-01
-4.815713167190551758e-01 -2.588878571987152100e-01 -8.247790485620498657e-02 -4.609033465385437012e-01 3.102949559688568115e-01 -2.423143684864044189e-01 5.560421943664550781e-01 -1.328511089086532593e-01
-5.637230873107910156e-01 -4.569315016269683838e-01 1.075872927904129028e-01 1.056328043341636658e-01 1.981909126043319702e-01 -3.246807456016540527e-01 4.036239683628082275e-01 3.782683312892913818e-01
-1.647938191890716553e-01 -1.232742592692375183e-01 -3.085978794842958450e-03 -6.362068057060241699e-01 3.609107434749603271e-01 -5.277036428451538086e-01 2.613600492477416992e-01 -2.753928303718566895e-01
-4.656284153461456299e-01 -1.218995153903961182e-01 2.422279864549636841e-01 1.126940324902534485e-01 7.202971577644348145e-01 1.547173708677291870e-01 3.883142471313476562e-01 -5.833570659160614014e-02
-1.627289056777954102e-01 2.507695555686950684e-01 6.808318942785263062e-02 -4.816916286945343018e-01 7.433419227600097656e-01 -3.264270424842834473e-01 -6.934573501348495483e-02 -1.002562493085861206e-01
-2.344257682561874390e-01 -4.535195976495742798e-02 -3.092571161687374115e-02 -3.931965529918670654e-01 4.727967679500579834e-01 -7.104459404945373535e-01 -7.600491493940353394e-02 -2.310433685779571533e-01
1.014646813273429871e-01 -3.724210560321807861e-01 5.125362277030944824e-01 -5.290108919143676758e-01 4.392483234405517578e-01 7.403492927551269531e-02 -9.273142553865909576e-03 -3.315950632095336914e-01
1.324571296572685242e-02 -4.198206663131713867e-01 1.080207303166389465e-01 -2.555910348892211914e-01 3.354737460613250732e-01 -6.811122894287109375e-01 4.057610332965850830e-01 7.403625547885894775e-02
1.239666119217872620e-01 -3.895870745182037354e-01 7.319149971008300781e-01 -1.118623241782188416e-01 4.561003148555755615e-01 1.075758114457130432e-01 -8.272429555654525757e-02 2.412433028221130371e-01
8.933520317077636719e-02 -2.919124364852905273e-01 5.643224120140075684e-01 -2.131425440311431885e-01 6.430075764656066895e-01 1.580820828676223755e-01 8.614489436149597168e-02 -3.115240335464477539e-01
-2.171808779239654541e-01 -4.452804103493690491e-02 1.173404380679130554e-01 -5.874516963958740234e-01 1.969737857580184937e-01 -7.292230129241943359e-01 -1.215712875127792358e-01 -8.146681636571884155e-02
-1.431522816419601440e-01 3.438963368535041809e-02 -2.101477086544036865e-01 -4.514111578464508057e-01 6.685643792152404785e-01 -5.052210092544555664e-01 -7.434419542551040649e-02 -1.504555344581604004e-01
-3.432005643844604492e-01 -1.504556238651275635e-01 2.283996492624282837e-01 1.859562844038009644e-01 6.559724211692810059e-01 -3.995215594768524170e-01 4.139214158058166504e-01 1.076197922229766846e-01
-1.971823275089263916e-01 -3.300794064998626709e-01 2.460093200206756592e-01 3.429889380931854248e-01 6.575897336006164551e-01 -1.536394953727722168e-01 5.546328425407409668e-02 -4.635723531246185303e-01
9.647361189126968384e-02 -2.224235981702804565e-01 2.230078727006912231e-01 -5.394848436117172241e-02 6.826860308647155762e-01 -6.040384173393249512e-01 2.137760519981384277e-01 1.093387007713317871e-01
-3.923088312149047852e-01 -4.037316888570785522e-02 3.337282240390777588e-01 -2.671422064304351807e-01 2.046098411083221436e-01 -7.678416967391967773e-01 1.562704443931579590e-01 7.653667777776718140e-02
1.700653582811355591e-01 -1.546261757612228394e-01 8.262189477682113647e-02 -2.563818395137786865e-01 7.717900276184082031e-01 -2.533092200756072998e-01 3.259859383106231689e-01 3.294209539890289307e-01
-4.155129492282867432e-01 -2.309812307357788086e-01 -1.985336691141128540e-01 -5.180160999298095703e-01 3.224131762981414795e-01 -3.746370673179626465e-01 4.228278696537017822e-01 -2.077345848083496094e-01
5.445940792560577393e-02 -6.051751971244812012e-01 -2.121777385473251343e-01 -8.142966032028198242e-02 5.716974139213562012e-01 -1.009847223758697510e-01 -4.893860518932342529e-01 5.111251026391983032e-02
8.931732922792434692e-02 -3.315894305706024170e-01 -2.929621189832687378e-02 9.322605282068252563e-02 8.703002929687500000e-01 -1.405482739210128784e-01 2.155653685331344604e-01 -2.210804671049118042e-01
6.451143324375152588e-02 -2.667530477046966553e-01 3.888872563838958740e-01 -2.572127282619476318e-01 7.413740754127502441e-01 2.506401538848876953e-01 7.645505666732788086e-02 -2.983085513114929199e-01
2.025927044451236725e-02 -5.648493170738220215e-01 6.337401270866394043e-01 -5.054879784584045410e-01 1.094584614038467407e-01 6.777453422546386719e-02 -8.205258846282958984e-02 -9.112267754971981049e-03
-6.346917897462844849e-02 1.529660169035196304e-02 8.583578467369079590e-02 -2.302733063697814941e-01 7.476066946983337402e-01 -5.788462162017822266e-01 1.624148339033126831e-01 -1.224206686019897461e-01
-4.716993272304534912e-01 -6.247557699680328369e-02 -1.181392967700958252e-01 -6.840258091688156128e-02 5.926871299743652344e-01 -5.342342853546142578e-01 3.352433145046234131e-01 7.673706114292144775e-02
1.998317986726760864e-02 -1.773539930582046509e-01 1.833973973989486694e-01 -1.709983944892883301e-01 6.637082099914550781e-01 -6.110571622848510742e-01 2.975216507911682129e-01 5.340863019227981567e-02
-1.928087621927261353e-01 -6.149701476097106934e-01 -9.609608910977840424e-03 -3.185882419347763062e-02 4.106512069702148438e-01 -3.604303812608122826e-03 -6.398170590400695801e-01 -7.427041977643966675e-02
-7.041684389114379883e-01 1.955387592315673828e-01 2.448100149631500244e-01 -2.650826871395111084e-01 5.060353279113769531e-01 2.123328894376754761e-01 1.743224710226058960e-01 6.454074382781982422e-02
-4.313218593597412109e-02 -1.809296011924743652e-01 3.237042129039764404e-01 -2.263986468315124512e-01 3.746035993099212646e-01 -6.126664876937866211e-01 2.020892500877380371e-01 5.028273463249206543e-01
-3.055656552314758301e-01 -3.805274963378906250e-01 2.776142954826354980e-01 -2.621451020240783691e-01 7.900606840848922729e-02 -5.855831503868103027e-01 5.119284987449645996e-01 6.941305845975875854e-02
-6.520102620124816895e-01 8.411931991577148438e-02 1.627679616212844849e-01 -6.049968302249908447e-03 6.886074542999267578e-01 2.428354918956756592e-01 6.730224192142486572e-02 5.998188257217407227e-02
-1.841332167387008667e-01 1.027373969554901123e-01 -9.488583356142044067e-02 -4.285710453987121582e-01 7.221899032592773438e-01 -4.715884923934936523e-01 6.187548115849494934e-02 -1.228049099445343018e-01
-4.500063061714172363e-01 -4.251155555248260498e-01 -1.599137187004089355e-01 -1.346694976091384888e-01 2.689051330089569092e-01 -4.230307638645172119e-01 4.362819790840148926e-01 3.625685870647430420e-01
-8.416548371315002441e-02 -4.833244085311889648e-01 1.243821084499359131e-01 -4.744895696640014648e-01 5.467896461486816406e-01 3.015596270561218262e-01 -5.170010402798652649e-02 -3.551227748394012451e-01
-1.459706127643585205e-01 -2.412975877523422241e-01 1.436124145984649658e-01 -1.260189563035964966e-01 2.965401411056518555e-01 -8.052383065223693848e-01 1.284013390541076660e-01 3.621201217174530029e-01
-5.502418875694274902e-01 1.613436788320541382e-01 4.587709009647369385e-01 -3.965983688831329346e-01 2.002972513437271118e-01 -4.899284243583679199e-01 -1.520765423774719238e-01 -1.284458767622709274e-02
2.649851515889167786e-02 -5.906599164009094238e-01 9.300015866756439209e-02 -1.495844125747680664e-01 3.448179960250854492e-01 -5.693865418434143066e-01 -5.878227949142456055e-02 -4.157384634017944336e-01
2.111518830060958862e-01 -2.175881564617156982e-01 1.016121879220008850e-01 -2.203825116157531738e-01 7.213614583015441895e-01 -2.514066994190216064e-01 3.510710895061492920e-01 3.773036599159240723e-01
-2.962823510169982910e-01 1.196178495883941650e-01 -5.149821937084197998e-02 -2.054997384548187256e-01 7.095851898193359375e-01 -5.909979939460754395e-01 -1.201563142240047455e-02 9.600239805877208710e-03
-2.197619676589965820e-01 -2.914530038833618164e-01 -3.277582824230194092e-01 -3.299701809883117676e-01 3.492088913917541504e-01 -7.158026695251464844e-01 -4.809102416038513184e-02 -1.175623834133148193e-01
-5.658929347991943359e-01 -5.982612818479537964e-02 1.778531074523925781e-01 7.000964879989624023e-02 7.159152626991271973e-01 1.450653076171875000e-01 3.256804049015045166e-01 2.592996926978230476e-03
-2.095061726868152618e-02 -4.400386810302734375e-01 -1.183312833309173584e-01 -2.570742368698120117e-01 4.415646791458129883e-01 -5.146444439888000488e-01 4.039369225502014160e-01 -3.206777572631835938e-01
-4.718534350395202637e-01 -3.234736323356628418e-01 3.320775032043457031e-01 9.434949606657028198e-02 6.739230155944824219e-01 -9.487976878881454468e-02 2.317713499069213867e-01 -1.914408802986145020e-01
-3.588079214096069336e-01 -5.411983132362365723e-01 -3.663052320480346680e-01 -3.153589069843292236e-01 1.349532753229141235e-01 -4.945412874221801758e-01 1.793392151594161987e-01 2.231244295835494995e-01
-6.189722418785095215e-01 -9.765711612999439240e-03 4.136379361152648926e-01 -3.030442893505096436e-01 7.359945680946111679e-03 -5.911106467247009277e-01 6.584396213293075562e-02 6.668998394161462784e-03
-4.337771832942962646e-01 -4.456031918525695801e-01 -2.452192157506942749e-01 -4.411866068840026855e-01 2.194019854068756104e-01 -2.360298782587051392e-01 4.198289513587951660e-01 -2.799881696701049805e-01
-9.015149436891078949e-03 -3.973858058452606201e-02 1.683850437402725220e-01 -1.678376495838165283e-01 7.172680497169494629e-01 -5.399660468101501465e-01 5.491498485207557678e-02 -3.643680512905120850e-01
1.796617731451988220e-02 -9.075777232646942139e-02 6.477395296096801758e-01 -4.368966519832611084e-01 5.972893834114074707e-01 1.227412670850753784e-01 -3.185776295140385628e-03 -9.573318809270858765e-02
-1.083911061286926270e-01 -4.260806143283843994e-01 9.009511023759841919e-02 -1.573253248352557421e-04 3.995817601680755615e-01 -7.130599021911621094e-01 3.609589040279388428e-01 1.333995722234249115e-02
-7.154676914215087891e-01 -3.948432207107543945e-01 -2.836811356246471405e-02 -2.553156204521656036e-02 1.325683742761611938e-01 -1.394468694925308228e-01 1.891384422779083252e-01 5.078929662704467773e-01
-1.955517977476119995e-01 -1.566694974899291992e-01 6.984494924545288086e-01 -4.550524353981018066e-01 3.467670381069183350e-01 2.774217128753662109e-01 -1.893531717360019684e-02 2.115211039781570435e-01
-3.706720173358917236e-01 -6.268118619918823242e-01 1.114132106304168701e-01 7.832289487123489380e-02 1.580711901187896729e-01 -3.250392377376556396e-01 -1.076099276542663574e-01 -5.558280944824218750e-01
-5.055777430534362793e-01 -4.073671102523803711e-01 1.339524984359741211e-01 -8.318558335304260254e-02 2.578215897083282471e-01 -2.578623592853546143e-01 5.138146877288818359e-01 3.957392275333404541e-01
-4.307469427585601807e-01 -2.124297022819519043e-01 -1.481392234563827515e-01 -4.845710396766662598e-01 3.319878280162811279e-01 -2.746110558509826660e-01 5.616404414176940918e-01 1.072822287678718567e-01
-2.312369793653488159e-01 -4.556399211287498474e-02 1.503270119428634644e-01 -1.435795724391937256e-01 5.303819179534912109e-01 -7.664223909378051758e-01 1.163099929690361023e-01 -1.378543972969055176e-01
-8.211874216794967651e-02 -7.907626032829284668e-02 -1.506924480199813843e-01 -1.630471087992191315e-02 9.339426159858703613e-01 -9.269627183675765991e-02 -2.116693742573261261e-02 -2.876459062099456787e-01
-1.085833311080932617e-01 -2.726932466030120850e-01 7.937398552894592285e-01 -3.691660240292549133e-02 4.322553277015686035e-01 8.452074974775314331e-02 -2.929074466228485107e-01 5.176200345158576965e-02
-5.048443675041198730e-01 -2.635578438639640808e-02 2.366401702165603638e-01 7.783990353345870972e-02 6.745264530181884766e-01 1.415921449661254883e-01 4.310539364814758301e-01 -1.467587053775787354e-01
-8.235807716846466064e-02 -7.948435544967651367e-01 -6.614855676889419556e-02 1.213468089699745178e-01 4.960371851921081543e-01 2.316191792488098145e-01 -2.058920115232467651e-01 -1.575962454080581665e-02
-6.829508394002914429e-02 1.062091737985610962e-01 -8.632628247141838074e-03 -4.513325691223144531e-01 7.297696471214294434e-01 -4.909957945346832275e-01 3.753431141376495361e-02 -7.232016324996948242e-02
3.934588655829429626e-02 -4.657392799854278564e-01 3.768905997276306152e-01 -7.100156545639038086e-01 3.177865147590637207e-01 1.368744969367980957e-01 -4.814342036843299866e-02 -1.154537871479988098e-01
2.122291624546051025e-01 -5.928270816802978516e-01 8.656704425811767578e-02 -5.671587586402893066e-01 4.961543977260589600e-01 1.691769063472747803e-02 3.953282907605171204e-02 -1.622768491506576538e-01
3.020765781402587891e-01 -5.362908840179443359e-01 3.717758059501647949e-01 -4.528942704200744629e-01 3.483752608299255371e-01 -4.172176867723464966e-02 -3.620480000972747803e-01 1.537090092897415161e-01
-2.134612649679183960e-01 -2.121729850769042969e-01 3.188013434410095215e-01 -2.485883086919784546e-01 2.356218695640563965e-01 -7.560309171676635742e-01 3.368491530418395996e-01 -7.361111789941787720e-02
-2.628997862339019775e-01 -6.609959527850151062e-03 -5.409518722444772720e-03 -1.566661596298217773e-01 6.750471591949462891e-01 -5.429004430770874023e-01 3.057997822761535645e-01 2.496467530727386475e-01
-3.707613348960876465e-01 -8.925700187683105469e-02 1.789270788431167603e-01 -2.261928319931030273e-01 2.561815977096557617e-01 -8.341032862663269043e-01 -4.653850942850112915e-02 -8.870129287242889404e-02
-3.876757323741912842e-01 -2.935463190078735352e-01 8.054502308368682861e-02 -4.540312290191650391e-01 2.782304286956787109e-01 -3.920230865478515625e-01 4.820552766323089600e-01 2.956938743591308594e-01
-1.010552197694778442e-01 -5.041136741638183594e-01 1.602310091257095337e-01 -6.230695843696594238e-01 4.357969760894775391e-01 2.587843239307403564e-01 1.929374877363443375e-03 -2.547068893909454346e-01
-1.458276063203811646e-01 -4.638037383556365967e-01 2.089795619249343872e-01 -3.992666006088256836e-01 1.891047954559326172e-01 -1.340943276882171631e-01 5.388212203979492188e-01 4.652568399906158447e-01
-6.705970764160156250e-01 -2.025002688169479370e-01 7.914914190769195557e-02 -1.710753440856933594e-01 1.506009846925735474e-01 -2.276917994022369385e-01 2.562817931175231934e-01 5.775443315505981445e-01
1.566272675991058350e-01 -5.146030783653259277e-01 4.335912168025970459e-01 -5.349546074867248535e-01 4.032509624958038330e-01 1.790567934513092041e-01 6.273156404495239258e-02 1.945912986993789673e-01
-4.951284825801849365e-01 -7.438002526760101318e-02 -1.494807451963424683e-01 -1.772850006818771362e-02 6.715198159217834473e-01 -3.785357773303985596e-01 3.598657846450805664e-01 5.408332496881484985e-02
-3.730298578739166260e-01 -1.612561643123626709e-01 9.433799982070922852e-02 -2.743266224861145020e-01 1.644749045372009277e-01 -8.472486734390258789e-01 -7.605876773595809937e-02 4.815919790416955948e-03
1.335889548063278198e-01 -3.392850458621978760e-01 4.527996182441711426e-01 -2.984438538551330566e-01 6.589044928550720215e-01 -6.147469207644462585e-02 3.153759986162185669e-02 -3.660799562931060791e-01
-7.755984067916870117e-01 -2.142088711261749268e-01 -3.963008821010589600e-01 -6.051184982061386108e-02 3.830643892288208008e-01 -7.661212235689163208e-02 -4.535404592752456665e-02 1.928236335515975952e-01
-6.049871817231178284e-02 -4.432024061679840088e-02 6.444224119186401367e-01 -2.323699295520782471e-01 6.451652050018310547e-01 8.196549862623214722e-02 -2.701781094074249268e-01 1.707246899604797363e-01
-3.213743567466735840e-01 -1.471566855907440186e-01 1.606172323226928711e-01 -2.272648662328720093e-01 2.690052688121795654e-01 -8.313604593276977539e-01 -6.412748247385025024e-02 -1.731472611427307129e-01
-4.929411709308624268e-01 -8.605198562145233154e-02 -1.956612616777420044e-01 -6.403128802776336670e-02 5.427838563919067383e-01 -6.233438253402709961e-01 1.495630741119384766e-01 4.098507761955261230e-02
-4.869227111339569092e-01 -5.490798354148864746e-01 -4.971908405423164368e-02 1.896150112152099609e-01 2.657873034477233887e-01 -1.897911578416824341e-01 2.710444033145904541e-01 4.928115010261535645e-01
-5.401195287704467773e-01 -3.139696717262268066e-01 3.208918571472167969e-01 2.365140914916992188e-01 5.330597162246704102e-01 2.460240572690963745e-01 2.620036005973815918e-01 1.935384869575500488e-01
-1.644051074981689453e-01 1.287027895450592041e-01 1.139941215515136719e-01 -4.121548235416412354e-01 6.211460828781127930e-01 -5.940306782722473145e-01 1.467317938804626465e-01 1.153916791081428528e-01
-1.757723242044448853e-01 1.079328209161758423e-01 -7.704092562198638916e-02 -4.890011548995971680e-01 7.063064575195312500e-01 -4.447190463542938232e-01 7.572915405035018921e-02 -1.000924929976463318e-01
-2.270633131265640259e-01 -2.105325162410736084e-01 6.582096219062805176e-02 9.362814016640186310e-03 6.042916178703308105e-01 -5.815609097480773926e-01 3.660047054290771484e-01 2.497147023677825928e-01
-4.135602712631225586e-01 -5.094958543777465820e-01 6.717508435249328613e-01 -2.075657434761524200e-02 -1.162302047014236450e-01 -1.277384608983993530e-01 -2.374095320701599121e-01 1.775158345699310303e-01
-5.165861248970031738e-01 2.073541432619094849e-01 1.781908273696899414e-01 -9.389240294694900513e-02 7.831763029098510742e-01 -1.079978421330451965e-01 -1.442323029041290283e-01 -6.118667870759963989e-02
-4.104854464530944824e-01 -7.157746702432632446e-02 1.484071910381317139e-01 -4.609957933425903320e-01 1.153938472270965576e-01 -7.593390941619873047e-01 2.657931298017501831e-02 3.490689024329185486e-02
-4.307815730571746826e-01 -6.413556933403015137e-01 -2.416086941957473755e-01 3.247231245040893555e-02 5.139261484146118164e-02 -5.782985687255859375e-01 -4.298425838351249695e-02 -6.886870414018630981e-02
2.595340274274349213e-02 -7.833752036094665527e-01 -5.765795335173606873e-02 -4.045616388320922852e-01 3.904294073581695557e-01 2.338481396436691284e-01 3.644374012947082520e-02 -1.010290905833244324e-01
-1.538456529378890991e-01 -1.516622956842184067e-02 -3.473793342709541321e-02 -4.263574779033660889e-01 5.917963981628417969e-01 -6.074451208114624023e-01 1.930062025785446167e-01 1.914423257112503052e-01
-2.371529787778854370e-01 -6.666895151138305664e-01 -9.572479873895645142e-02 1.898151785135269165e-01 5.062004923820495605e-01 1.867790222167968750e-01 -3.924435675144195557e-01 9.462117403745651245e-02
-9.076460450887680054e-02 -7.271668910980224609e-01 6.596177071332931519e-02 -4.404201209545135498e-01 3.516333103179931641e-01 1.974498629570007324e-01 -1.624940782785415649e-01 -2.750136256217956543e-01
2.188999019563198090e-02 -7.485857009887695312e-01 2.913404703140258789e-01 -3.434276878833770752e-01 3.526723682880401611e-01 3.229406177997589111e-01 7.978051155805587769e-02 3.584622964262962341e-02
-4.756855666637420654e-01 1.145741790533065796e-01 4.806951880455017090e-01 -5.899661779403686523e-01 8.706969767808914185e-02 -3.967147469520568848e-01 -8.913820981979370117e-02 9.251325577497482300e-02
-4.664920568466186523e-01 -2.396595776081085205e-01 -3.595864474773406982e-01 -4.936083257198333740e-01 2.050991803407669067e-01 -5.180165171623229980e-01 1.488298624753952026e-01 1.394263207912445068e-01
-9.995907545089721680e-02 -5.404779314994812012e-01 5.637435615062713623e-02 -1.340047568082809448e-01 2.426652163267135620e-01 -4.308568835258483887e-01 4.644680321216583252e-01 4.652975797653198242e-01
1.050892472267150879e-01 -3.027340173721313477e-01 1.914404183626174927e-01 -1.436849236488342285e-01 5.277431607246398926e-01 -7.159690856933593750e-01 2.148248404264450073e-01 -5.233921110630035400e-02
-5.932643413543701172e-01 -5.363726988434791565e-02 3.620755672454833984e-01 -2.504208087921142578e-01 3.161741793155670166e-01 1.878643333911895752e-01 3.225796222686767578e-01 4.604720473289489746e-01
-3.239323496818542480e-01 -1.800554394721984863e-01 9.070424735546112061e-02 2.741664946079254150e-01 6.551355123519897461e-01 -5.162452459335327148e-01 2.709297239780426025e-01 -1.006907150149345398e-01
-4.516811072826385498e-01 -2.198715880513191223e-02 2.266944050788879395e-01 -2.746177613735198975e-01 1.955917328596115112e-01 -4.726044237613677979e-01 3.353593647480010986e-01 5.427877902984619141e-01
-4.165157675743103027e-01 -3.676428198814392090e-01 3.166012763977050781e-01 -5.434239283204078674e-02 4.965709522366523743e-02 -5.679543018341064453e-01 -2.651640772819519043e-01 -4.391060173511505127e-01
-7.879967093467712402e-01 -3.171377480030059814e-01 4.406832456588745117e-01 -1.606354862451553345e-01 -5.780773237347602844e-02 1.523486375808715820e-01 1.717482060194015503e-01 4.929769784212112427e-02
-3.797507882118225098e-01 -3.989697098731994629e-01 -1.255465149879455566e-01 2.037409394979476929e-01 4.217537641525268555e-01 -4.263026118278503418e-01 3.723465502262115479e-01 3.756172060966491699e-01
-2.417517006397247314e-01 -5.042014122009277344e-01 1.132643669843673706e-01 -1.118244007229804993e-01 6.027808785438537598e-01 5.311692953109741211e-01 -9.041336178779602051e-02 -9.134205430746078491e-02
-2.305446565151214600e-02 -1.139324009418487549e-01 -2.486108243465423584e-01 -1.913874000310897827e-01 9.194270372390747070e-01 -7.115614414215087891e-02 1.846560835838317871e-01 -5.953462421894073486e-02
-1.629153937101364136e-01 -6.760799884796142578e-01 -2.649474442005157471e-01 -9.447094798088073730e-02 2.949337959289550781e-01 -2.075470387935638428e-01 -5.542262196540832520e-01 -4.917672369629144669e-03
-9.293012320995330811e-02 -1.577365100383758545e-01 1.312451809644699097e-01 -2.551626786589622498e-02 7.213940024375915527e-01 -5.943820476531982422e-01 2.725995481014251709e-01 -2.443384751677513123e-02
-4.098914265632629395e-01 -2.031022906303405762e-01 -2.121733874082565308e-01 -5.204923748970031738e-01 3.582366108894348145e-01 -5.118442773818969727e-01 2.906545698642730713e-01 -3.262412734329700470e-03
4.503698274493217468e-02 -5.917002558708190918e-01 1.729074716567993164e-01 -5.407468080520629883e-01 4.425349533557891846e-01 1.853179484605789185e-01 -1.220791786909103394e-01 -2.836813628673553467e-01
-6.060346364974975586e-01 -1.539089232683181763e-01 -1.625851243734359741e-01 -3.969962596893310547e-01 3.206211328506469727e-01 -2.260612100362777710e-01 5.206524133682250977e-01 3.685376374050974846e-03
-1.110985577106475830e-01 -6.757689714431762695e-01 5.451317410916090012e-04 -3.269940316677093506e-01 4.205692410469055176e-01 1.664546877145767212e-01 -2.332843542098999023e-01 -4.062768816947937012e-01
-8.891640305519104004e-01 -2.085299640893936157e-01 3.383637070655822754e-01 -9.882395714521408081e-02 2.314916811883449554e-02 1.202966272830963135e-01 1.609036773443222046e-01 2.737206965684890747e-02
-1.648103632032871246e-02 -2.508359253406524658e-01 6.158932447433471680e-01 -5.177288651466369629e-01 1.988868266344070435e-01 -1.083330158144235611e-02 -3.183903992176055908e-01 3.852221667766571045e-01
-7.566248774528503418e-01 1.337544023990631104e-01 -5.886885896325111389e-02 -1.888263970613479614e-01 5.220103859901428223e-01 1.484059989452362061e-01 -1.390697658061981201e-01 2.380081266164779663e-01
-4.104491472244262695e-01 -4.130771849304437637e-03 2.414022386074066162e-01 -2.744534313678741455e-01 2.825736105442047119e-01 -4.423071742057800293e-01 3.126394152641296387e-01 5.698139071464538574e-01
-3.655349910259246826e-01 -4.724056422710418701e-01 2.929750084877014160e-01 4.649711251258850098e-01 4.332283437252044678e-01 -7.522792369127273560e-02 2.045033127069473267e-01 -3.256021738052368164e-01
-6.416746377944946289e-01 6.540013104677200317e-02 3.910431563854217529e-01 -2.258823812007904053e-01 8.180694282054901123e-02 -4.643097221851348877e-01 -3.971818089485168457e-01 3.098888555541634560e-03
-7.852288335561752319e-02 -5.596269965171813965e-01 1.309477388858795166e-01 7.862271741032600403e-03 1.874078661203384399e-01 -4.787400960922241211e-01 2.882140278816223145e-01 5.621934533119201660e-01
-1.924730837345123291e-01 -2.141883224248886108e-02 -6.229610368609428406e-02 -5.827964544296264648e-01 4.758441448211669922e-01 -5.709642171859741211e-01 2.057111859321594238e-01 -1.556213349103927612e-01
-3.023417294025421143e-01 -1.924873590469360352e-01 6.014782786369323730e-01 -2.434801608324050903e-01 4.213554561138153076e-01 2.855404615402221680e-01 -3.659763336181640625e-01 2.397223562002182007e-01
-6.778527498245239258e-01 -3.910036087036132812e-01 4.981205761432647705e-01 8.708185702562332153e-02 9.964524954557418823e-02 2.930551767349243164e-01 2.299171872437000275e-02 1.886411756277084351e-01
-9.906325489282608032e-02 -6.237007975578308105e-01 -1.720685511827468872e-01 -1.053209081292152405e-01 5.953050851821899414e-01 1.341620683670043945e-01 -3.706730604171752930e-01 -2.251614034175872803e-01
-7.710775732994079590e-01 -1.004208475351333618e-01 -2.663043439388275146e-01 -2.797977030277252197e-01 3.547581434249877930e-01 7.153561711311340332e-02 -2.894851611927151680e-03 3.393688499927520752e-01
1.207499429583549500e-01 -2.931429445743560791e-01 5.446195006370544434e-01 -5.693493485450744629e-01 3.621206283569335938e-01 6.235342472791671753e-02 -1.590431034564971924e-01 3.440984189510345459e-01
-6.588833332061767578e-01 -2.189916968345642090e-01 1.118863001465797424e-01 -2.598569989204406738e-01 1.155913546681404114e-01 1.720777526497840881e-02 1.914375126361846924e-01 6.225475072860717773e-01
1.372083574533462524e-01 -4.182123243808746338e-01 -1.608342826366424561e-01 -2.118279226124286652e-02 7.439925074577331543e-01 -2.862294316291809082e-01 2.555411458015441895e-01 2.814298272132873535e-01
-4.138541817665100098e-01 -4.453188180923461914e-01 -2.483300715684890747e-01 -4.311070144176483154e-01 2.221030443906784058e-01 -2.734839916229248047e-01 4.625549912452697754e-01 -2.116942107677459717e-01
-7.182555794715881348e-01 -3.578286767005920410e-01 -1.407696455717086792e-01 1.465403437614440918e-01 4.593845307826995850e-01 -3.296650946140289307e-02 1.749267727136611938e-01 -2.684346735477447510e-01
-1.715090423822402954e-01 -5.858065560460090637e-02 5.900205969810485840e-01 -9.881900250911712646e-02 4.990692138671875000e-01 1.288269013166427612e-01 -4.832618832588195801e-01 3.317455947399139404e-01
-1.318275034427642822e-01 -6.999757289886474609e-01 -2.148754000663757324e-01 -2.048797905445098877e-01 4.605296254158020020e-01 2.235967814922332764e-01 -3.622710704803466797e-01 1.057590469717979431e-01
1.648854166269302368e-01 -5.823952555656433105e-01 1.449261009693145752e-01 -5.925592184066772461e-01 4.754786193370819092e-01 7.007278501987457275e-02 8.279323577880859375e-02 -1.537982076406478882e-01
-7.858372926712036133e-01 4.335700348019599915e-02 7.434870302677154541e-02 -3.053145706653594971e-01 3.624332547187805176e-01 2.764877378940582275e-01 -2.514135241508483887e-01 1.040338873863220215e-01
-3.702251017093658447e-01 -5.922960638999938965e-01 4.683088660240173340e-01 2.345519810914993286e-01 -1.768728718161582947e-02 -2.608011066913604736e-01 -3.333356380462646484e-01 2.415536344051361084e-01
-2.806004285812377930e-01 -6.394479274749755859e-01 1.068079918622970581e-01 -2.075956761837005615e-01 -7.185932993888854980e-02 -5.237679481506347656e-01 2.248782068490982056e-01 -3.574899137020111084e-01
-8.429173380136489868e-02 -2.450567781925201416e-01 4.363207519054412842e-01 -1.788199841976165771e-01 6.075259447097778320e-01 3.502775430679321289e-01 -4.212082028388977051e-01 2.032023668289184570e-01
-3.739956915378570557e-01 9.987780824303627014e-03 1.789554059505462646e-01 -2.860123217105865479e-01 3.269645571708679199e-01 -4.182354807853698730e-01 3.396125733852386475e-01 5.907927155494689941e-01
7.389669865369796753e-02 -6.600961834192276001e-02 1.712823212146759033e-01 -1.946826279163360596e-01 6.221748590469360352e-01 -6.955336928367614746e-01 5.087007954716682434e-02 2.224557399749755859e-01
-8.706890344619750977e-01 -8.399197459220886230e-02 1.628812253475189209e-01 -3.090369701385498047e-01 1.714068502187728882e-01 2.410929501056671143e-01 2.265339531004428864e-02 -1.574560105800628662e-01
-7.651278376579284668e-01 4.581069946289062500e-02 3.226625919342041016e-01 -9.656327962875366211e-02 4.033109843730926514e-01 1.855328828096389771e-01 2.216273695230484009e-01 2.298788875341415405e-01
1.758071221411228180e-02 -3.910640776157379150e-01 6.090254783630371094e-01 -2.924925684928894043e-01 2.655651271343231201e-01 -1.765233278274536133e-01 -1.963706165552139282e-01 -5.000491142272949219e-01
-1.692547947168350220e-01 -5.000797510147094727e-01 1.071633547544479370e-01 -6.334371119737625122e-02 2.810980975627899170e-01 -4.174215495586395264e-01 5.729393959045410156e-01 3.525055944919586182e-01
-7.457144856452941895e-01 -4.950023069977760315e-02 -1.258864533156156540e-02 -3.414230793714523315e-02 5.731677412986755371e-01 3.340677917003631592e-01 -2.326806716155260801e-04 -3.610232612118124962e-03
-8.598525822162628174e-02 -3.997008204460144043e-01 7.133798003196716309e-01 -1.457876414060592651e-01 2.936589419841766357e-01 1.687197536230087280e-01 -4.027857184410095215e-01 1.604456305503845215e-01
-4.779253602027893066e-01 -5.552524924278259277e-01 -1.739257574081420898e-01 1.788288503885269165e-01 2.543697953224182129e-01 -1.796139627695083618e-01 2.220094203948974609e-01 5.047758817672729492e-01
-3.875056207180023193e-01 -4.467914402484893799e-01 2.161465585231781006e-01 -1.425563544034957886e-01 2.784616351127624512e-01 -4.322684109210968018e-01 5.638650655746459961e-01 2.888768725097179413e-02
-8.363479375839233398e-02 -1.129682883620262146e-01 3.519900143146514893e-01 -2.757011353969573975e-01 4.597994983196258545e-01 -6.185349822044372559e-01 4.312072396278381348e-01 -1.986694335937500000e-02
-1.907453387975692749e-01 1.814014911651611328e-01 1.408848315477371216e-01 -8.093804121017456055e-02 8.846567869186401367e-01 -9.295248985290527344e-02 -1.784291267395019531e-01 -2.849833071231842041e-01
-2.956888675689697266e-01 1.190983727574348450e-01 -1.098762899637222290e-01 -4.054715633392333984e-01 6.483840346336364746e-01 -3.924469053745269775e-01 -1.883763223886489868e-01 -3.346664309501647949e-01
-5.236895084381103516e-01 2.798037044703960419e-02 5.093033909797668457e-01 3.887213766574859619e-02 6.006139516830444336e-01 8.318712562322616577e-02 -1.729334443807601929e-01 -2.578804492950439453e-01
-5.646240711212158203e-01 -4.052021801471710205e-01 2.829985320568084717e-01 6.824284791946411133e-02 -9.410371631383895874e-02 -3.940368294715881348e-01 -4.691044390201568604e-01 2.192853987216949463e-01
-3.297796007245779037e-03 -8.276278525590896606e-02 -1.671320945024490356e-01 -1.456078737974166870e-01 9.608930349349975586e-01 -7.992235571146011353e-02 1.097428202629089355e-01 4.751923680305480957e-02
-3.004177510738372803e-01 -6.991428136825561523e-01 1.730901896953582764e-01 4.471295699477195740e-02 6.543752551078796387e-02 -3.468034267425537109e-01 -3.424249887466430664e-01 -3.836397826671600342e-01
-6.570667624473571777e-01 -5.623893141746520996e-01 -1.099821273237466812e-02 -1.588021963834762573e-01 1.048790849745273590e-02 4.518710076808929443e-02 4.582260549068450928e-01 1.204978600144386292e-01
-3.124955296516418457e-01 -1.122446730732917786e-01 2.251324057579040527e-01 -2.352462336421012878e-02 4.514183998107910156e-01 -7.246046066284179688e-01 3.249617218971252441e-01 -6.386798620223999023e-02
-4.417631030082702637e-01 -4.726773202419281006e-01 2.869336903095245361e-01 -4.424221515655517578e-01 -2.408561855554580688e-01 -2.887131273746490479e-01 -3.645291924476623535e-01 1.706014424562454224e-01
-3.785538375377655029e-01 4.765397310256958008e-02 -1.983406543731689453e-01 -2.099336534738540649e-01 7.235674262046813965e-01 -4.836659431457519531e-01 8.756790310144424438e-02 -7.657866179943084717e-02
-3.749265894293785095e-02 -5.499549508094787598e-01 8.864673972129821777e-02 1.230812370777130127e-01 6.841466426849365234e-01 2.246301323175430298e-01 -3.309492468833923340e-01 -2.123529016971588135e-01
4.825158417224884033e-02 -1.141560450196266174e-01 6.840796470642089844e-01 -4.194039702415466309e-01 5.641975402832031250e-01 1.255732625722885132e-01 3.645116835832595825e-02 -7.320829480886459351e-02
-4.267550408840179443e-01 -5.487863421440124512e-01 3.037269413471221924e-01 2.536459267139434814e-01 8.381057530641555786e-02 -2.325314581394195557e-01 -4.063596725463867188e-01 3.659289777278900146e-01
-1.965156346559524536e-01 -3.779757320880889893e-01 -2.084841728210449219e-01 -3.067615926265716553e-01 4.648476839065551758e-01 -1.559876184910535812e-02 -6.577233076095581055e-01 1.789442449808120728e-01
-4.849240928888320923e-02 -7.557263970375061035e-01 8.449730277061462402e-02 -1.633311659097671509e-01 5.055693984031677246e-01 3.399897217750549316e-01 -6.254814565181732178e-02 -1.326778382062911987e-01
-6.139445304870605469e-01 -9.475080668926239014e-02 -4.260728359222412109e-01 -1.885718256235122681e-01 5.361076593399047852e-01 1.681191101670265198e-02 -4.289369285106658936e-02 3.278153240680694580e-01
-9.041117131710052490e-02 -1.627202704548835754e-02 5.552594065666198730e-01 -1.777081191539764404e-01 4.600856602191925049e-01 -1.372772902250289917e-01 -6.219210028648376465e-01 1.853603869676589966e-01
-2.065058648586273193e-01 -2.679685950279235840e-01 6.518442630767822266e-01 -6.519293785095214844e-02 4.676025807857513428e-01 3.025240898132324219e-01 -2.823950946331024170e-01 2.578310668468475342e-01
-1.372907310724258423e-01 -4.704069346189498901e-02 7.110172510147094727e-01 -3.696856200695037842e-01 5.256423950195312500e-01 1.440612226724624634e-01 -1.558025181293487549e-01 -1.240868121385574341e-01
-1.333343237638473511e-01 -3.117277324199676514e-01 2.405130267143249512e-01 6.170926615595817566e-02 5.405574440956115723e-01 -4.062121808528900146e-01 4.550704658031463623e-01 3.988653123378753662e-01
-7.280915975570678711e-01 -3.703777492046356201e-01 3.784454166889190674e-01 -1.759354025125503540e-01 4.417352378368377686e-02 1.740455627441406250e-01 2.993067502975463867e-01 1.915754079818725586e-01
-6.253761649131774902e-01 -1.951193064451217651e-01 -1.861950010061264038e-02 -3.459791839122772217e-01 3.214995265007019043e-01 2.068510279059410095e-02 5.843353271484375000e-01 7.447982579469680786e-02
-1.237130463123321533e-01 -1.989733129739761353e-01 -1.640565395355224609e-01 -4.256034195423126221e-01 2.507372796535491943e-01 -6.004973053932189941e-01 -1.165516301989555359e-01 5.477238297462463379e-01
-1.661554276943206787e-01 -6.075667738914489746e-01 -2.172093540430068970e-01 -2.834196686744689941e-01 4.296880662441253662e-01 1.400739848613739014e-01 -4.987118542194366455e-01 1.509388685226440430e-01
2.236274331808090210e-01 -3.963504731655120850e-01 3.753639757633209229e-02 -2.147330790758132935e-01 6.035007238388061523e-01 -5.571321249008178711e-01 2.645336091518402100e-01 -2.811426669359207153e-02
-1.333599686622619629e-01 9.397372603416442871e-03 6.992966532707214355e-01 -3.968349397182464600e-01 5.306143164634704590e-01 7.325996458530426025e-02 -1.925285011529922485e-01 -1.079212874174118042e-01
-6.129743456840515137e-01 -3.052912056446075439e-01 3.963594138622283936e-02 4.977410193532705307e-03 3.818246424198150635e-01 -1.192104443907737732e-01 5.203009843826293945e-01 3.142444491386413574e-01
-6.921889185905456543e-01 6.047352030873298645e-02 2.739183306694030762e-01 -4.639476835727691650e-01 1.524078566581010818e-02 -4.667215347290039062e-01 -3.223628923296928406e-02 -8.853445947170257568e-02
-1.949807554483413696e-01 -5.903012752532958984e-01 -1.956740170717239380e-01 -2.457663565874099731e-01 4.525204002857208252e-01 8.437234908342361450e-02 -3.634047508239746094e-01 -4.133776724338531494e-01
-2.023987323045730591e-01 -5.295546054840087891e-01 -3.308190731331706047e-03 -4.963443577289581299e-01 3.483324646949768066e-01 3.033858239650726318e-01 -4.665906429290771484e-01 -3.395113721489906311e-02
-3.669273555278778076e-01 -5.356372594833374023e-01 1.972935795783996582e-01 -4.976685345172882080e-01 -2.085963040590286255e-01 -1.951366662979125977e-01 -3.971104919910430908e-01 2.292833477258682251e-01
-3.337730467319488525e-01 -4.342291057109832764e-01 -1.875647604465484619e-01 -4.294864535331726074e-01 2.351723760366439819e-01 -3.689734041690826416e-01 5.288264751434326172e-01 -9.641921520233154297e-02
-2.537091374397277832e-01 -5.702090859413146973e-01 2.163998186588287354e-01 -2.623126208782196045e-01 -8.768831938505172729e-02 -5.546224117279052734e-01 4.226167798042297363e-01 3.092123195528984070e-02
-4.380757212638854980e-01 6.607914716005325317e-02 5.537280440330505371e-01 4.467610642313957214e-02 6.844323873519897461e-01 -5.878265947103500366e-02 3.179107792675495148e-03 -1.523131430149078369e-01
-3.305869698524475098e-01 -7.111520171165466309e-01 1.321597844362258911e-01 1.385723501443862915e-01 1.495850384235382080e-01 -2.266284823417663574e-01 -1.539273560047149658e-01 -5.008760094642639160e-01
-6.295334100723266602e-01 2.022120915353298187e-02 4.009283483028411865e-01 -1.658750772476196289e-01 1.218327879905700684e-01 -4.000907838344573975e-01 -4.874085187911987305e-01 -5.037846416234970093e-02
-3.941017985343933105e-01 -2.911927103996276855e-01 2.258290648460388184e-01 -5.123478174209594727e-01 1.361671835184097290e-01 -8.620966225862503052e-02 5.804265141487121582e-01 2.890036106109619141e-01
1.066948249936103821e-01 -3.276240825653076172e-01 2.246735990047454834e-01 -8.835773169994354248e-02 5.391335487365722656e-01 -6.299967169761657715e-01 3.474644720554351807e-01 1.212475076317787170e-01
-7.531777024269104004e-02 -5.138355493545532227e-01 3.824359178543090820e-01 6.376615911722183228e-02 1.214072033762931824e-01 -5.477941632270812988e-01 -4.651709794998168945e-01 -2.208496481180191040e-01
-6.589896082878112793e-01 -2.333401292562484741e-01 -3.699022829532623291e-01 -2.239764481782913208e-01 3.196323215961456299e-01 -9.100615978240966797e-02 7.880327850580215454e-02 4.556697607040405273e-01
-5.578373074531555176e-01 1.926511228084564209e-01 2.987736165523529053e-01 -4.541347920894622803e-02 6.683008074760437012e-01 1.683889329433441162e-02 -1.848023980855941772e-01 -2.816265523433685303e-01
-2.496280372142791748e-01 -2.134142071008682251e-01 2.391223758459091187e-01 -3.053045570850372314e-01 1.095598861575126648e-01 -8.409416079521179199e-01 1.404235810041427612e-01 5.333804711699485779e-02
-5.055205225944519043e-01 -5.587951540946960449e-01 2.350092083215713501e-01 1.701817512512207031e-01 -1.272195726633071899e-01 -4.253154397010803223e-01 -3.213212192058563232e-01 2.183586806058883667e-01
2.109018862247467041e-01 -5.191029906272888184e-01 2.331047803163528442e-01 -2.724258303642272949e-01 2.569237351417541504e-01 -4.672096371650695801e-01 -4.125568270683288574e-01 -3.209380209445953369e-01
-3.373005688190460205e-01 -3.273538351058959961e-01 1.036119386553764343e-01 -6.537327915430068970e-02 4.243851304054260254e-01 -2.045257240533828735e-01 5.909118652343750000e-01 4.392587244510650635e-01
1.003899201750755310e-01 -6.984882950782775879e-01 2.095442414283752441e-01 -5.067641735076904297e-01 3.511083424091339111e-01 2.297614812850952148e-01 1.586816310882568359e-01 8.356060832738876343e-03
-6.643987298011779785e-01 -3.563704788684844971e-01 -7.046078145503997803e-02 -2.441169470548629761e-01 1.579714268445968628e-01 7.717818021774291992e-02 1.421214640140533447e-01 5.620557069778442383e-01
-2.604299187660217285e-01 2.389893084764480591e-01 -1.304582059383392334e-01 -2.303808927536010742e-01 8.475748896598815918e-01 -2.621581256389617920e-01 -1.320070773363113403e-01 2.072660438716411591e-02
-7.124054431915283203e-02 3.315993025898933411e-02 -1.399413496255874634e-01 -5.623786151409149170e-02 9.461435675621032715e-01 -2.505378425121307373e-01 -1.028142422437667847e-01 5.051144212484359741e-02
-3.564217388629913330e-01 -2.893180251121520996e-01 4.332962036132812500e-01 -5.052697062492370605e-01 -1.512603461742401123e-01 -3.365866839885711670e-01 -4.441359043121337891e-01 1.130865365266799927e-01
-2.509512901306152344e-01 -6.299924850463867188e-01 1.836972385644912720e-01 1.111215054988861084e-01 1.774034202098846436e-01 -4.582756757736206055e-01 -2.832312835380434990e-03 -5.025371313095092773e-01
-4.207892417907714844e-01 -5.855979323387145996e-01 4.698976278305053711e-01 8.582305908203125000e-02 -1.280118227005004883e-01 -2.429406046867370605e-01 -3.027118444442749023e-01 2.912054955959320068e-01
-1.575123071670532227e-01 -5.934965610504150391e-01 -2.821710407733917236e-01 -3.793356418609619141e-01 1.603876650333404541e-01 -5.743557810783386230e-01 1.859871447086334229e-01 9.610287100076675415e-02
-8.687230199575424194e-02 -6.837302446365356445e-01 5.900328233838081360e-02 -5.390322208404541016e-01 3.613347113132476807e-01 3.161572515964508057e-01 -1.286804210394620895e-02 -1.565832272171974182e-02
-1.375681310892105103e-01 -5.496023297309875488e-01 3.299407660961151123e-01 -2.219415642321109772e-02 5.095620825886726379e-02 -5.032945275306701660e-01 -5.222322344779968262e-01 -2.025593966245651245e-01
-6.629981398582458496e-01 -1.928324252367019653e-01 -3.266370296478271484e-01 -4.236515164375305176e-01 2.551385164260864258e-01 -2.842921912670135498e-01 2.884637117385864258e-01 8.914978802204132080e-02
-3.216557204723358154e-01 -6.632400155067443848e-01 -2.321951240301132202e-01 -8.146482706069946289e-02 3.892999887466430664e-01 2.496921867132186890e-01 -3.781970739364624023e-01 1.979029029607772827e-01
-7.292221188545227051e-01 8.616195619106292725e-02 1.564411073923110962e-01 8.565819822251796722e-03 5.303390622138977051e-01 1.509954035282135010e-01 -2.568663060665130615e-01 2.573415040969848633e-01
1.396813988685607910e-01 -6.085537075996398926e-01 1.507742404937744141e-01 -5.198689922690391541e-02 2.413870394229888916e-01 -5.793057084083557129e-01 -3.344346582889556885e-01 -2.810811698436737061e-01
4.732977971434593201e-02 -1.968240141868591309e-01 6.651658415794372559e-01 -3.965737223625183105e-01 5.492199659347534180e-01 1.686386764049530029e-01 5.784306675195693970e-02 1.608623117208480835e-01
1.828260272741317749e-01 -3.418447971343994141e-01 4.986099004745483398e-01 -6.239642500877380371e-01 4.521482288837432861e-01 4.846109822392463684e-02 1.662313006818294525e-02 6.863399595022201538e-02
1.464769989252090454e-01 -4.454244375228881836e-01 -2.835798263549804688e-02 1.083709523081779480e-01 8.229817152023315430e-01 -8.308625221252441406e-02 1.951473653316497803e-01 2.128576487302780151e-01
-1.183564886450767517e-01 -6.628835797309875488e-01 2.223309576511383057e-01 -3.188422620296478271e-01 4.356959760189056396e-01 3.204525411128997803e-01 4.234382137656211853e-02 -3.180752694606781006e-01
1.816732734441757202e-01 -4.380507767200469971e-01 -1.230109930038452148e-01 -4.582526385784149170e-01 4.744387567043304443e-01 -1.304011493921279907e-01 -5.407145619392395020e-01 1.245400235056877136e-01
3.594910958781838417e-04 -8.378655910491943359e-01 1.745517700910568237e-01 -3.466285020112991333e-02 1.738937348127365112e-01 -2.137564569711685181e-01 -1.638421416282653809e-01 -4.043959677219390869e-01
1.048619225621223450e-01 -5.197345614433288574e-01 3.001250624656677246e-01 -2.150602489709854126e-01 1.830129027366638184e-01 -4.410327970981597900e-01 -4.713969826698303223e-01 -3.637792170047760010e-01
1.012521907687187195e-01 -5.020000338554382324e-01 2.849895656108856201e-01 -5.390173792839050293e-01 3.895348012447357178e-01 1.767915487289428711e-01 -4.109998941421508789e-01 1.186238676309585571e-01
-2.860378921031951904e-01 -3.361722528934478760e-01 -2.243614345788955688e-01 -3.113404810428619385e-01 4.209979772567749023e-01 2.723172074183821678e-03 -6.644496321678161621e-01 1.978878676891326904e-01
-3.041786253452301025e-01 -5.961709022521972656e-01 -5.945483222603797913e-02 2.920795679092407227e-01 5.870777368545532227e-01 2.549436092376708984e-01 -2.280360907316207886e-01 -3.941107913851737976e-02
-4.604016542434692383e-01 -4.946033656597137451e-01 1.064557582139968872e-01 -1.815811842679977417e-01 3.145159780979156494e-02 -4.821758866310119629e-01 -2.026188224554061890e-01 -4.738734066486358643e-01
9.988868981599807739e-02 -4.507645666599273682e-01 2.081493586301803589e-01 3.534961119294166565e-02 7.539670467376708984e-01 2.658908963203430176e-01 -3.172590732574462891e-01 4.939622431993484497e-02
-5.845235586166381836e-01 9.253284335136413574e-02 2.095082700252532959e-01 -4.983548521995544434e-01 4.904512763023376465e-01 2.373933345079421997e-01 -2.456775158643722534e-01 1.622175052762031555e-02
-6.649037599563598633e-01 -5.851131081581115723e-01 2.117842063307762146e-02 -1.052061617374420166e-01 -1.054907310754060745e-02 -4.156247014179825783e-04 4.375290572643280029e-01 1.117394790053367615e-01
-6.358069181442260742e-01 -5.388497114181518555e-01 3.582354485988616943e-01 6.558204535394906998e-03 1.172257587313652039e-01 3.452159166336059570e-01 1.474485099315643311e-01 1.495259702205657959e-01
-1.641244292259216309e-01 -1.372796148061752319e-01 4.847098886966705322e-01 -4.009323418140411377e-01 3.137572705745697021e-01 1.893305592238903046e-02 -6.554644107818603516e-01 1.734684556722640991e-01
1.476325243711471558e-01 -6.877182722091674805e-01 2.098633497953414917e-01 -1.018661856651306152e-01 1.522870063781738281e-01 -5.585957765579223633e-01 -2.044450044631958008e-01 -2.716807425022125244e-01
-6.152939200401306152e-01 -3.172755837440490723e-01 -3.949253857135772705e-01 -8.145809173583984375e-02 4.504134654998779297e-01 -2.041828483343124390e-01 5.243309959769248962e-02 3.329203128814697266e-01
-1.604581177234649658e-01 -6.883215308189392090e-01 -7.537354528903961182e-02 -4.131077229976654053e-01 3.284278213977813721e-01 1.892379224300384521e-01 -3.859326243400573730e-01 -1.775039434432983398e-01
-4.661292135715484619e-01 -5.764384567737579346e-02 1.885699778795242310e-01 2.896745502948760986e-01 6.057311296463012695e-01 -5.284755825996398926e-01 1.167378127574920654e-01 1.030828803777694702e-02
-1.134127844125032425e-03 -1.226908713579177856e-01 5.276591982692480087e-03 5.844581872224807739e-02 9.736486077308654785e-01 -8.216512948274612427e-02 1.508357524871826172e-01 -6.330684572458267212e-02
-1.896537542343139648e-01 -4.066354930400848389e-01 -2.206519246101379395e-01 -6.766427159309387207e-01 1.259255409240722656e-01 -3.211664557456970215e-01 1.592472642660140991e-01 3.844236433506011963e-01
-2.906574904918670654e-01 -4.416048824787139893e-01 4.400137364864349365e-01 3.366339504718780518e-01 1.421151310205459595e-01 -2.115153223276138306e-01 -4.057901203632354736e-01 4.289146363735198975e-01
-6.272292733192443848e-01 -2.723922431468963623e-01 -2.005220502614974976e-01 -1.829271465539932251e-01 2.911714613437652588e-01 -2.435253001749515533e-02 3.270684778690338135e-01 5.161073207855224609e-01
-4.888885617256164551e-01 -3.381596505641937256e-02 -4.528810828924179077e-02 4.354922845959663391e-02 5.944235324859619141e-01 -5.907840728759765625e-01 1.994063705205917358e-01 1.173407286405563354e-01
-3.856323957443237305e-01 -1.401048433035612106e-02 3.345250189304351807e-01 -3.897787332534790039e-01 1.031287908554077148e-01 -7.469076514244079590e-01 -5.255724117159843445e-02 -1.264456659555435181e-01
-9.295609593391418457e-02 -4.810968935489654541e-01 3.227403163909912109e-01 -3.247113525867462158e-01 5.214368700981140137e-01 2.915260195732116699e-01 1.110176928341388702e-02 -4.396578967571258545e-01
-6.202607154846191406e-01 -2.798315286636352539e-01 2.911041676998138428e-02 -3.117051124572753906e-01 1.188005656003952026e-01 1.947668492794036865e-01 1.368539631366729736e-01 6.067841649055480957e-01
-1.179437488317489624e-01 -1.297482103109359741e-01 7.222179174423217773e-01 -1.776717007160186768e-01 4.610504209995269775e-01 -6.157183274626731873e-02 -8.497475087642669678e-02 -4.387591481208801270e-01
-3.309239447116851807e-01 -7.604708075523376465e-01 7.557299733161926270e-02 9.483131021261215210e-02 -1.598811335861682892e-02 -3.938721716403961182e-01 -1.006977111101150513e-01 -3.632330298423767090e-01
-1.898272782564163208e-01 -3.557862937450408936e-01 1.911638975143432617e-01 -2.340779900550842285e-01 3.393401205539703369e-01 -4.213753938674926758e-01 6.460654735565185547e-01 1.895684152841567993e-01
-9.296241402626037598e-02 -3.206985890865325928e-01 3.896764218807220459e-01 -4.948456883430480957e-01 2.968087196350097656e-01 1.823817044496536255e-01 -3.948371410369873047e-01 4.631799161434173584e-01
-2.367501258850097656e-01 -4.295503795146942139e-01 3.270327150821685791e-01 1.415673829615116119e-02 1.978533118963241577e-01 -4.273720085620880127e-01 -5.523235797882080078e-01 -3.541626334190368652e-01
-7.333050370216369629e-01 4.520209878683090210e-02 4.957284629344940186e-01 -2.610539793968200684e-01 8.060855418443679810e-02 -2.533090710639953613e-01 -1.956882774829864502e-01 -1.933066248893737793e-01
-3.068934082984924316e-01 -5.626494288444519043e-01 3.539451360702514648e-01 1.434620767831802368e-01 -1.133612692356109619e-01 -4.362437427043914795e-01 -4.429390728473663330e-01 2.098313122987747192e-01
-6.067349910736083984e-01 -4.485036432743072510e-01 -2.481384575366973877e-01 -2.287335842847824097e-01 1.763467490673065186e-01 -1.578434556722640991e-01 3.356513977050781250e-01 -3.849035203456878662e-01
-3.769876360893249512e-01 -1.801905333995819092e-01 4.670570492744445801e-01 -1.706252545118331909e-01 1.318260878324508667e-01 -4.927439987659454346e-01 -5.265474319458007812e-01 -2.018152922391891479e-01
-5.467687249183654785e-01 -2.245510667562484741e-01 -1.863347887992858887e-01 -4.659772217273712158e-01 2.909751832485198975e-01 -1.911869496107101440e-01 4.769357144832611084e-01 2.237825095653533936e-01
-7.628487050533294678e-02 -4.711762964725494385e-01 9.544362127780914307e-02 -3.389897942543029785e-01 5.846011042594909668e-01 1.908891201019287109e-01 -1.739762276411056519e-01 -4.895764291286468506e-01
-6.085783243179321289e-02 -2.060431241989135742e-01 6.659650802612304688e-01 -4.494578838348388672e-01 2.194155007600784302e-01 3.554174676537513733e-02 -2.594755887985229492e-01 4.377064108848571777e-01
-7.036409378051757812e-01 -4.108179807662963867e-01 2.159013599157333374e-02 9.856822341680526733e-02 2.981958687305450439e-01 -2.125416249036788940e-01 3.234882056713104248e-01 2.952912747859954834e-01
-4.580135643482208252e-01 -4.622075557708740234e-01 9.572388231754302979e-02 -1.818945556879043579e-01 6.329242885112762451e-02 -5.273174047470092773e-01 -1.377049982547760010e-01 -4.830185174942016602e-01
-5.668371319770812988e-01 7.505474984645843506e-02 -5.844240263104438782e-02 -6.299972534179687500e-01 2.388520240783691406e-01 -4.418000876903533936e-01 8.285298198461532593e-02 -1.168257594108581543e-01
-6.607873439788818359e-01 -3.808966279029846191e-01 9.723077714443206787e-02 -2.763105332851409912e-01 6.668534129858016968e-02 2.101247310638427734e-01 2.300994992256164551e-01 4.805530607700347900e-01
-7.114765793085098267e-02 -6.788771152496337891e-01 -2.295070141553878784e-01 -8.762483298778533936e-02 5.256569385528564453e-01 1.361338794231414795e-01 -4.152260720729827881e-01 8.032524585723876953e-02
-7.744471430778503418e-01 4.803181067109107971e-02 1.097119972109794617e-01 2.210227772593498230e-02 5.959125757217407227e-01 1.634462773799896240e-01 5.838561430573463440e-02 1.280676480382680893e-02
-6.934235095977783203e-01 -9.432207047939300537e-02 -2.841672003269195557e-01 -3.677344620227813721e-01 2.576986253261566162e-01 -3.807860016822814941e-01 3.337975218892097473e-02 2.859490811824798584e-01
-3.173330426216125488e-01 -9.299275279045104980e-02 1.301130950450897217e-01 -1.124079972505569458e-01 4.971717000007629395e-01 -5.341998934745788574e-01 4.005157351493835449e-01 4.100307226181030273e-01
-3.779749572277069092e-01 -2.786762416362762451e-01 6.698206067085266113e-02 1.525919437408447266e-01 4.614464342594146729e-01 -6.546347141265869141e-01 3.094403743743896484e-01 1.202942505478858948e-01
-5.517393946647644043e-01 7.299981266260147095e-02 4.759360551834106445e-01 -4.589160978794097900e-01 8.026202768087387085e-02 -4.499535560607910156e-01 1.240504086017608643e-01 -1.698440313339233398e-01
-3.628789186477661133e-01 5.877735093235969543e-02 8.141493797302246094e-01 -3.681476116180419922e-01 2.137382030487060547e-01 -9.977706521749496460e-02 -3.081436268985271454e-02 -9.951499104499816895e-02
-6.165615469217300415e-02 -3.225483000278472900e-01 5.142074450850486755e-02 1.739173382520675659e-01 7.411171197891235352e-01 -3.874150812625885010e-01 3.623347580432891846e-01 1.692286729812622070e-01
1.087856218218803406e-01 -5.113275051116943359e-01 -3.554602339863777161e-02 -5.779003500938415527e-01 4.971455931663513184e-01 7.171575725078582764e-02 -1.573711782693862915e-01 -3.382528424263000488e-01
5.950696766376495361e-02 -5.937526822090148926e-01 3.505406379699707031e-01 -4.964818060398101807e-01 3.868405818939208984e-01 2.577902078628540039e-01 2.191594392061233521e-01 1.020370796322822571e-01
-2.191217988729476929e-01 -2.704615592956542969e-01 1.186849921941757202e-01 -8.783885091543197632e-02 2.477102428674697876e-01 -5.348244905471801758e-01 7.577467709779739380e-02 7.098556160926818848e-01
-8.155913949012756348e-01 1.431323401629924774e-02 -1.512122005224227905e-01 -2.693241536617279053e-01 3.733077943325042725e-01 1.477373093366622925e-01 -1.966753751039505005e-01 1.983410418033599854e-01
-7.673390507698059082e-01 -2.883632481098175049e-01 -1.484200507402420044e-01 -2.692365050315856934e-01 2.382607609033584595e-01 -1.187547445297241211e-01 3.602215051651000977e-01 -1.813563108444213867e-01
-2.178207188844680786e-01 -6.857920289039611816e-01 -2.318934947252273560e-01 -3.767933249473571777e-01 3.514465689659118652e-01 1.764880269765853882e-01 -2.874630093574523926e-01 -2.218054383993148804e-01
-7.229600548744201660e-01 2.359226346015930176e-03 9.013878554105758667e-02 -8.014823496341705322e-02 6.096032261848449707e-01 2.899325191974639893e-01 8.103502541780471802e-02 2.304040826857089996e-02
-1.774080544710159302e-01 1.492401678115129471e-02 -3.441079258918762207e-01 -5.961347818374633789e-01 5.956630110740661621e-01 -3.576967716217041016e-01 -6.848031282424926758e-02 -8.405785262584686279e-02
-7.686010599136352539e-01 -4.430832564830780029e-01 3.166800737380981445e-01 -1.562384217977523804e-01 -7.139064371585845947e-02 2.428271174430847168e-01 1.306484490633010864e-01 8.427532017230987549e-02
2.826502546668052673e-02 -6.279730200767517090e-01 2.797662913799285889e-01 -5.927036404609680176e-01 3.393716812133789062e-01 1.792677342891693115e-01 1.148527413606643677e-01 -1.215847209095954895e-01
-1.971937119960784912e-01 -5.652769804000854492e-01 -1.549064069986343384e-01 -2.074682861566543579e-01 4.264702796936035156e-01 1.050161421298980713e-01 -5.744243860244750977e-01 2.273077666759490967e-01
-7.203819155693054199e-01 -4.582015872001647949e-01 4.655911773443222046e-02 -3.138990104198455811e-01 -6.424923241138458252e-02 5.142651125788688660e-02 3.794378936290740967e-01 1.401957571506500244e-01
-3.324699997901916504e-01 3.989080712199211121e-02 6.424314975738525391e-01 -1.928089261054992676e-01 5.558571219444274902e-01 1.835624575614929199e-01 7.174184173345565796e-02 -3.002663552761077881e-01
-5.883027315139770508e-01 -4.300517439842224121e-01 5.870299935340881348e-01 2.280922383069992065e-01 1.036309674382209778e-01 1.291840523481369019e-01 1.640540063381195068e-01 -1.341021955013275146e-01
-3.264203071594238281e-01 -5.654429793357849121e-01 2.709655761718750000e-01 -2.154574394226074219e-01 -1.130459532141685486e-01 -4.623212516307830811e-01 4.753139913082122803e-01 3.789439052343368530e-02
-2.685186564922332764e-01 -7.142683863639831543e-01 -2.225446105003356934e-01 -3.250116407871246338e-01 3.047007024288177490e-01 1.886503398418426514e-01 -3.322429656982421875e-01 -1.540878117084503174e-01
1.650583697482943535e-03 -6.771987676620483398e-01 2.778110802173614502e-01 1.795097440481185913e-01 2.073008418083190918e-01 -2.303479909896850586e-01 4.010637998580932617e-01 4.184619188308715820e-01
-5.856344699859619141e-01 -1.099018156528472900e-01 3.207345902919769287e-01 4.602547734975814819e-02 6.081492304801940918e-01 3.198808133602142334e-01 2.479956746101379395e-01 7.933243364095687866e-02
-5.281348824501037598e-01 -4.846767783164978027e-01 1.517337262630462646e-01 -4.499157369136810303e-01 -1.891967505216598511e-01 -3.087861929088830948e-03 -4.741762876510620117e-01 8.160088211297988892e-03
-3.482118248939514160e-01 -4.023756086826324463e-01 2.987520098686218262e-01 -2.398276776075363159e-01 -1.182812452316284180e-01 -4.208566248416900635e-01 -5.301963686943054199e-01 3.128156065940856934e-01
-5.043660402297973633e-01 -1.899567395448684692e-01 1.303014606237411499e-01 -5.126046538352966309e-01 -4.475398734211921692e-02 -5.622265934944152832e-01 2.146032303571701050e-01 -2.561900019645690918e-01
-4.928121268749237061e-01 -2.766280770301818848e-01 2.431868761777877808e-01 -5.085873603820800781e-01 -1.624270379543304443e-01 -2.545584738254547119e-01 -5.038198232650756836e-01 1.333992779254913330e-01
-3.288068473339080811e-01 -5.870403051376342773e-01 -5.685600638389587402e-02 -3.027701973915100098e-01 2.693443372845649719e-02 -3.006083667278289795e-01 4.770176410675048828e-01 -3.656921386718750000e-01
-3.616051077842712402e-01 -7.521094083786010742e-01 3.546127676963806152e-01 2.053900808095932007e-01 -8.722473680973052979e-02 -1.749978065490722656e-01 -3.099253475666046143e-01 -3.677023947238922119e-02
6.300213187932968140e-02 -4.833017587661743164e-01 3.855373263359069824e-01 -4.779379665851593018e-01 2.823022305965423584e-01 1.747568994760513306e-01 -3.114361464977264404e-01 4.220893085002899170e-01
-6.211779713630676270e-01 -5.515899658203125000e-01 -2.925983965396881104e-01 -5.360697582364082336e-02 1.430711001157760620e-01 -3.032431900501251221e-01 1.517763137817382812e-01 -2.931502461433410645e-01
-4.082968235015869141e-01 -5.736522674560546875e-01 3.608999550342559814e-01 -2.018867060542106628e-02 -1.233403086662292480e-01 -2.752827107906341553e-01 -4.184219539165496826e-01 3.278568387031555176e-01
-7.457270473241806030e-02 -7.002534270286560059e-01 5.448732152581214905e-02 -4.451175630092620850e-01 3.529152274131774902e-01 3.703116178512573242e-01 1.892461925745010376e-01 7.410540431737899780e-02
-6.231130361557006836e-01 -4.214350581169128418e-01 5.090889930725097656e-01 8.293418586254119873e-02 1.549182683229446411e-01 3.138934671878814697e-01 1.771091371774673462e-01 1.190652921795845032e-01
-5.596533417701721191e-01 -1.622439920902252197e-01 3.387557109817862511e-03 1.547800656408071518e-02 2.369758784770965576e-01 -5.728572607040405273e-01 1.445488184690475464e-01 5.049719214439392090e-01
-1.860866397619247437e-01 -4.853487908840179443e-01 -2.446233332157135010e-01 -2.786519229412078857e-01 4.632098674774169922e-01 2.544076181948184967e-02 -5.879456400871276855e-01 1.772857010364532471e-01
-2.666336596012115479e-01 -5.720000267028808594e-01 -5.334198474884033203e-02 -1.701495796442031860e-01 1.449009329080581665e-01 -6.345511078834533691e-01 3.265644311904907227e-01 -1.990743130445480347e-01
-6.414407491683959961e-01 -1.920489519834518433e-01 -5.364294052124023438e-01 -3.070711493492126465e-01 3.787897527217864990e-01 -1.118477508425712585e-01 -1.090838387608528137e-01 -4.160349443554878235e-02
-2.361547052860260010e-01 -3.944241106510162354e-01 -1.570996046066284180e-01 -2.252922952175140381e-01 4.781011343002319336e-01 2.916903235018253326e-03 -6.717091798782348633e-01 1.828696429729461670e-01
9.327933937311172485e-02 -3.025528788566589355e-01 4.573559165000915527e-01 -3.670690059661865234e-01 3.560668230056762695e-01 -2.559114098548889160e-01 -5.459215641021728516e-01 -2.560116052627563477e-01
1.485081762075424194e-01 -4.407935738563537598e-01 2.731669843196868896e-01 -7.219154834747314453e-01 3.400131165981292725e-01 7.733219861984252930e-02 -2.368920296430587769e-01 1.007829532027244568e-01
1.498546004295349121e-01 -8.520493656396865845e-02 -4.975575581192970276e-02 -1.673768609762191772e-01 9.351521134376525879e-01 -1.816522479057312012e-01 1.157428603619337082e-02 1.793101578950881958e-01
1.952129788696765900e-02 -1.863058060407638550e-01 6.291634440422058105e-01 -4.609460234642028809e-01 2.300860583782196045e-01 -3.366300836205482483e-02 -2.426851093769073486e-01 4.935810863971710205e-01
-8.202238082885742188e-01 1.311080902814865112e-01 -4.217738285660743713e-02 -1.879345476627349854e-01 3.335935175418853760e-01 -9.879801422357559204e-02 -2.926507592201232910e-01 2.574006319046020508e-01
-4.751792550086975098e-01 -4.972714185714721680e-01 4.017168581485748291e-01 3.605228066444396973e-01 3.866899609565734863e-01 1.996620446443557739e-01 1.990896277129650116e-02 2.139680385589599609e-01
-5.766505599021911621e-01 -4.766713678836822510e-01 -1.518567651510238647e-01 4.124465584754943848e-02 3.973859846591949463e-01 -7.258985936641693115e-02 4.440183639526367188e-01 2.348610460758209229e-01
-5.937134623527526855e-01 -4.296169877052307129e-01 5.825043320655822754e-01 1.086308434605598450e-02 -1.980228908360004425e-02 1.671612262725830078e-01 -3.225031495094299316e-02 3.068049252033233643e-01
-4.309015274047851562e-01 -7.981699891388416290e-03 1.890044957399368286e-01 -4.604072272777557373e-01 2.251654863357543945e-01 -6.929797530174255371e-01 -1.346643120050430298e-01 1.323164105415344238e-01
-3.558919131755828857e-01 4.781192913651466370e-02 6.726989746093750000e-01 -4.262816309928894043e-01 1.454118788242340088e-01 -1.628497242927551270e-01 7.052420824766159058e-02 4.291583299636840820e-01
-3.501228392124176025e-01 -5.244455933570861816e-01 5.765213370323181152e-01 1.977736353874206543e-01 5.249462276697158813e-02 2.933212928473949432e-02 -3.240547478199005127e-01 3.496454656124114990e-01
-1.939260400831699371e-02 -4.634839892387390137e-01 -2.949282899498939514e-02 -5.849081277847290039e-01 3.155572712421417236e-01 1.778087615966796875e-01 -4.201682507991790771e-01 3.661769330501556396e-01
-7.052022963762283325e-02 -4.926644265651702881e-02 1.618095636367797852e-01 -9.134783595800399780e-02 5.571544766426086426e-01 -3.724910020828247070e-01 -7.824970781803131104e-02 7.090693712234497070e-01
-2.662492692470550537e-01 -5.660976171493530273e-01 5.789393931627273560e-02 1.826184093952178955e-01 4.045994877815246582e-01 2.522427216172218323e-02 4.701764881610870361e-01 4.319036304950714111e-01
-3.977516591548919678e-01 -5.477144122123718262e-01 -2.463701069355010986e-01 9.318746626377105713e-02 3.486292362213134766e-01 -5.470178276300430298e-02 -5.580343008041381836e-01 1.910070627927780151e-01
-1.379140168428421021e-01 -2.806412279605865479e-01 4.940856695175170898e-01 -2.777027189731597900e-01 2.219918370246887207e-01 -2.579533159732818604e-01 -5.527068972587585449e-01 -3.995944559574127197e-01
-7.946007251739501953e-01 -1.569394171237945557e-01 4.208602309226989746e-01 -3.021277785301208496e-01 3.182533383369445801e-02 2.668125331401824951e-01 -5.773877352476119995e-02 6.318923551589250565e-03
-3.753563165664672852e-01 1.771371662616729736e-01 2.834991812705993652e-01 -5.487318634986877441e-01 3.055175244808197021e-01 -2.044163048267364502e-01 -5.415945649147033691e-01 -1.334161162376403809e-01
-5.688291788101196289e-01 9.174567461013793945e-02 3.378540277481079102e-01 -4.017277956008911133e-01 1.230095550417900085e-01 -5.610143542289733887e-01 -2.432220280170440674e-01 -5.882343649864196777e-02
-2.130678445100784302e-01 -4.596297144889831543e-01 -4.078344106674194336e-01 -3.820520043373107910e-01 3.036688268184661865e-01 -3.676133751869201660e-01 1.481956988573074341e-01 4.263021945953369141e-01
-3.693538308143615723e-01 -3.965698182582855225e-01 -2.174572944641113281e-01 2.824733266606926918e-03 5.102626085281372070e-01 2.533096633851528168e-02 -6.146094202995300293e-01 1.423379331827163696e-01
-3.138642013072967529e-01 -5.093291997909545898e-01 -1.304114013910293579e-01 -1.699103713035583496e-01 6.655307859182357788e-02 -6.095749139785766602e-01 -1.565235406160354614e-01 -4.423642158508300781e-01
-3.472063243389129639e-01 6.214658915996551514e-02 1.047947481274604797e-01 -4.764371812343597412e-01 2.986200749874114990e-01 -5.015636086463928223e-01 2.373137772083282471e-01 4.904625117778778076e-01
-4.067281484603881836e-01 -3.865973353385925293e-01 2.585607171058654785e-01 -3.770321905612945557e-01 -1.012458875775337219e-01 -3.517375290393829346e-01 -2.239910662174224854e-01 -5.403386950492858887e-01
-6.314467787742614746e-01 -4.393405020236968994e-01 3.837918639183044434e-01 1.890261769294738770e-01 -5.882557854056358337e-02 -2.283001393079757690e-01 -3.448443412780761719e-01 2.252305299043655396e-01
-4.417479038238525391e-01 -4.243465662002563477e-01 -7.941903173923492432e-02 -4.624821841716766357e-01 8.991948515176773071e-02 -3.414888381958007812e-01 4.966765344142913818e-01 -1.822191625833511353e-01
-1.998790502548217773e-01 -5.792798995971679688e-01 -2.419723570346832275e-01 -2.932039499282836914e-01 3.786146342754364014e-01 9.766057133674621582e-02 -5.407570600509643555e-01 1.861694604158401489e-01
-7.148145437240600586e-01 -3.823039233684539795e-01 1.182435601949691772e-01 -9.982150048017501831e-02 1.371240615844726562e-01 7.955677062273025513e-02 1.241306215524673462e-01 5.276336073875427246e-01
-7.002448439598083496e-01 1.574359834194183350e-01 2.050304114818572998e-01 -4.608293622732162476e-02 5.338183641433715820e-01 1.400374472141265869e-01 -2.661368846893310547e-01 2.555558085441589355e-01
-1.514786034822463989e-01 -5.608561635017395020e-01 4.671230614185333252e-01 2.145897150039672852e-01 2.605974972248077393e-01 -2.920564711093902588e-01 4.705486893653869629e-01 -1.536814123392105103e-01
-3.269578814506530762e-01 1.944399178028106689e-01 -2.149922959506511688e-02 -3.500202000141143799e-01 7.064025998115539551e-01 -2.426394224166870117e-01 -3.349212110042572021e-01 -2.495288699865341187e-01
-5.621168017387390137e-01 -2.949950993061065674e-01 8.845669776201248169e-02 -2.299867272377014160e-01 -1.686932519078254700e-02 -6.124703288078308105e-01 -1.721079498529434204e-01 -3.622958958148956299e-01
-2.912118732929229736e-01 6.778319925069808960e-02 2.999967634677886963e-01 -9.124599397182464600e-02 7.458665370941162109e-01 5.046826228499412537e-02 2.018082700669765472e-02 5.029971599578857422e-01
-2.007923424243927002e-01 -3.679260313510894775e-01 3.485905230045318604e-01 3.683334290981292725e-01 5.989173650741577148e-01 -7.862380146980285645e-02 2.529109418392181396e-01 -3.718605339527130127e-01
-6.908398866653442383e-01 -9.982363879680633545e-02 1.225887984037399292e-01 1.172828301787376404e-01 4.527167081832885742e-01 -3.995161652565002441e-01 2.686410546302795410e-01 -2.173905968666076660e-01
-4.469460844993591309e-01 5.802159756422042847e-02 5.836293101310729980e-01 -3.588587939739227295e-01 1.288122981786727905e-01 -1.483532041311264038e-01 9.290914982557296753e-02 5.293735861778259277e-01
-3.945846557617187500e-01 3.698660433292388916e-02 3.085806667804718018e-01 4.773049801588058472e-02 7.883574962615966797e-01 2.457388937473297119e-01 6.425957381725311279e-02 -2.437420636415481567e-01
-1.215935871005058289e-01 -2.613722085952758789e-01 -2.456159591674804688e-01 -5.272167921066284180e-01 4.169971346855163574e-01 -5.499619245529174805e-01 2.188583463430404663e-01 -2.331765443086624146e-01
-8.119997978210449219e-01 -1.954333782196044922e-01 -3.416289091110229492e-01 -1.721733510494232178e-01 3.728283345699310303e-01 1.232029050588607788e-01 -3.018798120319843292e-02 -3.188783302903175354e-02
-3.419090509414672852e-01 1.837802082300186157e-01 -5.827863141894340515e-02 -5.473024845123291016e-01 5.907632112503051758e-01 -3.918418884277343750e-01 2.064709961414337158e-01 -3.485956415534019470e-02
-2.890121340751647949e-01 -4.542335867881774902e-01 -2.445442974567413330e-01 -1.180917248129844666e-01 4.824939668178558350e-01 -1.673873141407966614e-02 -6.210140585899353027e-01 1.328812390565872192e-01
-2.140825092792510986e-01 -1.112751364707946777e-01 3.185288310050964355e-01 -5.724084377288818359e-01 1.298795491456985474e-01 -2.208199352025985718e-01 1.080140694975852966e-01 6.598313450813293457e-01
-2.011898756027221680e-01 -1.219202950596809387e-01 -1.648589968681335449e-01 -6.611894965171813965e-01 3.996406197547912598e-01 -4.444191753864288330e-01 2.821818292140960693e-01 -2.084711641073226929e-01
-3.906466960906982422e-01 6.222120672464370728e-02 1.683686673641204834e-01 -5.636179447174072266e-01 2.332115024328231812e-01 -3.885286450386047363e-01 3.859104216098785400e-01 3.784725069999694824e-01
-2.879846692085266113e-01 -5.167252849787473679e-03 7.269498109817504883e-01 -2.247381508350372314e-01 2.177926003932952881e-01 -3.217030763626098633e-01 1.685266047716140747e-01 3.984310626983642578e-01
-1.672618836164474487e-02 -6.744410395622253418e-01 -2.613360062241554260e-02 -2.013825029134750366e-01 3.456978797912597656e-01 8.006364852190017700e-02 -5.295051932334899902e-01 3.119598627090454102e-01
-3.439228832721710205e-01 -3.426048457622528076e-01 4.864143729209899902e-01 -3.261346220970153809e-01 8.559618890285491943e-02 1.383700519800186157e-01 5.775862932205200195e-01 2.475824058055877686e-01
-1.290136128664016724e-01 -7.002243995666503906e-01 -1.360490024089813232e-01 -3.065139651298522949e-01 4.727414548397064209e-01 2.364839315414428711e-01 -1.673238277435302734e-01 -2.705082893371582031e-01
-6.892520189285278320e-01 -6.667530536651611328e-02 4.818627238273620605e-01 -1.125018596649169922e-01 4.556576013565063477e-01 1.112571731209754944e-02 3.388925641775131226e-02 2.583439946174621582e-01
-7.161372900009155273e-01 -3.528918623924255371e-01 1.754653602838516235e-01 -1.992114931344985962e-01 3.637330979108810425e-02 2.309420853853225708e-01 1.045270264148712158e-01 4.759813845157623291e-01
-1.450441777706146240e-01 -6.765725612640380859e-01 1.192331388592720032e-01 -9.393014758825302124e-02 1.304879635572433472e-01 -4.519157111644744873e-01 -1.433631479740142822e-01 -5.063242316246032715e-01
-2.079029232263565063e-01 -5.114905834197998047e-01 2.802997827529907227e-01 4.149742126464843750e-01 4.409667253494262695e-01 -2.653807103633880615e-01 1.328084468841552734e-01 -4.023249447345733643e-01
-4.257432222366333008e-01 -3.828750252723693848e-01 3.066677153110504150e-01 2.806127667427062988e-01 3.307486176490783691e-01 -3.015121519565582275e-01 -1.935146301984786987e-01 -5.114768147468566895e-01
-3.725370764732360840e-01 -5.422730445861816406e-01 -2.554685473442077637e-01 1.811916381120681763e-02 3.939464092254638672e-01 -5.223363637924194336e-02 -5.852388143539428711e-01 3.371565416455268860e-02
-3.826840221881866455e-01 -5.024046301841735840e-01 1.614060699939727783e-01 -1.659096926450729370e-01 -5.364803597331047058e-02 -5.819177627563476562e-01 -1.915428340435028076e-01 -4.115452766418457031e-01
-3.696139156818389893e-01 6.821215152740478516e-03 4.701876044273376465e-01 -3.758670091629028320e-01 4.656658470630645752e-01 1.913650929927825928e-01 -3.962344527244567871e-01 3.008648753166198730e-01
-6.386759877204895020e-02 -5.063064768910408020e-02 6.378439068794250488e-01 -3.801679909229278564e-01 4.565182626247406006e-01 -1.856146380305290222e-02 -3.084042370319366455e-01 -3.716426193714141846e-01
-4.209840595722198486e-01 6.453935056924819946e-02 4.622125923633575439e-01 -4.270676672458648682e-01 1.068736091256141663e-01 -4.068299233913421631e-01 -4.626027345657348633e-01 1.778934150934219360e-01
8.946966379880905151e-02 -5.010843276977539062e-01 3.315255343914031982e-01 -3.320259973406791687e-02 4.413177371025085449e-01 3.085263073444366455e-02 -6.045881509780883789e-01 2.620263099670410156e-01
-2.241487503051757812e-01 -5.065005421638488770e-01 -1.901770085096359253e-01 -3.419944345951080322e-01 4.819995760917663574e-01 1.328980624675750732e-01 -3.806000947952270508e-01 -3.811105489730834961e-01
-7.216191291809082031e-01 -2.943553328514099121e-01 4.591850340366363525e-01 1.153134088963270187e-02 3.589957356452941895e-01 1.913935393095016479e-01 -4.435653984546661377e-02 1.189961731433868408e-01
-6.442399024963378906e-01 -4.675230681896209717e-01 5.780174732208251953e-01 1.079345345497131348e-01 -2.717779390513896942e-02 -8.768560364842414856e-03 7.888809591531753540e-02 1.165507137775421143e-01
1.421668827533721924e-01 -2.667248845100402832e-01 -1.472914665937423706e-01 -1.812330037355422974e-01 8.491752147674560547e-01 -5.551108345389366150e-02 2.429511249065399170e-01 2.662722468376159668e-01
-2.611806392669677734e-01 -4.828321039676666260e-01 2.777138538658618927e-02 -6.945512443780899048e-02 2.072989642620086670e-01 -7.179055213928222656e-01 -2.070022076368331909e-01 -3.030701279640197754e-01
-7.173873782157897949e-01 -2.530555427074432373e-01 6.054833531379699707e-01 -7.408531010150909424e-02 2.131474902853369713e-03 1.154873073101043701e-01 1.620110422372817993e-01 -9.813345968723297119e-02
-2.702781558036804199e-01 -4.720176383852958679e-02 5.146797895431518555e-01 -1.441104114055633545e-01 6.779138445854187012e-01 -7.808528095483779907e-02 -1.728955507278442383e-01 -3.788157999515533447e-01
-6.283621788024902344e-01 1.417602151632308960e-01 -9.848827123641967773e-02 -8.566042780876159668e-02 5.735966563224792480e-01 -4.505482316017150879e-01 1.733274161815643311e-01 7.731960713863372803e-02
-8.749048113822937012e-01 -2.605776190757751465e-01 3.280853331089019775e-01 -3.004408068954944611e-02 1.056500673294067383e-01 2.132683992385864258e-01 -2.240992709994316101e-02 3.083369135856628418e-02
-8.248654603958129883e-01 -4.386495947837829590e-01 1.684315353631973267e-01 -1.372464150190353394e-01 -7.522942125797271729e-02 6.011740770190954208e-03 2.430024743080139160e-01 1.234173029661178589e-01
-3.542000353336334229e-01 -5.952938795089721680e-01 -8.283217251300811768e-02 -3.737693279981613159e-02 1.540068835020065308e-01 -5.385972857475280762e-01 4.124609529972076416e-01 1.672722250223159790e-01
-4.502640962600708008e-01 -1.921207159757614136e-01 2.536665499210357666e-01 -6.256899237632751465e-01 4.635844752192497253e-02 1.287486553192138672e-01 4.928112030029296875e-01 2.071934491395950317e-01
-3.359498977661132812e-01 -6.385372877120971680e-01 9.622211754322052002e-02 2.274754941463470459e-01 3.265447318553924561e-01 -1.155416294932365417e-01 5.198085904121398926e-01 -1.679935753345489502e-01
-7.143003344535827637e-01 -8.498429320752620697e-03 3.858934342861175537e-01 -6.817817687988281250e-02 4.706203937530517578e-01 2.672081887722015381e-01 1.570727527141571045e-01 1.363276392221450806e-01
-6.945138573646545410e-01 -3.937932252883911133e-01 -8.185798302292823792e-03 -2.278192192316055298e-01 9.490331262350082397e-02 -1.833049058914184570e-01 5.151190757751464844e-01 5.151557177305221558e-02
-3.622219562530517578e-01 -1.703090369701385498e-01 2.520574927330017090e-01 -1.371368467807769775e-01 2.123748809099197388e-01 -8.107476830482482910e-01 1.921794414520263672e-01 -1.345463693141937256e-01
-3.790842890739440918e-01 -4.043952822685241699e-01 4.097797572612762451e-01 1.214435845613479614e-01 3.049054145812988281e-01 -1.521965116262435913e-01 -2.726424932479858398e-01 -5.653552412986755371e-01
-6.941892504692077637e-01 1.424451172351837158e-01 4.700957238674163818e-01 -5.835316330194473267e-02 3.894347548484802246e-01 9.999034553766250610e-02 1.224813386797904968e-01 3.110565245151519775e-01
-2.268131375312805176e-01 -2.637906074523925781e-01 2.616531252861022949e-01 -5.096235871315002441e-01 2.203472405672073364e-01 -2.087893486022949219e-01 4.351068735122680664e-01 5.189679861068725586e-01
-4.434076547622680664e-01 -1.264270693063735962e-01 7.139257788658142090e-01 -3.404514491558074951e-01 4.065456613898277283e-02 -1.264017075300216675e-01 2.296823561191558838e-01 3.023647665977478027e-01
-8.816480636596679688e-01 -1.549107581377029419e-01 2.799540460109710693e-01 -1.853479146957397461e-01 1.487028300762176514e-01 2.089520543813705444e-01 1.243195682764053345e-01 6.886526942253112793e-02
-3.897831439971923828e-01 8.145686239004135132e-02 1.909472197294235229e-01 -4.778113365173339844e-01 2.541459500789642334e-01 -6.774412393569946289e-01 -2.277553826570510864e-01 -3.577794879674911499e-02
-3.048634156584739685e-02 -6.560391783714294434e-01 1.118516400456428528e-01 -1.534938961267471313e-01 4.407091140747070312e-01 1.879124939441680908e-01 -5.170343518257141113e-01 1.890817731618881226e-01
-2.636062502861022949e-01 -3.328149914741516113e-01 3.974709808826446533e-01 -2.618786692619323730e-02 2.646561563014984131e-01 -5.121859312057495117e-01 3.864075243473052979e-01 4.235433042049407959e-01
4.114353656768798828e-02 -4.170753657817840576e-01 5.499675273895263672e-01 -3.724060356616973877e-01 2.579919993877410889e-01 1.294936090707778931e-01 -1.822949349880218506e-01 5.163767337799072266e-01
-2.125621289014816284e-01 -7.252815961837768555e-01 1.676105409860610962e-01 -2.942317128181457520e-01 -2.248605936765670776e-01 -3.793635070323944092e-01 2.395036667585372925e-01 -2.495542466640472412e-01
-6.533324718475341797e-01 -6.976927816867828369e-02 3.058948814868927002e-01 -3.295142650604248047e-01 3.724804520606994629e-01 2.021202892065048218e-01 3.500658273696899414e-01 2.529765367507934570e-01
-1.817709952592849731e-01 -5.830572843551635742e-01 1.524871587753295898e-01 4.545164704322814941e-01 4.984384179115295410e-01 -6.456744670867919922e-02 1.996997892856597900e-01 -3.235367238521575928e-01
-5.089876651763916016e-01 -6.025063991546630859e-01 7.655044645071029663e-02 1.169216260313987732e-01 2.320696115493774414e-01 5.337527394294738770e-02 3.164453804492950439e-01 4.489364027976989746e-01
-5.260240435600280762e-01 -5.107265114784240723e-01 4.386251270771026611e-01 9.929104894399642944e-02 -1.723281890153884888e-01 -2.860235869884490967e-01 -2.578948438167572021e-01 2.866883873939514160e-01
2.532617151737213135e-01 -4.088270962238311768e-01 1.942609846591949463e-01 5.542831122875213623e-02 6.557182073593139648e-01 -4.165832400321960449e-01 2.674438357353210449e-01 2.299450039863586426e-01
-2.767818570137023926e-01 -7.192328572273254395e-01 -1.331703662872314453e-01 -1.985724121332168579e-01 3.231461644172668457e-01 2.074658721685409546e-01 -4.410703182220458984e-01 -8.319777250289916992e-02
-5.062484741210937500e-01 -5.011319518089294434e-01 2.471075803041458130e-01 -1.217050552368164062e-01 -1.843354105949401855e-02 -3.106551170349121094e-01 -2.253671735525131226e-01 -5.187180638313293457e-01
-3.535825312137603760e-01 -3.257436156272888184e-01 2.349914610385894775e-01 2.203007936477661133e-01 4.457274675369262695e-01 -1.449986547231674194e-01 3.206520378589630127e-01 5.853218436241149902e-01
-5.047214776277542114e-02 -6.648337244987487793e-01 -1.380222141742706299e-01 -2.570956349372863770e-01 3.119294643402099609e-01 1.018281877040863037e-01 -4.478285312652587891e-01 4.025929272174835205e-01
-4.935522675514221191e-01 8.790676295757293701e-02 4.175327718257904053e-02 1.463842391967773438e-01 6.784281730651855469e-01 -5.125153660774230957e-01 -1.232845801860094070e-02 4.917351156473159790e-02
-5.245171785354614258e-01 -3.019683957099914551e-01 3.021072829142212868e-03 -2.957949936389923096e-01 1.064708549529314041e-02 -6.204897761344909668e-01 -1.919734179973602295e-01 -3.524464070796966553e-01
-2.266392409801483154e-01 -7.209869623184204102e-01 1.794680207967758179e-01 1.466180384159088135e-01 2.103259265422821045e-01 -2.191936522722244263e-01 -1.283780485391616821e-01 -5.160844922065734863e-01
-1.869789212942123413e-01 -3.108248412609100342e-01 1.942524760961532593e-01 -1.211415231227874756e-01 3.616995215415954590e-01 -1.949986666440963745e-01 3.478274643421173096e-01 7.253844141960144043e-01
9.768939018249511719e-02 -3.210017383098602295e-01 2.997323274612426758e-01 -5.719949603080749512e-01 3.995986878871917725e-01 1.060018911957740784e-01 -5.077109932899475098e-01 2.042323648929595947e-01
-7.860214114189147949e-01 -3.779865503311157227e-01 2.357718050479888916e-01 -2.180689722299575806e-01 5.778801068663597107e-02 2.580909729003906250e-01 -2.354152314364910126e-02 2.562214434146881104e-01
-1.992982327938079834e-01 -1.719641089439392090e-01 4.019142985343933105e-01 -2.238148599863052368e-01 2.936724126338958740e-01 -3.825728297233581543e-01 3.210644721984863281e-01 6.191870570182800293e-01
-7.112524509429931641e-01 2.912904508411884308e-02 2.200701385736465454e-01 -4.080705642700195312e-01 7.240149378776550293e-02 -4.844805896282196045e-01 1.958390176296234131e-01 1.657361513935029507e-03
-1.942069232463836670e-01 1.469755023717880249e-01 4.438649490475654602e-02 -4.025992751121520996e-01 6.043539643287658691e-01 -6.349465847015380859e-01 -1.336332131177186966e-02 8.970199525356292725e-02
-3.057979643344879150e-01 -4.368087351322174072e-01 3.117612600326538086e-01 -1.388310641050338745e-01 -3.429026901721954346e-02 -5.575617551803588867e-01 -4.055773913860321045e-01 -3.502463102340698242e-01
-2.285406291484832764e-01 -6.304630041122436523e-01 -9.696687012910842896e-02 -1.831906437873840332e-01 9.055314213037490845e-02 -2.310822904109954834e-01 -6.387072801589965820e-01 1.943668574094772339e-01
-4.053204655647277832e-01 -1.569700241088867188e-01 7.128600776195526123e-02 2.611599303781986237e-02 4.322057366371154785e-01 -7.089536786079406738e-01 3.051568567752838135e-01 1.509106904268264771e-01
-3.433088362216949463e-01 -6.568068265914916992e-01 -2.273186892271041870e-01 -1.583416759967803955e-01 3.373880982398986816e-01 1.907475143671035767e-01 -4.556749761104583740e-01 1.270544528961181641e-01
-2.601962983608245850e-01 -7.160353064537048340e-01 -2.792330384254455566e-01 -2.287863194942474365e-01 3.453640043735504150e-01 1.522975265979766846e-01 -3.348920345306396484e-01 1.861541867256164551e-01
-8.411818742752075195e-01 -4.499302208423614502e-01 7.584996521472930908e-03 6.984460353851318359e-02 3.079967387020587921e-02 -5.408106744289398193e-02 1.695260852575302124e-01 -2.289707809686660767e-01
-4.426867365837097168e-01 -3.192309439182281494e-01 2.055843770503997803e-01 -4.141110181808471680e-01 -1.227417141199111938e-01 -2.631145715713500977e-01 -5.275464057922363281e-01 3.546365797519683838e-01
4.883556440472602844e-02 -2.063805311918258667e-01 7.300843000411987305e-01 -4.644232094287872314e-01 2.349082827568054199e-01 -1.123095825314521790e-01 -2.055931836366653442e-01 3.102358281612396240e-01
-2.761697471141815186e-01 -1.776882410049438477e-01 2.634871602058410645e-01 -5.975294392555952072e-03 4.993443191051483154e-01 -1.701925843954086304e-01 4.416212737560272217e-01 5.910637974739074707e-01
-2.642205655574798584e-01 7.762576639652252197e-02 6.610495448112487793e-01 -3.153800666332244873e-01 1.610276997089385986e-01 -2.518188357353210449e-01 5.884629860520362854e-02 5.430517792701721191e-01
-6.555708646774291992e-01 -3.175387978553771973e-01 5.737293511629104614e-02 -1.681000292301177979e-01 -2.666583098471164703e-02 -4.777513146400451660e-01 -1.014907844364643097e-02 -4.569312334060668945e-01
-1.736048609018325806e-01 -5.223743915557861328e-01 5.933164954185485840e-01 -3.549423217773437500e-01 6.323923170566558838e-02 1.634523272514343262e-01 -2.497680187225341797e-01 3.547928929328918457e-01
-5.176183953881263733e-02 -8.080119490623474121e-01 5.924535542726516724e-02 1.299614906311035156e-01 1.849045157432556152e-01 -3.567788898944854736e-01 -5.818746984004974365e-02 -3.989620208740234375e-01
-5.648953095078468323e-02 -2.535863816738128662e-01 -9.972047805786132812e-02 -6.206953525543212891e-01 4.044939875602722168e-01 -4.340675771236419678e-01 3.531648516654968262e-01 -2.460501939058303833e-01
-4.233230352401733398e-01 -1.794434934854507446e-01 2.765612006187438965e-01 -1.785952746868133545e-01 1.174536496400833130e-01 -8.049745559692382812e-01 8.399907499551773071e-02 -1.066777408123016357e-01
-2.637557871639728546e-02 -5.962706804275512695e-01 -2.435733750462532043e-02 -3.150825798511505127e-01 4.150582253932952881e-01 1.945829018950462341e-02 -5.359135866165161133e-01 -2.898964285850524902e-01
-5.632066726684570312e-01 -2.662690281867980957e-01 1.119532808661460876e-01 -3.501465618610382080e-01 2.410913109779357910e-01 -1.122130304574966431e-01 5.674219131469726562e-01 2.899627387523651123e-01
-5.152432918548583984e-01 -1.813611388206481934e-01 8.124629408121109009e-02 -5.789283514022827148e-01 2.246212065219879150e-01 5.615433305501937866e-02 4.649412930011749268e-01 3.001584708690643311e-01
-4.534187614917755127e-01 -1.742034256458282471e-01 3.201701641082763672e-01 -3.213447630405426025e-01 1.821066439151763916e-01 -4.799571037292480469e-01 4.900578856468200684e-01 -2.336982935667037964e-01
-4.325033724308013916e-01 -4.831048101186752319e-02 6.458651423454284668e-01 -1.564864069223403931e-01 3.815180659294128418e-01 2.157751470804214478e-01 -3.983182013034820557e-01 1.349251866340637207e-01
-4.582660198211669922e-01 -4.872568845748901367e-01 -4.892404004931449890e-02 5.365841835737228394e-02 1.725969612598419189e-01 -4.935465753078460693e-01 -1.843715757131576538e-01 -4.898259043693542480e-01
-3.421306908130645752e-01 -4.660712480545043945e-01 6.227691173553466797e-01 3.657745420932769775e-01 2.874107360839843750e-01 8.160761743783950806e-02 1.070438697934150696e-01 -2.082515358924865723e-01
-2.512191832065582275e-01 -5.857317447662353516e-01 6.447531282901763916e-02 3.006057068705558777e-02 1.847708523273468018e-01 -4.520556330680847168e-01 -3.089278638362884521e-01 -5.047925710678100586e-01
-3.832783699035644531e-01 -5.325514674186706543e-01 -1.294909119606018066e-01 4.884318634867668152e-02 4.703414440155029297e-01 -1.111736521124839783e-01 3.851811587810516357e-01 4.103509485721588135e-01
-7.301794290542602539e-01 -2.473774105310440063e-01 -3.435756564140319824e-01 -3.695059716701507568e-01 2.194418013095855713e-01 4.522755369544029236e-02 7.145630568265914917e-02 3.094469606876373291e-01
-1.370914727449417114e-01 -1.947927623987197876e-01 -2.370842546224594116e-01 -6.981468796730041504e-01 3.273189067840576172e-01 -4.871034026145935059e-01 -9.966953843832015991e-02 -2.128429412841796875e-01
-2.168913781642913818e-01 -3.527444601058959961e-01 2.267959564924240112e-01 -3.968907892704010010e-01 3.913134709000587463e-02 -6.456939578056335449e-01 -3.333843350410461426e-01 2.999562323093414307e-01
-5.078326463699340820e-01 4.292346537113189697e-02 1.453826278448104858e-01 -4.030311703681945801e-01 1.114637926220893860e-01 -7.233085036277770996e-01 -1.450087875127792358e-01 -8.155445568263530731e-03
-1.748415976762771606e-01 -5.338354110717773438e-01 4.407743215560913086e-01 -4.408801496028900146e-01 1.047377586364746094e-01 2.360447347164154053e-01 -3.528827130794525146e-01 3.233875036239624023e-01
-5.352888703346252441e-01 -5.725514292716979980e-01 4.323811233043670654e-01 3.464171662926673889e-02 1.610232442617416382e-01 3.053234517574310303e-01 2.569817304611206055e-01 1.109367758035659790e-01
-1.257210075855255127e-01 -6.770620942115783691e-01 -2.014957666397094727e-01 -3.287160694599151611e-01 4.055031538009643555e-01 1.087894290685653687e-01 -3.995487093925476074e-01 -2.030255049467086792e-01
2.092801481485366821e-01 -6.814314723014831543e-01 3.466778397560119629e-01 -4.570674896240234375e-01 3.411986827850341797e-01 1.139643564820289612e-01 1.422279328107833862e-01 1.145576983690261841e-01
-5.393769145011901855e-01 -2.064379751682281494e-01 -2.829337716102600098e-01 -5.066859126091003418e-01 3.895492553710937500e-01 1.677191853523254395e-01 2.449303269386291504e-01 2.996740341186523438e-01
-8.086770176887512207e-01 -3.305821418762207031e-01 -2.368646562099456787e-01 -5.242943391203880310e-02 1.736158430576324463e-01 -1.552714407444000244e-01 -3.271887302398681641e-01 -1.288373023271560669e-01
-4.140785634517669678e-01 -2.146225273609161377e-01 3.539656996726989746e-01 -4.465218484401702881e-01 -1.707378327846527100e-01 -5.187950134277343750e-01 -3.406251668930053711e-01 2.085129767656326294e-01
-5.727494359016418457e-01 1.580171585083007812e-01 5.395166277885437012e-01 -4.147940576076507568e-01 1.506336629390716553e-01 -2.741035819053649902e-01 -2.932889163494110107e-01 3.844675607979297638e-03
-4.222324192523956299e-01 -7.049328684806823730e-01 -1.119023654609918594e-02 -2.677924036979675293e-01 -9.268634021282196045e-02 -1.635927706956863403e-01 -4.660890698432922363e-01 1.895052753388881683e-02
2.745853969827294350e-03 -5.716093778610229492e-01 2.806589901447296143e-01 -4.630216360092163086e-01 4.415079057216644287e-01 1.502299904823303223e-01 -2.042912840843200684e-01 -3.476541042327880859e-01
-5.987214446067810059e-01 -4.113750159740447998e-01 6.324782371520996094e-01 -9.505369514226913452e-02 -3.757400810718536377e-02 2.097227126359939575e-01 1.329324841499328613e-01 -1.315710972994565964e-02
1.747353225946426392e-01 -5.154133439064025879e-01 1.139992624521255493e-01 -6.317078471183776855e-01 2.663592994213104248e-01 -1.582168638706207275e-01 -4.235841035842895508e-01 1.279159933328628540e-01
-6.979879140853881836e-01 -9.220106154680252075e-02 4.670092761516571045e-01 -1.756650209426879883e-01 -3.377345204353332520e-02 -4.259078800678253174e-01 -2.672578692436218262e-01 -3.729743883013725281e-02
-7.431779503822326660e-01 -2.161068767309188843e-01 5.499440431594848633e-01 -1.786402612924575806e-01 1.166120246052742004e-01 2.145654261112213135e-01 -2.325541712343692780e-02 8.035051077604293823e-02
-3.478063046932220459e-01 -4.717576317489147186e-03 5.302579402923583984e-01 -4.834553599357604980e-02 5.377493500709533691e-01 -4.474307000637054443e-01 -2.036807239055633545e-01 -2.542505860328674316e-01
-5.630636811256408691e-01 -1.515457332134246826e-01 7.334984540939331055e-01 -1.348621100187301636e-01 1.814551651477813721e-01 6.113838404417037964e-02 -2.589678168296813965e-01 -7.562446407973766327e-03
-6.294471025466918945e-01 -3.786501884460449219e-01 5.643004775047302246e-01 3.097294270992279053e-02 8.176370710134506226e-02 2.509104907512664795e-01 1.235785037279129028e-01 2.368817776441574097e-01
-4.127722084522247314e-01 -5.206888914108276367e-01 -1.880707442760467529e-01 1.991370618343353271e-01 4.297136664390563965e-01 3.106083720922470093e-02 -5.170789957046508789e-01 1.746049076318740845e-01
-3.673274815082550049e-01 -2.608957886695861816e-01 2.750924527645111084e-01 -6.091927289962768555e-01 1.097343713045120239e-01 -3.428719341754913330e-01 3.943788409233093262e-01 2.550976276397705078e-01
-3.191405534744262695e-01 -5.637290477752685547e-01 4.219818711280822754e-01 -1.815171539783477783e-02 -1.200650557875633240e-01 -3.749472796916961670e-01 -4.651246964931488037e-01 1.749818176031112671e-01
-2.573340833187103271e-01 -5.199260115623474121e-01 -3.232640326023101807e-01 -2.169283032417297363e-01 3.802677989006042480e-01 -6.389062851667404175e-02 -6.017953157424926758e-01 -3.248688578605651855e-02
-3.134452700614929199e-01 -5.621275901794433594e-01 4.477801918983459473e-01 4.296727478504180908e-01 3.600057959556579590e-01 1.348441243171691895e-01 -8.449272811412811279e-02 2.138051092624664307e-01
-4.565662741661071777e-01 -2.443385124206542969e-01 1.379007995128631592e-01 1.912221461534500122e-01 4.899500608444213867e-01 -5.063867568969726562e-01 -2.121050804853439331e-01 -3.671462237834930420e-01
-2.554990649223327637e-01 -4.807168245315551758e-01 5.250035598874092102e-02 4.555799067020416260e-03 2.342921793460845947e-01 -6.205981373786926270e-01 4.405632019042968750e-01 2.583090364933013916e-01
-1.797504127025604248e-01 -2.281624376773834229e-01 4.340279400348663330e-01 7.977288961410522461e-02 5.410081744194030762e-01 -5.628427863121032715e-01 2.203714698553085327e-01 2.506835758686065674e-01
-5.940852761268615723e-01 -1.859087646007537842e-01 3.089664096478372812e-04 -5.522488951683044434e-01 2.141137421131134033e-01 1.272156834602355957e-01 4.579536914825439453e-01 1.891337633132934570e-01
2.395842075347900391e-01 -2.809534072875976562e-01 1.962257027626037598e-01 2.530358359217643738e-02 8.490630984306335449e-01 -2.153831869363784790e-01 2.052788138389587402e-01 -1.228110566735267639e-01
-4.578658565878868103e-02 -1.486196815967559814e-01 5.473061203956604004e-01 -9.987138211727142334e-02 7.709147930145263672e-01 -8.225248008966445923e-02 -2.549580931663513184e-01 -1.479637622833251953e-02
-7.356900572776794434e-01 -2.614746689796447754e-01 2.621172070503234863e-01 -3.401201963424682617e-01 3.163608312606811523e-01 1.568431109189987183e-01 -4.255646094679832458e-02 2.819733619689941406e-01
6.708288192749023438e-02 -7.991256117820739746e-01 6.068436428904533386e-02 3.499570861458778381e-02 1.216159686446189880e-01 -5.113948583602905273e-01 2.464095801115036011e-01 -1.223028376698493958e-01
-6.855112314224243164e-02 8.363453298807144165e-02 1.428107172250747681e-02 -4.534900486469268799e-01 6.325989365577697754e-01 -6.120772361755371094e-01 -4.458165168762207031e-02 -7.510951161384582520e-02
-1.817199289798736572e-01 -4.008378982543945312e-01 4.762069582939147949e-01 1.614320725202560425e-01 2.011394500732421875e-01 -1.309902518987655640e-01 -5.275130867958068848e-01 4.664631783962249756e-01
-6.771048903465270996e-01 -3.858239948749542236e-01 4.197453260421752930e-01 -2.280658036470413208e-01 1.042748242616653442e-02 3.213905990123748779e-01 1.152927801012992859e-01 2.185764312744140625e-01
-2.344017624855041504e-01 9.374705702066421509e-02 1.396723538637161255e-01 -2.015798687934875488e-01 3.587960302829742432e-01 -4.870372712612152100e-01 -6.200903058052062988e-01 3.545031249523162842e-01
-3.960310518741607666e-01 -2.323592454195022583e-01 2.904356420040130615e-01 -1.235206276178359985e-01 1.065569669008255005e-01 -6.096287369728088379e-01 -4.170104563236236572e-01 -3.642240166664123535e-01
1.570179164409637451e-01 -4.490402936935424805e-01 5.546368956565856934e-01 -5.509951710700988770e-01 3.779255449771881104e-01 4.632478579878807068e-02 2.654543705284595490e-02 -1.296614557504653931e-01
-6.548119187355041504e-01 9.457009285688400269e-02 2.416457533836364746e-01 -1.124434918165206909e-01 6.401256322860717773e-01 2.774136662483215332e-01 5.722088739275932312e-02 3.533431515097618103e-02
-3.361413180828094482e-01 2.682559937238693237e-02 9.155955165624618530e-02 -4.747007489204406738e-01 2.784495949745178223e-01 -3.955907523632049561e-01 3.022592663764953613e-01 5.719951391220092773e-01
2.460393458604812622e-01 -6.527826786041259766e-01 2.702065706253051758e-01 -5.168482065200805664e-01 3.651709556579589844e-01 1.105241626501083374e-01 -1.279617846012115479e-01 1.060944721102714539e-01
-7.666417956352233887e-01 1.453654170036315918e-01 7.318223267793655396e-02 -1.630989611148834229e-01 4.033208787441253662e-01 -5.443093180656433105e-02 -4.190550148487091064e-01 1.339212059974670410e-01
-2.132532149553298950e-01 -1.062226518988609314e-01 3.777823150157928467e-01 -2.809141874313354492e-01 5.570056438446044922e-01 2.973757684230804443e-01 -4.919241368770599365e-01 2.844828963279724121e-01
-5.398238897323608398e-01 -4.016027748584747314e-01 -1.036895141005516052e-01 -5.296814441680908203e-02 2.603313624858856201e-01 -3.393786549568176270e-01 3.515150547027587891e-01 4.766916930675506592e-01
-4.966995120048522949e-01 -4.183697104454040527e-01 1.603393256664276123e-01 -1.280919611454010010e-01 1.626858860254287720e-02 -4.051023125648498535e-01 -2.039053440093994141e-01 -5.746216773986816406e-01
-4.885805249214172363e-01 -1.954265236854553223e-01 -1.096075177192687988e-01 -4.702484607696533203e-01 4.049966335296630859e-01 -1.749003529548645020e-01 4.986922442913055420e-01 -2.159723639488220215e-01
-2.097666561603546143e-01 -5.539388656616210938e-01 1.662276089191436768e-01 2.647804468870162964e-02 1.375991702079772949e-01 -4.423337280750274658e-01 3.264529407024383545e-01 5.474054813385009766e-01
-3.718330264091491699e-01 -4.374011158943176270e-01 4.942079186439514160e-01 -3.690035641193389893e-01 1.996826976537704468e-01 7.950358092784881592e-02 4.219700992107391357e-01 2.564421296119689941e-01
-7.185283303260803223e-01 -1.223652735352516174e-01 3.862141668796539307e-01 -1.378114521503448486e-01 3.952859640121459961e-01 2.421678602695465088e-01 2.132262736558914185e-01 2.005707621574401855e-01
-2.449465095996856689e-01 -6.296281218528747559e-01 2.524882853031158447e-01 4.305991828441619873e-01 4.157019257545471191e-01 -1.187812685966491699e-01 3.276211023330688477e-01 -1.228120084851980209e-02
-5.081520676612854004e-01 -6.052305102348327637e-01 3.747168183326721191e-01 3.891998827457427979e-01 5.476728454232215881e-02 -1.194873228669166565e-01 -2.027918994426727295e-01 1.587041616439819336e-01
-4.494173228740692139e-01 -5.233503580093383789e-01 -5.822771787643432617e-02 -2.185017615556716919e-02 4.516766667366027832e-01 -3.130395710468292236e-01 4.460978806018829346e-01 1.387500315904617310e-01
-2.877230644226074219e-01 8.345400542020797729e-02 -1.195366159081459045e-01 -2.940146327018737793e-01 7.096959352493286133e-01 -4.150129854679107666e-01 2.357857376337051392e-01 2.793173789978027344e-01
-7.113578915596008301e-01 -3.461268544197082520e-01 4.148170053958892822e-01 -4.377549141645431519e-02 2.324069887399673462e-01 1.857737749814987183e-01 1.650489121675491333e-01 2.905350923538208008e-01
-1.823621243238449097e-01 1.296649128198623657e-01 4.284731745719909668e-01 -8.076605945825576782e-02 6.098730564117431641e-01 -3.145045936107635498e-01 -5.800008028745651245e-02 5.344122648239135742e-01
-3.701778873801231384e-02 8.846683055162429810e-02 7.115093618631362915e-02 -2.344540059566497803e-01 7.448291778564453125e-01 -5.753465294837951660e-01 -1.790869534015655518e-01 1.136043667793273926e-01
-4.834408760070800781e-01 -3.120731413364410400e-01 7.284108400344848633e-01 9.479317814111709595e-02 7.067770510911941528e-02 8.210324496030807495e-02 -8.314196020364761353e-03 3.428143560886383057e-01
-3.774975538253784180e-01 -4.033652842044830322e-01 5.173229575157165527e-01 -5.033855885267257690e-02 3.973859846591949463e-01 4.520559906959533691e-01 -2.459659576416015625e-01 4.319104924798011780e-02
-1.827384233474731445e-01 -5.687215328216552734e-01 -3.398792818188667297e-03 3.787193298339843750e-01 5.160524845123291016e-01 -1.785940080881118774e-01 2.724566757678985596e-01 3.567686676979064941e-01
-2.481423318386077881e-02 -1.704329103231430054e-01 8.862327784299850464e-02 -2.808589935302734375e-01 5.405564308166503906e-01 -7.490975260734558105e-01 1.072843000292778015e-01 -1.369052231311798096e-01
-2.886966168880462646e-01 -4.923041760921478271e-01 5.528373718261718750e-01 2.054296284914016724e-01 1.180842071771621704e-01 -9.973195195198059082e-02 -4.204869866371154785e-01 3.546275496482849121e-01
-7.491821646690368652e-01 -2.628505825996398926e-01 2.869002223014831543e-01 -2.913338243961334229e-01 -1.569953002035617828e-02 1.760426759719848633e-01 1.479070335626602173e-01 3.864384293556213379e-01
-4.254712164402008057e-01 -4.487607479095458984e-01 4.317141175270080566e-01 -8.281596004962921143e-02 -1.236446499824523926e-01 -3.036043345928192139e-01 -4.583461880683898926e-01 3.268147706985473633e-01
-6.883081197738647461e-01 1.765635460615158081e-01 1.945449858903884888e-01 -1.858524829149246216e-01 4.842506051063537598e-01 2.847840078175067902e-02 -4.068257212638854980e-01 1.478229314088821411e-01
-3.939207792282104492e-01 1.402820944786071777e-01 2.125467211008071899e-01 8.368303626775741577e-02 6.543472409248352051e-01 -5.422329902648925781e-01 7.467874884605407715e-02 2.126137763261795044e-01
