# Supplementary material for: Where is your field going? A machine learning approach to study the relative motion of the domains of physics
Source: PLoS One. 2020 Jun 18;15(6):e0233997. doi: 10.1371/journal.pone.0233997 (PMC7302634; doi:10.1371/journal.pone.0233997)
Supplement: S27 Data — (ZIP) [file pone.0233997.s027.zip › 26/Pacs4Run_26_VS_500_embeddings2003-2007ED8.txt]

1.212883275002241135e-02 9.128570556640625000e-02 -1.102693565189838409e-02 5.355263352394104004e-01 5.302415043115615845e-02 5.789937376976013184e-01 -5.047664642333984375e-01 3.343284428119659424e-01
2.344717457890510559e-02 -1.742113232612609863e-01 -1.978501379489898682e-01 6.305684447288513184e-01 2.088277786970138550e-01 4.637258052825927734e-01 9.716536104679107666e-02 5.140502452850341797e-01
4.284909069538116455e-01 -1.349607557058334351e-01 -5.449537932872772217e-02 3.845230340957641602e-01 1.856975257396697998e-01 6.637256145477294922e-01 6.852828711271286011e-02 4.094410836696624756e-01
-1.771699935197830200e-01 -1.045208275318145752e-01 -2.764772176742553711e-01 2.814272344112396240e-01 5.095143914222717285e-01 6.290070414543151855e-01 7.708422094583511353e-02 3.752979934215545654e-01
1.755767762660980225e-01 -2.049532979726791382e-01 -1.423399746417999268e-01 2.919266819953918457e-01 1.719372868537902832e-01 3.656562566757202148e-01 -3.623817861080169678e-01 7.260147929191589355e-01
2.570739984512329102e-01 1.298501938581466675e-01 -4.911679327487945557e-01 7.080235481262207031e-01 -2.974806725978851318e-01 2.665091156959533691e-01 -1.189490258693695068e-01 2.894544415175914764e-02
3.895576298236846924e-01 -1.916400045156478882e-01 -3.692298009991645813e-02 4.256094396114349365e-01 -2.308507710695266724e-01 6.650022864341735840e-01 -2.720853090286254883e-01 -2.438481152057647705e-01
5.581036582589149475e-02 9.311952441930770874e-02 -4.436013102531433105e-01 7.437775135040283203e-01 -3.695562481880187988e-01 2.949052155017852783e-01 -3.845284134149551392e-02 -1.149234473705291748e-01
-1.584056168794631958e-01 2.701048552989959717e-01 -8.229587972164154053e-02 4.576938450336456299e-01 9.704941511154174805e-02 5.277502536773681641e-01 2.316764742136001587e-01 5.865851640701293945e-01
1.246765181422233582e-01 -2.139922529458999634e-01 1.201115623116493225e-01 2.782153785228729248e-01 -2.131448835134506226e-01 6.403701305389404297e-01 7.939544320106506348e-02 6.205032467842102051e-01
2.032298594713211060e-01 -1.470427960157394409e-01 -2.577365040779113770e-01 7.533496618270874023e-01 -3.996226191520690918e-01 1.816866248846054077e-01 -1.197872683405876160e-01 3.099274039268493652e-01
-2.388888038694858551e-02 2.013233900070190430e-01 -4.834672808647155762e-01 2.335643023252487183e-01 -5.503772497177124023e-01 6.028001904487609863e-01 -5.873310193419456482e-02 -2.953997999429702759e-02
2.265327572822570801e-01 -2.523100674152374268e-01 -2.634678483009338379e-01 3.737383484840393066e-01 3.955873474478721619e-02 2.216347455978393555e-01 -5.229822397232055664e-01 5.930679440498352051e-01
8.912908285856246948e-02 3.741700947284698486e-01 -3.836927413940429688e-01 3.551087379455566406e-01 4.735090434551239014e-01 3.838676512241363525e-01 -2.460144460201263428e-02 4.544889628887176514e-01
-1.539395153522491455e-01 3.436733186244964600e-01 5.676453709602355957e-01 4.438348114490509033e-01 -2.922894656658172607e-01 4.068793058395385742e-01 -2.635766565799713135e-01 1.361029148101806641e-01
-1.333287917077541351e-02 -2.677071094512939453e-01 -2.708876430988311768e-01 4.445177018642425537e-01 -4.251923859119415283e-01 6.673929691314697266e-01 1.548198759555816650e-01 8.371341973543167114e-02
-1.943426877260208130e-01 1.465331856161355972e-02 -7.531107068061828613e-01 2.021261453628540039e-01 6.374979764223098755e-02 5.618138313293457031e-01 -1.617212444543838501e-01 -9.018203616142272949e-02
2.337667942047119141e-01 -3.408434689044952393e-01 -5.424388647079467773e-01 3.109782040119171143e-01 7.173632085323333740e-02 5.734357833862304688e-01 -2.071910947561264038e-01 2.476464360952377319e-01
3.628592789173126221e-01 4.028953313827514648e-01 -1.778638809919357300e-01 2.458302080631256104e-01 -4.675745666027069092e-01 3.127211034297943115e-01 -5.428525209426879883e-01 5.321095511317253113e-02
3.369452357292175293e-01 -8.834887295961380005e-02 -1.804746687412261963e-01 5.266502499580383301e-01 -3.843716382980346680e-01 1.294924914836883545e-01 -3.772805631160736084e-01 5.117424130439758301e-01
-9.580835700035095215e-02 -7.482159137725830078e-02 -6.472463011741638184e-01 2.596823573112487793e-01 6.917117536067962646e-02 6.986178159713745117e-01 2.132251672446727753e-02 7.452306151390075684e-02
2.098479717969894409e-01 -1.081082522869110107e-01 -4.622468352317810059e-02 5.484612584114074707e-01 -3.785688877105712891e-01 7.627294957637786865e-02 -3.279963433742523193e-01 6.201746463775634766e-01
-1.326282322406768799e-01 1.507456600666046143e-01 -7.304239273071289062e-01 1.332672536373138428e-01 -2.347678244113922119e-01 1.877564787864685059e-01 -5.562626719474792480e-01 9.278916567564010620e-02
-7.458930462598800659e-02 -3.279090523719787598e-01 -6.443818807601928711e-01 2.271616160869598389e-01 -2.185522811487317085e-03 6.096078753471374512e-01 -1.359350830316543579e-01 1.731384247541427612e-01
2.226249873638153076e-01 2.849920690059661865e-01 -6.042039990425109863e-01 2.213870137929916382e-01 1.787799745798110962e-01 6.291620731353759766e-01 3.228257596492767334e-02 1.621528714895248413e-01
1.064583845436573029e-02 1.618732511997222900e-01 -4.844064414501190186e-01 3.365426063537597656e-01 -4.769487082958221436e-01 5.672827959060668945e-01 -9.872572869062423706e-02 -2.583343088626861572e-01
-1.230915635824203491e-01 1.072864010930061340e-01 3.697705566883087158e-01 7.856752872467041016e-01 -1.974652558565139771e-01 4.053304195404052734e-01 -1.130845844745635986e-01 -5.699693039059638977e-02
-1.927120611071586609e-02 1.993675380945205688e-01 1.428834795951843262e-01 7.989434003829956055e-01 3.844496309757232666e-01 1.208620369434356689e-01 -3.704296946525573730e-01 -3.908823430538177490e-02
-9.952675551176071167e-02 6.927215028554201126e-03 3.624588847160339355e-01 8.265811800956726074e-01 -1.408339738845825195e-01 3.241481482982635498e-01 -4.973879456520080566e-02 2.192109525203704834e-01
3.055460155010223389e-01 4.026073217391967773e-02 -3.167394995689392090e-01 7.828132510185241699e-01 -3.264386057853698730e-01 2.510441243648529053e-01 -1.376208811998367310e-01 5.809889733791351318e-02
-1.774078160524368286e-01 -1.793263554573059082e-01 -1.272395402193069458e-01 4.989823698997497559e-01 -3.720206320285797119e-01 3.115190565586090088e-01 6.460707634687423706e-02 6.569459438323974609e-01
1.568282544612884521e-01 -8.096844702959060669e-02 -3.290931582450866699e-01 4.529037475585937500e-01 -5.045493841171264648e-01 6.138138175010681152e-01 -8.899541199207305908e-02 -1.271497309207916260e-01
2.331267297267913818e-01 2.722645401954650879e-01 -4.225882291793823242e-01 4.241190254688262939e-01 1.582372635602951050e-01 6.603015065193176270e-01 -2.102082362398505211e-03 -2.280895859003067017e-01
-1.170107200741767883e-01 5.635308101773262024e-02 -7.930486798286437988e-01 1.031704694032669067e-01 -6.702605634927749634e-02 3.153719305992126465e-01 -4.891121685504913330e-01 -1.949024945497512817e-02
8.449432253837585449e-02 -3.918777406215667725e-01 -2.784517407417297363e-01 3.396952152252197266e-01 -4.445565640926361084e-01 4.521262049674987793e-01 -4.519749581813812256e-01 -2.000855952501296997e-01
-4.998321533203125000e-01 -4.054851830005645752e-01 7.874083518981933594e-02 9.496303647756576538e-02 -8.595155179500579834e-02 6.885196566581726074e-01 -2.916137278079986572e-01 6.360789388418197632e-02
2.857665717601776123e-01 8.658883720636367798e-02 -2.276933640241622925e-01 5.261809825897216797e-01 2.338282614946365356e-01 3.169089928269386292e-02 -5.583395957946777344e-01 4.633640348911285400e-01
6.437983363866806030e-02 3.363760709762573242e-01 4.390473365783691406e-01 5.230860710144042969e-01 1.425114572048187256e-01 5.084733963012695312e-01 -2.602088451385498047e-01 -2.641238868236541748e-01
-1.401295512914657593e-01 9.546083211898803711e-02 2.621927857398986816e-01 8.575212359428405762e-01 -1.649302691221237183e-01 3.077678680419921875e-01 -1.134812645614147186e-02 2.123945653438568115e-01
1.206310316920280457e-01 -3.088378608226776123e-01 -5.304159522056579590e-01 4.667153954505920410e-01 -2.299889177083969116e-01 5.655083060264587402e-01 -1.321034878492355347e-01 2.751976996660232544e-02
-1.026956737041473389e-01 -4.649497270584106445e-01 -9.675379842519760132e-02 7.192074060440063477e-01 -2.895070910453796387e-01 3.760020732879638672e-01 -1.362905651330947876e-01 -5.373912677168846130e-02
-5.251744985580444336e-01 -2.373004108667373657e-01 9.171008318662643433e-02 6.541943550109863281e-02 -4.549045860767364502e-01 4.366471767425537109e-01 -4.664286077022552490e-01 2.000880390405654907e-01
1.159176528453826904e-01 -6.856720149517059326e-02 -4.417522251605987549e-01 3.954366743564605713e-01 -4.609034061431884766e-01 6.186667680740356445e-01 -9.680277854204177856e-02 -1.606091707944869995e-01
2.067194879055023193e-01 9.103941172361373901e-02 -6.777064204216003418e-01 5.305016636848449707e-01 -8.616334199905395508e-02 2.582294642925262451e-01 -3.247434794902801514e-01 -1.693988740444183350e-01
-9.137985855340957642e-02 3.769690096378326416e-01 -4.774962067604064941e-01 2.156305164098739624e-01 -4.922195971012115479e-01 5.025896430015563965e-01 -2.337554544210433960e-01 -1.597718447446823120e-01
4.693203568458557129e-01 1.329579502344131470e-01 -1.937197446823120117e-01 1.038359850645065308e-01 -3.060032129287719727e-01 7.669927477836608887e-01 -1.727115511894226074e-01 -4.478996619582176208e-02
7.288619875907897949e-02 -1.978895217180252075e-01 -6.752546429634094238e-01 5.209040641784667969e-01 1.173485144972801208e-01 4.518697857856750488e-01 -1.002123579382896423e-01 -1.476583816111087799e-02
3.259815573692321777e-01 1.646698415279388428e-01 -1.368035525083541870e-01 3.249310255050659180e-01 5.484489202499389648e-01 6.601052880287170410e-01 -7.496851682662963867e-02 1.299870759248733521e-02
2.195960134267807007e-01 3.724577426910400391e-01 -4.862670600414276123e-01 3.232420086860656738e-01 -3.836186230182647705e-01 3.543127477169036865e-01 -3.881784677505493164e-01 -2.207456380128860474e-01
3.547381460666656494e-01 -1.892884820699691772e-01 -1.005494445562362671e-01 4.045328199863433838e-01 6.914784759283065796e-02 2.010630965232849121e-01 -5.078191161155700684e-01 6.012368202209472656e-01
-2.135673016309738159e-01 2.096206843852996826e-01 -2.306980192661285400e-01 1.016636490821838379e-01 -4.082890450954437256e-01 7.490983605384826660e-01 1.399652659893035889e-01 3.153609633445739746e-01
-1.253440789878368378e-02 -2.530417442321777344e-01 -6.774573922157287598e-01 2.639000117778778076e-01 7.391169667243957520e-02 6.066061258316040039e-01 -1.837814152240753174e-01 -3.406628035008907318e-03
5.604026466608047485e-02 -2.553223967552185059e-01 -4.531536102294921875e-01 4.953728616237640381e-01 -1.947111934423446655e-01 6.072123646736145020e-01 1.049955934286117554e-01 2.515633106231689453e-01
-3.700211048126220703e-01 2.633651793003082275e-01 2.669067978858947754e-01 6.714103221893310547e-01 -3.583217263221740723e-01 3.730675578117370605e-01 -3.391429036855697632e-02 5.447960272431373596e-02
5.022671073675155640e-03 1.171782091259956360e-01 -6.894290447235107422e-01 6.753683835268020630e-02 -1.458405256271362305e-01 6.679832339286804199e-01 -5.394004657864570618e-02 1.897101998329162598e-01
2.799951136112213135e-01 -1.337751597166061401e-01 -2.196568995714187622e-01 5.285360813140869141e-01 -1.802263408899307251e-01 1.161217242479324341e-01 -4.118128120899200439e-01 6.004596352577209473e-01
3.982917070388793945e-01 2.181458324193954468e-01 -3.400792479515075684e-01 2.019285410642623901e-01 -1.926359832286834717e-01 7.630794048309326172e-01 -8.959356695413589478e-02 -9.960515797138214111e-02
1.732883974909782410e-02 -8.968559652566909790e-02 -1.099725961685180664e-01 4.616146087646484375e-01 -4.412012100219726562e-01 3.420785069465637207e-01 -2.216830849647521973e-01 6.369102001190185547e-01
6.345712393522262573e-02 3.501400351524353027e-01 -5.687703490257263184e-01 -1.368349641561508179e-01 -2.945910096168518066e-01 5.090082287788391113e-01 -3.209274709224700928e-01 2.868515849113464355e-01
-2.535922825336456299e-01 1.839745938777923584e-01 -7.256048321723937988e-01 -6.056135520339012146e-02 -1.226434558629989624e-01 2.965054810047149658e-01 -4.931839406490325928e-01 1.596458852291107178e-01
4.061939418315887451e-01 4.011710286140441895e-01 -2.627867758274078369e-01 2.488474398851394653e-01 3.771523237228393555e-01 6.150677800178527832e-01 -1.341338306665420532e-01 6.739643216133117676e-02
2.467552423477172852e-01 -4.313474521040916443e-02 -6.077543497085571289e-01 5.415810346603393555e-01 -2.219312638044357300e-01 4.059039652347564697e-01 -2.363437712192535400e-01 -6.860044598579406738e-02
7.654590159654617310e-02 -3.228458762168884277e-01 -2.291078269481658936e-01 3.332257568836212158e-01 -5.122300386428833008e-01 4.494797289371490479e-01 -4.486500620841979980e-01 -2.463393360376358032e-01
-2.847145199775695801e-01 -4.683825746178627014e-02 -5.665001273155212402e-01 3.078747689723968506e-01 -2.278261333703994751e-01 5.360243916511535645e-01 -1.246395334601402283e-01 -3.824559748172760010e-01
3.207624331116676331e-02 -5.106033757328987122e-02 4.169957637786865234e-01 7.888142466545104980e-01 6.559620797634124756e-02 3.832941651344299316e-01 -1.926835179328918457e-01 1.091162338852882385e-01
1.066037788987159729e-01 -4.886268079280853271e-02 -5.732486844062805176e-01 5.078201293945312500e-01 -1.657660603523254395e-01 6.031327843666076660e-01 8.261882513761520386e-02 4.097873717546463013e-02
-4.506321623921394348e-03 2.236072719097137451e-01 -3.999421298503875732e-01 5.956621766090393066e-01 -2.963481843471527100e-01 4.591270983219146729e-01 -5.085322540253400803e-03 -3.695491254329681396e-01
1.014839857816696167e-01 1.017136350274085999e-01 4.016924798488616943e-01 6.558319926261901855e-01 2.188230156898498535e-01 2.375009506940841675e-01 -5.093235373497009277e-01 1.555062830448150635e-01
3.517614901065826416e-01 5.458829998970031738e-01 -1.000807285308837891e-01 9.708455950021743774e-02 -1.540477573871612549e-01 2.223571389913558960e-01 -6.464493274688720703e-01 2.603149116039276123e-01
-5.673705339431762695e-01 2.159104496240615845e-01 -3.475147187709808350e-01 1.761446595191955566e-01 -1.256399881094694138e-02 4.649507403373718262e-01 7.233284413814544678e-02 5.080460309982299805e-01
3.104637861251831055e-01 3.568792641162872314e-01 -2.564330101013183594e-01 2.168672382831573486e-01 -5.242336988449096680e-01 3.316968381404876709e-01 -5.051816105842590332e-01 1.529963910579681396e-01
6.520230323076248169e-02 -3.545270860195159912e-01 -5.906184911727905273e-01 2.531689703464508057e-01 -1.449710130691528320e-01 6.118239760398864746e-01 -2.041668891906738281e-01 1.417931020259857178e-01
1.684329062700271606e-01 1.021865978837013245e-01 -5.694987773895263672e-01 1.619984954595565796e-01 -3.584563732147216797e-01 4.570720791816711426e-01 -5.188309550285339355e-01 6.343786418437957764e-02
-1.101520135998725891e-01 1.129730865359306335e-01 1.757747679948806763e-01 7.614070177078247070e-01 4.441432058811187744e-01 1.887266188859939575e-01 -2.659588158130645752e-01 2.466803193092346191e-01
-6.952997297048568726e-02 3.042266964912414551e-01 -7.296036481857299805e-01 1.761992424726486206e-01 -1.575436443090438843e-01 1.506201326847076416e-01 -5.397578477859497070e-01 -1.998405903577804565e-02
2.653672397136688232e-01 1.136291325092315674e-01 -6.847738623619079590e-01 5.458120107650756836e-01 -8.807638287544250488e-02 3.044083714485168457e-01 -2.137487083673477173e-01 6.109181791543960571e-02
-4.049429297447204590e-01 2.260702252388000488e-01 7.550908625125885010e-02 6.818087100982666016e-01 2.958447113633155823e-02 5.087741017341613770e-01 1.629512198269367218e-02 -2.331455200910568237e-01
7.386317849159240723e-02 -5.560576915740966797e-01 -1.857230961322784424e-01 5.806953907012939453e-01 1.030142977833747864e-01 5.203558802604675293e-01 -1.766991764307022095e-01 3.223479166626930237e-02
-6.174972057342529297e-01 -7.663851231336593628e-02 3.184086680412292480e-01 2.578446567058563232e-01 -9.773179888725280762e-02 4.510642290115356445e-01 -3.361377716064453125e-01 3.449012041091918945e-01
-1.475242548622190952e-03 1.135568097233772278e-01 -2.683404386043548584e-01 3.414388373494148254e-02 -6.203355193138122559e-01 3.270772993564605713e-01 -6.497180461883544922e-01 -9.748897864483296871e-04
4.206053018569946289e-01 1.026071086525917053e-01 -1.699269115924835205e-01 -1.387144774198532104e-01 4.127645120024681091e-02 4.536321461200714111e-01 -6.976274251937866211e-01 2.650966346263885498e-01
-4.576995596289634705e-02 2.993700504302978516e-01 -5.802609324455261230e-01 4.211066067218780518e-01 -2.562646865844726562e-01 5.570225119590759277e-01 8.870164304971694946e-02 -1.021551191806793213e-01
-1.792596280574798584e-01 2.163365334272384644e-01 3.242144882678985596e-01 6.566742062568664551e-01 -1.617022305727005005e-01 4.352330267429351807e-01 -2.868362367153167725e-01 -2.947509288787841797e-01
-2.583388388156890869e-01 2.149531692266464233e-01 2.568704485893249512e-01 7.759305834770202637e-01 5.002835392951965332e-02 2.414376735687255859e-01 -3.288575708866119385e-01 -2.237480580806732178e-01
2.284111976623535156e-01 1.591752916574478149e-01 -4.977831840515136719e-01 2.917853593826293945e-01 1.596595793962478638e-01 7.489950656890869141e-01 5.424528568983078003e-02 1.171454973518848419e-02
1.896577626466751099e-01 -7.782738655805587769e-02 -1.934804022312164307e-01 7.033801674842834473e-01 -2.562097012996673584e-01 5.160549655556678772e-03 -2.681150436401367188e-01 5.368787646293640137e-01
-3.730292916297912598e-01 3.201046288013458252e-01 2.029001116752624512e-01 6.223509311676025391e-01 -3.922657966613769531e-01 3.688063621520996094e-01 -1.476797759532928467e-01 -1.348824948072433472e-01
-3.266218602657318115e-01 -3.382759168744087219e-02 2.776797711849212646e-01 6.138536334037780762e-01 2.427170425653457642e-01 4.798362851142883301e-01 -2.389531880617141724e-01 -3.033128678798675537e-01
6.764406710863113403e-02 1.488678529858589172e-02 -5.810016393661499023e-01 7.297199368476867676e-01 -1.593979001045227051e-01 3.011589497327804565e-02 -3.055927753448486328e-01 7.380269467830657959e-02
-1.467449069023132324e-01 -4.734886810183525085e-02 2.294167131185531616e-02 7.694113850593566895e-01 -2.724407017230987549e-01 5.299040079116821289e-01 3.538696095347404480e-02 1.656183451414108276e-01
1.723741143941879272e-01 3.795398175716400146e-01 -4.940756261348724365e-01 1.469831317663192749e-01 1.252658218145370483e-01 7.376201152801513672e-01 2.506450749933719635e-02 1.090904325246810913e-02
3.537191450595855713e-01 7.012411952018737793e-01 -2.583080828189849854e-01 2.243238985538482666e-01 7.766947615891695023e-03 1.631218045949935913e-01 -4.422949552536010742e-01 2.092972695827484131e-01
9.622695855796337128e-03 4.283597692847251892e-02 3.488664627075195312e-01 5.715731978416442871e-01 4.939351379871368408e-01 3.964793384075164795e-01 -3.153517842292785645e-01 2.214821726083755493e-01
-1.987851411104202271e-02 -3.168182075023651123e-01 -6.461972594261169434e-01 3.487449288368225098e-01 7.403800636529922485e-02 5.772644281387329102e-01 -1.457262337207794189e-01 -9.227580390870571136e-03
1.067368462681770325e-01 2.023621052503585815e-01 -4.898858666419982910e-01 2.828543186187744141e-01 5.330088362097740173e-02 7.717362046241760254e-01 1.707095503807067871e-01 1.014153100550174713e-02
3.293088078498840332e-01 4.768858850002288818e-01 -4.656844586133956909e-02 1.311589479446411133e-01 -4.295548200607299805e-01 2.596950531005859375e-01 -5.733994841575622559e-01 2.530192136764526367e-01
3.737963363528251648e-02 -5.553483963012695312e-01 -2.673778533935546875e-01 5.037143230438232422e-01 -4.827865585684776306e-02 3.888032138347625732e-01 -4.314529597759246826e-01 -1.591271311044692993e-01
1.879204213619232178e-01 -2.299907207489013672e-01 -5.960734486579895020e-01 2.796006202697753906e-01 -7.031554728746414185e-02 6.574335098266601562e-01 -1.978619992733001709e-01 4.469652101397514343e-02
2.023757100105285645e-01 4.221847653388977051e-02 9.155517816543579102e-02 4.074461460113525391e-01 -3.493741154670715332e-01 9.680858999490737915e-02 -5.515250563621520996e-01 5.892817378044128418e-01
1.901530623435974121e-01 2.030899673700332642e-01 -3.474085628986358643e-01 6.810036897659301758e-01 -4.048731029033660889e-01 3.067494034767150879e-01 -1.378817707300186157e-01 -2.472019195556640625e-01
2.719190120697021484e-01 -1.504127532243728638e-01 -5.909141898155212402e-01 2.739404737949371338e-01 -1.936736255884170532e-01 6.170912384986877441e-01 -2.399989813566207886e-01 -5.746911838650703430e-02
2.249337583780288696e-01 -4.303039014339447021e-01 -1.692044883966445923e-01 2.370946854352951050e-01 -4.067131504416465759e-02 4.351738393306732178e-01 -3.488249778747558594e-01 6.055493950843811035e-01
-2.193155586719512939e-01 6.463645100593566895e-01 6.622438877820968628e-02 2.156620472669601440e-01 3.848079741001129150e-01 2.015760093927383423e-01 -3.678813874721527100e-01 3.989623188972473145e-01
2.853066325187683105e-01 2.661195993423461914e-01 -1.866820305585861206e-01 3.508748412132263184e-01 5.726542472839355469e-01 5.514947175979614258e-01 -2.235583215951919556e-01 -8.808864653110504150e-02
1.916511356830596924e-01 3.556971251964569092e-01 -2.473167479038238525e-01 1.820907741785049438e-01 -6.540449261665344238e-01 4.217267334461212158e-01 -3.570493459701538086e-01 -9.651061892509460449e-02
1.517347246408462524e-01 1.658342778682708740e-01 -6.909337639808654785e-01 -6.238587573170661926e-02 -1.314079165458679199e-01 4.929251074790954590e-01 -4.141396284103393555e-01 1.908904910087585449e-01
-6.674362719058990479e-02 5.125720500946044922e-01 -2.108338028192520142e-01 1.766286492347717285e-01 5.875136703252792358e-02 5.433051586151123047e-01 1.735534220933914185e-01 5.730738043785095215e-01
-4.161702692508697510e-01 4.718770086765289307e-01 2.433098405599594116e-01 6.479552388191223145e-01 -7.479088753461837769e-02 1.241452023386955261e-01 -3.213705420494079590e-01 -2.835498191416263580e-02
-6.502745151519775391e-01 4.222136139869689941e-01 1.511342823505401611e-01 5.094358921051025391e-01 -5.629395321011543274e-02 2.920203506946563721e-01 -1.670096367597579956e-01 1.324090082198381424e-02
-1.268867403268814087e-01 5.266183614730834961e-01 -3.944616913795471191e-01 -5.207244679331779480e-02 -2.349253147840499878e-01 4.644320607185363770e-01 -3.020327538251876831e-02 5.257966518402099609e-01
-6.139745116233825684e-01 -2.293765693902969360e-01 1.008411124348640442e-01 8.306380361318588257e-02 -1.625226736068725586e-01 3.785011768341064453e-01 -5.068370103836059570e-01 3.560794293880462646e-01
4.475333392620086670e-01 6.006756424903869629e-01 -2.948364913463592529e-01 3.637222647666931152e-01 -8.675867319107055664e-02 3.192561864852905273e-01 -3.010352551937103271e-01 -1.400230526924133301e-01
-5.393287539482116699e-01 2.136529535055160522e-01 2.816714644432067871e-01 5.019654631614685059e-01 -2.779656946659088135e-01 4.249266684055328369e-01 -2.411094903945922852e-01 -1.273083835840225220e-01
-5.509551167488098145e-01 2.469707876443862915e-01 2.981207370758056641e-01 5.154371261596679688e-01 -1.568097770214080811e-01 1.767009794712066650e-01 -2.525487542152404785e-01 4.016329050064086914e-01
2.010247409343719482e-01 8.716882765293121338e-02 -3.271669447422027588e-01 8.115977644920349121e-01 -3.101642429828643799e-01 2.950763404369354248e-01 6.930926349014043808e-03 5.423749238252639771e-02
2.384853214025497437e-01 3.116686344146728516e-01 -5.108737945556640625e-01 1.837467551231384277e-01 2.224343270063400269e-01 6.927593946456909180e-01 -1.085298210382461548e-01 -1.003056541085243225e-01
2.644036710262298584e-02 -8.065115660429000854e-02 -3.586530387401580811e-01 3.543404042720794678e-01 -3.591340482234954834e-01 7.488317489624023438e-01 9.288267232477664948e-03 -2.208951711654663086e-01
1.104611232876777649e-01 -2.530223689973354340e-02 -5.819201469421386719e-02 2.697223722934722900e-01 -1.809760332107543945e-01 6.318598985671997070e-02 -8.369995951652526855e-01 4.167836606502532959e-01
3.397155702114105225e-01 2.442607134580612183e-01 -2.005923986434936523e-01 5.270023345947265625e-01 -4.929989874362945557e-01 2.648973166942596436e-01 -3.981683552265167236e-01 -1.876294165849685669e-01
-1.853868216276168823e-01 4.407314062118530273e-01 -2.027539908885955811e-01 3.449311554431915283e-01 4.733895510435104370e-02 -1.262243390083312988e-01 -6.532011628150939941e-01 4.079898595809936523e-01
4.057211056351661682e-02 2.127708345651626587e-01 -7.358567118644714355e-01 3.549830242991447449e-02 -1.761317849159240723e-01 4.167440831661224365e-01 -3.945120275020599365e-01 2.236057370901107788e-01
-5.438435673713684082e-01 -2.458561807870864868e-01 -1.176808029413223267e-02 -7.868325710296630859e-02 -1.590351164340972900e-01 6.394340991973876953e-01 -4.508253931999206543e-01 -6.901293992996215820e-03
3.294796049594879150e-01 2.934132330119609833e-02 -2.576709091663360596e-01 3.807539492845535278e-02 1.139083281159400940e-01 2.353812307119369507e-01 -8.496162295341491699e-01 1.803082525730133057e-01
-1.310854405164718628e-01 1.158510148525238037e-02 2.989460229873657227e-01 6.747111082077026367e-01 2.156484723091125488e-01 1.805619597434997559e-01 -5.658040642738342285e-01 -1.970720738172531128e-01
-2.192303836345672607e-01 2.276327162981033325e-01 -7.244921326637268066e-01 -5.156764015555381775e-02 -8.280760794878005981e-02 2.862246632575988770e-01 -5.323342680931091309e-01 2.029974758625030518e-02
6.059874966740608215e-02 2.320930361747741699e-01 -7.201550006866455078e-01 1.812492758035659790e-01 -9.655956178903579712e-02 1.285724937915802002e-01 -5.991029739379882812e-01 7.878445088863372803e-02
-4.982796907424926758e-01 2.870865166187286377e-01 2.577921152114868164e-01 5.819118022918701172e-01 -2.192282527685165405e-01 4.502409398555755615e-01 -8.258820325136184692e-02 -8.137489855289459229e-02
4.232246801257133484e-02 -1.562195718288421631e-01 -4.651330709457397461e-01 5.602467060089111328e-01 -4.774458408355712891e-01 4.568512439727783203e-01 -8.250278979539871216e-02 -1.024303864687681198e-02
-2.323441058397293091e-01 -7.355113327503204346e-02 2.492531239986419678e-01 5.047029256820678711e-01 5.259858965873718262e-01 2.861285507678985596e-01 -4.416554272174835205e-01 2.648852169513702393e-01
2.494175545871257782e-02 -7.142291963100433350e-02 -7.293100953102111816e-01 2.636651098728179932e-01 -2.535444311797618866e-02 5.695794820785522461e-01 -2.128529548645019531e-01 -1.499803364276885986e-01
-2.218880653381347656e-01 -6.195611506700515747e-02 2.003650218248367310e-01 5.999593734741210938e-01 4.172919690608978271e-01 1.259898692369461060e-01 -5.090914368629455566e-01 3.124894499778747559e-01
3.228126764297485352e-01 3.820116817951202393e-01 -1.025651767849922180e-01 1.148896366357803345e-01 -5.878061652183532715e-01 5.476234555244445801e-01 -2.841237485408782959e-01 -2.462189877405762672e-03
4.802459478378295898e-01 5.507684946060180664e-01 -2.468750029802322388e-01 3.167819976806640625e-01 -2.244905382394790649e-01 4.563449025154113770e-01 -2.134558111429214478e-01 -2.257783152163028717e-02
-6.191849112510681152e-01 -2.059989273548126221e-01 2.039452046155929565e-01 3.654935061931610107e-01 -2.418041974306106567e-01 5.160979628562927246e-01 -2.403024733066558838e-01 1.281558275222778320e-01
2.805885374546051025e-01 2.856132090091705322e-01 -2.696221927180886269e-03 1.683928668498992920e-01 -1.180872321128845215e-01 1.430117338895797729e-01 -8.814317584037780762e-01 -3.613071981817483902e-03
-5.463421344757080078e-01 1.034834980964660645e-01 3.118151426315307617e-01 3.922485709190368652e-01 -3.325031995773315430e-01 5.602019429206848145e-01 -1.036846414208412170e-01 6.766620278358459473e-02
-9.535356611013412476e-02 -4.149426892399787903e-02 3.009395599365234375e-01 4.577221274375915527e-01 4.040983319282531738e-01 2.985025644302368164e-01 -6.439713835716247559e-01 -1.483692228794097900e-01
3.427713811397552490e-01 -4.368147999048233032e-02 -2.157631367444992065e-01 2.630561590194702148e-01 3.538049161434173584e-01 2.122092545032501221e-01 -6.911096572875976562e-01 3.420587182044982910e-01
7.173531502485275269e-02 3.938373923301696777e-01 -2.808704674243927002e-01 1.523412466049194336e-01 5.933972001075744629e-01 4.511755704879760742e-01 -1.694659590721130371e-01 3.914738893508911133e-01
7.169648259878158569e-02 -1.700051873922348022e-01 -7.127210497856140137e-01 5.309054851531982422e-01 9.260075539350509644e-02 3.494547307491302490e-01 -2.124448418617248535e-01 1.731283776462078094e-02
-2.204978317022323608e-01 7.202102243900299072e-02 -9.319434314966201782e-02 3.574043810367584229e-01 -4.711587429046630859e-01 1.315226852893829346e-01 -5.637187883257865906e-02 7.531958818435668945e-01
-1.201633512973785400e-01 3.712335824966430664e-01 -2.959194183349609375e-01 1.787567734718322754e-01 1.568745523691177368e-01 -2.548754774034023285e-02 -6.060645580291748047e-01 5.793538093566894531e-01
-4.237868487834930420e-01 2.258240878582000732e-01 1.372489482164382935e-01 7.047824263572692871e-01 -1.320064961910247803e-01 4.289140105247497559e-01 -8.330301940441131592e-02 -2.133548110723495483e-01
4.625364840030670166e-01 4.967739582061767578e-01 -2.680618762969970703e-01 4.351178407669067383e-01 -1.637612283229827881e-01 3.144355714321136475e-01 -3.225934803485870361e-01 -2.198566347360610962e-01
-6.379780173301696777e-02 5.425543710589408875e-02 -4.955548644065856934e-01 -5.966804176568984985e-02 -1.546738743782043457e-01 2.735487222671508789e-01 -5.133330821990966797e-01 6.177278161048889160e-01
-2.673304378986358643e-01 2.268069684505462646e-01 5.430990830063819885e-02 2.583099305629730225e-01 -3.561740741133689880e-02 -1.126955356448888779e-02 -6.370814442634582520e-01 6.325750946998596191e-01
1.082777902483940125e-01 2.739169634878635406e-02 -1.506868302822113037e-01 1.671962291002273560e-01 3.928851485252380371e-01 1.645782887935638428e-01 -7.199551463127136230e-01 4.869130849838256836e-01
1.759350150823593140e-01 -2.416634559631347656e-01 -1.369000375270843506e-01 4.812497198581695557e-01 -3.163963556289672852e-01 4.636783003807067871e-01 -4.302757382392883301e-01 -4.000768661499023438e-01
-7.299631834030151367e-01 -5.322263762354850769e-02 1.346841603517532349e-01 1.915703117847442627e-01 -2.018505334854125977e-01 3.887833058834075928e-01 -4.631286561489105225e-01 5.565855279564857483e-02
1.363657265901565552e-01 -5.407363772392272949e-01 -1.527897566556930542e-01 5.730534791946411133e-01 2.710131704807281494e-01 4.279374778270721436e-01 -1.824623197317123413e-01 2.177210599184036255e-01
-3.951056301593780518e-01 -1.701091378927230835e-01 3.260319828987121582e-01 5.898530483245849609e-01 1.493211388587951660e-01 1.786298155784606934e-01 -5.261250734329223633e-01 1.723887920379638672e-01
-1.235074922442436218e-01 1.298386007547378540e-01 -3.993095457553863525e-01 2.300331890583038330e-01 2.863357663154602051e-01 5.552568007260560989e-03 -5.715506672859191895e-01 5.889270305633544922e-01
-4.888736307621002197e-01 2.436697334051132202e-01 -5.902004241943359375e-01 -2.522858232259750366e-02 -1.472908705472946167e-01 5.555222630500793457e-01 -1.432594060897827148e-01 4.280049353837966919e-02
9.128660708665847778e-02 3.025428354740142822e-01 -3.020533919334411621e-01 2.269983142614364624e-01 -6.642016768455505371e-01 3.343798816204071045e-01 -4.031842947006225586e-01 -2.045453339815139771e-01
2.844372019171714783e-02 2.512907981872558594e-01 3.915141820907592773e-01 4.803846180438995361e-01 -1.253601070493459702e-02 6.905947923660278320e-01 1.982980072498321533e-01 1.886549890041351318e-01
-2.913057506084442139e-01 1.431033164262771606e-01 3.895227909088134766e-01 5.145577788352966309e-01 2.456669360399246216e-01 1.844938695430755615e-01 -5.209178924560546875e-01 3.352897167205810547e-01
9.072963893413543701e-02 -1.399991363286972046e-01 2.419985271990299225e-02 5.027781128883361816e-01 2.019056230783462524e-01 4.100051522254943848e-01 -1.772385835647583008e-01 6.917465329170227051e-01
-1.084571108222007751e-01 6.522199511528015137e-01 2.056402266025543213e-01 4.751951247453689575e-02 1.222532913088798523e-01 4.257754683494567871e-01 -3.005484640598297119e-01 4.813941121101379395e-01
3.050924837589263916e-01 -1.379042267799377441e-01 -3.257773220539093018e-01 2.411918640136718750e-01 -2.342904955148696899e-01 8.130058646202087402e-01 -3.615111857652664185e-02 -8.012103289365768433e-02
-1.156449615955352783e-01 3.030779361724853516e-01 -5.232928395271301270e-01 1.903053671121597290e-01 -5.429596304893493652e-01 3.187536895275115967e-01 -3.787458539009094238e-01 2.118040919303894043e-01
2.991944253444671631e-01 4.910508170723915100e-02 -1.633705943822860718e-01 3.946443200111389160e-01 2.146209925413131714e-01 9.743493050336837769e-02 -6.211214065551757812e-01 5.331885218620300293e-01
3.689625859260559082e-01 4.801762700080871582e-01 -9.304917603731155396e-02 3.682642802596092224e-02 -3.245351016521453857e-01 3.563243150711059570e-01 -6.049020886421203613e-01 1.583872735500335693e-01
1.531325876712799072e-01 6.714449077844619751e-02 -2.711447477340698242e-01 4.676302075386047363e-01 5.932142585515975952e-02 -5.075397342443466187e-02 -6.105691194534301758e-01 5.485934615135192871e-01
5.123243108391761780e-02 -2.946055829524993896e-01 -5.829743742942810059e-01 3.307315111160278320e-01 2.084284573793411255e-01 5.517948269844055176e-01 -8.690984547138214111e-02 3.253723382949829102e-01
5.063070058822631836e-01 3.825663775205612183e-02 -2.808710038661956787e-01 -4.028411954641342163e-02 8.694269508123397827e-02 4.707199931144714355e-01 -6.388013362884521484e-01 1.564442217350006104e-01
-2.362007498741149902e-01 -6.612401455640792847e-02 7.582657039165496826e-02 5.002808570861816406e-01 6.662471890449523926e-01 3.545252084732055664e-01 -2.698036134243011475e-01 2.035650908946990967e-01
8.898474276065826416e-02 5.631382465362548828e-01 9.510518610477447510e-02 -2.061378955841064453e-01 2.237154841423034668e-01 6.304319500923156738e-01 -3.281958103179931641e-01 2.611772119998931885e-01
-2.427661567926406860e-01 5.025078058242797852e-01 -1.981454901397228241e-02 1.008435152471065521e-02 4.696418941020965576e-01 5.832973718643188477e-01 -3.437748849391937256e-01 -9.526574611663818359e-02
4.824848845601081848e-02 2.887391857802867889e-02 -5.028782486915588379e-01 3.497864902019500732e-01 -4.202279448509216309e-01 6.649842262268066406e-01 -4.693004861474037170e-02 -2.456295490264892578e-02
-4.928856715559959412e-02 4.934220910072326660e-01 -3.278944790363311768e-01 1.473704576492309570e-01 -3.121317923069000244e-01 -5.055421032011508942e-03 -6.657318472862243652e-01 2.902099490165710449e-01
1.329122036695480347e-01 -5.291873216629028320e-01 -3.155456781387329102e-01 5.610185861587524414e-01 8.999583870172500610e-02 4.376710057258605957e-01 -2.971678674221038818e-01 4.527340643107891083e-03
-2.263055443763732910e-01 2.762446701526641846e-01 -1.633015722036361694e-01 2.312037944793701172e-01 -1.646799743175506592e-01 -8.016266673803329468e-02 -7.507352232933044434e-01 4.418180584907531738e-01
-4.745495021343231201e-01 -2.272626757621765137e-01 3.407232463359832764e-01 4.718406498432159424e-01 -3.274450004100799561e-01 3.695229887962341309e-01 -2.571077644824981689e-01 2.730506062507629395e-01
7.063333690166473389e-02 2.580209970474243164e-01 -5.383924841880798340e-01 6.692774295806884766e-01 -1.929935812950134277e-01 3.707136511802673340e-01 1.248593926429748535e-01 1.929354481399059296e-02
3.327882289886474609e-01 7.223775237798690796e-02 -1.825481355190277100e-01 3.621160686016082764e-01 -6.381883621215820312e-01 5.136531591415405273e-01 -2.172177582979202271e-01 3.569732233881950378e-02
-4.553420841693878174e-01 3.141055107116699219e-01 -1.378689855337142944e-01 -4.786559939384460449e-02 4.141012579202651978e-02 6.984437108039855957e-01 3.550218185409903526e-03 4.279617071151733398e-01
-5.444878935813903809e-01 2.400765866041183472e-01 3.324974477291107178e-01 5.358893275260925293e-01 -1.950285583734512329e-01 2.927271127700805664e-01 -2.479961812496185303e-01 2.508722245693206787e-01
-2.757074236869812012e-01 -9.590428322553634644e-02 3.433507084846496582e-01 -7.781444489955902100e-02 -2.160500735044479370e-01 7.346744537353515625e-01 -4.515640735626220703e-01 -2.255349978804588318e-02
1.915171295404434204e-01 3.402068614959716797e-01 -3.673809468746185303e-01 3.183770179748535156e-01 6.288895606994628906e-01 4.336262643337249756e-01 -1.662244200706481934e-01 9.137455374002456665e-03
1.038017570972442627e-01 -1.032021567225456238e-01 3.966158628463745117e-01 7.017412185668945312e-01 2.131066769361495972e-01 4.023502171039581299e-01 -2.576292455196380615e-01 2.348543107509613037e-01
3.018287718296051025e-01 8.824475109577178955e-02 -3.291380405426025391e-01 -2.093382030725479126e-01 -1.737253963947296143e-01 7.992298007011413574e-01 -2.720566093921661377e-01 7.742215692996978760e-02
1.208934187889099121e-01 -5.949748158454895020e-01 -1.762094497680664062e-01 5.518796443939208984e-01 -2.581923454999923706e-02 4.247280955314636230e-01 -3.378340601921081543e-01 -2.401041239500045776e-02
-5.564049258828163147e-02 5.832838416099548340e-01 2.975997924804687500e-01 -5.394753441214561462e-02 2.529392391443252563e-02 5.064207911491394043e-01 -3.973562717437744141e-01 3.875749111175537109e-01
4.778074622154235840e-01 2.362203747034072876e-01 -2.467315495014190674e-01 -8.106273412704467773e-02 -5.502356588840484619e-02 4.036978483200073242e-01 -6.753450632095336914e-01 1.623637825250625610e-01
-5.212895199656486511e-02 -1.881357580423355103e-01 -3.420747518539428711e-01 3.630654215812683105e-01 -2.989831566810607910e-01 6.799799799919128418e-01 -1.166523098945617676e-01 -3.842974603176116943e-01
1.207489743828773499e-01 -7.949189096689224243e-02 3.820112049579620361e-01 6.751973032951354980e-01 2.559186518192291260e-01 4.207905828952789307e-01 -1.777502149343490601e-01 3.211271464824676514e-01
-2.294479310512542725e-01 3.854368580505251884e-03 2.817150950431823730e-01 6.198744177818298340e-01 2.922048270702362061e-01 1.103350743651390076e-01 -5.332326889038085938e-01 3.191180825233459473e-01
1.234144568443298340e-01 -5.252708122134208679e-02 4.043529033660888672e-01 7.644832730293273926e-01 7.792829722166061401e-02 3.795396685600280762e-01 -2.306274324655532837e-01 1.753897815942764282e-01
-6.122711896896362305e-01 -7.507435232400894165e-02 2.291122823953628540e-01 4.724931716918945312e-02 -8.347576856613159180e-02 6.594566106796264648e-01 -3.465555012226104736e-01 5.301795154809951782e-02
-6.810472011566162109e-01 1.084184274077415466e-02 2.605619430541992188e-01 3.887069821357727051e-01 -1.257777065038681030e-01 3.996103107929229736e-01 -3.744876682758331299e-01 -3.636007010936737061e-02
-3.885201513767242432e-01 3.358449637889862061e-01 -6.398123502731323242e-02 -4.332331940531730652e-02 5.274170637130737305e-01 4.821345210075378418e-01 -4.680199623107910156e-01 2.499274350702762604e-02
1.003626435995101929e-01 3.081556260585784912e-01 -7.070512771606445312e-01 6.164271011948585510e-02 -2.615966834127902985e-02 2.090968638658523560e-01 -5.773614645004272461e-01 1.161642298102378845e-01
8.517319709062576294e-02 2.133206725120544434e-01 -6.285560131072998047e-01 2.484213411808013916e-01 -2.431610673666000366e-01 5.450473353266716003e-02 -6.238386631011962891e-01 1.979172825813293457e-01
2.460165917873382568e-01 3.808192610740661621e-01 -4.351489543914794922e-01 2.674230039119720459e-01 4.465849325060844421e-02 6.813246607780456543e-01 -3.559319302439689636e-02 -2.571347057819366455e-01
2.229083329439163208e-01 1.828914731740951538e-01 -2.436902076005935669e-01 4.126461446285247803e-01 -4.546880722045898438e-01 7.075326889753341675e-02 -6.441673636436462402e-01 2.459717988967895508e-01
-7.142589688301086426e-01 -1.411934290081262589e-02 8.641856908798217773e-02 2.610564529895782471e-01 -2.124456018209457397e-01 5.776858925819396973e-01 -6.395997852087020874e-02 1.762699484825134277e-01
-8.781420439481735229e-02 4.632632732391357422e-01 1.148987561464309692e-01 1.496136784553527832e-01 2.674823068082332611e-02 7.359098792076110840e-01 1.923084706068038940e-01 4.035199582576751709e-01
-1.800084263086318970e-01 3.827513754367828369e-01 9.354674816131591797e-02 8.958059363067150116e-03 7.006596028804779053e-02 8.429750800132751465e-01 1.142076402902603149e-01 2.893228530883789062e-01
7.972783595323562622e-02 6.524442881345748901e-02 -3.694506883621215820e-01 1.955033987760543823e-01 -4.403895437717437744e-01 1.981497853994369507e-01 -7.506530880928039551e-01 -1.341083347797393799e-01
-2.860796153545379639e-01 1.860014051198959351e-01 9.051972627639770508e-02 2.014212012290954590e-01 -1.424438953399658203e-01 8.560702800750732422e-01 2.730827331542968750e-01 8.412423729896545410e-02
-3.041637539863586426e-01 5.808953046798706055e-01 -5.026250481605529785e-01 1.233557537198066711e-01 -3.852790594100952148e-01 3.287772238254547119e-01 -2.068608403205871582e-01 -5.357831344008445740e-02
6.282531470060348511e-02 -5.162798762321472168e-01 -4.991250038146972656e-01 2.767418324947357178e-01 8.643622696399688721e-02 4.276865720748901367e-01 -3.376251161098480225e-01 3.153069019317626953e-01
1.471786051988601685e-01 -1.173746734857559204e-01 -2.192522166296839714e-03 6.429197788238525391e-01 3.095955587923526764e-02 2.248245328664779663e-01 -2.654496431350708008e-01 6.551662087440490723e-01
2.367143332958221436e-01 2.362755686044692993e-01 -7.158888876438140869e-02 2.747136354446411133e-02 -1.794206500053405762e-01 2.107512801885604858e-01 -8.884410858154296875e-01 1.277692466974258423e-01
-3.611831367015838623e-01 2.396331727504730225e-01 -2.587974071502685547e-01 1.583695858716964722e-01 -1.883048862218856812e-01 5.427506566047668457e-01 1.372311264276504517e-01 6.092588901519775391e-01
-1.635206490755081177e-01 2.084371894598007202e-01 -6.731672286987304688e-01 1.093882173299789429e-01 -2.139790207147598267e-01 2.954404354095458984e-01 -4.973621368408203125e-01 -2.902649939060211182e-01
-5.062415003776550293e-01 1.737138181924819946e-01 -2.647499442100524902e-01 -1.387448702007532120e-02 -1.365895569324493408e-01 5.202065110206604004e-01 9.251675801351666451e-04 5.949668884277343750e-01
-1.829162240028381348e-01 3.665355145931243896e-01 6.608744617551565170e-03 1.503962874412536621e-01 5.880671739578247070e-01 6.471688747406005859e-01 -2.064996212720870972e-01 -4.730759188532829285e-02
-7.045304775238037109e-01 -7.101668417453765869e-02 9.555917978286743164e-02 8.515419811010360718e-02 1.121526286005973816e-01 4.725822210311889648e-01 -4.336521327495574951e-01 2.413384765386581421e-01
-2.467746734619140625e-01 2.289160937070846558e-01 1.909945905208587646e-01 1.071727573871612549e-01 -1.359342187643051147e-01 8.689570426940917969e-01 1.766189187765121460e-01 1.843258887529373169e-01
1.895440816879272461e-01 3.126577734947204590e-01 -1.979990154504776001e-01 2.052450031042098999e-01 5.754227638244628906e-01 4.966003894805908203e-01 -1.456048786640167236e-01 4.313525259494781494e-01
1.588728725910186768e-01 -1.451771408319473267e-01 -2.390853613615036011e-01 3.037118911743164062e-01 3.861226141452789307e-01 1.249978393316268921e-01 -6.818283796310424805e-01 4.179417192935943604e-01
1.949843019247055054e-01 -5.473169684410095215e-01 -1.175054386258125305e-01 6.204614639282226562e-01 -1.687574833631515503e-01 3.620721101760864258e-01 -3.194285929203033447e-01 4.511346668004989624e-02
-3.945699036121368408e-01 3.953690826892852783e-01 1.777242273092269897e-01 6.924424171447753906e-01 2.651655487716197968e-02 2.910070121288299561e-01 -2.042842954397201538e-01 -2.231941521167755127e-01
-1.802700385451316833e-02 7.556110620498657227e-01 2.822446078062057495e-02 -1.014980748295783997e-01 1.530655473470687866e-01 4.711106419563293457e-01 -2.205241322517395020e-01 3.516011834144592285e-01
1.048137396574020386e-01 8.148492872714996338e-02 -3.376677334308624268e-01 4.099800884723663330e-01 -4.899241626262664795e-01 6.030156016349792480e-01 -1.002593785524368286e-01 -2.942205071449279785e-01
-1.760974526405334473e-01 7.099065780639648438e-01 1.263420134782791138e-01 8.052129298448562622e-02 2.323166429996490479e-01 3.422757983207702637e-01 -3.750149607658386230e-01 3.616853952407836914e-01
-2.012051492929458618e-01 2.572798728942871094e-01 -2.510404773056507111e-02 2.511225081980228424e-02 -3.115783631801605225e-01 8.268728256225585938e-01 2.165420502424240112e-01 2.537171840667724609e-01
-1.775717288255691528e-01 2.439344078302383423e-01 6.945530325174331665e-02 1.672307103872299194e-01 -3.107480108737945557e-01 2.332330495119094849e-02 -7.446647882461547852e-01 4.738566875457763672e-01
-4.686206281185150146e-01 -2.901630103588104248e-01 2.222895324230194092e-01 3.380858004093170166e-01 -1.041571795940399170e-01 4.921140074729919434e-01 -4.560965001583099365e-01 -2.672762274742126465e-01
1.243151202797889709e-01 -1.202418282628059387e-01 -2.465959787368774414e-01 6.493899822235107422e-01 3.781699836254119873e-01 2.413687109947204590e-01 -1.416378319263458252e-01 5.159826874732971191e-01
2.564247548580169678e-01 3.223577737808227539e-01 -3.252541422843933105e-01 3.192943036556243896e-01 -5.711389780044555664e-01 1.259025633335113525e-01 -4.993563592433929443e-01 1.765918731689453125e-01
-5.880467891693115234e-01 4.219312667846679688e-01 1.698471754789352417e-01 5.281180143356323242e-01 -8.174034208059310913e-02 2.581675648689270020e-01 -2.832549512386322021e-01 -1.218731850385665894e-01
5.246197432279586792e-02 5.206083133816719055e-02 3.144184947013854980e-01 8.043695688247680664e-01 1.465362608432769775e-01 2.215516269207000732e-01 -4.213759005069732666e-01 -2.350368164479732513e-02
-3.200034052133560181e-02 2.857929468154907227e-01 -4.783707857131958008e-01 -1.376515179872512817e-01 -4.551116824150085449e-01 5.935012698173522949e-01 -2.699500024318695068e-01 1.930502951145172119e-01
-5.434341728687286377e-02 5.904859900474548340e-01 -3.865905702114105225e-01 1.353520750999450684e-01 -2.327368557453155518e-01 3.438275307416915894e-02 -5.712308883666992188e-01 3.145589828491210938e-01
-3.909110128879547119e-01 3.422506153583526611e-01 3.532132804393768311e-01 5.890491604804992676e-01 -2.598510980606079102e-01 3.867854177951812744e-01 -1.522372364997863770e-01 1.342116445302963257e-01
-5.092126131057739258e-01 -3.317092061042785645e-01 1.857907623052597046e-01 5.892076492309570312e-01 -1.540004312992095947e-01 1.766849458217620850e-01 -3.751189112663269043e-01 2.309537380933761597e-01
-4.221178889274597168e-01 -1.326172202825546265e-01 9.358123689889907837e-02 5.094646215438842773e-01 5.300169587135314941e-01 3.426257669925689697e-01 -3.688070178031921387e-01 3.985742852091789246e-02
1.076138615608215332e-01 1.040501445531845093e-01 -4.602549970149993896e-01 -2.091154307126998901e-01 -3.751761615276336670e-01 5.491708517074584961e-01 -4.818838536739349365e-01 2.178786098957061768e-01
-1.803233772516250610e-01 5.062910914421081543e-01 -2.526148557662963867e-01 1.311337053775787354e-01 -8.039803057909011841e-02 6.233053207397460938e-01 1.895309686660766602e-01 4.463709592819213867e-01
1.591970175504684448e-01 4.732719436287879944e-02 -5.743225216865539551e-01 7.443401813507080078e-01 -8.123805373907089233e-02 2.186866104602813721e-01 -1.583003550767898560e-01 -9.510607272386550903e-02
-4.845530912280082703e-02 7.144143432378768921e-02 2.892624139785766602e-01 7.943550944328308105e-01 4.021150525659322739e-03 3.087761700153350830e-01 -3.372722268104553223e-01 -2.622292637825012207e-01
-5.450507402420043945e-01 3.273070752620697021e-01 4.618680104613304138e-03 1.554358005523681641e-01 -2.916496992111206055e-01 6.501597762107849121e-01 1.282490342855453491e-01 2.176994383335113525e-01
-5.209479928016662598e-01 -3.231260227039456367e-03 2.156039029359817505e-01 5.630591511726379395e-01 4.820276051759719849e-02 2.989173531532287598e-01 -4.598295688629150391e-01 -2.489250004291534424e-01
2.431608140468597412e-01 2.905597984790802002e-01 -4.226261675357818604e-01 2.976393997669219971e-01 3.423559963703155518e-01 6.704101562500000000e-01 7.909164577722549438e-02 1.278009861707687378e-01
-1.641805917024612427e-01 -1.853263229131698608e-01 -2.534873783588409424e-01 5.427508354187011719e-01 3.869288861751556396e-01 2.562420628964900970e-02 -6.132537722587585449e-01 2.311141192913055420e-01
-2.908053994178771973e-01 -1.310117393732070923e-01 3.153570592403411865e-01 -1.161013618111610413e-01 -1.739838123321533203e-01 6.504198908805847168e-01 -5.760123133659362793e-01 1.523718144744634628e-02
-4.492639601230621338e-01 -2.185606956481933594e-01 2.879148423671722412e-01 1.514218002557754517e-01 -1.304304301738739014e-01 3.944066166877746582e-01 -4.554517865180969238e-01 5.143585205078125000e-01
-3.230827152729034424e-01 -7.381880283355712891e-02 1.234216615557670593e-01 5.284421443939208984e-01 3.552822470664978027e-01 1.699790954589843750e-01 -6.362596154212951660e-01 -1.890492141246795654e-01
1.751644164323806763e-01 2.182108759880065918e-01 1.901891641318798065e-02 -6.476982496678829193e-03 -2.182797044515609741e-01 1.848807483911514282e-01 -9.126219153404235840e-01 8.119159191846847534e-02
-3.590330481529235840e-01 4.132286012172698975e-01 2.041583359241485596e-01 6.788480877876281738e-01 -1.040789857506752014e-01 3.687573671340942383e-01 -1.222518458962440491e-01 -1.899005174636840820e-01
-2.410612702369689941e-01 2.892179787158966064e-01 7.631795853376388550e-02 1.520179361104965210e-01 8.298610895872116089e-02 7.563344240188598633e-01 1.914776712656021118e-01 4.622946977615356445e-01
-2.428807467222213745e-01 3.271062076091766357e-01 -7.477615773677825928e-02 6.703751534223556519e-02 -3.767202496528625488e-01 7.657427191734313965e-01 2.221999168395996094e-01 2.151094675064086914e-01
3.137022554874420166e-01 4.225946962833404541e-01 -3.419707715511322021e-01 6.559202671051025391e-01 -2.482286542654037476e-01 2.863906323909759521e-01 -1.120612099766731262e-01 -1.401233226060867310e-01
-3.320733457803726196e-02 3.599199652671813965e-02 3.116871118545532227e-01 4.674426019191741943e-01 4.388779401779174805e-01 2.638697922229766846e-01 -6.476671695709228516e-01 -1.538313459604978561e-02
-1.466163992881774902e-01 4.894749224185943604e-01 -3.198479413986206055e-01 2.583952844142913818e-01 -1.491020172834396362e-01 5.499265193939208984e-01 1.893125325441360474e-01 4.575558900833129883e-01
-6.447026878595352173e-02 4.370374977588653564e-01 3.494907915592193604e-01 -6.674841791391372681e-02 1.934073567390441895e-01 4.666869640350341797e-01 -4.934921562671661377e-01 4.236803650856018066e-01
3.135307505726814270e-02 1.903499513864517212e-01 -6.572261452674865723e-02 1.143756359815597534e-01 -1.912693381309509277e-01 6.606829911470413208e-02 -9.357173442840576172e-01 1.699023395776748657e-01
-3.931666910648345947e-01 2.918345034122467041e-01 3.488435745239257812e-01 6.575607061386108398e-01 -2.280635237693786621e-01 3.284588158130645752e-01 -9.932273626327514648e-02 1.908183395862579346e-01
4.386719763278961182e-01 2.627135217189788818e-01 -2.804036140441894531e-01 -1.579385697841644287e-01 -3.632906451821327209e-02 5.050694942474365234e-01 -5.486509799957275391e-01 2.784692347049713135e-01
7.873717695474624634e-02 2.216617465019226074e-01 -2.601036429405212402e-01 3.001901805400848389e-01 6.860835552215576172e-01 3.790756762027740479e-01 -1.618772596120834351e-01 3.824725449085235596e-01
-7.056695222854614258e-01 9.235302358865737915e-02 1.260913014411926270e-01 2.528595030307769775e-01 -3.066300153732299805e-01 4.223567545413970947e-01 -3.657363355159759521e-01 -8.656966686248779297e-02
2.096913158893585205e-01 4.131980538368225098e-01 -3.722352981567382812e-01 3.956752419471740723e-01 5.334079265594482422e-01 4.120413064956665039e-01 -1.771675050258636475e-01 -6.699649244546890259e-02
6.561591476202011108e-02 3.103727996349334717e-01 8.737090229988098145e-02 1.882164180278778076e-01 2.400355488061904907e-01 8.164817094802856445e-01 1.244317516684532166e-01 3.414108455181121826e-01
1.943442821502685547e-01 3.147611320018768311e-01 -3.340194821357727051e-01 6.308749783784151077e-03 -3.668428957462310791e-01 3.014115095138549805e-01 -6.069642901420593262e-01 3.971381187438964844e-01
1.588606536388397217e-01 1.180419977754354477e-02 -2.565785050392150879e-01 5.479010939598083496e-02 3.606326878070831299e-01 1.364877223968505859e-01 -8.291383981704711914e-01 2.638828158378601074e-01
2.336201220750808716e-01 3.703593462705612183e-02 -3.618084192276000977e-01 8.262543082237243652e-01 -1.996964961290359497e-01 2.617775797843933105e-01 -2.632869407534599304e-02 1.461133956909179688e-01
9.662501513957977295e-02 3.081138245761394501e-02 2.877356112003326416e-01 6.609931588172912598e-01 6.941047310829162598e-02 5.511960387229919434e-01 1.662550568580627441e-01 3.656978607177734375e-01
8.266798220574855804e-03 -2.601208686828613281e-01 -6.789657473564147949e-01 4.775564000010490417e-02 -3.381969407200813293e-02 5.717549324035644531e-01 -3.137816786766052246e-01 2.061241716146469116e-01
3.839945197105407715e-01 9.282945096492767334e-02 -4.815211296081542969e-01 5.483555141836404800e-03 1.592708528041839600e-01 4.843785464763641357e-01 -5.932174921035766602e-01 -1.189909409731626511e-02
4.150748252868652344e-01 3.427404165267944336e-01 -2.537301182746887207e-01 6.505292654037475586e-02 -1.480925083160400391e-01 2.498397678136825562e-01 -7.461737394332885742e-01 2.246660925447940826e-02
-5.021030902862548828e-01 2.870605885982513428e-01 -2.975638210773468018e-01 -1.265303045511245728e-01 -7.467085868120193481e-02 5.854364633560180664e-01 -4.762336611747741699e-02 4.586446583271026611e-01
-2.156681269407272339e-01 3.095215857028961182e-01 -1.082089245319366455e-01 1.766479313373565674e-01 2.386668138206005096e-02 -6.495700776576995850e-02 -8.024787902832031250e-01 4.074418246746063232e-01
1.090341433882713318e-01 2.247031331062316895e-01 -5.114464759826660156e-01 1.314161717891693115e-01 -3.566592037677764893e-01 4.921961426734924316e-01 -4.708408415317535400e-01 -2.600353658199310303e-01
2.780769765377044678e-01 8.151353895664215088e-02 -2.384376525878906250e-01 4.355135858058929443e-01 2.303033918142318726e-01 8.754530549049377441e-02 -5.748007893562316895e-01 5.276403427124023438e-01
1.904524266719818115e-01 2.230856120586395264e-01 -5.782889723777770996e-01 1.311627477407455444e-01 -8.579736948013305664e-02 2.624444067478179932e-01 -6.747683286666870117e-01 -1.754667013883590698e-01
-2.139714956283569336e-01 7.215466499328613281e-01 8.551511168479919434e-02 -3.235188499093055725e-02 1.902505904436111450e-01 5.119556188583374023e-01 -1.867621988058090210e-01 3.034028708934783936e-01
2.729341089725494385e-01 7.410153001546859741e-02 -3.404030203819274902e-01 3.929320871829986572e-01 1.166282594203948975e-01 1.194475516676902771e-01 -4.524632990360260010e-01 6.458739042282104492e-01
-5.236770510673522949e-01 1.421985179185867310e-01 2.229337245225906372e-01 5.832169055938720703e-01 -3.286824226379394531e-01 4.487864673137664795e-01 -4.575799219310283661e-03 7.898220419883728027e-02
-3.321972191333770752e-01 1.144623830914497375e-01 -6.602959036827087402e-01 -1.227407678961753845e-01 -7.046402245759963989e-02 2.852537035942077637e-01 -4.914652705192565918e-01 3.124330043792724609e-01
-2.333816438913345337e-01 5.555607080459594727e-01 -4.233906269073486328e-01 4.474857077002525330e-02 -4.634774327278137207e-01 4.282114803791046143e-01 -2.278262227773666382e-01 -7.444460690021514893e-02
-5.015535950660705566e-01 -8.145484328269958496e-02 2.947788536548614502e-01 -2.299108356237411499e-02 -8.232268691062927246e-02 6.592547893524169922e-01 -4.613214135169982910e-01 1.321204472333192825e-02
-2.649111300706863403e-02 2.008696347475051880e-01 -6.628443598747253418e-01 -5.454475991427898407e-03 -2.130191773176193237e-02 2.339588254690170288e-01 -6.165637373924255371e-01 2.901995182037353516e-01
-5.018862485885620117e-01 1.899612993001937866e-01 1.822512596845626831e-01 5.646157264709472656e-01 -3.018877208232879639e-01 4.732452630996704102e-01 -9.514083713293075562e-02 -1.893919259309768677e-01
-6.655004024505615234e-01 -1.987726837396621704e-01 1.909423321485519409e-01 1.706501841545104980e-01 -9.356211870908737183e-02 5.332495570182800293e-01 -3.812906444072723389e-01 1.163049265742301941e-01
2.557021379470825195e-01 2.377765774726867676e-01 2.185853272676467896e-01 5.200842022895812988e-01 5.007016062736511230e-01 5.072273612022399902e-01 -1.728079020977020264e-01 1.482140570878982544e-01
-3.052238821983337402e-01 4.103991985321044922e-01 1.855193823575973511e-01 7.572848200798034668e-01 7.556682080030441284e-02 2.044531702995300293e-01 -2.319528162479400635e-01 -1.708786636590957642e-01
4.546675458550453186e-02 -1.062061116099357605e-01 -6.470008492469787598e-01 1.488243639469146729e-01 2.782245874404907227e-01 4.103035926818847656e-01 -5.355091691017150879e-01 -1.156132072210311890e-01
9.665108472108840942e-02 -1.120469570159912109e-01 -2.148215472698211670e-01 7.321237921714782715e-01 -4.373337924480438232e-01 2.741267383098602295e-01 -2.275301367044448853e-01 -2.788802981376647949e-01
-7.892376184463500977e-01 1.156258955597877502e-01 6.855861097574234009e-02 2.669440209865570068e-01 -1.003098264336585999e-01 5.036692619323730469e-01 -1.506977677345275879e-01 3.634235262870788574e-02
4.709804356098175049e-01 2.952856123447418213e-01 -6.176139414310455322e-02 -2.482843212783336639e-02 -3.193894028663635254e-01 6.819355487823486328e-01 -3.397453725337982178e-01 -6.387626379728317261e-02
-7.313171774148941040e-02 6.065334677696228027e-01 -2.857661843299865723e-01 1.060065180063247681e-01 -1.987869143486022949e-01 -3.747918456792831421e-02 -6.743927597999572754e-01 1.953018903732299805e-01
2.905111014842987061e-01 -4.553101584315299988e-02 2.324501872062683105e-01 7.259730100631713867e-01 6.125872954726219177e-02 2.659205794334411621e-01 -2.498157173395156860e-01 4.422514438629150391e-01
1.476500481367111206e-01 2.711585760116577148e-01 -3.794645965099334717e-01 7.170135974884033203e-01 -3.671980202198028564e-01 2.975851297378540039e-01 -4.034371301531791687e-02 -1.468050777912139893e-01
2.036672383546829224e-01 1.561101712286472321e-02 -4.437440931797027588e-01 -2.134985625743865967e-01 1.763501018285751343e-01 4.971666932106018066e-01 -5.898270606994628906e-01 2.993584573268890381e-01
-2.067096978425979614e-01 3.563427627086639404e-01 -2.175444923341274261e-02 4.368664696812629700e-02 5.698311924934387207e-01 6.049316525459289551e-01 -3.524109125137329102e-01 -1.143056750297546387e-01
1.354229003190994263e-01 2.903410494327545166e-01 6.236185505986213684e-02 9.061270207166671753e-02 -7.572233676910400391e-01 4.511915445327758789e-01 -3.274537622928619385e-01 3.280647844076156616e-02
-3.249343633651733398e-01 2.557193040847778320e-01 -3.661601245403289795e-02 3.377512991428375244e-01 -1.657166630029678345e-01 -6.143133714795112610e-02 -3.891066908836364746e-01 7.286759614944458008e-01
-4.032819867134094238e-01 2.218874543905258179e-01 -6.305695176124572754e-01 -1.700334250926971436e-01 -1.387677490711212158e-01 4.424361884593963623e-01 -3.770346939563751221e-01 6.662387400865554810e-02
-2.335565239191055298e-01 3.263245224952697754e-01 1.767701208591461182e-01 -3.077286295592784882e-02 3.826183080673217773e-01 7.048929929733276367e-01 -3.754209578037261963e-01 -1.501904129981994629e-01
-8.021963834762573242e-01 1.422518789768218994e-01 8.227863907814025879e-02 2.409003973007202148e-01 -4.689044877886772156e-02 4.758398830890655518e-01 -2.050367742776870728e-01 2.793322317302227020e-02
3.048802725970745087e-02 2.718907296657562256e-01 -5.811282992362976074e-01 6.500606425106525421e-03 3.719093799591064453e-01 6.024128794670104980e-01 -2.544029951095581055e-01 -1.464746445417404175e-01
-1.572417914867401123e-01 -4.207729175686836243e-02 3.169434368610382080e-01 4.169496297836303711e-01 2.055012881755828857e-01 7.859225273132324219e-01 1.048455759882926941e-01 1.682468950748443604e-01
-3.211550414562225342e-01 -1.565239280462265015e-01 3.537711799144744873e-01 -4.926775395870208740e-02 -1.929376125335693359e-01 6.508828997611999512e-01 -5.310738682746887207e-01 4.319026693701744080e-02
3.385758697986602783e-01 4.096841812133789062e-02 -1.769079416990280151e-01 1.484281271696090698e-01 4.506954252719879150e-01 3.001889884471893311e-01 -6.508059501647949219e-01 3.370050787925720215e-01
1.523763835430145264e-01 -4.368386864662170410e-01 -3.406448662281036377e-01 2.546535432338714600e-01 1.762721985578536987e-01 5.641062259674072266e-01 -2.049548476934432983e-01 4.623546600341796875e-01
-3.819665908813476562e-01 -1.590244174003601074e-01 3.054157793521881104e-01 -1.037421915680170059e-02 -1.454095393419265747e-01 6.914041042327880859e-01 -4.836130142211914062e-01 -4.859253391623497009e-02
-5.233643651008605957e-01 5.018885731697082520e-01 1.710595339536666870e-01 5.723196864128112793e-01 9.254862554371356964e-03 1.993381679058074951e-01 -2.715753316879272461e-01 -6.174037232995033264e-02
2.487973272800445557e-01 -1.520230025053024292e-01 1.846597902476787567e-02 3.784570395946502686e-01 -6.043535098433494568e-02 1.772108376026153564e-01 -5.539717674255371094e-01 6.553452014923095703e-01
3.512152284383773804e-02 -1.428728699684143066e-01 2.390382736921310425e-01 6.109383702278137207e-01 3.708062469959259033e-01 2.621534764766693115e-01 -5.803746581077575684e-01 -7.008853554725646973e-02
-2.639623284339904785e-01 2.794176340103149414e-01 -5.307277441024780273e-01 -2.347035259008407593e-01 -7.627084851264953613e-02 4.489574432373046875e-01 -3.253026902675628662e-01 4.497665464878082275e-01
-1.605095714330673218e-01 6.208410859107971191e-01 9.822726994752883911e-02 -4.519749060273170471e-02 3.696017265319824219e-01 5.869705677032470703e-01 -3.096947073936462402e-01 7.132032420486211777e-03
-2.192723751068115234e-01 5.505929589271545410e-01 -4.339600726962089539e-02 4.239032864570617676e-01 1.068780049681663513e-01 -1.414032429456710815e-01 -5.773655772209167480e-01 3.200330436229705811e-01
-7.370349951088428497e-03 -5.057939514517784119e-02 2.442455142736434937e-01 4.922700822353363037e-01 4.054588973522186279e-01 2.000669836997985840e-01 -6.870570182800292969e-01 -1.375881731510162354e-01
-4.511655569076538086e-01 5.059443712234497070e-01 5.842000246047973633e-02 -5.903949588537216187e-02 8.227616548538208008e-02 4.423314332962036133e-01 -2.229226380586624146e-01 5.305190086364746094e-01
2.527370750904083252e-01 3.489248752593994141e-01 -3.651250600814819336e-01 9.805035591125488281e-02 -3.945630788803100586e-01 2.432980686426162720e-01 -5.101710557937622070e-01 4.430539309978485107e-01
-1.134122237563133240e-01 -3.492187708616256714e-02 -1.884863525629043579e-01 4.451898038387298584e-01 6.700286865234375000e-01 4.934315681457519531e-01 -1.408678293228149414e-01 1.998504102230072021e-01
1.366474479436874390e-01 1.907065808773040771e-01 -2.845026254653930664e-01 2.611862719058990479e-01 5.888792276382446289e-01 6.597896218299865723e-01 -2.894642017781734467e-02 1.134004592895507812e-01
2.223842144012451172e-01 -1.920222863554954529e-02 -3.178132474422454834e-01 -1.077552437782287598e-01 1.172275990247726440e-01 3.094543218612670898e-01 -7.637324333190917969e-01 3.804846107959747314e-01
2.574244737625122070e-01 8.415693044662475586e-02 -4.407288432121276855e-01 -1.138177290558815002e-01 -3.935978114604949951e-01 5.272902846336364746e-01 -3.385637700557708740e-01 4.145772159099578857e-01
3.498186469078063965e-01 -5.306661874055862427e-02 2.004247158765792847e-01 -1.119890734553337097e-01 1.167406067252159119e-01 7.093732357025146484e-01 -5.463820099830627441e-01 -8.201894164085388184e-02
-2.193866521120071411e-01 8.583056926727294922e-02 2.129968404769897461e-01 3.463921248912811279e-01 3.144888877868652344e-01 7.452009916305541992e-01 1.873652935028076172e-01 2.996895611286163330e-01
-1.584236621856689453e-01 2.549236118793487549e-01 1.668476015329360962e-01 3.743753433227539062e-01 -2.473552674055099487e-01 -6.700927764177322388e-02 -5.968578457832336426e-01 5.656915903091430664e-01
-8.259057998657226562e-02 6.224454641342163086e-01 1.298615485429763794e-01 -1.288373172283172607e-01 2.653823494911193848e-01 5.577529072761535645e-01 -3.793734014034271240e-01 2.164187133312225342e-01
-4.282201826572418213e-01 -2.368502169847488403e-01 1.588345915079116821e-01 -1.191592514514923096e-01 4.255278781056404114e-02 5.093173384666442871e-01 -6.231713891029357910e-01 2.674781382083892822e-01
-2.868731021881103516e-01 2.101182639598846436e-01 -2.171876281499862671e-01 2.443255037069320679e-01 2.522087693214416504e-01 -4.560370370745658875e-02 -6.303602457046508789e-01 5.510405302047729492e-01
-2.243047952651977539e-01 4.170704260468482971e-02 -9.939092397689819336e-02 2.616167068481445312e-01 -6.109094619750976562e-02 4.979020357131958008e-01 1.114674285054206848e-01 7.781789898872375488e-01
5.347650051116943359e-01 -6.975975632667541504e-02 -1.052305847406387329e-01 1.449960619211196899e-01 -3.745657205581665039e-01 6.312924027442932129e-01 -2.869246602058410645e-01 2.364472299814224243e-01
-6.999289989471435547e-01 -1.697510182857513428e-01 2.860886789858341217e-02 1.085202470421791077e-01 -3.056611120700836182e-02 3.778715133666992188e-01 -5.696694254875183105e-01 2.108680270612239838e-02
5.557176470756530762e-01 4.320141673088073730e-01 -2.502017319202423096e-01 2.872081995010375977e-01 -1.798557937145233154e-01 4.645646214485168457e-01 -3.335610628128051758e-01 4.557787440717220306e-03
1.741235889494419098e-02 1.112813949584960938e-01 -5.341489315032958984e-01 -5.027979984879493713e-02 1.731151491403579712e-01 7.975988984107971191e-01 -1.643505394458770752e-01 7.953760027885437012e-02
-2.788364887237548828e-01 2.953032962977886200e-02 2.994273900985717773e-01 5.981771349906921387e-01 -1.002835202962160110e-02 3.788007199764251709e-01 -4.229850769042968750e-01 -3.890996575355529785e-01
4.786078035831451416e-01 3.822944760322570801e-01 -4.748186469078063965e-01 2.673223316669464111e-01 -4.938827455043792725e-02 4.636021852493286133e-01 -3.076600432395935059e-01 -1.259003579616546631e-01
-2.171734124422073364e-01 5.383367538452148438e-01 3.135083019733428955e-01 1.972898691892623901e-01 2.736900746822357178e-01 2.158578038215637207e-01 -4.800249934196472168e-01 4.170058369636535645e-01
3.839389085769653320e-01 -5.987820774316787720e-02 9.084760397672653198e-02 1.404226720333099365e-01 1.931227557361125946e-02 8.201293349266052246e-01 -3.713589310646057129e-01 1.007025912404060364e-01
-3.390023708343505859e-01 3.674851357936859131e-01 -5.716390609741210938e-01 1.329206675291061401e-01 -2.366707175970077515e-01 5.487593412399291992e-01 -1.470092236995697021e-01 -1.638025045394897461e-01
3.525926470756530762e-01 -1.064699888229370117e-01 -8.252859115600585938e-02 6.015506386756896973e-01 -4.611975699663162231e-02 1.340108364820480347e-01 -2.832721769809722900e-01 6.287601590156555176e-01
2.404669374227523804e-01 2.383586019277572632e-01 9.062296897172927856e-02 2.133782356977462769e-01 -6.865938305854797363e-01 2.759661972522735596e-01 -4.187652468681335449e-01 3.296743929386138916e-01
-2.766188979148864746e-01 5.904998779296875000e-01 -3.192055523395538330e-01 3.431708216667175293e-01 1.314940601587295532e-01 4.638659060001373291e-01 2.290115505456924438e-01 2.649995982646942139e-01
-3.752919435501098633e-01 -1.991132348775863647e-01 2.573775351047515869e-01 -1.053812578320503235e-01 -2.338073775172233582e-02 6.402817368507385254e-01 -4.942962825298309326e-01 2.955083549022674561e-01
2.536040842533111572e-01 -1.268508881330490112e-01 1.137181669473648071e-01 -1.451125442981719971e-01 6.435907632112503052e-02 6.910721659660339355e-01 -6.299872994422912598e-01 8.365290611982345581e-02
-1.027407050132751465e-01 4.050018787384033203e-01 -4.661339521408081055e-01 1.138294786214828491e-01 2.007810622453689575e-01 6.180372238159179688e-01 6.500772386789321899e-02 4.106954634189605713e-01
-1.004016548395156860e-01 -6.980671733617782593e-02 -9.020207077264785767e-02 3.661845922470092773e-01 -5.468385219573974609e-01 3.572309017181396484e-01 5.408296361565589905e-02 6.428434252738952637e-01
-1.540512498468160629e-02 1.917173415422439575e-01 -7.320433109998703003e-02 3.100048601627349854e-01 -7.133519053459167480e-01 3.393619954586029053e-01 -4.651458933949470520e-02 4.851227700710296631e-01
-5.223838090896606445e-01 -2.823667526245117188e-01 4.124582558870315552e-02 -4.758417978882789612e-02 -4.126801714301109314e-02 5.605870485305786133e-01 -5.368564724922180176e-01 1.980983912944793701e-01
-2.757847607135772705e-01 5.045909285545349121e-01 -4.163466989994049072e-01 9.576150029897689819e-02 -3.495828434824943542e-02 5.484421849250793457e-01 1.704086512327194214e-01 3.946719467639923096e-01
-3.756526410579681396e-01 -1.987864226102828979e-01 2.369376569986343384e-01 -9.916211664676666260e-02 -1.391012519598007202e-01 6.922487616539001465e-01 -4.967648088932037354e-01 8.979830890893936157e-02
4.144323766231536865e-01 -2.364487051963806152e-01 -7.493798434734344482e-02 3.514878079295158386e-02 -2.705644071102142334e-01 5.654141306877136230e-01 -3.553187549114227295e-01 4.963237345218658447e-01
-2.276466973125934601e-02 -5.852573737502098083e-02 1.950589269399642944e-01 6.859629154205322266e-01 3.766320049762725830e-01 5.794203877449035645e-01 6.616225838661193848e-02 7.420591264963150024e-02
-5.620076656341552734e-01 -1.615520268678665161e-01 1.462066322565078735e-01 1.403748542070388794e-01 3.044785559177398682e-02 3.800846636295318604e-01 -6.805185675621032715e-01 -9.203273802995681763e-02
-1.718661934137344360e-01 -1.668947935104370117e-01 -1.011806651949882507e-01 4.667931199073791504e-01 -4.794336557388305664e-01 1.982766836881637573e-01 -5.705798044800758362e-02 6.648675203323364258e-01
3.704390674829483032e-02 4.296682775020599365e-02 2.769952416419982910e-01 6.870602071285247803e-02 -3.343320190906524658e-01 2.709355056285858154e-01 -5.241341590881347656e-01 6.748585700988769531e-01
-1.503063589334487915e-01 -4.400524497032165527e-02 -7.724850177764892578e-01 9.082727134227752686e-02 7.775877416133880615e-02 4.298537969589233398e-01 -3.971158266067504883e-01 -1.482135206460952759e-01
2.309834510087966919e-01 2.039241194725036621e-01 -5.384025722742080688e-02 2.304804325103759766e-01 -1.430706977844238281e-01 7.050170749425888062e-02 -9.020686149597167969e-01 9.936892986297607422e-02
-4.476318657398223877e-01 1.359909921884536743e-01 1.243233829736709595e-01 5.099734663963317871e-01 3.185400068759918213e-01 1.901368945837020874e-01 -5.650614500045776367e-01 -2.206554710865020752e-01
-1.221609488129615784e-01 -9.243221580982208252e-02 -1.811068654060363770e-01 -2.455232851207256317e-02 -5.636916160583496094e-01 1.603449434041976929e-01 -7.531077265739440918e-01 1.802790313959121704e-01
-8.592368662357330322e-02 -2.669506371021270752e-01 -7.162902951240539551e-01 3.280914127826690674e-01 2.194675803184509277e-01 4.477717280387878418e-01 -2.004503011703491211e-01 1.085955351591110229e-01
1.363750547170639038e-01 1.158549338579177856e-01 -4.305515587329864502e-01 7.570480108261108398e-01 -1.212835088372230530e-01 2.244600951671600342e-01 -3.109210357069969177e-02 3.787140548229217529e-01
-1.698689013719558716e-01 2.628347091376781464e-02 -7.871523499488830566e-01 1.272818893194198608e-01 -1.740521788597106934e-01 5.005471110343933105e-01 -2.304584234952926636e-01 -2.630049921572208405e-02
1.474542766809463501e-01 -6.113504990935325623e-02 -2.004445791244506836e-01 3.696023821830749512e-01 4.400521814823150635e-01 7.806678861379623413e-02 -6.296519041061401367e-01 4.489254653453826904e-01
-2.325188964605331421e-01 5.081535577774047852e-01 -1.138334535062313080e-02 -1.005655452609062195e-01 3.058973848819732666e-01 3.465988934040069580e-01 -5.128617882728576660e-01 4.480408132076263428e-01
-5.512100458145141602e-01 -1.168644130229949951e-01 2.024403810501098633e-01 2.728517055511474609e-01 1.048416197299957275e-01 3.753604888916015625e-01 -5.999314785003662109e-01 -2.351065129041671753e-01
-1.417496949434280396e-01 -1.832531541585922241e-01 1.382725778967142105e-02 5.168194174766540527e-01 4.553865492343902588e-01 1.910387277603149414e-01 -6.181998848915100098e-01 2.301914840936660767e-01
-2.621393799781799316e-01 3.058643341064453125e-01 -1.381128132343292236e-01 3.600223064422607422e-01 9.747494012117385864e-02 -2.033497393131256104e-02 -5.192393064498901367e-01 6.399331688880920410e-01
5.727228522300720215e-02 5.249242186546325684e-01 -4.985885322093963623e-01 1.873487085103988647e-01 -2.873280942440032959e-01 1.376830786466598511e-01 -5.222216248512268066e-01 2.515050172805786133e-01
2.920834422111511230e-01 -5.087436363101005554e-02 -6.785328686237335205e-02 -2.563418745994567871e-01 -2.155122309923171997e-01 7.436326146125793457e-01 -4.850510954856872559e-01 8.410821110010147095e-02
-2.856347560882568359e-01 2.230055034160614014e-01 -7.149816751480102539e-01 -1.434281654655933380e-02 -6.992151588201522827e-02 3.195742070674896240e-01 -4.978321194648742676e-01 -4.922926053404808044e-02
-2.315092235803604126e-01 5.716979503631591797e-01 -3.317641019821166992e-01 1.160539984703063965e-01 -1.726733334362506866e-02 5.379581451416015625e-01 2.070057988166809082e-01 4.043272733688354492e-01
-3.736859932541847229e-02 2.547894418239593506e-01 7.388173788785934448e-02 1.636045724153518677e-01 -9.118577092885971069e-02 -1.275908108800649643e-02 -9.136279225349426270e-01 2.413862943649291992e-01
3.059839606285095215e-01 5.531057119369506836e-01 -5.131567716598510742e-01 2.873223125934600830e-01 1.631590910255908966e-02 3.792581558227539062e-01 -2.658050656318664551e-01 -1.995212733745574951e-01
1.616131067276000977e-01 7.934750616550445557e-02 -1.030975803732872009e-01 2.565016448497772217e-01 6.439873576164245605e-01 6.518585681915283203e-01 -2.128689438104629517e-01 -7.880647480487823486e-02
1.865433454513549805e-01 1.456420030444860458e-02 -5.886446237564086914e-01 6.391956806182861328e-01 2.513901889324188232e-01 6.515123695135116577e-02 -3.751806914806365967e-01 -4.139786586165428162e-02
-9.354454278945922852e-02 3.174023032188415527e-01 -3.362162113189697266e-01 4.663977399468421936e-02 -2.547626495361328125e-01 7.064536213874816895e-01 1.202767863869667053e-01 4.436679780483245850e-01
-5.594885945320129395e-01 -1.853300631046295166e-01 2.483349591493606567e-01 2.834872901439666748e-01 2.522190213203430176e-01 4.028704464435577393e-01 -4.898815155029296875e-01 2.113931030035018921e-01
4.849425703287124634e-02 6.341397166252136230e-01 -1.688216328620910645e-01 1.613049209117889404e-01 -1.156338900327682495e-01 1.164910569787025452e-02 -6.570122241973876953e-01 3.095533251762390137e-01
-3.679455518722534180e-01 1.026902943849563599e-01 -5.612312629818916321e-02 4.037126898765563965e-01 7.108954340219497681e-02 4.098821580410003662e-01 1.297248005867004395e-01 7.057275772094726562e-01
-5.714911818504333496e-01 -1.716555207967758179e-01 3.020508587360382080e-01 2.845826447010040283e-01 -4.738213121891021729e-02 2.969006299972534180e-01 -6.154526472091674805e-01 5.033029243350028992e-02
-1.488241702318191528e-01 4.187582135200500488e-01 1.155934855341911316e-01 1.787229925394058228e-01 -1.726897954940795898e-01 1.938443928956985474e-01 -5.469451546669006348e-01 6.250141859054565430e-01
-2.847126722335815430e-01 4.584803283214569092e-01 -1.663905680179595947e-01 9.994921088218688965e-02 -3.262736499309539795e-01 5.354206562042236328e-01 1.285534054040908813e-01 5.112760066986083984e-01
6.965640187263488770e-02 1.388880908489227295e-01 -2.083745002746582031e-01 3.156214356422424316e-01 -7.174342274665832520e-01 3.496520817279815674e-01 -4.414904117584228516e-01 3.064166568219661713e-02
-1.034842897206544876e-02 3.305888473987579346e-01 -4.673013929277658463e-03 2.297675907611846924e-01 -2.268548756837844849e-01 -1.256404211744666100e-03 -8.420770764350891113e-01 2.779039144515991211e-01
2.041226811707019806e-02 3.675112500786781311e-03 5.464598909020423889e-02 2.650306820869445801e-01 -7.274162024259567261e-02 1.758149564266204834e-01 -6.134447455406188965e-01 7.168164253234863281e-01
-7.398928403854370117e-01 1.234689503908157349e-01 6.549505144357681274e-02 3.509777188301086426e-01 -2.371370196342468262e-01 4.936239421367645264e-01 -8.207780122756958008e-02 5.660112574696540833e-02
1.060395911335945129e-01 -6.607622839510440826e-03 -6.002214550971984863e-01 1.508064121007919312e-01 3.230368196964263916e-01 6.837667226791381836e-01 -1.430878937244415283e-01 1.154973581433296204e-01
-1.431506872177124023e-01 -1.191967949271202087e-01 -3.621144890785217285e-01 6.213009357452392578e-03 -3.101988136768341064e-01 1.102574542164802551e-01 -8.518678545951843262e-01 8.695914410054683685e-03
1.800993531942367554e-01 -1.562800258398056030e-01 -9.950753301382064819e-02 2.299325913190841675e-01 -7.491652667522430420e-02 2.728392481803894043e-01 -6.542314887046813965e-01 6.101619005203247070e-01
-6.121720671653747559e-01 -1.494682580232620239e-01 1.377503126859664917e-01 7.499668002128601074e-02 1.469298899173736572e-01 4.595807790756225586e-01 -5.866934657096862793e-01 -3.595765680074691772e-02
6.791082769632339478e-02 5.026531815528869629e-01 -4.299764335155487061e-01 2.733859419822692871e-01 -4.463402926921844482e-01 3.416711986064910889e-01 -3.630456328392028809e-01 -1.880083978176116943e-01
-5.321138501167297363e-01 3.517112433910369873e-01 -4.253385066986083984e-01 -1.747490614652633667e-01 -4.703832045197486877e-02 5.660021901130676270e-01 -2.309065461158752441e-01 -7.625684887170791626e-02
-2.303649187088012695e-01 1.344158053398132324e-01 -1.448243409395217896e-01 9.788345545530319214e-02 1.941344328224658966e-02 2.832723781466484070e-02 -6.850039958953857422e-01 6.541399955749511719e-01
9.702310711145401001e-02 -3.746028989553451538e-02 -4.040662199258804321e-02 7.853769510984420776e-02 4.301340132951736450e-02 5.904025435447692871e-01 -7.429535984992980957e-01 2.810287177562713623e-01
1.339136064052581787e-01 -2.121086567640304565e-01 -9.162069112062454224e-02 1.350576132535934448e-01 -1.738641560077667236e-01 2.168792784214019775e-01 -8.673084378242492676e-01 2.845224440097808838e-01
-7.683061361312866211e-01 -1.907407864928245544e-02 8.999990671873092651e-02 1.188766360282897949e-01 -4.205228015780448914e-02 5.019525885581970215e-01 -3.467123210430145264e-01 1.147870421409606934e-01
1.753897219896316528e-01 -5.640599876642227173e-02 2.202131897211074829e-01 7.261013984680175781e-01 -3.384595736861228943e-02 5.096198320388793945e-01 8.950834721326828003e-02 3.485254943370819092e-01
-2.920502126216888428e-01 2.944841682910919189e-01 -4.634562879800796509e-02 1.812959015369415283e-01 -1.776442378759384155e-01 -7.707686722278594971e-02 -8.121302127838134766e-01 3.097027540206909180e-01
2.779041230678558350e-01 -6.343975663185119629e-02 -1.907467097043991089e-01 3.240977823734283447e-01 8.440078794956207275e-02 1.278019696474075317e-01 -6.723672151565551758e-01 5.493511557579040527e-01
2.205213308334350586e-01 3.641599714756011963e-01 1.373133361339569092e-01 -4.949548747390508652e-03 -4.626150131225585938e-01 3.096059858798980713e-01 -6.260791420936584473e-01 3.131051361560821533e-01
1.145929619669914246e-01 -7.818970829248428345e-02 -1.352995187044143677e-01 3.714711964130401611e-01 -1.276668254286050797e-02 1.839505136013031006e-02 -6.683832406997680664e-01 6.141827106475830078e-01
1.600316315889358521e-01 -2.019544094800949097e-01 -7.826346904039382935e-02 3.862169384956359863e-01 -5.859993100166320801e-01 5.773918032646179199e-01 -2.076707333326339722e-01 -2.416857331991195679e-01
1.408251821994781494e-01 1.627989709377288818e-01 -2.574021518230438232e-01 4.339007660746574402e-02 -5.258932709693908691e-01 3.965201675891876221e-01 -6.640741825103759766e-01 -1.036320626735687256e-01
-4.633155763149261475e-01 5.211598873138427734e-01 -2.551638484001159668e-01 2.289516180753707886e-01 5.272738263010978699e-02 4.077612757682800293e-01 1.587702780961990356e-01 4.493841528892517090e-01
-4.984769225120544434e-02 3.828754425048828125e-01 -5.963526368141174316e-01 4.848803579807281494e-01 -2.851786278188228607e-02 4.738227725028991699e-01 1.841734498739242554e-01 3.058159351348876953e-02
-2.656939029693603516e-01 3.149206340312957764e-01 -1.370095014572143555e-01 1.494455039501190186e-01 2.078025043010711670e-01 7.560887932777404785e-01 2.093873769044876099e-01 3.611522912979125977e-01
-8.044423907995223999e-02 4.930795133113861084e-01 -4.501931667327880859e-01 9.918183088302612305e-02 1.714508682489395142e-01 5.853736996650695801e-01 7.477137446403503418e-02 4.003022313117980957e-01
-6.514050960540771484e-01 -5.434564501047134399e-02 1.493858247995376587e-01 3.040096759796142578e-01 -4.040171205997467041e-01 5.077857375144958496e-01 -1.654609441757202148e-01 9.760403633117675781e-02
-2.652919888496398926e-01 6.564750671386718750e-01 -1.902226917445659637e-02 -2.542155049741268158e-02 2.612596452236175537e-01 2.824245989322662354e-01 -4.642506241798400879e-01 3.662019968032836914e-01
-7.134900689125061035e-01 -3.169626742601394653e-02 1.385769695043563843e-01 6.017475202679634094e-02 4.376874491572380066e-02 5.504950284957885742e-01 -3.844962716102600098e-01 1.196024492383003235e-01
-1.865463256835937500e-01 6.059480085968971252e-02 2.327696830034255981e-01 5.732897520065307617e-01 3.803274631500244141e-01 2.073162049055099487e-01 -5.941022038459777832e-01 -1.951905637979507446e-01
2.721112966537475586e-01 -9.920090436935424805e-02 -5.442651510238647461e-01 6.820195317268371582e-01 2.592292381450533867e-03 3.095051944255828857e-01 -1.089661493897438049e-01 2.169456183910369873e-01
-4.468339383602142334e-01 1.193109154701232910e-01 -8.762393146753311157e-02 2.174833416938781738e-01 -2.596009075641632080e-01 5.278352499008178711e-01 1.279689371585845947e-01 6.072466969490051270e-01
-4.742583334445953369e-01 2.951850369572639465e-02 8.153352141380310059e-02 -2.090848386287689209e-01 -1.528396457433700562e-02 7.173045277595520020e-01 -4.462171792984008789e-01 -9.987152367830276489e-02
-2.603383660316467285e-01 5.090491771697998047e-01 2.895207405090332031e-01 4.247387349605560303e-01 2.870108187198638916e-01 1.271940916776657104e-01 -5.562158823013305664e-01 3.062913566827774048e-02
4.634066820144653320e-01 3.165179193019866943e-01 1.043521016836166382e-01 2.140889912843704224e-01 -5.123859643936157227e-01 4.091371297836303711e-01 -3.225921690464019775e-01 3.071627914905548096e-01
3.666640073060989380e-02 1.690298914909362793e-01 -1.678837984800338745e-01 1.770549565553665161e-01 -6.517200469970703125e-01 2.876236736774444580e-01 -2.593793272972106934e-01 5.794885754585266113e-01
-2.669740915298461914e-01 -1.265735030174255371e-01 4.496906399726867676e-01 3.558683395385742188e-01 1.366500556468963623e-01 4.721455276012420654e-01 -5.692028999328613281e-01 -1.351057738065719604e-01
-1.379898339509963989e-01 1.219562441110610962e-01 -2.402633894234895706e-03 1.691286414861679077e-01 -6.565517932176589966e-02 2.290056645870208740e-02 -8.583717346191406250e-01 4.425362646579742432e-01
1.398896127939224243e-01 -2.171559184789657593e-01 -6.326300501823425293e-01 2.215295583009719849e-01 6.810064613819122314e-02 6.586920022964477539e-01 -1.694950759410858154e-01 1.293704211711883545e-01
4.492804408073425293e-01 2.119968235492706299e-01 2.409631852060556412e-03 6.163446232676506042e-02 -5.237023830413818359e-01 5.078824758529663086e-01 -4.634968936443328857e-01 4.859630391001701355e-02
-1.796372681856155396e-01 3.334504738450050354e-02 -2.177166640758514404e-01 2.820240855216979980e-01 1.304115951061248779e-01 -3.709650784730911255e-02 -6.924378275871276855e-01 5.846595764160156250e-01
-1.436228007078170776e-01 4.381299316883087158e-01 -5.178841352462768555e-01 1.039723828434944153e-01 -5.325420945882797241e-02 1.177800297737121582e-01 -3.579085469245910645e-01 6.029872894287109375e-01
-6.975191831588745117e-01 -1.647427678108215332e-02 3.446313366293907166e-02 1.086819097399711609e-01 -1.013031154870986938e-01 5.527583956718444824e-01 -4.284108877182006836e-01 -2.925818040966987610e-02
-7.165709882974624634e-02 5.685456991195678711e-01 -1.529540866613388062e-01 3.628081381320953369e-01 1.845104247331619263e-01 4.682590663433074951e-01 -2.701102197170257568e-01 -4.362639486789703369e-01
-4.304765164852142334e-02 -6.538522988557815552e-02 -6.263573765754699707e-01 6.837593019008636475e-02 7.420431356877088547e-03 5.704590082168579102e-01 -3.663443326950073242e-01 -3.703863322734832764e-01
4.058274328708648682e-01 1.470861285924911499e-01 -6.298960745334625244e-02 8.138551563024520874e-02 -4.002204239368438721e-01 6.718686819076538086e-01 -4.255173504352569580e-01 -1.021251603960990906e-01
-1.163744628429412842e-01 1.628158241510391235e-01 4.548972845077514648e-02 -1.038041710853576660e-01 4.767538011074066162e-01 7.013989686965942383e-01 -4.523544013500213623e-01 -1.523948460817337036e-01
-4.008964598178863525e-01 2.611839771270751953e-01 -2.304812073707580566e-01 7.410080172121524811e-03 -6.278631836175918579e-02 6.510937809944152832e-01 9.570386260747909546e-02 5.299658775329589844e-01
-1.636668592691421509e-01 4.817422628402709961e-01 -5.978457927703857422e-01 9.713363647460937500e-02 1.781274229288101196e-01 3.955997228622436523e-01 -3.151760902255773544e-03 4.313291013240814209e-01
-5.108018517494201660e-01 -2.514576613903045654e-01 1.047251559793949127e-02 4.167169332504272461e-01 1.505100578069686890e-01 4.863807260990142822e-01 -4.093572795391082764e-01 -2.743994295597076416e-01
3.230673968791961670e-01 -5.365218594670295715e-02 1.983485668897628784e-01 -1.564233005046844482e-01 1.866847835481166840e-02 7.551541328430175781e-01 -4.887964427471160889e-01 -1.393205225467681885e-01
6.148898601531982422e-01 2.269037365913391113e-01 -8.635756373405456543e-02 2.314461767673492432e-01 -3.765485882759094238e-01 4.717005491256713867e-01 -3.538763225078582764e-01 1.410013586282730103e-01
-3.360204994678497314e-01 3.033192455768585205e-01 2.441473454236984253e-01 3.188520967960357666e-01 3.174249529838562012e-01 2.132603377103805542e-01 -6.921729445457458496e-01 9.203813225030899048e-02
-1.582006365060806274e-01 6.469185650348663330e-02 -8.819231390953063965e-02 2.993804812431335449e-01 -6.267694234848022461e-01 2.632245719432830811e-01 -4.155150800943374634e-02 6.399432420730590820e-01
-2.140381187200546265e-01 -8.695528656244277954e-02 1.040272563695907593e-01 4.808575510978698730e-01 4.433308243751525879e-01 1.335075944662094116e-01 -5.333172082901000977e-01 4.536374211311340332e-01
-4.584067165851593018e-01 3.134020864963531494e-01 6.091050058603286743e-02 -1.496864259243011475e-01 2.369605749845504761e-01 7.245112061500549316e-01 -2.808640599250793457e-01 -7.466522604227066040e-02
-1.371455192565917969e-01 3.767422959208488464e-02 1.586556285619735718e-01 3.193704783916473389e-01 -3.861526548862457275e-01 1.749164760112762451e-01 -2.051976621150970459e-01 7.942208647727966309e-01
1.600996553897857666e-01 -8.476382493972778320e-02 -3.171606659889221191e-01 -6.869600154459476471e-03 -4.625372961163520813e-02 2.128269970417022705e-01 -8.990109562873840332e-01 1.043535545468330383e-01
3.385765478014945984e-02 1.657920479774475098e-01 -1.247360035777091980e-01 7.087768912315368652e-01 1.373199224472045898e-01 5.706439018249511719e-01 1.867989748716354370e-01 2.721358239650726318e-01
2.359806373715400696e-02 3.358115907758474350e-03 -4.243547916412353516e-01 9.950179606676101685e-02 1.559631433337926865e-02 6.881248950958251953e-02 -8.941736817359924316e-01 -7.020892202854156494e-02
7.541939616203308105e-02 9.984079748392105103e-03 -3.693248927593231201e-01 1.003786996006965637e-01 -2.872733473777770996e-01 1.998198032379150391e-01 -8.473074436187744141e-01 -8.574297279119491577e-02
-3.206413239240646362e-02 6.220278739929199219e-01 -1.211929097771644592e-01 2.116681635379791260e-01 4.614402651786804199e-01 5.290277004241943359e-01 -1.735227555036544800e-01 -1.722053438425064087e-01
-1.841246038675308228e-01 5.766398459672927856e-02 9.696552902460098267e-02 1.351312249898910522e-01 -4.325923025608062744e-01 1.353324651718139648e-01 -6.158839464187622070e-01 5.919006466865539551e-01
-6.895048618316650391e-01 -1.386570371687412262e-02 1.092032045125961304e-01 2.067468613386154175e-01 -2.263843417167663574e-01 6.052509546279907227e-01 -2.283074259757995605e-01 -4.264730960130691528e-03
-3.268298506736755371e-01 1.684214323759078979e-01 -6.157508492469787598e-02 2.134656608104705811e-01 -1.414680778980255127e-01 -1.087445914745330811e-01 -7.988142371177673340e-01 3.814638257026672363e-01
1.854440420866012573e-01 6.537334620952606201e-02 -2.790006995201110840e-01 -7.913044095039367676e-02 1.667569428682327271e-01 2.009208351373672485e-01 -8.960418105125427246e-01 7.852298021316528320e-02
-6.601020097732543945e-01 2.373537719249725342e-01 -2.413745671510696411e-01 8.009692281484603882e-02 -1.623963117599487305e-01 5.872790813446044922e-01 1.057200729846954346e-01 2.465873956680297852e-01
1.638539731502532959e-01 1.767172813415527344e-01 -1.129913255572319031e-01 3.986213505268096924e-01 6.849001049995422363e-01 4.773397147655487061e-01 -1.811237782239913940e-01 2.012700289487838745e-01
-1.644624173641204834e-01 2.962289154529571533e-01 -9.767683595418930054e-02 4.313594698905944824e-01 2.298261821269989014e-01 3.290053084492683411e-02 -5.587711334228515625e-01 5.687365531921386719e-01
2.168414145708084106e-01 4.844709932804107666e-01 -4.590090811252593994e-01 4.691633880138397217e-01 3.544383645057678223e-01 3.181121647357940674e-01 -2.452182322740554810e-01 -2.258588932454586029e-02
-1.124669760465621948e-01 3.927234709262847900e-01 -3.278031051158905029e-01 4.894547536969184875e-02 -1.762331128120422363e-01 5.475847125053405762e-01 8.825644850730895996e-02 6.201393008232116699e-01
9.923676401376724243e-02 3.227938711643218994e-01 -1.335463672876358032e-01 2.164189070463180542e-01 6.143391728401184082e-01 6.234588623046875000e-01 -9.919589757919311523e-02 2.129102349281311035e-01
-4.561394918709993362e-03 2.538465261459350586e-01 -5.013820528984069824e-01 4.047704637050628662e-01 1.655785739421844482e-01 6.752543449401855469e-01 1.823234409093856812e-01 -6.075790151953697205e-02
6.580356508493423462e-03 8.551923930644989014e-02 2.229271084070205688e-01 3.568066954612731934e-01 2.960980534553527832e-01 4.067975580692291260e-01 -3.342074155807495117e-01 6.714034676551818848e-01
-6.046186685562133789e-01 -2.143994420766830444e-01 2.063720021396875381e-03 3.522514016367495060e-04 -2.422801256179809570e-01 5.069571137428283691e-01 -5.007960200309753418e-01 1.481989324092864990e-01
-4.964225888252258301e-01 -2.115915417671203613e-01 1.176213324069976807e-01 -5.582936108112335205e-02 4.725031554698944092e-02 5.361394882202148438e-01 -5.220499634742736816e-01 3.600383698940277100e-01
1.551382541656494141e-01 2.935028076171875000e-01 -5.632109642028808594e-01 6.049278378486633301e-01 -2.957506477832794189e-01 3.270415663719177246e-01 -8.015505969524383545e-02 -7.612333446741104126e-02
-1.182290092110633850e-01 4.217977225780487061e-01 -6.488390564918518066e-01 3.154990971088409424e-01 -3.063679039478302002e-01 3.125901520252227783e-01 -9.514363110065460205e-02 2.948738932609558105e-01
4.231865704059600830e-01 5.260023474693298340e-01 -1.802871823310852051e-01 2.238824069499969482e-01 -2.857009470462799072e-01 3.510127961635589600e-01 -4.384574890136718750e-01 2.540234327316284180e-01
-9.088134020566940308e-02 2.787532284855842590e-02 -9.372472763061523438e-02 2.222564816474914551e-01 -4.003883898258209229e-01 3.644713014364242554e-02 -7.721003890037536621e-01 4.183336794376373291e-01
1.208041310310363770e-01 3.331796228885650635e-01 -5.491105914115905762e-01 2.369649708271026611e-01 -3.387911617755889893e-01 4.484403505921363831e-02 -5.703166723251342773e-01 2.732604742050170898e-01
1.514285653829574585e-01 2.166035026311874390e-01 -4.437042176723480225e-01 1.696906685829162598e-01 3.400039672851562500e-01 7.647194266319274902e-01 4.077729210257530212e-02 4.922183230519294739e-02
-7.425560615956783295e-03 -1.939994394779205322e-01 -2.785145938396453857e-01 3.181665837764739990e-01 5.426406264305114746e-01 6.888273954391479492e-01 -1.066350266337394714e-01 -5.653015151619911194e-02
-3.201175034046173096e-01 1.200143992900848389e-01 -6.672172248363494873e-02 2.564683854579925537e-01 -7.335747778415679932e-02 -2.157552354037761688e-02 -6.300095915794372559e-01 6.404173970222473145e-01
-4.877248406410217285e-02 4.787436500191688538e-02 -3.464970588684082031e-01 -2.434645593166351318e-01 3.001697063446044922e-01 4.574756920337677002e-01 -5.642181634902954102e-01 4.452708065509796143e-01
-5.290237665176391602e-01 -1.123622730374336243e-01 3.183533251285552979e-01 1.871364116668701172e-01 -1.804357618093490601e-01 7.013348340988159180e-01 -2.161074131727218628e-01 3.090078011155128479e-03
-1.033850163221359253e-01 3.894193768501281738e-01 4.619838297367095947e-01 1.189335063099861145e-01 2.613838613033294678e-01 3.950544893741607666e-01 -5.451834797859191895e-01 2.974477112293243408e-01
2.467777952551841736e-02 -3.982103168964385986e-01 -4.999852776527404785e-01 2.846056222915649414e-01 1.228341162204742432e-01 6.804164052009582520e-01 -1.622537672519683838e-01 -7.384441047906875610e-02
1.611560434103012085e-01 6.681695580482482910e-02 -7.080250978469848633e-02 1.929820030927658081e-01 1.832318156957626343e-01 3.627571463584899902e-01 -6.978735327720642090e-01 5.245143175125122070e-01
2.165404148399829865e-02 -4.320963621139526367e-01 3.668475896120071411e-02 6.348016858100891113e-01 -3.557921946048736572e-01 5.266935229301452637e-01 -5.451415106654167175e-02 -3.922960534691810608e-02
-1.461510211229324341e-01 -1.071265265345573425e-01 -7.081387042999267578e-01 4.831676837056875229e-03 1.061746254563331604e-01 6.250949501991271973e-01 -1.709537804126739502e-01 1.855750083923339844e-01
-6.221991963684558868e-03 1.701506972312927246e-01 -4.690972864627838135e-01 -9.431471698917448521e-05 -2.794755697250366211e-01 5.781746506690979004e-01 -5.818611383438110352e-01 1.679474371485412121e-03
-3.016142845153808594e-01 5.627447962760925293e-01 1.610728353261947632e-01 -9.896911680698394775e-02 2.338804751634597778e-01 5.730260014533996582e-01 -3.052028119564056396e-01 2.835492491722106934e-01
-4.458089470863342285e-01 2.352747321128845215e-01 3.206755220890045166e-01 6.084632277488708496e-01 -1.670161336660385132e-01 4.859148561954498291e-01 -7.500939816236495972e-02 -5.661880970001220703e-02
-3.049429059028625488e-01 2.912342250347137451e-01 -4.969030991196632385e-02 3.687461018562316895e-01 -1.298351287841796875e-01 -1.146042495965957642e-01 -5.310440659523010254e-01 6.097136139869689941e-01
9.720125049352645874e-02 8.188252896070480347e-02 -1.705441325902938843e-01 6.389145851135253906e-01 -1.270113140344619751e-01 4.546428918838500977e-01 1.416369676589965820e-01 5.510507225990295410e-01
2.793799638748168945e-01 6.503640413284301758e-01 -3.492668867111206055e-01 4.628641605377197266e-01 -7.089661806821823120e-02 3.038986325263977051e-01 -1.925137341022491455e-01 -1.682274490594863892e-01
4.131758585572242737e-03 1.289238780736923218e-01 2.766603231430053711e-01 2.746039927005767822e-01 -4.739558994770050049e-01 2.597709596157073975e-01 -3.424835205078125000e-01 6.496178507804870605e-01
1.408772021532058716e-01 -5.456859362311661243e-04 -4.030710160732269287e-01 5.968006700277328491e-02 -5.978580117225646973e-01 3.909302353858947754e-01 -5.443109869956970215e-01 8.712147921323776245e-02
2.353170514106750488e-01 5.614099502563476562e-01 -7.494667172431945801e-02 1.503761559724807739e-01 -5.500252246856689453e-01 4.721939861774444580e-01 -2.506871223449707031e-01 -1.134723052382469177e-01
4.440351575613021851e-02 3.420773744583129883e-01 -2.050127685070037842e-01 1.415822803974151611e-01 1.877457946538925171e-01 7.773481011390686035e-01 1.802034676074981689e-01 3.833324313163757324e-01
-8.614819496870040894e-02 1.128826960921287537e-01 2.965741325169801712e-03 3.090412020683288574e-01 -7.201226353645324707e-01 2.027245312929153442e-01 -1.536927074193954468e-01 5.486578345298767090e-01
-9.360431134700775146e-02 -8.074773848056793213e-02 -9.103362262248992920e-02 6.555235385894775391e-02 -5.000605583190917969e-01 2.296276688575744629e-01 -7.524368166923522949e-01 3.212214410305023193e-01
-2.953988611698150635e-01 4.479764401912689209e-01 1.780579388141632080e-01 6.953759193420410156e-01 1.167762726545333862e-01 2.431692332029342651e-01 -2.326122373342514038e-01 -2.644389569759368896e-01
1.680106222629547119e-01 3.550289869308471680e-01 -4.296064674854278564e-01 1.986013501882553101e-01 -5.652157664299011230e-01 4.853575825691223145e-01 -2.569242715835571289e-01 -2.591853588819503784e-02
3.302519917488098145e-01 -7.321036420762538910e-03 -2.314709872007369995e-01 1.688388884067535400e-01 -5.392616391181945801e-01 6.391741633415222168e-01 -1.466474086046218872e-01 2.965507507324218750e-01
-3.063005506992340088e-01 4.430637657642364502e-01 9.690495580434799194e-02 4.217532575130462646e-01 9.026673622429370880e-03 -1.059095934033393860e-01 -5.800030231475830078e-01 4.182176887989044189e-01
-2.203643620014190674e-01 2.502281367778778076e-01 2.815041542053222656e-01 7.935609817504882812e-01 6.711290776729583740e-02 4.033650457859039307e-01 -7.391157746315002441e-02 -8.468351513147354126e-02
4.948427975177764893e-01 -1.601676344871520996e-01 -4.331424087285995483e-02 1.014864966273307800e-01 -2.816706895828247070e-01 6.182760000228881836e-01 -3.496792316436767578e-01 3.652698695659637451e-01
-3.609452247619628906e-01 3.751250803470611572e-01 -3.770947754383087158e-01 3.252543807029724121e-01 -4.119313955307006836e-01 4.774211049079895020e-01 6.787060201168060303e-02 -2.806849777698516846e-01
4.321379065513610840e-01 2.265792787075042725e-01 2.193557769060134888e-01 2.438677400350570679e-01 -5.751724243164062500e-01 4.888480901718139648e-01 -1.878082305192947388e-01 2.219517529010772705e-01
-2.556294202804565430e-01 -4.015795141458511353e-02 3.883453607559204102e-01 4.733878672122955322e-01 9.145041555166244507e-02 1.459307670593261719e-01 -5.334446430206298828e-01 4.938730895519256592e-01
4.093629419803619385e-01 -1.436685621738433838e-01 -5.774288177490234375e-01 3.545075356960296631e-01 -1.787485033273696899e-01 4.344984292984008789e-01 -3.588732182979583740e-01 5.614187940955162048e-02
2.100376337766647339e-01 2.560089826583862305e-01 -4.182617962360382080e-01 2.554700672626495361e-01 -4.785311818122863770e-01 1.532398015260696411e-01 -6.133322715759277344e-01 1.465766578912734985e-01
-2.827390134334564209e-01 3.546380698680877686e-01 -3.160971105098724365e-01 2.305585145950317383e-01 1.075580492615699768e-01 5.149650573730468750e-01 1.450791209936141968e-01 5.860122442245483398e-01
6.961315870285034180e-02 7.842926308512687683e-03 -3.628468140959739685e-02 7.467532157897949219e-02 -4.968794882297515869e-01 1.670754849910736084e-01 -8.446273207664489746e-01 9.069458465091884136e-04
6.660802662372589111e-02 6.550869345664978027e-02 -6.525754928588867188e-01 3.182222368195652962e-03 -1.307106763124465942e-01 4.607124924659729004e-01 -5.045879483222961426e-01 2.854062318801879883e-01
-2.835535909980535507e-03 8.306295424699783325e-02 -6.455660462379455566e-01 -3.370035812258720398e-02 -6.687973439693450928e-02 5.187593698501586914e-01 -4.987745285034179688e-01 2.298718094825744629e-01
9.592989832162857056e-02 -3.631295561790466309e-01 2.060884386301040649e-01 5.924750566482543945e-01 -6.678022444248199463e-02 6.197508573532104492e-01 -2.318170964717864990e-01 1.521362960338592529e-01
-2.609109282493591309e-01 5.330999493598937988e-01 2.721495926380157471e-01 1.455173343420028687e-01 2.297803312540054321e-01 3.033369779586791992e-01 -4.347870349884033203e-01 4.675864279270172119e-01
-3.610402047634124756e-01 -1.657412648200988770e-01 1.056505069136619568e-01 5.946506857872009277e-01 3.775463104248046875e-01 1.356628388166427612e-01 -4.964268505573272705e-01 2.646188735961914062e-01
5.172986164689064026e-02 7.183607667684555054e-02 5.239015072584152222e-02 2.946124374866485596e-01 -4.696989953517913818e-01 2.790893912315368652e-01 -2.521702349185943604e-01 7.352037429809570312e-01
2.393030077219009399e-01 -5.999818909913301468e-03 -4.936642348766326904e-01 7.849555611610412598e-01 -1.967839710414409637e-02 2.362466752529144287e-01 -9.870923310518264771e-02 1.299821138381958008e-01
-9.666396677494049072e-02 4.825447201728820801e-01 1.881978809833526611e-01 -3.642462566494941711e-02 2.424500696361064911e-02 4.632013142108917236e-01 -4.050147235393524170e-01 5.847062468528747559e-01
1.420167833566665649e-01 -5.637710168957710266e-02 -2.637740373611450195e-01 1.556382924318313599e-01 4.091624915599822998e-01 2.763308882713317871e-01 -5.321503877639770508e-01 5.965701937675476074e-01
-2.049129456281661987e-02 -1.117884516716003418e-01 -1.747197508811950684e-01 1.546451896429061890e-01 5.353459622710943222e-03 1.225996091961860657e-01 -7.677224278450012207e-01 5.728735327720642090e-01
-1.230032742023468018e-01 -1.774419844150543213e-02 -1.287595331668853760e-01 8.348122984170913696e-02 2.933308668434619904e-02 6.832697242498397827e-02 -9.108407497406005859e-01 3.547494709491729736e-01
-1.036832034587860107e-01 2.221435010433197021e-01 -6.175353527069091797e-01 1.417973190546035767e-01 -4.731088876724243164e-01 4.660902321338653564e-01 -3.101470768451690674e-01 -3.438305854797363281e-02
1.349009424448013306e-01 -3.354858160018920898e-01 -5.711519718170166016e-01 4.180513918399810791e-01 -5.556598989642225206e-05 5.769917964935302734e-01 -1.742476820945739746e-01 7.062421739101409912e-02
1.118103191256523132e-01 2.802236378192901611e-01 -1.058937385678291321e-01 4.950391594320535660e-03 -4.375559687614440918e-01 2.122581303119659424e-01 -7.782405018806457520e-01 2.357288599014282227e-01
4.423043131828308105e-01 2.740242332220077515e-02 -1.104471683502197266e-01 4.601318240165710449e-01 2.327151894569396973e-01 1.694605201482772827e-01 -4.858297407627105713e-01 5.106782913208007812e-01
