# Supplementary material for: Where is your field going? A machine learning approach to study the relative motion of the domains of physics
Source: PLoS One. 2020 Jun 18;15(6):e0233997. doi: 10.1371/journal.pone.0233997 (PMC7302634; doi:10.1371/journal.pone.0233997)
Supplement: S27 Data — (ZIP) [file pone.0233997.s027.zip › 26/Pacs4Run_26_VS_500_embeddings2004-2008ED8.txt]

-5.644773244857788086e-01 1.820659786462783813e-01 -2.226724624633789062e-01 -3.202122151851654053e-01 7.424550503492355347e-02 -4.487274587154388428e-01 9.147059917449951172e-02 -5.299649834632873535e-01
-5.470432043075561523e-01 1.425359845161437988e-01 -5.537711977958679199e-01 9.230010211467742920e-02 3.015057556331157684e-02 -1.865732967853546143e-01 -3.348525166511535645e-01 -4.662623703479766846e-01
-6.262131333351135254e-01 3.043451309204101562e-01 -2.432608306407928467e-01 4.359284043312072754e-01 2.842051982879638672e-01 -1.658177971839904785e-01 -1.657999679446220398e-02 -3.968359827995300293e-01
-2.695337235927581787e-01 5.313904955983161926e-03 -1.951179206371307373e-01 2.901462018489837646e-01 5.173949152231216431e-02 -4.987396597862243652e-01 -2.961587011814117432e-01 -6.825975775718688965e-01
-7.280243635177612305e-01 3.766147419810295105e-02 8.098434656858444214e-02 1.302018761634826660e-01 4.532130360603332520e-01 -2.813229560852050781e-01 -9.380622953176498413e-02 -3.894958496093750000e-01
-7.943437993526458740e-02 6.918007731437683105e-01 1.523687690496444702e-01 7.132362574338912964e-02 2.010161131620407104e-01 -3.633503913879394531e-01 -4.797894954681396484e-01 -2.901203036308288574e-01
-2.956860959529876709e-01 4.097635746002197266e-01 -6.341401934623718262e-01 1.410700231790542603e-01 3.878650963306427002e-01 -6.384639441967010498e-02 -4.162230994552373886e-03 -4.099951684474945068e-01
-8.851077407598495483e-02 8.126580715179443359e-01 1.284319907426834106e-01 4.825324565172195435e-02 1.184008941054344177e-01 -2.917428910732269287e-01 -4.112534523010253906e-01 -2.113466709852218628e-01
-5.620162487030029297e-01 6.512483358383178711e-01 1.294042319059371948e-01 7.563859224319458008e-02 -1.758835762739181519e-01 -2.182715982198715210e-01 -3.793429732322692871e-01 1.227520480751991272e-01
6.743115931749343872e-02 8.835711479187011719e-01 -9.710460156202316284e-02 -1.166384220123291016e-01 -1.396745741367340088e-01 -8.914799243211746216e-02 -1.636707484722137451e-01 -3.707785904407501221e-01
-6.400118023157119751e-02 5.452827811241149902e-01 -2.679986953735351562e-01 -2.250518351793289185e-01 4.165184795856475830e-01 -2.331461608409881592e-01 -5.311157703399658203e-01 -2.572360336780548096e-01
-2.486947774887084961e-01 1.739500015974044800e-01 -5.144149661064147949e-01 2.950971126556396484e-01 -6.190827582031488419e-03 -4.146596789360046387e-01 -2.908447943627834320e-02 -6.191610097885131836e-01
-4.278239905834197998e-01 4.639807716012001038e-02 -2.624794468283653259e-02 2.825542092323303223e-01 -9.182753972709178925e-03 -2.242605835199356079e-01 5.516837537288665771e-02 -8.251467943191528320e-01
-5.712860822677612305e-01 1.495707184076309204e-01 -2.686676569283008575e-02 -3.947553336620330811e-01 4.959091544151306152e-01 -3.689692541956901550e-02 -1.812642663717269897e-01 -4.632098674774169922e-01
-2.791095077991485596e-01 7.314366698265075684e-01 -4.530892074108123779e-01 2.140980586409568787e-02 -5.549132451415061951e-02 -1.111982911825180054e-01 -3.869392871856689453e-01 -1.272155493497848511e-01
-3.477635383605957031e-01 5.231182575225830078e-01 -3.362723588943481445e-01 -5.204814672470092773e-01 -9.498656727373600006e-03 -3.452726602554321289e-01 1.386446505784988403e-01 2.879269719123840332e-01
-1.588320583105087280e-01 5.216688513755798340e-01 -7.989598810672760010e-02 -1.468020826578140259e-01 -4.754815101623535156e-01 1.111633405089378357e-01 -2.406891882419586182e-01 -6.150842308998107910e-01
-6.204347610473632812e-01 5.433022379875183105e-01 -6.551919877529144287e-02 8.452960103750228882e-02 -7.568696048110723495e-03 1.642771214246749878e-01 -2.426062226295471191e-01 -4.717450141906738281e-01
-3.705926239490509033e-01 5.323085188865661621e-01 -1.258214265108108521e-01 -9.872930496931076050e-02 -9.048171341419219971e-02 2.078296244144439697e-01 -3.007002174854278564e-01 -6.418174505233764648e-01
-2.140227109193801880e-01 5.383075475692749023e-01 -2.091348320245742798e-01 7.972856611013412476e-02 -2.784228622913360596e-01 6.572927534580230713e-02 -2.653079926967620850e-01 -6.797774434089660645e-01
-5.475274752825498581e-03 7.147987484931945801e-01 3.259523808956146240e-01 -5.258628353476524353e-02 4.589069187641143799e-01 -3.054338693618774414e-01 6.051393225789070129e-02 -2.692121565341949463e-01
-3.557891249656677246e-01 3.972303569316864014e-01 -5.044502019882202148e-02 -3.320567607879638672e-01 7.006505131721496582e-01 -1.494739800691604614e-01 -1.548321396112442017e-01 -2.561038136482238770e-01
-2.848520278930664062e-01 5.355907678604125977e-01 -1.314878277480602264e-02 2.810992896556854248e-01 -3.741232752799987793e-01 1.204841770231723785e-02 3.027201863005757332e-03 -6.424090862274169922e-01
-5.335608124732971191e-01 2.909568846225738525e-01 -4.319408833980560303e-01 -2.090349048376083374e-01 -4.204657673835754395e-01 -1.423990428447723389e-01 3.997895121574401855e-01 -2.085376083850860596e-01
-3.355076014995574951e-01 5.251480937004089355e-01 2.192389033734798431e-02 -3.282262980937957764e-01 6.431762576103210449e-01 -1.294861733913421631e-01 -2.155181616544723511e-01 -1.629440039396286011e-01
5.875787138938903809e-02 8.950424790382385254e-01 -1.792977936565876007e-02 -3.609560430049896240e-02 -2.741742432117462158e-01 -1.703984588384628296e-01 -2.292945235967636108e-01 -1.924551129341125488e-01
-3.929820954799652100e-01 3.670472502708435059e-01 -5.484722256660461426e-01 -8.855242282152175903e-02 5.912620574235916138e-02 -5.237851142883300781e-01 3.492628931999206543e-01 4.844633489847183228e-02
-3.924555331468582153e-02 6.183590888977050781e-01 2.754104137420654297e-01 -5.196916460990905762e-01 -2.793110348284244537e-02 1.188629493117332458e-01 -1.648936606943607330e-02 -5.049563646316528320e-01
-4.118131697177886963e-01 3.506097495555877686e-01 -4.840940833091735840e-01 1.745906323194503784e-01 4.252223074436187744e-01 -3.919009566307067871e-01 -2.837053537368774414e-01 -1.666273623704910278e-01
-6.278907060623168945e-01 3.311092555522918701e-01 -5.771774649620056152e-01 -6.850616633892059326e-02 8.086195588111877441e-02 -3.552206158638000488e-01 1.498509496450424194e-01 5.583374202251434326e-02
-1.548478007316589355e-01 4.858615398406982422e-01 2.294843494892120361e-01 3.351293206214904785e-01 -4.038318395614624023e-01 -3.428437709808349609e-01 -2.238345891237258911e-01 -4.942290484905242920e-01
-1.733852028846740723e-01 8.237345218658447266e-01 -2.317377477884292603e-01 -1.005426570773124695e-01 -1.076992303133010864e-01 -1.895262897014617920e-01 -4.213666915893554688e-01 -5.018607527017593384e-02
-1.988064199686050415e-01 6.784728169441223145e-01 5.115200206637382507e-02 8.074417710304260254e-02 3.736771941184997559e-01 -3.586659729480743408e-01 -4.460675716400146484e-01 -1.541498005390167236e-01
-5.017723515629768372e-02 5.217961668968200684e-01 2.405238896608352661e-01 -4.003053009510040283e-01 -1.631718724966049194e-01 1.591279506683349609e-01 -1.663449704647064209e-01 -6.538330912590026855e-01
-2.716416418552398682e-01 3.665536940097808838e-01 -3.548666238784790039e-01 -5.165051221847534180e-01 -8.287843316793441772e-02 -3.403128087520599365e-01 5.257858037948608398e-01 3.053925698623061180e-03
5.372937023639678955e-02 9.402353316545486450e-02 -3.241062164306640625e-01 -4.620897769927978516e-01 1.444363296031951904e-01 -7.749977111816406250e-01 -1.210431829094886780e-01 -1.832107454538345337e-01
-6.085395812988281250e-01 1.714159101247787476e-01 7.012237608432769775e-02 -5.173806548118591309e-01 4.172959029674530029e-01 8.745513111352920532e-02 -7.048698514699935913e-02 -3.754246830940246582e-01
-4.080441296100616455e-01 5.571115016937255859e-01 -1.018711086362600327e-02 9.607040137052536011e-02 -6.412201374769210815e-02 -4.561982676386833191e-02 -4.589115679264068604e-01 -5.449779033660888672e-01
-4.295522272586822510e-01 6.558384895324707031e-01 7.790499925613403320e-02 -3.786095380783081055e-01 -1.517400294542312622e-01 -5.479412898421287537e-02 -4.477082490921020508e-01 9.734673053026199341e-02
-6.547531485557556152e-01 4.166127443313598633e-01 -4.142707288265228271e-01 2.978461235761642456e-02 2.667513303458690643e-02 -4.195151031017303467e-01 1.497820019721984863e-01 1.615103781223297119e-01
-5.229557752609252930e-01 1.430279910564422607e-01 2.221059799194335938e-01 3.410846590995788574e-01 -3.517179787158966064e-01 -3.215918838977813721e-01 -8.828131854534149170e-02 -5.526932477951049805e-01
-3.820896446704864502e-01 7.038342356681823730e-01 -1.396374404430389404e-01 -4.846603050827980042e-02 -7.255649566650390625e-02 4.990098997950553894e-02 -4.801692366600036621e-01 -3.137836158275604248e-01
-1.437003016471862793e-01 -1.742704026401042938e-02 -1.652306616306304932e-01 -2.620845437049865723e-01 -1.018357053399085999e-01 -8.459476828575134277e-01 -3.432709574699401855e-01 -1.980504542589187622e-01
-5.182455182075500488e-01 4.473800659179687500e-01 -1.632317453622817993e-01 -1.371936649084091187e-01 -1.749043315649032593e-01 -2.546067237854003906e-01 -6.211088895797729492e-01 6.792467087507247925e-02
3.004138469696044922e-01 6.037259101867675781e-01 -4.649764299392700195e-01 -2.900346741080284119e-02 -3.484780713915824890e-02 -3.510364294052124023e-01 1.331670880317687988e-01 -4.313326179981231689e-01
-3.479859530925750732e-01 8.334290981292724609e-01 2.460477650165557861e-01 2.439058721065521240e-01 -1.370626986026763916e-01 -7.139211148023605347e-02 8.242303878068923950e-02 -1.832914501428604126e-01
-1.723735630512237549e-01 8.808173537254333496e-01 -8.598452806472778320e-02 -6.823832541704177856e-02 -1.846705228090286255e-01 -8.801443129777908325e-02 -3.538807034492492676e-01 -1.237622871994972229e-01
-4.060310721397399902e-01 6.342927217483520508e-01 -3.165182471275329590e-01 1.258506178855895996e-01 -5.634025856852531433e-02 -3.077306970953941345e-02 -4.287266731262207031e-01 -3.589729070663452148e-01
-3.925576806068420410e-02 5.417975187301635742e-01 2.200826704502105713e-01 -1.221670508384704590e-01 4.197312146425247192e-02 -2.287537604570388794e-01 -5.550187230110168457e-01 -5.285995602607727051e-01
-5.733013749122619629e-01 1.467055827379226685e-01 8.559282869100570679e-03 -3.832691907882690430e-01 5.741310715675354004e-01 -1.225475966930389404e-01 -1.678494513034820557e-01 -3.605782687664031982e-01
5.484365299344062805e-02 8.821759223937988281e-01 1.715086400508880615e-01 -1.864906549453735352e-01 -2.408989071846008301e-01 -1.043475121259689331e-01 4.525326192378997803e-02 -2.891284227371215820e-01
-1.866730488836765289e-02 6.865088343620300293e-01 -1.107724308967590332e-01 6.886681914329528809e-02 -7.900351285934448242e-02 7.518558204174041748e-02 -4.789365082979202271e-02 -7.050926685333251953e-01
-3.435162901878356934e-01 4.863136708736419678e-01 -3.236469924449920654e-01 -1.271280199289321899e-01 1.753718033432960510e-02 -6.724549531936645508e-01 1.166370138525962830e-01 2.418245375156402588e-01
-4.160420000553131104e-01 3.079606294631958008e-01 -4.440850391983985901e-02 -3.841680586338043213e-01 6.546586751937866211e-01 -1.547445505857467651e-01 -2.086690515279769897e-01 -2.940161824226379395e-01
-3.644417226314544678e-01 7.165483236312866211e-01 1.191971823573112488e-01 -3.686247766017913818e-01 -1.066887378692626953e-01 -4.931901395320892334e-02 -4.041044712066650391e-01 1.628903150558471680e-01
-1.927050054073333740e-01 7.317463755607604980e-01 2.005443423986434937e-01 -2.667489834129810333e-02 4.039956256747245789e-02 -1.656499803066253662e-01 -4.788777530193328857e-01 -3.578917384147644043e-01
-1.710765212774276733e-01 6.780639290809631348e-01 -1.462982296943664551e-01 1.852996349334716797e-01 -1.625202596187591553e-01 -1.306868046522140503e-01 -4.107111096382141113e-01 -4.929985404014587402e-01
-6.858989000320434570e-01 2.442775368690490723e-01 -4.964845180511474609e-01 -2.347592562437057495e-01 8.299118280410766602e-02 -2.837239503860473633e-01 2.805896997451782227e-01 -4.631517454981803894e-02
-4.183613657951354980e-01 5.637606978416442871e-01 2.059035003185272217e-02 -5.191004648804664612e-02 -1.956222504377365112e-01 1.611798405647277832e-01 -3.723169267177581787e-01 -5.487824082374572754e-01
-2.236775867640972137e-02 5.784845352172851562e-01 -2.976580522954463959e-02 -2.542706727981567383e-01 -4.912967681884765625e-01 -1.045328676700592041e-01 -4.636137187480926514e-01 -3.634261786937713623e-01
6.709792464971542358e-02 5.392204523086547852e-01 9.863932617008686066e-03 -5.394468307495117188e-01 -8.104290068149566650e-02 1.576007455587387085e-01 1.044326573610305786e-01 -6.093660593032836914e-01
7.213853299617767334e-02 7.217006683349609375e-01 1.371106654405593872e-01 -6.392189115285873413e-02 1.188927516341209412e-01 6.344977766275405884e-02 2.568176388740539551e-01 -6.057575941085815430e-01
-3.335443735122680664e-01 5.924828052520751953e-01 -3.293163180351257324e-01 -3.455039560794830322e-01 4.379684925079345703e-01 -6.822051852941513062e-02 -8.019175380468368530e-02 -3.270913958549499512e-01
-1.696005314588546753e-01 7.983642220497131348e-01 2.539878189563751221e-01 3.448733091354370117e-01 -1.183777675032615662e-01 -2.144217640161514282e-01 -3.020159527659416199e-02 -2.991668283939361572e-01
-3.522099554538726807e-01 2.502925693988800049e-01 3.755263984203338623e-01 4.308650195598602295e-01 -2.031686305999755859e-01 -3.607319295406341553e-01 1.733320951461791992e-02 -5.611875057220458984e-01
9.713530540466308594e-02 6.720453500747680664e-01 9.090077877044677734e-02 -4.381267353892326355e-03 -1.899476796388626099e-01 -4.124483466148376465e-01 -4.859046339988708496e-01 -2.972214221954345703e-01
-1.970984786748886108e-01 8.130882978439331055e-01 2.742480039596557617e-01 -1.851436346769332886e-01 -3.022004850208759308e-02 1.248694658279418945e-01 -1.729144947603344917e-03 -4.171819388866424561e-01
-7.265553474426269531e-01 1.576371192932128906e-01 -2.721171081066131592e-01 -4.138110280036926270e-01 -7.911837100982666016e-02 -1.414691209793090820e-01 3.907516002655029297e-01 -1.517250239849090576e-01
8.060800284147262573e-02 7.513347864151000977e-01 4.098202586174011230e-01 -1.870637685060501099e-01 6.258057057857513428e-02 -2.883098721504211426e-01 -1.863058656454086304e-01 -3.229614794254302979e-01
2.087284475564956665e-01 2.729195356369018555e-01 -4.941872954368591309e-01 -5.824356339871883392e-03 1.806479245424270630e-01 -5.312958955764770508e-01 -1.117567345499992371e-01 -5.570403933525085449e-01
-6.412124037742614746e-01 1.892156153917312622e-01 -5.456759929656982422e-01 -2.941008508205413818e-01 -3.234112262725830078e-01 -4.159984365105628967e-02 5.209470912814140320e-02 -2.444328367710113525e-01
-6.890432536602020264e-02 5.715228319168090820e-01 6.805840134620666504e-02 5.285462364554405212e-03 1.218130290508270264e-01 -1.858209371566772461e-01 -4.779797196388244629e-01 -6.213867664337158203e-01
-9.639164060354232788e-02 3.623187243938446045e-01 5.182376503944396973e-01 -3.037253618240356445e-01 4.105184376239776611e-01 -3.963687717914581299e-01 1.356834918260574341e-01 -3.931549489498138428e-01
-4.826798141002655029e-01 6.381107568740844727e-01 -7.908766716718673706e-02 -7.872721552848815918e-02 -1.044421270489692688e-01 2.195491194725036621e-01 -3.473292887210845947e-01 -4.094319343566894531e-01
-5.159484744071960449e-01 2.903125882148742676e-01 -1.649637520313262939e-01 -1.530003547668457031e-01 -1.911770552396774292e-01 -5.240359306335449219e-01 5.298277139663696289e-01 8.374853432178497314e-02
-1.230044811964035034e-01 7.615196108818054199e-01 4.310407936573028564e-01 -2.560259103775024414e-01 1.900936663150787354e-01 -1.888364255428314209e-01 1.839763820171356201e-01 -2.190210968255996704e-01
-2.392529696226119995e-01 1.788074821233749390e-01 -1.556769162416458130e-01 -6.130959391593933105e-01 1.883858069777488708e-02 -6.270714402198791504e-01 -3.186596632003784180e-01 1.246857717633247375e-01
-1.695042699575424194e-01 5.842216312885284424e-02 4.453308880329132080e-01 -5.322555303573608398e-01 2.535365223884582520e-01 -3.137021660804748535e-01 -3.048622906208038330e-01 -4.802174270153045654e-01
-2.252472192049026489e-01 7.585028409957885742e-01 3.623136281967163086e-01 -4.401412308216094971e-01 -5.099202692508697510e-02 1.216524187475442886e-02 2.075917273759841919e-01 -5.567227676510810852e-02
-1.817260533571243286e-01 5.860238075256347656e-01 -1.800766885280609131e-01 9.091761708259582520e-02 -1.378910094499588013e-01 -6.451870203018188477e-01 3.514812290668487549e-01 1.550441235303878784e-01
-2.123029232025146484e-01 3.525198996067047119e-01 -3.330011963844299316e-01 -2.944370508193969727e-01 -4.528243094682693481e-02 -6.409453749656677246e-01 4.654592275619506836e-01 5.966935679316520691e-02
-7.376259565353393555e-01 2.851451933383941650e-01 -4.633818939328193665e-02 3.592203930020332336e-02 -1.399730443954467773e-01 -1.479977965354919434e-01 -5.594477057456970215e-01 -1.291708946228027344e-01
-1.463330686092376709e-01 4.084913432598114014e-01 -1.739841103553771973e-01 -2.196097820997238159e-01 1.235019192099571228e-01 -7.939780950546264648e-01 2.282629162073135376e-01 1.883204579353332520e-01
1.065585296601057053e-03 6.293878555297851562e-01 3.902931511402130127e-01 -4.322578012943267822e-01 -3.086330927908420563e-02 3.340828046202659607e-02 -1.071073561906814575e-01 -5.011523365974426270e-01
1.229140534996986389e-02 8.402262926101684570e-01 -2.694424428045749664e-02 7.693484425544738770e-02 -2.905184328556060791e-01 -1.280842274427413940e-01 -2.193500399589538574e-01 -3.718906641006469727e-01
-1.353543102741241455e-01 5.817248821258544922e-01 1.080807447433471680e-01 3.348573744297027588e-01 -3.013314902782440186e-01 -2.379060089588165283e-01 -1.436455845832824707e-01 -5.928158164024353027e-01
-2.696869373321533203e-01 1.198861375451087952e-01 -3.432253301143646240e-01 -3.383262157440185547e-01 -2.875569760799407959e-01 -6.355012059211730957e-01 4.258455336093902588e-01 -1.128403544425964355e-01
-2.068850994110107422e-01 5.596378445625305176e-01 3.125122189521789551e-01 -4.306079074740409851e-02 2.500258088111877441e-01 -2.640080451965332031e-01 -5.017522573471069336e-01 -4.006464183330535889e-01
-5.317455530166625977e-01 4.317382276058197021e-01 -6.197825670242309570e-01 -1.221296712756156921e-01 -1.793806105852127075e-01 -2.955194711685180664e-01 1.059476360678672791e-01 3.269024565815925598e-02
-3.181525766849517822e-01 3.462124168872833252e-01 -1.798109561204910278e-01 -3.080049157142639160e-01 6.569505333900451660e-01 -2.218075692653656006e-01 -3.553616106510162354e-01 -2.113108932971954346e-01
-1.720773577690124512e-01 5.363604426383972168e-01 -1.054626479744911194e-01 4.020618200302124023e-01 -3.403548002243041992e-01 -2.278612256050109863e-01 -1.397532373666763306e-01 -5.680121183395385742e-01
-6.993659138679504395e-01 3.439705073833465576e-01 8.080019801855087280e-02 -2.313206195831298828e-01 -1.477659493684768677e-01 -6.924599409103393555e-02 -5.480651259422302246e-01 -7.435339689254760742e-02
-6.868118047714233398e-01 4.863965511322021484e-02 -5.127909183502197266e-01 -3.367582857608795166e-01 -1.619410812854766846e-01 -1.830294728279113770e-01 9.092291444540023804e-02 -2.856070697307586670e-01
-1.187224537134170532e-01 5.751429796218872070e-01 4.756638780236244202e-02 3.867914676666259766e-01 -3.013750612735748291e-01 -1.669294983148574829e-01 -1.745776832103729248e-02 -6.198775768280029297e-01
-4.311687052249908447e-01 5.416720509529113770e-01 -3.307334333658218384e-02 -7.762248069047927856e-02 -2.469300925731658936e-01 1.607315093278884888e-01 -3.861556947231292725e-01 -5.269160866737365723e-01
-5.028591305017471313e-02 7.423677444458007812e-01 1.639778763055801392e-01 1.817996054887771606e-02 1.067001093178987503e-02 -4.360394477844238281e-01 -4.751639962196350098e-01 -5.583360791206359863e-02
1.061241850256919861e-01 4.940456449985504150e-01 3.470529317855834961e-01 -3.208574056625366211e-01 4.830187559127807617e-01 -4.921503961086273193e-01 1.101061478257179260e-01 -1.833545416593551636e-01
-5.077041685581207275e-02 3.762191534042358398e-01 6.274486184120178223e-01 -3.490410372614860535e-02 1.312888264656066895e-01 -4.959608316421508789e-01 1.221055015921592712e-01 -4.276071488857269287e-01
-5.293549895286560059e-01 4.191918969154357910e-01 1.168258115649223328e-02 -2.204334735870361328e-01 -2.034047394990921021e-01 -5.062731504440307617e-01 3.415185511112213135e-01 2.846278846263885498e-01
-4.325487613677978516e-01 1.182991713285446167e-01 3.410747051239013672e-01 2.289469540119171143e-01 -4.421091377735137939e-01 -4.006884396076202393e-01 -8.716525137424468994e-02 -5.162836313247680664e-01
-3.784687817096710205e-01 6.978051662445068359e-01 -5.562146194279193878e-03 1.475260406732559204e-02 -1.802456080913543701e-01 1.100437715649604797e-01 -3.692198991775512695e-01 -4.343494176864624023e-01
-3.587996959686279297e-01 3.650157153606414795e-01 3.252415452152490616e-03 -4.118277728557586670e-01 6.931100487709045410e-01 -2.296327799558639526e-01 8.311545103788375854e-02 -1.684425622224807739e-01
-4.552517831325531006e-02 3.313572406768798828e-01 -3.975296318531036377e-01 2.683409154415130615e-01 1.135000810027122498e-01 -2.118444740772247314e-01 3.051520884037017822e-01 -7.121902108192443848e-01
-2.778342366218566895e-01 7.521795630455017090e-01 8.681410551071166992e-02 -9.418671019375324249e-03 -1.213909462094306946e-01 7.020327448844909668e-02 -3.626322150230407715e-01 -4.452442228794097900e-01
-6.697538495063781738e-01 2.856229543685913086e-01 -4.474199935793876648e-02 -4.527008533477783203e-02 4.881474971771240234e-01 3.676840290427207947e-02 -1.378423273563385010e-01 -4.551456570625305176e-01
1.206409260630607605e-01 9.135703444480895996e-01 1.968329250812530518e-01 -1.986691504716873169e-01 8.159507066011428833e-02 -2.035004645586013794e-01 5.719301477074623108e-02 -1.458803266286849976e-01
-9.082651138305664062e-02 6.175530552864074707e-01 2.237118780612945557e-01 -9.340725839138031006e-02 1.884480193257331848e-02 1.069185137748718262e-01 1.133918855339288712e-02 -7.346370220184326172e-01
-1.463315337896347046e-01 -6.375188473612070084e-03 -1.252655386924743652e-01 -3.812684416770935059e-01 -1.070358604192733765e-01 -1.746300309896469116e-01 5.078659057617187500e-01 -7.194506525993347168e-01
-1.876493096351623535e-01 4.972524940967559814e-03 -5.192395299673080444e-02 -4.664899706840515137e-01 5.227418243885040283e-02 -7.988811731338500977e-01 -3.127713203430175781e-01 -7.539632171392440796e-02
-9.395957738161087036e-02 6.395732164382934570e-01 5.929830074310302734e-01 1.285931169986724854e-01 -5.596945807337760925e-02 -3.403298556804656982e-01 -4.258240386843681335e-02 -3.052581250667572021e-01
-3.582246303558349609e-01 4.008219242095947266e-01 -2.036930061876773834e-02 -1.365264356136322021e-01 -3.293547928333282471e-01 -6.967544555664062500e-01 1.031942740082740784e-01 2.955878674983978271e-01
-2.577605843544006348e-01 4.407631456851959229e-01 -2.076035737991333008e-01 -2.473819255828857422e-01 -2.304704934358596802e-01 -7.106482982635498047e-01 3.262994065880775452e-02 2.752958834171295166e-01
-5.444851517677307129e-01 3.736114129424095154e-02 -1.743852496147155762e-01 -2.970124781131744385e-01 -2.823526859283447266e-01 -4.504035413265228271e-01 5.195153355598449707e-01 -1.761562228202819824e-01
-5.995906591415405273e-01 1.965514868497848511e-01 -1.079940889030694962e-02 -2.857878208160400391e-01 1.507390439510345459e-01 -6.400998234748840332e-01 -4.646401107311248779e-02 2.923326790332794189e-01
-3.236094117164611816e-01 4.860443174839019775e-01 5.183543264865875244e-02 1.507878117263317108e-02 -6.423339247703552246e-02 -8.323673903942108154e-02 -5.181378126144409180e-01 -6.136795282363891602e-01
-1.725737899541854858e-01 7.568612694740295410e-01 -2.446953058242797852e-01 2.472419850528240204e-02 -3.843878805637359619e-01 -1.024342179298400879e-01 -3.351304233074188232e-01 -2.575519979000091553e-01
-3.140355646610260010e-01 1.221948191523551941e-01 5.913240313529968262e-01 -4.037813842296600342e-01 2.230815291404724121e-01 -2.184663861989974976e-01 -1.206362992525100708e-01 -5.115668177604675293e-01
-1.602017581462860107e-01 6.278610229492187500e-01 1.645953208208084106e-02 9.811661392450332642e-02 1.481708288192749023e-01 -4.051401615142822266e-01 -5.804964303970336914e-01 -2.171609699726104736e-01
-5.687260627746582031e-01 3.778354227542877197e-01 4.023497104644775391e-01 -3.479006588459014893e-01 4.010655581951141357e-01 -1.034629344940185547e-01 2.629175186157226562e-01 -1.009314879775047302e-01
2.198662012815475464e-01 5.105248093605041504e-01 -1.817388385534286499e-01 -4.385324940085411072e-02 1.911542117595672607e-01 -8.405556529760360718e-02 3.245624303817749023e-01 -7.121272683143615723e-01
-2.416269481182098389e-02 -4.705837741494178772e-02 -2.073225528001785278e-01 -4.466194212436676025e-01 -7.418078184127807617e-02 -8.003599047660827637e-01 -1.679575294256210327e-01 -2.836575210094451904e-01
-6.342538595199584961e-01 -1.242086961865425110e-01 -3.040883243083953857e-01 -4.413484632968902588e-01 -3.071734309196472168e-01 -1.881545186042785645e-01 3.621836379170417786e-02 -4.049283564090728760e-01
-8.370507359504699707e-01 5.105831474065780640e-02 -9.178705513477325439e-02 -3.808672130107879639e-01 -3.318270444869995117e-01 -1.401396989822387695e-01 3.905100375413894653e-02 -1.094575524330139160e-01
9.855828434228897095e-02 4.963853359222412109e-01 1.282228529453277588e-01 -5.724458694458007812e-01 -1.920025348663330078e-01 8.561932295560836792e-02 -2.081208117306232452e-02 -5.959226489067077637e-01
-3.947186470031738281e-01 2.618257403373718262e-01 2.936111092567443848e-01 -1.600295603275299072e-01 1.992424875497817993e-01 -1.287622451782226562e-01 6.051336526870727539e-01 -4.912878572940826416e-01
-7.289651036262512207e-02 6.392832994461059570e-01 5.467461943626403809e-01 1.289972811937332153e-01 -2.676178514957427979e-02 -4.042914807796478271e-01 -1.963122785091400146e-01 -2.602404952049255371e-01
-5.309488773345947266e-01 -8.361779898405075073e-02 -1.174537241458892822e-01 -3.928170204162597656e-01 -2.743562161922454834e-01 -4.570657014846801758e-01 4.441719651222229004e-01 -2.480560690164566040e-01
-9.355175495147705078e-02 6.711767911911010742e-01 1.531517505645751953e-01 -1.486006230115890503e-01 1.045739557594060898e-02 1.910139173269271851e-01 1.327863633632659912e-01 -6.640816330909729004e-01
-1.801501214504241943e-01 4.698246419429779053e-01 2.492250502109527588e-01 2.749643325805664062e-01 -4.802252352237701416e-01 -1.838665753602981567e-01 -3.821233659982681274e-02 -5.858401060104370117e-01
-2.508279383182525635e-01 4.166989326477050781e-01 -3.103660643100738525e-01 -1.094376519322395325e-01 -2.728151381015777588e-01 -7.111420631408691406e-01 2.106473147869110107e-01 1.749864369630813599e-01
-2.334915250539779663e-01 5.209067463874816895e-01 -2.176251858472824097e-01 6.172737921588122845e-04 -5.534107610583305359e-02 -6.851129531860351562e-01 3.468184471130371094e-01 1.845298558473587036e-01
-2.011876404285430908e-01 8.113393783569335938e-01 -1.145627424120903015e-01 -1.234766319394111633e-01 4.773418977856636047e-02 -1.194104179739952087e-01 -4.688020348548889160e-01 -1.912279874086380005e-01
-2.139490097761154175e-01 1.802977770566940308e-01 -3.906329274177551270e-01 -3.485943377017974854e-01 -9.143002331256866455e-02 -7.201807498931884766e-01 -3.461311161518096924e-01 2.792594768106937408e-02
-2.147074788808822632e-01 6.245517134666442871e-01 -6.343507207930088043e-03 -1.063876897096633911e-01 -3.558222949504852295e-01 1.264901757240295410e-01 -2.789798378944396973e-01 -5.762277245521545410e-01
5.034061148762702942e-02 8.912153244018554688e-01 2.433002144098281860e-01 1.137444283813238144e-02 9.324980527162551880e-02 -3.201551437377929688e-01 1.783551722764968872e-01 -2.951862849295139313e-02
-7.179064303636550903e-02 6.814813017845153809e-01 5.081545710563659668e-01 1.565204560756683350e-01 -2.108537219464778900e-02 -3.863801658153533936e-01 -8.815132826566696167e-02 -3.003410100936889648e-01
-3.158268034458160400e-01 3.123489916324615479e-01 7.229742407798767090e-01 -1.895805746316909790e-01 1.469346731901168823e-01 -3.937221467494964600e-01 1.566853821277618408e-01 -2.071274816989898682e-01
-1.528351455926895142e-01 5.744382143020629883e-01 3.516431748867034912e-01 -4.578933715820312500e-01 1.385803073644638062e-01 1.163883581757545471e-01 -1.325025856494903564e-01 -5.128695368766784668e-01
-1.579812020063400269e-01 4.348531067371368408e-01 -3.863834440708160400e-01 -3.291200101375579834e-01 -1.356138586997985840e-01 -6.753178834915161133e-01 -1.075600460171699524e-01 2.057134807109832764e-01
-3.998573124408721924e-01 2.547640167176723480e-02 3.895260393619537354e-02 2.296213507652282715e-01 -1.348658204078674316e-01 -1.823968440294265747e-01 1.299331039190292358e-01 -8.466886878013610840e-01
-4.668610095977783203e-01 5.811631083488464355e-01 2.133857160806655884e-01 -1.832383871078491211e-01 -2.344796359539031982e-01 -2.486868053674697876e-01 -4.529978930950164795e-01 2.077200412750244141e-01
-7.954947948455810547e-01 9.201414883136749268e-02 -1.598128676414489746e-01 6.900501996278762817e-02 -1.047431975603103638e-01 -1.434136927127838135e-01 -4.555625915527343750e-01 -2.989042401313781738e-01
-6.017232537269592285e-01 -1.158418580889701843e-01 2.385626137256622314e-01 -4.149807989597320557e-01 1.951214075088500977e-01 -1.080340966582298279e-01 -1.838956214487552643e-02 -5.876278281211853027e-01
-5.465605854988098145e-01 -1.677735149860382080e-02 2.939012348651885986e-01 -4.059704840183258057e-01 2.880826294422149658e-01 -1.522724777460098267e-01 -2.405220568180084229e-01 -5.345751643180847168e-01
-6.425724029541015625e-01 -4.356925841420888901e-03 -3.180605173110961914e-01 -4.902302920818328857e-01 -3.376396000385284424e-01 -3.597361445426940918e-01 -2.668510191142559052e-02 -3.835240006446838379e-02
4.251972585916519165e-02 6.628404855728149414e-01 3.954882621765136719e-01 -1.115459576249122620e-01 1.751249730587005615e-01 -4.652749598026275635e-01 -3.483981788158416748e-01 -1.464586257934570312e-01
-1.772973090410232544e-01 2.859867811203002930e-01 -2.433919580653309822e-03 -4.632932543754577637e-01 4.459675550460815430e-01 5.763632059097290039e-02 -1.721302792429924011e-02 -6.852921843528747559e-01
-4.742170274257659912e-01 1.683524996042251587e-01 7.552940398454666138e-02 -1.286092549562454224e-01 3.920558691024780273e-01 -2.755793035030364990e-01 6.293876767158508301e-01 -3.142451047897338867e-01
-3.151821196079254150e-01 3.620367348194122314e-01 -6.826676130294799805e-01 9.828417003154754639e-02 -2.906026244163513184e-01 -3.196110129356384277e-01 2.523368299007415771e-01 -2.088532745838165283e-01
-1.168810427188873291e-01 1.339807808399200439e-01 -3.017145674675703049e-03 -3.580950498580932617e-01 -2.142871469259262085e-01 -8.542932271957397461e-01 -2.423551380634307861e-01 7.533264160156250000e-02
-5.507646203041076660e-01 -3.714265674352645874e-02 -3.575122356414794922e-01 -5.480378270149230957e-01 -1.297356039285659790e-01 -2.922045886516571045e-01 2.846058905124664307e-01 -2.896603345870971680e-01
-6.764347553253173828e-01 1.541510969400405884e-01 -3.690261840820312500e-01 -3.084715828299522400e-02 4.023104608058929443e-01 -1.837209016084671021e-01 -1.385290473699569702e-01 -4.083434045314788818e-01
-4.725409150123596191e-01 1.939737945795059204e-01 2.772211134433746338e-01 -7.939627766609191895e-02 3.736990392208099365e-01 -6.087417900562286377e-02 4.085816740989685059e-01 -5.879017114639282227e-01
2.523742318153381348e-01 3.888192474842071533e-01 -2.624752223491668701e-01 -3.468337953090667725e-01 -3.482154607772827148e-01 -7.887524366378784180e-02 -1.869139373302459717e-01 -6.584282517433166504e-01
-4.947431683540344238e-01 1.233197227120399475e-01 1.753053665161132812e-01 -4.008019864559173584e-01 2.948598563671112061e-01 1.155317127704620361e-01 2.662274241447448730e-01 -6.143942475318908691e-01
-7.197403907775878906e-01 7.731766998767852783e-02 -5.367093682289123535e-01 -1.744729876518249512e-01 5.413120239973068237e-02 -2.835256755352020264e-01 1.661976724863052368e-01 -2.157759070396423340e-01
-4.465367197990417480e-01 -4.654224321711808443e-04 7.890529930591583252e-02 -4.491587579250335693e-01 5.638555288314819336e-01 -2.991917729377746582e-01 -1.184249892830848694e-01 -4.137168824672698975e-01
1.536032091826200485e-02 3.261654451489448547e-02 -1.915423572063446045e-01 -3.663412332534790039e-01 1.081241443753242493e-01 -3.618326783180236816e-01 5.098213553428649902e-01 -6.521306633949279785e-01
-7.405223250389099121e-01 -1.393379569053649902e-01 -2.795003056526184082e-01 -1.420825272798538208e-01 -3.478595018386840820e-01 -3.226819634437561035e-01 5.137301608920097351e-02 -3.257830440998077393e-01
9.311735630035400391e-02 9.121614098548889160e-01 1.897517293691635132e-01 -2.897456288337707520e-01 7.128878682851791382e-02 -1.757005453109741211e-01 -3.784185647964477539e-02 -4.413310810923576355e-02
-3.637118935585021973e-01 7.958657145500183105e-01 -6.245820969343185425e-02 1.409399062395095825e-01 -2.396775782108306885e-01 -4.281996563076972961e-02 -3.194983899593353271e-01 -2.217842787504196167e-01
-7.090326547622680664e-01 4.031221270561218262e-01 9.529257193207740784e-03 9.088703431189060211e-03 -1.543557941913604736e-01 -9.327253699302673340e-02 -5.231199264526367188e-01 -1.685584038496017456e-01
-3.862283229827880859e-01 3.115004897117614746e-01 3.999009728431701660e-01 -2.360083013772964478e-01 1.859296411275863647e-01 -1.715052425861358643e-01 6.095398068428039551e-01 -3.203929066658020020e-01
-6.558254957199096680e-01 1.666467636823654175e-01 2.613168954849243164e-01 -3.377031683921813965e-01 4.710742831230163574e-01 -6.701661646366119385e-02 3.165271133184432983e-02 -3.638513386249542236e-01
-1.456908583641052246e-01 1.415362060070037842e-01 3.748921155929565430e-01 -3.062619566917419434e-01 2.922910749912261963e-01 -2.885664403438568115e-01 -3.003716766834259033e-01 -6.822561621665954590e-01
1.010293811559677124e-01 4.267021082341670990e-03 1.854531913995742798e-01 -3.792247921228408813e-02 -9.569714218378067017e-02 -5.762596130371093750e-01 4.091151952743530273e-01 -6.673346161842346191e-01
-4.860396385192871094e-01 3.762393593788146973e-01 -1.952983736991882324e-01 8.645548671483993530e-02 -6.053729355335235596e-02 8.641500025987625122e-02 -3.309203982353210449e-01 -6.752426624298095703e-01
1.767969131469726562e-02 8.130964636802673340e-01 1.116446256637573242e-01 -4.197388887405395508e-01 1.766266524791717529e-01 -4.238513112068176270e-02 -1.521010324358940125e-02 -3.416013717651367188e-01
-1.388748139142990112e-01 9.163155555725097656e-01 2.044663876295089722e-01 -5.275385454297065735e-02 1.719275414943695068e-01 -2.290981858968734741e-01 -1.168768778443336487e-01 2.801615186035633087e-02
-1.705271899700164795e-01 8.741598725318908691e-01 -1.568671613931655884e-01 -1.515416521579027176e-02 -1.742363274097442627e-01 -1.594615727663040161e-02 -2.792584002017974854e-01 -2.707956135272979736e-01
2.276989817619323730e-01 2.063604146242141724e-01 -4.531115591526031494e-01 -8.690861612558364868e-02 5.481569468975067139e-02 -5.118435025215148926e-01 -1.232380745932459831e-04 -6.540006995201110840e-01
-2.333296388387680054e-01 3.906172513961791992e-01 -3.280718922615051270e-01 2.036662697792053223e-01 6.358512639999389648e-01 -4.496559500694274902e-01 5.500794202089309692e-02 -1.853139400482177734e-01
-3.603039681911468506e-01 7.509842514991760254e-01 2.057172507047653198e-01 2.042846381664276123e-01 5.460139364004135132e-03 1.385135799646377563e-01 2.568645775318145752e-01 -3.700763285160064697e-01
-1.040362939238548279e-02 6.274599581956863403e-02 -1.534242033958435059e-01 -5.159221291542053223e-01 -3.591703176498413086e-01 -6.192327737808227539e-01 -3.693698346614837646e-01 -2.394857853651046753e-01
-3.665525019168853760e-01 2.282776087522506714e-01 -4.577636718750000000e-01 -4.041737914085388184e-01 -6.808891147375106812e-02 -5.161547064781188965e-01 -4.027589261531829834e-01 8.577898889780044556e-02
-3.746121823787689209e-01 7.471129298210144043e-02 3.152656555175781250e-01 2.328914254903793335e-01 -3.578666746616363525e-01 -2.676576673984527588e-01 -3.667241334915161133e-02 -7.066817879676818848e-01
2.331622689962387085e-01 4.629304707050323486e-01 3.564047813415527344e-01 -2.778110802173614502e-01 3.548757433891296387e-01 -5.629296302795410156e-01 6.663829088211059570e-02 -2.825952172279357910e-01
1.018731296062469482e-01 7.408621907234191895e-01 3.478541076183319092e-01 -1.960462331771850586e-01 3.808652982115745544e-02 -3.241496384143829346e-01 -2.747328877449035645e-01 -3.151296973228454590e-01
-4.654482305049896240e-01 3.408536314964294434e-01 -1.356220543384552002e-01 -3.191167414188385010e-01 -1.404509991407394409e-01 -6.542886495590209961e-01 -7.348135858774185181e-02 3.061509728431701660e-01
-1.779575273394584656e-02 4.974417388439178467e-01 3.893195092678070068e-01 -4.014275670051574707e-01 2.480968981981277466e-01 -7.363680005073547363e-02 4.275267124176025391e-01 -4.356234669685363770e-01
9.696261025965213776e-03 2.585156261920928955e-01 5.462936758995056152e-01 -3.807428479194641113e-01 2.309409379959106445e-01 -3.402419388294219971e-01 -9.489130973815917969e-02 -5.581855177879333496e-01
-2.367520518600940704e-02 6.145761013031005859e-01 -2.963894791901111603e-02 2.206994444131851196e-01 -8.090794086456298828e-03 -3.674499392509460449e-01 -4.716027081012725830e-01 -4.633089005947113037e-01
-7.885115146636962891e-01 6.423413008451461792e-02 -4.860599637031555176e-01 -1.011259406805038452e-01 2.596985362470149994e-02 -2.547948956489562988e-01 1.266355365514755249e-01 -2.145026922225952148e-01
-1.129782274365425110e-01 -1.188199594616889954e-01 3.355832025408744812e-02 -1.886857002973556519e-01 -4.415358901023864746e-01 -3.844808936119079590e-01 1.246880963444709778e-01 -7.603043317794799805e-01
-6.770412325859069824e-01 4.407372698187828064e-02 -3.722206950187683105e-01 -4.926230907440185547e-01 -3.230678737163543701e-01 -6.101401895284652710e-02 9.140629321336746216e-02 -2.049304842948913574e-01
-2.483559548854827881e-01 7.228554487228393555e-01 -1.054299846291542053e-01 -9.039442986249923706e-02 -4.563328921794891357e-01 -1.456086039543151855e-01 -4.069313406944274902e-01 -3.844683617353439331e-02
5.878277588635683060e-03 4.748266935348510742e-01 3.766815960407257080e-01 -3.407095670700073242e-01 5.711890757083892822e-02 5.973371677100658417e-03 7.284713443368673325e-03 -7.163670063018798828e-01
-5.673767924308776855e-01 2.094156146049499512e-01 -6.024172306060791016e-01 -3.048293292522430420e-01 7.317347079515457153e-02 -3.078476190567016602e-01 2.524248063564300537e-01 -1.206583380699157715e-01
4.584866762161254883e-02 1.956455856561660767e-01 -1.516479998826980591e-01 -4.885502457618713379e-01 -2.376098781824111938e-01 -7.219745516777038574e-01 -3.317880034446716309e-01 -1.007639914751052856e-01
1.106588244438171387e-01 1.144046634435653687e-01 -1.283577531576156616e-01 -2.741395235061645508e-01 2.054933011531829834e-01 -5.014914274215698242e-01 4.422050416469573975e-01 -6.275120973587036133e-01
-7.262670397758483887e-01 3.305902183055877686e-01 4.392682015895843506e-02 -1.552214324474334717e-01 -1.097832992672920227e-01 -1.036448851227760315e-01 -5.585934519767761230e-01 -4.900725185871124268e-02
-4.179847985506057739e-02 2.359575591981410980e-03 -1.132070422172546387e-01 -3.285959362983703613e-01 -4.046953096985816956e-02 -3.085441887378692627e-01 4.846010208129882812e-01 -7.387697100639343262e-01
-2.680928409099578857e-01 2.382030040025711060e-01 -2.923060357570648193e-01 -3.656876683235168457e-01 -4.204404354095458984e-01 -6.732774376869201660e-01 -8.924093097448348999e-02 1.190742105245590210e-01
1.454116255044937134e-01 3.996005952358245850e-01 -5.255399346351623535e-01 2.152567654848098755e-01 -2.964084148406982422e-01 -5.845931768417358398e-01 4.561199992895126343e-02 -2.548716366291046143e-01
-4.651021584868431091e-02 -1.362946182489395142e-01 1.426609456539154053e-01 -3.182531297206878662e-01 -3.979026675224304199e-01 -5.360291600227355957e-01 1.168760061264038086e-01 -6.311177611351013184e-01
-1.613490134477615356e-01 6.388670206069946289e-01 3.065356910228729248e-01 -5.052437782287597656e-01 2.605018615722656250e-01 1.238233149051666260e-01 2.854220755398273468e-02 -3.641042411327362061e-01
7.620181143283843994e-02 2.554714381694793701e-01 -4.543785750865936279e-01 2.001209706068038940e-01 -1.383747905492782593e-01 -4.849313199520111084e-01 3.611196577548980713e-01 -5.456245541572570801e-01
1.939005106687545776e-01 3.969881534576416016e-01 -5.218879580497741699e-01 3.768197447061538696e-02 2.491224259138107300e-01 -4.568690657615661621e-01 2.291976660490036011e-02 -5.096071958541870117e-01
-4.615848138928413391e-02 6.068831086158752441e-01 1.802729964256286621e-01 2.907615900039672852e-01 -4.585692286491394043e-01 -2.775014042854309082e-01 -6.597831100225448608e-02 -4.699743688106536865e-01
1.448017805814743042e-01 1.788932085037231445e-01 -4.012433588504791260e-01 1.696985363960266113e-01 -1.490961760282516479e-01 -5.899832844734191895e-01 2.123203128576278687e-01 -5.846760272979736328e-01
-7.193708419799804688e-02 3.284312188625335693e-01 -4.150513112545013428e-01 -2.051811069250106812e-01 -1.527976989746093750e-01 -7.508229017257690430e-01 -2.861344814300537109e-01 6.029804423451423645e-02
1.566095352172851562e-01 3.155951499938964844e-01 -4.579722285270690918e-01 2.227654606103897095e-01 -8.713049441576004028e-02 -6.845347881317138672e-01 1.517021805047988892e-01 -3.425158560276031494e-01
-3.312039673328399658e-01 2.768505513668060303e-01 1.753469407558441162e-01 -4.083513319492340088e-01 3.906352519989013672e-01 -2.675393521785736084e-01 5.832806825637817383e-01 -2.275316417217254639e-01
-7.045851945877075195e-01 3.854902684688568115e-01 4.382999148219823837e-03 -1.199154406785964966e-01 -8.019514381885528564e-02 -1.719005107879638672e-01 -5.512038469314575195e-01 2.741017006337642670e-02
-9.328183531761169434e-02 6.415657401084899902e-01 2.937819361686706543e-01 -2.539417445659637451e-01 5.202537178993225098e-01 -3.388016521930694580e-01 -9.209945052862167358e-02 -1.869890540838241577e-01
2.033949494361877441e-01 7.579788565635681152e-01 1.591989099979400635e-01 -2.485440075397491455e-01 -3.096365928649902344e-01 -2.038600444793701172e-01 6.290629506111145020e-02 -3.944479525089263916e-01
-6.689164042472839355e-01 -3.666211664676666260e-02 2.962875962257385254e-01 -3.409594297409057617e-01 2.978084385395050049e-01 -1.478698551654815674e-01 -1.096427813172340393e-01 -4.739095270633697510e-01
-5.051611661911010742e-01 -4.901926219463348389e-02 4.646560549736022949e-02 2.744295299053192139e-01 -1.139921471476554871e-01 -2.987409830093383789e-01 1.854427754878997803e-01 -7.268489003181457520e-01
-2.907048761844635010e-01 6.213798522949218750e-01 5.327246785163879395e-01 -4.825985133647918701e-01 -1.406613923609256744e-02 1.245591416954994202e-02 4.827138781547546387e-02 -9.998773783445358276e-02
-2.418585121631622314e-01 3.064035475254058838e-01 6.709814667701721191e-01 -3.499468863010406494e-01 2.493916004896163940e-01 -3.745468556880950928e-01 1.216110065579414368e-01 -2.401489168405532837e-01
-1.075220257043838501e-01 2.619548700749874115e-02 -4.377519246190786362e-03 -4.971086978912353516e-01 -1.949006132781505585e-02 -7.994883060455322266e-01 -3.145367801189422607e-01 -4.606227204203605652e-02
-6.801529526710510254e-01 3.739238679409027100e-01 -8.671917021274566650e-02 -7.118842750787734985e-02 5.892876535654067993e-02 1.801234334707260132e-01 -3.359752297401428223e-01 -4.859921336174011230e-01
-2.366104573011398315e-01 -9.930838644504547119e-02 2.762167342007160187e-02 -3.099173866212368011e-02 -4.625969827175140381e-01 -4.784332811832427979e-01 6.524353474378585815e-02 -6.966194510459899902e-01
4.971449263393878937e-03 4.749901220202445984e-02 -3.433106839656829834e-01 -4.068148732185363770e-01 -1.948218047618865967e-01 -7.792656421661376953e-01 1.811628043651580811e-01 -1.905996054410934448e-01
-5.850654840469360352e-01 2.363150566816329956e-01 -4.260993599891662598e-01 -3.535727560520172119e-01 3.492474257946014404e-01 -3.673909604549407959e-02 -7.172288000583648682e-02 -4.084256589412689209e-01
-1.326080318540334702e-02 6.545446515083312988e-01 3.984490334987640381e-01 1.608979552984237671e-01 1.046706214547157288e-01 -4.610555171966552734e-01 -3.255394995212554932e-01 -2.392523139715194702e-01
-4.299047291278839111e-01 4.591408669948577881e-01 -5.852852389216423035e-02 -1.331637501716613770e-01 -1.665759831666946411e-01 -5.527399778366088867e-01 4.435321688652038574e-01 2.307021766901016235e-01
7.419355958700180054e-02 8.673889935016632080e-02 -3.356195986270904541e-02 -1.292606592178344727e-01 -2.469468861818313599e-02 -3.268001973628997803e-01 4.919297695159912109e-01 -7.872318029403686523e-01
3.041103715077042580e-03 8.327254652976989746e-01 -1.836274862289428711e-01 -9.560750424861907959e-02 -2.840472757816314697e-01 -2.181831449270248413e-01 -3.544543087482452393e-01 -9.886611253023147583e-02
1.323541998863220215e-01 2.337386459112167358e-01 -6.091484427452087402e-01 -6.210745498538017273e-02 2.645564973354339600e-01 -4.348157048225402832e-01 -8.732457645237445831e-03 -5.420317053794860840e-01
-3.228472471237182617e-01 3.737969994544982910e-01 4.306545108556747437e-02 -1.821416020393371582e-01 -2.557053565979003906e-01 -7.119770050048828125e-01 2.672366797924041748e-01 2.780346572399139404e-01
-3.087056279182434082e-01 4.193426072597503662e-01 8.392399176955223083e-03 4.769952893257141113e-01 -3.884185552597045898e-01 -2.737441360950469971e-01 -5.727633461356163025e-02 -5.217013359069824219e-01
-2.264475077390670776e-01 6.997726559638977051e-01 2.669091224670410156e-01 -1.908236294984817505e-01 -1.190821733325719833e-02 2.310725599527359009e-01 3.593597710132598877e-01 -4.107433259487152100e-01
1.643764227628707886e-01 4.366123974323272705e-01 -3.259195089340209961e-01 2.603045403957366943e-01 6.790298223495483398e-02 -3.752437829971313477e-01 2.530386745929718018e-01 -6.316016912460327148e-01
-2.574437856674194336e-01 2.484376579523086548e-01 -5.672364234924316406e-01 2.026113420724868774e-01 1.864853650331497192e-01 -4.131456911563873291e-01 -8.507173508405685425e-02 -5.445085763931274414e-01
-6.101169437170028687e-02 7.927879095077514648e-01 2.764711678028106689e-01 -3.715326786041259766e-01 3.505619764328002930e-01 -1.469758599996566772e-01 -7.730942964553833008e-02 -5.310096591711044312e-02
-6.152114868164062500e-01 5.060276761651039124e-02 -2.948358654975891113e-01 -3.505476415157318115e-01 -2.862589061260223389e-01 -4.657579660415649414e-01 -3.013267219066619873e-01 1.395343244075775146e-01
-1.033357754349708557e-01 4.838564991950988770e-01 2.235300689935684204e-01 7.529502362012863159e-02 4.580706730484962463e-02 -3.908603787422180176e-01 -5.748105645179748535e-01 -4.629171788692474365e-01
5.413521081209182739e-02 4.721233844757080078e-01 3.524021208286285400e-01 -3.899655640125274658e-01 2.426790297031402588e-01 -1.094835102558135986e-01 4.492696523666381836e-01 -4.745371043682098389e-01
-5.622948408126831055e-01 -1.221146341413259506e-02 1.984495110809803009e-02 -3.761053383350372314e-01 -4.815636277198791504e-01 -3.858027160167694092e-01 3.679952919483184814e-01 -1.601824462413787842e-01
-6.818612813949584961e-01 -3.935781121253967285e-02 -3.249585255980491638e-02 -2.247770428657531738e-01 -5.593069791793823242e-01 -3.200388848781585693e-01 1.499295532703399658e-01 -2.102555632591247559e-01
-3.209885358810424805e-01 1.225484386086463928e-01 -2.186246961355209351e-01 -3.032893538475036621e-01 -4.033386707305908203e-01 -7.225255370140075684e-01 2.394019961357116699e-01 1.133714150637388229e-02
-5.867104530334472656e-01 -1.115578860044479370e-01 -2.461076825857162476e-01 -1.199757456779479980e-01 3.761359453201293945e-01 -2.603193521499633789e-01 -2.981039583683013916e-01 -5.198577642440795898e-01
-3.909795880317687988e-01 4.643691182136535645e-01 -2.706035375595092773e-01 -2.519709765911102295e-01 -9.928161650896072388e-02 -6.162964105606079102e-01 5.983782187104225159e-02 3.186253905296325684e-01
-5.694497227668762207e-01 -2.161713317036628723e-02 -2.001553028821945190e-01 -4.041432440280914307e-01 -1.973215490579605103e-01 -3.131303489208221436e-01 4.770826995372772217e-01 -3.275231122970581055e-01
-6.828296184539794922e-01 2.998486459255218506e-01 -3.756939470767974854e-01 -1.833634525537490845e-01 -1.251716464757919312e-01 -2.377791702747344971e-01 4.391584694385528564e-01 -6.324169784784317017e-02
-3.275217115879058838e-01 5.237113237380981445e-01 -1.304698884487152100e-01 -1.371437609195709229e-01 -7.001109421253204346e-02 -5.940667390823364258e-01 4.116794168949127197e-01 2.352195084095001221e-01
2.251323163509368896e-01 3.618455529212951660e-01 -2.439739704132080078e-01 1.510819047689437866e-01 2.704169750213623047e-01 -4.941774308681488037e-01 -6.414832919836044312e-02 -6.438807845115661621e-01
-5.201840400695800781e-01 1.954022422432899475e-02 -2.917008697986602783e-01 -4.083931148052215576e-01 -2.405030578374862671e-01 -3.269630074501037598e-01 4.349110722541809082e-01 -3.510813117027282715e-01
-3.926239609718322754e-01 3.388748168945312500e-01 -4.677605330944061279e-01 -1.212709695100784302e-01 -1.207286193966865540e-01 -4.640804529190063477e-01 5.111848711967468262e-01 -7.904232293367385864e-02
-6.997688412666320801e-01 1.757855117321014404e-01 -5.278652906417846680e-01 2.564640045166015625e-01 8.367386646568775177e-03 -3.010044991970062256e-01 4.281992092728614807e-02 -2.061559259891510010e-01
-3.803276419639587402e-01 -7.793624419718980789e-03 -1.079474762082099915e-01 -5.725376605987548828e-01 2.012648731470108032e-01 -5.850226283073425293e-01 -3.633876144886016846e-01 -3.206952661275863647e-02
1.931604743003845215e-01 6.470178961753845215e-01 1.983217149972915649e-01 -4.628970026969909668e-01 -2.095534354448318481e-01 -4.118686169385910034e-02 -1.028468310832977295e-01 -4.840094745159149170e-01
7.574769854545593262e-02 7.901710867881774902e-01 -8.566343225538730621e-03 -1.093340441584587097e-01 -2.533452399075031281e-02 8.909694105386734009e-02 2.113161236047744751e-01 -5.519328117370605469e-01
-3.345862627029418945e-01 2.957083880901336670e-01 6.868787407875061035e-01 -3.282296657562255859e-01 1.735507994890213013e-01 -3.532729446887969971e-01 2.056836932897567749e-01 -1.544159799814224243e-01
2.357063144445419312e-01 3.655028641223907471e-01 -6.012352705001831055e-01 -1.363840550184249878e-01 -3.536880761384963989e-02 -6.090281009674072266e-01 6.023301556706428528e-02 -2.344600111246109009e-01
-3.905368149280548096e-01 1.589516997337341309e-01 2.768251895904541016e-01 2.792991399765014648e-01 -3.870647847652435303e-01 -3.721890747547149658e-01 -8.021986484527587891e-02 -6.105703115463256836e-01
-3.373048007488250732e-01 2.464089840650558472e-01 6.347323656082153320e-01 -3.961492776870727539e-01 2.165225744247436523e-01 -3.118681013584136963e-01 2.702796459197998047e-01 -2.202130705118179321e-01
-3.909040391445159912e-01 4.756508469581604004e-01 -4.170152246952056885e-01 -1.178383827209472656e-01 -1.256297081708908081e-01 -6.019021868705749512e-01 2.222097665071487427e-02 2.336662709712982178e-01
-5.876252800226211548e-02 -3.290067985653877258e-02 -1.055256053805351257e-01 -5.269267559051513672e-01 -3.234766423702239990e-01 -5.956568717956542969e-01 -3.796601593494415283e-01 -3.210775852203369141e-01
2.568620741367340088e-01 5.246058106422424316e-01 -5.608311295509338379e-01 1.190436854958534241e-01 -8.209341019392013550e-02 -3.775353729724884033e-01 1.903228610754013062e-01 -3.802794516086578369e-01
-6.635316014289855957e-01 -3.630249947309494019e-02 -3.623029589653015137e-02 -6.556193232536315918e-01 -9.062650799751281738e-02 -8.311350643634796143e-02 -2.509772591292858124e-02 -3.339276611804962158e-01
-5.479394793510437012e-01 -9.076292812824249268e-02 1.319772303104400635e-01 2.711089849472045898e-01 3.373752534389495850e-02 -3.200420141220092773e-01 -6.219665985554456711e-03 -7.049840092658996582e-01
-4.520187973976135254e-01 -2.040223777294158936e-02 4.550229012966156006e-01 -5.143146514892578125e-01 1.567870080471038818e-01 -1.633813083171844482e-01 -5.147876963019371033e-02 -5.193955898284912109e-01
7.010333240032196045e-02 2.390488833189010620e-01 -4.884064197540283203e-01 2.168243527412414551e-01 3.886739537119865417e-02 -5.940721631050109863e-01 2.234266847372055054e-01 -4.980319738388061523e-01
-8.200742304325103760e-02 -1.546106114983558655e-02 -1.129533126950263977e-01 -2.720322012901306152e-01 8.988420665264129639e-02 -4.517879784107208252e-01 5.758997797966003418e-01 -6.020163893699645996e-01
-3.723938763141632080e-01 5.484949946403503418e-01 -3.639434278011322021e-02 -1.517483294010162354e-01 -3.393444698303937912e-03 2.510268092155456543e-01 -2.417538464069366455e-01 -6.439353823661804199e-01
-1.027526780962944031e-01 1.701500415802001953e-01 -1.325364708900451660e-01 4.018129110336303711e-01 -1.287743151187896729e-01 -6.248910427093505859e-01 2.971263527870178223e-01 -5.348978638648986816e-01
-3.871961236000061035e-01 2.794330120086669922e-01 3.836592435836791992e-01 -2.951933145523071289e-01 2.262888252735137939e-01 -2.107667177915573120e-01 5.960225462913513184e-01 -2.946027219295501709e-01
2.157984375953674316e-01 5.984725356101989746e-01 -5.503356456756591797e-01 1.048564016819000244e-01 -1.338472366333007812e-01 -2.946104407310485840e-01 1.878388375043869019e-01 -3.760366439819335938e-01
-8.418233692646026611e-02 4.970850348472595215e-01 3.281783461570739746e-01 -3.560656011104583740e-01 4.958091676235198975e-01 -2.924782633781433105e-01 2.248313575983047485e-01 -3.597454726696014404e-01
-5.190782546997070312e-01 4.529996216297149658e-01 1.179325766861438751e-02 -1.358060836791992188e-01 -1.601973623037338257e-01 -4.114879667758941650e-01 5.167584419250488281e-01 2.115225791931152344e-01
-4.477048218250274658e-01 4.298222437500953674e-02 -4.988238960504531860e-02 -5.283043384552001953e-01 4.895140230655670166e-01 -1.564346104860305786e-01 9.710837155580520630e-03 -5.019257068634033203e-01
-7.799796760082244873e-02 2.765451371669769287e-01 -1.899640262126922607e-01 -2.685519754886627197e-01 -3.185949623584747314e-01 -8.312104940414428711e-01 -5.579395964741706848e-02 1.170725971460342407e-01
8.991584926843643188e-02 3.140383362770080566e-01 3.030359745025634766e-01 -2.006488889455795288e-01 3.500253856182098389e-01 -3.769986033439636230e-01 -1.847449988126754761e-01 -6.800203919410705566e-01
-1.940553635358810425e-01 6.232596635818481445e-01 1.035372540354728699e-01 -1.430436074733734131e-01 -2.363337203860282898e-02 -4.282001256942749023e-01 -5.966291427612304688e-01 5.318281799554824829e-02
1.707241684198379517e-01 8.125403523445129395e-01 1.175210624933242798e-01 -2.996724843978881836e-01 -3.056507408618927002e-01 -1.224500834941864014e-01 1.996763795614242554e-01 -2.423423230648040771e-01
-1.249509975314140320e-01 5.389759540557861328e-01 -1.246213763952255249e-01 1.692444980144500732e-01 3.328313529491424561e-01 -4.101030826568603516e-01 -4.868594408035278320e-01 -3.656839430332183838e-01
4.515245184302330017e-02 -3.839831566438078880e-03 -1.316278427839279175e-01 -1.791218966245651245e-01 -1.711453646421432495e-01 -3.754261434078216553e-01 4.306351840496063232e-01 -7.699699997901916504e-01
-8.148487806320190430e-01 1.017243862152099609e-01 -8.766731619834899902e-02 1.714752763509750366e-01 -2.572081387042999268e-01 -2.438245564699172974e-01 1.822285950183868408e-01 -3.602367639541625977e-01
-3.929300904273986816e-01 4.917478561401367188e-02 -4.611122980713844299e-02 -3.143793344497680664e-01 6.318888068199157715e-01 -2.789800763130187988e-01 -1.452634334564208984e-01 -4.939761459827423096e-01
-8.183638006448745728e-02 1.566683351993560791e-01 4.953244030475616455e-01 -1.998791247606277466e-01 -1.120368484407663345e-02 -3.324232101440429688e-01 -3.323095738887786865e-01 -6.799996495246887207e-01
7.796989381313323975e-02 1.354191601276397705e-01 -1.532451957464218140e-01 -5.298488736152648926e-01 -3.350358903408050537e-01 -6.585726141929626465e-01 -3.008751869201660156e-01 -1.867231577634811401e-01
-7.414923310279846191e-01 2.298575192689895630e-01 -6.517515331506729126e-02 1.893637329339981079e-01 9.823742508888244629e-02 1.252148021012544632e-02 -1.913422048091888428e-01 -5.575205683708190918e-01
-5.358669534325599670e-02 1.083883568644523621e-01 1.976936459541320801e-01 -2.931239306926727295e-01 1.712824255228042603e-01 -9.807029366493225098e-02 -1.866341233253479004e-01 -8.868980407714843750e-01
-9.659225493669509888e-02 4.511989355087280273e-01 2.736358344554901123e-01 -4.409408867359161377e-01 1.790931522846221924e-01 6.761677563190460205e-02 7.065329700708389282e-02 -6.900333762168884277e-01
-7.187410593032836914e-01 2.044212371110916138e-01 -5.019915699958801270e-01 -2.032341361045837402e-01 2.778028249740600586e-01 -1.126323044300079346e-01 5.643569678068161011e-02 -2.351131290197372437e-01
-8.741045743227005005e-02 4.875477850437164307e-01 -3.529553115367889404e-01 -1.734000444412231445e-01 -2.151246368885040283e-01 -6.989918947219848633e-01 1.982976049184799194e-01 1.606901735067367554e-01
2.174022048711776733e-01 2.605039477348327637e-01 -5.684394836425781250e-01 -2.339690327644348145e-01 1.487468834966421127e-02 -2.709655463695526123e-01 1.014893949031829834e-01 -6.504347920417785645e-01
-3.737491369247436523e-01 4.385865926742553711e-01 -4.458994865417480469e-01 -8.055238053202629089e-03 -8.927123993635177612e-02 -6.484602689743041992e-01 -6.234925705939531326e-03 2.013784348964691162e-01
-1.120664849877357483e-01 8.006270974874496460e-02 -1.671043336391448975e-01 -5.174785256385803223e-01 -1.391707062721252441e-01 -7.775024771690368652e-01 -2.409444004297256470e-01 -5.822620168328285217e-02
-8.286928385496139526e-02 4.624524116516113281e-01 6.148256063461303711e-01 -3.137663304805755615e-01 2.884681522846221924e-01 -2.976524829864501953e-01 -3.563482096069492400e-05 -3.619391322135925293e-01
-3.769754469394683838e-01 2.865891456604003906e-01 3.919089436531066895e-01 -1.591709852218627930e-01 -3.860163092613220215e-01 8.611416071653366089e-02 -1.339211761951446533e-01 -6.499761939048767090e-01
-3.618237003684043884e-02 3.757466375827789307e-01 5.007991194725036621e-01 -3.766679167747497559e-01 1.916522383689880371e-01 -1.646092087030410767e-01 4.610050618648529053e-01 -4.341365098953247070e-01
1.216777116060256958e-01 4.196563959121704102e-01 -3.307608887553215027e-02 -5.838365554809570312e-01 -1.826250739395618439e-02 1.024187579751014709e-01 3.337195515632629395e-02 -6.746756434440612793e-01
-4.523147344589233398e-01 4.606146812438964844e-01 1.127558425068855286e-01 -2.431344836950302124e-01 -1.709070503711700439e-01 -5.636828541755676270e-01 2.366646677255630493e-01 3.293320834636688232e-01
-2.195518836379051208e-02 8.085344433784484863e-01 2.809809148311614990e-01 -3.796416521072387695e-01 -1.564675271511077881e-01 -4.932241886854171753e-02 -2.318115159869194031e-02 -3.086418211460113525e-01
-1.473873257637023926e-01 -1.754830926656723022e-01 8.205366134643554688e-02 -1.950372457504272461e-01 -3.738667964935302734e-01 -4.720970988273620605e-01 -7.354685664176940918e-02 -7.311971187591552734e-01
-2.274581193923950195e-01 7.619365453720092773e-01 4.858292639255523682e-01 1.463214159011840820e-01 1.578765176236629486e-02 -2.758067548274993896e-01 1.815853863954544067e-01 -3.136395663022994995e-02
-3.607806563377380371e-01 1.159591004252433777e-01 2.297695428133010864e-01 -2.581577897071838379e-01 1.184046044945716858e-01 -3.548683822154998779e-01 6.741499900817871094e-01 -3.775208592414855957e-01
-3.371790349483489990e-01 2.421924918889999390e-01 5.832320451736450195e-01 -2.344347685575485229e-01 2.198477387428283691e-01 -3.830799758434295654e-01 4.191699028015136719e-01 -2.484900206327438354e-01
-2.527424395084381104e-01 5.471825599670410156e-01 5.956724882125854492e-01 -3.394714891910552979e-01 -2.669830061495304108e-02 -1.795679889619350433e-02 -1.919646561145782471e-02 -4.065000414848327637e-01
9.596300870180130005e-02 7.177281975746154785e-01 1.106068268418312073e-01 2.998946420848369598e-02 7.761426735669374466e-03 -4.101049602031707764e-01 -4.672501981258392334e-01 -2.755992114543914795e-01
-1.112647280097007751e-01 3.358263969421386719e-01 -1.259006261825561523e-01 -2.804722189903259277e-01 -2.960104644298553467e-01 -7.780955433845520020e-01 -2.435806393623352051e-01 1.671493202447891235e-01
-1.056322157382965088e-01 -1.822175830602645874e-01 -1.064996272325515747e-01 -3.675070703029632568e-01 -3.289056718349456787e-01 -4.184727668762207031e-01 -5.315411090850830078e-02 -7.232642173767089844e-01
-2.530959248542785645e-01 6.382352113723754883e-02 -6.254991292953491211e-01 2.771947719156742096e-02 -1.308746784925460815e-01 -5.785527229309082031e-01 1.644120961427688599e-01 -4.012090265750885010e-01
-4.385817646980285645e-01 -2.154847607016563416e-02 -1.813184171915054321e-01 -4.179344475269317627e-01 -3.018124401569366455e-01 -3.464756011962890625e-01 4.948956966400146484e-01 -3.789175152778625488e-01
-1.774945110082626343e-02 5.121032148599624634e-02 -1.911781132221221924e-01 -5.381693840026855469e-01 -3.251577615737915039e-01 -6.501635313034057617e-01 -2.736836969852447510e-01 -2.598925232887268066e-01
-3.897435069084167480e-01 5.676558241248130798e-02 1.408071964979171753e-01 3.294351100921630859e-01 -3.110541105270385742e-01 -3.287853896617889404e-01 -6.767547130584716797e-02 -7.121019363403320312e-01
-5.046235322952270508e-01 -3.801746666431427002e-02 5.050479769706726074e-01 -7.656148076057434082e-02 1.962872147560119629e-01 -3.370015621185302734e-01 -1.261684149503707886e-01 -5.612106323242187500e-01
-2.591785788536071777e-01 4.322262108325958252e-02 2.964469194412231445e-01 -4.466893970966339111e-01 3.329795598983764648e-01 -1.926773041486740112e-01 -1.100510582327842712e-01 -6.952949762344360352e-01
2.167659103870391846e-01 4.440557360649108887e-01 -2.028568983078002930e-01 -5.279362797737121582e-01 -2.285195440053939819e-01 1.698228344321250916e-02 -4.556006565690040588e-02 -6.175549626350402832e-01
-3.425749540328979492e-01 2.819375097751617432e-01 4.554946422576904297e-01 -2.536639869213104248e-01 2.217286825180053711e-01 -3.156124353408813477e-01 5.550159811973571777e-01 -2.729745209217071533e-01
3.651282936334609985e-02 1.237110346555709839e-01 -1.838016062974929810e-01 -5.394622087478637695e-01 -3.493146598339080811e-01 -6.438766717910766602e-01 -2.832810580730438232e-01 -2.042401134967803955e-01
8.397272229194641113e-02 8.836480975151062012e-01 6.981394439935684204e-02 -1.768781989812850952e-01 1.662665754556655884e-01 -2.821820080280303955e-01 2.425412833690643311e-01 9.928373992443084717e-02
-4.963559210300445557e-01 1.277067363262176514e-01 -2.371572703123092651e-01 -1.701553612947463989e-01 6.359625458717346191e-01 -2.334099113941192627e-01 -2.225858867168426514e-01 -3.790147900581359863e-01
-5.122283697128295898e-01 1.968615651130676270e-01 8.316014893352985382e-03 7.385285943746566772e-02 5.127788186073303223e-01 -3.977946043014526367e-01 4.560368061065673828e-01 -2.533617317676544189e-01
-2.376552075147628784e-01 7.524569034576416016e-01 1.109885647892951965e-01 3.000395558774471283e-02 2.960811555385589600e-01 1.487056761980056763e-01 2.761540710926055908e-01 -4.219850301742553711e-01
-1.139060407876968384e-02 -1.013000458478927612e-01 2.809956297278404236e-02 -2.216991484165191650e-01 -3.390119075775146484e-01 -4.344971179962158203e-01 2.905071377754211426e-01 -7.426689863204956055e-01
-5.824055075645446777e-01 2.774111926555633545e-01 3.859131131321191788e-03 -3.742520213127136230e-01 5.880702733993530273e-01 -3.276124363765120506e-03 4.106324166059494019e-02 -3.102318048477172852e-01
-1.368905305862426758e-01 3.165009021759033203e-01 3.098540008068084717e-01 9.000232070684432983e-02 -4.962238967418670654e-01 -1.565470844507217407e-01 -2.091285213828086853e-02 -7.111932039260864258e-01
-1.513252258300781250e-01 2.366515845060348511e-01 -4.735231027007102966e-02 -2.271782010793685913e-01 -3.101095259189605713e-01 -8.421618342399597168e-01 -1.897587180137634277e-01 1.607229113578796387e-01
-7.330157607793807983e-02 -5.943913757801055908e-02 -1.415009843185544014e-03 -2.578786611557006836e-01 -1.959354430437088013e-01 -3.122073113918304443e-01 3.454011082649230957e-01 -8.181837201118469238e-01
-1.925135701894760132e-01 -5.950714275240898132e-02 -1.800751090049743652e-01 -4.939064979553222656e-01 6.008585542440414429e-02 -3.219628334045410156e-01 5.186673402786254883e-01 -5.538415908813476562e-01
-1.035965904593467712e-01 -4.674259573221206665e-03 -1.223683580756187439e-01 -4.856406152248382568e-01 -5.311540514230728149e-02 -6.342524290084838867e-01 -5.165842175483703613e-01 -2.578148245811462402e-01
-7.774053215980529785e-01 2.932949066162109375e-01 4.023122489452362061e-01 1.211486607789993286e-01 -2.308224886655807495e-01 -8.017776161432266235e-02 2.644312381744384766e-01 -5.878498405218124390e-02
1.603462398052215576e-01 3.108722530305385590e-02 -4.167771637439727783e-01 -3.297175168991088867e-01 1.094255745410919189e-01 -4.345093369483947754e-01 3.251423537731170654e-01 -6.200126409530639648e-01
2.384394258260726929e-01 3.934105336666107178e-01 -1.718814969062805176e-01 -3.813310861587524414e-01 2.409286499023437500e-01 -9.442376345396041870e-02 -2.866141870617866516e-02 -7.386704683303833008e-01
-1.820902973413467407e-01 1.103088781237602234e-01 -4.957233369350433350e-01 2.381329387426376343e-01 -1.772494763135910034e-01 -5.957368016242980957e-01 2.594051659107208252e-01 -4.456630647182464600e-01
-9.943256527185440063e-02 -4.152898490428924561e-02 7.193560153245925903e-02 -4.872056245803833008e-01 9.629375487565994263e-02 -7.284454703330993652e-01 -3.812464475631713867e-01 -2.461511939764022827e-01
9.367284364998340607e-03 5.717060565948486328e-01 8.803300559520721436e-02 -4.412327706813812256e-01 5.613076090812683105e-01 -1.167959198355674744e-01 9.791373461484909058e-02 -3.637770712375640869e-01
-1.007132455706596375e-01 7.239569425582885742e-01 -3.440120518207550049e-01 3.692674264311790466e-02 5.050462484359741211e-01 -1.961045861244201660e-01 1.975852251052856445e-01 -1.160467341542243958e-01
-5.964322686195373535e-01 1.478206515312194824e-01 2.394019663333892822e-01 -2.078098356723785400e-01 2.021963447332382202e-01 3.584776306524872780e-03 5.221444964408874512e-01 -4.564957022666931152e-01
-4.541966021060943604e-01 2.827090322971343994e-01 9.664781391620635986e-02 -3.763414323329925537e-01 4.570022821426391602e-01 -2.031901627779006958e-01 5.415274500846862793e-01 -1.393492370843887329e-01
-6.623064875602722168e-01 -9.339376538991928101e-02 -2.731579355895519257e-02 2.253221422433853149e-01 -3.276194632053375244e-01 -4.765897989273071289e-01 -4.575771838426589966e-02 -4.056420326232910156e-01
-6.884655952453613281e-01 4.355233311653137207e-01 3.308168053627014160e-01 2.905086278915405273e-01 -1.984415650367736816e-01 -1.665756404399871826e-01 2.598105370998382568e-01 -8.872151374816894531e-02
-1.153808906674385071e-01 1.035396568477153778e-02 2.157417125999927521e-02 -4.390497207641601562e-01 -2.133262604475021362e-01 -8.416852355003356934e-01 -1.778772175312042236e-01 -8.813397586345672607e-02
1.080945879220962524e-01 3.320145308971405029e-01 -1.280693560838699341e-01 1.307822167873382568e-01 -5.980342626571655273e-02 -2.230707257986068726e-01 -1.907002739608287811e-02 -8.893116712570190430e-01
-7.080097198486328125e-01 3.490104675292968750e-01 4.523038566112518311e-01 6.739405542612075806e-02 -1.415619552135467529e-01 2.582458220422267914e-02 3.315829336643218994e-01 -1.927150785923004150e-01
-2.319107502698898315e-01 1.603399068117141724e-01 -2.919268310070037842e-01 -3.270424008369445801e-01 -1.774203777313232422e-01 -6.853692531585693359e-01 4.723672270774841309e-01 -6.317324936389923096e-02
-5.512686371803283691e-01 6.909686326980590820e-01 2.378639578819274902e-01 1.799507886171340942e-01 2.848046720027923584e-01 8.825237303972244263e-02 1.453279256820678711e-01 -1.402903050184249878e-01
-2.233371138572692871e-02 -1.935541629791259766e-02 -1.398435682058334351e-01 -5.032227635383605957e-01 -2.462689280509948730e-01 -6.690030694007873535e-01 -3.364163637161254883e-01 -3.239564001560211182e-01
-1.970995813608169556e-01 5.502924323081970215e-01 -4.281925261020660400e-01 2.003599405288696289e-01 5.239900350570678711e-01 -3.878008425235748291e-01 -3.100324422121047974e-02 -9.445091336965560913e-02
-9.472849220037460327e-02 -1.118086054921150208e-01 -6.043408066034317017e-02 -4.188204109668731689e-01 -5.513090640306472778e-02 -7.289001941680908203e-01 -3.895009160041809082e-01 -3.367741107940673828e-01
-3.675522804260253906e-01 4.479086399078369141e-01 2.363119423389434814e-01 2.332585006952285767e-01 -3.363289535045623779e-01 1.385797187685966492e-02 2.118827104568481445e-01 -6.291477084159851074e-01
-2.868836522102355957e-01 6.014688014984130859e-01 5.640252232551574707e-01 1.874599754810333252e-01 -6.875846534967422485e-02 -1.346781104803085327e-01 -1.180193722248077393e-01 -4.072749316692352295e-01
-6.644008755683898926e-01 5.689824819564819336e-01 1.102494373917579651e-01 2.235771343111991882e-02 3.978151381015777588e-01 1.413605362176895142e-01 1.649683713912963867e-01 -1.293113231658935547e-01
3.618094921112060547e-01 5.215286016464233398e-01 -1.007751747965812683e-02 -2.912390828132629395e-01 -2.299951463937759399e-01 -3.260412514209747314e-01 -2.078944593667984009e-01 -5.565602183341979980e-01
-1.749345362186431885e-01 -6.330041587352752686e-02 -2.167639508843421936e-02 -5.505807995796203613e-01 -2.751053869724273682e-01 -7.493339180946350098e-01 -2.905168570578098297e-02 -1.541217267513275146e-01
-4.298092126846313477e-01 5.552918910980224609e-01 3.617361783981323242e-01 -4.962710142135620117e-01 6.888510286808013916e-02 1.537696421146392822e-01 3.181927800178527832e-01 1.183574553579092026e-02
-2.170273512601852417e-01 5.530009865760803223e-01 5.331677198410034180e-01 2.795425355434417725e-01 1.360667496919631958e-01 -3.089118301868438721e-01 -1.399245485663414001e-02 -4.129658639430999756e-01
-1.268344521522521973e-01 -4.073625057935714722e-02 1.067421734333038330e-01 -2.736330330371856689e-01 8.529315888881683350e-02 -3.197780251502990723e-01 4.279651641845703125e-01 -7.767223119735717773e-01
-4.070458412170410156e-01 3.342712819576263428e-01 8.378249406814575195e-02 -1.897947043180465698e-01 -2.072895020246505737e-01 1.338266134262084961e-01 -4.264330863952636719e-01 -6.609171032905578613e-01
-1.432553529739379883e-01 2.479200363159179688e-01 -4.973488152027130127e-01 2.481413930654525757e-01 4.282341003417968750e-01 -5.038525462150573730e-01 -5.358206480741500854e-02 -4.110483229160308838e-01
-6.026121973991394043e-01 1.826978772878646851e-01 2.018473744392395020e-01 1.165771950036287308e-02 2.554995715618133545e-01 -2.089409828186035156e-01 5.936716794967651367e-01 -3.181496262550354004e-01
8.242650330066680908e-02 5.860573053359985352e-01 2.327727712690830231e-02 -4.386956989765167236e-01 5.488663911819458008e-01 -3.938410282135009766e-01 9.751573204994201660e-03 1.693984121084213257e-02
-1.189433038234710693e-01 4.713008403778076172e-01 1.760020107030868530e-01 -3.280812799930572510e-01 -4.109041988849639893e-01 1.182221546769142151e-01 -2.529671788215637207e-01 -6.150635480880737305e-01
1.819347292184829712e-01 3.339014351367950439e-01 -3.772471845149993896e-01 1.559521853923797607e-01 -2.799591235816478729e-02 -3.611697256565093994e-01 1.439377218484878540e-01 -7.326853275299072266e-01
-2.748645246028900146e-01 2.347511202096939087e-01 -1.003515571355819702e-01 -3.855893611907958984e-01 6.290589570999145508e-01 -3.802945613861083984e-01 3.576082587242126465e-01 -2.058379203081130981e-01
-2.059582471847534180e-01 2.933407425880432129e-01 -1.738499850034713745e-02 1.026648655533790588e-01 2.891530990600585938e-01 -4.152002930641174316e-01 -5.190351009368896484e-01 -5.790438055992126465e-01
2.000284492969512939e-01 5.750637054443359375e-01 -3.967132568359375000e-01 1.921051442623138428e-01 1.123408451676368713e-01 -3.106612265110015869e-01 8.296848833560943604e-02 -5.647920966148376465e-01
2.267217785120010376e-01 3.814488053321838379e-01 -3.024970293045043945e-01 1.786490827798843384e-01 4.891423135995864868e-02 -3.348681330680847168e-01 7.871036976575851440e-02 -7.476295232772827148e-01
-5.862146615982055664e-01 5.657032132148742676e-01 3.831282556056976318e-01 1.219978369772434235e-02 -1.392465084791183472e-01 1.608902961015701294e-01 3.558807373046875000e-01 -1.321741342544555664e-01
-4.054411947727203369e-01 1.616314053535461426e-01 5.185173153877258301e-01 -2.777510881423950195e-01 2.459953725337982178e-01 -4.279865622520446777e-01 4.354162812232971191e-01 -1.738194078207015991e-01
-4.979782700538635254e-01 -8.384597301483154297e-02 -2.510399222373962402e-01 -6.441045403480529785e-01 -2.882017493247985840e-01 -3.999406099319458008e-01 6.338586658239364624e-02 -1.416515707969665527e-01
-2.234453260898590088e-01 4.066361784934997559e-01 -5.747880339622497559e-01 1.857464760541915894e-01 4.209725558757781982e-01 -4.524023234844207764e-01 -1.295676678419113159e-01 -1.454732716083526611e-01
-6.115087121725082397e-02 3.950929641723632812e-01 4.867190718650817871e-01 -1.892301142215728760e-01 2.756335437297821045e-01 -2.253404408693313599e-01 4.832704365253448486e-01 -4.551439881324768066e-01
1.841804385185241699e-01 3.410464823246002197e-01 -2.571572065353393555e-01 2.977906763553619385e-01 -1.839683204889297485e-02 -4.625039100646972656e-01 5.753909051418304443e-02 -6.909390091896057129e-01
-3.000400364398956299e-01 8.263533115386962891e-01 2.784026265144348145e-01 -2.945118546485900879e-01 4.294164478778839111e-02 -1.298953592777252197e-01 2.092366665601730347e-01 -1.934571936726570129e-02
-3.660064339637756348e-01 -1.403194502927362919e-03 5.004671216011047363e-02 -3.619491159915924072e-01 -2.424380034208297729e-01 -5.384079217910766602e-01 5.738597512245178223e-01 -2.335622608661651611e-01
-3.039383590221405029e-01 3.806775202974677086e-03 -1.316003650426864624e-01 -6.056618094444274902e-01 -3.370718061923980713e-01 -6.079671978950500488e-01 -1.986464560031890869e-01 -2.757331542670726776e-02
6.019322201609611511e-02 5.261956453323364258e-01 6.079970002174377441e-01 1.529671158641576767e-02 -2.409063428640365601e-01 -3.558718264102935791e-01 -1.036599725484848022e-01 -3.926503062248229980e-01
-1.696461141109466553e-01 2.931627035140991211e-01 2.668760120868682861e-01 6.128940265625715256e-03 9.716280549764633179e-02 -3.062903285026550293e-01 -5.838879346847534180e-01 -6.081413626670837402e-01
-3.457722961902618408e-01 3.270022273063659668e-01 -2.745481394231319427e-02 -1.625307053327560425e-01 2.964759767055511475e-01 -1.700101941823959351e-01 6.872121095657348633e-01 -3.965844511985778809e-01
-3.247799873352050781e-01 7.580447196960449219e-01 5.926541611552238464e-02 -2.325739413499832153e-01 -1.594360768795013428e-01 -1.743106544017791748e-01 -3.639265894889831543e-01 2.720966041088104248e-01
-1.066968217492103577e-01 6.646502017974853516e-01 -9.228626266121864319e-03 -2.123003005981445312e-01 -3.172107338905334473e-01 1.641850918531417847e-01 -1.945772320032119751e-01 -5.798789262771606445e-01
-3.402535915374755859e-01 1.964804232120513916e-01 6.814046502113342285e-01 -2.642722129821777344e-01 2.692905962467193604e-01 -4.207165241241455078e-01 3.315896540880203247e-02 -2.466808855533599854e-01
-4.359487891197204590e-01 -1.198337152600288391e-01 1.917581111192703247e-01 1.685666269622743130e-03 -4.057283699512481689e-01 -3.360880315303802490e-01 -1.276388466358184814e-01 -6.818739771842956543e-01
-6.766128540039062500e-01 7.730273902416229248e-02 -5.102254152297973633e-01 7.329161465167999268e-02 -7.503528892993927002e-02 -4.545082449913024902e-01 1.651236116886138916e-01 -1.761922389268875122e-01
5.036931112408638000e-02 6.024929285049438477e-01 3.385327160358428955e-01 -3.406933844089508057e-01 2.902066707611083984e-01 -6.465988606214523315e-02 1.425570994615554810e-01 -5.431994795799255371e-01
1.244150325655937195e-01 5.012902617454528809e-01 1.122352257370948792e-01 -5.264861583709716797e-01 -1.856906116008758545e-01 9.724751114845275879e-02 -5.112887546420097351e-02 -6.299938559532165527e-01
-4.600151479244232178e-01 5.304960012435913086e-01 -3.583952784538269043e-01 1.829220801591873169e-01 5.264146924018859863e-01 -1.990808993577957153e-01 5.098368972539901733e-02 -1.603355109691619873e-01
-6.894547343254089355e-01 -5.863161385059356689e-02 1.643428653478622437e-01 -3.377980887889862061e-01 3.515713810920715332e-01 -2.062116861343383789e-01 -1.121846213936805725e-01 -4.487620294094085693e-01
-7.326229810714721680e-01 -1.986756026744842529e-01 -1.089916899800300598e-01 -3.736407458782196045e-01 -2.018026113510131836e-01 -2.615938484668731689e-01 1.413696706295013428e-01 -3.783700466156005859e-01
-5.928335785865783691e-01 1.157703697681427002e-01 1.878560706973075867e-02 -2.974413931369781494e-01 4.146857261657714844e-01 -2.045491188764572144e-01 2.804730236530303955e-01 -5.038367509841918945e-01
2.715174853801727295e-01 5.260657072067260742e-01 -4.381826221942901611e-01 -1.752533204853534698e-02 1.877309381961822510e-01 -3.034095466136932373e-01 2.267613112926483154e-01 -5.277320742607116699e-01
-1.175000965595245361e-01 -2.303816145285964012e-03 2.673362195491790771e-02 -6.341341733932495117e-01 -2.897474467754364014e-01 -6.969004869461059570e-01 -1.026721112430095673e-02 -1.166969388723373413e-01
-3.992516398429870605e-01 4.007813334465026855e-01 4.667066633701324463e-01 -5.862334966659545898e-01 -1.553482562303543091e-01 1.334510147571563721e-01 1.880251765251159668e-01 -2.029580771923065186e-01
-5.066159367561340332e-01 1.421842128038406372e-01 2.658682167530059814e-01 -1.225722432136535645e-01 3.500270545482635498e-01 -1.483906656503677368e-01 4.597769975662231445e-01 -5.305473804473876953e-01
-1.418824493885040283e-01 1.100941225886344910e-01 2.726240083575248718e-03 -3.329296112060546875e-01 -2.232816517353057861e-01 -8.641808032989501953e-01 -2.442526817321777344e-01 -2.401262894272804260e-02
-2.919580973684787750e-02 5.155278444290161133e-01 2.761228382587432861e-01 -2.972120344638824463e-01 4.567031264305114746e-01 -5.122119784355163574e-01 3.014070689678192139e-01 -8.375495672225952148e-02
2.633516490459442139e-01 3.036748170852661133e-01 -2.715913951396942139e-01 -4.429956674575805664e-01 -4.534355103969573975e-01 -1.859346032142639160e-01 -1.404006630182266235e-01 -5.554571747779846191e-01
-7.673522233963012695e-01 2.359035462141036987e-01 2.496211379766464233e-01 -2.265376597642898560e-01 4.181439578533172607e-01 -2.852774597704410553e-02 1.096354797482490540e-01 -2.328345477581024170e-01
3.589073568582534790e-02 6.168577671051025391e-01 -3.098487854003906250e-02 3.266453146934509277e-01 -2.764378488063812256e-01 -3.290809392929077148e-01 -2.628101110458374023e-01 -5.067148208618164062e-01
-7.122492045164108276e-02 3.853354156017303467e-01 -2.644725441932678223e-01 -1.165700256824493408e-01 -1.553854495286941528e-01 -8.412691950798034668e-01 -8.084803819656372070e-02 1.565069556236267090e-01
-4.933916330337524414e-01 3.735117316246032715e-01 4.006062448024749756e-01 -2.627930343151092529e-01 3.240316212177276611e-01 -1.776088178157806396e-01 4.662269055843353271e-01 -1.833004206418991089e-01
-7.390019893646240234e-01 3.164907693862915039e-01 4.462280571460723877e-01 -2.634358406066894531e-01 2.300338000059127808e-01 -4.959815647453069687e-03 6.625428795814514160e-02 -1.669190973043441772e-01
-1.163907796144485474e-01 3.082783706486225128e-02 -6.392703950405120850e-02 -6.020773649215698242e-01 -3.338111340999603271e-01 -6.535921692848205566e-01 2.704761624336242676e-01 -8.455295860767364502e-02
-1.573840714991092682e-02 2.213341295719146729e-01 7.374261319637298584e-02 -4.578930139541625977e-01 -8.258424699306488037e-02 -7.926830053329467773e-01 -3.133666515350341797e-01 4.790041595697402954e-02
-4.076626300811767578e-01 2.824520766735076904e-01 1.023526862263679504e-01 8.601395040750503540e-02 -3.319951891899108887e-01 6.441782414913177490e-02 -1.465696990489959717e-01 -7.747930288314819336e-01
1.359726339578628540e-01 -7.977788918651640415e-04 -8.484017103910446167e-02 -3.752779662609100342e-01 -2.820537090301513672e-01 -7.620770931243896484e-01 -1.992547065019607544e-01 -3.653230071067810059e-01
-6.831926107406616211e-01 2.458180040121078491e-01 -5.356087684631347656e-01 -1.477699819952249527e-02 3.025988936424255371e-01 -2.562236785888671875e-01 -1.086768042296171188e-02 -1.684980541467666626e-01
-4.032986760139465332e-01 6.764001846313476562e-01 5.718297958374023438e-01 -1.676494032144546509e-01 -5.322000384330749512e-02 -8.203235268592834473e-02 1.228081658482551575e-01 -9.680902585387229919e-03
-3.507930636405944824e-01 1.307048499584197998e-01 -4.811169505119323730e-01 2.998055517673492432e-01 2.232018560171127319e-01 -6.151276230812072754e-01 -1.512427031993865967e-01 -2.956822216510772705e-01
-4.572594761848449707e-01 7.365144789218902588e-02 -1.151750534772872925e-01 -4.388967454433441162e-01 -3.780957460403442383e-01 -3.354181349277496338e-01 5.332593917846679688e-01 -1.994149535894393921e-01
-5.482338741421699524e-02 4.436662048101425171e-02 1.639653556048870087e-02 -1.843013614416122437e-01 -1.163516491651535034e-01 -2.794255614280700684e-01 5.644105672836303711e-01 -7.420339584350585938e-01
-7.435939311981201172e-01 3.297270834445953369e-01 3.441478013992309570e-01 1.013024970889091492e-01 -3.973093256354331970e-02 -4.065951704978942871e-02 3.968392312526702881e-01 -2.212131172418594360e-01
-1.948703527450561523e-01 2.740001976490020752e-01 -3.371248245239257812e-01 -2.135548442602157593e-01 -1.528322696685791016e-01 -7.596849799156188965e-01 -3.419048786163330078e-01 1.015518531203269958e-01
-4.096289575099945068e-01 3.232047855854034424e-01 -3.874200582504272461e-01 7.642988115549087524e-02 5.903549790382385254e-01 -3.353224992752075195e-01 3.067200183868408203e-01 -1.294979304075241089e-01
7.928917557001113892e-02 -1.547691784799098969e-02 3.436542302370071411e-02 -4.231662452220916748e-01 -4.889122545719146729e-01 -5.101473927497863770e-01 -9.865099936723709106e-02 -5.515481829643249512e-01
-7.064689397811889648e-01 3.498682975769042969e-01 5.518580600619316101e-02 -2.779857516288757324e-01 2.993149459362030029e-01 1.202481836080551147e-01 2.552085220813751221e-01 -3.591541349887847900e-01
-4.183675348758697510e-01 -6.453872472047805786e-02 -2.634909451007843018e-01 -4.455187618732452393e-01 -1.469202786684036255e-01 -6.568244099617004395e-01 2.854843437671661377e-01 -1.355868130922317505e-01
-3.424300253391265869e-01 1.990899145603179932e-01 5.031787753105163574e-01 -2.762500941753387451e-01 1.662982106208801270e-01 -3.231873214244842529e-01 5.425930023193359375e-01 -2.951091527938842773e-01
-3.943582475185394287e-01 4.178114831447601318e-01 5.304739624261856079e-02 2.316634804010391235e-01 3.222190737724304199e-01 -1.970907300710678101e-01 -4.203987717628479004e-01 -5.422437787055969238e-01
-4.278711378574371338e-01 6.013930439949035645e-01 1.712406128644943237e-01 8.285826444625854492e-02 -2.489506006240844727e-01 1.138565316796302795e-01 -2.945148944854736328e-01 -5.073314905166625977e-01
-6.058714985847473145e-01 2.033695876598358154e-01 7.277819514274597168e-02 -3.802890181541442871e-01 5.890004634857177734e-01 -9.683448821306228638e-02 1.522239893674850464e-01 -2.493462711572647095e-01
-3.387712240219116211e-01 3.972378745675086975e-02 -3.220197185873985291e-02 -4.933212697505950928e-01 -3.982946276664733887e-01 -5.218456983566284180e-01 4.425178170204162598e-01 -1.116675436496734619e-01
1.047950237989425659e-01 3.662762045860290527e-01 -3.148735687136650085e-02 -2.039660513401031494e-01 3.947623372077941895e-01 -5.753162875771522522e-02 1.963562071323394775e-01 -7.839407920837402344e-01
-2.604521512985229492e-01 3.241640627384185791e-01 1.211153939366340637e-01 -4.438450336456298828e-01 4.405146539211273193e-01 -3.049145638942718506e-01 5.414147973060607910e-01 -1.877736151218414307e-01
-1.593289375305175781e-01 6.397193670272827148e-01 3.158721625804901123e-01 -6.940631568431854248e-02 5.550759434700012207e-01 -3.582661449909210205e-01 1.446142345666885376e-01 -5.834169685840606689e-02
-9.304206818342208862e-02 1.585129648447036743e-01 2.916321158409118652e-01 -3.336261510848999023e-01 -1.844214349985122681e-01 -8.184586763381958008e-01 -2.533221542835235596e-01 4.246387630701065063e-02
2.495898157358169556e-01 1.814677268266677856e-01 -2.292306870222091675e-01 1.694864034652709961e-01 1.953312605619430542e-01 -6.389569044113159180e-01 -2.367372624576091766e-02 -6.136132478713989258e-01
-6.634538173675537109e-01 -7.486572116613388062e-02 -1.757687628269195557e-01 -2.168414145708084106e-01 1.887942105531692505e-01 -1.993269175291061401e-01 2.590785920619964600e-01 -5.777657032012939453e-01
1.192922145128250122e-01 3.986930549144744873e-01 -9.961921721696853638e-02 2.517705857753753662e-01 -1.126125454902648926e-01 -2.668863832950592041e-01 1.531413346529006958e-01 -8.038275241851806641e-01
-4.887769520282745361e-01 1.308345496654510498e-01 4.738272130489349365e-01 -1.904431730508804321e-01 2.631614804267883301e-01 -3.494851887226104736e-01 4.186229109764099121e-01 -3.414081335067749023e-01
9.311038255691528320e-02 2.426974475383758545e-01 2.591031789779663086e-01 3.113546967506408691e-02 -5.162885785102844238e-01 -6.665098071098327637e-01 4.133611172437667847e-02 -3.896494209766387939e-01
-2.272857725620269775e-01 4.941362142562866211e-01 1.759198457002639771e-01 -2.572126984596252441e-01 -5.201851725578308105e-01 1.357865780591964722e-01 -1.958606988191604614e-01 -5.288406014442443848e-01
8.039277046918869019e-02 3.572012186050415039e-01 -6.447582244873046875e-01 -2.022983320057392120e-02 3.264214396476745605e-01 -5.160501599311828613e-01 -4.483542591333389282e-02 -2.737755775451660156e-01
-2.564966976642608643e-01 7.104538679122924805e-01 5.077961683273315430e-01 9.908930398523807526e-03 2.259414643049240112e-01 -3.309577703475952148e-01 8.619367331266403198e-02 5.914164334535598755e-02
8.071256428956985474e-02 2.855280041694641113e-01 -1.281221061944961548e-01 9.940670430660247803e-02 -1.109388843178749084e-02 -1.829223781824111938e-01 4.557917639613151550e-02 -9.219550490379333496e-01
1.802671998739242554e-01 8.153641819953918457e-01 2.696635723114013672e-01 -2.580495774745941162e-01 -1.234858408570289612e-01 -3.113908171653747559e-01 -1.365102678537368774e-01 -1.803578585386276245e-01
-3.790974020957946777e-01 2.267725169658660889e-01 6.178845167160034180e-01 -4.496238231658935547e-01 -1.373579204082489014e-01 2.165233157575130463e-02 8.624417334794998169e-02 -4.406161308288574219e-01
6.979148089885711670e-02 1.879026144742965698e-01 -2.114805579185485840e-01 3.096231222152709961e-01 -9.610618650913238525e-02 -6.480358242988586426e-01 1.901129186153411865e-01 -5.948961973190307617e-01
-1.623574495315551758e-01 1.704085320234298706e-01 -1.548310667276382446e-01 -4.211719632148742676e-01 -5.125210881233215332e-01 -6.169980168342590332e-01 2.984110414981842041e-01 -1.040614172816276550e-01
-3.601422533392906189e-02 1.003304794430732727e-01 2.481128573417663574e-01 1.152408123016357422e-01 -5.342683792114257812e-01 -5.793629288673400879e-01 2.130494415760040283e-01 -4.972949922084808350e-01
-7.003673315048217773e-01 3.681200146675109863e-01 4.445421397686004639e-01 1.347419023513793945e-01 -2.990390956401824951e-01 -1.127346083521842957e-01 2.353864610195159912e-01 2.568712644279003143e-02
-5.634129047393798828e-01 8.832276612520217896e-02 1.949430406093597412e-01 -2.374117076396942139e-01 3.945397138595581055e-01 -1.865564137697219849e-01 3.579759597778320312e-01 -5.116505026817321777e-01
-2.860612869262695312e-01 4.714940190315246582e-01 -3.354629576206207275e-01 7.490809261798858643e-02 5.300371050834655762e-01 -4.627422094345092773e-01 2.124773412942886353e-01 -1.936480253934860229e-01
-4.087630808353424072e-01 3.617237210273742676e-01 5.525628328323364258e-01 -5.076920986175537109e-01 -4.011254012584686279e-02 1.234503537416458130e-01 1.055305972695350647e-01 -3.331753611564636230e-01
-2.314748317003250122e-01 -1.911970227956771851e-02 -4.635097086429595947e-02 -6.302762627601623535e-01 -9.942161291837692261e-02 -5.230013728141784668e-01 4.504867196083068848e-01 -2.455683499574661255e-01
-1.319776028394699097e-01 3.465319573879241943e-01 -5.712793208658695221e-03 3.299963772296905518e-01 -4.453182220458984375e-01 -3.730562329292297363e-01 -2.622298896312713623e-01 -5.893417000770568848e-01
-3.665657714009284973e-02 2.908650338649749756e-01 -2.738773822784423828e-01 -3.006075024604797363e-01 -3.155325353145599365e-01 -7.625346779823303223e-01 -2.516312897205352783e-01 6.589178740978240967e-02
-3.352887034416198730e-01 2.328933030366897583e-01 -3.429467678070068359e-01 3.699554800987243652e-01 -3.645086288452148438e-02 -6.365482807159423828e-01 -3.298371331766247749e-03 -4.151257276535034180e-01
-7.359108924865722656e-01 -7.843931019306182861e-02 -1.297902166843414307e-01 -3.845267891883850098e-01 -7.840137928724288940e-02 -1.125906780362129211e-01 2.250677049160003662e-01 -4.670088887214660645e-01
-4.239928424358367920e-01 7.290210723876953125e-01 4.796638786792755127e-01 8.880155533552169800e-02 -3.572772070765495300e-02 -1.529217213392257690e-01 1.584201306104660034e-01 -3.219800442457199097e-02
-3.185214698314666748e-01 7.194662690162658691e-01 4.124560654163360596e-01 -6.422699987888336182e-02 3.925462663173675537e-01 -2.232425361871719360e-01 -5.214292928576469421e-02 4.309216514229774475e-03
-2.023211419582366943e-01 -3.804598934948444366e-03 6.046936288475990295e-02 -5.789078474044799805e-01 8.683475106954574585e-02 -6.547150015830993652e-01 -4.143338203430175781e-01 -1.113380193710327148e-01
-1.717356145381927490e-01 6.447536945343017578e-01 3.218763768672943115e-01 -3.119636178016662598e-01 3.766696751117706299e-01 7.647078484296798706e-02 2.370641082525253296e-01 -3.872291445732116699e-01
-1.739554256200790405e-01 3.037149310111999512e-01 4.269757270812988281e-01 2.378809154033660889e-01 -1.577616184949874878e-01 -4.466776847839355469e-01 -6.911267340183258057e-02 -6.398554444313049316e-01
-2.502079904079437256e-01 -1.293146461248397827e-01 -1.223948150873184204e-01 -3.836238682270050049e-01 5.602900311350822449e-02 -4.615997374057769775e-01 4.793208241462707520e-01 -5.590741038322448730e-01
-6.408802270889282227e-01 -1.007217913866043091e-01 2.728419303894042969e-01 2.342382371425628662e-01 -2.148995250463485718e-01 -3.810890913009643555e-01 -5.845038965344429016e-02 -5.049654245376586914e-01
-3.690313100814819336e-01 -1.275263261049985886e-02 1.397597491741180420e-01 2.207025289535522461e-01 -1.688654124736785889e-01 -3.291573822498321533e-01 2.762499451637268066e-01 -7.630443572998046875e-01
9.672576934099197388e-02 2.934450209140777588e-01 -5.875308513641357422e-01 5.881027877330780029e-02 6.577868014574050903e-02 -3.207075893878936768e-01 1.093584671616554260e-01 -6.608656644821166992e-01
-1.903392821550369263e-01 -1.076775118708610535e-01 -1.156291663646697998e-01 -3.160414695739746094e-01 -1.893405467271804810e-01 -8.092265129089355469e-01 -3.084090054035186768e-01 -2.304576188325881958e-01
-1.835421845316886902e-02 5.003968477249145508e-01 -4.123727381229400635e-01 3.972729668021202087e-02 5.766751170158386230e-01 -4.535377323627471924e-01 3.067195974290370941e-02 -1.960749328136444092e-01
-6.078242063522338867e-01 9.052509069442749023e-02 9.149249643087387085e-02 -3.254682123661041260e-01 2.229105830192565918e-01 -2.229516357183456421e-01 5.011088252067565918e-01 -3.969231247901916504e-01
-3.030718266963958740e-01 4.800003767013549805e-01 5.796120762825012207e-01 -4.961807131767272949e-01 -5.066144838929176331e-02 4.342926666140556335e-02 5.486928299069404602e-02 -2.968811690807342529e-01
-4.742241501808166504e-01 5.091716051101684570e-01 -1.956403627991676331e-02 -2.484715878963470459e-01 -1.578438282012939453e-01 -3.657569885253906250e-01 5.075161457061767578e-01 1.935701817274093628e-01
-1.853197515010833740e-01 4.404208660125732422e-01 7.959694601595401764e-03 3.533768951892852783e-01 -4.079467952251434326e-01 -2.568224668502807617e-01 -1.152240708470344543e-01 -6.333188414573669434e-01
-3.826442062854766846e-01 6.316200643777847290e-02 1.069012880325317383e-01 7.642321288585662842e-02 -4.052292108535766602e-01 -2.392227202653884888e-01 -3.764782845973968506e-01 -6.849462985992431641e-01
-1.888726353645324707e-01 -1.720367223024368286e-01 1.370060443878173828e-01 -3.147689104080200195e-01 -4.328643083572387695e-01 -3.787366747856140137e-01 -8.550861477851867676e-02 -6.919218897819519043e-01
-2.762608826160430908e-01 3.554050326347351074e-01 -8.280234038829803467e-02 -1.375733166933059692e-01 -3.581348657608032227e-01 1.457060426473617554e-01 -1.573333442211151123e-01 -7.728776931762695312e-01
-1.678945571184158325e-01 7.102200388908386230e-01 1.168265715241432190e-01 -2.764984965324401855e-01 -1.311029642820358276e-01 1.111351549625396729e-01 -1.517859101295471191e-01 -5.698429346084594727e-01
-6.770779937505722046e-02 7.186864614486694336e-01 -2.509661018848419189e-02 -6.392919272184371948e-02 5.605831146240234375e-01 -1.536327302455902100e-01 2.344546020030975342e-01 -2.852423191070556641e-01
-5.493854284286499023e-01 8.754407055675983429e-03 8.778991550207138062e-02 -4.953483939170837402e-01 1.513576507568359375e-01 -3.624812513589859009e-02 2.214180082082748413e-01 -6.097317934036254883e-01
2.065708301961421967e-02 3.102808892726898193e-01 -2.435945123434066772e-01 2.260212451219558716e-01 3.023078441619873047e-01 -5.650909543037414551e-01 -1.805039942264556885e-01 -5.912492275238037109e-01
-4.607397913932800293e-01 5.251075625419616699e-01 -3.112084865570068359e-01 -2.869503200054168701e-01 -1.551396995782852173e-01 -1.249298080801963806e-01 -5.362520813941955566e-01 7.448240369558334351e-02
-2.630337476730346680e-01 1.180078536272048950e-01 6.250502467155456543e-01 -4.984221458435058594e-01 2.015972696244716644e-02 -1.478845477104187012e-01 2.348467521369457245e-02 -5.049231052398681641e-01
-3.585155308246612549e-01 6.371650695800781250e-01 5.444269180297851562e-01 -1.680037528276443481e-01 -1.921789050102233887e-01 -6.536408327519893646e-03 7.896241545677185059e-02 -3.124914765357971191e-01
-4.790945649147033691e-01 5.105570331215858459e-02 4.613031446933746338e-01 -3.917517662048339844e-01 1.947648376226425171e-01 -3.272372782230377197e-01 4.053944945335388184e-01 -3.036931455135345459e-01
1.908155381679534912e-01 4.271002709865570068e-01 3.150060176849365234e-01 -4.174321591854095459e-01 3.832788169384002686e-01 -4.944616854190826416e-01 -7.296926528215408325e-02 -3.331323266029357910e-01
-1.155944243073463440e-01 2.489754110574722290e-01 -2.866476178169250488e-01 3.764056563377380371e-01 -1.606834381818771362e-01 -3.581174612045288086e-01 1.716639548540115356e-01 -7.192116379737854004e-01
1.636997610330581665e-01 4.382795095443725586e-01 -3.594084382057189941e-01 1.821634024381637573e-01 1.820810288190841675e-01 -2.834904193878173828e-01 1.479796618223190308e-01 -6.952247023582458496e-01
2.176367789506912231e-01 8.104387521743774414e-01 2.110166996717453003e-01 1.487846113741397858e-02 -4.876128956675529480e-02 -4.251975715160369873e-01 2.517921924591064453e-01 -6.711108237504959106e-02
-3.175805881619453430e-02 5.311372280120849609e-01 5.596816539764404297e-01 1.909498274326324463e-01 -1.527359634637832642e-01 -4.707602262496948242e-01 -1.486530154943466187e-01 -3.164463341236114502e-01
-3.242327272891998291e-02 1.296285241842269897e-01 -3.093323409557342529e-01 -2.742158472537994385e-01 -1.583183258771896362e-01 -8.807644844055175781e-01 -7.438905537128448486e-02 -7.014364749193191528e-02
-2.816927731037139893e-01 8.237988948822021484e-01 3.502027988433837891e-01 -2.988112270832061768e-01 -1.725016720592975616e-02 -4.347754269838333130e-02 -1.662464439868927002e-01 -1.577647961676120758e-02
1.681680418550968170e-02 -7.934066653251647949e-02 -7.274865359067916870e-02 -3.677569627761840820e-01 -1.156096830964088440e-01 -3.986843228340148926e-01 3.697011768817901611e-01 -7.374896407127380371e-01
-1.793465316295623779e-01 5.256016254425048828e-01 1.714629977941513062e-01 -2.736272811889648438e-01 -2.258707582950592041e-01 1.453018337488174438e-01 -4.156637936830520630e-02 -7.165530323982238770e-01
-6.818189024925231934e-01 -2.818527258932590485e-02 -2.258712500333786011e-01 -5.979279279708862305e-01 1.015606224536895752e-01 -3.297461867332458496e-01 8.190976828336715698e-02 -6.058454513549804688e-03
2.531576156616210938e-01 2.641985118389129639e-01 -6.132965683937072754e-01 -1.842116862535476685e-01 7.261687517166137695e-02 -4.884082078933715820e-01 3.742865286767482758e-03 -4.606670141220092773e-01
1.389965862035751343e-01 2.831217050552368164e-01 -3.697896599769592285e-01 -3.064609467983245850e-01 -1.905679851770401001e-01 -2.237729877233505249e-01 -8.179124444723129272e-02 -7.594596147537231445e-01
-2.590927667915821075e-02 8.132336139678955078e-01 1.304581016302108765e-01 1.715334951877593994e-01 1.562447249889373779e-01 -2.643751800060272217e-01 -2.817748188972473145e-01 -3.432681858539581299e-01
-6.472037434577941895e-01 1.993805766105651855e-01 2.008624970912933350e-01 -2.288914322853088379e-01 1.685754656791687012e-01 -1.120649948716163635e-01 5.748274922370910645e-01 -2.779112756252288818e-01
-8.334986567497253418e-01 -1.953092589974403381e-02 1.969810277223587036e-01 6.742179393768310547e-02 -4.223907366394996643e-02 -1.316238343715667725e-01 6.064448878169059753e-02 -4.886353909969329834e-01
-3.870025575160980225e-01 3.796454071998596191e-01 2.484027147293090820e-01 -7.025920748710632324e-01 1.658339351415634155e-01 -2.032847143709659576e-02 3.140914440155029297e-01 -1.555360406637191772e-01
-5.172706246376037598e-01 4.634810388088226318e-01 4.773415252566337585e-02 -1.988488249480724335e-03 -2.567077279090881348e-01 9.777925163507461548e-02 -4.388296604156494141e-01 -4.972954988479614258e-01
-4.216963052749633789e-01 3.244995772838592529e-01 -1.286430507898330688e-01 -1.690109968185424805e-01 6.387023925781250000e-01 -4.746376574039459229e-01 1.947608143091201782e-01 -2.459515072405338287e-02
-4.838724732398986816e-01 1.072420775890350342e-01 2.146260887384414673e-01 -1.812473535537719727e-01 3.538288772106170654e-01 -3.535400032997131348e-01 5.521512031555175781e-01 -3.469803333282470703e-01
-4.302476346492767334e-01 3.284409046173095703e-01 -4.309423565864562988e-01 -1.510153412818908691e-01 -1.318982392549514771e-01 -5.707493424415588379e-01 3.858093023300170898e-01 8.059662580490112305e-02
-2.563026845455169678e-01 4.758794307708740234e-01 -4.106176495552062988e-01 -2.614721655845642090e-01 -2.185816019773483276e-01 -6.107447147369384766e-01 1.064818203449249268e-01 1.968440562486648560e-01
4.449301213026046753e-02 -9.438408538699150085e-03 -8.977600932121276855e-02 -4.549281299114227295e-01 1.714061647653579712e-01 -2.674077153205871582e-01 -2.216367721557617188e-01 -7.955515384674072266e-01
-4.197933375835418701e-01 5.012425407767295837e-02 1.411680132150650024e-01 -2.349228262901306152e-01 9.185817092657089233e-02 -3.894452154636383057e-01 6.471849679946899414e-01 -4.088886082172393799e-01
1.888254284858703613e-01 8.290384411811828613e-01 2.314067482948303223e-01 5.512727797031402588e-02 -5.369510501623153687e-02 -3.706259429454803467e-01 -1.166298538446426392e-01 -2.580755054950714111e-01
-3.751722574234008789e-01 3.772736787796020508e-01 6.406309008598327637e-01 -4.703783690929412842e-01 6.346678733825683594e-02 -2.507399618625640869e-01 1.249321773648262024e-01 5.234404653310775757e-02
-1.467524915933609009e-01 4.189623892307281494e-01 -3.722585141658782959e-01 -2.680127024650573730e-01 6.524052023887634277e-01 -2.439734637737274170e-01 2.245041579008102417e-01 -2.386820465326309204e-01
-1.508442759513854980e-01 5.972252488136291504e-01 -8.887197822332382202e-02 1.043094396591186523e-01 5.964202880859375000e-01 -4.245527982711791992e-01 2.438265234231948853e-01 -7.984763383865356445e-02
-2.618795931339263916e-01 8.891630768775939941e-01 -1.553371548652648926e-02 1.852699071168899536e-01 2.086842656135559082e-01 -2.356998920440673828e-01 3.701367601752281189e-02 -7.594906538724899292e-02
-6.034269332885742188e-01 1.818613111972808838e-01 2.810770273208618164e-01 2.272591292858123779e-01 -3.363234102725982666e-01 -2.496865689754486084e-01 -5.141283199191093445e-02 -5.422651171684265137e-01
7.569278776645660400e-02 8.203518390655517578e-01 1.884923428297042847e-01 -3.447613418102264404e-01 -1.535815298557281494e-01 -1.102842539548873901e-01 -6.065053492784500122e-02 -3.570368289947509766e-01
-1.532433927059173584e-01 2.943782508373260498e-02 -1.525215506553649902e-01 -3.602946996688842773e-01 2.771434560418128967e-02 -2.867081463336944580e-01 6.258586049079895020e-01 -5.898358225822448730e-01
-5.146900191903114319e-02 1.578361839056015015e-01 -3.394081294536590576e-01 2.291404008865356445e-01 1.283362209796905518e-01 -3.391381800174713135e-01 -2.689149230718612671e-02 -8.200777173042297363e-01
-3.106655180454254150e-01 6.615813374519348145e-01 -3.195089995861053467e-01 1.364527619443833828e-03 3.062074482440948486e-01 -1.627491116523742676e-01 -4.222722351551055908e-01 -2.552349567413330078e-01
-2.901075184345245361e-01 1.416633576154708862e-01 -5.494302511215209961e-01 2.556398510932922363e-01 1.675916761159896851e-01 -5.984814763069152832e-01 -1.654882580041885376e-01 -3.389548361301422119e-01
-6.467832922935485840e-01 6.708859801292419434e-01 3.066505789756774902e-01 -4.808788001537322998e-02 1.773654073476791382e-01 2.904711291193962097e-02 3.559486567974090576e-02 -4.082943126559257507e-02
-4.446410238742828369e-01 1.807168871164321899e-01 1.991808861494064331e-01 -6.588494032621383667e-02 3.607688844203948975e-01 -3.858484029769897461e-01 6.196489334106445312e-01 -2.502473592758178711e-01
-5.430344939231872559e-01 5.352907776832580566e-01 -4.532358795404434204e-02 -9.861950576305389404e-02 -2.022797316312789917e-01 1.881372183561325073e-01 -3.909348845481872559e-01 -4.214906394481658936e-01
-1.900122761726379395e-01 7.353327870368957520e-01 4.800786972045898438e-01 -2.102877348661422729e-01 2.511295378208160400e-01 -7.699314504861831665e-02 1.614525355398654938e-02 -2.814779877662658691e-01
-6.138471364974975586e-01 -4.454620927572250366e-02 -2.418601512908935547e-01 -4.772045016288757324e-01 -5.043273568153381348e-01 -2.149689197540283203e-01 -6.125514581799507141e-02 -1.751483529806137085e-01
-2.618409693241119385e-01 6.874461174011230469e-01 1.925925761461257935e-01 -7.116486132144927979e-02 1.888425797224044800e-01 2.827358804643154144e-02 -3.632557690143585205e-01 -4.982822537422180176e-01
