# Supplementary material for: Where is your field going? A machine learning approach to study the relative motion of the domains of physics
Source: PLoS One. 2020 Jun 18;15(6):e0233997. doi: 10.1371/journal.pone.0233997 (PMC7302634; doi:10.1371/journal.pone.0233997)
Supplement: S27 Data — (ZIP) [file pone.0233997.s027.zip › 26/Pacs4Run_26_VS_500_embeddings2005-2009ED8.txt]

6.875386238098144531e-01 -9.255986660718917847e-02 -4.165779650211334229e-01 -5.880603194236755371e-02 -1.808743774890899658e-01 4.702912569046020508e-01 2.915199995040893555e-01 -5.342909693717956543e-02
2.452180832624435425e-01 7.639417052268981934e-02 -7.405993342399597168e-01 8.204121142625808716e-02 -4.916436597704887390e-02 3.292567431926727295e-01 3.526497781276702881e-01 -3.789788484573364258e-01
5.491273999214172363e-01 3.268438577651977539e-02 -5.541462898254394531e-01 -3.451062440872192383e-01 1.110809445381164551e-01 4.413264393806457520e-01 1.795772463083267212e-01 -1.784889847040176392e-01
6.271691322326660156e-01 -1.298487484455108643e-01 -6.941938996315002441e-01 2.737945914268493652e-01 7.444402575492858887e-02 -4.984794184565544128e-03 1.556772589683532715e-01 5.592268332839012146e-02
8.336445093154907227e-01 7.686540484428405762e-02 -2.029357552528381348e-01 -4.497651383280754089e-02 1.033272519707679749e-01 1.177877485752105713e-01 3.000545203685760498e-01 -3.759515285491943359e-01
1.069716364145278931e-01 2.809573113918304443e-01 -2.103184610605239868e-01 -8.598758280277252197e-02 -4.693075716495513916e-01 6.181628704071044922e-01 4.554617106914520264e-01 2.194815725088119507e-01
5.380428433418273926e-01 1.636261343955993652e-01 -3.415270745754241943e-01 4.146832227706909180e-02 8.525660634040832520e-02 6.316251158714294434e-01 -1.572966277599334717e-01 -3.666261434555053711e-01
2.447843104600906372e-01 9.874599426984786987e-02 -1.183973159641027451e-03 -4.642055928707122803e-01 -5.127107501029968262e-01 6.632432937622070312e-01 -9.593244642019271851e-02 -5.361621081829071045e-02
1.027471646666526794e-01 2.592155039310455322e-01 -1.435342878103256226e-01 -1.793100312352180481e-02 -5.613386631011962891e-01 6.189728379249572754e-01 4.008224606513977051e-01 2.060090154409408569e-01
2.798365950584411621e-01 2.920140624046325684e-01 -2.257377952337265015e-01 4.127883017063140869e-01 -6.837860345840454102e-01 3.109377324581146240e-01 -1.664068177342414856e-02 2.248219847679138184e-01
8.945367299020290375e-03 3.486981987953186035e-01 -2.383102029561996460e-01 3.839289247989654541e-01 -3.423846065998077393e-01 5.750517249107360840e-01 4.195481538772583008e-01 -2.240623533725738525e-01
3.744342327117919922e-01 3.720323145389556885e-01 -3.780246376991271973e-01 9.803754836320877075e-02 -3.758585751056671143e-01 6.453953981399536133e-01 -6.810660660266876221e-02 -8.021012693643569946e-02
-8.787491917610168457e-02 -3.919652104377746582e-01 -1.804002821445465088e-01 6.601955741643905640e-03 -1.085704863071441650e-01 6.106787323951721191e-01 6.488952636718750000e-01 -1.650506816804409027e-02
7.320384383201599121e-01 -1.480691581964492798e-01 -6.458696722984313965e-01 -1.196680441498756409e-01 -3.323800116777420044e-02 -4.081205406691879034e-05 9.108791500329971313e-02 -3.640438616275787354e-02
4.619309306144714355e-01 1.116898432374000549e-01 -4.005111753940582275e-01 -7.216827571392059326e-02 -7.365309000015258789e-01 4.782962799072265625e-02 -1.154737174510955811e-01 2.245625555515289307e-01
5.483696460723876953e-01 1.325091272592544556e-01 -1.579524576663970947e-01 -2.760224416851997375e-02 -1.728588342666625977e-01 4.881627112627029419e-02 6.776940226554870605e-01 -4.055722057819366455e-01
4.268855452537536621e-01 -2.170254439115524292e-01 -7.254087924957275391e-01 1.594182997941970825e-01 -2.024562209844589233e-01 1.140359044075012207e-01 -2.014293968677520752e-01 -3.528031408786773682e-01
4.407414197921752930e-01 2.186931222677230835e-01 -4.967812597751617432e-01 -3.818207979202270508e-02 -6.889268159866333008e-01 3.631314262747764587e-02 1.581917256116867065e-01 -9.331503510475158691e-02
4.535902440547943115e-01 1.810696274042129517e-01 -4.965271651744842529e-01 -3.288261294364929199e-01 -5.841450095176696777e-01 1.479010879993438721e-01 1.635966300964355469e-01 -1.301528364419937134e-01
4.681105017662048340e-01 2.419282346963882446e-01 -5.834612846374511719e-01 1.230510547757148743e-01 -5.632068514823913574e-01 1.287913024425506592e-01 1.025836244225502014e-01 1.498734652996063232e-01
3.889724910259246826e-01 -8.147037029266357422e-02 -6.324573159217834473e-01 -1.831642836332321167e-01 -4.713086783885955811e-01 8.722682297229766846e-02 7.061462849378585815e-02 4.168749153614044189e-01
5.012622475624084473e-01 2.425639629364013672e-01 1.849215179681777954e-01 4.526899158954620361e-01 -1.540585011243820190e-01 4.414455890655517578e-01 4.138886928558349609e-01 2.467038482427597046e-01
3.242666721343994141e-01 -3.931583762168884277e-01 -2.583934180438518524e-02 7.214020490646362305e-01 4.738948866724967957e-02 3.932071030139923096e-01 2.289732247591018677e-01 -9.951232373714447021e-02
4.158799052238464355e-01 2.944490611553192139e-01 -9.964014403522014618e-03 3.064605295658111572e-01 -8.703830093145370483e-02 3.293073177337646484e-01 6.010333299636840820e-01 -4.111765921115875244e-01
3.345627188682556152e-01 3.164624571800231934e-01 -8.727316558361053467e-02 2.175225317478179932e-01 -6.202946901321411133e-01 4.981592595577239990e-01 -1.793991215527057648e-02 3.158110082149505615e-01
3.547281026840209961e-01 3.886567056179046631e-01 3.834288939833641052e-02 2.606262266635894775e-01 -2.171393185853958130e-01 4.242226481437683105e-01 5.963497161865234375e-01 -2.664027810096740723e-01
-6.935384124517440796e-03 -3.433972895145416260e-01 -3.006383478641510010e-01 4.507894217967987061e-01 -1.517586037516593933e-02 6.837169528007507324e-01 3.029935061931610107e-01 1.700926721096038818e-01
4.299385845661163330e-01 2.680440247058868408e-01 -3.589103817939758301e-01 2.899850308895111084e-01 -7.550229877233505249e-02 5.203118324279785156e-01 3.915284574031829834e-02 -5.024336576461791992e-01
5.052296519279479980e-01 1.585711091756820679e-01 1.441655009984970093e-01 3.809909820556640625e-01 -7.078100442886352539e-01 -7.544022798538208008e-02 1.825354695320129395e-01 1.168539896607398987e-01
4.136598408222198486e-01 1.890234835445880890e-02 -4.213775992393493652e-01 -2.081798166036605835e-01 -3.457481563091278076e-01 3.631742298603057861e-01 7.685158401727676392e-02 5.918502211570739746e-01
1.535723656415939331e-01 -2.355969250202178955e-01 -3.516103029251098633e-01 2.383947074413299561e-01 1.649689674377441406e-01 7.741844058036804199e-01 3.373359739780426025e-01 8.723065257072448730e-03
3.218448460102081299e-01 3.056361675262451172e-01 -1.821144074201583862e-01 5.296757072210311890e-02 -4.504192173480987549e-01 7.412635684013366699e-01 -8.795666694641113281e-02 8.334167301654815674e-02
1.170587167143821716e-01 3.075368702411651611e-01 -1.632818728685379028e-01 1.985609158873558044e-02 -3.860650360584259033e-01 6.656209826469421387e-01 5.205131769180297852e-01 4.039464890956878662e-02
3.321982920169830322e-01 9.514909982681274414e-02 -9.171570092439651489e-02 5.739512667059898376e-02 -9.089436531066894531e-01 -7.942301034927368164e-02 1.448289155960083008e-01 1.241891682147979736e-01
1.077703163027763367e-01 -5.895065069198608398e-01 -1.938701122999191284e-01 3.681362271308898926e-01 -1.094955280423164368e-01 2.971804440021514893e-01 5.803988575935363770e-01 1.748981922864913940e-01
-7.849811017513275146e-02 -5.108223557472229004e-01 -4.022479951381683350e-01 9.074684977531433105e-02 -4.779504239559173584e-01 1.707412749528884888e-01 2.171705663204193115e-01 -5.080432295799255371e-01
2.213021218776702881e-01 1.429304927587509155e-01 -5.618950128555297852e-01 -2.546960711479187012e-01 -6.341596245765686035e-01 2.635329067707061768e-01 2.664612233638763428e-01 8.596795797348022461e-02
4.781465232372283936e-01 1.098834071308374405e-02 -3.622073680162429810e-03 8.392772078514099121e-02 -2.535106539726257324e-01 2.803089097142219543e-03 5.669807195663452148e-01 -6.151875257492065430e-01
3.586786687374114990e-01 3.760482072830200195e-01 -5.515701770782470703e-01 2.928792685270309448e-02 -4.190710783004760742e-01 4.621216356754302979e-01 1.241061016917228699e-01 -1.423746496438980103e-01
7.852898240089416504e-01 -1.357834637165069580e-01 -4.260031878948211670e-01 -2.637679874897003174e-01 1.055759098380804062e-02 1.185692846775054932e-01 1.239603608846664429e-01 2.903345823287963867e-01
1.636061668395996094e-01 3.636781871318817139e-02 -4.385107159614562988e-01 7.477704882621765137e-01 -3.400124907493591309e-01 2.820131778717041016e-01 -6.714485585689544678e-02 1.442566066980361938e-01
1.783094853162765503e-01 -1.700188070535659790e-01 -2.999532520771026611e-01 1.832492053508758545e-01 1.165113151073455811e-01 8.718220591545104980e-01 2.037996500730514526e-01 2.375554852187633514e-02
1.118318438529968262e-01 2.015250176191329956e-01 -1.834016591310501099e-01 1.091612502932548523e-01 -5.516361594200134277e-01 5.551543831825256348e-01 -1.127747669816017151e-01 -5.254634618759155273e-01
4.311536252498626709e-01 3.818055987358093262e-01 -3.713775277137756348e-01 -1.187012046575546265e-01 -5.977104902267456055e-01 3.688693642616271973e-01 9.728567302227020264e-02 -1.163313537836074829e-01
4.161452651023864746e-01 2.086381465196609497e-01 1.990802735090255737e-01 -2.270138561725616455e-01 -6.083151698112487793e-01 5.501805543899536133e-01 -7.872853428125381470e-02 -1.148071140050888062e-01
-1.515789479017257690e-01 -3.163854479789733887e-01 -1.282569020986557007e-01 4.030321538448333740e-01 -4.521971642971038818e-01 4.142260253429412842e-01 2.439409792423248291e-01 -5.123149156570434570e-01
4.215776920318603516e-01 3.803269863128662109e-01 -1.593060791492462158e-01 6.907751411199569702e-02 -5.343925952911376953e-01 5.850049853324890137e-01 -5.421128869056701660e-02 1.293377876281738281e-01
6.964828968048095703e-01 2.375850677490234375e-01 -6.214348599314689636e-02 -2.492944598197937012e-01 -4.322857856750488281e-01 3.668893873691558838e-01 3.008477576076984406e-02 2.647100985050201416e-01
5.487206578254699707e-01 4.455806687474250793e-02 -1.215011030435562134e-01 1.346132755279541016e-01 -1.083747521042823792e-01 5.960179865360260010e-02 6.047066450119018555e-01 -5.320427417755126953e-01
4.000316858291625977e-01 2.175371497869491577e-01 2.666811347007751465e-01 -1.764087229967117310e-01 -5.916545391082763672e-01 5.761566162109375000e-01 -6.437386572360992432e-02 -6.525149196386337280e-02
1.213132739067077637e-01 1.714676022529602051e-01 -1.169281750917434692e-01 -1.750140488147735596e-01 -7.587677836418151855e-01 2.768112421035766602e-01 4.633410573005676270e-01 2.110495418310165405e-01
4.064639210700988770e-01 1.773699820041656494e-01 -4.839860498905181885e-01 2.858075499534606934e-01 -6.157824397087097168e-01 2.879382669925689697e-02 1.424641907215118408e-01 2.951025366783142090e-01
5.726451277732849121e-01 2.766443490982055664e-01 8.426469564437866211e-02 3.649939894676208496e-01 -5.673092603683471680e-01 2.079405337572097778e-01 4.227476939558982849e-02 2.972512841224670410e-01
4.303651154041290283e-01 3.042620420455932617e-01 -9.547633677721023560e-02 2.589371502399444580e-01 -7.685914635658264160e-02 3.522439897060394287e-01 5.671159625053405762e-01 -4.409565627574920654e-01
2.720495164394378662e-01 2.720810770988464355e-01 -5.743951797485351562e-01 9.146134369075298309e-03 -4.997162222862243652e-01 4.261573255062103271e-01 2.237449139356613159e-01 2.013936191797256470e-01
-2.636436931788921356e-02 -4.102818667888641357e-01 -3.624190986156463623e-01 -4.809028282761573792e-02 -1.634496301412582397e-01 7.907173037528991699e-01 2.090649753808975220e-01 4.069206118583679199e-02
3.441882431507110596e-01 -2.892330586910247803e-01 -1.895922422409057617e-01 1.399436295032501221e-01 2.469556480646133423e-01 6.970893144607543945e-01 4.349650442600250244e-01 7.895486801862716675e-02
6.186290383338928223e-01 3.651809096336364746e-01 -4.193812981247901917e-02 8.714178204536437988e-02 -6.162881255149841309e-01 1.032111123204231262e-01 2.443515360355377197e-01 1.562603712081909180e-01
2.666477859020233154e-01 2.773993015289306641e-01 -1.322024166584014893e-01 -2.174650728702545166e-01 -6.741504073143005371e-01 4.214951097965240479e-01 3.349617421627044678e-01 2.069872319698333740e-01
2.800406515598297119e-01 1.232168450951576233e-01 -2.195485830307006836e-01 9.757374227046966553e-02 -8.266904950141906738e-01 2.497607469558715820e-01 -2.899147868156433105e-01 1.372021287679672241e-01
4.794763624668121338e-01 3.209868445992469788e-02 -9.123085439205169678e-02 4.822198450565338135e-01 -6.810922622680664062e-01 -1.979258954524993896e-01 7.520601898431777954e-02 1.396271437406539917e-01
4.150533080101013184e-01 2.094051092863082886e-01 -4.070295393466949463e-01 -1.571728140115737915e-01 -7.477063536643981934e-01 1.138662621378898621e-01 1.376585513353347778e-01 5.023710802197456360e-02
5.479804277420043945e-01 2.065135985612869263e-01 -1.416044831275939941e-01 -8.171669393777847290e-02 -3.825851380825042725e-01 4.854405522346496582e-01 6.211038213223218918e-03 4.982747435569763184e-01
4.159674644470214844e-01 3.686821758747100830e-01 -2.085274904966354370e-01 4.463423788547515869e-01 -1.306002587080001831e-01 4.268926978111267090e-01 4.306888878345489502e-01 -2.520962655544281006e-01
4.405577182769775391e-01 1.390690058469772339e-01 -1.281524151563644409e-01 3.817275166511535645e-01 -6.999428272247314453e-01 -8.028817921876907349e-02 2.087694108486175537e-01 2.906526327133178711e-01
8.151471614837646484e-01 -7.000074535608291626e-02 -3.605558872222900391e-01 -1.463759094476699829e-01 -3.662093356251716614e-02 8.975403010845184326e-02 9.887086600065231323e-02 4.000452160835266113e-01
1.358752846717834473e-01 2.010005265474319458e-01 -2.507255375385284424e-01 1.516930907964706421e-01 -5.759466290473937988e-01 6.282635927200317383e-01 2.595623768866062164e-02 3.579933345317840576e-01
2.897486276924610138e-02 1.631758958101272583e-01 -3.457712531089782715e-01 -5.618121847510337830e-02 -6.799310445785522461e-01 2.814005911350250244e-01 5.290244221687316895e-01 1.687031537294387817e-01
5.442208051681518555e-01 3.569276928901672363e-01 -3.584478795528411865e-01 -1.175133883953094482e-01 -5.963982939720153809e-01 2.294166386127471924e-01 1.504859924316406250e-01 -5.624200031161308289e-02
2.656402885913848877e-01 -7.462465763092041016e-01 -2.071591615676879883e-01 1.640853881835937500e-01 6.589895114302635193e-03 4.691876173019409180e-01 1.109535396099090576e-01 2.649928033351898193e-01
5.178195238113403320e-01 -4.083437919616699219e-01 4.033726453781127930e-02 2.912060022354125977e-01 2.392727583646774292e-01 5.123298764228820801e-01 3.972808420658111572e-01 -3.353820368647575378e-02
4.058298766613006592e-01 -3.654711246490478516e-01 -1.581226736307144165e-01 5.049270391464233398e-01 1.654662936925888062e-01 4.720918536186218262e-01 2.456932663917541504e-01 -3.334124684333801270e-01
4.366649091243743896e-01 -6.226680800318717957e-02 -3.792006671428680420e-01 5.454816818237304688e-01 -2.957517206668853760e-01 1.812580376863479614e-01 -4.124365150928497314e-01 -2.714327573776245117e-01
6.037915349006652832e-01 -4.684671387076377869e-02 3.647239208221435547e-01 2.272839695215225220e-01 -2.411479353904724121e-01 8.579144626855850220e-02 6.040951013565063477e-01 1.345960646867752075e-01
-1.162059754133224487e-01 -3.594654202461242676e-01 3.144640102982521057e-02 -6.143796071410179138e-02 -3.163664042949676514e-01 6.968546509742736816e-01 2.890879213809967041e-01 -4.280788004398345947e-01
2.226786911487579346e-01 -1.734953969717025757e-01 -9.945974498987197876e-02 2.055517137050628662e-01 -3.312584161758422852e-01 -1.583546251058578491e-01 8.556032180786132812e-01 3.612102195620536804e-02
-6.311941891908645630e-02 -4.488341212272644043e-01 -3.683934807777404785e-01 -7.001795805990695953e-03 -2.768582105636596680e-01 7.017530798912048340e-01 1.322082430124282837e-01 2.687269151210784912e-01
6.248979568481445312e-01 1.808318495750427246e-01 4.080064296722412109e-01 1.362946927547454834e-01 -5.618663430213928223e-01 1.724447458982467651e-01 1.734964251518249512e-01 1.273778676986694336e-01
6.161110997200012207e-01 2.188908606767654419e-01 2.918887436389923096e-01 2.832617461681365967e-01 -3.229108154773712158e-01 3.349293470382690430e-01 3.481757342815399170e-01 2.634049654006958008e-01
1.852236837148666382e-01 1.044255718588829041e-01 -4.348944127559661865e-01 -1.604196429252624512e-01 -5.720593333244323730e-01 2.976543903350830078e-01 -2.772688679397106171e-02 -5.685957074165344238e-01
-4.798479005694389343e-02 1.691878437995910645e-01 -2.194206863641738892e-01 5.279380828142166138e-02 -6.455944776535034180e-01 3.865658938884735107e-01 5.843902230262756348e-01 1.019947007298469543e-01
4.413926005363464355e-01 3.576418161392211914e-01 -3.161666393280029297e-01 2.836467027664184570e-01 -4.993953108787536621e-01 3.609064817428588867e-01 9.611544758081436157e-02 3.285740315914154053e-01
5.635237693786621094e-01 7.120990008115768433e-02 -4.955509901046752930e-01 -1.387454867362976074e-01 -3.509052395820617676e-01 2.736571133136749268e-01 1.444946508854627609e-02 4.629442989826202393e-01
5.377564951777458191e-02 -6.263331174850463867e-01 -3.690934777259826660e-01 2.836593091487884521e-01 -1.501149535179138184e-01 4.633985459804534912e-01 2.525697946548461914e-01 2.950567305088043213e-01
1.680987328290939331e-01 -7.846789360046386719e-01 -3.077646791934967041e-01 3.202530145645141602e-01 -5.329956486821174622e-02 3.553791344165802002e-01 1.584326326847076416e-01 6.711655110120773315e-02
-2.090859040617942810e-02 -6.309992074966430664e-01 -2.337674051523208618e-01 2.073421329259872437e-01 -3.632484674453735352e-01 5.803056359291076660e-01 6.734578311443328857e-02 1.747151315212249756e-01
3.224954903125762939e-01 9.808922559022903442e-02 1.346487700939178467e-01 2.853197455406188965e-01 -8.155369758605957031e-01 -4.813010618090629578e-02 2.932142317295074463e-01 1.828826516866683960e-01
2.820862233638763428e-01 1.829694658517837524e-01 -1.340806633234024048e-01 -1.698583662509918213e-01 -7.558669447898864746e-01 2.378878891468048096e-01 -3.365514799952507019e-02 -4.594145417213439941e-01
4.969172179698944092e-01 1.040364280343055725e-01 -6.368834972381591797e-01 4.280321672558784485e-02 -3.392568528652191162e-01 2.304085344076156616e-01 3.412731736898422241e-02 4.067543745040893555e-01
2.061609774827957153e-01 2.931617498397827148e-01 -1.361343115568161011e-01 3.756999373435974121e-01 -1.226556450128555298e-01 3.919205069541931152e-01 6.522799134254455566e-01 -3.431558907032012939e-01
8.171813189983367920e-02 -5.933500528335571289e-01 1.907120347023010254e-01 3.321756422519683838e-02 -1.451304107904434204e-01 6.825540661811828613e-01 2.285396754741668701e-01 2.541850209236145020e-01
6.054955348372459412e-02 1.808221042156219482e-01 -1.157773938030004501e-02 -5.154013261198997498e-02 -5.409432649612426758e-01 7.173072695732116699e-01 2.828100323677062988e-01 2.715070247650146484e-01
2.404246181249618530e-01 1.330517381429672241e-01 1.973111033439636230e-01 2.480696588754653931e-01 -7.159717082977294922e-01 3.011957108974456787e-01 2.207024842500686646e-01 4.147037863731384277e-01
9.479336440563201904e-02 1.536865253001451492e-02 -5.425699353218078613e-01 2.362231314182281494e-01 6.273391656577587128e-03 7.123386263847351074e-01 3.629947900772094727e-01 3.692727535963058472e-02
4.811755418777465820e-01 2.607283592224121094e-01 -4.108669161796569824e-01 -1.547819375991821289e-01 -6.774352788925170898e-01 1.188888773322105408e-01 1.861922293901443481e-01 1.075158361345529556e-03
4.812546074390411377e-01 -4.163528978824615479e-01 -1.110819652676582336e-01 2.781630754470825195e-01 2.216046154499053955e-01 4.646743834018707275e-01 3.997066020965576172e-01 -2.837854027748107910e-01
6.503268480300903320e-01 -1.924128383398056030e-01 -3.698479533195495605e-01 -3.865619003772735596e-01 -3.162569925189018250e-02 1.764800697565078735e-01 2.759667634963989258e-01 3.814862668514251709e-01
4.775832891464233398e-01 5.335216596722602844e-02 -5.604580044746398926e-01 3.806054964661598206e-02 -3.659885227680206299e-01 1.992922723293304443e-01 6.835898756980895996e-02 5.245647430419921875e-01
6.560646295547485352e-01 2.613477706909179688e-01 -2.456450462341308594e-01 -1.486571133136749268e-01 -4.341000691056251526e-02 2.525176405906677246e-01 3.658594787120819092e-01 -4.683304429054260254e-01
4.439847171306610107e-01 -6.926644444465637207e-01 9.115902334451675415e-02 3.258940279483795166e-01 8.348893374204635620e-02 3.971165716648101807e-01 1.700467169284820557e-01 1.224285736680030823e-01
3.932032585144042969e-01 2.244784533977508545e-01 2.817617356777191162e-01 3.597979545593261719e-01 -4.897787272930145264e-01 4.891354441642761230e-01 2.646908536553382874e-02 3.260661661624908447e-01
5.608138442039489746e-01 3.604417741298675537e-01 -2.596874535083770752e-01 -1.476409137248992920e-01 -5.934026837348937988e-01 2.556834816932678223e-01 1.844579279422760010e-01 1.216907575726509094e-01
4.685238897800445557e-01 -2.736578881740570068e-01 -6.967236995697021484e-01 2.587279677391052246e-01 -1.432474255561828613e-01 1.919426172971725464e-01 -3.013634979724884033e-01 7.106979936361312866e-02
4.350141584873199463e-01 6.462485063821077347e-03 4.081497192382812500e-01 5.033019185066223145e-01 -2.048857659101486206e-01 2.625570595264434814e-01 4.911340475082397461e-01 1.967100948095321655e-01
4.744119346141815186e-01 3.570471704006195068e-01 -2.760943174362182617e-01 -7.892479747533798218e-02 -5.952693819999694824e-01 3.522351980209350586e-01 2.088443785905838013e-01 2.072734385728836060e-01
1.946953684091567993e-01 -3.502730131149291992e-01 -1.131360903382301331e-01 -3.716836571693420410e-01 4.660418257117271423e-02 7.599209547042846680e-01 2.175023406744003296e-01 -2.479815185070037842e-01
5.151217579841613770e-01 1.686947494745254517e-01 1.834845542907714844e-01 2.035596221685409546e-01 -6.717432290315628052e-02 3.617801964282989502e-01 5.637345314025878906e-01 -4.217756390571594238e-01
1.669538021087646484e-01 1.641774922609329224e-01 -4.500526785850524902e-01 -1.143040657043457031e-01 -7.023690938949584961e-01 2.125236839056015015e-01 4.306928515434265137e-01 7.466091960668563843e-02
2.101932466030120850e-01 1.871523261070251465e-01 1.819790899753570557e-01 2.702899277210235596e-01 -6.470794081687927246e-01 4.340311586856842041e-01 2.357321828603744507e-01 3.898145854473114014e-01
-6.129838153719902039e-02 -3.859076797962188721e-01 -9.894955903291702271e-02 1.299101263284683228e-01 -3.896026611328125000e-01 3.131441175937652588e-01 4.337896704673767090e-01 -6.185685396194458008e-01
3.343005776405334473e-01 -3.528882563114166260e-02 1.058823987841606140e-01 -1.209070906043052673e-01 -4.677798449993133545e-01 3.236836194992065430e-01 3.286697566509246826e-01 6.554046869277954102e-01
6.040120720863342285e-01 -1.316753774881362915e-01 2.604418992996215820e-01 1.427523195743560791e-01 -2.008043676614761353e-01 1.188743487000465393e-01 4.641363024711608887e-01 5.096533894538879395e-01
3.283760696649551392e-02 -6.572150588035583496e-01 -2.106356918811798096e-01 -1.824517399072647095e-01 -1.904419213533401489e-01 6.606187224388122559e-01 1.239144876599311829e-01 3.597467392683029175e-02
4.558389484882354736e-01 1.831971853971481323e-01 -2.222397029399871826e-01 1.349893510341644287e-01 -6.860011219978332520e-01 -1.499860137701034546e-01 3.699341714382171631e-01 2.471686750650405884e-01
4.544959962368011475e-01 -1.623607873916625977e-01 6.245040148496627808e-02 1.597191207110881805e-03 -3.038905858993530273e-01 -1.570761799812316895e-01 8.030435442924499512e-01 -3.561441972851753235e-02
6.741385459899902344e-01 -4.763987660408020020e-01 2.238569408655166626e-01 1.166640073060989380e-01 -1.399953067302703857e-01 1.850976645946502686e-01 -4.119441211223602295e-01 -1.769212633371353149e-01
-6.864900887012481689e-02 -6.051846742630004883e-01 -2.761975228786468506e-01 -8.739075064659118652e-02 -3.145083785057067871e-01 6.505940556526184082e-01 1.377357095479965210e-01 6.290927529335021973e-02
2.280438840389251709e-01 7.845890522003173828e-02 1.253353506326675415e-01 -1.875736415386199951e-01 -4.630165696144104004e-01 4.187118411064147949e-01 4.489845931529998779e-01 5.474086403846740723e-01
5.186050534248352051e-01 -5.917333364486694336e-01 3.973928093910217285e-02 1.695049256086349487e-01 1.118595004081726074e-01 2.906108498573303223e-01 3.177899420261383057e-01 -3.906811177730560303e-01
-1.503209918737411499e-01 -4.603558480739593506e-01 -1.632889807224273682e-01 1.685957312583923340e-01 -7.349247932434082031e-01 1.835410296916961670e-01 1.232232078909873962e-01 -3.484284877777099609e-01
1.412560814060270786e-03 3.629623949527740479e-01 -3.924473822116851807e-01 1.601556688547134399e-01 -4.523880481719970703e-01 6.166341304779052734e-01 3.208865523338317871e-01 -2.703054994344711304e-02
6.374623179435729980e-01 8.013928309082984924e-03 4.002974629402160645e-01 -2.190329283475875854e-01 -3.257823884487152100e-01 1.399795413017272949e-01 4.405661523342132568e-01 -2.560021579265594482e-01
6.393990516662597656e-01 -4.997498989105224609e-01 3.041657991707324982e-02 1.847355514764785767e-01 2.025106698274612427e-01 4.392036199569702148e-01 3.167071565985679626e-02 -2.673072814941406250e-01
4.557570815086364746e-01 2.620884180068969727e-01 -2.670739889144897461e-01 7.584013044834136963e-02 -5.157721042633056641e-01 5.266381502151489258e-01 -2.355883419513702393e-01 2.182758450508117676e-01
5.298867821693420410e-01 -7.493773698806762695e-01 1.073441095650196075e-02 2.366680055856704712e-01 7.748439908027648926e-02 2.034198194742202759e-01 2.076852619647979736e-01 1.049280017614364624e-01
8.153182268142700195e-01 -2.532030940055847168e-01 3.944033980369567871e-01 3.077684901654720306e-02 -1.886550635099411011e-01 -2.744675986468791962e-02 2.052381336688995361e-01 -1.902011036872863770e-01
-7.408388704061508179e-02 -4.120191931724548340e-01 -2.255842834711074829e-01 1.420696824789047241e-01 -3.518413007259368896e-01 6.184356212615966797e-01 -8.893563644960522652e-04 -4.974173009395599365e-01
1.793964058160781860e-01 1.331170350313186646e-01 2.004261910915374756e-01 -1.077127307653427124e-01 -7.244794368743896484e-01 5.736154317855834961e-01 -1.020416542887687683e-01 -1.844086647033691406e-01
3.723054528236389160e-01 2.062319032847881317e-02 -4.328525960445404053e-01 5.464231371879577637e-01 -5.918903946876525879e-01 -4.513087868690490723e-02 -5.236737802624702454e-02 1.411036998033523560e-01
2.531331777572631836e-01 4.199460744857788086e-01 -2.962742447853088379e-01 1.481487154960632324e-01 -5.873921513557434082e-01 5.328925251960754395e-01 1.443368643522262573e-01 -2.382768550887703896e-03
-3.392516076564788818e-02 -5.480491518974304199e-01 -9.096935391426086426e-02 1.801634728908538818e-01 -3.112716376781463623e-01 6.927048563957214355e-01 1.199846193194389343e-01 2.581286430358886719e-01
4.464655220508575439e-01 1.443419046700000763e-02 -9.811651892960071564e-03 4.749371409416198730e-01 -6.960394978523254395e-01 -1.805071830749511719e-01 1.346275061368942261e-01 1.990488022565841675e-01
2.226844131946563721e-01 -3.349468810483813286e-03 -5.864352583885192871e-01 -2.005995512008666992e-01 -4.033170342445373535e-01 1.954769790172576904e-01 1.175930425524711609e-01 -5.929164290428161621e-01
-2.266304939985275269e-02 -6.566420197486877441e-01 -4.135734140872955322e-01 6.964570283889770508e-02 -1.947860419750213623e-01 5.751653313636779785e-01 1.478897035121917725e-01 4.226167872548103333e-02
4.819051623344421387e-01 1.943690329790115356e-01 3.751024901866912842e-01 2.184834182262420654e-01 -3.236010074615478516e-01 5.883427858352661133e-01 6.297903601080179214e-04 3.011410534381866455e-01
5.465648174285888672e-01 2.263370901346206665e-01 -1.262130737304687500e-01 1.680210232734680176e-01 -7.402150034904479980e-01 -5.867890268564224243e-02 1.749429851770401001e-01 1.546318978071212769e-01
4.225935935974121094e-01 1.849218010902404785e-01 -3.619932234287261963e-01 -5.763427470810711384e-04 -7.815009951591491699e-01 6.354276090860366821e-02 6.881581991910934448e-02 1.914734989404678345e-01
5.626832842826843262e-01 -1.307456493377685547e-01 4.200806319713592529e-01 -1.636148691177368164e-01 -2.735798656940460205e-01 6.039146333932876587e-02 5.992550849914550781e-01 1.595487892627716064e-01
2.013990432024002075e-01 -3.208712339401245117e-01 -7.526171207427978516e-01 1.678737103939056396e-01 6.605101376771926880e-02 4.779042899608612061e-01 1.144815310835838318e-01 1.265097558498382568e-01
7.793962359428405762e-01 -2.011598646640777588e-01 -5.139868259429931641e-01 -1.666224896907806396e-01 -1.816526651382446289e-01 -1.637780964374542236e-01 -1.548848021775484085e-02 8.354914374649524689e-03
5.500223636627197266e-01 -2.913735508918762207e-01 -6.193815544247627258e-02 -1.590319722890853882e-01 -2.112720906734466553e-01 -1.805392503738403320e-01 6.228345036506652832e-01 -3.439423441886901855e-01
5.939453840255737305e-01 -5.060520768165588379e-02 -3.644108772277832031e-01 -1.216388866305351257e-01 -4.400532245635986328e-01 1.276025921106338501e-01 -3.515578806400299072e-02 5.347069501876831055e-01
4.698812663555145264e-01 -7.670962065458297729e-02 -6.307453513145446777e-01 3.350436687469482422e-01 -1.197563037276268005e-01 2.508545219898223877e-01 -1.409537196159362793e-01 -4.075486361980438232e-01
3.317871689796447754e-01 -5.943977236747741699e-01 1.114315763115882874e-01 2.585960328578948975e-01 1.015447303652763367e-01 5.702075362205505371e-01 1.065633147954940796e-01 -3.324395120143890381e-01
3.857057988643646240e-01 1.028754562139511108e-01 3.574702190235257149e-03 -2.264001965522766113e-02 -3.128715157508850098e-01 4.620865881443023682e-01 3.929453492164611816e-01 6.118035912513732910e-01
-1.722058951854705811e-01 -4.499051272869110107e-01 -3.918468654155731201e-01 -3.237514197826385498e-02 -3.095822036266326904e-01 6.657829880714416504e-01 2.048454135656356812e-01 -1.796348690986633301e-01
4.562453627586364746e-01 -1.791457384824752808e-01 -1.170644387602806091e-01 6.801194697618484497e-02 -1.829384416341781616e-01 -2.157201319932937622e-01 7.765372991561889648e-01 -2.416721433401107788e-01
5.178372263908386230e-01 -3.762520849704742432e-01 -2.777188718318939209e-01 2.214506268501281738e-01 2.991224527359008789e-01 4.280653297901153564e-01 4.373308122158050537e-01 1.177057344466447830e-02
3.257657885551452637e-01 1.212927997112274170e-01 1.540194153785705566e-01 2.122889608144760132e-01 -8.329056501388549805e-01 -7.800193130970001221e-02 3.308172523975372314e-01 3.346781060099601746e-02
5.989977121353149414e-01 3.983124345541000366e-02 -4.617228507995605469e-01 2.532990835607051849e-02 1.779514551162719727e-01 2.480409592390060425e-01 4.127158820629119873e-01 -4.028153419494628906e-01
7.351281046867370605e-01 -2.545807361602783203e-01 4.355098605155944824e-01 -9.954661130905151367e-02 -2.318700402975082397e-02 2.381442189216613770e-01 1.275868564844131470e-01 -3.488096892833709717e-01
-2.122072130441665649e-01 -4.967202842235565186e-01 -3.132349625229835510e-02 -1.412878092378377914e-02 -5.021172165870666504e-01 4.446023404598236084e-01 4.032021462917327881e-01 -3.077195882797241211e-01
5.150567293167114258e-01 -5.647380352020263672e-01 9.475845843553543091e-02 3.061817288398742676e-01 1.185180470347404480e-01 4.786926507949829102e-01 -4.385047405958175659e-02 -2.606629729270935059e-01
2.308745384216308594e-01 1.066314950585365295e-01 -3.712257444858551025e-01 -2.622870802879333496e-01 -6.711859703063964844e-01 3.348207473754882812e-01 4.060192778706550598e-02 -4.055607914924621582e-01
5.791463255882263184e-01 1.244790852069854736e-01 -4.963008686900138855e-02 5.569208264350891113e-01 -3.478576540946960449e-01 -2.139126658439636230e-01 3.285152912139892578e-01 -2.485652565956115723e-01
7.071483731269836426e-01 -2.915326058864593506e-01 5.213108658790588379e-01 -7.615911960601806641e-02 -2.689993679523468018e-01 8.012165129184722900e-02 2.303617596626281738e-01 -7.441784441471099854e-02
3.508894443511962891e-01 2.174164205789566040e-01 2.836542725563049316e-01 3.426990807056427002e-01 -5.619267821311950684e-01 4.747774004936218262e-01 4.248695075511932373e-02 2.978654801845550537e-01
6.749288439750671387e-01 -3.327765464782714844e-01 1.201807856559753418e-01 1.502758115530014038e-01 -3.120148181915283203e-01 8.919540792703628540e-02 -4.829656779766082764e-01 -2.411218881607055664e-01
5.361118912696838379e-01 -5.828928351402282715e-01 -3.611077666282653809e-01 1.884267181158065796e-01 9.833023697137832642e-02 1.458472609519958496e-01 2.061377316713333130e-01 -3.653540313243865967e-01
4.155065491795539856e-02 -3.534198105335235596e-01 -1.355613768100738525e-01 1.409694403409957886e-01 -1.256618946790695190e-01 7.305247783660888672e-01 1.332927495241165161e-02 -5.343067646026611328e-01
7.180007696151733398e-01 -1.044104173779487610e-01 5.089341849088668823e-02 3.249187488108873367e-03 -3.510159552097320557e-01 -2.674951851367950439e-01 3.137508034706115723e-01 -4.216244518756866455e-01
4.962387979030609131e-01 -9.357013553380966187e-02 2.755065821111202240e-02 4.799271002411842346e-02 -1.257290244102478027e-01 4.537958651781082153e-02 7.509896755218505859e-01 -4.000962674617767334e-01
6.944962143898010254e-01 -5.388516187667846680e-01 -6.569705903530120850e-02 4.394084587693214417e-02 -3.072154521942138672e-01 -1.287910491228103638e-01 -3.318105340003967285e-01 -6.334513891488313675e-04
7.265359759330749512e-01 -2.728171646595001221e-01 -4.342020750045776367e-01 -2.434881925582885742e-01 -1.101507842540740967e-01 -3.772470355033874512e-02 1.641127169132232666e-01 3.307703733444213867e-01
5.469971299171447754e-01 3.281778991222381592e-01 -2.948994934558868408e-01 -1.427379250526428223e-01 -4.807369112968444824e-01 4.567438662052154541e-01 -8.302921801805496216e-02 1.978299915790557861e-01
7.770724892616271973e-01 2.473654448986053467e-01 -8.754961192607879639e-02 -1.470018029212951660e-01 -4.691227376461029053e-01 9.913239628076553345e-02 1.042583286762237549e-01 2.547959089279174805e-01
4.777882397174835205e-01 3.673996329307556152e-01 1.728248596191406250e-01 7.178298663347959518e-03 -4.191376864910125732e-01 6.182069182395935059e-01 1.836566776037216187e-01 1.234090253710746765e-01
3.563083410263061523e-01 -1.048952806740999222e-02 -2.766333818435668945e-01 1.581265479326248169e-01 -3.070943951606750488e-01 -1.264159232378005981e-01 7.951269745826721191e-01 1.699691116809844971e-01
8.985552787780761719e-01 -1.524211615324020386e-01 2.381601780652999878e-01 4.931221902370452881e-02 -1.368746161460876465e-01 -1.274414360523223877e-01 1.726886630058288574e-01 -2.131118178367614746e-01
4.827392995357513428e-01 4.814722109586000443e-03 -1.872805953025817871e-01 2.816102802753448486e-01 -6.531893014907836914e-01 7.580775022506713867e-02 -4.483098983764648438e-01 1.384791880846023560e-01
2.849309332668781281e-02 -6.055045723915100098e-01 -2.713135629892349243e-02 1.943195760250091553e-01 -5.101277828216552734e-01 2.668189704418182373e-01 -7.984574139118194580e-02 -5.062193274497985840e-01
3.017164468765258789e-01 -2.917765676975250244e-01 -5.064032673835754395e-01 5.468834638595581055e-01 -3.508655726909637451e-01 1.379213780164718628e-01 -2.888299822807312012e-01 -2.067753672599792480e-01
3.599171936511993408e-01 1.231182217597961426e-01 -6.441537737846374512e-01 -1.268322914838790894e-01 -5.837808847427368164e-01 -4.578360822051763535e-03 2.672498822212219238e-01 -1.097149699926376343e-01
6.317662596702575684e-01 4.528901875019073486e-01 -1.082458719611167908e-01 1.859035342931747437e-01 -4.300364255905151367e-01 3.679581880569458008e-01 7.107051461935043335e-02 1.552706956863403320e-01
3.016755580902099609e-01 -9.806468337774276733e-02 -8.585820323787629604e-04 2.647183835506439209e-01 -3.997164070606231689e-01 -1.356875747442245483e-01 7.596246600151062012e-01 2.721846401691436768e-01
1.628526300191879272e-01 3.220014870166778564e-01 -5.549336075782775879e-01 1.263768225908279419e-01 -3.392079174518585205e-01 5.023854374885559082e-01 3.675493597984313965e-01 2.081492096185684204e-01
6.959179043769836426e-01 2.648624032735824585e-02 2.231232970952987671e-01 -3.722719475626945496e-02 -2.306471616029739380e-01 -2.528548240661621094e-02 5.060439109802246094e-01 -3.923124670982360840e-01
-3.685537353157997131e-02 -4.890830814838409424e-01 -4.391384497284889221e-02 -1.437793523073196411e-01 -1.811213195323944092e-01 7.920409440994262695e-01 2.528539299964904785e-01 -1.130032837390899658e-01
4.979702532291412354e-01 -4.072549343109130859e-01 1.175945699214935303e-01 3.229464292526245117e-01 1.510116606950759888e-01 5.734853744506835938e-01 1.451858282089233398e-01 -3.086704313755035400e-01
4.255653023719787598e-01 1.560521405190229416e-02 -5.646152421832084656e-02 2.916190922260284424e-01 -7.040377855300903320e-01 -2.496830374002456665e-01 3.433114886283874512e-01 2.335542142391204834e-01
9.316283464431762695e-02 1.741459071636199951e-01 2.554160654544830322e-01 1.246836557984352112e-01 -5.367265343666076660e-01 5.386917591094970703e-01 4.913024008274078369e-01 2.461065202951431274e-01
5.378085970878601074e-01 3.310808837413787842e-01 1.340861916542053223e-01 4.635137021541595459e-01 -5.220475196838378906e-01 2.189865857362747192e-01 1.708548814058303833e-01 1.365401446819305420e-01
5.297213196754455566e-01 -6.358924508094787598e-01 -8.292279206216335297e-03 3.559193313121795654e-01 1.106820106506347656e-01 1.638199836015701294e-01 3.825142979621887207e-01 5.370308831334114075e-02
5.607944130897521973e-01 -2.861599326133728027e-01 -3.212756812572479248e-01 1.523926854133605957e-01 3.441803455352783203e-01 4.879139065742492676e-01 3.471159636974334717e-01 1.306807715445756912e-02
4.920044839382171631e-01 -5.671929717063903809e-01 -1.001151949167251587e-01 -2.817571461200714111e-01 -3.098255693912506104e-01 2.205539345741271973e-01 -4.114270508289337158e-01 1.813982576131820679e-01
3.667962253093719482e-01 -3.181077241897583008e-01 -2.477166205644607544e-01 2.590942978858947754e-01 2.377853542566299438e-01 5.907794237136840820e-01 4.754299819469451904e-01 6.464355438947677612e-02
2.719536423683166504e-01 1.725051999092102051e-01 -1.979882568120956421e-01 6.707375869154930115e-03 -7.222839593887329102e-01 5.113285183906555176e-01 -2.636213600635528564e-01 6.626926362514495850e-02
7.036496996879577637e-01 -4.056653082370758057e-01 1.672192215919494629e-01 5.361520871520042419e-02 -2.697412669658660889e-01 1.018840521574020386e-01 -4.406540393829345703e-01 -1.793304085731506348e-01
4.599662423133850098e-01 1.535426676273345947e-01 -2.410220801830291748e-01 4.137287437915802002e-01 -4.235765337944030762e-02 5.633554458618164062e-01 -1.642991900444030762e-01 -4.352411627769470215e-01
3.300505876541137695e-01 -8.334727957844734192e-03 3.422872126102447510e-01 4.960338473320007324e-01 -2.548021972179412842e-01 3.056661486625671387e-01 5.222833156585693359e-01 3.108879327774047852e-01
5.176934003829956055e-01 -1.134656742215156555e-01 5.177459120750427246e-01 3.524518013000488281e-01 -4.886982738971710205e-01 -1.790896244347095490e-02 2.946001887321472168e-01 3.000293672084808350e-02
8.520477265119552612e-02 7.325525581836700439e-02 -2.370337210595607758e-02 -1.125976592302322388e-01 -5.042195320129394531e-01 5.543830394744873047e-01 4.157553315162658691e-01 4.895952343940734863e-01
3.031472265720367432e-01 2.027445733547210693e-01 -1.885432600975036621e-01 -1.417881548404693604e-01 -6.498751640319824219e-01 2.898769378662109375e-01 -2.947954833507537842e-02 -5.514602661132812500e-01
5.317193269729614258e-02 -2.399441450834274292e-01 -6.282474398612976074e-01 5.474756360054016113e-01 -2.959373593330383301e-01 3.651130497455596924e-01 -1.422475576400756836e-01 6.367421150207519531e-02
3.420934975147247314e-01 -4.242547750473022461e-01 -5.828214883804321289e-01 4.353728890419006348e-01 -2.507082819938659668e-01 6.869127601385116577e-02 -2.924709022045135498e-01 -1.436563730239868164e-01
6.136162281036376953e-01 -2.210688292980194092e-01 5.382558703422546387e-01 7.561393082141876221e-02 -1.786092519760131836e-01 1.589904725551605225e-01 3.118850588798522949e-01 -3.531504571437835693e-01
-4.801077023148536682e-02 -5.841928720474243164e-01 -7.324976474046707153e-02 3.148673847317695618e-02 -5.533189773559570312e-01 3.837762475013732910e-01 9.398853406310081482e-03 -4.433083236217498779e-01
3.050565486773848534e-03 -7.390393614768981934e-01 -2.852850258350372314e-01 -2.272937446832656860e-02 -2.382442802190780640e-01 4.613630771636962891e-01 1.391622871160507202e-01 -2.879671156406402588e-01
2.664889991283416748e-01 -7.122148871421813965e-01 -1.634505242109298706e-01 -3.490249514579772949e-01 -4.865432679653167725e-01 5.215517058968544006e-02 -1.831335574388504028e-01 1.472129672765731812e-02
3.007524311542510986e-01 -4.047850072383880615e-01 -6.494521498680114746e-01 2.653400301933288574e-01 -3.358682692050933838e-01 1.234562695026397705e-01 -3.532840013504028320e-01 -2.540372684597969055e-02
1.559945195913314819e-01 -3.515478968620300293e-01 -6.139630675315856934e-01 5.273064970970153809e-01 -2.959713935852050781e-01 2.223409414291381836e-01 -2.282377779483795166e-01 -8.916217088699340820e-02
6.922568678855895996e-01 -4.147080481052398682e-01 -5.218505859375000000e-01 -1.527104526758193970e-01 -7.385996729135513306e-02 -1.883659511804580688e-01 7.636861503124237061e-02 -7.987374067306518555e-02
4.620734751224517822e-01 1.605690829455852509e-02 -3.245112299919128418e-01 7.202970981597900391e-01 -1.720904558897018433e-01 2.870019376277923584e-01 -2.177426815032958984e-01 -5.194015428423881531e-02
6.840085387229919434e-01 -4.080874919891357422e-01 1.156934425234794617e-01 1.125978529453277588e-01 -2.196455150842666626e-01 2.437155544757843018e-01 -4.646075665950775146e-01 -1.266185641288757324e-01
5.649486780166625977e-01 -2.081680744886398315e-01 -4.183097928762435913e-02 -1.117630302906036377e-01 -1.943716555833816528e-01 -1.831199675798416138e-01 6.637518405914306641e-01 -3.337340056896209717e-01
-9.894848614931106567e-02 -7.020972967147827148e-01 -2.590242624282836914e-01 3.320205509662628174e-01 -4.023424088954925537e-01 2.727248966693878174e-01 1.446814537048339844e-01 -2.504918277263641357e-01
-9.090729057788848877e-02 -4.928103089332580566e-01 2.324456349015235901e-02 -2.291403524577617645e-02 -5.403728485107421875e-01 3.392450511455535889e-01 3.030904829502105713e-01 -4.988533854484558105e-01
4.938064813613891602e-01 -5.683904886245727539e-01 -3.053274750709533691e-01 -2.109246402978897095e-01 -2.107566893100738525e-01 2.782847881317138672e-01 -3.020828068256378174e-01 2.868075668811798096e-01
4.079392850399017334e-01 2.285216450691223145e-01 2.960771024227142334e-01 4.491643011569976807e-01 -3.844029307365417480e-01 2.576832771301269531e-01 5.241497755050659180e-01 -5.526480078697204590e-02
3.175860047340393066e-01 2.101545184850692749e-01 -9.413734078407287598e-02 -1.568998694419860840e-01 -5.181719660758972168e-01 4.747716188430786133e-01 -8.445495739579200745e-03 -5.722877979278564453e-01
-8.492661267518997192e-02 -3.629564642906188965e-01 -4.694109559059143066e-01 3.046956472098827362e-02 -3.368603885173797607e-01 5.821068882942199707e-01 9.923410601913928986e-03 -4.328431487083435059e-01
3.101413249969482422e-01 1.737148016691207886e-01 2.971692383289337158e-01 3.451386392116546631e-01 -7.277624011039733887e-01 4.674638062715530396e-02 3.476266860961914062e-01 -1.163510605692863464e-01
4.604699015617370605e-01 -1.535904556512832642e-01 3.526138663291931152e-01 -1.909895800054073334e-02 -3.415663838386535645e-01 4.124816507101058960e-02 7.077892422676086426e-01 1.426243185997009277e-01
9.802787750959396362e-02 -6.770768761634826660e-01 -4.700439795851707458e-02 6.258731335401535034e-02 -1.831391900777816772e-01 5.979275107383728027e-01 2.021712809801101685e-01 3.064318895339965820e-01
4.545995593070983887e-01 1.887059397995471954e-02 -3.395595848560333252e-01 -6.815239042043685913e-02 -3.825150430202484131e-01 3.712020516395568848e-01 -5.729947239160537720e-02 6.210038065910339355e-01
6.753701567649841309e-01 -3.742433339357376099e-02 -5.680331587791442871e-01 -1.320406496524810791e-01 -1.836140453815460205e-01 2.377386242151260376e-01 -1.256641298532485962e-01 3.104080557823181152e-01
5.643783211708068848e-01 1.260686814785003662e-01 3.898287415504455566e-01 -6.085014715790748596e-02 -6.396653652191162109e-01 7.784657925367355347e-02 2.701295614242553711e-01 1.473524272441864014e-01
6.609101891517639160e-01 2.310020476579666138e-01 3.657928854227066040e-02 3.787716031074523926e-01 3.322363365441560745e-03 4.476420581340789795e-01 -1.420809477567672729e-01 -3.800637722015380859e-01
6.267506480216979980e-01 7.839887589216232300e-02 1.341606676578521729e-01 -3.378264605998992920e-02 -6.605227589607238770e-01 -1.420687884092330933e-01 2.846225500106811523e-01 2.107437700033187866e-01
5.156153440475463867e-01 1.424829848110675812e-02 1.125407069921493530e-01 3.745639026165008545e-01 -6.038498878479003906e-01 1.501748859882354736e-01 -2.353983074426651001e-01 3.719876110553741455e-01
4.271006882190704346e-01 -1.771293431520462036e-01 -6.426147818565368652e-01 5.294641256332397461e-01 -1.840655505657196045e-01 1.036797910928726196e-01 -8.383575826883316040e-02 2.031408399343490601e-01
5.459930896759033203e-01 1.120733171701431274e-01 -2.563192844390869141e-01 1.786825209856033325e-01 2.253471612930297852e-01 3.666599392890930176e-01 5.035041570663452148e-01 -3.911098539829254150e-01
1.725739985704421997e-01 -4.303868412971496582e-01 -9.080642834305763245e-03 1.131321266293525696e-01 -6.799587607383728027e-02 7.052650451660156250e-01 -9.957333654165267944e-02 -5.100654959678649902e-01
3.830096125602722168e-01 -8.318859934806823730e-01 1.736649498343467712e-02 3.042778968811035156e-01 -6.085675582289695740e-02 1.209995448589324951e-01 1.854241043329238892e-01 -1.251253336668014526e-01
5.168397426605224609e-01 2.344205230474472046e-01 -3.972837030887603760e-01 -2.350850105285644531e-01 -5.272104144096374512e-01 3.647876903414726257e-02 2.959340810775756836e-01 -3.129948973655700684e-01
3.848112225532531738e-01 -1.345866322517395020e-01 -6.481909155845642090e-01 1.085229292511940002e-01 2.625808417797088623e-01 5.297983288764953613e-01 2.281718552112579346e-01 -1.344348303973674774e-02
1.004944369196891785e-01 -8.247286677360534668e-01 -7.021490484476089478e-02 2.123098671436309814e-01 -1.848065257072448730e-01 4.643982052803039551e-01 3.779716044664382935e-02 -9.203366190195083618e-02
-1.387016382068395615e-02 1.023499146103858948e-01 -3.642153441905975342e-01 -1.609195917844772339e-01 -5.541386008262634277e-01 4.713358283042907715e-01 4.955729842185974121e-01 2.365685403347015381e-01
3.408003449440002441e-01 2.585512399673461914e-01 3.978422582149505615e-01 2.725669145584106445e-01 -5.258458852767944336e-01 4.193043410778045654e-01 3.510239720344543457e-01 9.427328407764434814e-02
6.194958090782165527e-01 -4.693228602409362793e-01 -1.800749637186527252e-02 2.000610381364822388e-01 -4.248035848140716553e-01 -1.021063551306724548e-01 -3.959669470787048340e-01 -8.910083025693893433e-02
4.348976314067840576e-01 -5.269007012248039246e-02 -3.759376108646392822e-01 5.976237654685974121e-01 -2.451898604631423950e-01 2.233084142208099365e-01 -3.187540173530578613e-01 -3.130746185779571533e-01
6.347014307975769043e-01 -2.708877921104431152e-01 -5.004374384880065918e-01 -2.457972615957260132e-01 -1.211749315261840820e-01 1.987086422741413116e-02 2.264692187309265137e-01 3.828228712081909180e-01
4.144168496131896973e-01 -8.078884482383728027e-01 -2.028018534183502197e-01 1.882594525814056396e-01 3.323379531502723694e-02 6.162846088409423828e-02 1.458387225866317749e-01 -2.698762416839599609e-01
8.015691488981246948e-02 -6.847478151321411133e-01 -1.923224627971649170e-01 -1.403435766696929932e-01 -1.903662979602813721e-01 6.131051182746887207e-01 1.401002407073974609e-01 1.903831511735916138e-01
2.721813321113586426e-01 2.341034412384033203e-01 -1.306410878896713257e-01 9.756685793399810791e-02 -5.376360416412353516e-01 6.784041523933410645e-01 -9.874844551086425781e-02 2.923880815505981445e-01
4.358888864517211914e-01 -3.795199096202850342e-02 -6.432608962059020996e-01 5.680649876594543457e-01 -1.878770440816879272e-01 1.504370868206024170e-01 -2.423044666647911072e-02 1.164560243487358093e-01
4.049228727817535400e-01 1.749496012926101685e-01 -2.711246013641357422e-01 3.216555714607238770e-01 -7.244837880134582520e-01 -4.101137071847915649e-02 1.253141611814498901e-01 2.935929000377655029e-01
4.274598062038421631e-01 -4.755309224128723145e-01 -3.301296755671501160e-02 3.670844435691833496e-01 1.560300886631011963e-01 5.566567182540893555e-01 3.382229804992675781e-01 8.185800909996032715e-02
5.691788196563720703e-01 -6.456519961357116699e-01 3.316381946206092834e-02 3.668646514415740967e-01 1.427766084671020508e-01 2.124544084072113037e-01 2.248458862304687500e-01 8.603329211473464966e-02
6.669077277183532715e-01 -2.736969292163848877e-01 4.700925648212432861e-01 -8.296357840299606323e-02 -1.997248828411102295e-01 4.855243861675262451e-02 4.559058845043182373e-01 4.854396358132362366e-02
-6.437667459249496460e-02 -4.703324139118194580e-01 -2.054778784513473511e-01 -5.256843566894531250e-02 -2.341490238904953003e-01 7.533972263336181641e-01 3.272394537925720215e-01 -1.182956434786319733e-02
5.518417358398437500e-01 -2.075713872909545898e-01 4.740605056285858154e-01 4.253976345062255859e-01 -3.996839225292205811e-01 -3.858420997858047485e-02 2.368422448635101318e-01 1.713419854640960693e-01
4.306472837924957275e-01 1.963265798985958099e-02 -5.212634801864624023e-01 6.261046230792999268e-02 2.200107835233211517e-02 1.445524096488952637e-01 5.757755637168884277e-01 -4.308420717716217041e-01
1.087418384850025177e-02 -5.620480775833129883e-01 -7.692832499742507935e-02 1.569773256778717041e-01 -2.357606738805770874e-01 6.664990186691284180e-01 2.023132294416427612e-01 3.356923162937164307e-01
3.639322146773338318e-02 -4.315227866172790527e-01 -4.286376833915710449e-01 -3.829705342650413513e-02 -5.456366017460823059e-02 7.408466339111328125e-01 2.745794951915740967e-01 -6.466820370405912399e-03
-3.230311721563339233e-02 -2.483618110418319702e-01 5.258010700345039368e-02 -3.008511103689670563e-02 -2.590851187705993652e-01 5.453572869300842285e-01 4.916601181030273438e-01 -5.721310377120971680e-01
1.623052954673767090e-01 -5.393597483634948730e-01 -1.275576651096343994e-01 5.527909994125366211e-01 -3.932177647948265076e-02 5.199618935585021973e-01 2.487611174583435059e-01 1.646525710821151733e-01
4.473252892494201660e-01 -2.802155911922454834e-01 2.454185672104358673e-02 2.110667340457439423e-02 -3.076041340827941895e-01 -2.727112472057342529e-01 7.143102884292602539e-01 -2.027331292629241943e-01
4.446525573730468750e-01 -2.671404182910919189e-01 5.158604979515075684e-01 -6.120702996850013733e-02 -3.610680401325225830e-01 3.881606087088584900e-02 5.708833336830139160e-01 5.724744126200675964e-02
2.333003133535385132e-01 -6.606720089912414551e-01 -5.508086830377578735e-02 3.761031478643417358e-02 -1.776046305894851685e-02 5.907962322235107422e-01 1.745951324701309204e-01 3.532647192478179932e-01
5.162758827209472656e-01 -1.709438711404800415e-01 4.453335702419281006e-01 -2.160016447305679321e-01 -3.245470821857452393e-01 7.677695900201797485e-02 5.792859196662902832e-01 1.116287186741828918e-01
5.535353422164916992e-01 -3.722839057445526123e-01 -1.838289797306060791e-01 3.016448915004730225e-01 1.144243329763412476e-01 8.078502118587493896e-02 5.164535641670227051e-01 -3.793114125728607178e-01
6.591038107872009277e-01 -3.763574361801147461e-01 4.487850069999694824e-01 -6.035831198096275330e-02 -2.646871507167816162e-01 -5.023637786507606506e-02 3.436682522296905518e-01 -1.679142564535140991e-01
4.060329794883728027e-01 -3.712682127952575684e-01 -5.937361717224121094e-01 3.930137157440185547e-01 -1.858388930559158325e-01 1.897062957286834717e-01 -3.331573009490966797e-01 -9.378883242607116699e-02
6.714664399623870850e-02 -5.372106432914733887e-01 6.992628425359725952e-02 2.238566726446151733e-01 -5.588366389274597168e-01 1.996599882841110229e-01 -5.288097262382507324e-02 -5.449178218841552734e-01
6.092130541801452637e-01 1.708384156227111816e-01 2.605690360069274902e-01 3.368852138519287109e-01 -2.695760130882263184e-01 1.328361928462982178e-01 5.691059231758117676e-01 6.393395364284515381e-02
7.649605274200439453e-01 -2.266602516174316406e-01 -5.166904330253601074e-01 -1.879437565803527832e-01 -1.163456682115793228e-02 -1.377934068441390991e-01 1.626000106334686279e-01 -1.249308958649635315e-01
-2.185661904513835907e-02 -3.623283207416534424e-01 -3.972273766994476318e-01 3.860359787940979004e-01 -3.612251579761505127e-01 5.403464436531066895e-01 -3.727598190307617188e-01 -4.379567224532365799e-03
4.972237944602966309e-01 8.424253761768341064e-02 -5.592359900474548340e-01 -3.665978312492370605e-01 -3.177045881748199463e-01 -2.896073274314403534e-03 3.380774855613708496e-01 -2.886032164096832275e-01
5.631018877029418945e-01 -1.642223447561264038e-01 1.898370124399662018e-02 2.002945244312286377e-01 -1.394876688718795776e-01 -8.867784403264522552e-03 5.855398178100585938e-01 -5.030673146247863770e-01
4.461163282394409180e-01 2.055561840534210205e-01 -4.324187636375427246e-01 -4.137103632092475891e-02 -6.890564560890197754e-01 -7.925721257925033569e-02 2.966439425945281982e-01 -3.083926066756248474e-02
3.902829885482788086e-01 -4.811730682849884033e-01 -7.409667372703552246e-01 1.538525074720382690e-01 -1.581205278635025024e-01 -8.859003335237503052e-02 5.448987334966659546e-02 8.734937757253646851e-02
4.978441894054412842e-01 -3.880892992019653320e-01 5.111777186393737793e-01 -9.191031008958816528e-02 -4.057593941688537598e-01 -5.936640128493309021e-02 3.675357103347778320e-01 -1.689385473728179932e-01
1.291164308786392212e-01 -6.736385077238082886e-02 -4.902853369712829590e-01 7.193015217781066895e-01 -3.910983502864837646e-01 2.435388565063476562e-01 -8.039851486682891846e-02 4.778695851564407349e-02
3.543977811932563782e-02 -6.359146237373352051e-01 4.634007811546325684e-02 1.391098797321319580e-01 -4.777202010154724121e-01 2.792179584503173828e-01 2.910242043435573578e-02 -5.155884027481079102e-01
6.399620771408081055e-01 -4.681695997714996338e-01 7.129371166229248047e-02 1.026310026645660400e-01 -2.300181090831756592e-01 1.114838570356369019e-01 -3.692095279693603516e-01 -3.924248218536376953e-01
5.294001698493957520e-01 8.861486613750457764e-02 -3.479063212871551514e-01 2.471922338008880615e-01 2.430978864431381226e-01 2.565217018127441406e-01 6.328046321868896484e-01 6.632214039564132690e-02
-1.546047478914260864e-01 -6.866480112075805664e-01 -3.650709390640258789e-01 -5.191555991768836975e-02 -3.676942586898803711e-01 3.370918631553649902e-01 3.020572960376739502e-01 -1.690304726362228394e-01
6.712833885103464127e-03 2.658153474330902100e-01 4.364778101444244385e-02 1.464520096778869629e-01 -6.286951899528503418e-01 6.937024593353271484e-01 1.392332166433334351e-01 -1.003860831260681152e-01
-5.461874534375965595e-04 2.838206589221954346e-01 -3.812192380428314209e-01 1.242690756916999817e-01 -3.411061763763427734e-01 6.245208382606506348e-01 4.702695906162261963e-01 -1.764694452285766602e-01
5.015483871102333069e-02 -2.892802953720092773e-01 -4.092995524406433105e-01 -2.153266519308090210e-01 -4.788421094417572021e-02 7.982914447784423828e-01 2.421985715627670288e-01 -4.107788205146789551e-02
-8.295546472072601318e-02 -6.182460784912109375e-01 -4.616295099258422852e-01 7.575569301843643188e-02 -2.935513556003570557e-01 5.378457307815551758e-01 1.214348301291465759e-01 4.304184019565582275e-02
-1.310416609048843384e-01 -5.613012909889221191e-01 -2.309661954641342163e-01 3.361116722226142883e-02 -4.945639967918395996e-01 3.663817346096038818e-01 1.827609390020370483e-01 -4.484007656574249268e-01
3.888063430786132812e-01 -1.178292259573936462e-01 -3.775147497653961182e-01 4.050703346729278564e-01 -3.131793439388275146e-01 -3.254924714565277100e-01 5.538006424903869629e-01 1.327587217092514038e-01
4.306800663471221924e-01 -6.835001707077026367e-01 -2.419244050979614258e-01 -3.416031002998352051e-01 -3.322986364364624023e-01 8.237384259700775146e-02 -2.009404897689819336e-01 1.205708831548690796e-01
5.815119147300720215e-01 1.838849186897277832e-01 1.958522051572799683e-01 4.044882655143737793e-01 -4.993729889392852783e-01 2.428565472364425659e-01 -1.447466015815734863e-01 3.110583424568176270e-01
3.055704236030578613e-01 -1.184237841516733170e-02 -2.560285031795501709e-01 4.212045669555664062e-01 -3.109812438488006592e-01 -5.893595144152641296e-02 7.076442837715148926e-01 2.501588165760040283e-01
6.564506888389587402e-01 1.362925469875335693e-01 -6.234798952937126160e-02 1.428949087858200073e-01 -4.627383500337600708e-02 9.992583841085433960e-02 6.477019786834716797e-01 -3.074839413166046143e-01
1.077304258942604065e-01 -5.801097154617309570e-01 6.035744771361351013e-02 -1.846692860126495361e-01 -1.857694387435913086e-01 6.713556647300720215e-01 2.486631572246551514e-01 2.589576542377471924e-01
2.954414784908294678e-01 2.265986427664756775e-02 1.228928565979003906e-01 3.054818212985992432e-01 -8.372986316680908203e-01 2.424321882426738739e-02 8.129013329744338989e-02 3.090538978576660156e-01
1.184151098132133484e-01 -9.559251368045806885e-02 -5.069190859794616699e-01 7.045542001724243164e-01 -3.669213950634002686e-01 2.504021227359771729e-01 -1.418039947748184204e-01 7.768830657005310059e-02
1.939899846911430359e-02 -5.890876054763793945e-01 -2.499050647020339966e-02 2.616444826126098633e-01 -5.238512754440307617e-01 2.390865832567214966e-01 -4.330924898386001587e-02 -5.000590682029724121e-01
5.188798904418945312e-01 -5.042744874954223633e-01 -1.612909138202667236e-01 1.437416374683380127e-01 -4.103006720542907715e-01 -8.285007625818252563e-02 -4.508353471755981445e-01 -2.265636175870895386e-01
6.047262549400329590e-01 4.809502512216567993e-02 1.865327358245849609e-02 3.339209556579589844e-01 -5.606873035430908203e-01 -2.754158079624176025e-01 3.604262471199035645e-01 -3.288500942289829254e-03
6.526840329170227051e-01 1.991758197546005249e-01 3.118272721767425537e-01 -8.722668886184692383e-02 -1.878626942634582520e-01 4.374267756938934326e-01 2.305108606815338135e-01 3.869340717792510986e-01
3.778685331344604492e-01 -9.638848155736923218e-02 -3.878433704376220703e-01 1.070948466658592224e-01 -3.860227465629577637e-01 -1.725236475467681885e-01 6.303175687789916992e-01 3.315942287445068359e-01
4.751331508159637451e-01 -1.862353384494781494e-01 -8.033581823110580444e-02 2.401372492313385010e-01 -2.838186621665954590e-01 -2.689078748226165771e-01 7.163492441177368164e-01 -9.707866609096527100e-02
7.008494138717651367e-01 -4.263937473297119141e-01 5.159347057342529297e-01 -5.121159926056861877e-02 -9.842572361230850220e-02 2.096412032842636108e-01 5.649871006608009338e-02 -3.685360774397850037e-02
6.183006167411804199e-01 -2.987502515316009521e-02 -2.328895479440689087e-01 -1.433742642402648926e-01 -6.496143937110900879e-01 -2.610382139682769775e-01 1.528695970773696899e-01 1.688462346792221069e-01
7.815948128700256348e-01 -1.931040734052658081e-01 -4.691025018692016602e-01 -2.149594575166702271e-01 -1.428185701370239258e-01 1.126104779541492462e-02 -9.309977293014526367e-02 2.374116480350494385e-01
6.428370475769042969e-01 -1.977627724409103394e-01 -3.793703615665435791e-01 -2.361146062612533569e-01 2.950752079486846924e-01 4.160041213035583496e-01 2.501649260520935059e-01 1.589569449424743652e-01
5.735258460044860840e-01 -3.113959729671478271e-01 4.865383505821228027e-01 2.781924903392791748e-01 -3.576187789440155029e-01 -1.394515037536621094e-01 3.268206715583801270e-01 7.642170786857604980e-02
3.777226209640502930e-01 -1.609591096639633179e-01 -2.954438328742980957e-01 6.316297054290771484e-01 -2.989698350429534912e-01 2.269600033760070801e-01 -4.501471519470214844e-01 -4.060054197907447815e-02
7.257537245750427246e-01 2.593824565410614014e-01 1.064979657530784607e-01 2.852184474468231201e-01 -4.870978295803070068e-01 1.528955101966857910e-01 5.167071241885423660e-03 2.294405549764633179e-01
2.761630117893218994e-01 -6.484033465385437012e-01 -1.851260662078857422e-01 -3.008984923362731934e-01 -3.964545428752899170e-01 3.091148138046264648e-01 -3.542632460594177246e-01 -1.627491042017936707e-02
1.813324168324470520e-03 -5.696084499359130859e-01 -4.144201055169105530e-02 1.761348694562911987e-01 -5.613084435462951660e-01 2.810043096542358398e-01 -3.848834335803985596e-02 -4.972828030586242676e-01
6.460867524147033691e-01 3.541720509529113770e-01 -8.136515319347381592e-02 4.902658239006996155e-02 -6.004474163055419922e-01 2.672650292515754700e-02 2.911123931407928467e-01 4.596135020256042480e-02
4.984922409057617188e-01 -1.522249076515436172e-02 -7.095829397439956665e-02 5.955287218093872070e-01 -5.659008026123046875e-01 -2.607185542583465576e-01 5.340213328599929810e-02 2.268687635660171509e-02
5.267506241798400879e-01 -6.368706822395324707e-01 1.209186837077140808e-01 3.920716047286987305e-01 6.507857888936996460e-02 9.642973542213439941e-02 3.661479055881500244e-01 3.146488219499588013e-02
6.127816066145896912e-02 -3.558569252490997314e-01 3.708944097161293030e-02 9.460931271314620972e-02 -5.431573987007141113e-01 2.289391458034515381e-01 7.823234796524047852e-02 -7.111478447914123535e-01
1.735192239284515381e-01 -4.473345577716827393e-01 -7.038828134536743164e-01 4.292002916336059570e-01 -7.734075933694839478e-02 1.249229162931442261e-01 1.234145909547805786e-01 -2.308693975210189819e-01
-1.061975732445716858e-01 -5.400175452232360840e-01 -2.987779378890991211e-01 -2.202524244785308838e-01 -4.615012705326080322e-01 5.407102704048156738e-01 5.886008217930793762e-02 -2.247405350208282471e-01
4.619387090206146240e-01 9.454526007175445557e-02 -2.799739241600036621e-01 2.231864780187606812e-01 1.431956738233566284e-01 2.726455032825469971e-01 7.159747481346130371e-01 -2.049780040979385376e-01
5.197367072105407715e-01 2.902878224849700928e-01 1.552055627107620239e-01 4.244628846645355225e-01 -6.860117614269256592e-02 6.187017560005187988e-01 -1.401844620704650879e-01 -1.849311739206314087e-01
6.739621758460998535e-01 -1.730431467294692993e-01 -3.156522512435913086e-01 4.018183052539825439e-02 -4.074349403381347656e-01 -9.904669970273971558e-02 -8.604420721530914307e-02 4.810021519660949707e-01
4.686810076236724854e-01 -4.662265628576278687e-02 -6.099568679928779602e-02 5.315111875534057617e-01 -6.261002421379089355e-01 -6.392426043748855591e-02 -2.814807891845703125e-01 1.289207190275192261e-01
8.005699515342712402e-01 -6.810318678617477417e-02 2.584930658340454102e-01 3.234245628118515015e-02 -5.513138324022293091e-02 2.487591803073883057e-01 -4.668586328625679016e-02 -4.684922099113464355e-01
5.023462176322937012e-01 5.689964443445205688e-02 2.895663678646087646e-01 2.074729502201080322e-01 -3.306263983249664307e-01 9.263091534376144409e-02 6.313458681106567383e-01 3.178447484970092773e-01
4.588848948478698730e-01 -2.996801584959030151e-02 2.711951434612274170e-01 4.745970293879508972e-02 -6.997072100639343262e-01 -1.135370656847953796e-01 3.883342742919921875e-01 2.438089698553085327e-01
9.441541880369186401e-02 1.817522644996643066e-01 -1.555889993906021118e-01 1.480290889739990234e-01 -5.426725149154663086e-01 6.519731283187866211e-01 1.892458349466323853e-01 3.956703245639801025e-01
6.761875152587890625e-01 -4.168410301208496094e-01 2.571165189146995544e-02 2.500022761523723602e-02 -3.556847274303436279e-01 1.133373845368623734e-02 -4.908362627029418945e-01 -1.294544618576765060e-02
6.331835985183715820e-01 -5.153094530105590820e-01 2.804768085479736328e-01 1.252639740705490112e-01 -1.317248940467834473e-01 2.105602174997329712e-01 -2.883305847644805908e-01 -3.071722686290740967e-01
5.974059700965881348e-01 -2.128973752260208130e-01 -2.417794167995452881e-01 -1.559920161962509155e-01 -8.483036607503890991e-02 -1.968470513820648193e-01 6.783564686775207520e-01 9.422087669372558594e-02
5.122480392456054688e-01 -5.303736925125122070e-01 -1.350308954715728760e-01 -1.841853559017181396e-01 -4.443360567092895508e-01 3.300118446350097656e-02 -4.522278308868408203e-01 3.338440507650375366e-02
4.646859169006347656e-01 1.853023171424865723e-01 4.166021943092346191e-01 3.625606894493103027e-01 -2.381730973720550537e-01 5.930334925651550293e-01 -6.233548000454902649e-02 1.800597608089447021e-01
6.122735142707824707e-01 1.094641312956809998e-01 1.070103421807289124e-01 1.355348825454711914e-01 -1.430583596229553223e-01 1.460315585136413574e-01 5.222843885421752930e-01 -5.184069871902465820e-01
7.489727735519409180e-01 -5.965111404657363892e-02 1.675696074962615967e-01 -5.628237128257751465e-01 -1.721536517143249512e-01 1.444235742092132568e-01 1.959822475910186768e-01 -4.156100377440452576e-02
4.603290259838104248e-01 -4.277128577232360840e-01 -1.178308054804801941e-01 3.724250495433807373e-01 -2.986045479774475098e-01 1.504840999841690063e-01 -5.244209766387939453e-01 -2.564116120338439941e-01
4.117611348628997803e-01 -4.972852170467376709e-01 -6.751779317855834961e-01 2.895697057247161865e-01 -2.867748029530048370e-03 1.018954962491989136e-01 -4.225297644734382629e-02 -1.768281310796737671e-01
-3.228390216827392578e-02 -6.826720237731933594e-01 1.413676291704177856e-01 1.826971173286437988e-01 -4.286812245845794678e-01 2.515509426593780518e-01 3.330286145210266113e-01 -3.487123250961303711e-01
-1.194360479712486267e-01 -5.981198549270629883e-01 -3.248721063137054443e-01 -2.295765727758407593e-01 -4.414059519767761230e-01 4.127816557884216309e-01 2.011144012212753296e-01 -2.531115114688873291e-01
-4.971402138471603394e-02 -3.584738373756408691e-01 2.354473806917667389e-02 9.602706879377365112e-02 -6.159132122993469238e-01 1.667679250240325928e-01 3.098614513874053955e-01 -5.967199206352233887e-01
1.484720408916473389e-02 -5.381647348403930664e-01 -7.555916160345077515e-02 1.118559837341308594e-01 -5.611118674278259277e-01 1.915921419858932495e-01 -4.870552942156791687e-02 -5.813871622085571289e-01
-6.322889029979705811e-02 -6.182972192764282227e-01 -5.610904097557067871e-02 7.237927615642547607e-02 -4.381103217601776123e-01 2.322871387004852295e-01 4.053182601928710938e-01 -4.417495131492614746e-01
5.615539550781250000e-01 -2.060194611549377441e-01 4.999625682830810547e-01 -2.567788027226924896e-02 -8.286705613136291504e-02 3.367780148983001709e-01 3.278209567070007324e-01 -4.047695994377136230e-01
4.939225018024444580e-01 -8.174135088920593262e-01 2.076285332441329956e-01 -9.371617925353348255e-04 -3.027559258043766022e-02 2.062351107597351074e-01 -3.627087175846099854e-02 -2.682728518266230822e-04
-9.086948633193969727e-02 -3.458003401756286621e-01 -9.070307761430740356e-02 1.637908220291137695e-01 -6.658886671066284180e-01 2.084473818540573120e-01 1.602828055620193481e-01 -5.697032809257507324e-01
6.230606436729431152e-01 -1.107879057526588440e-01 -5.527570247650146484e-01 3.502941429615020752e-01 -2.537326514720916748e-01 -1.375479102134704590e-01 -5.585517734289169312e-02 2.913001179695129395e-01
7.312170863151550293e-01 -1.050489954650402069e-02 7.758464664220809937e-02 -4.819316565990447998e-01 8.766025304794311523e-02 4.515697360038757324e-01 4.045974463224411011e-02 1.170344278216362000e-01
4.236663579940795898e-01 1.818551719188690186e-01 1.411559283733367920e-01 5.786024928092956543e-01 -4.165727794170379639e-01 4.131208732724189758e-02 5.074349641799926758e-01 -1.536423405923414975e-05
4.071166515350341797e-01 3.348738327622413635e-02 -1.537179052829742432e-01 7.690119743347167969e-01 -4.346737563610076904e-01 -1.381437778472900391e-01 9.889274090528488159e-02 -1.792217977344989777e-02
6.973198056221008301e-01 3.127932548522949219e-01 1.067098602652549744e-01 -3.772166669368743896e-01 -3.248428404331207275e-01 3.080020546913146973e-01 2.413624674081802368e-01 5.984983593225479126e-02
3.839601278305053711e-01 3.986134007573127747e-02 -2.188201621174812317e-02 -3.566958904266357422e-01 -4.720620214939117432e-01 1.797261536121368408e-01 4.623036384582519531e-01 5.043870210647583008e-01
6.990606784820556641e-01 3.144756257534027100e-01 7.887794077396392822e-02 -3.256948292255401611e-01 -3.021083772182464600e-01 1.798308789730072021e-01 3.164241313934326172e-01 -2.763831615447998047e-01
6.560202240943908691e-01 -7.041398435831069946e-02 1.572976857423782349e-01 -6.303140521049499512e-01 -1.325402855873107910e-01 3.312349617481231689e-01 6.927814334630966187e-02 1.027522757649421692e-01
6.082014441490173340e-01 -3.969975709915161133e-01 -6.003764867782592773e-01 1.785128936171531677e-02 1.468628048896789551e-01 -3.277787938714027405e-02 2.922493815422058105e-01 6.050291284918785095e-02
7.352455258369445801e-01 -3.188687562942504883e-01 2.551696598529815674e-01 -2.551142573356628418e-01 -1.864487528800964355e-01 -7.211297750473022461e-02 2.599034607410430908e-01 -3.464516997337341309e-01
8.352550864219665527e-01 -2.240519374608993530e-01 3.297626972198486328e-01 -1.865676194429397583e-01 6.282112002372741699e-02 2.090478241443634033e-01 1.826876848936080933e-01 -1.660618633031845093e-01
3.865002095699310303e-01 3.386349603533744812e-02 -4.915899634361267090e-01 6.434592008590698242e-01 -3.096403181552886963e-01 2.289940267801284790e-01 -1.642726808786392212e-01 1.359022259712219238e-01
1.324682980775833130e-01 -7.819198369979858398e-01 -2.643191218376159668e-01 3.285940885543823242e-01 -1.505701541900634766e-01 3.538573980331420898e-01 1.110048592090606689e-01 1.816764473915100098e-01
7.366192340850830078e-01 8.891992270946502686e-02 4.392414391040802002e-01 -8.852469176054000854e-02 -4.671131670475006104e-01 3.769605245906859636e-04 1.747014224529266357e-01 3.932136751245707273e-04
4.718426764011383057e-01 2.774621248245239258e-01 2.756753377616405487e-02 4.675810337066650391e-01 -8.969271928071975708e-02 5.425725579261779785e-01 -1.531193852424621582e-01 -3.938427865505218506e-01
4.034350216388702393e-01 2.145067155361175537e-01 -4.586693644523620605e-01 -1.205401048064231873e-01 -6.935738921165466309e-01 -1.036030333489179611e-02 2.899603843688964844e-01 3.302286192774772644e-02
7.384817004203796387e-01 -4.033866152167320251e-02 4.530144929885864258e-01 -1.012803390622138977e-01 -2.933835983276367188e-01 1.174072101712226868e-01 3.028215765953063965e-01 -2.144256383180618286e-01
3.189434483647346497e-02 -6.579630374908447266e-01 1.084116548299789429e-01 1.710010170936584473e-01 -2.647008001804351807e-01 4.219775795936584473e-01 1.540912538766860962e-01 -5.031872987747192383e-01
6.856139302253723145e-01 -3.651836812496185303e-01 -1.559367496520280838e-02 6.068466603755950928e-02 -4.179758727550506592e-01 -1.582013219594955444e-01 -2.800655066967010498e-01 -3.383498489856719971e-01
2.573187351226806641e-01 -5.511959791183471680e-01 1.397867798805236816e-01 2.610623836517333984e-01 -5.098877847194671631e-02 4.969599246978759766e-01 1.751442551612854004e-01 -5.118902325630187988e-01
6.164140105247497559e-01 -7.619593758136034012e-03 -3.867932260036468506e-01 -2.863228321075439453e-01 -4.889745712280273438e-01 2.327719889581203461e-02 2.519698813557624817e-02 3.848547637462615967e-01
2.390860319137573242e-01 1.667656898498535156e-01 2.859460413455963135e-01 5.858671069145202637e-01 -1.707471609115600586e-01 5.299101471900939941e-01 3.868785500526428223e-01 -1.743188351392745972e-01
5.577172040939331055e-01 2.082381024956703186e-02 3.897657394409179688e-01 1.301164180040359497e-01 -1.614882498979568481e-01 3.192918300628662109e-01 2.149514704942703247e-01 -5.877419114112854004e-01
-7.846769690513610840e-02 -4.899737611413002014e-02 -3.436785936355590820e-01 -4.138661623001098633e-01 -5.469661355018615723e-01 2.199795395135879517e-01 5.934540033340454102e-01 4.786811769008636475e-02
1.919780522584915161e-01 2.030894011259078979e-01 2.379785478115081787e-01 -3.750453889369964600e-02 -6.217954754829406738e-01 6.792478561401367188e-01 -1.053999587893486023e-01 -6.886313110589981079e-02
3.525678515434265137e-01 3.211566060781478882e-02 -2.049963623285293579e-01 8.168918639421463013e-02 -8.784010410308837891e-01 -9.102620184421539307e-02 3.855167329311370850e-02 2.112044990062713623e-01
4.240778982639312744e-01 2.566816508769989014e-01 4.355017840862274170e-01 4.500363022089004517e-02 -5.024921298027038574e-01 5.206062793731689453e-01 1.946787089109420776e-01 -3.400415554642677307e-02
5.926700830459594727e-01 -3.309486806392669678e-01 4.944031834602355957e-01 -2.101623713970184326e-01 -2.093604058027267456e-01 9.678567200899124146e-02 4.435438215732574463e-01 -2.611758373677730560e-02
4.871881306171417236e-01 1.060841903090476990e-01 -1.304408609867095947e-01 -1.850794702768325806e-01 -1.358813047409057617e-01 3.689180612564086914e-01 5.183500051498413086e-01 5.261878967285156250e-01
2.616895139217376709e-01 3.060905933380126953e-01 -5.029947161674499512e-01 2.654122114181518555e-01 -1.135763227939605713e-01 3.777576088905334473e-01 5.974207520484924316e-01 -4.321791231632232666e-02
4.094569385051727295e-01 -2.649078667163848877e-01 -5.795969367027282715e-01 5.186673998832702637e-01 -2.504554092884063721e-01 1.111700106412172318e-02 -1.641360521316528320e-01 2.596694529056549072e-01
4.363193809986114502e-01 -1.773682981729507446e-01 -5.827245116233825684e-01 5.273557901382446289e-01 -2.851412296295166016e-01 -1.458303630352020264e-02 -1.641938537359237671e-01 2.280707955360412598e-01
7.739061117172241211e-01 9.408830106258392334e-02 1.893844157457351685e-01 -3.917028009891510010e-01 -4.003169834613800049e-01 9.314130991697311401e-02 1.409594565629959106e-01 1.188298314809799194e-01
1.289300322532653809e-01 -1.201382130384445190e-01 -9.041301161050796509e-02 4.081595242023468018e-01 -7.705086469650268555e-01 1.634817719459533691e-01 -1.055408492684364319e-01 4.032698571681976318e-01
3.217003643512725830e-01 -2.968884631991386414e-02 -3.907250761985778809e-01 7.995772361755371094e-01 -2.425960749387741089e-01 1.703169643878936768e-01 -4.124014079570770264e-02 1.186427623033523560e-01
7.064775228500366211e-01 -2.467225044965744019e-01 3.767390549182891846e-01 2.777796387672424316e-01 -2.510989010334014893e-01 -7.198131829500198364e-02 3.264445960521697998e-01 2.147686928510665894e-01
2.704238295555114746e-01 -1.264393478631973267e-01 4.386930540204048157e-02 -8.410888165235519409e-02 -6.139950156211853027e-01 1.066244021058082581e-01 3.142518997192382812e-01 6.440281867980957031e-01
5.604479312896728516e-01 1.436739861965179443e-01 1.602031886577606201e-01 3.378260731697082520e-01 -4.120449349284172058e-02 5.004096031188964844e-01 -1.944863200187683105e-01 -4.853163957595825195e-01
4.298889935016632080e-01 -1.441699117422103882e-01 -5.955824255943298340e-01 2.795803844928741455e-01 -5.156292915344238281e-01 2.873324789106845856e-02 -2.885209619998931885e-01 -1.076261997222900391e-01
7.126280069351196289e-01 -2.488724738359451294e-01 -4.169682264328002930e-01 -3.967459797859191895e-01 -2.009166479110717773e-01 1.200353279709815979e-01 -2.450470067560672760e-02 2.087524980306625366e-01
6.140404939651489258e-01 3.103563748300075531e-02 -4.446972608566284180e-01 3.930013179779052734e-01 -2.056650072336196899e-02 3.312803506851196289e-01 -2.651271522045135498e-01 -2.988702952861785889e-01
3.523062765598297119e-01 -1.167448386549949646e-01 2.786767482757568359e-01 -1.942841559648513794e-01 -3.429304957389831543e-01 8.463760465383529663e-02 7.758146524429321289e-01 1.420934349298477173e-01
5.625951290130615234e-01 1.206388473510742188e-01 1.590911000967025757e-01 4.596005380153656006e-01 -5.412928462028503418e-01 -8.026310242712497711e-03 2.985251247882843018e-01 2.240776866674423218e-01
-1.073333173990249634e-01 -5.357303023338317871e-01 3.396550193428993225e-02 -1.058402433991432190e-01 -5.101963877677917480e-01 3.208055794239044189e-01 3.903305530548095703e-01 -4.165841639041900635e-01
4.789591729640960693e-01 -7.683952152729034424e-02 5.796657204627990723e-01 2.146454602479934692e-01 -1.017716601490974426e-01 4.071091115474700928e-01 4.533325135707855225e-01 3.167100250720977783e-02
7.930153608322143555e-01 -5.500865355134010315e-02 3.699059039354324341e-02 5.633850768208503723e-02 7.123912218958139420e-04 2.114329189062118530e-01 1.738077253103256226e-01 -5.372567176818847656e-01
8.626677393913269043e-01 -9.153617173433303833e-02 2.144713848829269409e-01 2.589915320277214050e-02 -1.413148343563079834e-01 -1.718502305448055267e-02 1.789882034063339233e-01 -3.852981030941009521e-01
3.838762640953063965e-01 -3.327313959598541260e-01 -6.025847792625427246e-01 2.310133427381515503e-01 2.495753616094589233e-01 4.013140499591827393e-01 3.122250139713287354e-01 -6.802944839000701904e-02
7.237336039543151855e-01 -4.497857987880706787e-01 1.018566787242889404e-01 4.960381239652633667e-02 -3.269284665584564209e-01 -2.670163102447986603e-02 -3.846815824508666992e-01 -7.410810887813568115e-02
8.570193648338317871e-01 -1.509539783000946045e-01 3.304611444473266602e-01 1.254427582025527954e-01 -6.542956829071044922e-02 2.094988524913787842e-01 2.211058139801025391e-02 -2.629271149635314941e-01
7.537483572959899902e-01 5.440007522702217102e-02 2.012755721807479858e-01 -2.418619692325592041e-01 -2.293763160705566406e-01 5.615614354610443115e-02 5.032076239585876465e-01 -1.446033418178558350e-01
-1.371808946132659912e-01 -5.596421957015991211e-01 -1.576530784368515015e-01 -9.624616801738739014e-02 -5.043183565139770508e-01 3.113325834274291992e-01 2.977980077266693115e-01 -4.403585493564605713e-01
-1.704376190900802612e-01 -4.786013364791870117e-01 -3.981040120124816895e-01 -5.343872308731079102e-02 -3.732067942619323730e-01 6.348458528518676758e-01 -4.419338423758745193e-03 -1.954924911260604858e-01
7.005797624588012695e-01 -5.574995279312133789e-01 -1.141052767634391785e-01 1.827001571655273438e-01 1.609389334917068481e-01 7.994697242975234985e-02 2.570974826812744141e-01 -2.314970344305038452e-01
4.294081628322601318e-01 1.508117020130157471e-01 -2.877661883831024170e-01 1.033937409520149231e-01 -8.097675442695617676e-01 -8.450086228549480438e-03 1.065296679735183716e-02 2.084620743989944458e-01
1.395172476768493652e-01 -5.401803255081176758e-01 -2.537885904312133789e-01 -2.577323317527770996e-01 -6.417748332023620605e-01 1.510621458292007446e-01 -3.509493470191955566e-01 -6.745652295649051666e-03
2.471559941768646240e-01 1.534555554389953613e-01 -7.112392187118530273e-01 1.456859856843948364e-01 -2.715059518814086914e-01 3.480744957923889160e-01 2.351568788290023804e-01 3.716310858726501465e-01
-3.546383231878280640e-02 -6.787659525871276855e-01 1.448479741811752319e-01 4.255979135632514954e-02 -4.774779975414276123e-01 2.000147849321365356e-01 3.685339093208312988e-01 -3.337939083576202393e-01
6.069528460502624512e-01 -2.244011312723159790e-02 3.185978233814239502e-01 -8.619103580713272095e-02 -6.792279481887817383e-01 -1.700253337621688843e-01 1.778470426797866821e-01 1.680845022201538086e-02
4.906007945537567139e-01 -4.277213811874389648e-01 2.572946846485137939e-01 -1.622958183288574219e-01 -2.945482730865478516e-01 -1.958858072757720947e-01 5.659028887748718262e-01 -1.960834413766860962e-01
4.678727686405181885e-01 1.089754700660705566e-02 -1.256413664668798447e-02 4.630798101425170898e-01 -6.984153389930725098e-01 -2.172282487154006958e-01 8.059950172901153564e-02 1.578200012445449829e-01
5.262075662612915039e-01 -1.283392962068319321e-02 1.794822514057159424e-01 1.769046336412429810e-01 3.179027885198593140e-02 5.597158670425415039e-01 -1.465586721897125244e-01 -5.689111948013305664e-01
3.932619392871856689e-01 -2.983431518077850342e-01 -7.064810991287231445e-01 3.310021758079528809e-01 -2.610289752483367920e-01 1.721849851310253143e-02 -1.028328463435173035e-01 2.620137035846710205e-01
7.828750014305114746e-01 7.247086614370346069e-02 1.846768110990524292e-01 -1.197751164436340332e-01 8.268868550658226013e-03 2.062313556671142578e-01 4.463676512241363525e-01 -3.025874197483062744e-01
5.490500926971435547e-01 -1.598118841648101807e-01 -6.847874075174331665e-02 -1.457216143608093262e-01 -5.268403887748718262e-02 5.735535640269517899e-03 6.843894720077514648e-01 -4.193835258483886719e-01
5.374568700790405273e-01 -2.295143716037273407e-02 -6.268082857131958008e-01 -3.628150820732116699e-01 -4.182417094707489014e-01 -4.752237815409898758e-03 7.670763134956359863e-02 7.250729203224182129e-02
-1.386122256517410278e-01 -4.516408145427703857e-01 2.478570118546485901e-02 -3.064282536506652832e-01 -6.175692081451416016e-01 3.919361233711242676e-01 2.790907323360443115e-01 -2.634338140487670898e-01
5.927707552909851074e-01 2.399185597896575928e-01 -3.747771382331848145e-01 -2.237436473369598389e-01 -5.577627420425415039e-01 1.278712004423141479e-01 1.825780719518661499e-01 1.993933618068695068e-01
7.532899975776672363e-01 -2.991129457950592041e-01 -2.350556999444961548e-01 -3.323123604059219360e-02 1.870140284299850464e-01 1.071074381470680237e-01 1.518106758594512939e-01 -4.660875797271728516e-01
2.168513983488082886e-01 7.418134808540344238e-02 -4.750041961669921875e-01 3.130008280277252197e-01 2.088536024093627930e-01 6.164686083793640137e-01 4.376857578754425049e-01 -9.301483631134033203e-02
6.097258254885673523e-02 2.227110564708709717e-01 -5.647919178009033203e-01 -1.198255494236946106e-01 -3.638322353363037109e-01 4.114437103271484375e-01 5.524998307228088379e-01 -8.011288195848464966e-02
7.565581202507019043e-01 -9.015943855047225952e-02 2.206639796495437622e-01 -5.359721183776855469e-01 -1.703813225030899048e-01 1.870006024837493896e-01 1.045750677585601807e-01 -9.272139519453048706e-02
-2.921164035797119141e-02 -6.660876870155334473e-01 -4.502239823341369629e-02 8.348543196916580200e-02 -6.880645751953125000e-01 1.159967482089996338e-01 -6.943439599126577377e-03 -2.440098077058792114e-01
4.954826533794403076e-01 -1.300507485866546631e-01 5.594928264617919922e-01 3.475040942430496216e-02 -3.241128325462341309e-01 2.593353688716888428e-01 1.811973750591278076e-01 -4.671267569065093994e-01
3.831706643104553223e-01 -7.536756396293640137e-01 1.397105902433395386e-01 3.955799639225006104e-01 -4.688959568738937378e-02 2.790352404117584229e-01 1.701347678899765015e-01 -1.206442434340715408e-02
6.100469827651977539e-01 -4.243889451026916504e-02 -6.757675111293792725e-02 4.771295785903930664e-01 -4.958493113517761230e-01 -2.362087815999984741e-01 1.168589815497398376e-01 -2.801875770092010498e-01
5.807895660400390625e-01 1.419704258441925049e-01 -2.454076409339904785e-01 3.814122080802917480e-02 -7.167204618453979492e-01 8.601011708378791809e-03 5.132011137902736664e-03 2.589586079120635986e-01
5.559789538383483887e-01 -4.095593988895416260e-01 4.938526153564453125e-01 -1.954081505537033081e-01 -3.457963168621063232e-01 -4.498934373259544373e-02 3.262210488319396973e-01 -1.142570152878761292e-01
4.115004539489746094e-01 -1.840355545282363892e-01 -9.266304224729537964e-02 3.122189640998840332e-01 -5.340340733528137207e-01 1.911860108375549316e-01 -5.567327141761779785e-01 2.429720163345336914e-01
5.282680988311767578e-01 -7.234098762273788452e-02 -5.205501914024353027e-01 5.033492445945739746e-01 -3.141330182552337646e-01 -1.148627623915672302e-01 -1.063755992799997330e-02 2.817453742027282715e-01
2.119109928607940674e-01 -7.594655156135559082e-01 -8.855531923472881317e-03 1.850865930318832397e-01 3.811974450945854187e-02 3.178336620330810547e-01 4.897461533546447754e-01 -4.059130698442459106e-02
5.727738142013549805e-01 1.968053728342056274e-01 -1.625638455152511597e-01 1.755132228136062622e-01 -7.497075796127319336e-01 -9.662190824747085571e-02 6.101659685373306274e-02 2.907922863960266113e-02
7.980317473411560059e-01 2.133043408393859863e-01 2.385901808738708496e-01 -2.744983509182929993e-02 -3.633526563644409180e-01 1.733108907938003540e-01 2.136286348104476929e-01 2.286240011453628540e-01
6.867540478706359863e-01 6.726133823394775391e-02 2.313937246799468994e-01 -9.053668472915887833e-04 -1.270066052675247192e-01 1.577971875667572021e-01 3.918065726757049561e-01 -5.251265764236450195e-01
5.134395956993103027e-01 -5.161228179931640625e-01 -1.483059674501419067e-01 -9.331440180540084839e-02 -2.625011503696441650e-01 1.521418690681457520e-01 -1.779124885797500610e-01 5.617720484733581543e-01
6.307523250579833984e-01 -2.804011702537536621e-01 3.951152861118316650e-01 -2.720488309860229492e-01 -3.054619431495666504e-01 3.362900344654917717e-03 3.950408995151519775e-01 -2.098195105791091919e-01
4.617462158203125000e-01 1.827915310859680176e-01 4.021685719490051270e-01 2.405739575624465942e-01 -1.396388262510299683e-01 5.415931940078735352e-01 4.601696133613586426e-01 9.583240747451782227e-02
6.027454733848571777e-01 -1.791940927505493164e-01 1.167717799544334412e-01 3.209891729056835175e-03 -4.278120398521423340e-01 -2.955785691738128662e-01 5.265893340110778809e-01 2.079787105321884155e-01
4.837228357791900635e-01 -7.759640216827392578e-01 2.456027269363403320e-01 1.149922236800193787e-01 -9.847878664731979370e-02 2.375543266534805298e-01 -6.469735503196716309e-02 -1.415354460477828979e-01
4.778230488300323486e-01 -1.651583611965179443e-01 -6.336947083473205566e-01 3.140758574008941650e-01 -2.413453161716461182e-01 -5.754392221570014954e-02 8.351792581379413605e-03 4.272779822349548340e-01
3.648636043071746826e-01 -5.395277142524719238e-01 -5.252942070364952087e-02 -2.845300827175378799e-03 -4.778227210044860840e-01 1.367234140634536743e-01 9.967013262212276459e-03 5.708850026130676270e-01
6.669836044311523438e-01 2.285519987344741821e-01 4.998017847537994385e-02 1.474996507167816162e-01 -1.548804938793182373e-01 4.058844149112701416e-01 -2.802612185478210449e-01 -4.597457945346832275e-01
5.375454425811767578e-01 -1.586715877056121826e-01 -4.518723487854003906e-01 2.679738700389862061e-01 -9.585699439048767090e-02 2.290819883346557617e-01 -2.342825233936309814e-01 -5.415847897529602051e-01
-1.382629126310348511e-01 -4.387231767177581787e-01 -2.800255119800567627e-01 3.012972138822078705e-02 -4.366184175014495850e-01 6.552323102951049805e-01 -2.742084302008152008e-02 -2.972645759582519531e-01
5.928181409835815430e-01 -1.396785974502563477e-01 1.907717585563659668e-01 -1.080193072557449341e-01 -5.015793442726135254e-01 -2.902887761592864990e-01 4.632195532321929932e-01 1.748501211404800415e-01
3.133546561002731323e-02 -8.308569192886352539e-01 1.449576765298843384e-01 2.017518132925033569e-01 -2.956975996494293213e-01 2.435998022556304932e-01 2.787865698337554932e-01 -1.499280333518981934e-01
9.907593950629234314e-03 -7.669322490692138672e-01 -1.692045629024505615e-01 4.415292441844940186e-01 -3.220351934432983398e-01 2.240780144929885864e-01 1.822866648435592651e-01 3.150206804275512695e-02
3.382384777069091797e-01 -2.746493220329284668e-01 -7.282900810241699219e-01 -2.164301872253417969e-01 -1.390956193208694458e-01 4.547385871410369873e-01 7.236610632389783859e-03 -8.201733231544494629e-02
5.439074635505676270e-01 -2.391008734703063965e-01 -4.907191395759582520e-01 -2.360204458236694336e-01 -6.857448071241378784e-02 -1.248020976781845093e-01 5.447962284088134766e-01 -1.827664375305175781e-01
5.056554079055786133e-01 2.097795009613037109e-01 -5.773214995861053467e-02 5.053899288177490234e-01 -5.137208476662635803e-02 4.951547682285308838e-01 -2.080463469028472900e-01 -3.878822028636932373e-01
-1.963480189442634583e-02 -3.152370154857635498e-01 -3.272718936204910278e-02 -1.324924528598785400e-01 -5.120794177055358887e-01 2.697422802448272705e-01 3.220255672931671143e-01 -6.655282974243164062e-01
5.934984087944030762e-01 -7.198067754507064819e-02 -4.565786123275756836e-01 3.246324360370635986e-01 -4.117402434349060059e-02 2.373552322387695312e-01 -1.808006763458251953e-01 -4.878590106964111328e-01
4.710438251495361328e-01 -1.946993470191955566e-01 -9.476416558027267456e-02 -1.331797540187835693e-01 -3.312557339668273926e-01 -2.331565767526626587e-01 7.336959838867187500e-01 -1.053122505545616150e-01
5.675536990165710449e-01 -5.933792591094970703e-01 1.319643706083297729e-01 -8.145468682050704956e-02 -9.840121120214462280e-02 2.373658418655395508e-01 -2.717099189758300781e-01 -4.023467600345611572e-01
7.240940332412719727e-01 -3.026037216186523438e-01 -4.300713837146759033e-01 -3.357072472572326660e-01 1.549361348152160645e-01 1.173988282680511475e-01 2.071732133626937866e-01 7.582689821720123291e-02
2.298248857259750366e-01 -6.829589009284973145e-01 -7.305611670017242432e-02 3.898879140615463257e-02 -8.113110065460205078e-02 4.578338563442230225e-01 3.029839694499969482e-01 4.073048532009124756e-01
2.310226112604141235e-01 2.509374916553497314e-01 -1.813604980707168579e-01 -2.354782074689865112e-02 -5.655716061592102051e-01 6.022158861160278320e-01 -7.499933242797851562e-02 -4.025578498840332031e-01
8.465321660041809082e-01 4.481438174843788147e-02 -4.660258418880403042e-04 -1.560982167720794678e-01 -1.070703715085983276e-01 4.950559139251708984e-02 8.871050924062728882e-02 -4.849987030029296875e-01
5.254088044166564941e-01 1.811362951993942261e-01 -9.153861552476882935e-02 1.860885173082351685e-01 -6.912519931793212891e-01 -1.108721047639846802e-01 3.550304174423217773e-01 1.787687540054321289e-01
6.274479031562805176e-01 1.107268109917640686e-01 2.455862611532211304e-01 -4.018121063709259033e-01 -3.178443312644958496e-01 4.206236898899078369e-01 1.425630301237106323e-01 2.720472514629364014e-01
2.928386330604553223e-01 -5.146008729934692383e-02 -4.121903181076049805e-01 4.650217294692993164e-01 -5.546863377094268799e-02 5.835259556770324707e-01 -2.677201926708221436e-01 -3.319605290889739990e-01
6.290702819824218750e-01 2.091903984546661377e-01 2.528715133666992188e-01 -1.513566821813583374e-01 -2.082928717136383057e-01 4.705922007560729980e-01 3.159376978874206543e-01 3.301476240158081055e-01
-1.077885851263999939e-01 -5.188611149787902832e-01 -1.065539717674255371e-01 2.310698926448822021e-01 -5.845911502838134766e-01 2.260493338108062744e-01 2.077580243349075317e-01 -4.673425853252410889e-01
4.994050264358520508e-01 -1.971599012613296509e-01 -5.921283960342407227e-01 5.072636604309082031e-01 -1.250245720148086548e-01 1.509871184825897217e-01 -2.554246783256530762e-01 -1.095295324921607971e-02
6.878775954246520996e-01 -5.779844895005226135e-02 1.851831674575805664e-01 -5.895940065383911133e-01 -8.962444216012954712e-02 3.257907330989837646e-01 7.097689807415008545e-02 1.495330035686492920e-01
4.870523810386657715e-01 2.140775322914123535e-02 -6.207284927368164062e-01 -1.015365421772003174e-01 -3.295222520828247070e-01 3.577377796173095703e-01 -1.533297300338745117e-01 3.265534639358520508e-01
-1.410903334617614746e-01 -5.410749912261962891e-01 -3.608026802539825439e-01 -5.726987868547439575e-02 -4.650949835777282715e-01 4.785231351852416992e-01 6.890248507261276245e-02 -3.222232162952423096e-01
9.263526201248168945e-01 -2.345903813838958740e-01 -1.322676688432693481e-01 -2.327114343643188477e-01 -2.153998613357543945e-02 -1.421315595507621765e-02 -1.191683486104011536e-01 1.794390566647052765e-02
6.591281890869140625e-01 -4.510033428668975830e-01 4.305030778050422668e-02 3.088234961032867432e-01 1.631441414356231689e-01 1.714022606611251831e-01 2.283032387495040894e-01 -3.959845304489135742e-01
4.882569015026092529e-01 -6.451115757226943970e-02 -5.981920957565307617e-01 -1.480931192636489868e-01 -3.428982198238372803e-01 1.425007432699203491e-01 8.799445629119873047e-02 4.817150235176086426e-01
5.221086144447326660e-01 -2.680215835571289062e-01 -5.236526727676391602e-01 -4.147479832172393799e-01 -3.927659988403320312e-01 1.561456024646759033e-01 -5.777822807431221008e-02 1.653903424739837646e-01
3.587563633918762207e-01 4.083785116672515869e-01 -2.258309274911880493e-01 8.190976828336715698e-02 -3.745553791522979736e-01 6.280784606933593750e-01 3.578625246882438660e-02 -3.328019678592681885e-01
2.467877119779586792e-01 -2.800466716289520264e-01 1.817419975996017456e-01 4.803471732884645462e-03 1.104130893945693970e-01 6.929376721382141113e-01 4.358059465885162354e-01 -3.812294304370880127e-01
4.362511932849884033e-01 -3.527772724628448486e-01 -7.025861740112304688e-01 3.324582874774932861e-01 -2.043886929750442505e-01 -6.337448954582214355e-03 -1.682843565940856934e-01 1.046061068773269653e-01
2.703866362571716309e-01 9.049333748407661915e-04 1.975381076335906982e-01 -3.983496688306331635e-03 9.513337165117263794e-02 8.364649415016174316e-01 2.948513329029083252e-01 -3.036309778690338135e-01
4.816950559616088867e-01 2.939558625221252441e-01 3.271569013595581055e-01 -9.499881416559219360e-03 -2.814310193061828613e-01 5.584495663642883301e-01 4.146307110786437988e-01 1.070050075650215149e-01
8.075945973396301270e-01 -3.885381519794464111e-01 1.000172495841979980e-01 -1.417151838541030884e-01 -5.190728604793548584e-02 -9.959947317838668823e-03 1.963461637496948242e-01 -3.541141748428344727e-01
8.126294016838073730e-01 -2.296489030122756958e-01 1.586296558380126953e-01 -1.946406811475753784e-01 -5.279432237148284912e-02 -1.165789645165205002e-02 3.718993365764617920e-01 -2.874265015125274658e-01
4.748256802558898926e-01 3.292575478553771973e-01 1.384479403495788574e-01 8.115800470113754272e-02 -6.353191137313842773e-01 4.148721396923065186e-01 1.197913736104965210e-01 2.242240011692047119e-01
1.236171126365661621e-01 -6.374382972717285156e-01 -2.264123409986495972e-01 3.142922520637512207e-01 -6.856670230627059937e-02 5.832940340042114258e-01 2.548441588878631592e-01 1.359051316976547241e-01
7.334270477294921875e-01 -1.419700682163238525e-01 -4.108411371707916260e-01 8.098144317045807838e-04 -1.656989008188247681e-01 2.477858774363994598e-02 2.174721211194992065e-01 4.447177946567535400e-01
4.863249659538269043e-01 -2.040444314479827881e-02 -4.787948131561279297e-01 -1.657118797302246094e-01 -6.865637302398681641e-01 -1.308662444353103638e-01 -1.241084337234497070e-01 -4.967975616455078125e-02
8.091013431549072266e-01 -1.073314771056175232e-01 9.514421969652175903e-02 1.793821454048156738e-01 3.635476157069206238e-02 1.003464609384536743e-01 3.862933218479156494e-01 -3.633055090904235840e-01
6.713352799415588379e-01 1.095760911703109741e-01 1.032666042447090149e-01 -1.458650827407836914e-01 -6.386801004409790039e-01 3.811108320951461792e-02 2.174807935953140259e-01 2.206783145666122437e-01
5.852316617965698242e-01 2.713022232055664062e-01 -1.355646252632141113e-01 3.541010320186614990e-01 -6.032943725585937500e-01 1.745686307549476624e-02 1.518970876932144165e-01 2.297656983137130737e-01
2.216256260871887207e-01 -1.048542931675910950e-01 2.363986521959304810e-02 -2.126351594924926758e-01 -4.851532578468322754e-01 3.168295919895172119e-01 3.533048629760742188e-01 6.584344506263732910e-01
-1.224823370575904846e-01 -5.433973073959350586e-01 -3.772735595703125000e-01 3.677636384963989258e-01 -3.150286376476287842e-01 4.843589961528778076e-01 3.081742860376834869e-02 -2.780930697917938232e-01
5.645313858985900879e-01 -1.529742963612079620e-02 2.473075389862060547e-01 -3.391888737678527832e-02 -5.775538086891174316e-01 -1.396087408065795898e-01 4.799960553646087646e-01 1.878925859928131104e-01
5.165513157844543457e-01 2.348823249340057373e-01 1.418732106685638428e-02 4.087886214256286621e-01 -1.083744503557682037e-02 4.930662214756011963e-01 -5.457046255469322205e-02 -5.142820477485656738e-01
2.046670615673065186e-01 1.173905506730079651e-01 1.827053278684616089e-01 5.504451394081115723e-01 -5.654952526092529297e-01 3.720311224460601807e-01 1.081362068653106689e-01 3.715839385986328125e-01
2.892220318317413330e-01 1.225919574499130249e-01 -6.990774869918823242e-01 3.445720076560974121e-01 -2.996949665248394012e-02 4.238767623901367188e-01 3.182291984558105469e-01 -1.097418069839477539e-01
5.989149808883666992e-01 2.015620172023773193e-01 2.937695980072021484e-01 3.471418321132659912e-01 -5.146956443786621094e-01 -8.597080595791339874e-03 3.574708998203277588e-01 -3.308846801519393921e-02
6.815707087516784668e-01 -3.051028847694396973e-01 4.314151704311370850e-01 -1.944494247436523438e-01 -1.717379689216613770e-01 1.781278699636459351e-01 1.716419607400894165e-01 -3.574346601963043213e-01
5.085191130638122559e-01 -2.395066022872924805e-01 -7.170019745826721191e-01 9.785760194063186646e-02 -2.290968149900436401e-01 1.065688729286193848e-01 -1.972326487302780151e-01 2.400706857442855835e-01
4.997785091400146484e-01 2.131538987159729004e-01 1.526478826999664307e-01 3.228791952133178711e-01 -6.577828526496887207e-01 2.042821645736694336e-01 2.980284988880157471e-01 1.183386668562889099e-01
5.600956082344055176e-01 -4.973469674587249756e-01 1.089004501700401306e-01 -7.171318680047988892e-02 -4.708046317100524902e-01 7.620162516832351685e-02 -4.371560811996459961e-01 -5.803219228982925415e-02
4.929891228675842285e-01 -1.860213465988636017e-03 3.496370315551757812e-01 2.006816864013671875e-01 -2.077951282262802124e-01 5.509870648384094238e-01 -1.786019057035446167e-01 4.645157456398010254e-01
7.380479574203491211e-01 4.556306637823581696e-03 3.978876173496246338e-01 1.309590935707092285e-01 -3.559071719646453857e-01 6.747984141111373901e-02 3.023295998573303223e-01 -2.391088008880615234e-01
6.874472498893737793e-01 -9.482895024120807648e-03 -4.793476462364196777e-01 -3.233149647712707520e-01 -1.587343811988830566e-01 8.963360637426376343e-02 2.669917941093444824e-01 2.974962890148162842e-01
5.102872252464294434e-01 8.431635797023773193e-02 8.979148417711257935e-02 5.352260470390319824e-01 -1.069440916180610657e-01 3.901782929897308350e-01 -3.229604288935661316e-02 -5.227324366569519043e-01
6.672785282135009766e-01 -3.332589566707611084e-01 4.338403046131134033e-01 -1.805445253849029541e-01 -3.173024579882621765e-02 4.007998704910278320e-01 -4.986303299665451050e-02 -2.423435896635055542e-01
3.861403167247772217e-01 -5.273860692977905273e-01 -1.034253239631652832e-01 -4.462966322898864746e-01 -4.682678580284118652e-01 2.067744582891464233e-01 -3.083269596099853516e-01 7.606619596481323242e-02
6.461657285690307617e-01 -5.244593024253845215e-01 8.528538793325424194e-02 -1.135293990373611450e-01 -1.293374747037887573e-01 1.997456401586532593e-01 -2.073853760957717896e-01 -4.331450462341308594e-01
-2.566448412835597992e-02 -5.942487716674804688e-01 -4.671206474304199219e-01 7.915984839200973511e-02 -1.677270084619522095e-01 5.996522903442382812e-01 1.795843392610549927e-01 -4.214339703321456909e-02
4.057986140251159668e-01 2.524342238903045654e-01 -1.090219020843505859e-01 1.999409049749374390e-01 -3.493994474411010742e-01 6.038721203804016113e-01 7.838048040866851807e-02 4.762953817844390869e-01
4.574441611766815186e-01 2.466113269329071045e-01 -4.538966119289398193e-01 -2.651272714138031006e-01 -6.216716766357421875e-01 1.870697289705276489e-01 1.527243405580520630e-01 -9.390098601579666138e-02
3.466643989086151123e-01 -1.737430244684219360e-01 -5.228615403175354004e-01 5.607480406761169434e-01 -2.287443429231643677e-01 2.623950541019439697e-01 -3.571960031986236572e-01 -1.142380014061927795e-01
2.267272472381591797e-01 -2.808276005089282990e-02 8.209738880395889282e-02 4.276486337184906006e-01 -3.262463808059692383e-01 2.489418685436248779e-01 6.206042170524597168e-01 4.523542821407318115e-01
4.415858685970306396e-01 -2.273665517568588257e-01 -3.995938003063201904e-01 1.305614113807678223e-01 -3.135959208011627197e-01 -3.817871212959289551e-01 5.650722980499267578e-01 -1.147797629237174988e-01
-2.589395083487033844e-02 -4.610815644264221191e-01 -1.203656792640686035e-01 2.477471083402633667e-01 -6.515375971794128418e-01 6.299699097871780396e-02 1.892395019531250000e-01 -4.965735375881195068e-01
5.885242223739624023e-01 -5.226105451583862305e-01 1.544252932071685791e-01 1.373817920684814453e-01 -2.625004053115844727e-01 1.368151605129241943e-01 -3.307663798332214355e-01 -3.751869201660156250e-01
1.324757188558578491e-01 2.636410593986511230e-01 -2.116855382919311523e-01 3.187640337273478508e-03 -5.673403143882751465e-01 5.453243255615234375e-01 3.897404670715332031e-01 3.114024400711059570e-01
4.549905359745025635e-01 1.570929139852523804e-01 3.262885808944702148e-01 5.282732248306274414e-01 -4.291339814662933350e-01 3.095857203006744385e-01 -1.462024897336959839e-01 -2.852965593338012695e-01
8.457952141761779785e-01 -2.731077373027801514e-01 3.171858787536621094e-01 -7.749494398012757301e-04 -5.563952028751373291e-02 1.362504716962575912e-02 1.529936492443084717e-01 -2.876573503017425537e-01
4.829133152961730957e-01 -1.920470595359802246e-01 1.481776535511016846e-01 1.144563332200050354e-01 -4.114388227462768555e-01 -2.166165560483932495e-01 6.833297610282897949e-01 1.082203090190887451e-01
2.992255687713623047e-01 -8.705899715423583984e-01 2.170593664050102234e-02 1.462144851684570312e-01 -3.248206526041030884e-02 2.980927526950836182e-01 1.928150206804275513e-01 -5.996250733733177185e-02
7.284407615661621094e-01 -2.993317246437072754e-01 4.637087881565093994e-01 -1.493676751852035522e-01 -1.035037264227867126e-01 1.332467347383499146e-01 1.920175552368164062e-01 -2.776681184768676758e-01
6.083806157112121582e-01 -3.156391158699989319e-02 5.370095968246459961e-01 -1.276758611202239990e-01 -4.160904586315155029e-01 1.302528381347656250e-01 3.619723021984100342e-01 5.545461922883987427e-02
2.959491610527038574e-01 -5.482742190361022949e-01 1.209657341241836548e-01 1.841087490320205688e-01 8.057571202516555786e-02 5.851668119430541992e-01 1.254394650459289551e-01 -4.456827044486999512e-01
-5.884880945086479187e-02 -4.790354371070861816e-01 -3.465340733528137207e-01 5.993823409080505371e-01 -4.135868549346923828e-01 1.945641487836837769e-01 3.019296750426292419e-02 -2.790985107421875000e-01
6.050984859466552734e-01 3.056541383266448975e-01 -2.459303438663482666e-01 -3.587566316127777100e-02 -2.897488772869110107e-01 2.320141047239303589e-01 2.575016915798187256e-01 -5.239948630332946777e-01
4.304284155368804932e-01 -9.619918465614318848e-02 -6.866003274917602539e-01 4.488303661346435547e-01 -3.206088542938232422e-01 4.322339966893196106e-02 -3.448243439197540283e-02 1.635883003473281860e-01
7.022239565849304199e-01 1.412103325128555298e-01 3.037883043289184570e-01 1.898279637098312378e-01 -7.940632849931716919e-02 5.110858678817749023e-01 -1.379254013299942017e-01 -2.684803307056427002e-01
