# Supplementary material for: Where is your field going? A machine learning approach to study the relative motion of the domains of physics
Source: PLoS One. 2020 Jun 18;15(6):e0233997. doi: 10.1371/journal.pone.0233997 (PMC7302634; doi:10.1371/journal.pone.0233997)
Supplement: S28 Data — (ZIP) [file pone.0233997.s028.zip › 27/Pacs4Run_27_VS_500_embeddings1985-1989ED8.txt]

1.120744720101356506e-01 5.175885558128356934e-01 2.617336809635162354e-01 3.748549222946166992e-01 -1.491665281355381012e-02 -6.797177791595458984e-01 1.999721080064773560e-01 -9.106619656085968018e-02
2.158668451011180878e-02 6.077407598495483398e-01 -2.783247530460357666e-01 1.879145354032516479e-01 6.995814386755228043e-03 -4.170077145099639893e-01 -5.336003899574279785e-01 2.423527240753173828e-01
2.165419608354568481e-01 6.756518483161926270e-01 -5.166388750076293945e-01 9.402737021446228027e-02 8.734508603811264038e-02 -3.433915376663208008e-01 -8.116711676120758057e-02 2.978461682796478271e-01
-3.943844437599182129e-01 2.037428170442581177e-01 -3.228032030165195465e-03 7.719507068395614624e-02 5.555306673049926758e-01 -6.944800019264221191e-01 -9.459851309657096863e-03 7.729308307170867920e-02
-2.772072553634643555e-01 3.131595551967620850e-01 -1.761265546083450317e-01 -9.443592280149459839e-02 4.601084887981414795e-01 -6.961590647697448730e-01 2.190817743539810181e-01 -2.020259797573089600e-01
-2.884558141231536865e-01 7.699996978044509888e-02 -4.767118990421295166e-01 1.459147185087203979e-01 3.236927688121795654e-01 -7.346597313880920410e-01 -4.332449659705162048e-02 -1.262542009353637695e-01
-1.976779252290725708e-01 -2.593185305595397949e-01 -3.855154812335968018e-01 4.291919767856597900e-01 3.047162294387817383e-01 -6.686545014381408691e-01 -7.094415370374917984e-03 1.443896144628524780e-01
-2.779570519924163818e-01 1.965509355068206787e-02 4.351316392421722412e-01 1.843158751726150513e-01 1.374900043010711670e-01 -7.180107235908508301e-01 -4.052824676036834717e-01 -1.857724785804748535e-02
2.770651690661907196e-02 5.145934820175170898e-01 -9.891093522310256958e-02 3.150403797626495361e-01 -1.771975904703140259e-01 -4.084668755531311035e-01 -6.138546466827392578e-01 2.243445068597793579e-01
-1.651046574115753174e-01 3.941473066806793213e-01 1.406048387289047241e-01 3.994363248348236084e-01 6.486972421407699585e-02 -4.503058791160583496e-01 -4.384879171848297119e-01 4.886859655380249023e-01
3.167398273944854736e-02 2.976932227611541748e-01 2.265127003192901611e-01 -3.446766138076782227e-01 -1.773857027292251587e-01 -7.902244329452514648e-01 -2.899955213069915771e-01 1.574452966451644897e-02
-2.393065718933939934e-03 4.420207440853118896e-01 -1.315149366855621338e-01 1.533302515745162964e-01 4.242444336414337158e-01 -4.319941699504852295e-01 -6.098921895027160645e-01 -1.588551253080368042e-01
1.472104489803314209e-01 4.715074971318244934e-02 -5.561496615409851074e-01 -1.245745718479156494e-01 4.416395425796508789e-01 -6.035575270652770996e-01 -2.999179661273956299e-01 -4.479585215449333191e-02
3.713836520910263062e-02 4.177068918943405151e-02 2.038131952285766602e-01 -6.150763109326362610e-02 -3.628060817718505859e-01 -7.260528206825256348e-01 -5.162324309349060059e-01 1.620994359254837036e-01
-2.103249132633209229e-01 6.984403133392333984e-01 -3.396382033824920654e-01 2.684668302536010742e-01 3.841424733400344849e-02 -4.424816966056823730e-01 2.614855170249938965e-01 -1.219655275344848633e-01
6.001370400190353394e-02 2.569496035575866699e-01 -5.949627757072448730e-01 2.331711798906326294e-01 4.162717759609222412e-01 -5.392317175865173340e-01 2.203415036201477051e-01 9.706787765026092529e-02
-4.275250136852264404e-01 9.529031068086624146e-02 -3.072220683097839355e-01 1.419477611780166626e-01 3.011578321456909180e-01 -7.676388025283813477e-01 -1.166756525635719299e-01 -5.398884881287813187e-03
-1.392589509487152100e-01 1.044399663805961609e-01 -3.249694108963012695e-01 2.571454048156738281e-01 5.153261423110961914e-01 -6.086570620536804199e-01 -3.068020641803741455e-01 2.604197561740875244e-01
-1.832404434680938721e-01 -1.558264791965484619e-01 3.117286562919616699e-01 4.875697493553161621e-01 -7.958321273326873779e-02 -7.131624221801757812e-01 1.761955320835113525e-01 -2.475137263536453247e-01
-2.987275123596191406e-01 -2.392993308603763580e-02 -1.723275184631347656e-01 1.414842158555984497e-01 2.390204817056655884e-01 -7.295948863029479980e-01 4.496473073959350586e-02 5.186648964881896973e-01
7.279797643423080444e-02 2.058593332767486572e-01 1.663122326135635376e-01 -2.908383011817932129e-01 -2.954555116593837738e-02 -7.263606190681457520e-01 -4.013200700283050537e-01 3.880017101764678955e-01
-4.201769828796386719e-01 4.443538486957550049e-01 -2.204283028841018677e-01 6.968547403812408447e-02 2.782980501651763916e-01 -6.401817798614501953e-01 -1.055760979652404785e-01 -2.722635269165039062e-01
9.869128465652465820e-02 1.436593830585479736e-01 -4.160237014293670654e-01 3.286350965499877930e-01 3.701916635036468506e-01 -4.649257063865661621e-01 -5.239442586898803711e-01 -2.466369867324829102e-01
1.052368730306625366e-01 9.260313212871551514e-02 -5.097149014472961426e-01 2.360916435718536377e-01 2.516997754573822021e-01 -4.998290836811065674e-01 -4.638840258121490479e-01 -3.693653941154479980e-01
-1.187999248504638672e-01 3.141769468784332275e-01 5.184376239776611328e-01 5.109300017356872559e-01 3.651209175586700439e-01 -4.235827624797821045e-01 2.516167610883712769e-02 -2.097229212522506714e-01
-1.815291792154312134e-01 2.181091010570526123e-01 -2.651783823966979980e-01 4.966358244419097900e-01 5.393923521041870117e-01 -5.287622809410095215e-01 1.754519939422607422e-01 -3.452123701572418213e-02
3.912301361560821533e-01 2.181079983711242676e-01 1.765385717153549194e-01 -1.067759990692138672e-01 -5.341432094573974609e-01 -6.763265728950500488e-01 8.985480666160583496e-02 -7.746192812919616699e-02
-2.333525270223617554e-01 1.294359862804412842e-01 2.600523233413696289e-01 6.127372980117797852e-01 3.207321166992187500e-01 -5.354512929916381836e-01 3.072053194046020508e-01 -4.202617704868316650e-02
-1.681086793541908264e-02 3.087213039398193359e-01 -5.050839185714721680e-01 4.645797908306121826e-01 3.894682824611663818e-01 -4.663636982440948486e-01 2.393885254859924316e-01 8.352734148502349854e-02
-2.292502075433731079e-01 4.730525612831115723e-01 -5.053762793540954590e-01 2.405307441949844360e-01 -2.892816662788391113e-01 -5.122432708740234375e-01 -1.817840635776519775e-01 1.768693476915359497e-01
-2.022698074579238892e-01 1.586505770683288574e-01 -5.475551486015319824e-01 5.633733868598937988e-01 -1.730634830892086029e-02 -5.411133766174316406e-01 1.211096495389938354e-01 9.455242007970809937e-02
5.168589949607849121e-01 -3.792663216590881348e-01 -4.354025050997734070e-02 1.187078207731246948e-01 -1.038842126727104187e-01 -6.479517221450805664e-01 -1.764734834432601929e-01 3.335420489311218262e-01
5.666105747222900391e-01 -2.901583909988403320e-01 -1.965505480766296387e-01 6.874538213014602661e-02 1.723214536905288696e-01 -6.631831526756286621e-01 2.602252364158630371e-01 -1.190753132104873657e-01
1.010523922741413116e-02 5.117805004119873047e-01 -1.269068568944931030e-01 1.978511214256286621e-01 -1.118936464190483093e-01 -4.494111239910125732e-01 -6.842322945594787598e-01 7.983944378793239594e-03
-3.455812931060791016e-01 4.647510945796966553e-01 -2.021341919898986816e-01 1.225011870265007019e-01 2.204493880271911621e-01 -6.023446321487426758e-01 1.106107011437416077e-01 -4.301899671554565430e-01
4.861350059509277344e-01 -3.685736656188964844e-01 1.639465540647506714e-01 1.840238422155380249e-01 -4.144373908638954163e-02 -7.468006610870361328e-01 8.699852228164672852e-02 9.245763532817363739e-03
5.462961792945861816e-01 -3.900921046733856201e-01 1.182770542800426483e-02 7.264561206102371216e-02 1.187077388167381287e-01 -7.033855915069580078e-01 -1.820683926343917847e-01 4.449387267231941223e-02
5.087761282920837402e-01 4.465033486485481262e-02 9.753473103046417236e-02 -2.166544646024703979e-01 -1.794826537370681763e-01 -7.392396330833435059e-01 -3.150294423103332520e-01 -6.905359774827957153e-02
-2.822186350822448730e-01 -1.971413791179656982e-01 5.614198744297027588e-03 3.265827000141143799e-01 -1.338828206062316895e-01 -6.879336833953857422e-01 -3.225920796394348145e-01 -4.237416982650756836e-01
-2.424232959747314453e-01 1.115925461053848267e-01 1.684950739145278931e-01 7.135961949825286865e-02 7.362052798271179199e-02 -6.473506093025207520e-01 -6.722947359085083008e-01 1.372304111719131470e-01
-1.317046023905277252e-02 1.008636578917503357e-01 3.672657310962677002e-01 5.353613495826721191e-01 2.792597115039825439e-01 -4.207190275192260742e-01 -5.378972291946411133e-01 1.543804854154586792e-01
2.078852951526641846e-01 3.305549621582031250e-01 -2.776244580745697021e-01 3.985050022602081299e-01 2.994635999202728271e-01 -3.575661480426788330e-01 -6.277155280113220215e-01 8.760615251958370209e-03
-6.152887642383575439e-02 2.579464614391326904e-01 2.375417798757553101e-01 2.410410046577453613e-01 -1.943687647581100464e-01 -6.003629565238952637e-01 2.110696136951446533e-01 -6.102341413497924805e-01
-2.832627594470977783e-01 2.674418687820434570e-01 -1.979247480630874634e-01 6.149839609861373901e-04 5.185010433197021484e-01 -7.206323742866516113e-01 1.412536855787038803e-02 1.439053118228912354e-01
-2.785221338272094727e-01 -8.542826771736145020e-02 -2.554671764373779297e-01 2.972093224525451660e-01 3.841430544853210449e-01 -6.965631246566772461e-01 6.959675345569849014e-03 3.587699234485626221e-01
2.049611322581768036e-02 3.592771291732788086e-01 -6.401727199554443359e-01 4.454648792743682861e-01 4.621997475624084473e-02 -4.458249509334564209e-01 -1.002399772405624390e-01 2.264848351478576660e-01
-2.003837376832962036e-01 6.982066035270690918e-01 -3.460636734962463379e-01 9.371900558471679688e-02 8.447787165641784668e-02 -5.195510387420654297e-01 2.542124092578887939e-01 4.600850492715835571e-02
6.299381852149963379e-01 3.715698421001434326e-01 1.175991594791412354e-01 -6.630758196115493774e-02 -2.842757701873779297e-01 -5.020686388015747070e-01 -3.237496912479400635e-01 -9.585344046354293823e-02
-3.917882144451141357e-01 -3.435336425900459290e-02 -3.115068674087524414e-01 1.055378913879394531e-01 4.277830943465232849e-02 -7.455280423164367676e-01 -4.126442968845367432e-01 -9.607152640819549561e-02
1.489435881376266479e-01 3.533313870429992676e-01 3.394347429275512695e-01 -1.054555326700210571e-01 -3.041243255138397217e-01 -6.515349745750427246e-01 -5.937568843364715576e-02 4.540055990219116211e-01
-1.459140032529830933e-01 1.993016004562377930e-01 -6.025653481483459473e-01 1.070922911167144775e-01 7.968215644359588623e-02 -6.198362708091735840e-01 1.359410434961318970e-01 -3.942181766033172607e-01
2.066545039415359497e-01 1.053279712796211243e-01 -3.805978968739509583e-02 -1.213194727897644043e-01 -5.768608450889587402e-01 -7.577935457229614258e-01 -1.990377902984619141e-02 -1.503910273313522339e-01
4.838850796222686768e-01 2.686569690704345703e-01 -1.635860949754714966e-01 -4.214325547218322754e-01 -7.807403802871704102e-02 -6.836628317832946777e-01 4.109001718461513519e-03 1.257201731204986572e-01
-2.063587754964828491e-01 -2.330755814909934998e-03 -1.131657585501670837e-01 2.609322667121887207e-01 4.701955914497375488e-01 -6.602095961570739746e-01 -1.980089843273162842e-01 4.246771335601806641e-01
7.299508452415466309e-01 5.460683256387710571e-02 2.436590194702148438e-01 9.224279969930648804e-02 3.188374340534210205e-01 -5.068013668060302734e-01 5.321766249835491180e-03 -1.943657249212265015e-01
-2.345695346593856812e-01 7.772065699100494385e-02 -1.299421638250350952e-01 5.499216914176940918e-01 4.388244450092315674e-01 -5.875862836837768555e-01 2.849935293197631836e-01 -2.433058433234691620e-02
-2.019640803337097168e-01 -7.627639174461364746e-02 -2.289601266384124756e-01 5.500643253326416016e-01 3.739784657955169678e-01 -6.150519847869873047e-01 2.805794179439544678e-01 3.905437141656875610e-02
-1.982340365648269653e-01 -4.989040642976760864e-02 -2.797938883304595947e-01 6.674326658248901367e-01 2.306741774082183838e-01 -5.641734600067138672e-01 2.289940118789672852e-01 1.025799736380577087e-01
-1.760561913251876831e-01 -1.259802132844924927e-01 -4.694945216178894043e-01 4.462336003780364990e-01 2.905929684638977051e-01 -6.070399284362792969e-01 -1.479686051607131958e-01 -2.423780411481857300e-01
5.120503902435302734e-01 3.607009947299957275e-01 -5.818318948149681091e-02 -3.474488556385040283e-01 -1.050182655453681946e-01 -6.491224765777587891e-01 -1.619367748498916626e-01 -1.580530852079391479e-01
-3.238905370235443115e-01 2.982803434133529663e-02 -4.537726640701293945e-01 5.679209902882575989e-02 1.455653160810470581e-01 -7.660325169563293457e-01 -1.695799678564071655e-01 -2.198132872581481934e-01
-2.523364424705505371e-01 7.584194540977478027e-01 -4.351301118731498718e-02 1.206501424312591553e-01 2.395861223340034485e-02 -4.574748873710632324e-01 -6.476531922817230225e-02 -3.614203333854675293e-01
-2.013965249061584473e-01 1.661262512207031250e-01 -3.997220396995544434e-01 4.749287962913513184e-01 -1.404175460338592529e-01 -5.356825590133666992e-01 -8.041860908269882202e-02 4.830800890922546387e-01
2.687389552593231201e-01 2.097306400537490845e-01 1.578245311975479126e-01 -5.093275755643844604e-02 -5.005448460578918457e-01 -6.804774999618530273e-01 3.165546953678131104e-01 -2.061263471841812134e-01
-1.893491297960281372e-01 3.860853239893913269e-02 -3.655348718166351318e-01 3.557252585887908936e-01 3.390922248363494873e-01 -6.170291900634765625e-01 -3.361704945564270020e-01 3.062364161014556885e-01
-1.087681800127029419e-01 -7.018633186817169189e-02 2.847762703895568848e-01 5.759283900260925293e-01 -2.090517878532409668e-01 -6.399543881416320801e-01 1.584638655185699463e-01 -3.034755289554595947e-01
-2.433399111032485962e-01 4.233796000480651855e-01 -1.179972589015960693e-01 4.522050619125366211e-01 4.535752236843109131e-01 -4.777084589004516602e-01 3.302515745162963867e-01 1.098577305674552917e-02
5.040348768234252930e-01 -2.797952294349670410e-01 1.299573481082916260e-01 2.329552471637725830e-01 -1.177715361118316650e-01 -7.118659615516662598e-01 2.570268213748931885e-01 -9.909715503454208374e-02
2.638488635420799255e-02 -1.242367327213287354e-01 -5.184446573257446289e-01 2.450685203075408936e-01 3.675772845745086670e-01 -5.924509763717651367e-01 -3.544337749481201172e-01 -2.080649733543395996e-01
3.271910846233367920e-01 2.456522546708583832e-02 4.102287814021110535e-02 -3.833049535751342773e-01 2.494103014469146729e-01 -7.749842405319213867e-01 -1.745889782905578613e-01 -2.246095985174179077e-01
3.145457431674003601e-02 1.105806007981300354e-01 2.155354768037796021e-01 4.819037914276123047e-01 -1.913847178220748901e-01 -5.247262120246887207e-01 -1.934942901134490967e-01 -5.989073514938354492e-01
1.724245995283126831e-01 2.200049757957458496e-01 -3.273862972855567932e-02 4.939072728157043457e-01 -2.370408922433853149e-01 -3.988304138183593750e-01 -5.482615232467651367e-01 4.012561142444610596e-01
-8.733757585287094116e-02 8.497995734214782715e-01 -2.082093358039855957e-01 2.650893926620483398e-01 -3.498349711298942566e-02 -3.351451456546783447e-01 2.748434059321880341e-02 -2.056399732828140259e-01
-1.042013242840766907e-01 4.202601313591003418e-01 -6.833105087280273438e-01 1.858870089054107666e-01 -2.260302603244781494e-01 -5.070332884788513184e-01 -2.620453201234340668e-02 -4.687098041176795959e-02
3.437553942203521729e-01 9.106820821762084961e-02 1.554074585437774658e-01 8.409987092018127441e-01 -1.110991537570953369e-01 -2.887244224548339844e-01 1.729210466146469116e-01 1.284602284431457520e-01
1.228899061679840088e-01 4.223633408546447754e-01 1.099224165081977844e-01 7.336033042520284653e-03 6.916016936302185059e-01 -3.784711360931396484e-01 -3.267769217491149902e-01 2.569710612297058105e-01
3.147456645965576172e-01 -5.412685498595237732e-02 1.203924268484115601e-01 8.254376053810119629e-01 -2.089282423257827759e-01 -3.507221639156341553e-01 -6.413500010967254639e-02 -1.771818399429321289e-01
-4.843314364552497864e-02 1.106694713234901428e-01 -9.534210897982120514e-03 6.246303915977478027e-01 -5.396270193159580231e-03 -4.200971424579620361e-01 -3.446980714797973633e-01 5.475627779960632324e-01
2.660617232322692871e-01 5.427426099777221680e-01 -2.725698649883270264e-01 7.328426837921142578e-01 3.231708332896232605e-02 -1.166322007775306702e-01 9.285834431648254395e-02 -4.327758215367794037e-03
-2.049487680196762085e-01 -1.857506227679550648e-03 -3.273219168186187744e-01 3.189354538917541504e-01 5.291318297386169434e-01 -6.627399921417236328e-01 -1.284208334982395172e-02 1.725206375122070312e-01
-1.808012574911117554e-01 1.532041430473327637e-01 -5.297542810440063477e-01 3.144018352031707764e-01 -9.942691773176193237e-02 -6.283948421478271484e-01 3.354899883270263672e-01 -2.168684154748916626e-01
-5.984289944171905518e-02 5.044363141059875488e-01 -6.613988876342773438e-01 1.491855531930923462e-01 -8.622123301029205322e-02 -5.120898485183715820e-01 4.936116933822631836e-02 -1.007546782493591309e-01
-1.849578022956848145e-01 6.433643698692321777e-01 -4.696848988533020020e-01 3.909274935722351074e-02 1.247497349977493286e-01 -5.475434064865112305e-01 1.183458939194679260e-01 1.920342445373535156e-02
8.896192163228988647e-02 2.192554026842117310e-01 5.345492437481880188e-02 -1.404179930686950684e-01 -5.451037287712097168e-01 -7.679041028022766113e-01 -1.307382434606552124e-01 1.324045062065124512e-01
3.609371557831764221e-02 -1.731583625078201294e-01 2.271180003881454468e-01 5.608284473419189453e-01 -1.371525973081588745e-01 -6.252688765525817871e-01 1.848402768373489380e-01 -3.983269929885864258e-01
2.562291324138641357e-01 4.845432564616203308e-02 -4.781342744827270508e-01 -1.824927888810634613e-02 3.888901174068450928e-01 -5.613703131675720215e-01 -4.525761008262634277e-01 1.784827858209609985e-01
-8.126615732908248901e-02 -1.169521212577819824e-01 -4.871945679187774658e-01 6.241175532341003418e-01 2.313516288995742798e-01 -5.165575742721557617e-01 -1.622265279293060303e-01 7.851015031337738037e-02
3.741199970245361328e-01 1.257921308279037476e-01 -4.907419383525848389e-01 3.650888055562973022e-02 5.744317173957824707e-01 -4.764782488346099854e-01 -1.733077615499496460e-01 1.225191205739974976e-01
2.260488569736480713e-01 4.190217852592468262e-01 -3.206260502338409424e-01 6.044056415557861328e-01 -3.457090854644775391e-01 -3.057985305786132812e-01 -2.946698665618896484e-01 7.319590449333190918e-02
8.947010338306427002e-02 1.575463414192199707e-01 -5.864498615264892578e-01 4.907160997390747070e-01 3.401096761226654053e-01 -4.396327137947082520e-01 -2.711013555526733398e-01 1.049560494720935822e-03
-1.973976790904998779e-01 3.941312432289123535e-01 2.844204306602478027e-01 3.618519902229309082e-01 -1.102557927370071411e-01 -4.725832641124725342e-01 -5.012890100479125977e-01 3.272323608398437500e-01
1.290277838706970215e-01 8.908833265304565430e-01 -1.047870591282844543e-01 1.923144161701202393e-01 1.454299967736005783e-02 -2.877694666385650635e-01 -2.422498017549514771e-01 2.418412361294031143e-03
7.465083152055740356e-02 3.678271174430847168e-01 -5.370413064956665039e-01 2.569203078746795654e-01 -4.302071034908294678e-02 -4.427497386932373047e-01 3.687304444611072540e-03 5.539109110832214355e-01
3.206235170364379883e-01 8.831313252449035645e-02 -1.256596744060516357e-01 -3.795500397682189941e-01 -7.646973431110382080e-02 -8.081312179565429688e-01 -2.144644558429718018e-01 -1.569522321224212646e-01
2.594825625419616699e-01 3.697365522384643555e-01 -3.593305945396423340e-01 -9.211613982915878296e-02 5.510846972465515137e-01 -4.889452457427978516e-01 -2.691515386104583740e-01 2.077389359474182129e-01
2.843266129493713379e-01 5.063282847404479980e-01 4.421608746051788330e-01 6.870795786380767822e-02 -2.497428804636001587e-01 -5.262633562088012695e-01 7.191781699657440186e-02 3.436077535152435303e-01
3.807282149791717529e-01 -1.467090696096420288e-01 1.956636756658554077e-01 7.816357910633087158e-02 2.782430052757263184e-01 -6.979449391365051270e-01 4.416276812553405762e-01 1.718938350677490234e-01
5.051943063735961914e-01 4.078972339630126953e-01 1.087884083390235901e-01 5.898648500442504883e-01 3.010142445564270020e-01 -1.403155475854873657e-01 -3.173541724681854248e-01 8.724346011877059937e-02
-3.673583865165710449e-01 -1.304728537797927856e-01 -3.352543115615844727e-01 1.811587214469909668e-01 2.110104411840438843e-01 -8.020977973937988281e-01 -6.933338195085525513e-02 1.005848944187164307e-01
5.836489796638488770e-01 -1.378913074731826782e-01 6.789807230234146118e-02 -4.006788134574890137e-02 7.470925152301788330e-02 -6.918709874153137207e-01 -2.458827644586563110e-01 -2.989967763423919678e-01
1.572741866111755371e-01 6.778977066278457642e-02 -8.531101793050765991e-02 2.749839127063751221e-01 -1.012276634573936462e-01 -5.042880177497863770e-01 -7.058852910995483398e-02 -7.862818837165832520e-01
6.945236027240753174e-02 9.440176188945770264e-02 -6.600745320320129395e-01 3.888575136661529541e-01 2.589268386363983154e-01 -4.665937125682830811e-01 -2.363565564155578613e-01 -2.423616498708724976e-01
-4.195763263851404190e-03 3.885292410850524902e-01 5.767997503280639648e-01 2.169007249176502228e-02 -5.479905754327774048e-02 -6.483061313629150391e-01 -2.016860544681549072e-01 2.277672141790390015e-01
3.869875371456146240e-01 -3.795508742332458496e-01 -1.075690910220146179e-01 -4.413598775863647461e-02 -7.377407699823379517e-02 -8.029757142066955566e-01 -1.106739118695259094e-01 -1.737856566905975342e-01
-6.875373423099517822e-02 2.574166655540466309e-01 3.598574995994567871e-01 6.718298792839050293e-01 -5.088086053729057312e-02 -4.301201999187469482e-01 3.905792534351348877e-01 8.951234072446823120e-02
2.999883145093917847e-02 3.337884247303009033e-01 4.461587965488433838e-01 2.282588034868240356e-01 -4.822473526000976562e-01 -6.053106784820556641e-01 -1.300586163997650146e-01 1.436905562877655029e-01
1.476013660430908203e-01 2.026473134756088257e-01 -7.030547857284545898e-01 5.324110388755798340e-01 8.655905723571777344e-02 -3.872501254081726074e-01 2.358771860599517822e-02 -3.726716339588165283e-02
3.461709320545196533e-01 4.704287052154541016e-01 3.962633311748504639e-01 -6.450310349464416504e-02 -2.130086272954940796e-01 -5.817760229110717773e-01 -1.611534357070922852e-01 2.964301109313964844e-01
4.661607146263122559e-01 -4.059617817401885986e-01 -9.682603180408477783e-02 5.345998331904411316e-02 7.161596417427062988e-02 -7.075834274291992188e-01 -2.675216495990753174e-01 -1.681814938783645630e-01
-2.915920317173004150e-01 -1.211971268057823181e-01 2.129206657409667969e-01 2.163271009922027588e-01 -1.342959553003311157e-01 -7.327394485473632812e-01 -4.308784306049346924e-01 -2.599111795425415039e-01
1.986616551876068115e-01 4.841578006744384766e-01 -6.530303359031677246e-01 3.250441253185272217e-01 8.061689138412475586e-02 -3.672649562358856201e-01 -2.285652607679367065e-01 -1.994244381785392761e-02
4.060416817665100098e-01 -3.041204623878002167e-02 1.603742241859436035e-01 -1.644304841756820679e-01 4.113028943538665771e-01 -6.786206960678100586e-01 -5.021275579929351807e-02 -3.863034546375274658e-01
3.062755167484283447e-01 -3.822845220565795898e-01 -1.121731027960777283e-01 3.837975487112998962e-02 -2.613908648490905762e-01 -7.920524477958679199e-01 2.127354443073272705e-01 -7.120057195425033569e-02
-3.741700053215026855e-01 -1.270507574081420898e-01 1.985586136579513550e-01 1.839447617530822754e-01 -7.204835861921310425e-02 -7.577964663505554199e-01 -2.950981855392456055e-01 -3.225899040699005127e-01
4.831464886665344238e-01 1.946735978126525879e-01 1.526693701744079590e-01 -1.794870942831039429e-01 -3.109376728534698486e-01 -7.028614878654479980e-01 -2.677398324012756348e-01 -1.037644669413566589e-01
1.578715071082115173e-02 6.348071694374084473e-01 -1.690459698438644409e-01 6.584685444831848145e-01 -2.155018895864486694e-01 -2.429713755846023560e-01 -2.570244856178760529e-02 1.687497347593307495e-01
5.258012413978576660e-01 1.243148744106292725e-01 -7.348963525146245956e-03 -2.999807298183441162e-01 4.249292612075805664e-02 -6.930753588676452637e-01 -3.097995519638061523e-01 -1.997534483671188354e-01
2.344294488430023193e-01 3.611497208476066589e-02 -2.595425248146057129e-01 -3.065505325794219971e-01 -2.284453064203262329e-01 -8.013438582420349121e-01 -2.844700217247009277e-01 -8.450189977884292603e-02
3.876601457595825195e-01 -1.250191926956176758e-01 1.586319208145141602e-01 7.872727513313293457e-01 -1.370664238929748535e-01 -3.741809427738189697e-01 1.104644611477851868e-01 -1.346342861652374268e-01
2.199340313673019409e-01 5.289460718631744385e-02 1.848858892917633057e-01 7.430660724639892578e-02 -4.077130258083343506e-01 -7.175510525703430176e-01 1.702500581741333008e-01 4.461305141448974609e-01
3.637142777442932129e-01 5.937129855155944824e-01 -7.062266021966934204e-02 1.464682370424270630e-01 3.496618866920471191e-01 -2.860837280750274658e-01 -4.798327386379241943e-01 -2.333012074232101440e-01
-7.415276020765304565e-02 5.453184247016906738e-01 -5.134289860725402832e-01 2.619531750679016113e-01 -3.289360404014587402e-01 -4.557195603847503662e-01 -1.271491646766662598e-01 1.812577694654464722e-01
2.242901623249053955e-01 3.131738007068634033e-01 -6.041621565818786621e-01 3.903370797634124756e-01 3.347522020339965820e-01 -3.736751377582550049e-01 1.524947285652160645e-01 2.435044348239898682e-01
4.966101944446563721e-01 3.505061566829681396e-01 2.215709239244461060e-01 5.318791866302490234e-01 2.793004810810089111e-01 -1.891439259052276611e-01 -2.436897903680801392e-01 3.540702760219573975e-01
2.694924473762512207e-01 4.327705502510070801e-01 2.870397567749023438e-01 4.637181460857391357e-01 4.767844676971435547e-01 -2.749830782413482666e-01 -2.640383541584014893e-01 2.645781040191650391e-01
6.354984045028686523e-01 -5.514790117740631104e-02 1.260351389646530151e-01 3.568213433027267456e-02 2.942640185356140137e-01 -5.988798141479492188e-01 -1.252927035093307495e-01 -3.391102850437164307e-01
-1.635560542345046997e-01 6.844512820243835449e-01 -3.894574642181396484e-01 -1.393415927886962891e-01 -2.463072352111339569e-02 -5.478723645210266113e-01 4.654553532600402832e-02 -1.753441393375396729e-01
-2.434926927089691162e-01 2.890170216560363770e-01 2.323449403047561646e-01 5.102710127830505371e-01 -3.167832493782043457e-01 -5.240920782089233398e-01 2.663868367671966553e-01 -3.111813068389892578e-01
-7.055560499429702759e-02 -1.095875054597854614e-01 1.551701724529266357e-01 -1.633476763963699341e-01 -4.016416519880294800e-02 -8.289930224418640137e-01 4.699468240141868591e-02 -4.911223948001861572e-01
5.021175146102905273e-01 -1.080968081951141357e-01 2.606129646301269531e-01 -3.010649606585502625e-02 2.606691718101501465e-01 -7.425938844680786133e-01 2.109912484884262085e-01 -5.878901481628417969e-02
1.098570674657821655e-01 -1.884590485133230686e-03 3.806304335594177246e-01 -3.704734891653060913e-02 -4.048486948013305664e-01 -7.803152799606323242e-01 -6.656856741756200790e-03 -2.623686194419860840e-01
7.944419234991073608e-02 8.713388442993164062e-02 4.394406080245971680e-01 4.605970382690429688e-01 1.021180897951126099e-01 -4.482364654541015625e-01 -5.944141745567321777e-01 1.271475851535797119e-01
4.458838701248168945e-01 2.217821776866912842e-01 1.703538596630096436e-01 7.192075848579406738e-01 -1.387555748224258423e-01 -2.631628215312957764e-01 1.732316464185714722e-01 -2.953020334243774414e-01
6.174664497375488281e-01 -2.097681015729904175e-01 1.440726071596145630e-01 1.022666618227958679e-01 2.187565416097640991e-01 -6.873852014541625977e-01 1.484285295009613037e-01 -3.366772457957267761e-02
-8.423943817615509033e-02 -1.347366422414779663e-01 3.356864154338836670e-01 5.540583133697509766e-01 -1.519337762147188187e-02 -6.305608153343200684e-01 -1.546055078506469727e-01 -3.651618063449859619e-01
1.404691785573959351e-01 5.640975385904312134e-02 -7.293306291103363037e-02 -2.637363672256469727e-01 -4.264553487300872803e-01 -8.340411186218261719e-01 1.543105542659759521e-01 -3.015975281596183777e-02
2.065745145082473755e-01 2.990153729915618896e-01 -5.147333145141601562e-01 1.770916879177093506e-01 2.723589241504669189e-01 -4.256615042686462402e-01 -4.162902534008026123e-01 -3.780742883682250977e-01
-1.078541725873947144e-01 1.642116308212280273e-01 -3.650071322917938232e-01 4.872958958148956299e-01 4.362508654594421387e-01 -5.344623327255249023e-01 3.294427096843719482e-01 -7.884841412305831909e-02
-2.418483495712280273e-01 -1.735166907310485840e-01 2.939133346080780029e-01 2.008827626705169678e-01 -1.355185955762863159e-01 -8.113853335380554199e-01 -5.138380825519561768e-02 -3.245158493518829346e-01
-2.751218676567077637e-01 3.207238912582397461e-01 -1.015102025121450424e-03 6.296525001525878906e-01 -2.313697785139083862e-01 -4.819545149803161621e-01 1.589509099721908569e-01 -3.374953866004943848e-01
3.836570382118225098e-01 -3.949530050158500671e-02 2.493642419576644897e-01 2.261651307344436646e-01 -5.463784337043762207e-01 -5.972428321838378906e-01 9.962379932403564453e-02 2.697422206401824951e-01
1.395497173070907593e-01 1.885867267847061157e-01 -7.224524021148681641e-01 2.158977389335632324e-01 2.746436893939971924e-01 -4.789870679378509521e-01 -2.601508796215057373e-01 6.225318461656570435e-02
3.089611530303955078e-01 5.407995581626892090e-01 -3.921843767166137695e-01 5.081357359886169434e-01 -3.152863085269927979e-01 -2.646569609642028809e-01 -1.273831576108932495e-01 1.199712976813316345e-01
-4.465008676052093506e-01 1.906695812940597534e-01 -2.328629344701766968e-01 3.161348104476928711e-01 -2.553857266902923584e-01 -6.200321316719055176e-01 -1.727640628814697266e-01 -3.613952994346618652e-01
5.950433015823364258e-01 -3.767389059066772461e-01 1.031905561685562134e-01 2.088236212730407715e-01 7.415006309747695923e-02 -6.635009050369262695e-01 -5.987229570746421814e-02 -2.047513239085674286e-02
-3.950600326061248779e-01 4.573977887630462646e-01 -1.140368133783340454e-01 -8.902615308761596680e-02 1.336389034986495972e-01 -6.925064921379089355e-01 3.410489261150360107e-01 -6.773190572857856750e-03
5.623807907104492188e-01 1.358185261487960815e-01 7.254381477832794189e-02 6.947810053825378418e-01 -1.781902313232421875e-01 -2.660059332847595215e-01 4.296218976378440857e-02 -2.700764238834381104e-01
-1.397884637117385864e-02 6.211525201797485352e-01 -5.279895067214965820e-01 1.121528968214988708e-01 2.527120411396026611e-01 -4.537342190742492676e-01 2.253825664520263672e-01 4.568972066044807434e-02
-2.272427082061767578e-01 -1.376438289880752563e-01 7.665871083736419678e-02 4.186387062072753906e-01 -1.238614693284034729e-01 -6.779551506042480469e-01 -2.690611481666564941e-01 -4.482423365116119385e-01
-3.030346333980560303e-01 2.139271497726440430e-01 7.803002838045358658e-03 8.774495869874954224e-02 5.101960301399230957e-01 -7.004074454307556152e-01 -3.051614761352539062e-02 3.206921517848968506e-01
3.724784851074218750e-01 1.242337897419929504e-01 -3.670686483383178711e-01 -3.675616085529327393e-01 -2.124130874872207642e-01 -7.040074467658996582e-01 -1.877189427614212036e-01 -8.232386899180710316e-04
3.605439066886901855e-01 -2.142163217067718506e-01 1.924315392971038818e-01 1.845853477716445923e-01 1.498834639787673950e-01 -6.897352933883666992e-01 4.491141736507415771e-01 2.304657548666000366e-01
-2.569645941257476807e-01 6.682652831077575684e-01 6.632851064205169678e-02 4.718993008136749268e-01 -1.520668566226959229e-01 -4.154679775238037109e-01 -2.538051307201385498e-01 1.213004998862743378e-02
4.394127428531646729e-01 1.382391154766082764e-02 -1.254159957170486450e-02 -3.712858259677886963e-01 -2.225888334214687347e-02 -8.127545714378356934e-01 -2.348425053060054779e-02 -8.424992114305496216e-02
2.771988809108734131e-01 1.531101763248443604e-01 -1.936152428388595581e-01 -3.735297620296478271e-01 -2.671396434307098389e-01 -8.000587224960327148e-01 -5.234733223915100098e-02 -9.224437177181243896e-02
3.201341927051544189e-01 2.510196268558502197e-01 1.644520014524459839e-01 -2.991204559803009033e-01 -6.357610225677490234e-02 -7.497594952583312988e-01 -3.311714529991149902e-01 -2.052555680274963379e-01
4.948165118694305420e-01 -1.617597490549087524e-01 1.640231758356094360e-01 1.038516126573085785e-02 2.322256416082382202e-01 -7.508992552757263184e-01 2.809969484806060791e-01 7.239405810832977295e-02
-1.185886859893798828e-01 1.047613918781280518e-01 1.589511632919311523e-01 2.196047157049179077e-01 -1.448858827352523804e-01 -5.749077796936035156e-01 -7.414168119430541992e-01 -1.613034121692180634e-02
2.985253930091857910e-01 -1.872738897800445557e-01 1.852306127548217773e-01 -1.004559323191642761e-01 1.622109115123748779e-01 -8.067494630813598633e-01 -7.350753992795944214e-02 -3.858096003532409668e-01
5.256025791168212891e-01 -3.805330991744995117e-01 -1.348545104265213013e-01 1.678278893232345581e-01 2.364440821111202240e-02 -6.362518668174743652e-01 -2.230893522500991821e-01 -2.782805860042572021e-01
2.060642391443252563e-01 1.780242323875427246e-01 -5.532225966453552246e-01 -8.510722965002059937e-02 4.482815563678741455e-01 -5.853265523910522461e-01 -2.514403164386749268e-01 7.589907199144363403e-02
1.811169385910034180e-01 2.925755083560943604e-01 -4.994177073240280151e-02 -7.309494912624359131e-02 6.057558655738830566e-01 -4.605665802955627441e-01 -4.147442281246185303e-01 3.502637445926666260e-01
3.401729464530944824e-01 7.256571650505065918e-01 -2.340958863496780396e-01 7.088974863290786743e-02 1.876859068870544434e-01 -2.326056063175201416e-01 -1.591155380010604858e-01 -4.280523657798767090e-01
2.872472405433654785e-01 -5.902173742651939392e-02 1.108889654278755188e-01 7.253347039222717285e-01 -3.026651442050933838e-01 -4.292653203010559082e-01 9.861725568771362305e-02 -2.999971508979797363e-01
1.935379207134246826e-01 4.570342600345611572e-01 -4.377022087574005127e-01 6.470960378646850586e-01 2.251105457544326782e-01 -2.284850478172302246e-01 9.272795915603637695e-02 1.785152405500411987e-01
2.297476492822170258e-02 5.457278490066528320e-01 4.320105910301208496e-01 5.294694378972053528e-02 -3.541647493839263916e-01 -5.949804782867431641e-01 1.307578682899475098e-01 1.252385377883911133e-01
5.019167065620422363e-01 -1.575823873281478882e-01 1.604127436876296997e-01 6.253168685361742973e-04 2.461972385644912720e-01 -7.248608469963073730e-01 3.032828569412231445e-01 1.396359950304031372e-01
1.303238719701766968e-01 5.408588796854019165e-02 3.392477929592132568e-01 1.359990537166595459e-01 1.438341438770294189e-01 -6.026894450187683105e-01 -2.178737372159957886e-01 -6.442932486534118652e-01
-4.180855676531791687e-02 5.901754498481750488e-01 -1.684942245483398438e-01 1.877908706665039062e-01 -2.835202217102050781e-01 -4.174362123012542725e-01 8.138322085142135620e-02 5.701133608818054199e-01
-1.419421583414077759e-01 2.757329642772674561e-01 3.260802626609802246e-01 -5.831346288323402405e-02 -2.079067975282669067e-01 -7.061771750450134277e-01 -4.245329201221466064e-01 2.682449817657470703e-01
6.623037457466125488e-01 5.809434503316879272e-02 3.166280090808868408e-01 -1.223850715905427933e-02 -1.148450300097465515e-01 -6.432403326034545898e-01 -4.669495671987533569e-02 1.686641573905944824e-01
3.085317648947238922e-02 1.030578240752220154e-01 1.092836186289787292e-01 2.627794444561004639e-01 -2.646134197711944580e-01 -6.128657460212707520e-01 8.955609053373336792e-02 -6.736366152763366699e-01
-2.962769269943237305e-01 1.577705144882202148e-01 -1.618022471666336060e-01 5.037670135498046875e-01 -3.497330844402313232e-01 -5.632135868072509766e-01 -1.906036981381475925e-03 -4.096837937831878662e-01
-2.209138423204421997e-01 2.353741824626922607e-01 1.005910709500312805e-01 3.207736313343048096e-01 4.157503843307495117e-01 -5.292790532112121582e-01 -2.393672019243240356e-01 5.220156311988830566e-01
-2.047206759452819824e-01 4.720667898654937744e-01 -2.393704056739807129e-01 6.042523980140686035e-01 -6.384761631488800049e-02 -4.130517244338989258e-01 -3.561522960662841797e-01 1.062567606568336487e-01
-1.447956711053848267e-01 3.135106861591339111e-01 -5.552899837493896484e-01 4.128380417823791504e-01 9.699893742799758911e-02 -5.358963012695312500e-01 -1.056877523660659790e-01 3.069194555282592773e-01
5.675500631332397461e-01 4.135455787181854248e-01 -2.926625013351440430e-01 1.591824144124984741e-01 3.412019908428192139e-01 -2.610910236835479736e-01 -3.369523286819458008e-01 -3.126538991928100586e-01
-9.446441382169723511e-02 4.532533288002014160e-01 -3.017548918724060059e-01 5.295379161834716797e-01 6.487595289945602417e-02 -4.052820205688476562e-01 -2.628698945045471191e-01 4.202481210231781006e-01
2.756667509675025940e-02 -1.466824263334274292e-01 -5.555992126464843750e-01 2.516572549939155579e-02 2.603096961975097656e-01 -6.646876335144042969e-01 -3.215771615505218506e-01 -2.354100048542022705e-01
3.007748126983642578e-01 1.132504045963287354e-01 2.828474156558513641e-02 6.233101487159729004e-01 -4.421598613262176514e-01 -2.874933779239654541e-01 -4.137718677520751953e-01 2.408906072378158569e-01
-3.970920443534851074e-01 2.721306383609771729e-01 1.400838494300842285e-01 4.921454191207885742e-01 -2.058598697185516357e-01 -5.564781427383422852e-01 -2.456199973821640015e-01 -3.066871762275695801e-01
3.745760321617126465e-01 7.701484858989715576e-02 9.453752078115940094e-03 1.064823716878890991e-01 -5.776181817054748535e-01 -5.970215797424316406e-01 1.652191430330276489e-01 3.534949123859405518e-01
-2.622293494641780853e-02 3.788214027881622314e-01 -2.435204833745956421e-01 2.719052433967590332e-01 4.770164489746093750e-01 -4.302389323711395264e-01 -3.578520417213439941e-01 -4.264549911022186279e-01
3.902454376220703125e-01 -2.070164531469345093e-01 1.872906684875488281e-01 1.795447319746017456e-01 2.600308060646057129e-01 -6.918029785156250000e-01 4.287951588630676270e-01 8.640484511852264404e-02
7.968373596668243408e-02 4.546424024738371372e-04 5.634049773216247559e-01 1.509597301483154297e-01 3.178831040859222412e-01 -6.445294022560119629e-01 -2.981221079826354980e-01 -2.192979902029037476e-01
-7.811713218688964844e-02 2.587942779064178467e-01 4.619683027267456055e-01 4.224299788475036621e-01 5.234127044677734375e-01 -4.733786284923553467e-01 1.918349266052246094e-01 1.457641646265983582e-02
4.240107536315917969e-02 1.909616589546203613e-01 -3.571220040321350098e-01 -1.430903375148773193e-01 3.991118669509887695e-01 -6.258408427238464355e-01 -5.123344659805297852e-01 -1.646802201867103577e-02
-2.376488894224166870e-01 2.908347249031066895e-01 2.375714853405952454e-02 6.283932328224182129e-01 -2.430769652128219604e-01 -4.807377159595489502e-01 1.580959111452102661e-01 -3.851055800914764404e-01
-5.460435990244150162e-03 3.451431095600128174e-01 -2.430566698312759399e-01 4.632479250431060791e-01 2.860690355300903320e-01 -4.136080443859100342e-01 -5.605372190475463867e-01 -2.001557052135467529e-01
-1.586860716342926025e-01 6.770871281623840332e-01 -4.332780838012695312e-01 2.232133299112319946e-01 -2.144087553024291992e-01 -4.583806693553924561e-01 -6.353893131017684937e-02 1.367345303297042847e-01
3.338601887226104736e-01 2.645690143108367920e-01 3.503258228302001953e-01 6.345414519309997559e-01 -2.742356434464454651e-02 -3.195155262947082520e-01 4.360066652297973633e-01 1.502220798283815384e-02
-3.312289714813232422e-02 1.437927186489105225e-01 3.801444768905639648e-01 6.806318759918212891e-01 2.107245624065399170e-01 -4.530833661556243896e-01 3.469532132148742676e-01 1.977544650435447693e-02
1.434968709945678711e-01 1.284800353460013866e-03 -1.823349893093109131e-01 -1.596210747957229614e-01 -5.452363491058349609e-01 -7.869637012481689453e-01 6.183579564094543457e-02 1.624625362455844879e-02
4.054060876369476318e-01 -1.558828949928283691e-01 1.973444223403930664e-01 9.963780641555786133e-03 1.920776814222335815e-01 -7.283709645271301270e-01 4.220065176486968994e-01 1.636914759874343872e-01
-2.298122048377990723e-01 2.601918205618858337e-02 -6.548029184341430664e-02 3.811472952365875244e-01 4.383302032947540283e-01 -6.100565195083618164e-01 1.507334560155868530e-01 4.581762552261352539e-01
-3.209852576255798340e-01 6.152340769767761230e-01 -2.719265222549438477e-01 1.758702993392944336e-01 -7.811506092548370361e-02 -5.359654426574707031e-01 2.910343110561370850e-01 -1.884654164314270020e-01
7.512579560279846191e-01 -4.012204241007566452e-03 2.802612781524658203e-01 2.405306249856948853e-01 1.386519223451614380e-01 -4.593827724456787109e-01 -2.064067311584949493e-02 2.617462873458862305e-01
-5.529323592782020569e-03 -1.873887628316879272e-01 3.038077950477600098e-01 2.796452343463897705e-01 -1.180589795112609863e-01 -7.451003789901733398e-01 2.972376346588134766e-01 -3.699885606765747070e-01
-4.511614143848419189e-02 2.521978616714477539e-01 -5.492115765810012817e-02 7.594560384750366211e-01 3.005490005016326904e-01 -3.259768486022949219e-01 2.190980911254882812e-01 3.316269516944885254e-01
-1.872566193342208862e-01 2.042061686515808105e-01 3.274534046649932861e-01 6.952641159296035767e-02 -1.502207368612289429e-01 -6.664642095565795898e-01 -5.738882422447204590e-01 1.228278279304504395e-01
-2.756835520267486572e-02 5.944500491023063660e-02 4.496220648288726807e-01 4.251616597175598145e-01 1.925949007272720337e-01 -4.862915575504302979e-01 -5.749332308769226074e-01 9.307701885700225830e-02
4.367975294589996338e-01 -1.093786582350730896e-02 4.776107147336006165e-03 -1.818621605634689331e-01 -3.069844543933868408e-01 -7.717906236648559570e-01 -1.228431686758995056e-01 -2.664600908756256104e-01
-3.909656405448913574e-01 2.987978458404541016e-01 -5.861682072281837463e-02 8.807846158742904663e-02 4.585678875446319580e-01 -7.156554460525512695e-01 1.405097693204879761e-01 -6.694445013999938965e-02
2.760832309722900391e-01 1.623675599694252014e-02 1.747955828905105591e-01 6.307320594787597656e-01 -4.256130456924438477e-01 -4.381118416786193848e-01 -3.640925511717796326e-02 -3.474532961845397949e-01
1.585028506815433502e-02 3.786789774894714355e-01 1.757200360298156738e-01 4.672941267490386963e-01 -2.007185369729995728e-01 -4.119560122489929199e-01 -5.639635920524597168e-01 2.811742722988128662e-01
3.919629454612731934e-01 4.513138905167579651e-02 3.686072230339050293e-01 -1.444364041090011597e-01 -4.055318608880043030e-02 -7.382550239562988281e-01 -3.405319750308990479e-01 -1.580128669738769531e-01
7.894863188266754150e-02 5.008842945098876953e-01 -1.681331247091293335e-01 5.689187049865722656e-01 -9.806994348764419556e-02 -3.340979516506195068e-01 -1.337938904762268066e-01 5.018014907836914062e-01
3.409881591796875000e-01 3.485360145568847656e-01 -7.285238504409790039e-01 2.783132493495941162e-01 -1.201085671782493591e-01 -3.434904515743255615e-01 -8.479162305593490601e-02 1.201797574758529663e-01
3.696110844612121582e-01 2.383960187435150146e-01 5.384463444352149963e-02 -2.533789873123168945e-01 -3.457303643226623535e-01 -7.860726118087768555e-01 3.134221211075782776e-02 3.213778883218765259e-02
-2.529968917369842529e-01 3.618488088250160217e-02 -1.147799417376518250e-01 4.832260012626647949e-01 -4.692981392145156860e-02 -6.523863077163696289e-01 -4.669111967086791992e-02 -5.079481005668640137e-01
9.846683591604232788e-02 4.996151030063629150e-01 -2.960799038410186768e-01 6.927629113197326660e-01 2.354544401168823242e-01 -2.175728082656860352e-01 2.389776408672332764e-01 1.149703413248062134e-01
-1.587066799402236938e-01 1.872025802731513977e-02 4.841860532760620117e-01 3.923977613449096680e-01 6.842269562184810638e-03 -6.809192299842834473e-01 2.141772061586380005e-01 -2.765506505966186523e-01
2.566035985946655273e-01 4.854027628898620605e-01 5.641165375709533691e-01 2.723302543163299561e-01 6.181506067514419556e-02 -4.290505945682525635e-01 2.925402224063873291e-01 -1.807262599468231201e-01
-1.568562723696231842e-02 5.601925849914550781e-01 -2.180059105157852173e-01 7.448319196701049805e-01 1.191707849502563477e-01 -2.626241743564605713e-01 2.023484930396080017e-02 7.374176289886236191e-03
-8.407851681113243103e-03 1.169660016894340515e-01 3.449331223964691162e-01 2.233325093984603882e-01 2.099196799099445343e-02 -5.079444050788879395e-01 -7.424514889717102051e-01 8.780401200056076050e-02
9.178899973630905151e-02 3.793990910053253174e-01 -6.172692179679870605e-01 3.345779776573181152e-01 -5.206678807735443115e-02 -4.390168190002441406e-01 -2.687989473342895508e-01 2.949031591415405273e-01
7.346416264772415161e-02 3.404381275177001953e-01 -7.759591937065124512e-01 1.551014631986618042e-01 9.427920728921890259e-02 -4.935033619403839111e-01 -7.146797608584165573e-03 7.108063902705907822e-03
1.289090886712074280e-02 5.653054714202880859e-01 5.531674027442932129e-01 1.052359491586685181e-02 2.291735559701919556e-01 -5.226261615753173828e-01 -2.359901368618011475e-02 2.189589738845825195e-01
-1.180735826492309570e-01 -7.708337903022766113e-02 -3.669056296348571777e-01 7.905808687210083008e-01 1.153147816658020020e-01 -4.550125598907470703e-01 1.201599929481744766e-02 -8.351971046067774296e-04
-2.713894248008728027e-01 1.922516375780105591e-01 -1.823450475931167603e-01 4.584524631500244141e-01 3.846658170223236084e-01 -5.849594473838806152e-01 1.623732149600982666e-01 -3.597893714904785156e-01
2.745814323425292969e-01 3.005258925259113312e-02 -8.045154972933232784e-04 -8.603235334157943726e-02 -4.173718094825744629e-01 -7.451693415641784668e-01 4.314493834972381592e-01 -2.597476914525032043e-02
2.822799086570739746e-01 -2.188014686107635498e-01 5.673488229513168335e-02 -1.092611104249954224e-01 1.829681396484375000e-01 -7.976650595664978027e-01 4.867991060018539429e-02 -4.303144216537475586e-01
5.212345719337463379e-01 -3.041787147521972656e-01 7.102250307798385620e-02 1.277792453765869141e-01 2.074266225099563599e-01 -6.986146569252014160e-01 -8.486098051071166992e-02 -2.759141027927398682e-01
1.256258487701416016e-01 4.227429032325744629e-01 3.296567201614379883e-01 4.309206306934356689e-01 4.475711286067962646e-01 -3.573251962661743164e-01 3.401437401771545410e-01 2.596951723098754883e-01
-2.353427857160568237e-01 7.728526741266250610e-02 -7.674071937799453735e-03 5.278127789497375488e-01 4.302862286567687988e-01 -5.707293748855590820e-01 3.139478266239166260e-01 2.248421013355255127e-01
6.552202701568603516e-01 6.895821541547775269e-02 3.822005391120910645e-01 6.932822614908218384e-02 2.384097576141357422e-01 -5.631682872772216797e-01 -3.480122657492756844e-03 -2.025775164365768433e-01
3.787522017955780029e-01 2.222528606653213501e-01 2.996516972780227661e-02 -3.753823637962341309e-01 -1.712847054004669189e-01 -7.896856069564819336e-01 -8.837465196847915649e-02 -6.773957610130310059e-02
-1.911086738109588623e-01 4.598541855812072754e-01 -2.924517029896378517e-03 2.092868536710739136e-01 -2.429095059633255005e-01 -5.302674174308776855e-01 -5.804008617997169495e-02 -6.038582324981689453e-01
2.253497093915939331e-01 5.214455723762512207e-01 2.714069783687591553e-01 2.935267686843872070e-01 -1.719960570335388184e-02 -3.764155209064483643e-01 5.962026119232177734e-01 -1.415988653898239136e-01
2.353829145431518555e-01 2.631674408912658691e-01 -6.233339905738830566e-01 2.098616063594818115e-01 2.310122549533843994e-01 -4.052008986473083496e-01 1.953387707471847534e-01 4.324800968170166016e-01
-2.225097119808197021e-01 1.954969763755798340e-01 -9.693967550992965698e-02 3.128576576709747314e-01 3.301131427288055420e-01 -5.712407827377319336e-01 -2.475297152996063232e-01 5.553660988807678223e-01
-2.375109642744064331e-01 -1.772397942841053009e-02 -5.396107435226440430e-01 1.625203490257263184e-01 -1.589911729097366333e-01 -6.759247779846191406e-01 1.597922146320343018e-01 -3.435049057006835938e-01
6.773676872253417969e-01 2.975194752216339111e-01 -2.522664666175842285e-01 -1.788119971752166748e-01 -2.935938537120819092e-01 -5.073107481002807617e-01 -9.860996901988983154e-02 6.130088120698928833e-02
1.109460294246673584e-01 4.483708143234252930e-01 1.747671365737915039e-01 -1.747300922870635986e-01 -3.670867681503295898e-01 -7.208380699157714844e-01 -6.826789677143096924e-02 2.579919695854187012e-01
6.411939263343811035e-01 4.084447771310806274e-02 1.008283048868179321e-01 1.040608137845993042e-01 1.264238357543945312e-01 -5.000886321067810059e-01 3.786580860614776611e-01 3.959212005138397217e-01
-1.323974728584289551e-01 4.692741110920906067e-02 4.108399450778961182e-01 2.337076961994171143e-01 1.356627196073532104e-01 -5.753641128540039062e-01 -6.373626589775085449e-01 -3.436149284243583679e-02
4.384805262088775635e-01 5.254909396171569824e-01 -5.346686840057373047e-01 2.590683102607727051e-01 1.042746528983116150e-01 -2.497204542160034180e-01 -1.930071115493774414e-01 -2.610020041465759277e-01
-5.129229649901390076e-02 4.348226189613342285e-01 2.742004096508026123e-01 -2.252481728792190552e-01 -2.673709392547607422e-01 -7.049261927604675293e-01 2.353509068489074707e-01 2.420283257961273193e-01
-1.392338275909423828e-01 3.150659203529357910e-01 3.158186003565788269e-02 4.659014642238616943e-01 5.380952358245849609e-01 -4.693038463592529297e-01 3.913281857967376709e-01 -1.885836385190486908e-02
8.814874291419982910e-02 1.598881483078002930e-01 -5.098186731338500977e-01 -1.731627434492111206e-01 3.832284510135650635e-01 -6.173041462898254395e-01 -3.834477365016937256e-01 -4.247860610485076904e-02
-7.924588024616241455e-02 3.326459228992462158e-01 -6.334490776062011719e-01 1.228471323847770691e-01 -3.419848680496215820e-01 -5.475949048995971680e-01 3.971031308174133301e-02 2.198339402675628662e-01
-2.580387890338897705e-01 -4.112293198704719543e-02 1.722143590450286865e-01 1.145162507891654968e-01 -1.183528825640678406e-01 -8.783893585205078125e-01 -3.131629824638366699e-01 7.284782826900482178e-02
-2.350615570321679115e-03 2.472293078899383545e-01 -3.759365379810333252e-01 5.047127604484558105e-01 2.349896878004074097e-01 -4.070787727832794189e-01 -3.220228478312492371e-02 5.664260387420654297e-01
3.447414636611938477e-01 2.097432501614093781e-02 1.065777093172073364e-01 6.855328679084777832e-01 -3.086015284061431885e-01 -3.458354175090789795e-01 -2.834150791168212891e-01 -3.228596150875091553e-01
2.071548253297805786e-01 6.389743089675903320e-01 1.432331949472427368e-01 4.853405654430389404e-01 4.253737255930900574e-02 -2.616749107837677002e-01 -1.556138247251510620e-01 4.452286958694458008e-01
2.712162137031555176e-01 3.191083967685699463e-01 -5.154027342796325684e-01 3.506553769111633301e-01 2.584975361824035645e-01 -3.608295321464538574e-01 2.495331615209579468e-01 4.203889667987823486e-01
-1.610056869685649872e-02 4.454717040061950684e-01 4.668008387088775635e-01 6.949937343597412109e-02 -3.104362785816192627e-01 -5.818348526954650879e-01 2.944547235965728760e-01 2.386558204889297485e-01
2.000739574432373047e-01 4.054574072360992432e-01 -5.115350484848022461e-01 3.120690286159515381e-01 -3.897846639156341553e-01 -3.608239591121673584e-01 -2.460800409317016602e-01 3.063300549983978271e-01
-1.647990047931671143e-01 -1.128690987825393677e-01 3.080266714096069336e-01 4.630546271800994873e-01 -2.162006199359893799e-01 -6.747218966484069824e-01 -1.668253727257251740e-02 -3.853975236415863037e-01
-2.238782048225402832e-01 1.222987473011016846e-01 5.602839216589927673e-02 2.409155815839767456e-01 6.390680670738220215e-01 -6.289495825767517090e-01 3.318833559751510620e-02 2.620213627815246582e-01
5.087418556213378906e-01 1.658219397068023682e-01 -9.592033177614212036e-02 -1.513345725834369659e-02 -5.046096444129943848e-01 -5.975869894027709961e-01 3.004437685012817383e-01 4.740842059254646301e-02
7.207633852958679199e-01 -3.458556160330772400e-02 2.032853811979293823e-01 1.725370585918426514e-01 3.510736823081970215e-01 -5.128312706947326660e-01 -2.822962822392582893e-03 1.481665968894958496e-01
5.228204131126403809e-01 2.191963791847229004e-01 1.803963184356689453e-01 7.008891701698303223e-01 -2.493468821048736572e-01 -2.739060223102569580e-01 1.008316501975059509e-01 -8.635909110307693481e-02
4.730953574180603027e-01 -1.162395477294921875e-01 1.555647850036621094e-01 1.737136840820312500e-01 9.247776120901107788e-02 -5.871630907058715820e-01 4.470866620540618896e-01 3.938189446926116943e-01
6.174684688448905945e-02 2.969924807548522949e-01 -5.386641621589660645e-01 1.528760641813278198e-01 3.687319457530975342e-01 -5.911878347396850586e-01 4.443109408020973206e-02 3.271272778511047363e-01
2.767569124698638916e-01 1.915217638015747070e-01 -7.408187538385391235e-02 5.298379063606262207e-01 6.057312488555908203e-01 -2.466733902692794800e-01 -3.890391588211059570e-01 -1.462846845388412476e-01
5.255084037780761719e-01 -2.750783860683441162e-01 -1.685884743928909302e-01 3.539521992206573486e-02 -9.763421118259429932e-02 -7.039476037025451660e-01 2.399975508451461792e-01 2.362717539072036743e-01
3.691714704036712646e-01 1.927659213542938232e-01 -2.056045234203338623e-01 -2.793997228145599365e-01 -3.358500301837921143e-01 -7.546576261520385742e-01 1.502086222171783447e-01 -3.674608469009399414e-02
4.850941896438598633e-02 5.507214665412902832e-01 -5.196606516838073730e-01 4.770207405090332031e-01 -8.393280208110809326e-03 -3.686787486076354980e-01 -2.428633868694305420e-01 4.218561202287673950e-02
5.490056276321411133e-01 -1.781149208545684814e-02 1.084872111678123474e-01 7.798286676406860352e-01 -5.533839762210845947e-02 -2.463942766189575195e-01 -9.714315831661224365e-02 7.186239957809448242e-02
-2.085878700017929077e-01 -5.219653248786926270e-02 -5.549785215407609940e-03 1.723550111055374146e-01 5.965465903282165527e-01 -7.190869450569152832e-01 1.627999544143676758e-01 1.567541062831878662e-01
-1.833094283938407898e-02 3.634622097015380859e-01 1.261238604784011841e-01 3.227522373199462891e-01 1.046472415328025818e-01 -4.375814795494079590e-01 -7.014778852462768555e-01 2.301802635192871094e-01
-9.361651539802551270e-02 7.777514457702636719e-01 -3.305216729640960693e-01 2.914981544017791748e-01 1.132509857416152954e-01 -4.019541442394256592e-01 1.236057355999946594e-01 4.951448738574981689e-02
-9.721823036670684814e-03 -5.086636170744895935e-03 -2.311134934425354004e-01 7.339427471160888672e-01 2.843649089336395264e-01 -3.846175670623779297e-01 -4.213380217552185059e-01 -3.840013965964317322e-02
8.462525159120559692e-02 1.594814211130142212e-01 1.725142002105712891e-01 3.480846583843231201e-01 1.136759743094444275e-01 -5.364940762519836426e-01 1.208676919341087341e-01 -7.079004645347595215e-01
2.749284207820892334e-01 4.107366800308227539e-01 -6.334605216979980469e-01 3.036915063858032227e-01 -3.885491564869880676e-02 -3.815862238407135010e-01 -3.604416921734809875e-02 3.373307883739471436e-01
-2.095794528722763062e-01 6.744288802146911621e-01 -3.912231028079986572e-01 3.239888325333595276e-02 2.090430855751037598e-01 -5.226195454597473145e-01 9.426789730787277222e-02 -1.462892293930053711e-01
4.674924015998840332e-01 5.665267705917358398e-01 2.275015413761138916e-01 4.330968260765075684e-01 1.043067201972007751e-01 -1.845371425151824951e-01 -2.217821031808853149e-01 3.564369380474090576e-01
-1.947628855705261230e-01 4.460114240646362305e-02 1.795195341110229492e-01 5.667898058891296387e-01 -1.208228245377540588e-01 -6.013581752777099609e-01 1.759344637393951416e-01 -4.465617239475250244e-01
3.055757582187652588e-01 1.019523888826370239e-01 -5.336438417434692383e-01 3.049574792385101318e-01 3.570474684238433838e-01 -3.569686710834503174e-01 -5.379370227456092834e-02 5.105401277542114258e-01
-2.446099519729614258e-01 -2.361024543642997742e-02 2.597920298576354980e-01 5.955066680908203125e-01 4.335827380418777466e-02 -6.272419095039367676e-01 2.245018482208251953e-01 -2.679090201854705811e-01
-2.670265138149261475e-01 7.393721342086791992e-01 -1.669447422027587891e-01 2.435333430767059326e-01 2.054223716259002686e-01 -4.366807043552398682e-01 1.302302181720733643e-01 2.121279835700988770e-01
5.433719158172607422e-01 5.462219119071960449e-01 2.275714576244354248e-01 4.410669505596160889e-01 1.865530759096145630e-01 -1.645806431770324707e-01 -2.777181863784790039e-01 1.450643986463546753e-01
-2.141239941120147705e-01 3.706888258457183838e-01 -4.560279473662376404e-02 6.034873425960540771e-03 4.999531805515289307e-01 -5.812906622886657715e-01 1.701027005910873413e-01 4.447894394397735596e-01
-9.961058944463729858e-02 6.795183420181274414e-01 -2.976420521736145020e-01 1.349898278713226318e-01 1.643667519092559814e-01 -4.134427905082702637e-01 2.951778471469879150e-01 -3.693754374980926514e-01
2.485659420490264893e-01 1.248860284686088562e-01 -7.211483120918273926e-01 2.432137131690979004e-01 2.422278672456741333e-01 -4.413447082042694092e-01 -2.808040082454681396e-01 -1.053580492734909058e-01
-7.199539244174957275e-02 2.031108289957046509e-01 8.349265903234481812e-02 2.245868593454360962e-01 -9.921945631504058838e-02 -6.007093191146850586e-01 -7.849121838808059692e-02 -7.206215262413024902e-01
4.589933156967163086e-01 2.491001486778259277e-01 4.347527027130126953e-01 5.559784173965454102e-01 -2.584123313426971436e-01 -3.594212830066680908e-01 1.765344291925430298e-01 4.502544924616813660e-02
-1.103056818246841431e-01 1.365212500095367432e-01 -1.870473474264144897e-01 4.831948280334472656e-01 3.428852558135986328e-01 -4.779303371906280518e-01 -1.308955699205398560e-01 5.810413360595703125e-01
-1.894803047180175781e-01 2.367499470710754395e-01 -3.855038881301879883e-01 5.200162529945373535e-01 1.750439852476119995e-01 -5.949651598930358887e-01 1.336561143398284912e-01 2.941576242446899414e-01
4.590409994125366211e-01 4.263154417276382446e-02 -7.500105351209640503e-02 -2.348353862762451172e-01 -3.173677027225494385e-01 -7.567633390426635742e-01 2.253261059522628784e-01 -5.006185173988342285e-02
-5.882716923952102661e-02 -4.683695733547210693e-02 -1.565356850624084473e-01 5.446225404739379883e-01 4.672097861766815186e-01 -4.983459413051605225e-01 -4.144302308559417725e-01 -1.866616904735565186e-01
2.329553216695785522e-01 4.477197527885437012e-01 -2.686819136142730713e-01 3.298296630382537842e-01 4.326012134552001953e-01 -3.013457357883453369e-01 3.581846058368682861e-01 3.975572884082794189e-01
-1.423555314540863037e-01 4.308295249938964844e-01 3.119148015975952148e-01 3.759396970272064209e-01 4.425564408302307129e-01 -4.004716277122497559e-01 4.457086920738220215e-01 2.468654885888099670e-02
-3.268827795982360840e-01 5.302415490150451660e-01 -5.633461475372314453e-02 1.407251209020614624e-01 6.339010596275329590e-02 -5.521592497825622559e-01 2.952221035957336426e-01 -4.392724037170410156e-01
6.712765246629714966e-02 7.060005068778991699e-01 -2.964804768562316895e-01 4.615498483180999756e-01 -2.329788953065872192e-01 -3.060160577297210693e-01 -2.019237726926803589e-01 8.619781583547592163e-02
1.346379816532135010e-01 5.795798897743225098e-01 -5.614889264106750488e-01 2.068202942609786987e-01 1.084213405847549438e-01 -3.848386704921722412e-01 8.449119329452514648e-02 3.477361202239990234e-01
4.594892263412475586e-01 3.564142286777496338e-01 8.331181854009628296e-02 2.889279425144195557e-01 3.520692586898803711e-01 -1.963246166706085205e-01 -3.061811029911041260e-01 -5.614048242568969727e-01
1.862641721963882446e-01 9.142768383026123047e-01 -2.944835834205150604e-02 1.443003118038177490e-01 2.154247611761093140e-01 -2.258303463459014893e-01 -3.205144405364990234e-02 -9.632900357246398926e-02
4.295485019683837891e-01 1.963792145252227783e-01 -5.173345655202865601e-02 -4.326935112476348877e-02 -5.103200078010559082e-01 -5.957760810852050781e-01 1.602079421281814575e-01 3.623983561992645264e-01
3.638494908809661865e-01 9.985325485467910767e-02 -4.637134373188018799e-01 1.454715579748153687e-01 2.099237889051437378e-01 -4.438795149326324463e-01 -5.986738801002502441e-01 -1.481325030326843262e-01
-2.734582722187042236e-01 3.223950564861297607e-01 4.561768770217895508e-01 1.653855592012405396e-01 1.662903577089309692e-01 -6.843622922897338867e-01 2.215062975883483887e-01 2.018986940383911133e-01
-2.463489919900894165e-01 -1.795948147773742676e-01 1.807913631200790405e-01 3.096522986888885498e-01 -3.128742575645446777e-01 -7.473055720329284668e-01 -2.148187458515167236e-01 -2.756534516811370850e-01
4.976866543292999268e-01 2.853543162345886230e-01 2.244562953710556030e-01 1.595098525285720825e-01 -2.760387957096099854e-02 -4.404813349246978760e-01 3.652402758598327637e-01 -5.165952444076538086e-01
5.756072402000427246e-01 5.481004714965820312e-01 -7.798200100660324097e-02 2.180344909429550171e-01 2.458505928516387939e-01 -1.379961520433425903e-01 -4.056219160556793213e-01 -2.657582163810729980e-01
3.082349002361297607e-01 1.168847754597663879e-01 -4.366765264421701431e-03 -3.472575545310974121e-01 4.703682661056518555e-02 -7.541744112968444824e-01 -4.461340010166168213e-01 -2.636769972741603851e-02
1.913663893938064575e-01 8.611785620450973511e-02 -1.841952800750732422e-01 7.850599288940429688e-02 -1.413125097751617432e-01 -6.403308510780334473e-01 5.817967057228088379e-01 -3.839157819747924805e-01
-3.386171758174896240e-01 1.498073935508728027e-01 -2.137945890426635742e-01 1.031478270888328552e-01 -2.581520471721887589e-03 -7.052887082099914551e-01 4.135287404060363770e-01 -3.716228306293487549e-01
9.529170393943786621e-02 2.872447669506072998e-01 5.990661382675170898e-01 4.733667075634002686e-01 -8.476791530847549438e-02 -4.849696159362792969e-01 2.859832346439361572e-01 -3.586224839091300964e-02
-9.230267256498336792e-02 4.111087918281555176e-01 3.728626668453216553e-01 -5.539301037788391113e-02 -3.352208733558654785e-01 -6.985620856285095215e-01 1.787381246685981750e-02 2.822998762130737305e-01
-3.567104041576385498e-01 4.049937129020690918e-01 7.898419350385665894e-02 3.883615136146545410e-01 -3.690313175320625305e-02 -5.074387192726135254e-01 -7.154876738786697388e-02 -5.363763570785522461e-01
2.521811723709106445e-01 1.088154315948486328e-01 7.319960743188858032e-02 5.647414326667785645e-01 2.631531655788421631e-02 -3.147742152214050293e-01 -4.816995859146118164e-01 5.181342363357543945e-01
-3.673212602734565735e-02 4.853158891201019287e-01 -6.583490967750549316e-01 2.916876077651977539e-01 -2.724457718431949615e-02 -4.664669632911682129e-01 -1.472106277942657471e-01 6.789255887269973755e-02
9.118075482547283173e-03 2.406818419694900513e-01 1.932768970727920532e-01 2.723033428192138672e-01 -5.623441934585571289e-01 -5.534105300903320312e-01 2.175819128751754761e-01 4.008090496063232422e-01
1.842386573553085327e-01 2.687232792377471924e-01 -2.642143368721008301e-01 -2.837239205837249756e-01 6.155694723129272461e-01 -5.719345211982727051e-01 -1.828075945377349854e-01 6.389255076646804810e-02
1.698920428752899170e-01 2.134829163551330566e-01 3.227043747901916504e-01 2.619372904300689697e-01 -5.008256435394287109e-01 -5.691792368888854980e-01 2.843634597957134247e-02 4.209662377834320068e-01
-2.195262312889099121e-01 -1.005581021308898926e-01 -5.021443367004394531e-01 2.513711750507354736e-01 1.885385215282440186e-01 -6.781033873558044434e-01 -1.448717713356018066e-01 -3.316642045974731445e-01
-2.916537225246429443e-01 2.946442067623138428e-01 2.426696419715881348e-01 2.338746637105941772e-01 1.392709910869598389e-01 -6.733402609825134277e-01 3.899657428264617920e-01 2.994661033153533936e-01
2.899428009986877441e-01 1.007979512214660645e-01 -3.122920691967010498e-01 4.914530217647552490e-01 5.309554934501647949e-01 -3.022127747535705566e-01 -4.383182525634765625e-01 -3.676436468958854675e-02
-1.630711555480957031e-01 2.250927835702896118e-01 -2.429911643266677856e-01 5.407468080520629883e-01 4.206051528453826904e-01 -4.866840541362762451e-01 1.079849228262901306e-01 3.819139599800109863e-01
-1.250042766332626343e-01 1.246505882591009140e-02 -4.569866359233856201e-01 3.254480957984924316e-01 4.064536094665527344e-01 -5.894079208374023438e-01 -3.306818902492523193e-01 -2.179645597934722900e-01
-6.057668104767799377e-02 3.472893834114074707e-01 5.719952583312988281e-01 -9.600718319416046143e-02 1.629148051142692566e-02 -7.104442119598388672e-01 -1.590551733970642090e-01 9.502318501472473145e-02
3.912870287895202637e-01 4.256409704685211182e-01 2.386712580919265747e-01 4.500660002231597900e-01 -9.133101999759674072e-02 -3.081548213958740234e-01 5.039834380149841309e-01 -2.211357653141021729e-01
2.954749464988708496e-01 7.397603243589401245e-02 9.971173107624053955e-02 -2.450769394636154175e-01 -1.859010905027389526e-01 -7.890490293502807617e-01 -4.222555756568908691e-01 -4.195009917020797729e-02
3.777828514575958252e-01 -6.314285099506378174e-02 1.152761057019233704e-01 -2.902750968933105469e-01 2.191849946975708008e-01 -8.070506453514099121e-01 1.598260365426540375e-02 -2.368894815444946289e-01
-2.198707908391952515e-01 2.586972713470458984e-01 1.175426095724105835e-01 2.646636664867401123e-01 -1.050089448690414429e-01 -6.386002898216247559e-01 -1.504884809255599976e-01 -5.994877219200134277e-01
-4.106765612959861755e-02 5.722357630729675293e-01 1.042439937591552734e-01 4.934919774532318115e-01 -1.627786755561828613e-01 -3.454931974411010742e-01 -2.275594621896743774e-01 -4.677743315696716309e-01
-2.139700576663017273e-03 3.483962118625640869e-01 -1.978365033864974976e-01 6.056910753250122070e-01 1.611505299806594849e-01 -3.724687397480010986e-01 2.705863416194915771e-01 4.844534099102020264e-01
3.967896401882171631e-01 1.419566422700881958e-01 -3.471823409199714661e-02 1.241534799337387085e-01 -5.118944048881530762e-01 -5.562296509742736816e-01 4.473761320114135742e-01 1.849707961082458496e-01
2.085146158933639526e-01 1.081088110804557800e-01 -2.463847398757934570e-02 -2.736883163452148438e-01 -4.826134815812110901e-02 -7.940518260002136230e-01 4.753876030445098877e-01 -1.023755073547363281e-01
3.783186152577400208e-02 2.416900843381881714e-01 2.667419314384460449e-01 -1.575406342744827271e-01 4.520009160041809082e-01 -6.168597340583801270e-01 -3.088976144790649414e-01 4.049023687839508057e-01
-1.431339532136917114e-01 5.536777377128601074e-01 -1.633890271186828613e-01 5.831475853919982910e-01 -2.379256784915924072e-01 -3.748992979526519775e-01 -2.878959476947784424e-01 1.617232859134674072e-01
1.963399909436702728e-02 3.073201179504394531e-01 -5.755799412727355957e-01 2.927775681018829346e-01 1.433224529027938843e-01 -5.053883790969848633e-01 -1.122958362102508545e-01 4.467536211013793945e-01
-3.068077564239501953e-01 6.207082271575927734e-01 -2.950714826583862305e-01 2.617196738719940186e-01 -1.702665388584136963e-01 -4.809734523296356201e-01 1.742226034402847290e-01 2.726653814315795898e-01
-2.319364547729492188e-01 2.389911264181137085e-01 -1.212136149406433105e-01 6.271307468414306641e-01 -6.102152541279792786e-02 -4.677256047725677490e-01 2.681359350681304932e-01 -4.321057200431823730e-01
5.395323038101196289e-01 5.988122820854187012e-01 2.403563857078552246e-01 4.251163005828857422e-01 1.714873015880584717e-01 -1.653372347354888916e-01 -2.315522432327270508e-01 3.837911784648895264e-02
-1.353592276573181152e-01 -1.019666045904159546e-01 1.134245563298463821e-02 6.871750950813293457e-01 1.602107733488082886e-01 -5.258445143699645996e-01 -3.598420023918151855e-01 -2.593766450881958008e-01
1.579796224832534790e-01 1.705115474760532379e-02 -5.165385603904724121e-01 4.429677426815032959e-01 5.071351528167724609e-01 -4.351879060268402100e-01 -2.524785101413726807e-01 3.740656375885009766e-02
-3.217814862728118896e-01 4.325584769248962402e-01 9.892081469297409058e-02 5.308260321617126465e-01 -4.503240436315536499e-02 -5.059564709663391113e-01 8.875814825296401978e-02 -3.897310495376586914e-01
7.202102243900299072e-02 2.206476181745529175e-01 2.000616788864135742e-01 2.293580323457717896e-01 2.230232208967208862e-01 -3.982198834419250488e-01 -7.991901636123657227e-01 -8.046421408653259277e-02
-2.247636318206787109e-01 6.236047949641942978e-03 4.303665161132812500e-01 2.427949570119380951e-02 -1.033794879913330078e-01 -8.588351607322692871e-01 -1.277365442365407944e-02 1.232447177171707153e-01
-5.996781215071678162e-02 7.585862278938293457e-01 -1.518079042434692383e-01 4.846033751964569092e-01 6.826667487621307373e-02 -3.803404867649078369e-01 -6.737290881574153900e-03 1.170478612184524536e-01
8.570271730422973633e-02 2.857897058129310608e-02 3.407582640647888184e-02 3.432865142822265625e-01 -7.669918984174728394e-02 -5.632401108741760254e-01 -1.298111230134963989e-01 -7.299715876579284668e-01
5.253933072090148926e-01 2.978683412075042725e-01 -2.984286546707153320e-01 3.580895066261291504e-01 2.010655030608177185e-02 -2.331548482179641724e-01 -5.349055528640747070e-01 -2.775953412055969238e-01
4.628664553165435791e-01 4.082534611225128174e-01 -3.217217624187469482e-01 6.083446741104125977e-01 1.356258094310760498e-01 -1.702142208814620972e-01 -5.722812190651893616e-02 3.079824745655059814e-01
6.231301277875900269e-02 3.885819017887115479e-01 -5.432168841361999512e-01 2.579048871994018555e-01 -3.467542352154850960e-03 -4.608865976333618164e-01 2.140069752931594849e-02 5.202262401580810547e-01
5.520085692405700684e-01 1.069242954254150391e-01 -2.439026832580566406e-01 -3.172924742102622986e-02 -4.568254053592681885e-01 -6.176105141639709473e-01 8.287217468023300171e-02 1.623523831367492676e-01
3.069270849227905273e-01 2.123716622591018677e-01 -3.116161525249481201e-01 5.043710470199584961e-01 9.820159524679183960e-02 -3.387193679809570312e-01 2.748697996139526367e-01 -5.561218857765197754e-01
1.495537906885147095e-01 -4.744388163089752197e-02 -5.595855712890625000e-01 2.148223370313644409e-01 6.110871955752372742e-02 -4.995654523372650146e-01 -4.020215570926666260e-02 6.009842157363891602e-01
-3.864143490791320801e-01 7.369758188724517822e-02 -2.138667851686477661e-01 4.684914350509643555e-01 1.551556885242462158e-01 -6.357400417327880859e-01 3.780958354473114014e-01 9.399080276489257812e-02
5.097180604934692383e-01 3.131949901580810547e-01 -4.101909101009368896e-01 2.596782445907592773e-01 4.404044151306152344e-01 -2.696478366851806641e-01 -9.033329784870147705e-02 3.627409040927886963e-01
-2.828136086463928223e-01 2.178631424903869629e-01 9.043484926223754883e-02 3.060041069984436035e-01 -3.159410357475280762e-01 -6.138011217117309570e-01 -1.911248266696929932e-01 -5.075785517692565918e-01
2.996836230158805847e-02 2.245556563138961792e-01 5.363603234291076660e-01 4.797152280807495117e-01 4.349818229675292969e-01 -3.970993757247924805e-01 1.694925874471664429e-01 2.350377440452575684e-01
2.548884451389312744e-01 5.570048093795776367e-02 2.684822678565979004e-02 6.325284242630004883e-01 -4.849541783332824707e-01 -3.336299061775207520e-01 -3.542286753654479980e-01 -2.432053983211517334e-01
5.219143629074096680e-01 2.377976626157760620e-01 -8.247811347246170044e-02 -4.624057561159133911e-02 -4.497975707054138184e-01 -5.613703131675720215e-01 2.722329795360565186e-01 2.656156718730926514e-01
6.504341959953308105e-01 -3.584099560976028442e-02 2.268844544887542725e-01 4.811276122927665710e-02 1.200303807854652405e-01 -6.205824613571166992e-01 -2.173372954130172729e-01 -2.740326523780822754e-01
-3.064638376235961914e-01 6.695905327796936035e-01 1.750843413174152374e-02 1.355537562631070614e-03 1.630295366048812866e-01 -5.109473466873168945e-01 -2.649235539138317108e-03 -4.120280444622039795e-01
6.358569115400314331e-02 2.283211350440979004e-01 -9.175806492567062378e-02 2.658224999904632568e-01 1.026075631380081177e-01 -4.152935147285461426e-01 -5.787964910268783569e-02 8.236493468284606934e-01
-1.764725744724273682e-01 7.426258921623229980e-01 -2.668774127960205078e-01 1.047439798712730408e-01 -7.584968209266662598e-02 -4.274084270000457764e-01 -9.294977784156799316e-02 -3.716163635253906250e-01
-3.723787963390350342e-01 8.331798762083053589e-02 1.348757147789001465e-01 -9.793029166758060455e-03 3.497655987739562988e-01 -7.357904314994812012e-01 3.187687397003173828e-01 -2.660223543643951416e-01
5.255826711654663086e-01 4.610382318496704102e-01 3.718155249953269958e-02 5.229036211967468262e-01 1.080189049243927002e-01 -1.725527644157409668e-01 -1.828968226909637451e-01 4.018732309341430664e-01
-1.707911044359207153e-01 5.596412420272827148e-01 -2.998211383819580078e-01 5.139410495758056641e-01 -2.596732974052429199e-01 -4.232587814331054688e-01 6.203153356909751892e-02 2.306034862995147705e-01
-5.414878204464912415e-02 8.517690300941467285e-01 -2.727383561432361603e-02 4.364795386791229248e-01 2.466448955237865448e-02 -2.733777463436126709e-01 -8.444276638329029083e-03 6.988711655139923096e-02
2.740912735462188721e-01 2.916406095027923584e-01 -6.371321678161621094e-01 2.355343252420425415e-01 2.525513470172882080e-01 -4.295226633548736572e-01 5.362879857420921326e-02 3.567322194576263428e-01
6.639508605003356934e-01 2.149299681186676025e-01 2.135801762342453003e-01 7.144276052713394165e-02 -2.249400764703750610e-01 -4.134416878223419189e-01 -1.503808349370956421e-01 4.670194983482360840e-01
3.612775206565856934e-01 4.813197553157806396e-01 7.155700773000717163e-02 2.327366024255752563e-01 6.932799816131591797e-01 -2.582508325576782227e-01 1.329891681671142578e-01 1.162177845835685730e-01
-2.832697033882141113e-01 3.002640902996063232e-01 1.584939807653427124e-01 5.102147459983825684e-01 -2.411588281393051147e-01 -5.507268905639648438e-01 9.224060922861099243e-02 -4.173661172389984131e-01
-4.084895253181457520e-01 1.789039373397827148e-01 1.051224842667579651e-01 -1.634511649608612061e-01 2.029646933078765869e-01 -7.632623314857482910e-01 2.419671565294265747e-01 2.846939265727996826e-01
4.841208755970001221e-01 -1.139151081442832947e-01 2.124558389186859131e-01 2.471301704645156860e-01 -3.610725402832031250e-01 -6.310645341873168945e-01 2.840724587440490723e-01 1.926825642585754395e-01
4.248575568199157715e-01 3.989272415637969971e-01 4.173722863197326660e-01 1.962257325649261475e-01 -2.688146829605102539e-01 -4.421125054359436035e-01 3.457772433757781982e-01 -2.456873804330825806e-01
-1.977669149637222290e-01 1.482443790882825851e-02 -6.713959574699401855e-02 8.238039016723632812e-01 -3.817616775631904602e-02 -4.189380705356597900e-01 -6.487322598695755005e-02 -3.103754818439483643e-01
5.097057223320007324e-01 3.247636556625366211e-01 -2.606949806213378906e-01 5.719512104988098145e-01 1.315910667181015015e-01 -1.682706624269485474e-01 -2.406902909278869629e-01 3.688840270042419434e-01
5.236531496047973633e-01 4.156982004642486572e-01 6.890811491757631302e-03 5.541161298751831055e-01 9.514609724283218384e-02 -1.671645045280456543e-01 -1.566689461469650269e-03 4.570461809635162354e-01
1.026833131909370422e-01 4.182524681091308594e-01 -2.746458351612091064e-01 2.308918088674545288e-01 3.289650678634643555e-01 -3.736552894115447998e-01 2.734227478504180908e-01 6.026469469070434570e-01
1.755513697862625122e-01 -2.405599923804402351e-03 2.467210888862609863e-01 -2.365094423294067383e-01 1.569288522005081177e-01 -7.280609607696533203e-01 -5.300284028053283691e-01 -1.293763369321823120e-01
2.232286892831325531e-02 3.661162555217742920e-01 1.988564617931842804e-03 1.732404530048370361e-01 1.320831179618835449e-01 -4.202060699462890625e-01 -8.001791238784790039e-01 -3.374650701880455017e-02
-2.954709529876708984e-01 3.270417451858520508e-01 1.727599948644638062e-01 6.162500977516174316e-01 -8.127283304929733276e-02 -4.716584086418151855e-01 1.002189069986343384e-01 -3.962570130825042725e-01
-7.673034444451332092e-03 3.789611160755157471e-01 -8.998300135135650635e-02 5.744327902793884277e-01 5.794815421104431152e-01 -4.094147384166717529e-01 -1.390484347939491272e-02 1.210253238677978516e-01
4.712428450584411621e-01 -2.528791427612304688e-01 1.050230264663696289e-01 2.949967980384826660e-01 -3.214804455637931824e-02 -6.402382850646972656e-01 3.859596252441406250e-01 2.366977035999298096e-01
-1.217993572354316711e-01 1.557476371526718140e-01 1.090459059923887253e-02 3.720277249813079834e-01 -1.373201888054609299e-02 -5.981945395469665527e-01 -1.191568747162818909e-01 -6.709400415420532227e-01
6.333429813385009766e-01 2.291814535856246948e-01 1.190296262502670288e-01 6.467811465263366699e-01 -1.166423559188842773e-01 -1.753451228141784668e-01 -1.420185565948486328e-01 2.221215814352035522e-01
1.586812734603881836e-01 2.105965316295623779e-01 -2.392808906733989716e-02 -2.829403877258300781e-01 -3.939608037471771240e-01 -8.076533675193786621e-01 1.071894913911819458e-01 -1.756213754415512085e-01
-1.533873528242111206e-01 1.425506770610809326e-01 4.292288124561309814e-01 7.518776506185531616e-02 -2.762976288795471191e-01 -7.672029733657836914e-01 -2.249585241079330444e-01 2.251978069543838501e-01
-1.411323696374893188e-01 -1.252791583538055420e-01 -1.087165698409080505e-01 7.942888736724853516e-01 4.063576832413673401e-02 -4.637320339679718018e-01 -2.207342088222503662e-01 -2.371717840433120728e-01
7.764862179756164551e-01 -5.308153852820396423e-02 -5.074705928564071655e-02 2.922931313514709473e-01 1.729947477579116821e-01 -4.293659031391143799e-01 -2.802372276782989502e-01 -1.158690080046653748e-01
-2.552312016487121582e-01 1.721842586994171143e-01 1.494642496109008789e-01 5.295523405075073242e-01 3.225637078285217285e-01 -5.401392579078674316e-01 4.403650760650634766e-01 -1.128056943416595459e-01
3.557875007390975952e-02 2.901749312877655029e-01 -7.618579082190990448e-03 4.377175271511077881e-01 2.054544389247894287e-01 -4.058101475238800049e-01 -6.146482825279235840e-01 3.717419207096099854e-01
-3.299311995506286621e-01 4.649959802627563477e-01 -2.940180003643035889e-01 -1.240440271794795990e-02 2.019809335470199585e-01 -6.783733367919921875e-01 2.900013029575347900e-01 5.688676983118057251e-02
7.511218190193176270e-01 -1.257046461105346680e-01 -1.583380848169326782e-01 -6.770548224449157715e-02 9.233728796243667603e-02 -6.132414340972900391e-01 -4.208174347877502441e-02 -6.322459131479263306e-02
9.285902976989746094e-02 -2.002752274274826050e-01 -3.903059959411621094e-01 2.035164684057235718e-01 3.714454174041748047e-01 -5.612009763717651367e-01 -6.309662712737917900e-04 5.518972873687744141e-01
2.709358558058738708e-02 2.419949173927307129e-01 3.074371814727783203e-01 3.357881009578704834e-01 1.414469331502914429e-01 -4.119459986686706543e-01 -7.368833422660827637e-01 2.700528129935264587e-02
-4.876919463276863098e-02 2.003837823867797852e-01 -8.822183310985565186e-02 3.773540854454040527e-01 1.131431311368942261e-01 -4.291476607322692871e-01 -2.468426972627639771e-01 7.412074208259582520e-01
7.539640367031097412e-02 4.886038601398468018e-01 -3.320223838090896606e-02 7.642803788185119629e-01 -6.707175821065902710e-02 -2.539731264114379883e-01 -3.152761161327362061e-01 -4.421033710241317749e-02
-3.032925538718700409e-02 -2.385127693414688110e-01 -3.223760798573493958e-02 5.324971079826354980e-01 2.274570465087890625e-01 -5.372527241706848145e-01 5.607455372810363770e-01 -5.278941988945007324e-02
1.999750286340713501e-01 2.921871542930603027e-01 4.373907148838043213e-01 1.633636504411697388e-01 6.674436926841735840e-01 -3.737099468708038330e-01 -9.867314249277114868e-02 2.485191524028778076e-01
1.277440693229436874e-02 7.825062870979309082e-01 -2.953125536441802979e-01 1.656532883644104004e-01 7.375014573335647583e-02 -3.555305600166320801e-01 3.670409321784973145e-02 -3.737404644489288330e-01
9.630755335092544556e-02 4.104900360107421875e-01 -1.284625381231307983e-01 6.019356846809387207e-01 1.793023049831390381e-01 -3.601174950599670410e-01 -1.444887518882751465e-01 5.105710029602050781e-01
-3.678503260016441345e-02 1.761509180068969727e-01 -1.675515472888946533e-01 7.301725149154663086e-01 1.166084110736846924e-01 -3.552666902542114258e-01 -6.478253751993179321e-02 5.122339725494384766e-01
3.857741355895996094e-01 1.886866092681884766e-01 3.304433822631835938e-01 -2.451197803020477295e-01 -1.266848444938659668e-01 -7.061084508895874023e-01 -2.340250164270401001e-01 2.772963941097259521e-01
4.602305293083190918e-01 6.016894578933715820e-01 -4.983668625354766846e-01 3.143480718135833740e-01 7.903705537319183350e-02 -1.987730711698532104e-01 -1.453278362751007080e-01 1.099792569875717163e-01
3.803339898586273193e-01 -3.292420506477355957e-01 -1.357543766498565674e-01 1.454340815544128418e-01 3.775185644626617432e-01 -6.173234581947326660e-01 2.884787619113922119e-01 -3.170755505561828613e-01
5.514120459556579590e-01 5.340471491217613220e-02 5.848416686058044434e-02 6.877666711807250977e-01 -1.759651303291320801e-01 -2.763954997062683105e-01 2.840933017432689667e-02 -3.293690681457519531e-01
-3.631387278437614441e-02 1.104966551065444946e-02 -4.792293161153793335e-02 7.152972221374511719e-01 2.727011442184448242e-01 -4.157923161983489990e-01 4.850644171237945557e-01 -4.555850476026535034e-02
2.726131817325949669e-03 3.753856420516967773e-01 4.558961689472198486e-01 3.531659543514251709e-01 2.835052311420440674e-01 -4.689979255199432373e-01 4.324529767036437988e-01 1.978910416364669800e-01
4.118992090225219727e-01 4.023097455501556396e-01 2.173073589801788330e-01 3.241872489452362061e-01 4.073268175125122070e-02 -3.526112437248229980e-01 5.065980553627014160e-01 -3.654182851314544678e-01
3.228619694709777832e-01 5.118371248245239258e-01 -2.999771200120449066e-02 5.797802805900573730e-01 4.698866009712219238e-01 -2.080031633377075195e-01 1.805180013179779053e-01 9.614270180463790894e-03
-2.059339731931686401e-01 4.489315152168273926e-01 3.437759280204772949e-01 1.918301880359649658e-01 3.533049225807189941e-01 -4.666512906551361084e-01 -4.961267411708831787e-01 1.110923439264297485e-01
6.412253379821777344e-01 3.850231766700744629e-01 1.271675825119018555e-01 4.672071337699890137e-01 9.884097427129745483e-02 -1.699485331773757935e-01 -4.031016528606414795e-01 7.064082473516464233e-02
3.480368256568908691e-01 3.747223019599914551e-01 4.450373351573944092e-01 5.624688267707824707e-01 -6.053615733981132507e-02 -3.289968371391296387e-01 3.258635401725769043e-01 -7.703038305044174194e-02
-1.987055093050003052e-01 3.846339583396911621e-01 1.220423057675361633e-01 -3.546527773141860962e-02 1.824253611266613007e-02 -5.812816023826599121e-01 -6.746902465820312500e-01 5.470381677150726318e-02
-8.992143720388412476e-02 4.114965498447418213e-01 -6.318795680999755859e-01 3.938039243221282959e-01 -1.250047329813241959e-02 -4.934809803962707520e-01 -5.120117217302322388e-02 1.480885148048400879e-01
2.845998704433441162e-01 6.153712272644042969e-01 1.469413936138153076e-01 5.638316273689270020e-01 -1.289618667215108871e-02 -2.087189406156539917e-01 -3.960740268230438232e-01 -1.478863600641489029e-02
2.174390703439712524e-01 2.725649178028106689e-01 -2.545856237411499023e-01 5.406438112258911133e-01 9.019228816032409668e-02 -2.974894046783447266e-01 -1.799040883779525757e-01 6.263536810874938965e-01
5.094298720359802246e-01 6.050864458084106445e-01 1.276927143335342407e-01 3.563528656959533691e-01 1.744506210088729858e-01 -1.623734384775161743e-01 -3.558286428451538086e-01 2.182807475328445435e-01
-3.123425543308258057e-01 2.258480340242385864e-02 1.315711140632629395e-01 2.119941860437393188e-01 4.675950706005096436e-01 -6.721954345703125000e-01 4.102939367294311523e-01 2.909652516245841980e-02
3.298239111900329590e-01 2.616806626319885254e-01 1.445047706365585327e-01 8.230929374694824219e-01 -7.804170250892639160e-02 -1.892855316400527954e-01 -2.842437028884887695e-01 -4.076537117362022400e-02
5.380449891090393066e-01 5.207315683364868164e-01 -4.747577607631683350e-01 3.593258857727050781e-01 5.971318855881690979e-02 -1.686808466911315918e-01 -1.977358479052782059e-03 2.298116832971572876e-01
1.138606294989585876e-01 -1.770050376653671265e-01 1.820753961801528931e-01 1.725939363241195679e-01 1.603953093290328979e-01 -7.321294546127319336e-01 4.826847612857818604e-01 -3.131133615970611572e-01
2.861129641532897949e-01 5.347173213958740234e-01 3.259889781475067139e-02 4.684595465660095215e-01 -7.324926555156707764e-03 -2.959447801113128662e-01 -1.536305993795394897e-01 5.481426119804382324e-01
3.560789525508880615e-01 5.398471951484680176e-01 8.089491724967956543e-02 6.553692221641540527e-01 -1.610923372209072113e-02 -1.664197444915771484e-01 -3.391002118587493896e-01 5.268693715333938599e-02
4.302889704704284668e-01 -3.741728961467742920e-01 1.703986898064613342e-02 5.839727520942687988e-01 9.211448580026626587e-02 -4.704678356647491455e-01 -1.324170976877212524e-01 -2.935509979724884033e-01
5.634987354278564453e-01 3.054890781641006470e-02 1.109290048480033875e-01 9.907393157482147217e-02 3.712303936481475830e-02 -5.987479686737060547e-01 2.425387650728225708e-01 -4.906250536441802979e-01
3.145322799682617188e-01 6.956296563148498535e-01 -1.655670851469039917e-01 2.073619067668914795e-01 2.301029860973358154e-01 -2.319169044494628906e-01 -2.642934024333953857e-01 4.125208854675292969e-01
7.286855019629001617e-03 6.033617258071899414e-01 -9.871798008680343628e-02 -1.304796934127807617e-01 2.015738785266876221e-01 -4.672904610633850098e-01 4.159570634365081787e-01 -4.208548963069915771e-01
-3.190250694751739502e-02 3.135665357112884521e-01 4.212787449359893799e-01 1.509357988834381104e-01 4.495560526847839355e-01 -4.525299668312072754e-01 -4.738758802413940430e-01 2.625998258590698242e-01
1.789249479770660400e-01 1.553035229444503784e-01 -3.373443782329559326e-01 7.529713511466979980e-01 -8.991570770740509033e-02 -3.130764961242675781e-01 -1.349552869796752930e-01 3.725385367870330811e-01
3.072336018085479736e-01 4.955166280269622803e-01 -1.421577781438827515e-01 5.061255097389221191e-01 -7.270296663045883179e-02 -2.651191949844360352e-01 -7.466374337673187256e-02 5.500457286834716797e-01
-1.888891905546188354e-01 -4.821530077606439590e-03 1.148510724306106567e-01 7.806030511856079102e-01 3.463042974472045898e-01 -4.478706121444702148e-01 4.109914228320121765e-02 1.398633122444152832e-01
2.276168204843997955e-02 9.386392682790756226e-02 1.232081949710845947e-01 8.821206688880920410e-01 -1.678360104560852051e-01 -3.567601442337036133e-01 -1.741384714841842651e-01 1.076266020536422729e-01
3.418558463454246521e-02 1.304330676794052124e-01 4.273892343044281006e-01 2.612665295600891113e-01 -1.617851555347442627e-01 -6.011456847190856934e-01 -2.347330302000045776e-01 5.368862152099609375e-01
-3.337276354432106018e-02 6.904607415199279785e-01 1.537544727325439453e-01 6.604462116956710815e-02 2.973214983940124512e-01 -5.022969841957092285e-01 3.772399127483367920e-01 -1.055256053805351257e-01
5.457534193992614746e-01 4.365530908107757568e-01 -3.692069649696350098e-01 4.038445353507995605e-01 -1.354609578847885132e-01 -1.954392939805984497e-01 -2.342057973146438599e-01 3.174456954002380371e-01
-3.170229494571685791e-01 4.998893439769744873e-01 -1.236784011125564575e-01 3.573429957032203674e-02 5.074207186698913574e-01 -6.035470962524414062e-01 7.513970881700515747e-02 7.512056827545166016e-02
6.865358948707580566e-01 9.440831840038299561e-02 7.992953062057495117e-02 6.198759675025939941e-01 -1.624242514371871948e-01 -2.438071519136428833e-01 -2.295183390378952026e-02 -2.068097144365310669e-01
-1.470761448144912720e-01 -3.335152519866824150e-03 1.739186421036720276e-02 5.747054517269134521e-02 -2.690186798572540283e-01 -7.467616796493530273e-01 -2.727140486240386963e-01 -5.199568271636962891e-01
1.822198480367660522e-01 6.014742851257324219e-01 3.377406299114227295e-01 7.213608175516128540e-02 -4.602016210556030273e-01 -4.993100166320800781e-01 1.567074507474899292e-01 9.955449961125850677e-03
-1.185324341058731079e-01 6.025652885437011719e-01 8.955074101686477661e-02 4.927629828453063965e-01 3.205208778381347656e-01 -4.592319726943969727e-01 -2.010981589555740356e-01 1.340237408876419067e-01
-2.957359328866004944e-02 1.476599872112274170e-01 -5.491393208503723145e-01 5.844870805740356445e-01 2.255805283784866333e-01 -4.573042392730712891e-01 1.780773997306823730e-01 -2.059551477432250977e-01
-3.049945533275604248e-01 4.332117140293121338e-01 2.472775727510452271e-01 2.205022722482681274e-01 -5.400752425193786621e-01 -5.427231192588806152e-01 6.016603484749794006e-02 -1.403173506259918213e-01
3.394487798213958740e-01 3.789619207382202148e-01 1.620136052370071411e-01 -2.184130400419235229e-01 -2.263827174901962280e-01 -6.068613529205322266e-01 -4.028016328811645508e-01 2.922857105731964111e-01
2.367248982191085815e-01 -6.640706211328506470e-02 -4.176332056522369385e-01 3.736971616744995117e-01 6.113309264183044434e-01 -4.720309674739837646e-01 -5.695245787501335144e-02 1.603177636861801147e-01
2.384044229984283447e-01 3.000842332839965820e-01 2.756702005863189697e-01 6.963011622428894043e-02 -3.864457905292510986e-01 -6.101770401000976562e-01 3.253518342971801758e-01 3.804733753204345703e-01
-8.689434081315994263e-02 2.103960216045379639e-01 -3.088745474815368652e-01 6.784541010856628418e-01 -1.478996425867080688e-01 -4.234739243984222412e-01 -8.854724466800689697e-02 4.282925128936767578e-01
1.052174493670463562e-01 1.669960170984268188e-01 3.822213411331176758e-01 3.067663311958312988e-01 4.507971405982971191e-01 -4.273091852664947510e-01 -5.096826553344726562e-01 2.743272185325622559e-01
5.861809849739074707e-01 1.737305074930191040e-01 1.281949430704116821e-01 7.214406132698059082e-01 1.600288301706314087e-01 -2.488992363214492798e-01 -1.331364363431930542e-02 3.952186182141304016e-02
4.087226092815399170e-01 2.107518315315246582e-01 -4.962838292121887207e-01 1.745437830686569214e-02 5.566902756690979004e-01 -4.634354412555694580e-01 1.134701892733573914e-01 -6.614773720502853394e-02
7.581287622451782227e-02 -3.715286403894424438e-02 -4.547481238842010498e-01 5.298386216163635254e-01 2.481985278427600861e-02 -5.277162790298461914e-01 1.947533339262008667e-01 4.339559078216552734e-01
1.607251726090908051e-02 -8.609479665756225586e-02 -4.493968784809112549e-01 5.147964954376220703e-01 8.111835271120071411e-02 -4.813067317008972168e-01 3.378190994262695312e-01 4.159307181835174561e-01
4.357407689094543457e-01 2.169328331947326660e-01 -8.099225163459777832e-02 7.712914943695068359e-01 -1.371778845787048340e-01 -2.738407850265502930e-01 -1.881346106529235840e-01 1.800515651702880859e-01
2.680032253265380859e-01 -7.447428256273269653e-02 3.635312914848327637e-01 2.549969255924224854e-01 -5.670884251594543457e-02 -6.551728844642639160e-01 4.908079504966735840e-01 -2.282317131757736206e-01
-2.872457802295684814e-01 4.353603124618530273e-01 1.520794332027435303e-01 2.028760313987731934e-01 -5.163371190428733826e-02 -5.932717323303222656e-01 -4.322756826877593994e-01 -3.495207726955413818e-01
-3.791949152946472168e-01 3.825075030326843262e-01 -3.660518825054168701e-01 2.383186221122741699e-01 8.590315282344818115e-02 -6.457300782203674316e-01 9.390554577112197876e-02 2.931635379791259766e-01
4.919234290719032288e-02 9.834356606006622314e-02 -5.400662422180175781e-01 5.526730418205261230e-01 9.502773731946945190e-02 -3.718800544738769531e-01 -2.670236229896545410e-01 -4.149252176284790039e-01
4.196812212467193604e-01 -6.047513335943222046e-02 1.601530611515045166e-01 6.143512129783630371e-01 -4.556182920932769775e-01 -4.220272600650787354e-01 -1.159635186195373535e-01 -1.341319680213928223e-01
1.776430010795593262e-02 3.682698309421539307e-01 3.081310391426086426e-01 6.013096570968627930e-01 3.546472191810607910e-01 -3.747625648975372314e-01 3.678806722164154053e-01 7.736812531948089600e-02
1.173716783523559570e-01 1.319643706083297729e-01 3.952017724514007568e-01 6.150752305984497070e-01 -3.460793942213058472e-02 -6.566683650016784668e-01 7.804671302437782288e-03 4.284333065152168274e-02
1.265346109867095947e-01 4.879434779286384583e-02 -5.247211456298828125e-01 -1.127533391118049622e-01 5.119266510009765625e-01 -6.030409336090087891e-01 -2.326573282480239868e-01 -1.170721948146820068e-01
1.234991326928138733e-01 4.451143443584442139e-01 3.999514281749725342e-01 5.927713960409164429e-02 -4.157611727714538574e-01 -6.306981444358825684e-01 3.346436098217964172e-02 2.266914844512939453e-01
2.481673508882522583e-01 5.205343365669250488e-01 -2.528508007526397705e-01 4.950399100780487061e-01 3.427246958017349243e-02 -3.257762491703033447e-01 -1.703079491853713989e-01 4.713270962238311768e-01
1.661804020404815674e-01 3.891318440437316895e-01 9.535380452871322632e-02 -1.247992217540740967e-01 5.771123766899108887e-01 -5.947998762130737305e-01 -4.046574980020523071e-02 -3.283449709415435791e-01
-2.162952870130538940e-01 3.563259840011596680e-01 8.213958889245986938e-02 -1.985022127628326416e-01 -6.549165397882461548e-02 -7.262385487556457520e-01 4.952049851417541504e-01 5.620058625936508179e-02
1.232696231454610825e-02 6.906141340732574463e-02 -6.611339747905731201e-02 4.972695410251617432e-01 4.395256042480468750e-01 -4.330851435661315918e-01 -4.748103618621826172e-01 -3.704594969749450684e-01
3.693166673183441162e-01 -7.983734458684921265e-02 8.993508666753768921e-02 1.188644692301750183e-01 -5.107765793800354004e-01 -6.901917457580566406e-01 5.369886010885238647e-02 3.080151081085205078e-01
1.430954486131668091e-01 1.654777973890304565e-01 -2.729966640472412109e-01 4.744012653827667236e-01 4.934206604957580566e-01 -4.041427373886108398e-01 2.881028056144714355e-01 -4.034335613250732422e-01
-2.515829205513000488e-01 3.027951121330261230e-01 -2.978533804416656494e-01 3.403620123863220215e-01 -4.040288925170898438e-01 -5.811266303062438965e-01 1.703712642192840576e-01 -3.323916494846343994e-01
4.709975421428680420e-01 2.604640722274780273e-01 8.907337486743927002e-02 7.070633172988891602e-01 1.342292577028274536e-01 -1.684447675943374634e-01 -3.747322410345077515e-02 -3.932581841945648193e-01
4.972917437553405762e-01 9.639255702495574951e-02 2.042196504771709442e-02 7.553043961524963379e-01 -1.456357091665267944e-01 -2.528418004512786865e-01 -2.084723412990570068e-01 -2.095429003238677979e-01
7.425647974014282227e-02 2.140397280454635620e-01 -4.283820092678070068e-01 5.301797389984130859e-01 1.394711248576641083e-02 -4.090787768363952637e-01 3.463082611560821533e-01 4.433983266353607178e-01
2.267668247222900391e-01 5.228400826454162598e-01 2.667908184230327606e-02 -4.385263193398714066e-03 -3.750715851783752441e-01 -5.451686978340148926e-01 -3.676061034202575684e-01 3.185313045978546143e-01
-2.069725394248962402e-01 2.776682190597057343e-02 -4.790208935737609863e-01 3.906743228435516357e-01 1.554811596870422363e-01 -7.264211773872375488e-01 -1.007068753242492676e-01 -1.109055951237678528e-01
8.348196744918823242e-02 4.484971165657043457e-01 1.024065390229225159e-01 7.037416696548461914e-01 -3.401309251785278320e-02 -2.641442716121673584e-01 -4.629742801189422607e-01 2.945326641201972961e-02
1.595403067767620087e-02 4.183876216411590576e-01 4.826588034629821777e-01 1.692821085453033447e-01 1.476693451404571533e-01 -6.442589163780212402e-01 -1.896894425153732300e-01 3.003723323345184326e-01
7.179952412843704224e-02 5.178266391158103943e-02 2.694382965564727783e-01 5.273621082305908203e-01 4.300928711891174316e-01 -6.021664738655090332e-01 -9.955219924449920654e-02 2.897596359252929688e-01
4.412490427494049072e-01 2.225996553897857666e-01 1.885662376880645752e-01 5.381654016673564911e-03 -4.464899897575378418e-01 -6.970398426055908203e-01 -9.652521461248397827e-02 1.600867211818695068e-01
1.932299137115478516e-01 2.955892980098724365e-01 2.618181407451629639e-01 8.352898955345153809e-01 -1.584252156317234039e-02 -2.830428183078765869e-01 -2.649688534438610077e-02 -1.672274470329284668e-01
-2.690212801098823547e-02 2.763220965862274170e-01 7.106731086969375610e-02 3.264859318733215332e-01 -5.093471407890319824e-01 -5.646276473999023438e-01 4.546833932399749756e-01 -1.621818095445632935e-01
-3.274764120578765869e-01 5.934342145919799805e-01 -2.647490203380584717e-01 7.752442359924316406e-02 2.317802160978317261e-01 -6.204500198364257812e-01 7.460001111030578613e-02 1.422934234142303467e-01
5.152872204780578613e-01 -7.971761748194694519e-03 5.190030671656131744e-03 -4.186917096376419067e-02 -3.714767694473266602e-01 -7.116435170173645020e-01 1.176598295569419861e-01 -2.726911008358001709e-01
-2.529473006725311279e-01 1.221835985779762268e-02 6.996546685695648193e-02 3.030700981616973877e-01 6.360606551170349121e-01 -6.211495995521545410e-01 2.146388441324234009e-01 5.149741098284721375e-02
3.927595019340515137e-01 5.348908901214599609e-01 -6.410848349332809448e-02 5.101459026336669922e-01 -1.273630261421203613e-01 -2.692326307296752930e-01 -6.959939748048782349e-02 4.491338133811950684e-01
5.901945754885673523e-02 5.702345967292785645e-01 2.296883612871170044e-01 1.960982382297515869e-01 4.381053149700164795e-01 -4.155265986919403076e-01 -4.640049338340759277e-01 1.545271277427673340e-02
2.886866629123687744e-01 1.983709037303924561e-01 -1.430147141218185425e-01 2.785378396511077881e-01 2.490697205066680908e-01 -3.825314939022064209e-01 -5.606421828269958496e-01 5.065439939498901367e-01
2.276168614625930786e-01 4.204349517822265625e-01 4.505915939807891846e-01 1.635635942220687866e-01 -4.151304960250854492e-01 -5.461205244064331055e-01 1.686879247426986694e-02 2.660328745841979980e-01
-3.568618595600128174e-01 6.086667627096176147e-02 -3.668956086039543152e-02 3.844680190086364746e-01 -4.930232167243957520e-01 -6.675237417221069336e-01 2.899932116270065308e-02 -1.740178912878036499e-01
2.329339087009429932e-01 5.100275203585624695e-02 -2.188405543565750122e-01 4.701766967773437500e-01 -4.432991445064544678e-01 -3.952719569206237793e-01 -5.373362302780151367e-01 1.808283179998397827e-01
3.436893224716186523e-01 5.883204340934753418e-01 1.373331248760223389e-01 2.986747622489929199e-01 -5.985827744007110596e-02 -3.944986760616302490e-01 3.547186553478240967e-01 -3.776932060718536377e-01
-2.443393766880035400e-01 6.491661667823791504e-01 8.727864921092987061e-02 2.204736620187759399e-01 6.404726207256317139e-02 -4.802217185497283936e-01 -3.460515439510345459e-01 3.289205133914947510e-01
6.667768359184265137e-01 1.600142866373062134e-01 -9.032583236694335938e-02 5.675944685935974121e-01 -1.370189934968948364e-01 -3.128748536109924316e-01 -1.485101431608200073e-01 2.464992254972457886e-01
-4.243516027927398682e-01 3.875538110733032227e-01 1.110704764723777771e-01 3.685324490070343018e-01 2.245334833860397339e-01 -5.663045048713684082e-01 3.869332075119018555e-01 2.723361551761627197e-02
2.038920968770980835e-01 3.348964825272560120e-02 3.601476848125457764e-01 5.469138622283935547e-01 -1.501219868659973145e-01 -4.620636999607086182e-01 -5.157648324966430664e-01 -1.625811606645584106e-01
1.060825735330581665e-01 3.967288732528686523e-01 3.178214430809020996e-01 -2.208479680120944977e-02 -4.483889341354370117e-01 -6.130593419075012207e-01 -1.502940952777862549e-01 3.610703051090240479e-01
1.961185187101364136e-01 -1.651666313409805298e-01 2.248660922050476074e-01 4.530657082796096802e-02 3.761563822627067566e-02 -8.364366292953491211e-01 3.527222275733947754e-01 -2.370355725288391113e-01
2.370062172412872314e-01 7.677553892135620117e-01 -2.626372873783111572e-01 4.830250889062881470e-02 2.326223701238632202e-01 -3.365844190120697021e-01 -7.048942148685455322e-02 3.327119350433349609e-01
-4.178495109081268311e-01 6.634873747825622559e-01 1.089515984058380127e-01 1.596793085336685181e-01 1.798742264509201050e-01 -5.373020768165588379e-01 1.419496536254882812e-01 8.136647194623947144e-02
-6.141654029488563538e-02 3.243061900138854980e-01 3.988784551620483398e-01 1.283385232090950012e-02 -2.016039341688156128e-01 -7.569906711578369141e-01 2.362937331199645996e-01 2.495418936014175415e-01
3.774882256984710693e-01 2.692337334156036377e-01 -1.245000138878822327e-01 -2.981223165988922119e-01 -1.967563778162002563e-01 -7.296496033668518066e-01 2.647122740745544434e-01 1.986561715602874756e-01
6.530498862266540527e-01 3.402463495731353760e-01 -1.937965303659439087e-01 3.519960045814514160e-01 -2.998647987842559814e-01 -3.033342659473419189e-01 -5.673329904675483704e-02 -3.333926498889923096e-01
4.377905726432800293e-01 5.372936129570007324e-01 -1.194999888539314270e-01 1.720735877752304077e-01 -2.922154068946838379e-01 -4.648458957672119141e-01 -3.966979384422302246e-01 -1.300942897796630859e-01
-5.107428133487701416e-02 2.580564618110656738e-01 1.599804162979125977e-01 -4.294914379715919495e-02 6.695343554019927979e-02 -7.907201051712036133e-01 5.197538733482360840e-01 -5.911686643958091736e-02
1.447082310914993286e-01 3.434561789035797119e-01 -3.233737125992774963e-02 -2.083052098751068115e-01 -4.657603800296783447e-01 -7.299780845642089844e-01 1.998631507158279419e-01 1.640565097332000732e-01
1.421281099319458008e-01 3.494750261306762695e-01 4.283611774444580078e-01 2.008046209812164307e-01 3.404767215251922607e-01 -4.565998911857604980e-01 -5.353012681007385254e-01 -1.513132303953170776e-01
1.123528331518173218e-01 -1.419311612844467163e-01 -3.523749709129333496e-01 5.661720633506774902e-01 8.085101097822189331e-02 -4.506540894508361816e-01 -1.278585344552993774e-01 5.445545911788940430e-01
2.586980462074279785e-01 4.998117387294769287e-01 1.986391395330429077e-01 3.112552464008331299e-01 1.244437396526336670e-01 -6.505551934242248535e-01 2.791499793529510498e-01 1.740492433309555054e-01
5.773737430572509766e-01 5.102598071098327637e-01 1.757545471191406250e-01 4.836808443069458008e-01 1.165643781423568726e-01 -2.338061630725860596e-01 -2.503891885280609131e-01 -1.024225726723670959e-01
4.914972186088562012e-01 3.543177247047424316e-01 -3.208889812231063843e-02 4.577394425868988037e-01 -8.269546180963516235e-02 -2.586886584758758545e-01 -5.903685688972473145e-01 6.395266856998205185e-03
-1.065553426742553711e-01 2.171147763729095459e-01 -5.172095820307731628e-02 5.195254087448120117e-01 1.209583505988121033e-01 -4.183820188045501709e-01 -6.917175650596618652e-01 2.789072506129741669e-02
-6.255300249904394150e-03 4.029560685157775879e-01 3.906990587711334229e-01 3.360961377620697021e-01 -1.580797135829925537e-01 -6.490206718444824219e-01 -3.468290567398071289e-01 -7.398393750190734863e-02
1.991152763366699219e-01 3.209473788738250732e-01 8.029056340456008911e-02 1.793949007987976074e-01 -5.602723360061645508e-01 -5.094728469848632812e-01 1.249227002263069153e-01 4.792113900184631348e-01
-2.233397029340267181e-02 2.289327830076217651e-01 3.985374867916107178e-01 3.958279192447662354e-01 1.135041639208793640e-01 -4.997850954532623291e-01 -5.527687072753906250e-01 2.517094612121582031e-01
2.963294684886932373e-01 2.941223680973052979e-01 2.376017123460769653e-01 1.922823637723922729e-01 -4.679389297962188721e-01 -5.245724320411682129e-01 1.015660390257835388e-01 4.772787988185882568e-01
