# Supplementary material for: Where is your field going? A machine learning approach to study the relative motion of the domains of physics
Source: PLoS One. 2020 Jun 18;15(6):e0233997. doi: 10.1371/journal.pone.0233997 (PMC7302634; doi:10.1371/journal.pone.0233997)
Supplement: S28 Data — (ZIP) [file pone.0233997.s028.zip › 27/Pacs4Run_27_VS_500_embeddings1986-1990ED8.txt]

5.210704207420349121e-01 -4.569830298423767090e-01 1.771979182958602905e-01 -4.121991097927093506e-01 -5.042382478713989258e-01 7.066502422094345093e-02 -2.407268136739730835e-01 -3.385031223297119141e-02
3.957692682743072510e-01 -2.004894316196441650e-01 4.609134793281555176e-01 -3.216660320758819580e-01 -1.302609802223742008e-03 -6.029104590415954590e-01 -1.242740601301193237e-01 3.291103839874267578e-01
-8.029475063085556030e-02 -8.929698467254638672e-01 -4.033406451344490051e-02 -3.249696195125579834e-01 -1.148842722177505493e-01 -7.697673887014389038e-02 9.783792495727539062e-02 2.454169541597366333e-01
1.714176731184124947e-03 -6.104128956794738770e-01 3.903565704822540283e-01 -4.185610115528106689e-01 4.519755840301513672e-01 -1.922727674245834351e-01 1.569720655679702759e-01 1.842027902603149414e-01
1.316746771335601807e-01 -2.525649368762969971e-01 2.401847951114177704e-02 -3.244956135749816895e-01 2.049959897994995117e-01 -7.611241340637207031e-01 -3.687633574008941650e-01 2.359635233879089355e-01
-2.242652177810668945e-01 -8.301193714141845703e-01 2.128503620624542236e-01 -1.801439821720123291e-01 -1.888053566217422485e-01 1.213572621345520020e-01 -1.682634502649307251e-01 3.227414786815643311e-01
-1.539381872862577438e-02 -5.590090155601501465e-01 -3.074710369110107422e-01 -3.931585550308227539e-01 -1.639066338539123535e-01 -6.316372752189636230e-01 -3.459675982594490051e-02 1.055074930191040039e-01
7.560878992080688477e-01 -4.056711494922637939e-01 2.998580634593963623e-01 -3.317221701145172119e-01 8.257653564214706421e-02 1.612131446599960327e-01 9.785118699073791504e-02 -1.463705003261566162e-01
1.844874471426010132e-01 -8.277208209037780762e-01 -1.215822771191596985e-01 -2.227235436439514160e-01 3.663551211357116699e-01 -1.715302318334579468e-01 -7.675485312938690186e-02 2.166205793619155884e-01
3.447733819484710693e-01 -3.368781805038452148e-01 1.930662244558334351e-01 -2.967403829097747803e-01 6.874959915876388550e-02 -2.488462179899215698e-01 -4.108454287052154541e-02 7.576121091842651367e-01
5.464568734169006348e-01 -4.058454930782318115e-01 3.714520037174224854e-01 -4.818153753876686096e-02 -3.431618213653564453e-01 -4.119443893432617188e-01 -2.894179522991180420e-01 1.586043387651443481e-01
1.687637418508529663e-01 -7.515586614608764648e-01 -4.525126889348030090e-02 5.289297178387641907e-02 2.319647222757339478e-01 -6.809147447347640991e-02 -5.425800681114196777e-01 2.213502228260040283e-01
6.424257755279541016e-01 -1.634629815816879272e-01 2.818648517131805420e-01 -2.688290178775787354e-01 -7.321757078170776367e-02 -5.828227400779724121e-01 -1.308332234621047974e-01 2.160829156637191772e-01
4.350274428725242615e-02 -7.355863451957702637e-01 2.147872000932693481e-01 -2.275800555944442749e-01 3.370102047920227051e-01 -4.652823507785797119e-01 -1.694074273109436035e-01 -1.821422763168811798e-02
3.303529322147369385e-01 -6.646621227264404297e-01 1.180747225880622864e-01 -2.105946987867355347e-01 -4.873306453227996826e-01 5.546268448233604431e-02 -8.673886209726333618e-02 -3.777679502964019775e-01
3.625423014163970947e-01 -4.552534222602844238e-01 -1.020141765475273132e-01 -4.470909535884857178e-01 2.119962871074676514e-01 1.314039826393127441e-01 -2.638872563838958740e-01 -5.649461746215820312e-01
3.896586298942565918e-01 -8.064278364181518555e-01 -1.087461262941360474e-01 -1.318631917238235474e-01 1.950044929981231689e-01 -1.802843660116195679e-01 -3.262422233819961548e-02 3.115015923976898193e-01
3.110131025314331055e-01 -7.594952583312988281e-01 2.899205982685089111e-01 7.687813485972583294e-04 1.669508516788482666e-01 -1.632021069526672363e-01 -1.678324043750762939e-01 3.996347486972808838e-01
3.011576533317565918e-01 -8.016896247863769531e-01 1.387363970279693604e-01 1.259330064058303833e-01 -2.649210691452026367e-01 -5.978781729936599731e-02 -3.087198734283447266e-01 2.498506903648376465e-01
1.279776692390441895e-01 -3.941861689090728760e-01 3.586755692958831787e-01 -2.811545431613922119e-01 4.869344532489776611e-01 -2.218774855136871338e-01 -2.323892563581466675e-01 5.293424725532531738e-01
8.091078698635101318e-02 -4.103824198246002197e-01 3.773543536663055420e-01 -2.759459316730499268e-01 5.232995748519897461e-01 -1.692637056112289429e-01 -2.351365089416503906e-01 4.987136423587799072e-01
-2.696527354419231415e-02 -6.652546525001525879e-01 -2.310834825038909912e-01 -2.922043204307556152e-01 -1.254350841045379639e-01 -2.312528342008590698e-01 -5.350736528635025024e-02 5.880913138389587402e-01
6.519517898559570312e-01 -1.271983832120895386e-01 1.659644842147827148e-01 -6.064052581787109375e-01 -9.091196954250335693e-02 1.838003396987915039e-01 8.993809670209884644e-02 3.367065489292144775e-01
4.859372973442077637e-01 -2.676824629306793213e-01 7.400149852037429810e-02 -6.172659993171691895e-01 -1.221409291028976440e-01 2.460947930812835693e-01 7.832918316125869751e-02 4.733930230140686035e-01
-1.182763930410146713e-02 -8.777136802673339844e-01 1.834593117237091064e-01 -1.035262197256088257e-01 2.288932055234909058e-01 -1.908911913633346558e-01 -2.984229922294616699e-01 -8.494621515274047852e-02
1.778656840324401855e-01 -7.598584294319152832e-01 1.727685183286666870e-01 -8.154254406690597534e-02 -4.412798956036567688e-02 2.936213277280330658e-03 -3.454511761665344238e-01 -4.828958511352539062e-01
3.096202909946441650e-01 -4.839571416378021240e-01 -1.529072970151901245e-01 -2.890373170375823975e-01 2.905450202524662018e-02 -7.143961787223815918e-01 -4.877066612243652344e-02 2.222902476787567139e-01
1.527127623558044434e-01 -7.782849669456481934e-01 1.162100136280059814e-01 -1.227434203028678894e-01 2.056147456169128418e-01 -5.166543126106262207e-01 -1.587259918451309204e-01 -8.931846916675567627e-02
4.070040881633758545e-01 -2.679971456527709961e-01 4.422307014465332031e-01 -4.645758271217346191e-01 -3.115636706352233887e-01 2.085671126842498779e-01 9.341251850128173828e-02 4.492532610893249512e-01
-1.549347192049026489e-01 -5.018925070762634277e-01 -1.514441072940826416e-01 -1.820416003465652466e-01 2.792896032333374023e-01 -4.509477615356445312e-01 -5.689203739166259766e-01 2.509934902191162109e-01
7.083240151405334473e-01 -3.337385356426239014e-01 4.541613757610321045e-01 -5.317469686269760132e-02 -2.550125718116760254e-01 -9.918498992919921875e-02 -2.955386042594909668e-01 -1.248739510774612427e-01
9.259527176618576050e-02 -1.316920369863510132e-01 4.421125054359436035e-01 -5.989273786544799805e-01 -2.012404799461364746e-01 3.814237415790557861e-01 -4.746492207050323486e-01 9.290872514247894287e-02
3.192505240440368652e-01 -1.604885011911392212e-01 2.519335746765136719e-01 -3.299388587474822998e-01 3.548981547355651855e-01 3.452322483062744141e-01 -6.696600317955017090e-01 8.005943894386291504e-02
3.182515501976013184e-01 -6.431137677282094955e-03 -2.362429946660995483e-01 -6.593779921531677246e-01 -2.156167179346084595e-01 1.150662600994110107e-01 -2.889948785305023193e-01 5.146219730377197266e-01
3.181908726692199707e-01 -3.203518092632293701e-01 2.345056533813476562e-01 -4.006823599338531494e-01 1.306073218584060669e-01 5.234854817390441895e-01 -5.286397337913513184e-01 1.001726686954498291e-01
6.899149417877197266e-01 -4.784828126430511475e-01 -4.369852840900421143e-01 -1.244072616100311279e-01 1.428674608469009399e-01 8.889439702033996582e-02 -2.445795238018035889e-01 2.249191515147686005e-02
6.663282513618469238e-01 -9.758622944355010986e-02 2.128990590572357178e-01 -2.732015550136566162e-01 4.892774671316146851e-02 -4.162482321262359619e-01 -1.008659377694129944e-01 4.905996620655059814e-01
-1.469971239566802979e-01 -5.717253684997558594e-01 -8.557362854480743408e-02 -4.033678770065307617e-01 -1.129620447754859924e-01 -6.618937849998474121e-01 -9.386188536882400513e-02 1.477154493331909180e-01
5.662787556648254395e-01 -6.187005639076232910e-01 -1.130216792225837708e-01 -1.251101046800613403e-01 4.454893767833709717e-01 -7.165451068431138992e-03 -4.584309086203575134e-02 2.598036825656890869e-01
-1.087242439389228821e-01 -5.960227847099304199e-01 -5.011700391769409180e-01 -4.897618889808654785e-01 -4.845202341675758362e-02 -2.482131868600845337e-01 -9.197220206260681152e-02 2.635934948921203613e-01
1.198249310255050659e-01 -3.681973218917846680e-01 -4.031898677349090576e-01 -7.403385043144226074e-01 2.147195488214492798e-02 -7.806137204170227051e-02 -4.296904057264328003e-02 -3.619512021541595459e-01
-2.601049542427062988e-01 -8.466917872428894043e-01 1.419772803783416748e-01 -1.725838035345077515e-01 -1.144749894738197327e-01 -2.384750992059707642e-01 -2.906486093997955322e-01 -1.051854416728019714e-01
4.342431724071502686e-01 1.807324737310409546e-01 7.286148518323898315e-02 -7.316371798515319824e-01 7.293261587619781494e-02 9.379136376082897186e-03 -2.070713043212890625e-01 4.357535839080810547e-01
-4.911489412188529968e-02 -1.943689286708831787e-01 4.160476624965667725e-01 -6.518823504447937012e-01 1.068345084786415100e-01 3.928375840187072754e-01 -4.423976242542266846e-01 -1.765472255647182465e-02
7.660461664199829102e-01 -5.076035261154174805e-01 2.189901471138000488e-01 -1.317245662212371826e-01 2.106024324893951416e-02 -7.643998600542545319e-03 1.059602797031402588e-01 2.801325023174285889e-01
2.220537066459655762e-01 -1.409943215548992157e-02 2.167017757892608643e-01 -8.886509537696838379e-01 7.011722773313522339e-02 1.854688078165054321e-01 -4.782092943787574768e-02 2.687585055828094482e-01
1.922421753406524658e-01 -1.346306353807449341e-01 -2.757774591445922852e-01 -8.385971188545227051e-01 -2.094007581472396851e-01 2.338395416736602783e-01 -1.344119310379028320e-01 2.214113920927047729e-01
3.394870758056640625e-01 -2.583644986152648926e-01 4.769188761711120605e-01 -1.807852685451507568e-01 1.339366286993026733e-01 -3.345900774002075195e-01 -2.910980880260467529e-01 5.858613848686218262e-01
2.270536869764328003e-02 -6.194990277290344238e-01 -3.352462053298950195e-01 -3.581655621528625488e-01 3.910238742828369141e-01 -3.530510365962982178e-01 -1.484435200691223145e-01 2.746868133544921875e-01
-3.501500003039836884e-03 -9.447710514068603516e-01 8.088479191064834595e-02 -9.555650502443313599e-02 6.140778213739395142e-02 -3.757095709443092346e-02 -2.708212137222290039e-01 -1.148705258965492249e-01
1.127779781818389893e-01 -8.331845402717590332e-01 1.408624649047851562e-01 6.655973196029663086e-02 -3.179076686501502991e-02 -5.437174066901206970e-02 -3.896738290786743164e-01 3.361540436744689941e-01
2.346046566963195801e-01 -8.125743269920349121e-01 2.912832200527191162e-01 7.299459725618362427e-02 -1.435793340206146240e-01 -1.635537296533584595e-02 -1.960545182228088379e-01 3.676813840866088867e-01
2.321843802928924561e-01 -7.421744465827941895e-01 -1.413165628910064697e-01 -1.919447183609008789e-01 3.527040481567382812e-01 -1.616315543651580811e-01 -1.025487631559371948e-01 4.212044775485992432e-01
-1.925840079784393311e-01 -8.572566509246826172e-01 2.268446683883666992e-01 -2.465178519487380981e-01 -1.655548512935638428e-01 -5.800504982471466064e-02 -3.385727852582931519e-02 2.896095812320709229e-01
1.269969507120549679e-03 -5.965552330017089844e-01 6.464132070541381836e-01 -2.746358513832092285e-01 5.304738879203796387e-02 -3.265333771705627441e-01 2.862628363072872162e-02 2.014644443988800049e-01
-7.163587957620620728e-02 -9.038493037223815918e-01 1.686272770166397095e-02 -5.156829580664634705e-02 6.454835087060928345e-02 -1.426813099533319473e-02 -4.124315679073333740e-01 -2.261305600404739380e-02
4.224995076656341553e-01 -1.217069923877716064e-01 1.836076378822326660e-01 -3.984971940517425537e-01 -6.060749292373657227e-01 1.924520879983901978e-01 -2.920166552066802979e-01 3.528900742530822754e-01
2.433423548936843872e-01 2.888122946023941040e-02 2.325695604085922241e-01 -6.894715428352355957e-01 3.897131085395812988e-01 1.498339623212814331e-01 -4.711714982986450195e-01 -1.190024837851524353e-01
1.876391470432281494e-02 -4.475004673004150391e-01 -2.239753454923629761e-01 -5.452774763107299805e-01 -2.855879366397857666e-01 -5.614894628524780273e-01 1.794756948947906494e-01 1.511830836534500122e-01
6.654068082571029663e-02 -6.157899498939514160e-01 5.367363691329956055e-01 -3.334080278873443604e-01 3.115727901458740234e-01 -3.241989910602569580e-01 5.786504969000816345e-02 1.076905205845832825e-01
4.399925768375396729e-01 -6.911654472351074219e-01 2.152463793754577637e-01 2.363581396639347076e-02 2.835029363632202148e-01 -1.136427447199821472e-01 -2.400303632020950317e-01 3.618067800998687744e-01
-2.610543370246887207e-01 -5.767111778259277344e-01 -2.760149538516998291e-02 -3.731916546821594238e-01 -7.781817764043807983e-02 -5.131980776786804199e-01 -1.637246608734130859e-01 4.037167727947235107e-01
3.842408955097198486e-01 -5.552328228950500488e-01 5.068482756614685059e-01 -2.734901309013366699e-01 3.944139182567596436e-01 -1.128609180450439453e-01 1.053157448768615723e-01 1.816373318433761597e-01
1.729737618006765842e-03 -8.043134808540344238e-01 3.240261971950531006e-02 3.073936887085437775e-02 1.822253018617630005e-01 -1.157449558377265930e-01 -5.479508638381958008e-01 -6.502912193536758423e-02
2.353506982326507568e-01 -3.042999207973480225e-01 1.295518428087234497e-01 -3.039684593677520752e-01 6.914666295051574707e-02 5.087293386459350586e-01 -6.813244223594665527e-01 1.226429119706153870e-01
1.392683982849121094e-01 -5.298058986663818359e-01 7.968214899301528931e-02 -1.663672924041748047e-01 2.672951519489288330e-01 -6.633625626564025879e-01 -3.674442172050476074e-01 1.391789764165878296e-01
7.557862401008605957e-01 -4.814811795949935913e-02 1.277010291814804077e-01 -1.667987257242202759e-01 -1.160830929875373840e-01 -3.867061734199523926e-01 -4.335806965827941895e-01 1.770045757293701172e-01
3.632271587848663330e-01 -4.208274483680725098e-01 -5.244450569152832031e-01 -4.893366098403930664e-01 -2.539372742176055908e-01 8.266826719045639038e-02 -2.670550048351287842e-01 -1.839588433504104614e-01
1.113212332129478455e-01 -4.992493987083435059e-01 4.774547368288040161e-02 -4.271068796515464783e-02 -4.314076155424118042e-03 -5.356400012969970703e-01 -5.985246896743774414e-01 2.984850108623504639e-01
5.753694102168083191e-02 -7.644042372703552246e-01 5.032088980078697205e-02 -9.734702110290527344e-02 5.050086975097656250e-01 2.445065788924694061e-02 -3.179133832454681396e-01 2.089656889438629150e-01
4.325468838214874268e-01 -5.276647210121154785e-01 -2.591076791286468506e-01 -2.282592356204986572e-01 2.722750883549451828e-03 1.768910288810729980e-01 -4.837096333503723145e-01 -3.872480690479278564e-01
4.007037281990051270e-01 -5.952587127685546875e-01 4.524352550506591797e-01 -2.545434832572937012e-01 -1.604490578174591064e-01 -3.070154488086700439e-01 3.072619736194610596e-01 3.466014191508293152e-02
1.003377437591552734e-01 -2.722736001014709473e-01 -1.771168112754821777e-01 -5.721861720085144043e-01 -1.158076748251914978e-01 -7.331876158714294434e-01 4.348536208271980286e-02 6.454087048768997192e-02
1.585083454847335815e-01 -5.799058675765991211e-01 2.028178721666336060e-01 -2.532555758953094482e-01 5.299587845802307129e-01 -7.784102857112884521e-02 -1.265672594308853149e-01 4.799753725528717041e-01
-1.236911192536354065e-01 -4.529730975627899170e-01 -9.253171086311340332e-02 -4.169188141822814941e-01 2.830424308776855469e-01 -6.546093225479125977e-01 -2.264372110366821289e-01 1.929565221071243286e-01
1.120832040905952454e-01 -1.974174082279205322e-01 3.616266548633575439e-01 -3.917992711067199707e-01 1.634138524532318115e-01 -7.003957629203796387e-01 -1.935710757970809937e-01 -3.308402597904205322e-01
3.460095822811126709e-01 -2.460754662752151489e-01 -2.198689430952072144e-01 -2.383660674095153809e-01 -1.769210249185562134e-01 -1.335241645574569702e-01 -7.375652194023132324e-01 -3.484697639942169189e-01
1.008200421929359436e-01 -3.892492651939392090e-01 -2.562608718872070312e-01 -3.688535094261169434e-01 2.796508967876434326e-01 -6.633497476577758789e-01 -2.445708513259887695e-01 2.419618070125579834e-01
2.225546166300773621e-02 -1.735485047101974487e-01 5.944609642028808594e-02 -6.568197607994079590e-01 -1.317700296640396118e-01 3.274813294410705566e-01 -2.940986454486846924e-01 5.686283707618713379e-01
7.206781506538391113e-01 -2.840902507305145264e-01 2.635335028171539307e-01 -1.318868398666381836e-01 -4.469788670539855957e-01 -3.032776713371276855e-01 -9.278450161218643188e-02 1.126722916960716248e-01
9.235712140798568726e-02 -1.392154693603515625e-01 2.784441225230693817e-02 -4.443285465240478516e-01 -3.413184583187103271e-01 -2.897897064685821533e-01 -6.015066504478454590e-01 -4.599994719028472900e-01
1.802054494619369507e-01 -2.128748744726181030e-01 2.943505346775054932e-02 -8.613097071647644043e-01 2.385659515857696533e-01 3.348967134952545166e-01 -3.229558467864990234e-02 9.683524072170257568e-02
2.020147442817687988e-01 -1.752328872680664062e-01 -2.739613316953182220e-02 -7.272545099258422852e-01 1.444995254278182983e-01 1.758429110050201416e-01 -3.376877680420875549e-02 5.881263017654418945e-01
3.109961152076721191e-01 -8.902709484100341797e-01 1.785475909709930420e-01 3.360848501324653625e-02 1.132087409496307373e-01 -1.321796476840972900e-01 -1.987668424844741821e-01 8.885025233030319214e-02
-1.266732662916183472e-01 -5.745310783386230469e-01 -4.291388988494873047e-01 -2.276304811239242554e-01 1.526702940464019775e-01 -3.223651945590972900e-01 -5.300661921501159668e-01 9.845992922782897949e-02
5.780650377273559570e-01 -3.633311092853546143e-01 1.655084937810897827e-01 1.316644996404647827e-01 -3.361694812774658203e-01 -2.837906181812286377e-01 -4.967280328273773193e-01 2.209457010030746460e-01
2.889287471771240234e-01 -1.239502057433128357e-01 -3.309799134731292725e-01 -5.648212432861328125e-01 -2.807244062423706055e-01 2.339135408401489258e-01 -4.144459068775177002e-01 4.090215563774108887e-01
5.316918492317199707e-01 -7.601891458034515381e-02 -1.322193592786788940e-01 -2.635203003883361816e-01 1.067292541265487671e-01 -6.505396962165832520e-01 -4.320701956748962402e-01 5.763798207044601440e-02
3.817978873848915100e-02 -6.428331136703491211e-01 1.175831183791160583e-01 5.833000759594142437e-04 3.725380003452301025e-01 -1.574512720108032227e-01 -5.748640894889831543e-01 2.782762944698333740e-01
1.973507739603519440e-02 -5.080041289329528809e-01 2.689521312713623047e-01 -1.854025572538375854e-01 4.563175141811370850e-01 -3.690285980701446533e-01 -3.958171308040618896e-01 3.657238185405731201e-01
1.090498268604278564e-01 5.061566829681396484e-02 6.047874093055725098e-01 -2.844854891300201416e-01 -1.047563999891281128e-01 -4.532230794429779053e-01 -5.604636073112487793e-01 -9.133331477642059326e-02
2.977311015129089355e-01 -5.485088229179382324e-01 -3.613407909870147705e-01 -2.751702964305877686e-01 -4.237703233957290649e-02 2.496064603328704834e-01 -5.002022385597229004e-01 -2.998451590538024902e-01
3.512663543224334717e-01 -1.703527867794036865e-01 1.001675147563219070e-02 -4.745623469352722168e-01 6.028843671083450317e-02 3.878925144672393799e-01 -6.821769475936889648e-01 -5.311747640371322632e-02
2.433563768863677979e-01 -4.736297428607940674e-01 7.272984832525253296e-02 -1.023576557636260986e-01 1.689020991325378418e-01 -6.804267764091491699e-01 -4.527021050453186035e-01 6.510105729103088379e-02
1.713567078113555908e-01 -8.793916553258895874e-02 1.839685887098312378e-01 -5.512096285820007324e-01 -2.163795083761215210e-01 -7.505040168762207031e-01 -8.050890266895294189e-02 9.310761839151382446e-02
1.185895036906003952e-02 -6.250211596488952637e-01 2.543120980262756348e-01 -2.707386314868927002e-01 -2.037606984376907349e-01 3.157397732138633728e-02 -3.892544806003570557e-01 -5.264973640441894531e-01
1.980695128440856934e-01 -2.471392303705215454e-01 5.393344908952713013e-02 -7.575833201408386230e-01 7.767635583877563477e-02 3.378246128559112549e-01 -5.010736733675003052e-02 4.474142491817474365e-01
1.550438255071640015e-01 -2.508017718791961670e-01 2.036442011594772339e-01 -6.426861882209777832e-01 8.569404482841491699e-02 5.327479839324951172e-01 -3.980814218521118164e-01 9.439707547426223755e-02
4.364394247531890869e-01 -5.730805397033691406e-01 4.306517541408538818e-01 -2.171762287616729736e-01 2.368282973766326904e-01 -1.021353751420974731e-01 1.466246247291564941e-01 4.005682468414306641e-01
1.818591207265853882e-01 -3.121237158775329590e-01 -6.544710993766784668e-01 -5.986809134483337402e-01 -9.669504314661026001e-02 -5.516819283366203308e-02 -2.422822862863540649e-01 -1.079844161868095398e-01
3.666197657585144043e-01 -6.559724360704421997e-02 1.676616072654724121e-01 -7.917233705520629883e-01 -3.813176155090332031e-01 -7.837377488613128662e-02 1.727007478475570679e-01 1.580491065979003906e-01
1.258233785629272461e-01 -1.676596403121948242e-01 4.951517581939697266e-01 -6.660035252571105957e-01 2.758097052574157715e-01 3.162406384944915771e-01 -2.283451706171035767e-01 1.977427303791046143e-01
6.664176285266876221e-02 -8.401831388473510742e-01 2.599553167819976807e-01 -7.794582843780517578e-02 -3.049764931201934814e-01 -2.635323069989681244e-02 -5.739656835794448853e-02 3.449626863002777100e-01
3.379765748977661133e-01 -2.598731815814971924e-01 3.526631742715835571e-02 -2.222960442304611206e-01 -1.533130407333374023e-01 -7.879019975662231445e-01 -3.434772789478302002e-01 -7.285198569297790527e-02
1.190813779830932617e-01 -9.252559393644332886e-02 2.499814033508300781e-01 -6.835603117942810059e-01 -6.614641547203063965e-01 -6.762979179620742798e-02 -3.710841014981269836e-02 -6.346347928047180176e-02
1.716388911008834839e-01 -5.152011513710021973e-01 6.997635588049888611e-03 -2.397218942642211914e-01 5.857245922088623047e-01 -4.832526445388793945e-01 -2.647140920162200928e-01 -3.020665980875492096e-02
4.636008234228938818e-04 -3.697390556335449219e-01 4.331646859645843506e-02 -2.231509536504745483e-01 4.981707632541656494e-01 -3.158872425556182861e-01 -4.493031799793243408e-01 5.116521716117858887e-01
3.790392577648162842e-01 -3.331018686294555664e-01 -4.242403432726860046e-02 -3.174786567687988281e-01 4.999043792486190796e-02 -7.770422697067260742e-01 -1.134508997201919556e-01 1.536725163459777832e-01
4.070724844932556152e-01 -8.417992591857910156e-01 -1.363985240459442139e-01 2.925380505621433258e-02 1.208790689706802368e-01 1.925784349441528320e-02 -1.940434575080871582e-01 2.314520329236984253e-01
4.660623371601104736e-01 -3.283249586820602417e-02 3.120387792587280273e-01 -5.527524352073669434e-01 3.680835664272308350e-01 -4.693353772163391113e-01 -2.548801340162754059e-02 1.496446430683135986e-01
7.525329589843750000e-01 -4.930962026119232178e-01 -1.261202841997146606e-01 -3.283323347568511963e-01 1.615123748779296875e-01 1.007686704397201538e-01 8.974348753690719604e-02 -1.501579284667968750e-01
1.585960388183593750e-02 -2.829610109329223633e-01 2.006808668375015259e-01 -7.289195060729980469e-01 4.868345558643341064e-01 2.791037559509277344e-01 -1.805756390094757080e-01 -2.389439754188060760e-02
3.062112033367156982e-01 3.341189026832580566e-02 4.991039335727691650e-01 -4.269800782203674316e-01 -1.722785234451293945e-01 -4.473240375518798828e-01 -3.727233409881591797e-01 -3.240371942520141602e-01
6.722760796546936035e-01 -5.688652396202087402e-01 -2.233354449272155762e-01 -3.161087930202484131e-01 1.431540101766586304e-01 2.057242840528488159e-01 9.183476865291595459e-02 -5.817637592554092407e-02
1.894027441740036011e-01 -2.842860817909240723e-01 2.140142396092414856e-02 -3.528523445129394531e-01 4.082733988761901855e-01 -6.687622070312500000e-01 -2.792800664901733398e-01 2.577163875102996826e-01
2.301259934902191162e-01 -2.105112522840499878e-01 6.833495497703552246e-01 -3.274578452110290527e-01 -2.093570977449417114e-01 -3.928235173225402832e-01 -2.643975615501403809e-01 -2.459368556737899780e-01
4.791063964366912842e-01 -1.142682880163192749e-01 -4.823260009288787842e-02 -6.926651597023010254e-01 -5.143515467643737793e-01 -6.036774441599845886e-02 6.463972479104995728e-02 -5.392769724130630493e-02
-4.773997515439987183e-02 -2.259609848260879517e-01 3.365717828273773193e-01 -7.479519844055175781e-01 1.548973917961120605e-01 4.134846329689025879e-01 -2.772603631019592285e-01 4.597615823149681091e-02
5.214939713478088379e-01 -2.406929731369018555e-01 3.311539292335510254e-01 -6.027331948280334473e-01 -3.736288547515869141e-01 5.928150564432144165e-02 2.320441454648971558e-01 1.426011137664318085e-02
-2.611899971961975098e-01 -4.829675853252410889e-01 -9.100835025310516357e-02 -5.362463593482971191e-01 -2.725086733698844910e-02 -5.770568251609802246e-01 -2.229333482682704926e-02 2.616207599639892578e-01
-1.875373125076293945e-01 -6.115586161613464355e-01 1.029245629906654358e-01 -3.477102518081665039e-01 1.097994595766067505e-01 -6.305757761001586914e-01 -1.903778165578842163e-01 1.157784238457679749e-01
2.042410373687744141e-01 -4.447845518589019775e-01 -3.418992161750793457e-01 -6.120077967643737793e-01 3.019384741783142090e-01 4.199794232845306396e-01 -3.680216323118656874e-04 3.812970966100692749e-02
1.201880052685737610e-01 -1.600359976291656494e-01 -4.624621942639350891e-02 -3.892315328121185303e-01 2.186314761638641357e-02 -1.967758238315582275e-01 -6.465483903884887695e-01 -5.908296108245849609e-01
3.372418284416198730e-01 -1.283315271139144897e-01 1.495764851570129395e-01 -3.502292037010192871e-01 -6.068522334098815918e-01 2.768908143043518066e-01 -4.660648405551910400e-01 2.502214610576629639e-01
4.779736101627349854e-01 -5.441009402275085449e-01 -4.264604151248931885e-01 -3.765153288841247559e-01 2.616237401962280273e-01 -2.823751568794250488e-01 5.899030342698097229e-02 1.416689902544021606e-02
-5.188432405702769756e-04 -8.090005069971084595e-02 2.557426393032073975e-01 -7.889504432678222656e-01 3.795406222343444824e-01 2.249244898557662964e-01 -3.231697082519531250e-01 -8.078953623771667480e-02
7.232549600303173065e-03 -3.105696439743041992e-01 3.637824058532714844e-01 -4.390038251876831055e-01 4.994986653327941895e-01 -2.920695543289184570e-01 -1.268995851278305054e-01 4.769959747791290283e-01
4.474444389343261719e-01 -1.422013789415359497e-01 -6.517869979143142700e-02 -6.257024407386779785e-01 -3.970893025398254395e-01 1.782106906175613403e-01 -1.320294290781021118e-01 4.206539392471313477e-01
1.520793735980987549e-01 -2.462223321199417114e-01 -1.399482786655426025e-02 -3.564999699592590332e-01 -1.309087723493576050e-01 5.095428824424743652e-01 -6.439110636711120605e-01 3.123550415039062500e-01
3.187782466411590576e-01 -5.638527274131774902e-01 -2.156275808811187744e-01 -4.902057349681854248e-01 -1.336976792663335800e-02 -1.439540088176727295e-01 3.684881702065467834e-02 -5.209549665451049805e-01
2.103278599679470062e-02 -5.796273350715637207e-01 2.790615856647491455e-01 -1.570146828889846802e-01 2.997676730155944824e-01 -5.963172912597656250e-01 -3.361444771289825439e-01 -5.111307650804519653e-02
2.754629552364349365e-01 -6.321966648101806641e-01 9.221554547548294067e-02 -2.612077593803405762e-01 5.620663166046142578e-01 -2.861973829567432404e-02 -8.957485668361186981e-03 3.617961406707763672e-01
-1.746578700840473175e-02 -3.084480464458465576e-01 -1.143770739436149597e-01 -3.113964200019836426e-01 -3.182416856288909912e-01 -1.813747733831405640e-02 -7.600048780441284180e-01 -3.395450413227081299e-01
8.718536794185638428e-02 -1.946147829294204712e-01 1.577302068471908569e-01 -8.228110074996948242e-01 1.519934535026550293e-01 3.180867135524749756e-01 -6.348343193531036377e-02 3.525846898555755615e-01
2.460273057222366333e-01 -5.374462008476257324e-01 6.341375708580017090e-01 -3.025440275669097900e-01 -4.740222916007041931e-02 -2.848978936672210693e-01 1.863750815391540527e-01 1.970007568597793579e-01
1.807076781988143921e-01 -1.718958169221878052e-01 1.110984105616807938e-02 -6.578583121299743652e-01 2.101067602634429932e-01 4.054893553256988525e-01 -5.441313385963439941e-01 -1.581280305981636047e-02
8.320081979036331177e-02 -1.880655586719512939e-01 8.770237863063812256e-02 -7.618800401687622070e-01 -6.783048063516616821e-02 1.517150998115539551e-01 -4.516787081956863403e-02 5.830073952674865723e-01
6.410243511199951172e-01 -2.277157008647918701e-01 -1.773224472999572754e-01 -6.132695078849792480e-01 -6.149234995245933533e-02 3.388142883777618408e-01 -5.321723595261573792e-02 9.100603312253952026e-02
3.564781248569488525e-01 -3.696385324001312256e-01 -3.125897049903869629e-01 -2.514503896236419678e-01 -4.899093806743621826e-01 -5.414628982543945312e-01 -1.694283783435821533e-01 1.159818619489669800e-01
2.604789137840270996e-01 -4.879405498504638672e-01 -2.123411297798156738e-01 -4.962734282016754150e-01 1.933162510395050049e-01 -3.859165608882904053e-01 1.260182727128267288e-02 -4.650023281574249268e-01
-2.639091387391090393e-02 -7.830912470817565918e-01 -1.735807508230209351e-01 -3.597722053527832031e-01 -3.381024003028869629e-01 -1.783330887556076050e-01 1.690087616443634033e-01 2.276516705751419067e-01
5.295757651329040527e-01 -5.512568354606628418e-01 -2.478540092706680298e-01 -4.703425467014312744e-01 1.384849697351455688e-01 2.899576425552368164e-01 2.858869172632694244e-02 -1.701201349496841431e-01
4.154290556907653809e-01 -8.065865933895111084e-02 -2.359935492277145386e-01 -3.359252512454986572e-01 1.968577206134796143e-01 -6.500958800315856934e-01 -4.322027862071990967e-01 6.478744745254516602e-02
-2.839361876249313354e-02 -8.261199593544006348e-01 2.532526478171348572e-02 -1.717149764299392700e-01 3.715223073959350586e-01 -2.347908169031143188e-01 -2.890601456165313721e-01 -9.940215945243835449e-02
6.180254220962524414e-01 -4.905127882957458496e-01 -2.075778543949127197e-01 -2.428169846534729004e-01 -1.851846724748611450e-01 1.902574002742767334e-01 -2.753390073776245117e-01 -3.592914044857025146e-01
7.214823365211486816e-01 -2.176445871591567993e-01 3.957016766071319580e-01 -2.317987680435180664e-01 -2.855794429779052734e-01 -1.506680697202682495e-01 -1.852561533451080322e-01 -2.884566783905029297e-01
6.228559613227844238e-01 -5.551891326904296875e-01 -4.057721197605133057e-01 -2.576961517333984375e-01 2.832912281155586243e-02 4.274483397603034973e-02 -1.693446785211563110e-01 -2.035928964614868164e-01
2.017208635807037354e-01 -1.699983328580856323e-01 2.155455201864242554e-01 -5.685552954673767090e-01 2.996232211589813232e-01 3.855826258659362793e-01 -5.657008290290832520e-01 -4.721078649163246155e-02
-1.915035396814346313e-01 -4.573673307895660400e-01 3.882573843002319336e-01 -2.692185640335083008e-01 1.324421018362045288e-01 -2.535949051380157471e-01 -2.647841274738311768e-01 6.155950427055358887e-01
4.397680163383483887e-01 -1.450275480747222900e-01 7.975862920284271240e-02 -3.951781690120697021e-01 -8.239188231527805328e-03 3.915601968765258789e-01 -6.846721768379211426e-01 -2.967721410095691681e-02
1.256478428840637207e-01 -1.521480530500411987e-01 -9.562228620052337646e-02 -2.526277601718902588e-01 -1.524099409580230713e-01 -1.163970232009887695e-01 -8.850750327110290527e-01 -2.606998682022094727e-01
2.988650798797607422e-01 -5.719453692436218262e-01 1.951806694269180298e-01 -1.721247136592864990e-01 4.626955986022949219e-01 -4.053858816623687744e-01 -1.612196713685989380e-01 3.337951004505157471e-01
3.397964835166931152e-01 -2.408142574131488800e-02 -2.913031540811061859e-02 -5.560122132301330566e-01 -4.476987421512603760e-01 2.831063568592071533e-01 -5.223451256752014160e-01 1.432924568653106689e-01
2.570820041000843048e-02 -2.028445303440093994e-01 6.949056684970855713e-02 -7.249234914779663086e-01 1.238012909889221191e-01 4.156830012798309326e-01 -2.577820718288421631e-01 4.162684977054595947e-01
1.120000779628753662e-01 -3.409264683723449707e-01 -2.039502263069152832e-01 -6.731184124946594238e-01 -2.390328645706176758e-01 3.825215995311737061e-01 -1.816075146198272705e-01 3.743001222610473633e-01
9.099748730659484863e-01 -2.799865603446960449e-01 4.182600602507591248e-02 -1.621577739715576172e-01 -2.276171371340751648e-02 -2.135834991931915283e-01 -3.371558710932731628e-02 1.350399702787399292e-01
-2.189298719167709351e-02 -2.105440050363540649e-01 2.520745694637298584e-01 -5.913731455802917480e-01 -4.332374036312103271e-02 4.127597510814666748e-01 -6.061562299728393555e-01 -4.748852178454399109e-02
1.235619187355041504e-01 -2.627981901168823242e-01 9.518074989318847656e-02 -2.075877785682678223e-01 -3.480792939662933350e-01 -7.339887022972106934e-01 -4.435166716575622559e-01 8.313836157321929932e-02
1.415616571903228760e-01 -2.112572342157363892e-01 -1.116129308938980103e-01 -7.251175045967102051e-01 -7.874271273612976074e-02 2.482562661170959473e-01 -1.508408933877944946e-01 5.536183714866638184e-01
9.438044577836990356e-02 -3.769448697566986084e-01 4.062121808528900146e-01 -1.490957736968994141e-01 2.983068823814392090e-01 -6.060442924499511719e-01 -4.305518269538879395e-01 -1.418286710977554321e-01
2.632323838770389557e-02 -9.254447817802429199e-01 2.569399774074554443e-01 -3.605910390615463257e-02 1.038802228868007660e-02 -5.721452459692955017e-02 -2.378515452146530151e-01 -1.248432323336601257e-01
2.862519919872283936e-01 -2.584853470325469971e-01 -1.211680620908737183e-01 -7.842150330543518066e-01 1.439168769866228104e-02 7.825727760791778564e-02 7.996813952922821045e-02 -4.569943845272064209e-01
1.825681477785110474e-01 -1.545487940311431885e-01 7.140439748764038086e-02 -6.359043717384338379e-01 1.089786663651466370e-01 4.058427512645721436e-01 -5.970979332923889160e-01 1.413562521338462830e-02
2.195931971073150635e-01 -2.119628041982650757e-01 -2.328474968671798706e-01 -3.918806314468383789e-01 -9.405872970819473267e-02 -1.008843332529067993e-01 -6.746739745140075684e-01 -4.741862118244171143e-01
-1.173710227012634277e-01 -2.579244077205657959e-01 3.702526092529296875e-01 -6.610477566719055176e-01 1.317522227764129639e-01 4.176280200481414795e-01 -3.810034990310668945e-01 9.323292225599288940e-02
-1.170871406793594360e-02 -1.680404245853424072e-01 5.871482938528060913e-02 -7.186648845672607422e-01 -8.378401398658752441e-02 1.612146496772766113e-01 -1.433842927217483521e-01 6.309753060340881348e-01
2.735652923583984375e-01 -3.129102885723114014e-01 2.418552935123443604e-01 -6.515669822692871094e-01 4.332163035869598389e-01 3.772777616977691650e-01 -1.144284531474113464e-01 3.327201679348945618e-02
4.832330644130706787e-01 -3.477502167224884033e-01 -6.214648857712745667e-02 -7.507263123989105225e-02 1.773319207131862640e-02 -6.307944655418395996e-01 -3.968203961849212646e-01 2.835048735141754150e-01
5.466026067733764648e-02 -5.488439202308654785e-01 2.241502255201339722e-01 -9.986470639705657959e-02 4.520209133625030518e-02 -5.884422659873962402e-01 -4.260496497154235840e-01 3.251778185367584229e-01
4.113194299861788750e-04 -6.459342837333679199e-01 2.486934214830398560e-01 2.298548817634582520e-03 -7.613648474216461182e-02 -3.004975020885467529e-01 -6.157700419425964355e-01 -2.136510759592056274e-01
2.627612948417663574e-01 -1.927002668380737305e-01 1.960093677043914795e-01 -8.286938071250915527e-01 3.156315907835960388e-02 1.768881082534790039e-01 1.653171777725219727e-01 3.302342593669891357e-01
2.887580096721649170e-01 -2.042846679687500000e-01 -3.603861629962921143e-01 -7.228198051452636719e-01 1.960912793874740601e-01 -6.378465890884399414e-02 -1.229001283645629883e-01 -4.060976803302764893e-01
2.658664882183074951e-01 -1.573993563652038574e-01 7.256411761045455933e-02 -5.962803959846496582e-01 9.876920282840728760e-02 4.082896709442138672e-01 -6.046846508979797363e-01 -4.031590744853019714e-02
2.072362154722213745e-01 -6.359079480171203613e-01 4.563509523868560791e-01 -3.034071326255798340e-01 3.486572802066802979e-01 -2.649348080158233643e-01 1.219279393553733826e-01 2.138764262199401855e-01
3.479949384927749634e-02 2.067989297211170197e-02 1.733983904123306274e-01 -7.348486781120300293e-01 3.415867388248443604e-01 -5.474954843521118164e-01 6.334159523248672485e-02 8.858241140842437744e-02
5.858229994773864746e-01 8.127923309803009033e-02 1.827288419008255005e-01 -6.212171316146850586e-01 9.990563988685607910e-02 2.709857821464538574e-01 -3.453608155250549316e-01 1.679761856794357300e-01
5.969955921173095703e-01 -5.887280683964490891e-03 -2.404333800077438354e-01 -1.522083133459091187e-01 -2.213567048311233521e-01 -2.892739176750183105e-01 -6.522480249404907227e-01 6.693693995475769043e-02
3.212492913007736206e-02 -6.715100407600402832e-01 3.902980685234069824e-01 -3.723715841770172119e-01 -1.610398590564727783e-01 2.455702051520347595e-03 -3.419204056262969971e-02 -4.795208871364593506e-01
6.178408861160278320e-01 -5.443935990333557129e-01 -1.116715371608734131e-01 -3.581427633762359619e-01 8.858875930309295654e-02 -1.880285143852233887e-01 1.508957296609878540e-01 -3.394104242324829102e-01
6.021254062652587891e-01 -3.550764918327331543e-01 3.165426477789878845e-02 -2.195226699113845825e-01 1.350513938814401627e-02 -6.592460274696350098e-01 -1.044788062572479248e-01 1.283356398344039917e-01
1.114521082490682602e-02 -1.284182965755462646e-01 5.679814517498016357e-02 -8.897684216499328613e-01 2.778119966387748718e-02 2.624940574169158936e-01 -1.295494884252548218e-01 3.193946778774261475e-01
1.396349221467971802e-01 -5.855346918106079102e-01 2.196410447359085083e-01 -2.194244414567947388e-01 -2.547934055328369141e-01 5.230617150664329529e-02 -3.947510719299316406e-01 -5.637180805206298828e-01
7.588877081871032715e-01 -2.291691452264785767e-01 2.055981457233428955e-01 -3.979183733463287354e-01 -3.373540639877319336e-01 8.074109442532062531e-03 8.680266886949539185e-02 2.226063162088394165e-01
3.057641088962554932e-01 -5.934807062149047852e-01 -2.743903696537017822e-01 -3.747635781764984131e-01 5.820601433515548706e-02 4.544003009796142578e-01 -2.600642442703247070e-01 -2.470834404230117798e-01
3.282955288887023926e-01 -4.660276174545288086e-01 -3.711149394512176514e-01 -4.616884291172027588e-01 3.844021856784820557e-01 -2.254591882228851318e-01 -1.375187784433364868e-01 -3.265722095966339111e-01
3.444324433803558350e-01 -4.911737143993377686e-01 -1.692939400672912598e-01 -4.558799266815185547e-01 1.870497316122055054e-01 -3.582061529159545898e-01 -5.828602239489555359e-02 -4.867557883262634277e-01
2.693831920623779297e-01 5.563700105994939804e-03 1.520644873380661011e-01 -6.660954356193542480e-01 5.024009943008422852e-01 -4.328634738922119141e-01 -5.280198901891708374e-02 1.342748254537582397e-01
4.223935008049011230e-01 1.131341680884361267e-01 2.880788445472717285e-01 -6.069465875625610352e-01 1.251438111066818237e-01 1.470132023096084595e-01 -5.381109118461608887e-01 -1.748531609773635864e-01
-1.474220156669616699e-01 -3.225777745246887207e-01 1.306797116994857788e-01 -4.014245867729187012e-01 -5.178551673889160156e-01 -1.464651152491569519e-02 -5.502600669860839844e-01 -3.532941937446594238e-01
3.377008140087127686e-01 -1.310031861066818237e-01 -3.502918407320976257e-02 -4.761140644550323486e-01 1.366828475147485733e-02 4.258011877536773682e-01 -6.775295734405517578e-01 1.857632212340831757e-02
6.697211265563964844e-01 -4.294954240322113037e-01 3.912422955036163330e-01 -2.165915966033935547e-01 -2.010900676250457764e-01 -1.976248472929000854e-01 2.319370396435260773e-02 -2.949475049972534180e-01
-4.622508212924003601e-02 -7.330713272094726562e-01 1.444680839776992798e-01 1.120820939540863037e-01 -2.769210636615753174e-01 -9.605729021131992340e-03 -5.326281785964965820e-01 2.580040693283081055e-01
3.457737267017364502e-01 -2.323918193578720093e-01 1.234017387032508850e-01 -4.170210957527160645e-01 1.615981906652450562e-01 4.343939125537872314e-01 -6.476174592971801758e-01 -5.549407377839088440e-02
1.746506989002227783e-01 -2.863511145114898682e-01 4.799136817455291748e-01 -1.753285080194473267e-01 1.754775792360305786e-01 -2.582333385944366455e-01 -3.702463209629058838e-01 6.260060667991638184e-01
1.798008531332015991e-01 -4.122832417488098145e-02 -4.131878539919853210e-02 -5.754992365837097168e-01 -5.524191260337829590e-01 1.991991996765136719e-01 -4.668488800525665283e-01 2.650854885578155518e-01
6.987566947937011719e-01 -1.198856011033058167e-01 3.288456201553344727e-01 -1.782550513744354248e-01 -3.311771154403686523e-01 -4.032813906669616699e-01 -2.202644646167755127e-01 1.913677006959915161e-01
2.119415402412414551e-01 -3.486770391464233398e-01 -2.591890692710876465e-01 -3.279489874839782715e-01 -2.323836460709571838e-02 -7.114509344100952148e-01 -2.316015362739562988e-01 3.137418627738952637e-01
3.273144066333770752e-01 -3.396777510643005371e-01 2.414825260639190674e-01 -7.272310256958007812e-01 6.541620194911956787e-02 2.492009699344635010e-01 8.757093548774719238e-02 -3.409638404846191406e-01
2.632628679275512695e-01 -1.365247517824172974e-01 7.842105627059936523e-02 -1.334858834743499756e-01 -1.915582567453384399e-01 -5.991491079330444336e-01 -6.384794712066650391e-01 2.911270260810852051e-01
4.175542891025543213e-01 -4.204311966896057129e-01 2.234818041324615479e-01 -2.212027609348297119e-01 2.343444526195526123e-01 -5.929982662200927734e-01 -1.986709833145141602e-01 -3.224543929100036621e-01
3.372132480144500732e-01 -1.413052082061767578e-01 4.861034080386161804e-02 -7.229576110839843750e-01 -5.752018690109252930e-01 -1.471187733113765717e-02 9.702825546264648438e-02 2.830480784177780151e-02
-8.403968997299671173e-03 -2.149201184511184692e-01 3.218799233436584473e-01 -6.756919622421264648e-01 2.371645718812942505e-01 3.163902759552001953e-01 -4.561555087566375732e-01 -1.707182973623275757e-01
-5.004069581627845764e-02 -5.441191792488098145e-01 2.617303729057312012e-01 -1.518613845109939575e-01 5.932350829243659973e-02 -6.611192822456359863e-01 -3.838069438934326172e-01 -1.481881737709045410e-01
3.086427450180053711e-01 -1.076909080147743225e-01 -2.521044388413429260e-02 -7.119287848472595215e-01 -2.714541554450988770e-01 2.627000510692596436e-01 -2.232793271541595459e-01 4.394448101520538330e-01
2.910078167915344238e-01 -6.147523522377014160e-01 3.899910449981689453e-01 1.502986699342727661e-01 -4.478496909141540527e-01 -1.170143932104110718e-01 -2.815974950790405273e-01 2.629682421684265137e-01
6.863033771514892578e-01 -3.099659085273742676e-01 2.063663899898529053e-01 -5.422824025154113770e-01 -9.607289731502532959e-02 8.267098665237426758e-02 2.369119524955749512e-01 -1.551122665405273438e-01
3.019738793373107910e-01 -1.430013179779052734e-01 -3.599312305450439453e-01 -4.964778423309326172e-01 -1.064659506082534790e-01 -1.280547678470611572e-01 -5.753574371337890625e-01 -3.918576538562774658e-01
8.111512660980224609e-01 -2.870908081531524658e-01 4.252396225929260254e-01 -2.404354959726333618e-01 -4.829339683055877686e-02 1.614938490092754364e-02 -1.022952049970626831e-02 -1.351919472217559814e-01
3.295077979564666748e-01 -3.298830986022949219e-01 -1.369564682245254517e-01 -3.157177269458770752e-01 5.590652823448181152e-01 -5.603751540184020996e-01 -1.937925219535827637e-01 -6.102481391280889511e-03
3.493322730064392090e-01 -6.359887123107910156e-01 -1.251143664121627808e-01 -3.252064883708953857e-01 -1.519423574209213257e-01 3.304842412471771240e-01 -2.752377986907958984e-01 -3.794869780540466309e-01
-1.692145131528377533e-02 -5.170233249664306641e-01 9.112891554832458496e-02 -3.724671900272369385e-01 4.263133704662322998e-01 -5.815229415893554688e-01 -1.505663394927978516e-01 2.068383246660232544e-01
3.518824875354766846e-01 -1.894710510969161987e-01 -2.965854946523904800e-03 -4.785104990005493164e-01 5.179457068443298340e-01 -5.692456960678100586e-01 -9.358297288417816162e-02 1.011542901396751404e-01
2.280528992414474487e-01 -1.779261231422424316e-01 -3.052255511283874512e-01 -3.226301968097686768e-01 -2.677344679832458496e-01 3.026256561279296875e-01 -6.317244172096252441e-01 3.959064781665802002e-01
3.612398868426680565e-03 -7.103336453437805176e-01 5.363721847534179688e-01 -3.262292444705963135e-01 1.365715265274047852e-02 -2.466316819190979004e-01 1.552294790744781494e-01 1.272108256816864014e-01
4.004164040088653564e-01 -6.000091433525085449e-01 -3.858770728111267090e-01 -3.914299905300140381e-01 2.152876406908035278e-01 -1.954254359006881714e-01 -1.072385311126708984e-01 -2.854771614074707031e-01
-1.532256603240966797e-01 -8.203083276748657227e-01 -2.140104174613952637e-01 -2.690307796001434326e-01 4.615206737071275711e-03 -1.570227593183517456e-01 -3.882699012756347656e-01 -1.000358387827873230e-01
2.334491759538650513e-01 -1.257518827915191650e-01 -2.178749740123748779e-01 -6.877918243408203125e-01 -2.744867503643035889e-01 2.526420056819915771e-01 -2.995739281177520752e-01 4.245530366897583008e-01
1.003567948937416077e-01 -4.103681743144989014e-01 1.445649415254592896e-01 -6.369421482086181641e-01 3.820852637290954590e-01 4.683989882469177246e-01 -1.700583547353744507e-01 2.501314319670200348e-02
3.847332671284675598e-03 -1.300700567662715912e-02 3.282753750681877136e-02 -6.910419464111328125e-01 -5.264317244291305542e-02 7.877582311630249023e-02 -3.115209937095642090e-01 6.443425416946411133e-01
4.174244403839111328e-01 -3.567233681678771973e-01 3.807497397065162659e-02 -1.797911673784255981e-01 1.877254843711853027e-01 -6.772103309631347656e-01 -2.817217111587524414e-01 3.025042712688446045e-01
-1.548270285129547119e-01 -5.966823101043701172e-01 1.311202794313430786e-01 -4.008275270462036133e-02 3.593986332416534424e-01 -2.084945887327194214e-02 -6.792540550231933594e-01 1.010519564151763916e-01
-2.128863036632537842e-01 -4.562712013721466064e-01 1.450042575597763062e-01 -5.332205295562744141e-01 -5.127292275428771973e-01 1.763043254613876343e-01 -2.705913484096527100e-01 -2.719400525093078613e-01
3.369317054748535156e-01 -3.608977198600769043e-01 4.663657248020172119e-01 -4.596283733844757080e-01 -5.621324181556701660e-01 8.121554739773273468e-03 1.369820255786180496e-02 -1.059631556272506714e-01
3.441596031188964844e-01 -5.850725769996643066e-01 2.818225324153900146e-01 -3.636604547500610352e-01 3.271858394145965576e-01 -2.104492187500000000e-01 2.013564109802246094e-01 3.683579266071319580e-01
-5.486806854605674744e-02 -4.359040558338165283e-01 -5.761281847953796387e-01 -3.416096270084381104e-01 3.069151341915130615e-01 -1.677965521812438965e-01 -3.746691346168518066e-01 3.092358112335205078e-01
2.884167432785034180e-01 -6.782529950141906738e-01 2.625901103019714355e-01 1.162221133708953857e-01 -3.248585164546966553e-01 -1.533013731241226196e-01 -3.142409026622772217e-01 3.828131258487701416e-01
1.675520092248916626e-01 -3.891301453113555908e-01 -5.797156691551208496e-01 -5.816352963447570801e-01 -1.746080815792083740e-02 -3.741066455841064453e-01 -6.257382035255432129e-02 -4.425192624330520630e-02
2.360900044441223145e-01 -6.681571155786514282e-02 2.143394947052001953e-01 -3.094263076782226562e-01 -4.824639558792114258e-01 -5.989454984664916992e-01 -4.517185986042022705e-01 5.053980648517608643e-02
-7.050614804029464722e-02 -5.984712839126586914e-01 3.663258254528045654e-01 -2.542622685432434082e-01 -5.299605727195739746e-01 -8.007518947124481201e-02 -3.230075538158416748e-01 -2.154367864131927490e-01
-3.988821208477020264e-01 -4.074828028678894043e-01 1.544624716043472290e-01 -6.332925558090209961e-01 -3.345138430595397949e-01 1.042751967906951904e-02 -1.963683068752288818e-01 -3.152203559875488281e-01
-4.633493348956108093e-02 -9.160379171371459961e-01 1.719881780445575714e-03 -2.174794971942901611e-01 -1.501234322786331177e-01 -1.177315786480903625e-01 -6.169897690415382385e-02 2.668759524822235107e-01
2.164899259805679321e-01 -1.480856984853744507e-01 1.860088557004928589e-01 -8.940986990928649902e-01 8.543027192354202271e-02 2.876724302768707275e-01 7.801408320665359497e-02 -3.241663798689842224e-02
6.945320367813110352e-01 -3.105074763298034668e-01 4.996704161167144775e-01 -1.075336113572120667e-01 -1.504615992307662964e-01 -3.361114263534545898e-01 -1.116137802600860596e-01 1.091287434101104736e-01
2.004608958959579468e-01 -4.852484762668609619e-01 3.044140040874481201e-01 8.187402784824371338e-02 1.869412697851657867e-02 -5.354639291763305664e-01 -5.429708361625671387e-01 2.075807899236679077e-01
5.864044427871704102e-01 -6.290854811668395996e-01 -7.010553777217864990e-02 -2.688229382038116455e-01 -3.691915795207023621e-02 1.547783911228179932e-01 -2.090336754918098450e-02 3.967926800251007080e-01
3.058714792132377625e-02 -1.765523999929428101e-01 -1.408517360687255859e-01 -6.477872729301452637e-01 -1.920629441738128662e-01 2.420944124460220337e-01 -3.167181909084320068e-01 5.767302513122558594e-01
-1.221575513482093811e-01 -6.381388306617736816e-01 1.093650162220001221e-01 -1.682638972997665405e-01 -3.505170643329620361e-01 -5.837284922599792480e-01 -2.307311743497848511e-01 1.440305262804031372e-01
2.709013223648071289e-01 -2.434391528367996216e-01 -3.887997567653656006e-01 -2.896640598773956299e-01 -4.411369860172271729e-01 -1.809799224138259888e-01 -5.999448299407958984e-01 -2.121083587408065796e-01
3.329714834690093994e-01 -3.682134747505187988e-01 3.304691985249519348e-02 -4.337571263313293457e-01 -7.341535687446594238e-01 1.319951415061950684e-01 -8.718194067478179932e-02 1.751585677266120911e-02
9.693936258554458618e-02 -3.860545754432678223e-01 1.751913130283355713e-02 -5.127056241035461426e-01 -7.187469005584716797e-01 1.684692054986953735e-01 2.837158180773258209e-02 1.805731803178787231e-01
2.966809868812561035e-01 -3.433352336287498474e-02 -3.048752434551715851e-03 -7.482529282569885254e-01 2.090305984020233154e-01 2.393113672733306885e-01 -4.406233429908752441e-01 -2.362142354249954224e-01
-1.057049110531806946e-01 -9.091178178787231445e-01 1.289621144533157349e-01 -1.679419130086898804e-01 -9.402032196521759033e-02 -1.349747627973556519e-01 -1.954171657562255859e-01 -2.285815179347991943e-01
3.189963102340698242e-01 -4.084425866603851318e-01 -3.330208659172058105e-01 -2.162790000438690186e-01 2.394000738859176636e-01 -6.276023387908935547e-01 -3.038342297077178955e-01 1.738511025905609131e-01
9.254864603281021118e-02 -6.745237857103347778e-02 4.871734604239463806e-02 -4.124974012374877930e-01 -3.228543698787689209e-01 -1.066089123487472534e-01 -7.377445697784423828e-01 -3.930520713329315186e-01
5.391647219657897949e-01 -1.344052255153656006e-01 -6.113076582551002502e-02 -2.200432717800140381e-01 1.090894490480422974e-01 -6.823348402976989746e-01 -3.848111629486083984e-01 1.162741482257843018e-01
5.198362097144126892e-02 -5.448384881019592285e-01 2.422759868204593658e-02 -1.371937245130538940e-01 4.168908298015594482e-02 -6.752294301986694336e-01 -4.422399997711181641e-01 1.667051762342453003e-01
4.343807101249694824e-01 3.347241878509521484e-02 3.037922829389572144e-02 -2.874477803707122803e-01 -2.038094960153102875e-02 2.339236736297607422e-01 -7.738029360771179199e-01 2.696985900402069092e-01
1.764913648366928101e-01 5.044123623520135880e-03 1.711579859256744385e-01 -7.087557911872863770e-01 1.893875002861022949e-01 1.753161996603012085e-01 -5.451727509498596191e-01 -2.708854079246520996e-01
4.554786086082458496e-01 -3.332180529832839966e-02 5.032566934823989868e-02 -3.548449277877807617e-01 -7.143597304821014404e-02 3.469584882259368896e-01 -7.284101247787475586e-01 8.316649496555328369e-02
2.194817811250686646e-01 -2.143690586090087891e-01 2.413318119943141937e-02 -7.336688041687011719e-01 4.884677473455667496e-03 3.471682965755462646e-01 -9.476418793201446533e-02 4.873308241367340088e-01
-2.670208364725112915e-02 -5.527465939521789551e-01 3.296791017055511475e-01 -1.958947032690048218e-01 2.286474257707595825e-01 -5.790106058120727539e-01 -3.526784479618072510e-01 -1.864942312240600586e-01
-3.462353348731994629e-02 -2.714720368385314941e-01 6.828133463859558105e-01 -1.616840660572052002e-01 2.258685827255249023e-01 -2.154947668313980103e-01 -4.417993426322937012e-01 3.742823004722595215e-01
8.410040736198425293e-01 -3.117940723896026611e-01 2.019466310739517212e-01 -3.494506180286407471e-01 2.201761864125728607e-02 -8.864932693541049957e-03 8.037318289279937744e-02 -1.599226593971252441e-01
2.272373586893081665e-01 1.102401092648506165e-01 5.531539916992187500e-01 -3.973695933818817139e-01 -2.118682861328125000e-01 -4.129249155521392822e-01 -4.923953413963317871e-01 -1.203331947326660156e-01
1.924449503421783447e-01 1.110126674175262451e-01 3.966860473155975342e-01 -3.659209311008453369e-01 -2.590973377227783203e-01 -5.500696897506713867e-01 -5.376445055007934570e-01 -2.477296814322471619e-02
1.689891144633293152e-02 -6.081828474998474121e-02 -1.584620773792266846e-01 -5.611248612403869629e-01 -3.677779734134674072e-01 2.381458580493927002e-01 -5.567130446434020996e-01 3.926075100898742676e-01
2.846388220787048340e-01 -2.167942970991134644e-01 3.429328557103872299e-03 -7.293644547462463379e-01 -4.885051250457763672e-01 -4.534810781478881836e-02 1.394388526678085327e-01 2.825946807861328125e-01
2.710765302181243896e-01 -5.934982299804687500e-01 1.032931581139564514e-01 -7.564260810613632202e-02 2.478021979331970215e-01 -6.294558644294738770e-01 -3.152758181095123291e-01 -2.943949587643146515e-02
4.081044495105743408e-01 3.827292844653129578e-02 1.179457828402519226e-02 -7.498448491096496582e-01 4.116761982440948486e-01 -2.905725538730621338e-01 -8.273101598024368286e-02 -9.394299238920211792e-02
8.500421792268753052e-02 -3.741706609725952148e-01 2.443684190511703491e-01 -5.518096685409545898e-01 -2.636316716670989990e-01 7.494594901800155640e-02 -2.111228257417678833e-01 -6.073462367057800293e-01
1.519110053777694702e-01 -4.051027819514274597e-02 8.791957050561904907e-03 -5.838288068771362305e-01 -5.235715508460998535e-01 1.849734187126159668e-01 -4.433894753456115723e-01 3.597388267517089844e-01
5.247938632965087891e-01 -2.568061947822570801e-01 -4.546131491661071777e-01 -5.565077662467956543e-01 2.050250917673110962e-01 -2.405905425548553467e-01 -3.339815512299537659e-02 -2.030603587627410889e-01
6.338652372360229492e-01 -2.176215052604675293e-01 3.234088122844696045e-01 -1.270480006933212280e-01 -1.735857576131820679e-01 -4.862539470195770264e-01 -3.191899955272674561e-01 -2.483223676681518555e-01
-9.876657277345657349e-03 -4.584071934223175049e-01 9.223333001136779785e-02 -3.544439971446990967e-01 -1.021782085299491882e-01 -7.846333980560302734e-01 -1.709241271018981934e-01 1.796583272516727448e-02
5.549823641777038574e-01 -4.552750885486602783e-01 -2.974362969398498535e-01 -4.031267762184143066e-01 1.628700830042362213e-02 1.379172950983047485e-01 -1.928099095821380615e-01 -4.210433065891265869e-01
2.227897495031356812e-01 -3.922253549098968506e-01 1.788199841976165771e-01 -2.478149682283401489e-01 2.242553085088729858e-01 -7.621325850486755371e-01 -2.634849250316619873e-01 5.073729529976844788e-02
3.104906678199768066e-01 -4.843536913394927979e-01 1.004046574234962463e-01 -2.296637743711471558e-01 5.524772405624389648e-01 -4.461263716220855713e-01 -1.649004667997360229e-01 2.733469009399414062e-01
1.228954643011093140e-02 -7.565333247184753418e-01 1.149274706840515137e-01 -9.005279093980789185e-02 -4.599975049495697021e-01 -2.437987327575683594e-01 -1.298165768384933472e-01 3.439485728740692139e-01
3.919335827231407166e-02 -7.008780837059020996e-01 -1.676152497529983521e-01 -3.948790729045867920e-01 -1.904433667659759521e-01 -4.669358730316162109e-01 1.789873987436294556e-01 1.920291185379028320e-01
4.959760978817939758e-02 -7.416767477989196777e-01 -4.762224555015563965e-01 -4.170942902565002441e-01 -1.220227479934692383e-01 -1.740249097347259521e-01 2.895744703710079193e-02 2.621767483651638031e-02
4.736182466149330139e-02 -4.510782659053802490e-01 5.084299445152282715e-01 -1.489695012569427490e-01 4.908190369606018066e-01 -9.392359107732772827e-02 -4.769459664821624756e-01 1.907614767551422119e-01
1.778549104928970337e-01 -9.288623332977294922e-01 2.534906864166259766e-01 2.028833143413066864e-02 -1.040215864777565002e-01 8.301630616188049316e-02 -1.494479030370712280e-01 2.943034283816814423e-02
3.996485471725463867e-01 -7.002259492874145508e-01 2.162444293498992920e-01 -1.443327218294143677e-01 2.224614173173904419e-01 -4.499849975109100342e-01 2.877090685069561005e-02 -1.719527095556259155e-01
6.651832908391952515e-02 -8.114001154899597168e-01 3.543702661991119385e-01 7.398035377264022827e-02 -2.636435031890869141e-01 6.842136383056640625e-02 -3.007305860519409180e-01 2.037786096334457397e-01
1.800268143415451050e-01 2.381951175630092621e-02 6.258676201105117798e-02 -3.720627427101135254e-01 -2.286033481359481812e-01 -1.905120611190795898e-01 -7.805505990982055664e-01 -3.561764359474182129e-01
2.900925576686859131e-01 -6.734161376953125000e-01 -1.850810796022415161e-01 -2.510410249233245850e-01 3.754522278904914856e-02 2.256605327129364014e-01 -3.802078068256378174e-01 -4.101095199584960938e-01
-9.596405178308486938e-02 3.352170065045356750e-02 7.639405876398086548e-02 -7.063544988632202148e-01 -4.069483280181884766e-02 -6.802487373352050781e-01 -1.206918954849243164e-01 7.702996581792831421e-02
4.556992352008819580e-01 -3.561454415321350098e-01 1.677786260843276978e-01 -2.304398417472839355e-01 1.625433564186096191e-01 -7.163075208663940430e-01 -2.093694657087326050e-01 2.990180626511573792e-02
-1.265318393707275391e-01 -7.764138579368591309e-01 2.914356589317321777e-01 -2.368822693824768066e-01 -2.677954137325286865e-01 4.135432187467813492e-03 -1.555684357881546021e-01 -3.797241747379302979e-01
-1.240475550293922424e-01 -4.609912931919097900e-01 3.681265711784362793e-01 -1.981320977210998535e-01 1.889048144221305847e-02 -6.104990243911743164e-01 -3.952530920505523682e-01 -2.608350813388824463e-01
-2.341948002576828003e-01 -1.936099678277969360e-01 -6.703265756368637085e-02 -7.676684260368347168e-01 -4.012680798768997192e-02 1.808886528015136719e-01 -4.069264233112335205e-01 -3.375498354434967041e-01
4.110509157180786133e-02 -4.768429696559906006e-01 2.312307991087436676e-02 -2.120697349309921265e-01 -3.146540522575378418e-01 -7.290101647377014160e-01 -2.600621581077575684e-01 1.653103381395339966e-01
4.107112437486648560e-02 -1.401100903749465942e-01 1.160077303647994995e-01 -4.354653358459472656e-01 -6.231809854507446289e-01 1.963332761079072952e-03 -5.629233121871948242e-01 -2.652423977851867676e-01
7.273175716400146484e-01 -3.301892876625061035e-01 1.184699758887290955e-01 -3.037393987178802490e-01 2.757945060729980469e-01 -1.165715530514717102e-01 5.959250032901763916e-02 4.030990302562713623e-01
1.377325803041458130e-01 -3.956587612628936768e-01 -3.307307958602905273e-01 -6.969580650329589844e-01 2.797527797520160675e-02 -2.683250419795513153e-02 -1.522652804851531982e-01 -4.523972272872924805e-01
1.851173639297485352e-01 -8.485797047615051270e-01 1.289403885602951050e-01 -3.188464939594268799e-01 -1.547417938709259033e-01 2.309210896492004395e-01 -9.299251437187194824e-02 -2.035642117261886597e-01
2.181655764579772949e-01 -6.391551494598388672e-01 2.430929392576217651e-01 1.718775182962417603e-01 -2.189537882804870605e-01 -2.428333759307861328e-01 -4.983508288860321045e-01 3.162057697772979736e-01
6.862761378288269043e-01 -4.356601834297180176e-01 -2.698535919189453125e-01 -3.902443647384643555e-01 2.341761589050292969e-01 1.441437751054763794e-01 -7.355745136737823486e-02 -1.818983703851699829e-01
1.512518823146820068e-01 -5.481526255607604980e-01 3.929028511047363281e-01 -1.129370108246803284e-01 3.759879767894744873e-01 -4.952890872955322266e-01 -3.351096808910369873e-01 1.027011126279830933e-01
-4.516975209116935730e-02 -5.686844587326049805e-01 3.874950408935546875e-01 -1.644798219203948975e-01 3.969250917434692383e-01 -2.736496627330780029e-01 -3.547159433364868164e-01 3.729536831378936768e-01
2.219995260238647461e-01 -1.867087781429290771e-01 1.581337116658687592e-02 -4.004484713077545166e-01 -2.475648559629917145e-02 -8.067814111709594727e-01 -2.146095931529998779e-01 2.401677072048187256e-01
4.382579028606414795e-01 -7.093674540519714355e-01 1.021066084504127502e-01 -3.172987401485443115e-01 -3.220420777797698975e-01 2.716876268386840820e-01 -4.137045890092849731e-02 -1.199460253119468689e-01
9.862048178911209106e-02 -5.157001018524169922e-01 6.646347641944885254e-01 -3.329694867134094238e-01 -3.424135148525238037e-01 2.642125263810157776e-02 1.890498399734497070e-01 1.342920213937759399e-01
-1.386496126651763916e-01 -2.215119749307632446e-01 -4.897225797176361084e-01 -4.400977492332458496e-01 1.107554789632558823e-02 1.384468525648117065e-01 -6.776625514030456543e-01 1.402775645256042480e-01
4.025380313396453857e-01 -4.539174437522888184e-01 -4.578054696321487427e-02 -2.400518655776977539e-01 2.215011566877365112e-01 -7.093913555145263672e-01 -1.242798492312431335e-01 -6.676077097654342651e-02
8.175159990787506104e-02 -7.616882026195526123e-02 -1.153172701597213745e-01 -6.176059842109680176e-01 -1.452702581882476807e-01 3.329402506351470947e-01 -4.695582985877990723e-01 4.902468323707580566e-01
1.533728986978530884e-01 -5.196610093116760254e-01 3.367941975593566895e-01 1.255420129746198654e-02 -3.510095551609992981e-02 -5.153223872184753418e-01 -5.651229023933410645e-01 -8.178133517503738403e-02
1.782081872224807739e-01 -5.622544884681701660e-01 2.410469204187393188e-01 -1.391116827726364136e-01 5.275511741638183594e-01 4.674860741943120956e-03 -3.955430984497070312e-01 3.739917278289794922e-01
3.448463976383209229e-01 -7.199132442474365234e-01 -1.572861671447753906e-01 -1.799740642309188843e-01 5.095469951629638672e-01 -6.123493239283561707e-02 -7.317086309194564819e-02 1.921833753585815430e-01
2.243064790964126587e-01 -9.707763046026229858e-02 1.385331004858016968e-01 -3.634773492813110352e-01 -1.763166189193725586e-01 3.725842535495758057e-01 -6.885743141174316406e-01 3.806760311126708984e-01
1.639209538698196411e-01 -6.116704344749450684e-01 -4.240872263908386230e-01 -3.108876347541809082e-01 -3.102082060649991035e-03 -3.994617462158203125e-01 -2.161544263362884521e-01 -3.408609628677368164e-01
-1.429159343242645264e-01 -6.359128952026367188e-01 -5.703235268592834473e-01 -3.984136581420898438e-01 2.569265291094779968e-02 -8.601465821266174316e-02 -2.723468542098999023e-01 9.463644027709960938e-02
3.316757380962371826e-01 -5.809890627861022949e-01 -4.194713234901428223e-01 -3.177648484706878662e-01 7.023769617080688477e-02 6.307341903448104858e-02 -3.696243166923522949e-01 -3.605253994464874268e-01
7.037614583969116211e-01 -2.435551583766937256e-01 5.940341949462890625e-01 -5.989594757556915283e-02 -1.225810796022415161e-01 -4.511194676160812378e-02 -1.649593561887741089e-01 2.113385945558547974e-01
3.097170293331146240e-01 -6.158568859100341797e-01 -3.700482249259948730e-01 -4.169747233390808105e-01 -2.749858796596527100e-01 -2.569887638092041016e-01 1.951035559177398682e-01 -1.851114332675933838e-01
3.177536427974700928e-01 2.188168913125991821e-01 3.613694310188293457e-01 -5.902084708213806152e-01 3.286131322383880615e-01 -4.453765153884887695e-01 -2.541323900222778320e-01 3.588503971695899963e-02
3.113309741020202637e-01 -7.189230322837829590e-01 1.044369637966156006e-01 -1.219513174146413803e-02 1.818333119153976440e-01 -4.405368566513061523e-01 -3.662973344326019287e-01 1.177158132195472717e-01
1.004489511251449585e-01 -3.725638687610626221e-01 -9.976302832365036011e-02 -3.041581809520721436e-01 1.249813511967658997e-01 -7.202955484390258789e-01 -3.204765319824218750e-01 3.339013159275054932e-01
2.339818924665451050e-01 -7.380260229110717773e-01 1.443008780479431152e-01 7.573505491018295288e-02 1.779906451702117920e-02 -3.953686356544494629e-01 -4.609929025173187256e-01 6.974010914564132690e-02
2.525143921375274658e-01 -3.787912130355834961e-01 9.881340712308883667e-02 -3.802973031997680664e-01 -9.729696810245513916e-02 -7.571246027946472168e-01 -1.641094684600830078e-01 -1.694914847612380981e-01
8.962994813919067383e-02 -4.934876561164855957e-01 5.485085844993591309e-01 -2.598917186260223389e-01 -1.409724950790405273e-01 -1.819074600934982300e-01 -1.998859047889709473e-01 -5.358293652534484863e-01
2.449219226837158203e-01 -3.132368922233581543e-01 8.638329058885574341e-02 -5.806221961975097656e-01 4.034479260444641113e-01 4.582187235355377197e-01 -2.592752575874328613e-01 2.394856512546539307e-01
1.286925077438354492e-01 -5.787822008132934570e-01 2.079083770513534546e-01 -1.250959634780883789e-01 7.229486852884292603e-02 -6.436122059822082520e-01 -3.480437994003295898e-01 2.213066369295120239e-01
1.859201490879058838e-01 -3.547936677932739258e-02 -1.095845252275466919e-01 -4.214804470539093018e-01 -4.665456712245941162e-01 2.332561016082763672e-01 -6.510446667671203613e-01 2.803356647491455078e-01
1.180135980248451233e-01 -4.107908308506011963e-01 5.812504291534423828e-01 -7.315812259912490845e-02 3.154903352260589600e-01 -1.747005134820938110e-01 -4.071149230003356934e-01 4.222825169563293457e-01
2.774592638015747070e-01 -3.448542356491088867e-01 -2.892111539840698242e-01 -4.467860162258148193e-01 -4.976916015148162842e-01 -4.627513289451599121e-01 -1.052806228399276733e-01 -2.188869118690490723e-01
2.562227249145507812e-01 -2.742394804954528809e-01 -5.927250385284423828e-01 -6.272708773612976074e-01 -4.165775701403617859e-02 -1.000873818993568420e-01 -1.953556984663009644e-01 -2.538388669490814209e-01
3.806672990322113037e-01 -2.848188579082489014e-01 -4.269030988216400146e-01 -6.505671739578247070e-01 2.331493049860000610e-02 -1.884510517120361328e-01 -5.266294255852699280e-02 -3.600775003433227539e-01
7.684706151485443115e-02 -6.667647361755371094e-01 -4.640690386295318604e-01 -3.825256228446960449e-01 -2.875038683414459229e-01 -2.923471331596374512e-01 -2.839177101850509644e-02 -1.374841779470443726e-01
4.783516228199005127e-01 -6.540524363517761230e-01 -1.802336424589157104e-03 -2.980247735977172852e-01 -3.916332721710205078e-01 2.678944468498229980e-01 1.309542059898376465e-01 1.108158752322196960e-01
1.774446517229080200e-01 -4.779357314109802246e-01 1.496427208185195923e-01 -4.873514473438262939e-01 6.625748872756958008e-01 2.646489813923835754e-02 -1.435246318578720093e-01 -1.410015523433685303e-01
4.923006296157836914e-01 -3.039107657968997955e-02 -9.358690679073333740e-02 -5.553414821624755859e-01 -5.746156573295593262e-01 -1.721427775919437408e-02 -3.257612287998199463e-01 5.435113236308097839e-02
4.246293306350708008e-01 -2.591444849967956543e-01 6.227751076221466064e-02 -6.329339146614074707e-01 -5.661687254905700684e-01 1.825105957686901093e-02 1.368440836668014526e-01 9.189104288816452026e-02
1.291301101446151733e-01 -5.267298314720392227e-03 1.792236715555191040e-01 -2.298986166715621948e-01 1.083427891135215759e-01 -6.184014081954956055e-01 -7.063383460044860840e-01 7.246296107769012451e-02
3.739426434040069580e-01 -5.155699253082275391e-01 -9.049180150032043457e-02 -5.121889710426330566e-01 -1.057772487401962280e-01 -1.371509283781051636e-01 1.051539927721023560e-01 -5.317628383636474609e-01
-3.576953709125518799e-01 -2.788095772266387939e-01 1.323525607585906982e-01 -5.993296504020690918e-01 -3.553097844123840332e-01 3.177423775196075439e-02 -4.427312612533569336e-01 -3.071487545967102051e-01
5.501810312271118164e-01 -4.053254425525665283e-01 2.306106090545654297e-01 -5.051407814025878906e-01 -4.380651712417602539e-01 1.458727270364761353e-01 6.129327788949012756e-02 -8.790238946676254272e-02
9.944330900907516479e-03 -3.359433263540267944e-02 3.012586832046508789e-01 -8.133622407913208008e-01 3.388793468475341797e-01 1.588206291198730469e-01 -3.258801698684692383e-01 1.401494629681110382e-02
-7.721891999244689941e-02 -8.673018813133239746e-01 -2.265133261680603027e-01 -2.174044102430343628e-01 -3.414973318576812744e-01 6.829982250928878784e-02 -1.173979192972183228e-01 9.046562016010284424e-02
3.564822971820831299e-01 -1.388840824365615845e-01 1.907133311033248901e-01 -7.900908589363098145e-01 1.932353340089321136e-02 2.274398952722549438e-01 1.151816025376319885e-01 3.572776317596435547e-01
2.602425217628479004e-01 3.323879092931747437e-02 1.586291342973709106e-01 -2.431307584047317505e-01 1.427650749683380127e-01 -6.206681132316589355e-01 -6.623247265815734863e-01 5.107437074184417725e-02
4.364357888698577881e-01 -2.156105339527130127e-01 5.117008090019226074e-02 -1.675819009542465210e-01 -2.482127100229263306e-01 -6.748754382133483887e-01 -4.138157069683074951e-01 2.098191976547241211e-01
2.099525332450866699e-01 -2.698636353015899658e-01 2.133715152740478516e-01 -7.043937444686889648e-01 1.406974494457244873e-01 2.922843396663665771e-01 4.520914703607559204e-02 4.838654994964599609e-01
2.455698847770690918e-01 1.533179134130477905e-01 3.670889735221862793e-01 -3.119753599166870117e-01 -1.387610733509063721e-01 -5.024904608726501465e-01 -6.421483159065246582e-01 -7.293472299352288246e-04
4.807643294334411621e-01 3.318759379908442497e-03 7.777929306030273438e-02 -6.186596751213073730e-01 -5.595098733901977539e-01 -2.908719703555107117e-02 -2.568614482879638672e-01 -1.378438156098127365e-02
1.442085206508636475e-01 -5.761164426803588867e-01 9.039681404829025269e-02 -1.512742787599563599e-01 3.979762494564056396e-01 -1.486528962850570679e-01 -2.760064601898193359e-01 5.996463894844055176e-01
5.283635258674621582e-01 -3.873072862625122070e-01 5.136939883232116699e-01 -9.829723089933395386e-02 -1.989071071147918701e-01 -4.852865636348724365e-01 -1.485694944858551025e-01 -1.188877690583467484e-02
-2.179514467716217041e-01 -8.037059307098388672e-01 -2.790668308734893799e-01 -1.698347181081771851e-01 -1.147135943174362183e-01 -1.072058007121086121e-01 -4.109151363372802734e-01 7.954905927181243896e-02
1.686194539070129395e-01 -7.452826499938964844e-01 -6.479038298130035400e-02 -2.908724546432495117e-02 -4.974450170993804932e-01 1.076232790946960449e-01 -1.566800326108932495e-01 3.570638597011566162e-01
5.238694548606872559e-01 -5.156738758087158203e-01 2.224013209342956543e-01 -1.291424632072448730e-01 2.187093198299407959e-01 -5.760266780853271484e-01 -1.114364862442016602e-01 -3.798196837306022644e-02
1.158963814377784729e-01 -5.201344490051269531e-01 1.096736639738082886e-01 -6.442036479711532593e-02 2.571936845779418945e-01 -5.425127148628234863e-01 -5.044968724250793457e-01 2.913145124912261963e-01
1.867403388023376465e-01 1.224646642804145813e-01 2.852255702018737793e-01 -4.348737895488739014e-01 -7.819135487079620361e-02 -5.652883052825927734e-01 -5.604264736175537109e-01 -1.997973024845123291e-01
-9.353033453226089478e-02 -5.286617279052734375e-01 -1.576975435018539429e-01 -4.941923618316650391e-01 -1.024917885661125183e-01 5.000741481781005859e-01 -2.908333837985992432e-01 3.122684061527252197e-01
3.240149021148681641e-01 -5.148074626922607422e-01 5.824541673064231873e-02 -1.633720546960830688e-01 2.321132570505142212e-01 -7.013607025146484375e-01 -2.318036556243896484e-01 1.970800571143627167e-02
1.671720594167709351e-01 -4.474487900733947754e-01 1.998510211706161499e-01 -4.419489298015832901e-03 -3.854487836360931396e-01 -3.832140564918518066e-01 -5.842633843421936035e-01 3.083755373954772949e-01
5.207183957099914551e-01 -1.886177808046340942e-02 -3.325948715209960938e-01 -3.400608301162719727e-01 -1.405322402715682983e-01 -2.286541312932968140e-01 -6.078480482101440430e-01 -2.464234530925750732e-01
8.481623232364654541e-02 -5.969969630241394043e-01 2.376667261123657227e-01 -8.655712753534317017e-02 1.257905066013336182e-01 -5.779930949211120605e-01 -4.513727724552154541e-01 -1.370646059513092041e-01
-2.003306299448013306e-01 -2.645705938339233398e-01 7.670593261718750000e-02 -6.788163781166076660e-01 -5.046287178993225098e-01 2.066906392574310303e-01 -2.760145366191864014e-01 -2.227992713451385498e-01
6.182932257652282715e-01 6.208255887031555176e-02 -2.066041380167007446e-01 -4.969747364521026611e-01 2.737690806388854980e-01 -4.020304083824157715e-01 -1.983160376548767090e-01 2.197341620922088623e-01
2.728625833988189697e-01 -4.552310705184936523e-01 -4.343928694725036621e-01 -5.863013863563537598e-01 -2.031392157077789307e-01 -3.293787539005279541e-01 2.755439467728137970e-02 -1.880134493112564087e-01
3.511900827288627625e-02 -2.971812486648559570e-01 5.305898785591125488e-01 -4.690810143947601318e-01 4.309218525886535645e-01 -3.266664743423461914e-01 -2.254953086376190186e-01 -2.561924159526824951e-01
2.726624906063079834e-01 -7.496211677789688110e-02 -8.710996247828006744e-03 -4.698554575443267822e-01 -2.928923368453979492e-01 3.977008759975433350e-01 -6.743980050086975098e-01 2.076802961528301239e-02
4.494445621967315674e-01 -1.298063248395919800e-01 1.621417850255966187e-01 -3.338544964790344238e-01 -1.576860249042510986e-02 3.872582018375396729e-01 -6.915431022644042969e-01 1.222767382860183716e-01
7.242825627326965332e-02 1.039759139530360699e-03 -1.012577265501022339e-01 -5.153536200523376465e-01 -4.824032187461853027e-01 4.627976566553115845e-02 -5.123034119606018066e-01 4.707452952861785889e-01
1.172525659203529358e-01 1.395840048789978027e-01 5.892373919486999512e-01 -5.793374776840209961e-01 -7.794769853353500366e-02 -4.188247025012969971e-01 -2.303431183099746704e-01 -2.222332805395126343e-01
-3.027779459953308105e-01 -3.714925646781921387e-01 -5.046913400292396545e-02 -4.890788197517395020e-01 4.458279013633728027e-01 -1.277566701173782349e-01 -4.996329545974731445e-01 -2.526977062225341797e-01
7.298629283905029297e-01 -2.884790003299713135e-01 5.600861907005310059e-01 -5.109336599707603455e-02 -1.017186641693115234e-01 -1.622378826141357422e-01 -1.763380765914916992e-01 -3.172254422679543495e-03
7.445318996906280518e-02 -4.202447533607482910e-01 5.371195077896118164e-01 -2.724200189113616943e-01 3.527260720729827881e-01 -5.365326404571533203e-01 -2.050322443246841431e-01 2.863613888621330261e-02
-1.020342931151390076e-01 -3.584373742341995239e-03 -1.035338714718818665e-01 -6.192910075187683105e-01 -2.412105202674865723e-01 1.690102815628051758e-01 -5.777695775032043457e-01 4.180563092231750488e-01
3.786561787128448486e-01 2.405664026737213135e-01 3.218981325626373291e-01 -6.062683463096618652e-01 -1.762323975563049316e-01 4.364855587482452393e-02 -4.835539162158966064e-01 2.465363144874572754e-01
-7.729320973157882690e-02 -5.871324539184570312e-01 -3.652358353137969971e-01 -5.606024265289306641e-01 -2.658193707466125488e-01 -3.047544658184051514e-01 1.770575791597366333e-01 8.212402462959289551e-02
-2.005601674318313599e-01 -8.495872616767883301e-01 1.158248186111450195e-01 -1.563051789999008179e-01 -2.032994627952575684e-01 1.188767775893211365e-01 -2.808656096458435059e-01 -2.564807236194610596e-01
2.861858010292053223e-01 -5.091261863708496094e-01 -1.890565156936645508e-01 -2.213377803564071655e-01 3.798390030860900879e-01 -1.924361735582351685e-01 -3.630522191524505615e-01 -5.109199881553649902e-01
-6.029273942112922668e-02 -4.971998333930969238e-01 7.046139836311340332e-01 -3.320821523666381836e-01 -3.180563151836395264e-01 -2.433194965124130249e-02 5.669875442981719971e-02 -1.934713274240493774e-01
1.662731319665908813e-01 -3.840125203132629395e-01 -9.058328717947006226e-02 -1.931626498699188232e-01 -4.826354794204235077e-03 -7.217193245887756348e-01 -5.079978704452514648e-01 2.017010189592838287e-02
2.389134019613265991e-01 -1.650810092687606812e-01 -1.039821654558181763e-02 -4.351666569709777832e-01 -3.988159298896789551e-01 -7.293730974197387695e-01 -1.002155095338821411e-01 1.584549546241760254e-01
4.595385193824768066e-01 -2.582549452781677246e-01 2.577663064002990723e-01 -7.002445459365844727e-01 1.312173753976821899e-01 3.067256212234497070e-01 2.212568223476409912e-01 7.134145498275756836e-02
2.981748990714550018e-02 -7.785435914993286133e-01 -2.918503433465957642e-02 -1.781950145959854126e-01 1.970965713262557983e-01 1.446071416139602661e-01 -4.331665635108947754e-01 -3.361307680606842041e-01
1.756490319967269897e-01 1.545181125402450562e-01 2.991728484630584717e-01 -4.342686533927917480e-01 -2.227656245231628418e-01 -3.304798603057861328e-01 -6.675893664360046387e-01 -2.503213584423065186e-01
1.402716785669326782e-01 -7.515766620635986328e-01 4.606402665376663208e-02 -1.565046608448028564e-01 -1.538213044404983521e-01 -1.005777195096015930e-01 -5.954303741455078125e-01 2.294775471091270447e-02
4.369195997714996338e-01 -4.251907765865325928e-01 -4.886326193809509277e-01 -4.841217994689941406e-01 -1.961973160505294800e-01 -2.750319540500640869e-01 7.252490520477294922e-02 -1.891620159149169922e-01
2.554687559604644775e-01 -4.736242294311523438e-01 -1.702886540442705154e-03 -2.000257074832916260e-01 6.603087186813354492e-01 -1.594257801771163940e-01 -3.500569462776184082e-01 -2.940044105052947998e-01
4.708893299102783203e-01 -5.055434703826904297e-01 2.727660238742828369e-01 1.322407126426696777e-01 -1.944505125284194946e-01 -4.353616535663604736e-01 -4.142952263355255127e-01 1.783502548933029175e-01
2.300273329019546509e-01 -7.057732939720153809e-01 3.698917925357818604e-01 9.616599231958389282e-02 1.374015659093856812e-01 7.680730428546667099e-03 -4.102587997913360596e-01 3.400784134864807129e-01
1.214042007923126221e-01 -4.700386822223663330e-01 -8.689881116151809692e-02 -3.563829958438873291e-01 7.738817483186721802e-02 5.044876933097839355e-01 -5.887449979782104492e-01 -1.504895538091659546e-01
-1.140985712409019470e-01 -7.491724491119384766e-01 1.376832090318202972e-02 -9.349080920219421387e-02 4.848676547408103943e-02 -1.289193928241729736e-01 -5.232307910919189453e-01 -3.522081375122070312e-01
4.974853098392486572e-01 -5.642042756080627441e-01 2.049946933984756470e-01 2.496477216482162476e-02 -2.038662284612655640e-01 -4.844023585319519043e-01 -3.337770402431488037e-01 6.262280791997909546e-02
-9.962640702724456787e-02 -3.773758709430694580e-01 3.036830425262451172e-01 -4.827520549297332764e-01 -4.506033062934875488e-01 1.627605059184134007e-03 -3.158780336380004883e-01 -4.685769379138946533e-01
4.880906343460083008e-01 -5.284139141440391541e-02 -1.337716728448867798e-01 -3.784819245338439941e-01 5.250992253422737122e-02 -5.905086398124694824e-01 -4.913784563541412354e-01 -7.015253603458404541e-02
5.784624218940734863e-01 -1.965353488922119141e-01 6.426756381988525391e-01 -1.633848696947097778e-01 -1.228003762662410736e-02 -2.884770333766937256e-01 -1.089011728763580322e-01 3.029839694499969482e-01
2.255108952522277832e-01 -4.845758154988288879e-02 1.765678375959396362e-01 -4.486474394798278809e-01 3.748829066753387451e-01 -7.110605239868164062e-01 -2.535477578639984131e-01 6.249253451824188232e-02
-1.515190117061138153e-03 -3.287692070007324219e-01 1.961558014154434204e-01 -4.787383973598480225e-01 4.704007208347320557e-01 3.318938016891479492e-01 -5.375544428825378418e-01 -6.201514229178428650e-02
5.880549177527427673e-02 -1.857425272464752197e-01 -1.057005301117897034e-01 -2.848215699195861816e-01 -9.347549825906753540e-02 -1.575278788805007935e-01 -8.456278443336486816e-01 -3.480037450790405273e-01
-7.579459249973297119e-02 -4.574240744113922119e-01 4.543091356754302979e-01 -4.972436726093292236e-01 -1.340255439281463623e-01 -1.697379350662231445e-01 -1.196471974253654480e-01 -5.198856592178344727e-01
4.649940133094787598e-01 1.722928285598754883e-01 1.222758218646049500e-01 -4.379358589649200439e-01 1.027299538254737854e-01 -3.832741677761077881e-01 -6.229743361473083496e-01 4.250881820917129517e-02
8.515102416276931763e-02 -3.317565098404884338e-02 2.615063488483428955e-01 -7.216347455978393555e-01 4.512226879596710205e-01 3.925339505076408386e-02 -3.620982766151428223e-01 -2.573879361152648926e-01
1.616098545491695404e-02 -2.576014995574951172e-01 4.143702983856201172e-01 -3.020600080490112305e-01 5.334644392132759094e-02 -5.163741707801818848e-01 -4.908535778522491455e-01 -4.000149071216583252e-01
4.140385687351226807e-01 -4.431321024894714355e-01 5.176478996872901917e-03 -2.707660757005214691e-02 -7.805868238210678101e-02 -3.031744956970214844e-01 -5.975437164306640625e-01 -4.199757277965545654e-01
4.369392693042755127e-01 -3.776604533195495605e-01 6.762724518775939941e-01 -6.158243492245674133e-02 -3.271400332450866699e-01 -9.738772362470626831e-02 -1.925151199102401733e-01 2.274922877550125122e-01
2.361427992582321167e-01 -4.093980193138122559e-01 2.782932817935943604e-01 -2.832645922899246216e-02 -3.052139580249786377e-01 -6.066347360610961914e-01 -4.715377390384674072e-01 1.219481527805328369e-01
2.791151702404022217e-01 -6.194922327995300293e-01 -2.097175717353820801e-01 -3.226209878921508789e-01 -1.939850598573684692e-01 -3.435694277286529541e-01 -1.677862484939396381e-03 -4.843402802944183350e-01
-4.408317804336547852e-01 -4.318738877773284912e-01 4.899825900793075562e-02 -5.840077996253967285e-01 -2.232578694820404053e-01 1.656728535890579224e-01 -3.159926831722259521e-01 -3.139159977436065674e-01
4.254893660545349121e-01 -1.202577054500579834e-01 3.474126756191253662e-01 -4.967024922370910645e-01 3.726198971271514893e-01 3.466564714908599854e-01 -3.714462816715240479e-01 2.002481818199157715e-01
5.843909978866577148e-01 -2.458477318286895752e-01 1.446518599987030029e-01 -5.908656716346740723e-01 -4.077849388122558594e-01 1.213324815034866333e-01 1.683663427829742432e-01 1.365366578102111816e-01
3.797465562820434570e-01 -4.361005723476409912e-01 5.630621314048767090e-01 -3.085846006870269775e-01 -3.884783685207366943e-01 -2.300170361995697021e-01 2.001925557851791382e-01 -9.718595445156097412e-02
3.757781982421875000e-01 5.430795624852180481e-02 5.315135121345520020e-01 -1.909990608692169189e-01 -2.070916630327701569e-02 -3.194059133529663086e-01 -6.525699496269226074e-01 -9.250715374946594238e-02
1.214749217033386230e-01 -7.146005034446716309e-01 1.759866774082183838e-01 -2.562710084021091461e-02 -7.015255093574523926e-02 -4.838088899850845337e-02 -5.444093346595764160e-01 -3.732537925243377686e-01
2.821194231510162354e-01 -3.612234257161617279e-03 1.328070759773254395e-01 -2.191746681928634644e-01 -2.484700679779052734e-01 -6.155174374580383301e-01 -6.230373978614807129e-01 1.610768437385559082e-01
6.643994152545928955e-02 -9.099448919296264648e-01 2.250613272190093994e-01 -2.000281661748886108e-01 -2.004563957452774048e-01 1.286489218473434448e-01 1.230162605643272400e-01 -7.110434770584106445e-02
4.128653109073638916e-01 9.484563022851943970e-02 4.700258076190948486e-01 -3.516069352626800537e-01 -1.560467034578323364e-01 -4.718372821807861328e-01 -4.719972312450408936e-01 -7.894520461559295654e-02
-2.471397072076797485e-01 -4.292553961277008057e-01 -2.297664880752563477e-01 -6.442856788635253906e-01 -3.714776039123535156e-01 -3.652331829071044922e-01 -6.006705388426780701e-02 -1.084714010357856750e-01
3.718056082725524902e-01 -6.522934883832931519e-02 2.738877534866333008e-01 -2.009465694427490234e-01 5.799034982919692993e-02 -6.711540222167968750e-01 -4.917861223220825195e-01 2.155168056488037109e-01
9.981107898056507111e-03 -5.311257839202880859e-01 2.830794639885425568e-02 -1.724233031272888184e-01 -3.279900550842285156e-02 -7.061128616333007812e-01 -3.655627369880676270e-01 2.323085069656372070e-01
5.463839173316955566e-01 -7.634274661540985107e-02 2.339660674333572388e-01 -6.277696490287780762e-01 -2.094382047653198242e-01 3.032558262348175049e-01 -5.942154675722122192e-02 3.277837336063385010e-01
-2.734561860561370850e-01 -5.731241703033447266e-01 4.132521152496337891e-02 -3.927801549434661865e-01 4.955824092030525208e-02 -6.347591280937194824e-01 -1.729595214128494263e-01 -7.400117814540863037e-02
4.392075538635253906e-01 2.109296023845672607e-01 2.686277031898498535e-01 -3.335478603839874268e-01 -8.346629142761230469e-02 -4.076508879661560059e-01 -6.284018158912658691e-01 1.056198254227638245e-01
-2.321304678916931152e-01 -3.113693892955780029e-01 2.652581781148910522e-02 -7.779315114021301270e-01 4.525114968419075012e-02 3.027869462966918945e-01 -3.250791728496551514e-01 -2.094745188951492310e-01
9.862775355577468872e-02 -4.856436327099800110e-02 2.178297340869903564e-01 -3.000376224517822266e-01 -9.596008807420730591e-02 -3.312147855758666992e-01 -8.320959806442260742e-01 -1.978546082973480225e-01
2.348422557115554810e-01 -4.039140939712524414e-01 -1.029674150049686432e-02 -1.479991972446441650e-01 -2.076020985841751099e-01 -6.048437952995300293e-01 -5.070306658744812012e-01 3.060683906078338623e-01
2.561556696891784668e-01 5.768720805644989014e-02 2.210845649242401123e-01 -4.082319438457489014e-01 -1.588176935911178589e-01 -4.057209789752960205e-01 -6.572645902633666992e-01 -3.060971498489379883e-01
4.595793187618255615e-01 -7.524342834949493408e-02 2.058295607566833496e-01 -1.717113405466079712e-01 1.603519357740879059e-02 -5.609194636344909668e-01 -6.213777065277099609e-01 -1.013736799359321594e-01
7.134447693824768066e-01 -1.621609628200531006e-01 2.966035306453704834e-01 -3.862859308719635010e-01 -4.553948342800140381e-01 -1.228503324091434479e-02 -7.620649039745330811e-02 -1.190263181924819946e-01
3.258244693279266357e-01 -3.896450996398925781e-02 7.631698250770568848e-02 -3.249056041240692139e-01 2.038042396306991577e-01 -7.271456718444824219e-01 -4.546918869018554688e-01 6.253439188003540039e-02
-4.021068662405014038e-02 -8.717285990715026855e-01 1.791143268346786499e-01 -1.597235649824142456e-01 -3.888240084052085876e-02 -3.539597094058990479e-01 -9.734519571065902710e-02 2.111950516700744629e-01
1.127735525369644165e-01 -4.216683804988861084e-01 4.718712568283081055e-01 -1.877667903900146484e-01 -3.643730580806732178e-01 -5.109735131263732910e-01 -2.511075437068939209e-01 3.076404035091400146e-01
4.387916326522827148e-01 -4.133650362491607666e-01 -1.661350429058074951e-01 -4.324713647365570068e-01 -5.624806284904479980e-01 1.364645212888717651e-01 2.274484373629093170e-03 2.948670983314514160e-01
4.619930684566497803e-01 -4.129817783832550049e-01 -2.494713217020034790e-01 -5.512676835060119629e-01 -2.999647557735443115e-01 -2.090369760990142822e-01 2.795985639095306396e-01 -1.950021088123321533e-01
3.829278647899627686e-01 -1.529863327741622925e-01 1.077226474881172180e-01 -9.942422062158584595e-02 -1.881349533796310425e-01 -3.978808224201202393e-01 -7.840715646743774414e-01 9.290815069107338786e-05
5.458209514617919922e-01 -3.444953560829162598e-01 -4.094371497631072998e-01 -6.225501298904418945e-01 1.346467584371566772e-01 6.240424141287803650e-02 5.743233487010002136e-02 -5.359634384512901306e-02
1.553188413381576538e-01 -3.748553693294525146e-01 -2.537881433963775635e-01 -3.498602211475372314e-01 5.085253715515136719e-02 -5.229651182889938354e-02 -7.397820949554443359e-01 -3.097584545612335205e-01
6.483697891235351562e-01 -2.502321898937225342e-01 -9.720417857170104980e-02 -5.862087607383728027e-01 3.609533607959747314e-01 -6.612244993448257446e-02 1.224599406123161316e-01 -1.193954199552536011e-01
1.178461536765098572e-01 -8.274741768836975098e-01 7.283291965723037720e-02 -1.890617758035659790e-01 3.456631600856781006e-01 -3.387246131896972656e-01 -1.439163088798522949e-01 -7.362399250268936157e-02
3.915912806987762451e-01 -5.316852778196334839e-02 -1.545076370239257812e-01 -4.546276926994323730e-01 -2.238325923681259155e-01 -6.145020201802253723e-02 -6.461900472640991211e-01 -3.766056597232818604e-01
4.095259010791778564e-01 5.822588130831718445e-02 5.260607600212097168e-01 -2.888511717319488525e-01 7.765465229749679565e-02 -1.669184863567352295e-01 -3.871820271015167236e-01 5.337803959846496582e-01
3.190002143383026123e-01 -6.241790056228637695e-01 -2.236164920032024384e-02 3.666148334741592407e-02 2.204294651746749878e-01 -3.824933469295501709e-01 -5.573313236236572266e-01 3.587430343031883240e-02
5.245529413223266602e-01 -1.041990220546722412e-01 3.524482548236846924e-01 -5.803229808807373047e-01 -1.750409305095672607e-01 1.329355537891387939e-01 5.390445142984390259e-02 4.491943418979644775e-01
3.378462791442871094e-01 -1.058753505349159241e-01 1.191195026040077209e-01 -4.597901105880737305e-01 4.203600287437438965e-01 -6.606647372245788574e-01 -1.811099499464035034e-01 -5.543110519647598267e-02
-2.091060020029544830e-02 -5.299205183982849121e-01 5.998631119728088379e-01 -1.517200171947479248e-01 2.132068127393722534e-01 1.192236244678497314e-01 -3.498794138431549072e-01 3.921803236007690430e-01
3.082126975059509277e-01 -2.189436405897140503e-01 1.932907551527023315e-01 -1.313525140285491943e-01 4.388435930013656616e-02 -6.510545611381530762e-01 -6.120589375495910645e-01 4.516374692320823669e-02
-4.246326386928558350e-01 -5.792105793952941895e-01 2.328192815184593201e-02 -5.521959662437438965e-01 -3.291627466678619385e-01 -2.470125705003738403e-01 -3.992324694991111755e-02 -8.821924775838851929e-02
2.643277943134307861e-01 1.270297616720199585e-01 5.743958055973052979e-03 -5.518899559974670410e-01 2.287045866250991821e-01 -3.305706083774566650e-01 -5.431053638458251953e-01 -3.909379541873931885e-01
2.606602013111114502e-02 -5.778548717498779297e-01 2.964295446872711182e-01 -3.617931604385375977e-01 4.262834489345550537e-01 -3.184564113616943359e-01 -9.043484181165695190e-02 3.941180706024169922e-01
-6.859188526868820190e-02 -7.585332393646240234e-01 8.225311338901519775e-02 -2.089232653379440308e-01 -2.331699579954147339e-01 -1.176314428448677063e-01 -3.230101764202117920e-01 -4.438096284866333008e-01
9.550004452466964722e-02 2.293374622240662575e-03 -5.962979793548583984e-02 -4.453017115592956543e-01 -8.087079226970672607e-02 -1.860680580139160156e-01 -7.878866195678710938e-01 -3.565089404582977295e-01
2.771930992603302002e-01 -6.903366446495056152e-01 3.557508587837219238e-01 -2.884366810321807861e-01 3.248945474624633789e-01 -2.359542399644851685e-01 2.069200277328491211e-01 1.811027973890304565e-01
2.767132520675659180e-01 -1.362579762935638428e-01 4.759802520275115967e-01 -1.034121215343475342e-01 -1.634899675846099854e-01 -5.045321583747863770e-01 -6.197302937507629395e-01 4.759088158607482910e-02
4.324357211589813232e-01 -4.152537882328033447e-01 -1.556082516908645630e-01 -3.356828987598419189e-01 -6.299392580986022949e-01 1.347185671329498291e-01 6.324019632302224636e-04 2.978147566318511963e-01
2.090944498777389526e-01 -3.659904003143310547e-01 3.143696486949920654e-01 -2.889365255832672119e-01 1.728495657444000244e-01 -6.628741025924682617e-01 -4.047502875328063965e-01 -8.316391706466674805e-02
1.605707108974456787e-01 -2.702104449272155762e-01 2.030595391988754272e-01 -2.006354629993438721e-01 -1.626707166433334351e-01 -7.063235044479370117e-01 -4.152380824089050293e-01 3.491964936256408691e-01
3.586775660514831543e-01 7.158876955509185791e-02 -1.123619005084037781e-01 -6.926261782646179199e-01 -4.268663823604583740e-01 6.480767478933557868e-05 -3.860751688480377197e-01 2.063990086317062378e-01
3.490952551364898682e-01 -1.289422959089279175e-01 -1.748880743980407715e-01 -6.258776187896728516e-01 -2.900137603282928467e-01 3.102005124092102051e-01 -4.334333240985870361e-01 2.664600014686584473e-01
3.013147711753845215e-01 -6.073584556579589844e-01 2.297820001840591431e-01 -1.541562229394912720e-01 -3.865208923816680908e-01 -4.987778365612030029e-01 -2.252412587404251099e-01 -1.218603551387786865e-01
2.766231000423431396e-01 -3.757338523864746094e-01 5.709159970283508301e-01 -8.261315524578094482e-02 -3.999927639961242676e-01 -1.324684470891952515e-01 -5.198373794555664062e-01 -4.196092486381530762e-02
1.578041315078735352e-01 -4.656355977058410645e-01 -5.511971116065979004e-01 -5.322012305259704590e-01 -2.856407165527343750e-01 4.007727652788162231e-02 -2.721391916275024414e-01 1.181874200701713562e-01
1.288252323865890503e-01 -5.350099131464958191e-02 6.332670152187347412e-02 -3.148284554481506348e-01 1.513539850711822510e-01 -2.053537219762802124e-01 -7.922840714454650879e-01 -4.296768009662628174e-01
-8.966055512428283691e-02 -3.512721955776214600e-01 5.464119836688041687e-02 -2.597483396530151367e-01 4.874569177627563477e-01 -2.643614411354064941e-01 -4.796270132064819336e-01 5.104611515998840332e-01
5.831687897443771362e-02 -5.584606528282165527e-01 -2.408080697059631348e-01 -2.416050732135772705e-01 -4.825687408447265625e-01 2.341882288455963135e-01 -4.851285219192504883e-01 2.128214091062545776e-01
2.247638553380966187e-01 -7.183122634887695312e-01 2.503039538860321045e-01 -5.618426948785781860e-02 3.227230310440063477e-01 -7.200937718152999878e-02 -2.958210408687591553e-01 4.133456349372863770e-01
5.375424772500991821e-02 -5.192486643791198730e-01 8.499113470315933228e-02 -3.667181432247161865e-01 -2.658852040767669678e-01 5.431528091430664062e-01 -4.501196742057800293e-01 -1.321659684181213379e-01
3.461860418319702148e-01 -2.305842190980911255e-01 -6.538813114166259766e-01 -3.762676119804382324e-01 -1.494479924440383911e-01 -2.211988419294357300e-01 -4.292238354682922363e-01 4.848928004503250122e-02
4.336835443973541260e-02 -2.828837633132934570e-01 4.481428265571594238e-01 -4.917652010917663574e-01 2.756654918193817139e-01 -5.105659961700439453e-01 -3.715964555740356445e-01 2.603843435645103455e-02
1.322604417800903320e-01 -8.333819508552551270e-01 -7.714407145977020264e-02 -1.620687246322631836e-01 -3.425197303295135498e-01 2.994106113910675049e-01 -1.645092517137527466e-01 -1.474261432886123657e-01
1.488681230694055557e-02 -5.959724187850952148e-01 -1.999540925025939941e-01 -2.539066411554813385e-02 1.655794978141784668e-01 -3.543497920036315918e-01 -6.436643004417419434e-01 1.915331482887268066e-01
5.270789861679077148e-01 -2.448657155036926270e-01 4.780970215797424316e-01 -3.320062160491943359e-01 -3.088270723819732666e-01 -4.768034815788269043e-01 2.625503949820995331e-02 4.318086896091699600e-03
-2.217054367065429688e-01 -7.681218385696411133e-01 2.313677519559860229e-01 -3.768780529499053955e-01 5.019844695925712585e-02 9.409214369952678680e-03 -3.586812317371368408e-01 1.844094395637512207e-01
3.290723860263824463e-01 -7.069181203842163086e-01 -4.984744191169738770e-01 -2.838321030139923096e-01 -1.385551244020462036e-01 -5.815441161394119263e-02 -1.332370042800903320e-01 -1.503635644912719727e-01
3.684840202331542969e-01 -9.503089636564254761e-02 -1.356619000434875488e-01 -1.194143742322921753e-01 -4.162894487380981445e-01 -1.741431355476379395e-01 -7.841507196426391602e-01 6.332318484783172607e-02
5.226171612739562988e-01 -5.550206303596496582e-01 1.321003288030624390e-01 -6.674624234437942505e-02 8.093757182359695435e-02 -2.010832279920578003e-01 -5.483690500259399414e-01 -2.218642234802246094e-01
-9.588792175054550171e-02 -1.975683271884918213e-01 -9.258705377578735352e-02 -7.936080694198608398e-01 -2.159902453422546387e-01 3.143964707851409912e-01 -2.854202389717102051e-01 2.939802706241607666e-01
3.620808720588684082e-01 -9.643983840942382812e-02 7.780171930789947510e-02 -3.272548615932464600e-01 2.517151273787021637e-02 -2.645530104637145996e-01 -6.847203969955444336e-01 -4.549549221992492676e-01
6.660067290067672729e-02 -4.805737435817718506e-01 -5.877856016159057617e-01 -2.854744195938110352e-01 -1.906030811369419098e-02 -2.709660232067108154e-01 -4.945208430290222168e-01 1.388849467039108276e-01
6.345921158790588379e-01 -2.173357158899307251e-01 -1.539158672094345093e-01 -2.104674130678176880e-01 -4.182196259498596191e-01 -4.133352339267730713e-01 -3.044268488883972168e-01 2.089071869850158691e-01
5.649812221527099609e-01 -2.692890167236328125e-01 4.489970505237579346e-01 -8.418058604001998901e-02 -8.735512942075729370e-02 -3.531418144702911377e-01 -4.402656555175781250e-01 -2.709628939628601074e-01
5.332290530204772949e-01 -2.730932235717773438e-01 4.018089175224304199e-01 -6.724911928176879883e-02 -4.611464142799377441e-01 -1.113775074481964111e-01 -3.382542431354522705e-01 3.682895302772521973e-01
2.692988216876983643e-01 -7.549003958702087402e-01 1.286742836236953735e-01 -4.187205433845520020e-01 -9.434350579977035522e-02 2.659206986427307129e-01 -5.956839397549629211e-02 -2.873266637325286865e-01
-6.827424466609954834e-02 -4.080323874950408936e-01 3.576712608337402344e-01 -7.671338319778442383e-01 -1.761231124401092529e-01 1.676697880029678345e-01 -7.261089980602264404e-02 -2.191358208656311035e-01
3.827552869915962219e-02 -6.893272399902343750e-01 1.440168619155883789e-01 -1.301300078630447388e-01 3.193921595811843872e-02 -1.553882495500147343e-03 -5.255829095840454102e-01 4.565395414829254150e-01
2.534402310848236084e-01 -3.384076058864593506e-01 4.606453180313110352e-01 -2.513547241687774658e-01 -6.003292798995971680e-01 -1.051977649331092834e-01 -4.161933958530426025e-01 -3.458801284432411194e-02
2.058209031820297241e-01 -2.562496662139892578e-01 3.586285710334777832e-01 -5.461798906326293945e-01 -6.700097322463989258e-01 1.223411262035369873e-01 -2.438300102949142456e-02 -2.392108738422393799e-02
-3.602607548236846924e-01 -3.908802270889282227e-01 7.176384329795837402e-02 -7.530515193939208984e-01 -3.724696338176727295e-01 6.691713817417621613e-03 -7.693895697593688965e-02 -2.214062772691249847e-02
4.165601134300231934e-01 -2.464262247085571289e-01 6.598807871341705322e-02 -3.089678585529327393e-01 -2.501317262649536133e-01 -6.430619955062866211e-01 -3.144036531448364258e-01 3.016488552093505859e-01
-1.733356341719627380e-02 -7.413085699081420898e-01 -1.872361823916435242e-02 -2.074338793754577637e-01 9.680891782045364380e-02 -3.433514833450317383e-01 -5.072723031044006348e-01 1.489778310060501099e-01
4.851148426532745361e-01 -3.028916120529174805e-01 1.245841011404991150e-01 -5.739201903343200684e-01 -5.233817100524902344e-01 4.722788929939270020e-02 1.811164915561676025e-01 1.380311846733093262e-01
1.161472499370574951e-01 -7.679800391197204590e-01 8.255819976329803467e-02 -1.828762441873550415e-01 -7.711041718721389771e-02 -5.312021374702453613e-01 -1.798346787691116333e-01 1.897227466106414795e-01
5.787904262542724609e-01 -8.833678066730499268e-02 1.727057248353958130e-01 -3.721803724765777588e-01 -3.131901323795318604e-01 -4.275697469711303711e-01 -4.557084441184997559e-01 1.669614575803279877e-02
3.551817536354064941e-01 -6.411121487617492676e-01 2.164758928120136261e-02 -5.645573735237121582e-01 -1.590160727500915527e-01 -7.045286893844604492e-02 1.128932386636734009e-01 3.172271847724914551e-01
2.787857651710510254e-01 -2.641363739967346191e-01 2.410415858030319214e-01 -3.794872164726257324e-01 3.098373766988515854e-03 -7.784508466720581055e-01 -1.608776301145553589e-01 -1.360947936773300171e-01
6.843747943639755249e-02 -2.033834010362625122e-01 -9.615500457584857941e-03 -6.327695846557617188e-01 -1.993775814771652222e-01 5.037099123001098633e-01 -4.606501460075378418e-01 2.186048179864883423e-01
1.800775676965713501e-01 -5.725644826889038086e-01 -2.457768321037292480e-01 -1.486277133226394653e-01 -5.485675930976867676e-01 -2.058042287826538086e-01 -1.403576135635375977e-01 4.407533407211303711e-01
4.579967260360717773e-01 -5.330914258956909180e-01 4.204433560371398926e-01 -2.985069453716278076e-01 -3.497852385044097900e-01 -2.322985827922821045e-01 -1.900940239429473877e-01 -1.665096133947372437e-01
3.787130117416381836e-01 -1.390864104032516479e-01 -3.374662995338439941e-01 -6.198740601539611816e-01 -3.007370233535766602e-01 1.139760687947273254e-01 -2.425765395164489746e-01 4.205086827278137207e-01
4.604400694370269775e-01 -1.423748731613159180e-01 3.677145838737487793e-01 -5.789689421653747559e-01 -1.862114369869232178e-01 -3.319617211818695068e-01 -3.747591674327850342e-01 -1.094883903861045837e-01
-1.844896525144577026e-01 -6.179073452949523926e-01 -7.084840536117553711e-02 -4.954918920993804932e-01 4.705990552902221680e-01 8.499328047037124634e-02 -7.150530070066452026e-02 3.159462213516235352e-01
-2.188997715711593628e-02 -4.484038949012756348e-01 -6.052739918231964111e-02 -8.487464785575866699e-01 1.961328536272048950e-01 -7.678548246622085571e-02 -1.731886416673660278e-01 7.889709435403347015e-03
-2.626523673534393311e-01 -6.794247031211853027e-01 -6.810450553894042969e-02 -3.208712637424468994e-01 1.317828893661499023e-01 -1.324682235717773438e-01 -1.921861618757247925e-01 5.384693145751953125e-01
1.793688684701919556e-01 -3.129524737596511841e-02 1.635817624628543854e-02 -8.792515397071838379e-01 -2.498763501644134521e-01 2.479480504989624023e-01 -1.667636185884475708e-01 2.043770849704742432e-01
1.056276410818099976e-01 -7.154684066772460938e-01 3.188560605049133301e-01 -5.158926844596862793e-01 -8.490414172410964966e-02 1.990461498498916626e-01 -2.251055985689163208e-01 -1.078554987907409668e-01
7.722261548042297363e-01 -4.262127280235290527e-01 -9.937056899070739746e-02 -5.336748436093330383e-02 -2.185904830694198608e-01 -3.118530847132205963e-02 -3.966176807880401611e-01 -5.680749192833900452e-02
4.836857318878173828e-02 -5.617392063140869141e-01 3.927575349807739258e-01 -5.006307959556579590e-01 4.707600548863410950e-02 -3.478658795356750488e-01 -9.606027603149414062e-02 -3.804804682731628418e-01
-1.845222413539886475e-01 -4.104873836040496826e-01 2.939005494117736816e-01 -7.236105203628540039e-01 -3.847771883010864258e-01 -4.258532449603080750e-02 -1.915191262960433960e-01 3.025818802416324615e-02
4.647347927093505859e-01 -5.073983669281005859e-01 3.045513331890106201e-01 1.000186577439308167e-01 2.436212450265884399e-01 -3.471963107585906982e-02 -4.733865857124328613e-01 3.730437159538269043e-01
3.359023854136466980e-02 -2.355892360210418701e-01 -1.029771715402603149e-01 -2.735235095024108887e-01 -6.008722186088562012e-01 -1.984022110700607300e-01 -6.762546300888061523e-01 -1.479531172662973404e-02
1.059590727090835571e-01 -1.230096668004989624e-01 4.836644530296325684e-01 -6.368129849433898926e-01 1.294419616460800171e-01 -2.804923951625823975e-01 -2.491647452116012573e-01 4.203152358531951904e-01
2.721147537231445312e-01 -3.298285603523254395e-01 -1.347066015005111694e-01 -4.331905245780944824e-01 1.815815642476081848e-02 5.193983316421508789e-01 -5.792725086212158203e-01 7.553661614656448364e-02
1.630388349294662476e-01 -4.867768287658691406e-01 8.748095482587814331e-02 -5.116516351699829102e-01 -2.230004072189331055e-01 -6.098955869674682617e-01 -1.170555949211120605e-01 -1.778277605772018433e-01
9.856549650430679321e-02 -5.096679925918579102e-01 2.497285306453704834e-01 -3.161459863185882568e-01 -2.645445801317691803e-02 -6.128734350204467773e-01 -3.922828137874603271e-01 1.949650496244430542e-01
3.830715715885162354e-01 -6.886225938796997070e-01 1.204350888729095459e-01 -2.648034095764160156e-01 -3.863506019115447998e-01 5.804907903075218201e-02 -2.116462290287017822e-01 -3.114462196826934814e-01
6.253992915153503418e-01 -5.950931459665298462e-02 2.447374761104583740e-01 -5.813601613044738770e-01 -4.304683208465576172e-01 9.959276020526885986e-02 -9.641741961240768433e-02 5.422600731253623962e-02
4.061855375766754150e-01 -5.643388628959655762e-02 1.682262718677520752e-01 -5.012320876121520996e-01 -6.732950210571289062e-01 -9.136448055505752563e-02 -2.692446410655975342e-01 1.346425563097000122e-01
-1.799011528491973877e-01 -5.363734364509582520e-01 2.336449623107910156e-01 -4.461941421031951904e-01 -6.970079243183135986e-02 2.888181805610656738e-01 -4.818821251392364502e-01 -3.252311944961547852e-01
