# Supplementary material for: Where is your field going? A machine learning approach to study the relative motion of the domains of physics
Source: PLoS One. 2020 Jun 18;15(6):e0233997. doi: 10.1371/journal.pone.0233997 (PMC7302634; doi:10.1371/journal.pone.0233997)
Supplement: S28 Data — (ZIP) [file pone.0233997.s028.zip › 27/Pacs4Run_27_VS_500_embeddings1987-1991ED8.txt]

1.565101295709609985e-01 4.204028546810150146e-01 -1.793482899665832520e-02 5.809337496757507324e-01 6.859723478555679321e-02 -5.501660704612731934e-01 2.051580995321273804e-01 -3.338895142078399658e-01
-1.493864208459854126e-01 2.996551692485809326e-01 4.247509241104125977e-01 2.791647017002105713e-01 2.440301179885864258e-01 1.943678781390190125e-02 5.839448571205139160e-01 -4.781467616558074951e-01
-1.477135717868804932e-01 5.892814993858337402e-01 1.859206259250640869e-01 3.966987133026123047e-01 3.327546715736389160e-01 2.750826179981231689e-01 5.006750226020812988e-01 4.381993785500526428e-02
-3.336544632911682129e-01 5.801388621330261230e-01 9.919223189353942871e-02 6.199896335601806641e-01 -4.859314486384391785e-02 -3.726607561111450195e-01 2.251278981566429138e-02 1.270552873611450195e-01
-5.654496550559997559e-01 2.444408982992172241e-01 -1.826169192790985107e-01 3.199006915092468262e-01 2.349559068679809570e-01 -2.991825342178344727e-01 4.080533385276794434e-01 -4.166627526283264160e-01
-1.794435381889343262e-01 2.285817414522171021e-01 4.661183953285217285e-01 5.231354832649230957e-01 -1.917122676968574524e-02 -1.642048954963684082e-01 3.980067968368530273e-01 -4.887466430664062500e-01
-4.378371834754943848e-01 5.733334422111511230e-01 -4.192402213811874390e-02 3.595495820045471191e-01 -2.661283016204833984e-01 -3.335613608360290527e-01 3.941317200660705566e-01 1.054827123880386353e-01
-1.995590180158615112e-01 3.055041134357452393e-01 4.347297549247741699e-01 5.152221918106079102e-01 -1.608267892152070999e-03 -2.641062140464782715e-01 1.640589088201522827e-01 5.618981719017028809e-01
2.698333859443664551e-01 -2.780297957360744476e-02 6.126446127891540527e-01 3.746623694896697998e-01 -1.128900498151779175e-01 -6.112955212593078613e-01 1.468556672334671021e-01 5.214270949363708496e-02
-2.032670825719833374e-01 1.755964010953903198e-01 2.597647309303283691e-01 6.484260559082031250e-01 -2.675328254699707031e-01 -5.925440192222595215e-01 4.945884458720684052e-03 -1.311781704425811768e-01
2.599199712276458740e-01 -3.965165615081787109e-01 3.534464538097381592e-01 4.143651723861694336e-01 -9.267179667949676514e-02 -4.541901051998138428e-01 4.425352513790130615e-01 -2.605362832546234131e-01
-4.083198904991149902e-01 3.335233032703399658e-01 4.994673132896423340e-01 1.254491060972213745e-01 1.617103964090347290e-01 -1.681927591562271118e-01 6.248915195465087891e-01 -1.091031432151794434e-01
-2.857088148593902588e-01 -1.604187786579132080e-01 3.836235404014587402e-01 5.317889451980590820e-01 6.240710616111755371e-02 -1.065653860569000244e-01 6.681340932846069336e-01 3.187550231814384460e-02
-2.965863347053527832e-01 5.249980092048645020e-01 9.639703482389450073e-02 5.469003319740295410e-01 -1.340841203927993774e-01 -5.550454854965209961e-01 -4.293300956487655640e-02 -1.113287080079317093e-02
-4.011505246162414551e-01 3.647087812423706055e-01 4.829331487417221069e-02 4.029666483402252197e-01 6.110334768891334534e-02 7.464067637920379639e-02 7.270796298980712891e-01 5.832425132393836975e-02
-1.483449488878250122e-01 6.971617937088012695e-01 3.937506973743438721e-01 2.619928121566772461e-01 -9.540192782878875732e-02 3.757166862487792969e-02 4.692237377166748047e-01 1.938946694135665894e-01
-3.716937899589538574e-01 2.009583115577697754e-01 4.817205667495727539e-01 6.403295993804931641e-01 1.833165735006332397e-01 -1.385862827301025391e-01 3.533193469047546387e-01 4.167862609028816223e-02
-4.294985532760620117e-01 2.935406267642974854e-01 5.580710172653198242e-01 2.607880234718322754e-01 1.320391297340393066e-01 -2.594920098781585693e-01 5.064858794212341309e-01 -9.280659258365631104e-02
-2.498354464769363403e-01 6.381164193153381348e-01 4.513955712318420410e-01 2.784664928913116455e-01 7.772537646815180779e-04 -4.295622184872627258e-02 4.467284083366394043e-01 2.183487415313720703e-01
1.856527626514434814e-01 8.796636015176773071e-02 2.530215978622436523e-01 -1.476648151874542236e-01 -1.833305358886718750e-01 -7.367390990257263184e-01 5.310193300247192383e-01 -1.165926009416580200e-01
-1.618259698152542114e-01 -1.825550794601440430e-01 3.899242877960205078e-01 6.783888339996337891e-01 2.367085516452789307e-01 -1.159680560231208801e-01 4.304852783679962158e-01 -2.709918320178985596e-01
-4.644271433353424072e-01 2.677338719367980957e-01 4.329845309257507324e-01 2.164738923311233521e-01 3.510020971298217773e-01 -3.021300137042999268e-01 3.835759162902832031e-01 -3.415758311748504639e-01
-2.325196713209152222e-01 1.877474188804626465e-01 4.222936630249023438e-01 2.735072076320648193e-01 -2.246847450733184814e-01 -1.016886830329895020e-01 7.654614448547363281e-01 -1.038869917392730713e-01
9.984915703535079956e-02 1.219325214624404907e-01 3.151536285877227783e-01 2.356406599283218384e-01 -3.686978518962860107e-01 -3.203301131725311279e-01 6.123211383819580078e-01 -4.547830522060394287e-01
-4.427422583103179932e-01 1.725139617919921875e-01 8.206577599048614502e-02 4.781690835952758789e-01 -4.674255102872848511e-02 -1.821158267557621002e-02 7.323276996612548828e-01 4.177296534180641174e-03
-6.544672846794128418e-01 3.524839878082275391e-01 -7.664427906274795532e-02 3.519924879074096680e-01 8.992029726505279541e-02 -4.664429128170013428e-01 3.025116324424743652e-01 2.205536328256130219e-02
-6.164492368698120117e-01 3.992158174514770508e-02 4.607440158724784851e-02 3.323755860328674316e-01 2.107354998588562012e-01 -2.594530582427978516e-01 6.183839440345764160e-01 1.080559641122817993e-01
4.775985330343246460e-02 3.785761445760726929e-02 3.797766268253326416e-01 6.587038040161132812e-01 -1.185538247227668762e-01 -6.132172942161560059e-01 -1.003299131989479065e-01 -1.341948658227920532e-01
-2.278481423854827881e-01 5.647083744406700134e-02 1.932021379470825195e-01 4.146325290203094482e-01 -2.083214074373245239e-01 -1.440847516059875488e-01 7.086022496223449707e-01 -4.115504026412963867e-01
3.901686370372772217e-01 -2.176168113946914673e-01 1.624832004308700562e-01 2.607421875000000000e-01 1.355402767658233643e-01 -3.302507102489471436e-01 6.758145689964294434e-01 3.490872383117675781e-01
-2.767750918865203857e-01 2.031133621931076050e-01 6.192716956138610840e-02 7.071269154548645020e-01 5.858336091041564941e-01 -2.745899558067321777e-02 1.437111198902130127e-01 1.169153526425361633e-01
-3.411000669002532959e-01 2.935140132904052734e-01 6.889479756355285645e-01 1.211515888571739197e-01 2.080589532852172852e-01 -3.696476817131042480e-01 3.580983579158782959e-01 -3.306835424154996872e-03
5.047507882118225098e-01 5.288805961608886719e-01 3.576147556304931641e-01 2.482147514820098877e-01 4.286006093025207520e-01 -2.866947054862976074e-01 8.293364197015762329e-02 5.694799497723579407e-02
5.359863638877868652e-01 4.197387397289276123e-01 5.297821164131164551e-01 3.701361417770385742e-01 1.913901716470718384e-01 -2.769176065921783447e-01 4.723186045885086060e-02 -5.765248462557792664e-02
-5.120347738265991211e-01 3.927072584629058838e-01 -1.809167861938476562e-01 3.536797165870666504e-01 1.313962340354919434e-01 -1.903322786092758179e-01 4.439556002616882324e-01 -4.185608625411987305e-01
2.819092869758605957e-01 6.426502764225006104e-02 -9.096560068428516388e-03 1.456246674060821533e-01 3.401359021663665771e-01 -7.363381981849670410e-01 2.274432331323623657e-01 4.306867718696594238e-01
-1.500028520822525024e-01 1.428544521331787109e-01 6.036717295646667480e-01 -1.540364474058151245e-01 2.562358677387237549e-01 -6.061636805534362793e-01 3.662507236003875732e-01 -4.140207916498184204e-02
2.189668118953704834e-01 3.677080944180488586e-02 1.882180124521255493e-01 1.447325795888900757e-01 3.858010470867156982e-01 -3.562366962432861328e-01 5.195665359497070312e-01 5.904501080513000488e-01
2.137988656759262085e-01 5.595183372497558594e-01 3.226582109928131104e-01 2.588172554969787598e-01 3.748166263103485107e-01 -5.428526997566223145e-01 -1.703132390975952148e-01 7.714671641588211060e-02
-1.940177828073501587e-01 5.956079363822937012e-01 2.998628318309783936e-01 5.780891776084899902e-01 -1.794929504394531250e-01 -3.868591487407684326e-01 -4.032208770513534546e-02 2.233926934422925115e-04
-2.187317460775375366e-01 4.635684788227081299e-01 3.450690209865570068e-02 5.675905346870422363e-01 4.525399208068847656e-01 2.082390934228897095e-01 3.980295062065124512e-01 8.560080826282501221e-02
-9.177544713020324707e-02 3.050795197486877441e-01 6.614620685577392578e-01 4.483818709850311279e-01 1.766109764575958252e-01 -4.530673325061798096e-01 -1.298596709966659546e-01 8.124282211065292358e-02
-5.087818503379821777e-01 2.450899332761764526e-01 2.390306591987609863e-01 -3.239332884550094604e-02 4.303466677665710449e-01 -1.885148584842681885e-01 6.284526586532592773e-01 -8.484227210283279419e-02
-1.705635190010070801e-01 -4.969246312975883484e-02 9.449892491102218628e-02 -1.103815510869026184e-01 4.585674107074737549e-01 -7.226163148880004883e-01 4.070353209972381592e-01 -2.217845320701599121e-01
-4.472537338733673096e-01 2.606686055660247803e-01 5.039544701576232910e-01 8.224528282880783081e-02 2.572756111621856689e-01 -2.477366030216217041e-01 5.832166075706481934e-01 -5.979774519801139832e-02
2.109702676534652710e-01 3.147442592307925224e-03 1.297226846218109131e-01 1.961498111486434937e-01 5.524506568908691406e-01 -5.080134868621826172e-01 3.284064531326293945e-01 4.785901308059692383e-01
-4.660950601100921631e-01 1.589362770318984985e-01 1.693387180566787720e-01 3.998520318418741226e-03 2.934435904026031494e-01 -4.490470290184020996e-01 4.996762871742248535e-01 -4.374635517597198486e-01
-1.998597830533981323e-01 5.738810300827026367e-01 3.731635212898254395e-01 5.124301910400390625e-01 4.447332620620727539e-01 -7.954230532050132751e-03 1.759747862815856934e-01 7.928522303700447083e-03
-2.349707037210464478e-01 6.011677384376525879e-01 4.126617312431335449e-01 4.718134105205535889e-01 -5.473892018198966980e-02 -1.854498535394668579e-01 2.356583625078201294e-01 3.123548924922943115e-01
-1.185395866632461548e-01 3.834221884608268738e-02 4.084655046463012695e-01 2.954792976379394531e-01 -9.163805842399597168e-02 -1.128282025456428528e-01 7.927941083908081055e-01 -2.840352356433868408e-01
-1.692022532224655151e-01 1.134784705936908722e-02 5.110697150230407715e-01 7.198936939239501953e-01 8.264259248971939087e-02 -6.901637464761734009e-02 4.063598513603210449e-01 -1.228063926100730896e-01
-5.377517342567443848e-01 3.798565268516540527e-01 1.368519384413957596e-02 3.634777069091796875e-01 2.545424699783325195e-01 -2.261141091585159302e-01 3.907697498798370361e-01 -4.069500267505645752e-01
-4.934132099151611328e-01 3.995366692543029785e-01 3.786196187138557434e-02 1.327784955501556396e-01 1.344524472951889038e-01 -4.973782598972320557e-01 2.855166196823120117e-01 -4.804869294166564941e-01
4.743881225585937500e-01 6.739729642868041992e-01 -9.831142425537109375e-02 1.284752637147903442e-01 3.600313961505889893e-01 -2.182421684265136719e-01 2.975537180900573730e-01 1.695725619792938232e-01
-2.705347836017608643e-01 -1.443032640963792801e-02 3.810616433620452881e-01 6.804264187812805176e-01 6.176346167922019958e-02 -4.226661846041679382e-02 5.426421761512756348e-01 -1.354735642671585083e-01
-1.653779298067092896e-01 -1.050767600536346436e-01 3.428864777088165283e-01 3.638023138046264648e-01 7.353926450014114380e-02 -3.947689384222030640e-02 8.098418712615966797e-01 -2.210780978202819824e-01
4.705165028572082520e-01 3.786978721618652344e-01 -1.200856640934944153e-01 6.153292059898376465e-01 3.672116696834564209e-01 -1.007207110524177551e-01 1.209887415170669556e-01 2.872704863548278809e-01
-1.640660464763641357e-01 5.209010243415832520e-01 5.256766676902770996e-01 4.554462134838104248e-01 4.256052374839782715e-01 -8.037323504686355591e-02 1.528647541999816895e-01 8.372537791728973389e-02
-3.134262561798095703e-01 2.999380528926849365e-01 5.981222987174987793e-01 5.254330039024353027e-01 4.157917946577072144e-02 -1.222913563251495361e-01 3.980414867401123047e-01 5.338605493307113647e-02
5.476761460304260254e-01 5.498567819595336914e-01 4.816111177206039429e-02 1.516892611980438232e-01 3.212453722953796387e-01 -7.494856417179107666e-02 4.794890582561492920e-01 1.834491789340972900e-01
-2.474924027919769287e-01 1.551076322793960571e-01 1.718835085630416870e-01 6.534575223922729492e-01 6.243731975555419922e-01 -1.839636117219924927e-01 -1.080397590994834900e-01 -1.509350687265396118e-01
3.320274949073791504e-01 3.719968497753143311e-01 3.508584201335906982e-02 4.325610399246215820e-01 6.767775416374206543e-01 -1.783271282911300659e-01 1.041214019060134888e-01 2.497325539588928223e-01
-2.166871875524520874e-01 3.025391995906829834e-01 3.646191060543060303e-01 4.302589297294616699e-01 1.336132436990737915e-01 -2.373799914494156837e-03 5.368518829345703125e-01 -4.872154593467712402e-01
2.395800352096557617e-01 -2.678731977939605713e-01 -1.078176125884056091e-01 5.971422195434570312e-01 3.977391123771667480e-01 -3.506312668323516846e-01 3.800657093524932861e-01 2.775847315788269043e-01
2.862998247146606445e-01 1.765586808323860168e-02 1.694125980138778687e-01 9.829353541135787964e-02 1.251952797174453735e-01 -3.189281523227691650e-01 6.464356184005737305e-01 5.865921378135681152e-01
-2.201598882675170898e-01 3.517156839370727539e-01 5.824884772300720215e-01 3.478892445564270020e-01 1.072312444448471069e-01 -4.611160140484571457e-03 5.307266712188720703e-01 2.726085484027862549e-01
-1.092393044382333755e-02 6.714396178722381592e-02 1.397319436073303223e-01 7.129014730453491211e-01 -7.992442697286605835e-02 -6.587788462638854980e-01 -1.489930003881454468e-01 7.100999355316162109e-02
-1.587995290756225586e-01 3.035883009433746338e-01 1.139629110693931580e-01 4.944948256015777588e-01 -1.688759922981262207e-01 -7.428694963455200195e-01 -9.491466730833053589e-02 1.890006661415100098e-01
-2.527196705341339111e-01 1.892615854740142822e-01 5.379009246826171875e-01 1.967332661151885986e-01 2.225593663752079010e-02 -6.215311959385871887e-02 7.483540177345275879e-01 8.876547962427139282e-02
-5.459876060485839844e-01 5.081614255905151367e-01 -1.379541754722595215e-01 1.331351697444915771e-01 5.676349624991416931e-02 -2.452574521303176880e-01 5.736039876937866211e-01 -1.204920113086700439e-01
-4.812471568584442139e-01 5.402051210403442383e-01 -2.537762522697448730e-01 1.706618368625640869e-01 1.071397960186004639e-01 -4.642616808414459229e-01 2.521934807300567627e-01 -3.040271699428558350e-01
-5.313803553581237793e-01 -1.045798733830451965e-01 -9.214192628860473633e-02 6.452215313911437988e-01 1.987466067075729370e-01 -2.506411671638488770e-01 4.121868312358856201e-01 9.837581217288970947e-02
1.072103828191757202e-01 3.344271183013916016e-01 -8.804278820753097534e-02 -2.482966706156730652e-02 1.816094480454921722e-02 -7.595794796943664551e-01 2.555160522460937500e-01 -4.750968813896179199e-01
1.678321212530136108e-01 1.354390084743499756e-01 2.919824123382568359e-01 -1.974845081567764282e-01 3.547796979546546936e-02 -6.572436690330505371e-01 5.039532780647277832e-01 -3.768793642520904541e-01
-8.132917433977127075e-02 -2.670099586248397827e-02 1.789490729570388794e-01 1.904223114252090454e-02 4.039591252803802490e-01 -7.047097086906433105e-01 3.121460974216461182e-01 -4.506143331527709961e-01
-1.669003814458847046e-01 4.619955644011497498e-02 4.178972244262695312e-01 6.485271453857421875e-01 2.692169547080993652e-01 -6.028901040554046631e-02 3.649821281433105469e-01 -4.067674577236175537e-01
4.171268045902252197e-01 6.544762253761291504e-01 6.590373069047927856e-02 1.106345951557159424e-01 -1.622900553047657013e-02 -5.793759822845458984e-01 8.352287858724594116e-02 1.953634321689605713e-01
-3.116722702980041504e-01 -2.342726886272430420e-01 2.333642840385437012e-01 3.711109459400177002e-01 -7.398860156536102295e-02 -2.070860862731933594e-01 7.786009311676025391e-01 -3.487241268157958984e-02
-2.441900521516799927e-01 4.940828084945678711e-01 -5.434124469757080078e-01 4.288368523120880127e-01 -1.864737868309020996e-01 -1.754893660545349121e-01 3.817994594573974609e-01 7.560033351182937622e-02
-5.473508238792419434e-01 -1.299428492784500122e-01 -1.341064721345901489e-01 3.003553748130798340e-01 3.322404921054840088e-01 -2.984444200992584229e-01 6.057789921760559082e-01 -9.435542672872543335e-02
2.523631155490875244e-01 3.815102875232696533e-01 -2.713457308709621429e-02 3.548631072044372559e-01 -3.660248965024948120e-02 -3.540571928024291992e-01 1.783195883035659790e-01 -7.110586762428283691e-01
-6.317595839500427246e-01 3.890292048454284668e-01 -7.524844259023666382e-02 8.399500697851181030e-02 8.833615481853485107e-02 -3.345177769660949707e-01 5.472466945648193359e-01 1.327941417694091797e-01
1.045990884304046631e-01 4.387086331844329834e-01 -3.898393213748931885e-01 4.569449424743652344e-01 -3.198203444480895996e-01 -5.352331995964050293e-01 1.194300279021263123e-01 -1.811003834009170532e-01
-4.383691847324371338e-01 3.484632074832916260e-01 -2.611125707626342773e-01 2.271059751510620117e-01 -6.734034419059753418e-02 -6.921731233596801758e-01 1.641485393047332764e-01 2.367825359106063843e-01
-2.510166168212890625e-01 6.468213349580764771e-02 4.351559579372406006e-01 5.505889654159545898e-01 2.365237800404429436e-03 -3.546788590028882027e-03 6.634878516197204590e-01 -7.974209263920783997e-03
-4.832637012004852295e-01 3.163922131061553955e-01 2.344145029783248901e-01 4.588829278945922852e-01 1.586455553770065308e-01 -1.798641234636306763e-01 3.967404663562774658e-01 4.311680793762207031e-01
-2.312788069248199463e-01 -4.650077316910028458e-03 6.336840987205505371e-02 7.971703410148620605e-01 3.280844539403915405e-02 -5.483568310737609863e-01 -4.995226860046386719e-02 5.220638960599899292e-02
-2.914255857467651367e-01 6.906569600105285645e-01 -2.380996346473693848e-01 3.098605871200561523e-01 -4.575406387448310852e-02 -5.000964999198913574e-01 5.672999471426010132e-02 -1.730630397796630859e-01
4.337983429431915283e-01 -3.788112429901957512e-03 1.169459670782089233e-01 5.365303754806518555e-01 5.895327925682067871e-01 -1.279552131891250610e-01 3.713003695011138916e-01 9.207514673471450806e-02
3.484953641891479492e-01 7.346659898757934570e-02 2.313291132450103760e-01 2.550098299980163574e-01 -2.667209506034851074e-01 -3.739839494228363037e-01 5.257347226142883301e-01 -5.169228315353393555e-01
-5.526548624038696289e-01 2.505362331867218018e-01 -1.366606950759887695e-01 6.011749505996704102e-01 -3.476095572113990784e-02 -2.355637252330780029e-01 4.225988388061523438e-01 1.281727254390716553e-01
2.233910709619522095e-01 1.005020588636398315e-01 3.243791460990905762e-01 -1.962703615427017212e-01 2.024975568056106567e-01 -5.689520835876464844e-01 5.629647374153137207e-01 -3.385421335697174072e-01
-5.658301115036010742e-01 2.237286269664764404e-01 -1.481531560420989990e-01 4.257927834987640381e-01 -4.374170675873756409e-02 -2.259166836738586426e-01 6.047305464744567871e-01 8.878286927938461304e-02
1.381263732910156250e-01 -8.019988238811492920e-02 -1.767273396253585815e-01 1.211944296956062317e-01 2.246617376804351807e-01 -5.147042274475097656e-01 6.247451901435852051e-01 4.720894396305084229e-01
-3.439710140228271484e-01 -5.593152344226837158e-02 3.252542614936828613e-01 4.058855772018432617e-01 -3.969827666878700256e-02 -1.452578306198120117e-01 7.112312912940979004e-01 2.819514572620391846e-01
6.450718641281127930e-01 1.366451531648635864e-01 -2.229713499546051025e-01 3.937703073024749756e-01 2.905595600605010986e-01 -4.109549224376678467e-01 3.258649706840515137e-01 -3.069878183305263519e-02
-1.296789050102233887e-01 5.091959834098815918e-01 6.024268865585327148e-01 1.427925229072570801e-01 3.273741006851196289e-01 3.692753240466117859e-02 4.803950786590576172e-01 3.575310111045837402e-02
6.101725101470947266e-01 4.374953508377075195e-01 7.356435805559158325e-02 -5.456433072686195374e-02 1.945131868124008179e-01 -1.850857883691787720e-01 5.913847088813781738e-01 7.791307568550109863e-02
-3.529470264911651611e-01 1.859737932682037354e-01 -4.117108881473541260e-01 5.359543561935424805e-01 -2.438901364803314209e-01 -4.473280310630798340e-01 3.498634397983551025e-01 4.582496732473373413e-02
2.219946831464767456e-01 1.054756715893745422e-01 1.445603072643280029e-01 2.727234065532684326e-01 7.164547443389892578e-01 -3.601120412349700928e-01 2.915163338184356689e-01 3.410975635051727295e-01
3.952119946479797363e-01 4.153639078140258789e-01 -2.503074333071708679e-02 2.471866756677627563e-01 6.828396320343017578e-01 -2.713568806648254395e-01 2.522719800472259521e-01 -7.750449329614639282e-02
-5.217337608337402344e-01 4.578134715557098389e-01 -1.055774167180061340e-01 3.450140655040740967e-01 -2.574062906205654144e-03 -8.284106850624084473e-02 5.930798053741455078e-01 -1.714832931756973267e-01
3.600909113883972168e-01 9.010213613510131836e-02 1.967031508684158325e-01 8.179531991481781006e-02 6.031335592269897461e-01 -3.854197561740875244e-01 4.565198123455047607e-01 3.100076317787170410e-01
1.790473312139511108e-01 2.256454676389694214e-01 -4.089864194393157959e-01 7.417145967483520508e-01 -3.909337520599365234e-02 -4.145941436290740967e-01 3.506276011466979980e-02 -1.580176502466201782e-01
-6.193623542785644531e-01 3.408127427101135254e-01 -1.506768465042114258e-01 4.697757065296173096e-01 9.190089255571365356e-02 -4.398376047611236572e-01 2.178922742605209351e-01 8.639686554670333862e-02
-4.433065652847290039e-01 3.831996917724609375e-01 6.003525573760271072e-03 1.415630280971527100e-01 -6.535368412733078003e-02 -1.183962374925613403e-01 7.468611001968383789e-01 2.459082305431365967e-01
-1.877974569797515869e-01 -2.772086560726165771e-01 5.475297570228576660e-03 7.540931552648544312e-02 5.037689805030822754e-01 -6.666558384895324707e-01 3.753299415111541748e-01 -2.075699269771575928e-01
-1.145349666476249695e-01 2.739278078079223633e-01 1.240074783563613892e-01 8.839296698570251465e-01 3.119207322597503662e-01 6.078545749187469482e-02 1.186007410287857056e-01 8.954664692282676697e-03
-4.909256696701049805e-01 1.792553514242172241e-01 3.799615204334259033e-01 -9.254107624292373657e-02 1.029067263007164001e-01 -6.691983938217163086e-01 3.369896113872528076e-01 -4.412112385034561157e-02
-4.165723919868469238e-01 2.680020332336425781e-01 2.678250372409820557e-01 1.839001923799514771e-01 -4.922896623611450195e-03 -1.893810778856277466e-01 6.269233822822570801e-01 4.692232310771942139e-01
1.085399910807609558e-01 3.815006315708160400e-01 -1.505704820156097412e-01 7.390211224555969238e-01 -1.901071518659591675e-01 -3.066145479679107666e-01 1.026748940348625183e-01 -3.649071753025054932e-01
4.301877319812774658e-01 5.972994565963745117e-01 2.959446907043457031e-01 3.101366460323333740e-01 1.002254709601402283e-01 -4.174410998821258545e-01 6.035491824150085449e-02 2.940392494201660156e-01
5.431825518608093262e-01 3.154758214950561523e-01 6.419955193996429443e-02 2.824502289295196533e-01 5.852609872817993164e-01 -2.303996086120605469e-01 3.532189130783081055e-01 -3.391118347644805908e-02
-1.219726353883743286e-01 4.945548623800277710e-02 6.033878922462463379e-01 1.711974106729030609e-02 2.870289385318756104e-01 -7.273254990577697754e-01 7.914771884679794312e-02 2.558088116347789764e-02
1.538490056991577148e-01 -2.148142606019973755e-01 -4.888429492712020874e-02 3.541327118873596191e-01 7.347694039344787598e-01 -3.313755393028259277e-01 3.880656957626342773e-01 4.576929286122322083e-02
-5.230382084846496582e-01 4.981517791748046875e-01 -1.448359992355108261e-02 1.201411113142967224e-01 2.902294099330902100e-01 -3.780584931373596191e-01 3.099820613861083984e-01 -3.746757507324218750e-01
-5.981659293174743652e-01 4.050377309322357178e-01 -1.189145818352699280e-01 2.366820573806762695e-01 1.296867132186889648e-01 -3.240808248519897461e-01 3.893432319164276123e-01 3.668074011802673340e-01
-2.453109771013259888e-01 6.836119294166564941e-01 1.073448508977890015e-01 2.957255244255065918e-01 3.048634529113769531e-01 -4.998848736286163330e-01 -7.780013233423233032e-02 1.569755524396896362e-01
-2.005430907011032104e-01 7.196218967437744141e-01 2.348446100950241089e-01 2.194482237100601196e-01 5.986237525939941406e-02 4.421633854508399963e-02 4.938064813613891602e-01 2.987203598022460938e-01
-1.269293278455734253e-01 1.730550825595855713e-01 5.834573507308959961e-01 -1.030263081192970276e-01 2.158512473106384277e-01 -7.270178198814392090e-01 1.589386612176895142e-01 4.995869845151901245e-02
-1.021660417318344116e-01 3.308140486478805542e-02 3.962726593017578125e-01 4.253674745559692383e-01 -2.282725721597671509e-01 -1.060249656438827515e-01 7.024441957473754883e-01 -3.061384260654449463e-01
-1.919374912977218628e-01 6.172547936439514160e-01 3.987592756748199463e-01 3.139753043651580811e-01 -2.041517943143844604e-01 -2.226727269589900970e-02 5.284175276756286621e-01 5.628721043467521667e-02
2.233584970235824585e-01 -1.567552797496318817e-02 2.113391757011413574e-01 1.559805124998092651e-01 6.601941585540771484e-01 -5.024323463439941406e-01 3.572049438953399658e-01 2.549139559268951416e-01
-2.970305681228637695e-01 1.296758502721786499e-01 6.208428144454956055e-01 2.347240895032882690e-01 1.639834493398666382e-01 -1.932135671377182007e-01 6.169160008430480957e-01 -9.802144020795822144e-02
-4.843840897083282471e-01 -1.360609754920005798e-02 -4.996554926037788391e-02 4.160714745521545410e-01 1.168568953871726990e-01 -7.340189814567565918e-01 9.630957990884780884e-02 -1.669129431247711182e-01
2.669542431831359863e-01 1.672365367412567139e-01 -3.448823690414428711e-01 1.009973287582397461e-01 -1.376067375531420112e-04 -5.223193168640136719e-01 4.718894958496093750e-01 -5.254768133163452148e-01
4.538621902465820312e-01 6.457313895225524902e-01 1.500891000032424927e-01 2.691121697425842285e-01 -1.774969249963760376e-01 -3.967124819755554199e-01 1.649814099073410034e-01 2.568795979022979736e-01
1.879563182592391968e-01 -1.355571895837783813e-01 -1.341206021606922150e-03 4.287374317646026611e-01 6.652523279190063477e-01 -3.253862261772155762e-01 3.764900267124176025e-01 2.688821554183959961e-01
-1.257302761077880859e-01 -2.169847302138805389e-02 1.738800853490829468e-01 -7.242577522993087769e-02 -2.042939215898513794e-01 -7.246499061584472656e-01 5.962541699409484863e-01 -1.608378440141677856e-01
2.116656154394149780e-01 3.228794336318969727e-01 -2.150566577911376953e-01 -5.919929593801498413e-02 -1.605234667658805847e-02 -6.077184081077575684e-01 3.884789049625396729e-01 -5.298088788986206055e-01
4.900028109550476074e-01 1.697996407747268677e-01 1.735294908285140991e-01 -7.859294116497039795e-02 2.962910532951354980e-01 -3.190784454345703125e-01 6.430511474609375000e-01 3.027570843696594238e-01
3.985568583011627197e-01 5.978028774261474609e-01 -1.206722855567932129e-01 -8.528820425271987915e-02 1.763307116925716400e-02 -5.994641184806823730e-01 2.176535129547119141e-01 2.343226671218872070e-01
5.581021308898925781e-01 2.719520628452301025e-01 5.283241271972656250e-01 4.354055970907211304e-02 2.581603825092315674e-01 -3.818772733211517334e-01 3.423876762390136719e-01 -6.193154677748680115e-02
2.245762497186660767e-01 -6.616022437810897827e-02 -1.299973279237747192e-01 2.494755238294601440e-01 4.995540678501129150e-01 -3.144457638263702393e-01 5.960289835929870605e-01 4.029516875743865967e-01
1.609604060649871826e-02 1.809599399566650391e-01 2.938337624073028564e-01 -2.017352432012557983e-01 6.189357042312622070e-01 -5.527315735816955566e-01 3.882054388523101807e-01 -2.572812512516975403e-02
-1.052810549736022949e-01 -2.677602507174015045e-02 4.036821424961090088e-01 -1.218121647834777832e-01 1.513867378234863281e-01 -8.020522594451904297e-01 3.619345724582672119e-01 -1.148871704936027527e-01
-3.962688744068145752e-01 2.703529298305511475e-01 -1.783820241689682007e-01 4.942010641098022461e-01 -9.511690586805343628e-02 2.081040479242801666e-02 6.861992478370666504e-01 1.160854622721672058e-01
3.322024345397949219e-01 3.770060241222381592e-01 5.722472071647644043e-01 2.780280113220214844e-01 -8.108800649642944336e-02 -5.427317023277282715e-01 1.304727792739868164e-02 2.035644352436065674e-01
-4.086028337478637695e-01 4.073769450187683105e-01 -1.563434898853302002e-01 1.571133732795715332e-01 -2.264869809150695801e-01 -6.511958837509155273e-01 2.747461795806884766e-01 2.590791583061218262e-01
-2.881002128124237061e-01 2.320037186145782471e-01 2.234248518943786621e-01 2.752892673015594482e-01 4.390605986118316650e-01 -1.614218801259994507e-01 3.889209330081939697e-01 -6.061180233955383301e-01
-2.770785689353942871e-01 4.168346151709556580e-02 -3.235183656215667725e-02 -1.301347464323043823e-01 -2.099130451679229736e-01 -6.144508123397827148e-01 6.913792490959167480e-01 -6.236777454614639282e-02
5.601374506950378418e-01 5.301920175552368164e-01 3.047761917114257812e-01 3.157995641231536865e-01 -1.744451373815536499e-01 -4.045076072216033936e-01 1.335327625274658203e-01 2.521800436079502106e-02
1.243920922279357910e-01 2.284202277660369873e-01 4.588465690612792969e-01 -2.613961100578308105e-01 1.581016182899475098e-01 -6.994839310646057129e-01 3.720007240772247314e-01 2.871158160269260406e-02
-2.973773777484893799e-01 1.985159963369369507e-01 2.337823361158370972e-01 1.349287480115890503e-01 -1.278040558099746704e-01 -3.968061134219169617e-02 8.833481669425964355e-01 3.294929116964340210e-02
2.102280557155609131e-01 -8.370333164930343628e-02 4.917594194412231445e-01 -2.834540558978915215e-03 9.127569198608398438e-02 -7.000235915184020996e-01 4.096563756465911865e-01 -2.019400596618652344e-01
1.348761916160583496e-01 -3.874021396040916443e-02 -1.594763845205307007e-01 1.327262818813323975e-01 1.044851988554000854e-01 -5.308694243431091309e-01 5.600514411926269531e-01 5.752056837081909180e-01
-4.060551524162292480e-01 4.075583219528198242e-01 2.071981132030487061e-01 5.104344487190246582e-01 1.139160245656967163e-01 1.012000069022178650e-02 4.697607457637786865e-01 3.630242943763732910e-01
-1.105297356843948364e-01 1.978094726800918579e-01 4.937252402305603027e-01 4.424400031566619873e-01 -2.156355977058410645e-02 -6.831491589546203613e-01 -1.494013220071792603e-01 1.402079910039901733e-01
4.458700716495513916e-01 1.547950655221939087e-01 4.045588150620460510e-02 3.416487872600555420e-01 6.932884454727172852e-01 -3.041106760501861572e-01 2.891122698783874512e-01 4.647086933255195618e-02
1.771246492862701416e-01 -1.120981946587562561e-01 -1.980460062623023987e-02 3.402268886566162109e-01 3.694426715373992920e-01 -4.229717552661895752e-01 4.792635440826416016e-01 5.429805517196655273e-01
1.203940212726593018e-01 3.872457891702651978e-02 2.884663641452789307e-01 6.318123936653137207e-01 -9.207692742347717285e-02 -6.631013751029968262e-01 -1.029634550213813782e-01 -2.069369107484817505e-01
-4.366470575332641602e-01 2.103654891252517700e-01 -3.286607563495635986e-01 5.672016143798828125e-01 -1.408080011606216431e-01 -4.672068655490875244e-01 2.601853013038635254e-01 -1.718855649232864380e-01
-2.419958412647247314e-01 3.897162675857543945e-01 1.493425518274307251e-01 5.872442722320556641e-01 5.742930173873901367e-01 8.173082768917083740e-02 2.235597968101501465e-01 -1.895489245653152466e-01
2.422760725021362305e-01 -2.945470809936523438e-02 9.672431647777557373e-02 9.269346296787261963e-02 3.967882394790649414e-01 -5.688342452049255371e-01 4.568254947662353516e-01 4.824771583080291748e-01
2.225778251886367798e-01 2.764662802219390869e-01 -3.857647776603698730e-01 6.963740289211273193e-02 1.559827774763107300e-01 -6.262825131416320801e-01 3.048657774925231934e-01 -4.591928124427795410e-01
-6.290510892868041992e-01 2.106067389249801636e-01 -1.175110712647438049e-01 4.573681950569152832e-01 1.211148872971534729e-02 -2.497631311416625977e-01 5.123829245567321777e-01 1.089987233281135559e-01
-1.013925224542617798e-01 -8.184907585382461548e-02 -5.366151779890060425e-02 6.364260315895080566e-01 -4.389029145240783691e-01 -2.926568388938903809e-01 5.416897535324096680e-01 -5.823164060711860657e-02
5.467353463172912598e-01 7.257176935672760010e-02 -1.504788994789123535e-01 2.699574530124664307e-01 5.502735972404479980e-01 -3.758887946605682373e-01 3.923715353012084961e-01 -4.737016931176185608e-02
-2.140767872333526611e-01 4.404363632202148438e-01 -1.483701914548873901e-01 5.740101337432861328e-01 -3.356484770774841309e-01 3.640889003872871399e-02 5.097582340240478516e-01 1.866721808910369873e-01
1.858946681022644043e-01 3.050661087036132812e-01 -1.326451301574707031e-01 -8.089502900838851929e-02 2.391320466995239258e-02 -7.401165366172790527e-01 3.336902558803558350e-01 -4.342183768749237061e-01
-1.022320762276649475e-01 -2.416468113660812378e-01 1.006454229354858398e-01 1.286048144102096558e-01 4.158419966697692871e-01 -8.322154283523559570e-01 1.971765905618667603e-01 1.005573384463787079e-02
6.136488318443298340e-01 4.156582355499267578e-01 -1.082534715533256531e-01 1.284918189048767090e-01 -9.095878899097442627e-02 -4.424631595611572266e-01 4.161141514778137207e-01 2.126880139112472534e-01
-5.100517272949218750e-01 2.543261647224426270e-01 -9.069783240556716919e-02 6.273968219757080078e-01 -9.649232029914855957e-03 -9.164734929800033569e-02 5.145303010940551758e-01 -8.879254572093486786e-03
5.407438278198242188e-01 4.035915136337280273e-01 -8.007945120334625244e-02 3.839338719844818115e-01 4.446381330490112305e-01 -2.234784960746765137e-01 2.368571609258651733e-01 -2.952035963535308838e-01
-3.876577615737915039e-01 3.174189925193786621e-01 -4.580443352460861206e-02 5.495960116386413574e-01 -3.700184524059295654e-01 -3.929483890533447266e-01 3.236743211746215820e-01 2.207391113042831421e-01
4.204839766025543213e-01 1.440259516239166260e-01 7.455784082412719727e-02 5.432287454605102539e-01 2.540269196033477783e-01 -2.051970511674880981e-01 2.944277524948120117e-01 5.554008483886718750e-01
3.653849363327026367e-01 -2.936164103448390961e-02 2.719346284866333008e-01 1.417825967073440552e-01 5.043734312057495117e-01 -4.280382096767425537e-01 4.803351461887359619e-01 3.213250637054443359e-01
-3.412345349788665771e-01 2.181396186351776123e-01 6.301543861627578735e-02 4.309958219528198242e-01 -3.861591517925262451e-01 -5.734990239143371582e-01 2.705997228622436523e-01 3.082234561443328857e-01
3.857071697711944580e-01 -6.754751317203044891e-03 -7.923062890768051147e-03 1.536569297313690186e-01 -3.250563740730285645e-01 -5.418769717216491699e-01 5.601564049720764160e-01 -3.382953703403472900e-01
2.425943613052368164e-01 -4.810045659542083740e-02 -1.431632339954376221e-01 2.019060701131820679e-01 3.869446218013763428e-01 -3.924470543861389160e-01 6.066229343414306641e-01 4.536962509155273438e-01
1.352785080671310425e-01 3.640727698802947998e-02 1.370050311088562012e-01 2.783822119235992432e-01 7.709789872169494629e-01 -2.246621698141098022e-01 3.681920170783996582e-01 3.219629228115081787e-01
2.396709173917770386e-01 -3.732113167643547058e-02 -1.303895413875579834e-01 2.007128894329071045e-01 3.883146345615386963e-01 -3.938014805316925049e-01 5.910251736640930176e-01 4.782249331474304199e-01
5.090638399124145508e-01 7.474471926689147949e-01 1.094191968441009521e-01 1.095098480582237244e-01 1.846086829900741577e-01 -2.885239124298095703e-01 2.020187824964523315e-01 8.590726181864738464e-03
-1.974159181118011475e-01 1.208261698484420776e-01 -2.443199157714843750e-01 3.183664381504058838e-01 4.277727380394935608e-02 -8.850581645965576172e-01 -1.022604107856750488e-02 1.077384967356920242e-02
3.575630784034729004e-01 -2.031021285802125931e-03 2.600602209568023682e-01 4.020661711692810059e-01 -3.070316612720489502e-01 -3.440685272216796875e-01 5.736477375030517578e-01 -3.180135190486907959e-01
-2.186059951782226562e-01 -1.146200299263000488e-01 4.102010726928710938e-01 9.709718078374862671e-02 -1.075387075543403625e-01 -7.461535930633544922e-01 4.393853545188903809e-01 -3.426829818636178970e-03
2.560520768165588379e-01 2.512514404952526093e-02 3.055334687232971191e-01 -2.729379534721374512e-01 1.971877813339233398e-01 -5.695900321006774902e-01 6.345162987709045410e-01 -5.777915008366107941e-03
-3.505972325801849365e-01 4.205884784460067749e-02 1.629068702459335327e-01 -1.567548066377639771e-01 -1.310027837753295898e-01 -6.603745818138122559e-01 6.018712520599365234e-01 9.325583279132843018e-02
6.480720639228820801e-01 3.271271288394927979e-01 -5.725013837218284607e-02 2.132726646959781647e-02 2.782785296440124512e-01 -3.543205857276916504e-01 5.106585025787353516e-01 -7.418864965438842773e-02
-2.719902098178863525e-01 4.706662297248840332e-01 2.179550528526306152e-01 5.396237373352050781e-01 4.453375339508056641e-01 1.270188838243484497e-01 3.804194629192352295e-01 8.135209977626800537e-02
2.729378044605255127e-01 3.189009055495262146e-02 -1.503097116947174072e-01 1.470869183540344238e-01 1.910641044378280640e-01 -4.375896155834197998e-01 5.965272188186645508e-01 5.444499850273132324e-01
5.934563875198364258e-01 4.473138451576232910e-01 -1.255553960800170898e-01 2.707368433475494385e-01 3.846389651298522949e-01 -2.131257057189941406e-01 3.430986404418945312e-01 -2.181073278188705444e-01
-9.302272647619247437e-02 -1.021104827523231506e-01 -8.980105817317962646e-02 -7.284544408321380615e-02 2.636649310588836670e-01 -8.175582289695739746e-01 4.761134088039398193e-01 -5.426838248968124390e-02
-1.537816822528839111e-01 5.210550427436828613e-01 4.889452755451202393e-01 3.941132724285125732e-01 -3.131947815418243408e-01 -2.285542935132980347e-01 3.024746179580688477e-01 2.619945406913757324e-01
6.304121762514114380e-02 -7.876432687044143677e-02 -7.048170268535614014e-02 1.266878545284271240e-01 3.872573077678680420e-01 -4.659334123134613037e-01 5.860545039176940918e-01 5.082149505615234375e-01
-2.776994705200195312e-01 -2.811022289097309113e-02 6.513795256614685059e-02 -1.006681248545646667e-01 -2.063173800706863403e-01 -6.465091109275817871e-01 6.681006550788879395e-01 -2.857149206101894379e-02
2.914693653583526611e-01 -1.682367026805877686e-01 -1.362901329994201660e-01 4.478498995304107666e-01 1.274435371160507202e-01 -5.894963741302490234e-01 3.432457745075225830e-01 4.313142597675323486e-01
-6.989128887653350830e-02 3.710860610008239746e-01 1.899673342704772949e-01 6.026557087898254395e-01 -2.136843949556350708e-01 -6.258537173271179199e-01 -1.092346161603927612e-01 9.403695911169052124e-02
3.980294466018676758e-01 3.297483623027801514e-01 -1.909491792321205139e-02 2.449516654014587402e-01 7.035356163978576660e-01 -3.256494998931884766e-01 2.461239993572235107e-01 1.043341383337974548e-01
-2.355457991361618042e-01 -1.160062924027442932e-01 2.941372990608215332e-01 6.967276930809020996e-01 -1.076202094554901123e-01 -1.362057626247406006e-01 5.296378731727600098e-01 -2.201458662748336792e-01
-2.677199244499206543e-01 1.451202183961868286e-01 -1.090009361505508423e-01 4.331889152526855469e-01 -4.545829892158508301e-01 -3.634136915206909180e-01 5.011952519416809082e-01 3.432499766349792480e-01
-8.267187327146530151e-02 2.556176781654357910e-01 2.546570897102355957e-01 6.165719032287597656e-01 -4.210139811038970947e-01 -4.823941588401794434e-01 2.890388853847980499e-02 2.683681249618530273e-01
5.417927503585815430e-01 3.353176116943359375e-01 -2.568359971046447754e-01 4.240686595439910889e-01 4.320954382419586182e-01 -2.657259106636047363e-01 2.447047680616378784e-01 -1.761441081762313843e-01
-4.228477180004119873e-01 6.371322870254516602e-01 -1.556772142648696899e-01 7.784505933523178101e-02 4.511250853538513184e-01 -4.167475700378417969e-01 7.237812876701354980e-02 5.036043748259544373e-02
-1.018011383712291718e-02 -2.552164793014526367e-01 1.725190877914428711e-01 2.931836545467376709e-01 6.047346591949462891e-01 -4.536067247390747070e-01 3.740435838699340820e-01 3.281305432319641113e-01
4.169676825404167175e-02 -3.615229576826095581e-02 3.861628174781799316e-01 5.913146734237670898e-01 -6.911193579435348511e-02 -6.915907263755798340e-01 -6.918050348758697510e-02 -1.015848070383071899e-01
2.495130449533462524e-01 -8.213681727647781372e-02 1.622772961854934692e-01 2.757728993892669678e-01 7.016280889511108398e-01 -1.652143746614456177e-01 5.241607427597045898e-01 1.851759105920791626e-01
1.958350986242294312e-01 2.473565787076950073e-01 1.374438405036926270e-01 5.218287706375122070e-01 -3.487907648086547852e-01 -1.596703976392745972e-01 5.406337380409240723e-01 -4.121074974536895752e-01
-2.382592111825942993e-01 5.418564081192016602e-01 3.517997860908508301e-01 4.832451641559600830e-01 4.883019626140594482e-01 2.352015301585197449e-02 2.274872213602066040e-01 3.990863636136054993e-02
-6.451859474182128906e-01 4.119848012924194336e-01 -1.104779914021492004e-01 2.668245732784271240e-01 2.615305408835411072e-02 -4.617368876934051514e-01 3.404829204082489014e-01 2.809326909482479095e-02
3.761109113693237305e-01 4.654695838689804077e-02 -3.661225438117980957e-01 2.231324613094329834e-01 -2.375241927802562714e-02 -4.342484474182128906e-01 4.828766584396362305e-01 -5.002342462539672852e-01
-5.149584412574768066e-01 4.240596592426300049e-01 -8.366701193153858185e-03 2.618284150958061218e-02 2.832389436662197113e-02 -3.272767364978790283e-01 5.139552354812622070e-01 4.268178939819335938e-01
-3.327347934246063232e-01 2.286910414695739746e-01 -3.212332427501678467e-01 6.643149256706237793e-01 1.269730031490325928e-01 -4.890726506710052490e-01 -1.116598118096590042e-02 -1.924687623977661133e-01
-4.885496497154235840e-01 6.147276163101196289e-01 -9.644094854593276978e-02 1.225265860557556152e-01 2.205943018198013306e-01 -3.624014854431152344e-01 2.874488532543182373e-01 3.106318414211273193e-01
2.894744873046875000e-01 4.598584175109863281e-01 4.953109622001647949e-01 4.680810272693634033e-01 -8.721898496150970459e-02 -4.534360766410827637e-01 -1.298817098140716553e-01 -1.011002436280250549e-01
-2.037811279296875000e-01 -3.622948750853538513e-02 3.252664804458618164e-01 8.505817651748657227e-01 -1.898965239524841309e-02 -2.349721491336822510e-01 1.630220860242843628e-01 -2.138333171606063843e-01
-3.911833763122558594e-01 2.307581752538681030e-01 -2.951861023902893066e-01 4.461269080638885498e-01 -3.108928203582763672e-01 -1.764427870512008667e-01 6.107639670372009277e-01 -8.211658149957656860e-02
-5.739711523056030273e-01 3.806611597537994385e-01 -6.353602278977632523e-03 2.378501147031784058e-01 2.748193442821502686e-01 -9.395790845155715942e-02 5.892577171325683594e-01 1.935532540082931519e-01
-3.526672720909118652e-01 5.185765624046325684e-01 4.125673323869705200e-02 1.788787394762039185e-01 5.418111085891723633e-01 -4.487987756729125977e-01 -6.492774188518524170e-02 2.716781497001647949e-01
-3.402084708213806152e-01 -5.444709584116935730e-02 2.369219064712524414e-01 -7.269849628210067749e-02 7.122779637575149536e-02 -6.552162766456604004e-01 6.117369532585144043e-01 -1.061740964651107788e-01
3.391418606042861938e-02 4.895725287497043610e-03 4.858685731887817383e-01 5.722783207893371582e-01 4.001732543110847473e-02 -6.438344717025756836e-01 -1.371784508228302002e-01 1.769101247191429138e-02
4.319452345371246338e-01 4.287680089473724365e-01 -3.251652717590332031e-01 -1.448204070329666138e-01 2.132504135370254517e-01 -4.372379481792449951e-01 5.150296688079833984e-01 3.110797517001628876e-02
2.401273548603057861e-01 -8.432649821043014526e-02 3.306811451911926270e-01 -1.014350429177284241e-01 1.056398265063762665e-02 -6.785858273506164551e-01 5.463128685951232910e-01 -2.377828359603881836e-01
3.889412581920623779e-01 4.150990545749664307e-01 2.228778749704360962e-01 3.142521679401397705e-01 6.456885933876037598e-01 -2.395638972520828247e-01 1.728385835886001587e-01 1.543076485395431519e-01
8.004091680049896240e-02 1.648043245077133179e-01 -1.388095021247863770e-01 -2.288429811596870422e-02 2.105729281902313232e-01 -8.147864341735839844e-01 2.241490185260772705e-01 -4.337975680828094482e-01
-6.181192994117736816e-01 2.663600742816925049e-01 -1.268783397972583771e-02 4.710230231285095215e-01 -1.907652593217790127e-03 -3.965668976306915283e-01 3.179869949817657471e-01 2.580170929431915283e-01
1.142147332429885864e-01 -2.893032431602478027e-01 3.538530766963958740e-01 4.305248856544494629e-01 3.302420377731323242e-01 -6.619931459426879883e-01 2.127842307090759277e-01 -1.110858283936977386e-02
2.969760596752166748e-01 -4.991748556494712830e-02 -1.436295062303543091e-01 3.611468076705932617e-01 3.533057868480682373e-01 -2.023946344852447510e-01 4.632650911808013916e-01 -6.146982908248901367e-01
-4.363742172718048096e-01 4.392648115754127502e-02 8.829120546579360962e-02 -7.209330052137374878e-02 5.614988207817077637e-01 -2.465448677539825439e-01 6.362329125404357910e-01 -1.174629256129264832e-01
5.790850520133972168e-01 4.509833753108978271e-01 -1.806653887033462524e-01 2.435792535543441772e-01 -1.640573889017105103e-01 -3.564562797546386719e-01 3.865473568439483643e-01 2.567268013954162598e-01
-2.176582962274551392e-01 -7.121991366147994995e-02 3.797267675399780273e-01 8.130692243576049805e-01 -2.461902238428592682e-02 -2.190692722797393799e-01 2.782868146896362305e-01 -1.274268329143524170e-01
-4.803790152072906494e-01 1.875727772712707520e-01 -1.931587308645248413e-01 4.313571453094482422e-01 2.138652466237545013e-02 -2.449126243591308594e-01 5.011065006256103516e-01 -4.462352097034454346e-01
2.162341326475143433e-01 2.169523239135742188e-01 5.511903166770935059e-01 3.690056800842285156e-01 -3.243444487452507019e-02 -6.618071198463439941e-01 -1.020792499184608459e-01 1.293742805719375610e-01
-4.313114285469055176e-01 1.873427033424377441e-01 -2.418844997882843018e-01 5.446331501007080078e-01 -9.051342308521270752e-02 -6.063941121101379395e-01 1.778006404638290405e-01 1.273580789566040039e-01
-2.518420517444610596e-01 -4.087171331048011780e-02 2.060340046882629395e-01 2.166485041379928589e-01 -1.157373785972595215e-01 -3.677286207675933838e-01 7.423382997512817383e-01 -3.818807303905487061e-01
4.605815708637237549e-01 -2.281397581100463867e-01 -3.856643661856651306e-02 4.312357306480407715e-01 9.934790432453155518e-02 -3.410423398017883301e-01 4.754089117050170898e-01 -4.429127573966979980e-01
-3.818152844905853271e-01 1.130004972219467163e-01 1.926592439413070679e-01 -1.231180280447006226e-01 2.519570589065551758e-01 -7.905818223953247070e-01 3.106811046600341797e-01 -6.440079212188720703e-02
-3.207035958766937256e-01 -1.982745528221130371e-01 2.680175900459289551e-01 2.916789054870605469e-01 -3.317109495401382446e-02 -1.750238388776779175e-01 7.522227168083190918e-01 3.214870095252990723e-01
-4.286221265792846680e-01 6.415335088968276978e-02 -2.221756055951118469e-02 -3.091859631240367889e-02 4.375894069671630859e-01 -7.013075947761535645e-01 2.792311012744903564e-01 -2.223308235406875610e-01
-6.957729347050189972e-03 9.773179888725280762e-02 3.377645313739776611e-01 3.022117316722869873e-01 -2.602047324180603027e-01 -7.631322741508483887e-02 7.521839737892150879e-01 -3.816702663898468018e-01
4.951676130294799805e-01 1.771356910467147827e-01 2.527097463607788086e-01 6.343181729316711426e-01 -1.953488886356353760e-01 -2.090436816215515137e-01 2.382861971855163574e-01 -3.443392813205718994e-01
1.339137852191925049e-01 4.376680254936218262e-01 5.670901536941528320e-01 2.177747786045074463e-01 3.094176054000854492e-01 -3.998815417289733887e-01 2.630678415298461914e-01 -3.108820021152496338e-01
5.029511451721191406e-01 6.638498902320861816e-01 1.566047221422195435e-01 5.698242038488388062e-02 -1.898792386054992676e-01 -2.251580953598022461e-01 4.355051815509796143e-01 -4.643661528825759888e-02
-2.579339444637298584e-01 1.896574348211288452e-01 -3.740299865603446960e-02 7.107511162757873535e-01 -3.818721771240234375e-01 -1.102688610553741455e-01 4.349317550659179688e-01 2.092436403036117554e-01
-4.498418569564819336e-01 3.439073860645294189e-01 -1.349092572927474976e-01 3.695466220378875732e-01 -4.759938642382621765e-02 -5.987799763679504395e-01 1.302680373191833496e-01 3.831864595413208008e-01
4.919335544109344482e-01 6.457462906837463379e-01 2.939182519912719727e-01 1.557993739843368530e-01 -1.227567270398139954e-01 -3.510782420635223389e-01 2.591626048088073730e-01 1.576744019985198975e-01
2.151733450591564178e-02 1.149450093507766724e-01 -1.236734762787818909e-01 1.668910682201385498e-01 2.687793970108032227e-01 -7.706311345100402832e-01 7.408196479082107544e-02 -5.211277604103088379e-01
4.042621850967407227e-01 3.445349037647247314e-01 -3.883190751075744629e-01 3.430871963500976562e-01 4.980385005474090576e-01 -3.877065777778625488e-01 2.255308032035827637e-01 -1.202279888093471527e-02
4.767708182334899902e-01 5.945142507553100586e-01 -1.141554564237594604e-01 -7.143756002187728882e-02 3.052093088626861572e-01 -3.670520484447479248e-01 4.074207842350006104e-01 8.506452292203903198e-02
-4.952189028263092041e-01 4.256024360656738281e-01 1.048957481980323792e-01 1.847065687179565430e-01 2.446112632751464844e-01 -3.442756831645965576e-01 3.667187690734863281e-01 -4.643900394439697266e-01
3.271760046482086182e-01 -3.484776616096496582e-02 -1.830917894840240479e-01 3.704644143581390381e-01 -8.650580048561096191e-02 -3.882309198379516602e-01 5.083491206169128418e-01 5.516789555549621582e-01
3.331058323383331299e-01 2.244129180908203125e-01 -3.395858407020568848e-01 2.468292564153671265e-01 6.751017272472381592e-02 -5.762766003608703613e-01 2.676978409290313721e-01 -5.041049122810363770e-01
2.704127430915832520e-01 3.477489948272705078e-02 -2.714958488941192627e-01 7.450325787067413330e-02 1.051980033516883850e-01 -5.949561595916748047e-01 5.139830112457275391e-01 4.660354256629943848e-01
5.497115254402160645e-01 5.266370177268981934e-01 1.595161408185958862e-01 1.394876744598150253e-04 -1.907225698232650757e-01 -4.623876214027404785e-01 3.796115517616271973e-01 2.725687995553016663e-02
1.176908835768699646e-01 -2.747755348682403564e-01 -1.461661159992218018e-01 4.791809022426605225e-01 3.698944747447967529e-01 -4.353078007698059082e-01 3.999881744384765625e-01 4.163690209388732910e-01
1.090328558348119259e-03 8.590813726186752319e-02 -1.271738857030868530e-01 7.917390465736389160e-01 -6.855458021163940430e-02 -5.783823728561401367e-01 -6.146997213363647461e-02 -8.118163794279098511e-02
5.785656571388244629e-01 5.458897948265075684e-01 -5.967956781387329102e-02 1.926007270812988281e-01 3.106878995895385742e-01 -3.322876989841461182e-01 3.376003801822662354e-01 7.545430958271026611e-02
1.734832972288131714e-01 3.403234481811523438e-01 -4.299210608005523682e-01 5.939986705780029297e-01 -1.996905505657196045e-01 -5.064286589622497559e-01 5.299935489892959595e-02 -1.313845068216323853e-01
-6.555114686489105225e-02 4.128949642181396484e-01 -4.145132303237915039e-01 4.572177231311798096e-01 -1.668444126844406128e-01 -6.227459311485290527e-01 3.580252081155776978e-02 -1.655899882316589355e-01
4.739957451820373535e-01 -4.101720824837684631e-02 2.036868482828140259e-01 4.070414006710052490e-01 5.726334452629089355e-01 -3.954587280750274658e-01 2.852966487407684326e-01 2.799617499113082886e-02
-2.279457449913024902e-01 7.598433494567871094e-01 -3.575863838195800781e-01 1.757480651140213013e-01 -2.371222525835037231e-02 -3.830801248550415039e-01 1.488087326288223267e-01 -2.060745656490325928e-01
5.672798752784729004e-01 4.187065660953521729e-01 -2.803501486778259277e-01 1.552766561508178711e-01 3.164469599723815918e-01 -3.833292126655578613e-01 3.786829113960266113e-01 -9.844101220369338989e-02
-6.495047211647033691e-01 2.600692808628082275e-01 -5.046878755092620850e-02 1.666388660669326782e-01 -4.144048318266868591e-02 -4.088685810565948486e-01 5.404189825057983398e-01 1.387383639812469482e-01
5.002650022506713867e-01 3.514902666211128235e-02 2.492286115884780884e-01 2.178914099931716919e-01 -2.012744396924972534e-01 -4.868396222591400146e-01 4.345135390758514404e-01 -4.154297113418579102e-01
-4.013496339321136475e-01 4.041377082467079163e-02 2.873386740684509277e-01 5.297377705574035645e-01 2.223165631294250488e-01 -1.238715127110481262e-01 4.477120637893676758e-01 4.570389389991760254e-01
1.281150132417678833e-01 4.495852068066596985e-02 2.202460616827011108e-01 3.663025796413421631e-01 -3.861953020095825195e-01 -2.539854645729064941e-01 5.805633664131164551e-01 -4.981667995452880859e-01
-3.045081198215484619e-01 1.443010717630386353e-01 3.884882032871246338e-01 3.131396770477294922e-01 3.239401578903198242e-01 -1.339464783668518066e-01 5.614065527915954590e-01 -4.465604722499847412e-01
-4.514126479625701904e-01 1.806246638298034668e-01 1.992675513029098511e-01 -1.156522929668426514e-01 3.661166131496429443e-01 -4.334702193737030029e-01 5.001683235168457031e-01 -3.720377683639526367e-01
1.945105493068695068e-01 2.155992537736892700e-01 4.220499992370605469e-01 2.507483959197998047e-02 -2.310806810855865479e-01 -3.404377698898315430e-01 7.177439928054809570e-01 -2.290740162134170532e-01
-3.244630992412567139e-01 2.803283333778381348e-01 -3.899117410182952881e-01 6.212331056594848633e-01 6.317256391048431396e-02 8.696036785840988159e-02 5.153761506080627441e-01 3.182164952158927917e-02
1.662733852863311768e-01 3.318880498409271240e-01 1.580119132995605469e-01 8.375631570816040039e-01 2.245137840509414673e-01 -2.184308320283889771e-02 -3.938727825880050659e-02 -2.885980010032653809e-01
-5.901401042938232422e-01 1.941244155168533325e-01 -2.249150723218917847e-01 5.320705175399780273e-01 6.507480144500732422e-02 -3.605156540870666504e-01 2.962033450603485107e-01 -2.417056709527969360e-01
-2.793463170528411865e-01 1.102796494960784912e-01 1.456335335969924927e-01 6.502282619476318359e-01 2.522174417972564697e-01 -2.503103762865066528e-02 4.029793739318847656e-01 -4.890456497669219971e-01
-7.568552345037460327e-02 3.767352700233459473e-01 4.671427905559539795e-01 4.498707056045532227e-01 -3.213627338409423828e-01 -1.171929165720939636e-01 4.078441560268402100e-01 3.852158188819885254e-01
-2.500319778919219971e-01 3.661013543605804443e-01 1.532155126333236694e-01 -1.596297509968280792e-02 4.888385534286499023e-01 -7.295352220535278320e-01 -5.396638438105583191e-02 7.501222193241119385e-02
-4.373151063919067383e-01 4.309536218643188477e-01 1.269526183605194092e-01 3.575946092605590820e-01 8.386992849409580231e-03 -8.326297253370285034e-02 5.072165727615356445e-01 4.634349048137664795e-01
-1.288148462772369385e-01 1.621394604444503784e-01 5.046478509902954102e-01 -1.742127090692520142e-01 9.139217436313629150e-02 -7.772519588470458984e-01 2.402916252613067627e-01 4.341532289981842041e-02
-4.006938636302947998e-01 3.904577791690826416e-01 -3.202036321163177490e-01 2.886571586132049561e-01 -1.606703400611877441e-01 -2.927888035774230957e-01 5.518733263015747070e-01 -2.915980517864227295e-01
-3.745326995849609375e-01 2.167502790689468384e-01 -2.406355738639831543e-01 5.997254848480224609e-01 -1.610961183905601501e-02 8.235988020896911621e-02 6.001440286636352539e-01 1.671918481588363647e-01
5.063286423683166504e-01 5.226930975914001465e-01 -3.164776861667633057e-01 1.077283248305320740e-01 5.889804288744926453e-02 -2.278367429971694946e-01 5.120047926902770996e-01 2.028103023767471313e-01
2.087543755769729614e-01 -2.013606280088424683e-01 -1.683789342641830444e-01 3.528073132038116455e-01 4.781534969806671143e-01 -5.058678388595581055e-01 4.141264855861663818e-01 3.271349966526031494e-01
2.709086537361145020e-01 -1.810940802097320557e-01 2.072743154712952673e-05 1.272348314523696899e-01 5.866082310676574707e-01 -3.634160459041595459e-01 5.211036205291748047e-01 -3.604099750518798828e-01
-2.338276207447052002e-01 2.290962040424346924e-01 -4.785779416561126709e-01 6.113756299018859863e-01 -8.864770084619522095e-02 -2.010707510635256767e-03 5.102344751358032227e-01 -1.477190405130386353e-01
3.272669911384582520e-01 1.533288955688476562e-01 3.964686766266822815e-02 4.292164146900177002e-01 -5.527364015579223633e-01 -3.077707588672637939e-01 4.340372979640960693e-01 -3.081542551517486572e-01
1.948978602886199951e-01 1.788427233695983887e-01 5.413870215415954590e-01 3.943689167499542236e-01 1.011452600359916687e-01 -6.763535737991333008e-01 -1.166275367140769958e-01 1.082500629127025604e-02
1.317100822925567627e-01 -1.072329431772232056e-01 3.050878942012786865e-01 -9.578254073858261108e-02 -5.569482967257499695e-02 -6.129743456840515137e-01 6.953524351119995117e-01 -8.090724796056747437e-02
-2.042874097824096680e-01 4.428783059120178223e-01 5.061103105545043945e-01 3.773826658725738525e-01 3.321304321289062500e-01 -4.007239639759063721e-01 4.145972430706024170e-03 3.043893575668334961e-01
7.721304148435592651e-02 -5.123854428529739380e-02 1.386475712060928345e-01 -1.602705270051956177e-01 -2.267832867801189423e-02 -7.190753817558288574e-01 6.453706622123718262e-01 -1.114268526434898376e-01
-2.378347665071487427e-01 1.820750385522842407e-01 -1.337318569421768188e-01 6.847409605979919434e-01 -3.336648344993591309e-01 -2.252730354666709900e-02 5.572562813758850098e-01 3.398008644580841064e-02
-4.182811975479125977e-01 2.989289760589599609e-01 -3.273256495594978333e-02 4.630841910839080811e-01 -5.980787053704261780e-02 -7.732483558356761932e-03 7.175201773643493652e-01 4.113382101058959961e-02
-3.195750117301940918e-01 9.387297183275222778e-02 2.603043913841247559e-01 -1.433295160531997681e-01 1.024900674819946289e-01 -6.628847122192382812e-01 4.489674866199493408e-01 -3.863492310047149658e-01
-4.266173541545867920e-01 4.267156124114990234e-01 -1.288183927536010742e-01 5.824082493782043457e-01 -2.454827576875686646e-01 -3.623108565807342529e-01 2.867009937763214111e-01 7.993344962596893311e-02
-4.416035413742065430e-01 5.775403976440429688e-01 -1.262671947479248047e-01 4.187797307968139648e-01 -2.211679071187973022e-01 -1.481047272682189941e-01 4.508621096611022949e-01 7.737323641777038574e-02
-5.410239100456237793e-01 3.907802700996398926e-01 -2.297023236751556396e-01 4.975816309452056885e-01 -1.054861620068550110e-01 -1.920541226863861084e-01 4.498159587383270264e-01 6.234509125351905823e-02
5.928553342819213867e-01 2.505834102630615234e-01 -1.861519962549209595e-01 2.592172920703887939e-01 -1.253500133752822876e-01 -4.656733572483062744e-01 3.239900171756744385e-01 -3.825578093528747559e-01
-3.422314524650573730e-01 2.340005934238433838e-01 1.395089030265808105e-01 5.622417926788330078e-01 -3.406930863857269287e-01 -1.343005448579788208e-01 5.791369676589965820e-01 1.517722159624099731e-01
-1.566793769598007202e-01 1.362689435482025146e-01 1.549140065908432007e-01 6.878553628921508789e-01 -3.379559218883514404e-01 -5.082347989082336426e-01 1.351182907819747925e-01 2.626123428344726562e-01
2.749642431735992432e-01 6.040174365043640137e-01 -2.745926380157470703e-01 7.701560109853744507e-02 -1.457714359275996685e-03 -5.161610841751098633e-01 1.752706617116928101e-01 -4.255357384681701660e-01
-2.922215163707733154e-01 3.466804027557373047e-01 3.713018894195556641e-01 2.331739962100982666e-01 -1.963556408882141113e-01 -3.099965453147888184e-01 4.536315202713012695e-01 5.116142630577087402e-01
1.359437126666307449e-02 1.878487914800643921e-01 4.953011572360992432e-01 5.361084342002868652e-01 -2.896178960800170898e-01 -5.305336713790893555e-01 -4.205026477575302124e-02 2.543222606182098389e-01
5.143408849835395813e-02 -5.188611149787902832e-02 4.287039339542388916e-01 4.870764911174774170e-01 2.006112933158874512e-01 1.238998845219612122e-01 6.500626802444458008e-01 -3.089566826820373535e-01
-4.433639943599700928e-01 1.158521026372909546e-01 -3.531923890113830566e-01 3.808034062385559082e-01 -1.180639490485191345e-01 -5.812184810638427734e-01 4.032445251941680908e-01 -7.674925774335861206e-02
4.740887284278869629e-01 5.455900356173515320e-02 -1.269760448485612869e-02 7.337082922458648682e-02 5.888917297124862671e-02 -4.268754124641418457e-01 6.487363576889038086e-01 4.002116322517395020e-01
6.117258667945861816e-01 3.959978222846984863e-01 -1.942289322614669800e-01 2.401248514652252197e-01 -4.986163228750228882e-02 -4.481599628925323486e-01 3.358894586563110352e-01 2.396606355905532837e-01
6.061222553253173828e-01 3.039836883544921875e-01 9.504625201225280762e-02 2.712904810905456543e-01 5.171537399291992188e-01 -1.371520906686782837e-01 4.133877456188201904e-01 -2.072002924978733063e-02
-2.381531596183776855e-01 -3.453600406646728516e-02 1.759353429079055786e-01 8.960368633270263672e-01 -1.516118496656417847e-01 -1.120717301964759827e-01 2.677115201950073242e-01 -3.224038332700729370e-02
-3.512973487377166748e-01 2.397373020648956299e-01 -1.846301108598709106e-01 6.895245909690856934e-01 1.030099391937255859e-01 7.643677294254302979e-02 4.793452918529510498e-01 2.517103552818298340e-01
-5.692750215530395508e-01 4.452912509441375732e-01 -7.619331032037734985e-02 4.202956259250640869e-01 -4.270931705832481384e-02 -4.778493940830230713e-01 2.401376962661743164e-01 8.577541261911392212e-02
-1.460998058319091797e-01 -6.460376828908920288e-02 4.466101154685020447e-02 -1.192326918244361877e-01 3.103833794593811035e-01 -8.586555123329162598e-01 3.430065214633941650e-01 -8.360420912504196167e-02
-3.857338130474090576e-01 -4.936316981911659241e-02 5.647058598697185516e-03 -5.719627812504768372e-02 -9.645421057939529419e-02 -5.812395811080932617e-01 6.631447076797485352e-01 -2.420035153627395630e-01
5.201036334037780762e-01 3.733517527580261230e-01 -1.563908308744430542e-01 6.821834295988082886e-02 -1.945413649082183838e-01 -1.823900043964385986e-01 6.465368866920471191e-01 2.680794298648834229e-01
2.534773759543895721e-02 2.338322345167398453e-03 -4.408777952194213867e-01 -1.024176254868507385e-01 2.938623428344726562e-01 -4.876175224781036377e-01 6.840110421180725098e-01 -4.992448911070823669e-02
-3.477237820625305176e-01 6.432472914457321167e-02 3.936029225587844849e-02 -7.903864234685897827e-02 5.007184743881225586e-01 -3.320708572864532471e-01 5.784111618995666504e-01 -4.142519235610961914e-01
-1.657794602215290070e-02 1.663586050271987915e-01 4.202986955642700195e-01 6.323493719100952148e-01 -1.968560740351676941e-02 -1.316407602280378342e-02 4.420532584190368652e-01 -4.467230439186096191e-01
3.387136161327362061e-01 1.630793213844299316e-01 4.824668467044830322e-01 1.934632360935211182e-01 -2.226219326257705688e-02 -4.647707641124725342e-01 5.307569503784179688e-01 -3.004425764083862305e-01
3.843230307102203369e-01 7.679692655801773071e-02 5.572768277488648891e-04 2.178725004196166992e-01 6.197955608367919922e-01 -3.339993655681610107e-01 4.721113443374633789e-01 2.834394574165344238e-01
-3.459459841251373291e-01 -1.375339925289154053e-01 -1.963411867618560791e-01 2.758152484893798828e-01 9.609543718397617340e-03 -7.648402452468872070e-01 2.540291547775268555e-01 -3.117338716983795166e-01
-2.661838233470916748e-01 2.896651327610015869e-01 6.394225358963012695e-01 4.926659166812896729e-02 1.136173382401466370e-01 -1.721269190311431885e-01 6.205444931983947754e-01 -7.962246239185333252e-02
-5.932021141052246094e-01 4.281601905822753906e-01 -1.539905667304992676e-01 4.131254553794860840e-01 -4.459438472986221313e-02 -3.171584606170654297e-01 3.935815691947937012e-01 -1.136639341711997986e-01
-1.968079358339309692e-01 2.298281043767929077e-01 7.362050563097000122e-02 7.297577857971191406e-01 -3.475239574909210205e-01 -4.648625850677490234e-02 4.964810907840728760e-01 -3.243279084563255310e-02
-2.379816398024559021e-02 -1.855437904596328735e-01 1.068510860204696655e-01 9.496893733739852905e-02 -2.588700652122497559e-01 -7.861094474792480469e-01 5.082015395164489746e-01 -3.633875772356987000e-02
4.322850704193115234e-01 5.989474058151245117e-01 5.919260159134864807e-02 1.499286293983459473e-01 -3.097671270370483398e-01 -4.393525421619415283e-01 2.769423425197601318e-01 2.504515051841735840e-01
-3.802614510059356689e-01 -6.861974298954010010e-02 9.169691801071166992e-02 8.532880246639251709e-02 9.342520684003829956e-02 -5.920649766921997070e-01 4.714428484439849854e-01 -5.034638047218322754e-01
3.699863255023956299e-01 -2.959273755550384521e-02 -2.106473743915557861e-01 3.124396204948425293e-01 2.840078175067901611e-01 -1.796946227550506592e-01 5.689533352851867676e-01 -5.325272083282470703e-01
-1.886451542377471924e-01 6.069926023483276367e-01 -8.977920562028884888e-02 3.380850329995155334e-02 2.463359981775283813e-01 -6.550450921058654785e-01 -6.955532729625701904e-02 3.035891354084014893e-01
-9.732457250356674194e-02 3.750958144664764404e-01 5.002722740173339844e-01 5.478383898735046387e-01 -3.220537602901458740e-01 -1.457552760839462280e-01 3.084796667098999023e-01 2.816183567047119141e-01
-2.419845461845397949e-01 -1.547050923109054565e-01 2.707678377628326416e-01 3.289901614189147949e-01 4.085473716259002686e-01 -2.157843261957168579e-01 5.028241872787475586e-01 -5.192822813987731934e-01
-1.230901926755905151e-01 2.918450236320495605e-01 3.510722815990447998e-01 -2.661263570189476013e-02 -5.998424813151359558e-02 -5.384207367897033691e-01 5.549328327178955078e-01 4.174563586711883545e-01
-8.466149866580963135e-02 -5.880589038133621216e-02 4.212013483047485352e-01 6.524680256843566895e-01 2.240666002035140991e-01 -1.463741362094879150e-01 2.661758363246917725e-01 -4.937290549278259277e-01
-5.470353364944458008e-01 2.536508738994598389e-01 -9.346505254507064819e-02 6.662069559097290039e-01 9.264555573463439941e-02 -2.224167883396148682e-01 3.500066101551055908e-01 -5.734975263476371765e-02
-4.047701656818389893e-01 -2.464888617396354675e-02 -1.688995957374572754e-01 7.589350342750549316e-01 2.790545821189880371e-01 -5.852140486240386963e-02 3.482446670532226562e-01 1.687410324811935425e-01
-3.356781601905822754e-01 2.293920964002609253e-01 -4.372896552085876465e-01 4.093323647975921631e-01 -1.843504607677459717e-01 -4.606866538524627686e-01 3.163856863975524902e-01 3.600098490715026855e-01
6.005917787551879883e-01 3.138870894908905029e-01 -1.771971434354782104e-01 8.748249709606170654e-02 3.321646749973297119e-01 -3.501534461975097656e-01 5.062605142593383789e-01 1.116772964596748352e-01
-3.457851111888885498e-01 -8.987558633089065552e-02 1.515157073736190796e-01 2.716534435749053955e-01 1.392852962017059326e-01 -1.742721199989318848e-01 7.566336989402770996e-01 -3.915824890136718750e-01
8.660444617271423340e-02 5.581606626510620117e-01 -4.621789753437042236e-01 5.064933300018310547e-01 -2.442600131034851074e-01 -2.762456238269805908e-01 1.724111139774322510e-01 -2.123943567276000977e-01
-2.917113304138183594e-01 3.503188788890838623e-01 6.475189924240112305e-01 3.065229654312133789e-01 -4.868226870894432068e-02 -3.487443923950195312e-01 3.184551894664764404e-01 2.313819974660873413e-01
4.941248595714569092e-01 -5.347486585378646851e-02 -6.935991346836090088e-02 4.574840143322944641e-02 -1.308627612888813019e-02 -5.731749534606933594e-01 5.917376279830932617e-01 2.592746615409851074e-01
-1.351584047079086304e-01 -1.010655760765075684e-01 -8.728688955307006836e-02 -1.255738586187362671e-01 3.186781406402587891e-01 -7.940326333045959473e-01 4.266245961189270020e-01 -1.846024245023727417e-01
3.655501306056976318e-01 6.763848662376403809e-01 3.708299100399017334e-01 7.631037384271621704e-02 6.808031350374221802e-02 -4.836504459381103516e-01 1.084865778684616089e-01 1.233555376529693604e-01
3.011485002934932709e-02 3.760143518447875977e-01 -5.704225301742553711e-01 4.002791941165924072e-01 -3.256796896457672119e-01 -4.581255316734313965e-01 2.324727028608322144e-01 4.594933614134788513e-02
-4.212001562118530273e-01 2.726635634899139404e-01 -1.204072535037994385e-01 6.866270303726196289e-01 -8.140790462493896484e-02 -1.943030208349227905e-01 3.956910073757171631e-01 2.476655244827270508e-01
4.029418230056762695e-01 7.980247735977172852e-01 1.258637905120849609e-01 2.259447425603866577e-01 1.679477244615554810e-01 -3.096917569637298584e-01 8.522212505340576172e-02 5.023391172289848328e-02
-1.502399593591690063e-01 4.772400856018066406e-01 6.247562170028686523e-01 2.027730047702789307e-01 -1.688661985099315643e-02 -1.933463849127292633e-02 5.583802461624145508e-01 7.605958729982376099e-02
-2.637649513781070709e-02 1.533051431179046631e-01 -1.160391643643379211e-01 1.358589828014373779e-01 2.642051279544830322e-01 -8.388668894767761230e-01 1.284760888665914536e-02 -4.125675857067108154e-01
7.225129008293151855e-02 2.767333388328552246e-01 7.581927627325057983e-02 -2.437671571969985962e-01 2.280388921499252319e-01 -2.623692154884338379e-01 7.881989479064941406e-01 -3.330622911453247070e-01
1.478480696678161621e-01 -9.481615386903285980e-03 3.604133129119873047e-01 -1.682274490594863892e-01 9.291891008615493774e-02 -7.887957692146301270e-01 4.270389080047607422e-01 -8.159608393907546997e-02
4.860357940196990967e-01 1.310846656560897827e-01 4.731033742427825928e-01 3.282688558101654053e-01 -1.198681592941284180e-01 -5.890315175056457520e-01 1.899084150791168213e-01 -1.326918303966522217e-01
-1.142675131559371948e-01 3.498040437698364258e-01 -4.192804098129272461e-01 3.517162203788757324e-01 -4.657691717147827148e-01 -4.126994609832763672e-01 3.833291530609130859e-01 1.757172793149948120e-01
4.474378824234008789e-01 -1.063601002097129822e-01 -9.755816310644149780e-02 3.343983888626098633e-01 3.722344040870666504e-01 -3.013459444046020508e-01 4.280353486537933350e-01 -5.045441389083862305e-01
-2.957759797573089600e-01 1.478506624698638916e-01 -1.301021277904510498e-01 8.507869839668273926e-01 -7.911074161529541016e-02 -2.909451127052307129e-01 2.407848984003067017e-01 3.172849491238594055e-02
-3.280004560947418213e-01 3.883391320705413818e-01 1.180257946252822876e-01 1.586523503065109253e-01 3.028966784477233887e-01 -7.194966077804565430e-01 -1.366650760173797607e-01 2.727793157100677490e-01
2.310946770012378693e-02 2.451423704624176025e-01 3.826310336589813232e-01 5.406035184860229492e-01 -3.829800188541412354e-01 -5.405836701393127441e-01 1.888271304778754711e-03 2.486052066087722778e-01
4.492860436439514160e-01 1.802206486463546753e-01 6.320470571517944336e-02 4.094758629798889160e-01 6.596125364303588867e-01 -3.694181740283966064e-01 1.333399116992950439e-01 -6.825927644968032837e-02
1.067169085144996643e-01 4.141995310783386230e-01 6.938607096672058105e-01 2.838058955967426300e-02 2.403228878974914551e-01 -7.528146356344223022e-02 4.445836246013641357e-01 -2.715234756469726562e-01
-4.393892586231231689e-01 -3.258584812283515930e-02 1.059331074357032776e-01 6.671673804521560669e-02 -2.212082222104072571e-02 -7.988692522048950195e-01 3.574950397014617920e-01 -1.540069431066513062e-01
-4.610438644886016846e-01 2.368741780519485474e-01 -1.066516265273094177e-01 4.856551587581634521e-01 -1.810123473405838013e-01 -6.579765081405639648e-01 1.340650767087936401e-01 -2.053633891046047211e-02
1.024932488799095154e-01 -8.063251525163650513e-02 -1.525606364011764526e-01 2.101360708475112915e-01 6.891621351242065430e-01 -5.579888820648193359e-01 3.196177482604980469e-01 1.646514236927032471e-01
3.165591359138488770e-01 1.705963462591171265e-01 -1.251019816845655441e-02 8.148233294486999512e-01 1.892546564340591431e-02 1.830156296491622925e-01 2.704579830169677734e-01 -3.155839741230010986e-01
-2.916851043701171875e-01 4.485245943069458008e-01 -1.855973750352859497e-01 5.592671632766723633e-01 -1.686829030513763428e-01 -5.191558506339788437e-03 4.621062278747558594e-01 -3.528405129909515381e-01
-5.193830728530883789e-01 2.447101771831512451e-01 -2.113345712423324585e-01 5.641289353370666504e-01 -8.742467314004898071e-02 -1.530567407608032227e-01 5.023471713066101074e-01 1.550233662128448486e-01
3.727276027202606201e-01 -5.384093523025512695e-02 -1.006054971367120743e-02 1.819114238023757935e-01 4.129639640450477600e-02 -4.750195145606994629e-01 5.996319055557250977e-01 4.879292547702789307e-01
1.488801389932632446e-01 6.299279332160949707e-01 -3.804191946983337402e-01 5.613847970962524414e-01 -3.566128015518188477e-02 -3.046057224273681641e-01 -7.326418906450271606e-02 -1.474105268716812134e-01
-1.595546156167984009e-01 9.291508793830871582e-02 -3.840432316064834595e-02 7.766879796981811523e-01 7.316603325307369232e-03 -2.659582793712615967e-01 5.149652361869812012e-01 1.587872356176376343e-01
-3.579509258270263672e-02 -2.534996867179870605e-01 2.841607481241226196e-02 2.885814309120178223e-01 -2.540906369686126709e-01 -1.682166755199432373e-01 8.650364875793457031e-01 -9.603517502546310425e-02
3.621317148208618164e-01 2.142699621617794037e-02 1.294220983982086182e-01 2.335165888071060181e-01 4.016137421131134033e-01 -2.599534988403320312e-01 7.524613738059997559e-01 4.531953856348991394e-02
-2.206832021474838257e-01 3.976583182811737061e-01 -2.416265904903411865e-01 7.022505402565002441e-01 -3.114997148513793945e-01 -3.337706029415130615e-01 1.808406412601470947e-01 2.211638540029525757e-02
-2.130061984062194824e-01 4.202867448329925537e-01 -2.510932087898254395e-01 7.326845526695251465e-01 3.332662954926490784e-02 5.280734971165657043e-02 3.745145201683044434e-01 1.842620521783828735e-01
4.042361304163932800e-02 -1.457092761993408203e-01 1.564226895570755005e-01 3.187163472175598145e-01 -7.705139368772506714e-02 -1.745539307594299316e-01 7.289916276931762695e-01 -5.322141051292419434e-01
4.968289434909820557e-01 6.455191969871520996e-01 8.646822720766067505e-02 1.855355799198150635e-01 -1.600377559661865234e-01 -4.711503386497497559e-01 1.753209829330444336e-01 1.274117678403854370e-01
5.387712717056274414e-01 3.483673930168151855e-01 -1.636316031217575073e-01 4.973119199275970459e-01 1.345704216510057449e-02 -4.963871836662292480e-01 3.590648621320724487e-02 2.576828002929687500e-01
-3.812665343284606934e-01 2.597916722297668457e-01 -1.924473047256469727e-01 8.158133029937744141e-01 -1.911828853189945221e-02 -2.251969128847122192e-01 1.677529513835906982e-01 -7.305186986923217773e-02
5.652890205383300781e-01 2.486597746610641479e-01 1.510587930679321289e-01 4.451484680175781250e-01 5.053046345710754395e-01 -2.096328139305114746e-01 2.767463028430938721e-01 -1.475593298673629761e-01
-5.412501096725463867e-01 2.849999368190765381e-01 -1.017017439007759094e-01 1.521884500980377197e-01 -2.510469555854797363e-01 -5.938234329223632812e-01 4.125668108463287354e-01 8.035350590944290161e-02
-1.935792863368988037e-01 1.404480934143066406e-01 -4.645159840583801270e-02 9.326866865158081055e-01 -9.524831920862197876e-02 -1.438662260770797729e-01 2.023727595806121826e-01 -3.830846864730119705e-03
4.136808216571807861e-01 -7.383283693343400955e-03 -6.341277807950973511e-02 4.402540326118469238e-01 6.702739000320434570e-02 -3.420152366161346436e-01 3.279561996459960938e-01 -6.339925527572631836e-01
2.082002758979797363e-01 1.787366718053817749e-01 5.581216216087341309e-01 3.658138811588287354e-01 5.510743260383605957e-01 -4.161739647388458252e-01 2.660267055034637451e-03 4.995522648096084595e-02
-2.293455749750137329e-01 -1.768837124109268188e-01 3.133377134799957275e-01 2.069801688194274902e-01 -2.442199587821960449e-01 -4.705048501491546631e-01 6.482026576995849609e-01 2.718579769134521484e-01
3.267898261547088623e-01 2.773347198963165283e-01 -6.017179787158966064e-02 2.671165764331817627e-01 -3.996148407459259033e-01 -2.886922061443328857e-01 5.924336910247802734e-01 -3.838088214397430420e-01
-2.579639852046966553e-01 -2.398916333913803101e-01 1.294557899236679077e-01 4.464393854141235352e-02 -1.908508688211441040e-01 -6.127058267593383789e-01 6.432088613510131836e-01 1.777762621641159058e-01
-4.416280090808868408e-01 7.912261039018630981e-02 9.355891495943069458e-02 2.298358678817749023e-01 4.386793673038482666e-01 -4.765909910202026367e-01 2.333200871944427490e-01 -5.129423141479492188e-01
-2.588053941726684570e-01 6.731767654418945312e-01 -2.290025055408477783e-01 2.498459070920944214e-01 -2.161057740449905396e-01 -2.224314957857131958e-01 3.387394249439239502e-01 3.925123512744903564e-01
-2.394395172595977783e-01 3.064103722572326660e-01 -1.512590702623128891e-02 6.015735268592834473e-01 -3.736223578453063965e-01 -7.161789835663512349e-05 5.822799205780029297e-01 -8.954492956399917603e-02
-2.550802230834960938e-01 3.069461584091186523e-01 -2.840698957443237305e-01 2.379835546016693115e-01 -5.075602605938911438e-02 -8.340731263160705566e-01 7.140449434518814087e-02 5.794002674520015717e-03
-1.003733575344085693e-01 3.301931321620941162e-01 -3.181807398796081543e-01 1.858681440353393555e-01 1.244664937257766724e-01 -8.305884003639221191e-01 1.927078515291213989e-02 1.984225958585739136e-01
-8.067925274372100830e-02 3.094830214977264404e-01 -4.450468122959136963e-01 4.256416857242584229e-01 1.583526581525802612e-01 -5.533140301704406738e-01 1.164226233959197998e-01 -4.167584478855133057e-01
-1.574905961751937866e-02 -6.241546571254730225e-02 -7.797911018133163452e-02 2.975920438766479492e-01 -4.713194072246551514e-01 -6.543213725090026855e-01 4.666826725006103516e-01 -1.820532381534576416e-01
2.305348217487335205e-01 5.761343240737915039e-01 -2.581610381603240967e-01 3.719782233238220215e-01 -3.126458823680877686e-01 -3.988679647445678711e-01 1.660198122262954712e-01 -3.542630672454833984e-01
-2.111022621393203735e-01 -1.568800956010818481e-01 1.752049624919891357e-01 6.493238359689712524e-02 3.182622790336608887e-01 -8.455964326858520508e-01 2.727548778057098389e-01 -7.205598801374435425e-02
-1.010838001966476440e-01 3.806149959564208984e-01 -2.644554972648620605e-01 7.090355455875396729e-02 4.478973448276519775e-01 -1.510753929615020752e-01 3.992508947849273682e-01 -6.221842169761657715e-01
4.134414196014404297e-01 6.340928077697753906e-01 -2.721417546272277832e-01 9.071525186300277710e-02 -1.025241240859031677e-01 -3.115389347076416016e-01 3.521152138710021973e-01 3.363767564296722412e-01
2.752519845962524414e-01 -1.054397672414779663e-01 -2.050967216491699219e-01 2.807365357875823975e-01 3.913092613220214844e-01 -2.327989041805267334e-01 5.625636577606201172e-01 -5.181168317794799805e-01
2.738554477691650391e-01 1.386922448873519897e-01 1.672206521034240723e-01 3.849399089813232422e-01 5.428201556205749512e-01 -2.384686470031738281e-01 3.148891329765319824e-01 5.281572937965393066e-01
5.918468534946441650e-02 -1.296674460172653198e-01 2.423160970211029053e-01 -2.086486294865608215e-02 -1.401088535785675049e-01 -2.558897733688354492e-01 9.077965617179870605e-01 -1.064257472753524780e-01
1.568260788917541504e-01 4.317602515220642090e-01 -2.774393558502197266e-01 4.606917500495910645e-01 -2.891450226306915283e-01 -5.637669563293457031e-01 8.171118795871734619e-02 -3.027610480785369873e-01
2.113891243934631348e-01 2.672452628612518311e-01 -2.580403089523315430e-01 1.973822116851806641e-01 1.124856472015380859e-01 -5.767214298248291016e-01 2.635608911514282227e-01 -6.030133962631225586e-01
1.499804407358169556e-01 6.775309145450592041e-02 3.955858051776885986e-01 3.630025088787078857e-01 8.806317299604415894e-02 4.656228423118591309e-02 6.363297104835510254e-01 -5.194398164749145508e-01
-3.084683716297149658e-01 1.586403101682662964e-01 -1.538072526454925537e-01 2.369420826435089111e-01 6.109504699707031250e-01 -8.443018049001693726e-02 4.572705030441284180e-01 -4.586905837059020996e-01
1.499008834362030029e-01 -7.318034768104553223e-03 1.372139006853103638e-01 8.591454029083251953e-01 3.967979177832603455e-02 -4.108890593051910400e-01 -1.409725248813629150e-01 -1.738970577716827393e-01
-1.007811427116394043e-01 1.828034371137619019e-01 3.721415996551513672e-01 3.431581258773803711e-01 -2.456648945808410645e-01 -2.259209007024765015e-01 7.643973827362060547e-01 -6.696561723947525024e-02
7.658267021179199219e-02 2.186777144670486450e-01 3.968968391418457031e-01 6.400797963142395020e-01 -4.253337681293487549e-01 -4.353388547897338867e-01 2.660089172422885895e-02 8.916019648313522339e-02
2.230657488107681274e-01 -1.803985834121704102e-01 1.474663019180297852e-01 -1.026125326752662659e-01 1.588341891765594482e-01 -4.786563813686370850e-01 7.653553485870361328e-01 2.128698974847793579e-01
-3.729775547981262207e-01 3.770011365413665771e-01 -2.310209274291992188e-01 5.539425015449523926e-01 -4.274551291018724442e-03 -5.005941987037658691e-01 9.797695279121398926e-02 -3.135645389556884766e-01
1.422125846147537231e-01 -2.514094114303588867e-01 -7.040482759475708008e-02 3.876306414604187012e-01 4.849741160869598389e-01 -5.276763439178466797e-01 4.232490658760070801e-01 2.618635892868041992e-01
-3.791993111371994019e-02 4.980852901935577393e-01 -4.241101145744323730e-01 5.481313467025756836e-01 -1.920028477907180786e-01 -1.701063513755798340e-01 3.369647860527038574e-01 -3.013459444046020508e-01
4.076728131622076035e-03 5.744789242744445801e-01 -2.115949988365173340e-01 5.711858868598937988e-01 -4.472843185067176819e-02 -5.277488827705383301e-01 -1.345397233963012695e-01 1.763559691607952118e-02
5.525713413953781128e-02 -2.285912334918975830e-01 1.658294051885604858e-01 4.723102599382400513e-02 4.215642809867858887e-01 -2.727857530117034912e-01 7.648661136627197266e-01 2.789514064788818359e-01
-4.932152852416038513e-02 -6.743377447128295898e-02 3.903563022613525391e-01 8.107348084449768066e-01 4.027339071035385132e-02 7.194257527589797974e-02 4.179238080978393555e-01 4.350922629237174988e-02
3.204693794250488281e-01 -1.322188526391983032e-01 2.221491560339927673e-02 1.621107012033462524e-01 6.506691575050354004e-01 -3.517706394195556641e-01 5.102883577346801758e-01 -2.133942544460296631e-01
5.272438526153564453e-01 3.187763690948486328e-01 -3.598133027553558350e-01 1.758195906877517700e-01 1.539255827665328979e-01 -3.593226671218872070e-01 5.375244021415710449e-01 1.352005898952484131e-01
-6.564332544803619385e-02 -1.364469081163406372e-01 1.152955591678619385e-01 6.355136167258024216e-03 -1.740032434463500977e-01 -5.826063752174377441e-01 6.763780117034912109e-01 -3.695202171802520752e-01
-2.919369339942932129e-01 3.830725550651550293e-01 -4.532794654369354248e-01 5.432465076446533203e-01 -2.473578900098800659e-01 -3.553112745285034180e-01 2.828361988067626953e-01 -4.552823957055807114e-03
-5.374734848737716675e-02 3.563709259033203125e-01 -2.279443740844726562e-01 4.729656577110290527e-01 -7.469253148883581161e-03 -5.833407640457153320e-01 9.346176870167255402e-03 -5.040102601051330566e-01
5.460705608129501343e-02 6.206625606864690781e-03 -8.546450734138488770e-02 7.677186727523803711e-01 -2.433032244443893433e-01 -5.776861310005187988e-01 6.276610493659973145e-02 5.853287875652313232e-02
-3.107413947582244873e-01 1.074524223804473877e-01 7.198660075664520264e-02 8.983129262924194336e-01 -6.878998130559921265e-02 -1.827382743358612061e-01 2.038238048553466797e-01 8.721201680600643158e-03
5.797546356916427612e-02 2.456567436456680298e-01 -5.175704956054687500e-01 4.094686806201934814e-01 5.104984343051910400e-02 -7.048752903938293457e-01 -1.776131801307201385e-03 3.590978682041168213e-02
-2.962378859519958496e-01 3.443282842636108398e-01 -1.785396039485931396e-01 7.039560079574584961e-01 -1.894041150808334351e-01 -3.138186633586883545e-01 1.917152106761932373e-01 -3.084476292133331299e-01
4.725467041134834290e-02 -2.229291945695877075e-01 3.748084977269172668e-02 3.818032443523406982e-01 -3.610866963863372803e-01 -4.164473116397857666e-01 6.650747060775756836e-01 -2.339975237846374512e-01
1.790720820426940918e-01 2.922058701515197754e-01 5.033655762672424316e-01 3.119240701198577881e-01 -2.720466256141662598e-01 9.199319779872894287e-02 6.533850431442260742e-01 1.499708890914916992e-01
4.033608436584472656e-01 5.257121920585632324e-01 4.733729362487792969e-01 3.661442995071411133e-01 2.236501872539520264e-01 -3.426670134067535400e-01 -8.100891858339309692e-02 -1.696489453315734863e-01
-2.341662198305130005e-01 3.858674168586730957e-01 -2.727800011634826660e-01 2.591072618961334229e-01 -2.215740233659744263e-01 -7.652228474617004395e-01 9.970853477716445923e-02 1.006190404295921326e-01
-2.028602808713912964e-01 2.225131690502166748e-01 2.489065527915954590e-01 2.597972452640533447e-01 3.347809016704559326e-01 1.884870231151580811e-02 6.382510662078857422e-01 -5.099889636039733887e-01
-8.248367905616760254e-02 4.282259345054626465e-01 4.994173049926757812e-01 4.204484820365905762e-01 -2.373244762420654297e-01 -4.779086709022521973e-01 8.630209602415561676e-03 3.143726885318756104e-01
-5.616209506988525391e-01 2.577890753746032715e-01 -1.857746243476867676e-01 5.165077447891235352e-01 -7.797402888536453247e-02 -1.851162463426589966e-01 5.064041018486022949e-01 -1.415665745735168457e-01
-2.620259821414947510e-01 2.545585334300994873e-01 -1.967190057039260864e-01 6.487779617309570312e-01 -1.145759373903274536e-01 -5.822780132293701172e-01 1.735748052597045898e-01 -1.569317132234573364e-01
6.072076559066772461e-01 3.265377581119537354e-01 1.266065388917922974e-01 5.124719142913818359e-01 2.071634680032730103e-01 -4.211346805095672607e-01 2.739959023892879486e-02 1.580925136804580688e-01
1.733586192131042480e-01 3.856997489929199219e-01 4.302088916301727295e-01 2.454044520854949951e-01 -2.726047635078430176e-01 -2.040722407400608063e-02 6.723163723945617676e-01 -2.216760963201522827e-01
-4.087445735931396484e-01 3.180847764015197754e-01 -4.393543303012847900e-01 4.110619723796844482e-01 -1.272865533828735352e-01 -3.548151552677154541e-01 4.138185977935791016e-01 2.374957948923110962e-01
-2.514583766460418701e-01 3.657797276973724365e-01 6.720405071973800659e-02 7.427685856819152832e-01 4.665670096874237061e-01 4.945263266563415527e-02 1.442210078239440918e-01 7.630445063114166260e-02
-2.266612350940704346e-01 -1.308288704603910446e-02 1.204549819231033325e-01 -1.569444686174392700e-01 -2.866742759943008423e-02 -7.057950496673583984e-01 6.313345432281494141e-01 -1.084477975964546204e-01
4.730966687202453613e-01 7.391106486320495605e-01 -6.203556060791015625e-02 2.137655317783355713e-01 -1.032856777310371399e-01 -1.084450334310531616e-01 3.302721083164215088e-01 -2.210042327642440796e-01
-1.356089115142822266e-01 4.749279320240020752e-01 3.967211842536926270e-01 5.407390594482421875e-01 -1.025119051337242126e-01 -4.657715559005737305e-01 -1.284809857606887817e-01 2.496159821748733521e-01
3.928492665290832520e-01 -4.967275634407997131e-02 -1.208502277731895447e-01 3.442257940769195557e-01 2.503111660480499268e-01 -9.037664532661437988e-02 6.336791515350341797e-01 -4.875786602497100830e-01
-1.225789338350296021e-01 1.982682943344116211e-01 5.691257119178771973e-01 5.823653191328048706e-02 3.574362099170684814e-01 -6.885938644409179688e-01 1.059557870030403137e-01 -7.224620878696441650e-02
-2.365131378173828125e-01 5.681752562522888184e-01 -3.397603631019592285e-01 3.605729937553405762e-01 -2.046288698911666870e-01 -2.948987185955047607e-01 3.176128566265106201e-01 3.821938931941986084e-01
-2.567069604992866516e-02 3.358354270458221436e-01 -2.528556883335113525e-01 4.332263469696044922e-01 -4.681501090526580811e-01 -5.901809930801391602e-01 2.480830103158950806e-01 7.688453793525695801e-02
1.831914857029914856e-02 3.148447573184967041e-01 -7.512311637401580811e-02 6.668440699577331543e-01 -3.462022542953491211e-01 -5.351766943931579590e-01 3.644115477800369263e-02 -2.064330279827117920e-01
-2.744195461273193359e-01 -6.270438432693481445e-02 1.600287109613418579e-01 -6.784508377313613892e-02 6.069741025567054749e-02 -7.633663415908813477e-01 5.292716026306152344e-01 -1.549491733312606812e-01
3.976532220840454102e-01 3.674056828022003174e-01 1.894414573907852173e-01 4.948508441448211670e-01 -2.108370959758758545e-01 -6.174767613410949707e-01 -1.956004835665225983e-02 2.753537846729159355e-03
1.824082285165786743e-01 3.256449997425079346e-01 -1.530142277479171753e-01 6.410598158836364746e-01 -1.884580217301845551e-02 -2.830755710601806641e-01 9.776394814252853394e-02 -5.798851847648620605e-01
-4.041333794593811035e-01 2.045020759105682373e-01 3.212374448776245117e-01 1.234526634216308594e-01 6.038817390799522400e-02 -1.182931661605834961e-01 8.054450750350952148e-01 -1.001962497830390930e-01
5.090592801570892334e-02 4.796272218227386475e-01 2.718922197818756104e-01 -2.695505619049072266e-01 -2.631901763379573822e-02 -7.408261895179748535e-01 2.551678419113159180e-01 7.846528291702270508e-02
3.386306762695312500e-01 -2.226731181144714355e-01 1.841039508581161499e-01 3.028055727481842041e-01 3.397740190848708153e-03 -1.993641853332519531e-01 6.529576182365417480e-01 -4.940135478973388672e-01
-1.225434541702270508e-01 3.357382714748382568e-01 -8.312357962131500244e-02 5.427405834197998047e-01 -8.596745133399963379e-02 1.419433504343032837e-01 7.369817495346069336e-01 1.027995999902486801e-02
-5.030920505523681641e-01 1.047021448612213135e-01 -4.482211172580718994e-02 3.952037692070007324e-01 3.260179460048675537e-01 -2.331179976463317871e-01 4.118434786796569824e-01 -4.974876642227172852e-01
3.313255012035369873e-01 8.079364299774169922e-01 1.153477430343627930e-01 -2.545567601919174194e-02 -1.188224852085113525e-01 -3.205245137214660645e-01 2.894927263259887695e-01 -1.511559188365936279e-01
-2.819782793521881104e-01 3.339076936244964600e-01 -4.000484943389892578e-01 4.044402241706848145e-01 -3.195137679576873779e-01 -2.867774963378906250e-01 5.450345277786254883e-01 6.316792219877243042e-02
-2.138416050001978874e-03 3.756893277168273926e-01 3.677724897861480713e-01 -5.135510582476854324e-03 2.601028680801391602e-01 -5.390559434890747070e-01 1.593744307756423950e-01 -5.830394029617309570e-01
-5.734335631132125854e-02 2.859461307525634766e-01 -1.745387464761734009e-01 1.666809171438217163e-01 -6.810100376605987549e-02 -9.006525874137878418e-01 4.313831776380538940e-02 -1.975510865449905396e-01
4.396379292011260986e-01 5.734767317771911621e-01 -2.007246017456054688e-01 2.682037651538848877e-01 -1.330531388521194458e-01 -3.719898760318756104e-01 3.909659385681152344e-01 2.380876094102859497e-01
3.729032874107360840e-01 1.526257693767547607e-01 -3.725855946540832520e-01 2.647753655910491943e-01 4.490508139133453369e-01 -5.804380774497985840e-01 2.469229549169540405e-01 1.708701848983764648e-01
3.334610164165496826e-01 5.386536717414855957e-01 -4.772687330842018127e-02 -1.302148550748825073e-01 1.514801979064941406e-01 -5.744325518608093262e-01 4.038430154323577881e-01 2.518216371536254883e-01
-1.927396506071090698e-01 9.992125630378723145e-02 2.002211511135101318e-01 3.060648739337921143e-01 -2.482079267501831055e-01 -3.409653007984161377e-01 5.723779797554016113e-01 -5.600194334983825684e-01
-9.250763803720474243e-02 2.810366749763488770e-01 6.046607624739408493e-03 5.377397537231445312e-01 -3.005171418190002441e-01 -6.845251321792602539e-01 -6.187612656503915787e-03 2.536468207836151123e-01
-2.460885941982269287e-01 1.245405748486518860e-01 -3.215752542018890381e-01 4.578235149383544922e-01 1.811208128929138184e-01 -7.434440851211547852e-01 1.065294668078422546e-01 -1.185529604554176331e-01
-1.038439348340034485e-01 2.450195141136646271e-02 4.428990483283996582e-01 7.452183365821838379e-01 1.096705123782157898e-01 1.373468805104494095e-02 4.497387707233428955e-01 1.504156291484832764e-01
1.754511892795562744e-01 1.796600967645645142e-01 4.228228935971856117e-04 6.938449740409851074e-01 -1.108124256134033203e-01 -6.062417626380920410e-01 2.267521806061267853e-02 -2.742179632186889648e-01
-3.393399715423583984e-01 6.438181269913911819e-03 1.979668438434600830e-01 9.138116985559463501e-02 9.495799243450164795e-02 -8.785823583602905273e-01 1.049879342317581177e-01 -2.128828167915344238e-01
-4.767441153526306152e-01 2.302235513925552368e-01 -1.798969507217407227e-01 5.807653069496154785e-01 -7.334238290786743164e-02 -4.620802700519561768e-01 2.511385083198547363e-01 2.609466314315795898e-01
2.075377404689788818e-01 3.955464363098144531e-01 -1.375037729740142822e-01 1.926937550306320190e-01 1.827514320611953735e-01 -5.107762217521667480e-01 2.020728141069412231e-01 -6.397725939750671387e-01
-3.841412365436553955e-01 2.700014710426330566e-01 2.892984151840209961e-01 1.201463341712951660e-01 -8.183538168668746948e-02 -2.414312362670898438e-01 5.949205756187438965e-01 5.123372077941894531e-01
-3.348759710788726807e-01 -6.791606545448303223e-02 -1.235628500580787659e-01 2.376678138971328735e-01 2.738749682903289795e-01 -7.424104809761047363e-01 1.970834732055664062e-01 -3.827126026153564453e-01
-2.565455734729766846e-01 3.136263191699981689e-01 -7.925880700349807739e-02 1.677613705396652222e-02 3.606516122817993164e-01 -7.649234533309936523e-01 -7.411585003137588501e-02 3.295283913612365723e-01
2.438338547945022583e-01 4.667020738124847412e-01 -2.015442550182342529e-01 5.800827220082283020e-02 2.278816848993301392e-01 -6.066493391990661621e-01 1.300471723079681396e-01 -4.918165802955627441e-01
-2.942851781845092773e-01 5.554860234260559082e-01 -4.295843243598937988e-01 2.555304765701293945e-01 1.930910050868988037e-01 -1.234669387340545654e-01 5.075691342353820801e-01 2.117511779069900513e-01
5.848698019981384277e-01 3.492279648780822754e-01 3.096600174903869629e-01 3.927051126956939697e-01 2.633158564567565918e-01 -4.595861732959747314e-01 7.201913744211196899e-02 -1.092077232897281647e-02
-2.297070324420928955e-01 -4.733010753989219666e-02 -5.497379228472709656e-02 5.353783965110778809e-01 8.756596595048904419e-03 2.431950159370899200e-02 7.745951414108276367e-01 -2.338303178548812866e-01
-2.187964320182800293e-01 -7.681170105934143066e-02 3.080070614814758301e-01 -5.682136490941047668e-02 -2.222905680537223816e-02 -6.755790114402770996e-01 6.196297407150268555e-01 -8.537629246711730957e-02
2.681637108325958252e-01 2.775849103927612305e-01 -1.687228865921497345e-02 3.634827435016632080e-01 1.352205276489257812e-01 -5.981363058090209961e-01 9.493264555931091309e-02 -5.775522589683532715e-01
8.264789730310440063e-02 2.531197965145111084e-01 3.154935240745544434e-01 5.372244119644165039e-01 2.919844724237918854e-02 -5.689889565110206604e-02 4.236102402210235596e-01 -5.978444218635559082e-01
-4.017464518547058105e-01 2.571775913238525391e-01 1.394611597061157227e-01 5.991053581237792969e-01 2.924867868423461914e-01 -2.111081965267658234e-02 4.324726164340972900e-01 3.479312062263488770e-01
3.506779670715332031e-01 6.228807941079139709e-02 -2.341181188821792603e-01 5.570700168609619141e-01 -1.382469981908798218e-01 -5.918394923210144043e-01 3.667777180671691895e-01 6.399053335189819336e-02
-3.833997845649719238e-01 2.888498306274414062e-01 5.543601512908935547e-01 2.535257041454315186e-01 3.156769573688507080e-01 -1.878490149974822998e-01 4.340997636318206787e-01 -2.731266617774963379e-01
5.514746308326721191e-01 1.474053710699081421e-01 1.818108111619949341e-01 1.501308232545852661e-01 3.394662439823150635e-01 -3.509508669376373291e-01 6.164910793304443359e-01 -9.370891377329826355e-03
1.216603890061378479e-01 2.473124861717224121e-01 -2.668711543083190918e-01 6.285822391510009766e-01 -1.807516515254974365e-01 -6.443529129028320312e-01 8.584901690483093262e-02 -4.967628791928291321e-02
-1.588437110185623169e-01 2.095659077167510986e-01 -1.581477969884872437e-01 5.903983712196350098e-01 -3.276516497135162354e-01 -3.968966901302337646e-01 3.876773118972778320e-01 -3.769529163837432861e-01
3.774169087409973145e-01 1.274488568305969238e-01 -5.349268205463886261e-03 -3.048638254404067993e-02 -2.701665461063385010e-01 -3.550678491592407227e-01 7.795307636260986328e-01 1.833679974079132080e-01
-2.600951492786407471e-02 2.304037660360336304e-01 -1.669968366622924805e-01 7.383593916893005371e-01 -1.203138753771781921e-01 -1.410392820835113525e-01 5.107494592666625977e-01 -2.791818678379058838e-01
8.177993819117546082e-03 3.508733958005905151e-02 -1.768929958343505859e-01 7.277337908744812012e-01 -2.576294839382171631e-01 -4.337278902530670166e-01 3.146203160285949707e-01 -2.904057204723358154e-01
1.459592133760452271e-01 3.741609156131744385e-01 2.317675352096557617e-01 2.431567162275314331e-01 3.494110107421875000e-01 -2.981874346733093262e-01 1.513703763484954834e-01 -7.013853192329406738e-01
-1.765187978744506836e-01 5.676936730742454529e-02 1.083506718277931213e-01 5.975286364555358887e-01 -4.874488711357116699e-02 -7.571456432342529297e-01 7.318949326872825623e-03 1.453924328088760376e-01
1.298104822635650635e-01 3.659207224845886230e-01 -3.950863331556320190e-02 2.607120573520660400e-01 -3.095429539680480957e-01 -6.983894109725952148e-01 3.228633999824523926e-01 3.031738400459289551e-01
3.636249005794525146e-01 8.408371806144714355e-01 1.236691474914550781e-01 1.791602522134780884e-01 -8.877969533205032349e-02 -2.443318217992782593e-01 1.511517316102981567e-01 -1.514943987131118774e-01
-2.006207257509231567e-01 4.879060015082359314e-02 -7.832721620798110962e-02 1.290866285562515259e-01 4.660221636295318604e-01 -4.647389352321624756e-01 6.179355978965759277e-01 -3.457874953746795654e-01
-7.636944204568862915e-02 2.727341353893280029e-01 -2.951889336109161377e-01 5.531505942344665527e-01 2.238395959138870239e-01 -6.363829970359802246e-01 -1.784202754497528076e-01 -1.993754059076309204e-01
-2.810128033161163330e-01 2.883593142032623291e-01 -1.724683865904808044e-02 6.217288374900817871e-01 -1.457560211420059204e-01 -6.161723732948303223e-01 -1.254806062206625938e-03 2.238791286945343018e-01
6.812153756618499756e-02 5.901943445205688477e-01 -2.731294929981231689e-01 3.782241046428680420e-01 2.480050325393676758e-01 8.614719659090042114e-02 5.576396584510803223e-01 2.224567383527755737e-01
-2.225443124771118164e-01 5.043169856071472168e-01 -2.421703636646270752e-01 4.025418460369110107e-01 -3.913237750530242920e-01 -1.880318820476531982e-01 4.890241622924804688e-01 2.186709791421890259e-01
3.434964120388031006e-01 3.377772569656372070e-01 1.028441637754440308e-01 1.499689817428588867e-01 5.761511921882629395e-01 7.312721759080886841e-02 5.921804308891296387e-01 2.165031731128692627e-01
-1.407058089971542358e-01 4.249858856201171875e-01 -4.000518023967742920e-01 5.916792154312133789e-01 -3.328365087509155273e-01 -2.668532133102416992e-01 2.867554128170013428e-01 -1.588832437992095947e-01
7.080681622028350830e-02 5.445752143859863281e-01 1.058698911219835281e-02 3.210283219814300537e-01 -3.151879310607910156e-01 -6.936351656913757324e-01 1.194139122962951660e-01 -2.280524931848049164e-02
1.523123681545257568e-01 5.190767049789428711e-01 -1.564145535230636597e-01 6.596128940582275391e-01 -6.630454212427139282e-02 -3.697473704814910889e-01 1.565146744251251221e-01 -2.867040932178497314e-01
4.592981189489364624e-02 4.894748330116271973e-01 4.855977892875671387e-01 1.442809700965881348e-01 -1.649593710899353027e-01 -4.205328524112701416e-01 5.191722512245178223e-01 1.675806939601898193e-01
-3.645316362380981445e-01 -2.936112135648727417e-02 3.750957548618316650e-01 3.281654715538024902e-01 3.929088711738586426e-01 -2.167864590883255005e-01 6.043790578842163086e-01 -2.263127267360687256e-01
7.303874194622039795e-02 6.728012561798095703e-01 3.100177086889743805e-02 1.717000603675842285e-01 -6.749660521745681763e-02 -6.533994674682617188e-01 1.887368261814117432e-01 2.108402252197265625e-01
6.817519315518438816e-04 5.904731526970863342e-02 -8.943150937557220459e-02 2.708473242819309235e-02 4.803012907505035400e-01 -4.599400758743286133e-01 5.940156579017639160e-01 -4.389676749706268311e-01
3.772553801536560059e-01 3.063746690750122070e-01 -2.517024576663970947e-01 5.164218544960021973e-01 -3.523031771183013916e-01 -8.345396071672439575e-02 5.496214032173156738e-01 -2.452694624662399292e-02
3.615686893463134766e-01 6.059444546699523926e-01 -1.607178598642349243e-01 2.024596631526947021e-01 1.781130731105804443e-01 -5.835268497467041016e-01 1.586133539676666260e-01 -1.946617066860198975e-01
6.637533307075500488e-01 4.122086465358734131e-01 2.164379358291625977e-01 1.249762549996376038e-01 1.811085045337677002e-01 -1.632911860942840576e-01 5.055958032608032227e-01 -1.093605086207389832e-01
-2.322034686803817749e-01 2.471602410078048706e-01 4.994810819625854492e-01 5.642912387847900391e-01 3.862333893775939941e-01 -2.360688298940658569e-01 2.112568616867065430e-01 -2.599100172519683838e-01
1.292618066072463989e-01 1.464407332241535187e-02 5.686954259872436523e-01 4.435479640960693359e-01 -2.205889299511909485e-02 -6.365592479705810547e-01 1.250246614217758179e-01 2.039663344621658325e-01
2.562738358974456787e-01 2.691366076469421387e-01 9.963742643594741821e-02 4.608500599861145020e-01 -4.102396965026855469e-01 -7.235893607139587402e-02 6.711835861206054688e-01 -1.247354969382286072e-01
1.918104439973831177e-01 4.566821083426475525e-02 -2.806561589241027832e-01 -2.554371207952499390e-02 -5.360834673047065735e-02 -7.335373163223266602e-01 4.806195199489593506e-01 -3.312957882881164551e-01
3.762612044811248779e-01 4.817404747009277344e-01 -1.078698039054870605e-01 5.812680721282958984e-01 -1.878992319107055664e-01 -3.905598819255828857e-01 2.383034825325012207e-01 -1.794806867837905884e-01
-1.902265846729278564e-01 2.840971946716308594e-01 -1.646984070539474487e-01 6.366376280784606934e-01 2.806017994880676270e-01 1.166331171989440918e-01 5.209057331085205078e-01 -2.949343621730804443e-01
2.630358636379241943e-01 7.120130211114883423e-02 4.394260048866271973e-01 -8.383680135011672974e-02 4.064800441265106201e-01 -5.102433562278747559e-01 4.994788467884063721e-01 2.248673588037490845e-01
-4.382304847240447998e-01 2.325623929500579834e-01 -1.383069753646850586e-01 4.282662868499755859e-01 1.306948214769363403e-01 -4.931376278400421143e-01 3.277681767940521240e-01 4.285208284854888916e-01
2.976912856101989746e-01 3.650089502334594727e-01 5.701379776000976562e-01 4.306931495666503906e-01 9.157561510801315308e-02 -3.572747707366943359e-01 2.373603135347366333e-01 -2.742683589458465576e-01
-9.002088010311126709e-02 3.862869739532470703e-01 -4.602482169866561890e-02 5.570769309997558594e-01 1.062775552272796631e-01 -5.727234482765197754e-01 4.323473572731018066e-01 6.320160627365112305e-02
2.535195052623748779e-01 6.423307061195373535e-01 6.925104558467864990e-02 3.526772260665893555e-01 2.170736193656921387e-01 -5.372085571289062500e-01 -2.412598282098770142e-01 -6.479682866483926773e-03
4.338031411170959473e-01 7.334678173065185547e-01 4.248356074094772339e-02 3.306520283222198486e-01 -1.082495376467704773e-01 -3.625897765159606934e-01 1.075858399271965027e-01 -8.910775184631347656e-02
