# Supplementary material for: Where is your field going? A machine learning approach to study the relative motion of the domains of physics
Source: PLoS One. 2020 Jun 18;15(6):e0233997. doi: 10.1371/journal.pone.0233997 (PMC7302634; doi:10.1371/journal.pone.0233997)
Supplement: S28 Data — (ZIP) [file pone.0233997.s028.zip › 27/Pacs4Run_27_VS_500_embeddings1988-1992ED8.txt]

-4.970883131027221680e-01 3.072924017906188965e-01 -3.821782469749450684e-01 -8.768503367900848389e-02 -3.994933366775512695e-01 2.393534034490585327e-01 2.734319269657135010e-01 4.616014361381530762e-01
-5.196489766240119934e-02 1.084208860993385315e-01 -2.647107541561126709e-01 4.985728561878204346e-01 -4.041831493377685547e-01 4.367269277572631836e-01 3.280124068260192871e-01 -4.530026018619537354e-01
-6.509591937065124512e-01 -1.826374232769012451e-01 -2.006946504116058350e-01 3.777421712875366211e-01 -3.640317618846893311e-01 -1.411461681127548218e-01 1.662202626466751099e-01 -4.240963459014892578e-01
-2.297249436378479004e-01 1.064117904752492905e-02 -8.290672898292541504e-01 -7.885257154703140259e-02 -4.115374088287353516e-01 -1.282425373792648315e-01 2.583675086498260498e-01 -3.130223602056503296e-02
-1.972297281026840210e-01 -1.818380504846572876e-02 -7.505921125411987305e-01 4.686350226402282715e-01 -3.962451517581939697e-01 -1.877010986208915710e-02 -4.533926397562026978e-02 -1.354416161775588989e-01
-5.238984823226928711e-01 -2.646673098206520081e-02 -6.071006059646606445e-01 1.552079617977142334e-02 3.584076836705207825e-02 5.064283609390258789e-01 2.652486860752105713e-01 -1.670534610748291016e-01
-4.326369464397430420e-01 1.249926313757896423e-01 -1.397373080253601074e-01 3.583309948444366455e-01 -3.652118146419525146e-01 5.247023701667785645e-01 2.209769008914008737e-04 -4.904918670654296875e-01
3.862158358097076416e-01 1.919426023960113525e-01 -2.128353416919708252e-01 7.739751040935516357e-02 -7.293673157691955566e-01 4.294445812702178955e-01 1.641144305467605591e-01 1.391887068748474121e-01
-2.943537235260009766e-01 -2.575037181377410889e-01 -5.067000985145568848e-01 -1.455728709697723389e-01 -4.107056856155395508e-01 -1.191801577806472778e-01 6.188067793846130371e-01 -5.749974027276039124e-02
8.636366575956344604e-03 3.412801623344421387e-01 -6.954889893531799316e-01 -1.714383214712142944e-01 -5.500591993331909180e-01 6.335803866386413574e-02 2.444212734699249268e-01 -6.353110074996948242e-02
-9.412124752998352051e-02 3.311144709587097168e-01 -4.854733049869537354e-01 3.084104061126708984e-01 -4.206356704235076904e-01 3.811315000057220459e-01 -4.086057543754577637e-01 2.480905205011367798e-01
-2.640530169010162354e-01 -4.039085507392883301e-01 -3.716837167739868164e-01 4.657602310180664062e-01 -4.567084014415740967e-01 3.804679512977600098e-01 9.810660034418106079e-02 -2.215603142976760864e-01
-1.901258379220962524e-01 1.095759719610214233e-01 -8.104046583175659180e-01 -4.390267282724380493e-02 -4.086377024650573730e-01 -1.860795617103576660e-01 2.941134572029113770e-01 -7.105557620525360107e-02
-8.144549280405044556e-02 -2.339953482151031494e-01 -4.370182454586029053e-01 3.629754781723022461e-01 -6.890999674797058105e-01 -9.959060698747634888e-02 2.197479009628295898e-01 -2.877685725688934326e-01
-1.567899137735366821e-01 -3.316371440887451172e-01 -1.026121750473976135e-01 2.429821491241455078e-01 -6.944717168807983398e-01 4.692577123641967773e-01 1.178298667073249817e-01 -2.819332778453826904e-01
-4.951295852661132812e-01 -4.113889038562774658e-01 -3.216711282730102539e-01 -5.312759429216384888e-02 -4.542996287345886230e-01 3.737471401691436768e-01 2.006338387727737427e-01 -3.049294948577880859e-01
-1.682938039302825928e-01 -2.050457447767257690e-01 -3.546754419803619385e-01 4.960608780384063721e-01 -5.777063965797424316e-01 -1.811010688543319702e-01 3.449209034442901611e-01 -2.687930464744567871e-01
-2.595700621604919434e-01 1.747824251651763916e-01 -8.127878606319427490e-02 2.262395918369293213e-01 -3.073165416717529297e-01 7.432515025138854980e-01 -2.199977934360504150e-01 3.860292732715606689e-01
-1.977383941411972046e-01 -1.278779953718185425e-01 -4.073033630847930908e-01 2.241447865962982178e-01 -7.061049342155456543e-01 2.465562671422958374e-01 -1.904448866844177246e-01 -3.643712997436523438e-01
-1.086598038673400879e-01 1.621840894222259521e-01 -2.710686922073364258e-01 1.606941223144531250e-01 -6.898941397666931152e-01 3.469340801239013672e-01 -1.141795665025711060e-01 -5.032240748405456543e-01
-2.656047940254211426e-01 -3.522780537605285645e-01 -4.712147712707519531e-01 5.020250678062438965e-01 -3.910703063011169434e-01 4.073169529438018799e-01 -2.709950320422649384e-02 -1.081862896680831909e-01
-8.008804172277450562e-02 -2.701246738433837891e-01 -4.309550225734710693e-01 7.884943485260009766e-02 -5.847993493080139160e-01 5.651153326034545898e-01 5.630286410450935364e-02 -2.533053159713745117e-01
8.070617169141769409e-02 2.653491795063018799e-01 -1.464921534061431885e-01 -2.279409021139144897e-02 -4.856869578361511230e-01 7.503150105476379395e-01 2.920855581760406494e-01 -1.300708055496215820e-01
-3.436427414417266846e-01 -8.408971130847930908e-02 -5.826120972633361816e-01 4.105762541294097900e-01 -1.311196833848953247e-01 4.764758348464965820e-01 1.446080356836318970e-01 -3.188978433609008789e-01
-2.883041501045227051e-01 -7.995633035898208618e-02 -2.308764010667800903e-01 -1.649324595928192139e-02 -4.327865839004516602e-01 7.348747253417968750e-01 9.956730157136917114e-02 -3.459088802337646484e-01
1.109053269028663635e-01 4.379945397377014160e-01 -6.366127729415893555e-01 -3.593533858656883240e-02 -5.563656091690063477e-01 1.773788034915924072e-01 1.439110040664672852e-01 1.660639345645904541e-01
-6.740097999572753906e-01 -1.042791530489921570e-01 -2.974649369716644287e-01 -3.007890284061431885e-02 -5.181686282157897949e-01 -6.435818970203399658e-02 -3.150061666965484619e-01 -2.712510824203491211e-01
-2.296398431062698364e-01 -3.655333817005157471e-01 -3.985430896282196045e-01 -1.358462125062942505e-01 -5.399253368377685547e-01 4.942410588264465332e-01 1.751992851495742798e-01 -2.643323540687561035e-01
-2.152913659811019897e-01 -3.277602791786193848e-01 -7.269960045814514160e-01 1.569454744458198547e-02 -2.613990008831024170e-01 2.982938885688781738e-01 3.999308049678802490e-01 -1.414722017943859100e-02
-3.431540429592132568e-01 -4.685064256191253662e-01 -1.383806318044662476e-01 1.677396744489669800e-01 -5.240161418914794922e-01 2.485686540603637695e-01 4.762170016765594482e-01 -2.286906093358993530e-01
-2.266202569007873535e-01 -3.842673003673553467e-01 -4.683054387569427490e-01 4.867942333221435547e-01 -4.787541031837463379e-01 2.033806145191192627e-01 -2.554672360420227051e-01 9.418442100286483765e-02
-4.535644650459289551e-01 1.964004896581172943e-02 -4.834088087081909180e-01 6.525984406471252441e-02 -1.082767173647880554e-01 4.064946472644805908e-01 4.657417535781860352e-01 -4.025838673114776611e-01
-2.857275605201721191e-01 6.113194227218627930e-01 -1.757774651050567627e-01 5.558630228042602539e-01 -4.444822967052459717e-01 -2.075526863336563110e-02 -6.736385077238082886e-02 4.726267978549003601e-02
1.071349158883094788e-01 -3.114160299301147461e-01 -3.217341303825378418e-01 5.027000904083251953e-01 -4.186798930168151855e-01 4.589466452598571777e-01 5.262238532304763794e-02 3.829201757907867432e-01
-5.180337429046630859e-01 -5.731519684195518494e-02 -1.303524971008300781e-01 4.475388303399085999e-02 -6.767599582672119141e-01 -1.489919275045394897e-01 -6.216371897608041763e-03 -4.786649942398071289e-01
-3.170538544654846191e-01 6.380032002925872803e-02 -1.290213912725448608e-01 2.353931516408920288e-01 -4.158450663089752197e-01 2.640492841601371765e-02 2.338270545005798340e-01 7.713950872421264648e-01
-4.390671849250793457e-01 -1.291729956865310669e-01 -4.070426523685455322e-01 3.856452107429504395e-01 -5.714197158813476562e-01 -9.421171247959136963e-02 -3.133254945278167725e-01 -2.062990516424179077e-01
-4.873818457126617432e-01 -8.505114912986755371e-02 -1.496550440788269043e-01 4.932812452316284180e-01 -3.505769371986389160e-01 -2.959934063255786896e-02 -3.035913966596126556e-02 6.039869785308837891e-01
-6.056089326739311218e-02 6.066264510154724121e-01 -3.634150624275207520e-01 4.940555095672607422e-01 -4.701838791370391846e-01 -1.302039474248886108e-01 4.810850322246551514e-02 1.087884828448295593e-01
-4.694628417491912842e-01 -7.217784225940704346e-02 -3.738985061645507812e-01 2.784815430641174316e-01 -6.229367852210998535e-01 -2.226229012012481689e-01 -2.225371748208999634e-01 -2.644029259681701660e-01
-1.442753821611404419e-01 2.588432133197784424e-01 -6.940551400184631348e-01 4.661292433738708496e-01 -3.153516054153442383e-01 5.537835881114006042e-02 -3.324364721775054932e-01 1.297426689416170120e-02
-3.230392932891845703e-01 -4.053089618682861328e-01 -3.817460536956787109e-01 5.224988460540771484e-01 -4.027590155601501465e-01 3.539262115955352783e-01 6.214150693267583847e-03 -1.584864109754562378e-01
-3.190826773643493652e-01 5.371924638748168945e-01 -5.356945991516113281e-01 5.076236724853515625e-01 -1.811920106410980225e-01 -1.429998278617858887e-01 -9.896700829267501831e-02 4.342755302786827087e-02
-6.503168940544128418e-01 1.364724040031433105e-01 -2.501172125339508057e-01 3.304995894432067871e-01 -1.891747564077377319e-01 -2.277092784643173218e-01 2.041916400194168091e-01 5.072888135910034180e-01
-2.108654081821441650e-01 3.461340814828872681e-02 -2.246434539556503296e-01 2.978730797767639160e-01 -6.872574687004089355e-01 3.090400397777557373e-01 -1.532560139894485474e-01 -4.731053411960601807e-01
-3.369947373867034912e-01 -4.861728250980377197e-01 -1.843200176954269409e-01 4.643932878971099854e-01 -2.837089896202087402e-01 4.589025378227233887e-01 3.225562274456024170e-01 -7.287352532148361206e-02
-1.141748651862144470e-01 9.824785590171813965e-02 -6.799965500831604004e-01 9.220744483172893524e-03 -5.410790443420410156e-01 -3.809754550457000732e-01 2.756944894790649414e-01 -3.024875931441783905e-02
-1.357413232326507568e-01 -1.913374513387680054e-01 -5.773316621780395508e-01 1.636312007904052734e-01 -6.981224417686462402e-01 -2.897541522979736328e-01 1.048397347331047058e-01 -5.053178593516349792e-02
-4.619720578193664551e-01 5.109680071473121643e-02 -3.877864778041839600e-01 2.214258909225463867e-01 -1.020367443561553955e-01 3.788371384143829346e-01 4.954458475112915039e-01 -4.303112030029296875e-01
-2.222068160772323608e-01 9.830303490161895752e-02 -1.527717858552932739e-01 3.527512252330780029e-01 -6.205650791525840759e-02 6.589320898056030273e-01 4.127140045166015625e-01 4.298985004425048828e-01
-7.393716275691986084e-02 -1.012211292982101440e-01 -1.293133348226547241e-01 1.740362346172332764e-01 -5.896796584129333496e-01 6.883177757263183594e-01 1.315456032752990723e-01 -3.137981295585632324e-01
-3.354713320732116699e-01 -7.575800269842147827e-02 -2.983654141426086426e-01 4.562898278236389160e-01 -7.666978985071182251e-02 6.600579619407653809e-01 3.614113628864288330e-01 -1.110158041119575500e-01
-3.252525031566619873e-01 4.652117192745208740e-01 2.848735749721527100e-01 3.196467757225036621e-01 -6.905559301376342773e-01 6.338292360305786133e-02 -5.564497783780097961e-03 1.163876578211784363e-01
-5.640702247619628906e-01 1.858388036489486694e-01 -1.691898256540298462e-01 3.673343956470489502e-01 -1.690969765186309814e-01 -1.287220269441604614e-01 4.453763067722320557e-01 4.901079237461090088e-01
-5.191769003868103027e-01 6.554726958274841309e-01 1.529245823621749878e-01 2.341286689043045044e-01 -4.341792166233062744e-01 3.983402252197265625e-02 1.379981338977813721e-01 1.160481646656990051e-01
-2.368059903383255005e-01 2.365167587995529175e-01 -3.859228491783142090e-01 2.733023762702941895e-01 -4.931158721446990967e-01 3.614939749240875244e-01 -1.602823473513126373e-02 -5.387523174285888672e-01
-2.487775869667530060e-02 -1.075377091765403748e-01 -9.620864689350128174e-02 2.395705878734588623e-01 -6.501387357711791992e-01 5.972824096679687500e-01 2.129661589860916138e-01 -3.104600608348846436e-01
-2.084015756845474243e-01 4.337867200374603271e-01 7.981012016534805298e-02 3.458724915981292725e-01 -6.920983195304870605e-01 -2.643161118030548096e-01 2.974312603473663330e-01 7.121745496988296509e-02
-2.698072493076324463e-01 -2.571285665035247803e-01 -3.421694040298461914e-01 4.362191259860992432e-01 -6.534836888313293457e-01 1.569168567657470703e-01 -1.132532730698585510e-01 -2.987167537212371826e-01
-4.014663994312286377e-01 1.785063147544860840e-01 -6.543325185775756836e-01 2.382864207029342651e-01 1.067194640636444092e-01 4.424738883972167969e-01 3.159056305885314941e-01 -1.227197274565696716e-01
-3.192375600337982178e-01 -1.248070821166038513e-01 -1.223035007715225220e-01 1.872329562902450562e-01 -6.661690473556518555e-01 3.795489072799682617e-01 2.052741497755050659e-02 -4.942026734352111816e-01
-3.462144434452056885e-01 3.382689952850341797e-01 -5.721206068992614746e-01 -2.225783094763755798e-02 -4.637168645858764648e-01 3.649325668811798096e-02 -2.221408784389495850e-01 -4.149464964866638184e-01
-8.997356146574020386e-02 3.032136261463165283e-01 -8.228942751884460449e-01 -1.240498274564743042e-01 -4.176181256771087646e-01 1.634870022535324097e-01 -6.625522673130035400e-02 4.359329864382743835e-02
-5.385001301765441895e-01 6.386337876319885254e-01 -3.549679219722747803e-01 8.995719254016876221e-02 -3.095040321350097656e-01 -8.875466138124465942e-02 -1.264856159687042236e-01 2.200029790401458740e-01
-2.612615525722503662e-01 4.960847795009613037e-01 -2.846339158713817596e-02 5.681775808334350586e-01 -4.215053021907806396e-01 -1.543373614549636841e-01 3.703625500202178955e-01 1.528109163045883179e-01
-4.513152539730072021e-01 -3.795309066772460938e-01 -4.178216755390167236e-01 9.639279544353485107e-02 -2.382213324308395386e-01 1.672651022672653198e-01 5.926171541213989258e-01 -1.802284568548202515e-01
-4.638031721115112305e-01 -1.164520904421806335e-01 -6.267195940017700195e-02 -2.986293137073516846e-01 -3.591924905776977539e-01 5.677533745765686035e-01 8.079534396529197693e-03 4.762246012687683105e-01
-2.705302238464355469e-01 -2.811020612716674805e-01 -2.722676098346710205e-01 5.719440579414367676e-01 -5.869526267051696777e-01 3.294026013463735580e-03 1.002947464585304260e-01 -3.032524287700653076e-01
-4.829269647598266602e-01 -6.780164316296577454e-03 -6.711916327476501465e-01 1.860130392014980316e-02 1.941258087754249573e-02 2.677944600582122803e-01 4.896329641342163086e-01 -6.371983140707015991e-02
-2.097532711923122406e-02 -3.312612473964691162e-01 -1.217507421970367432e-01 5.516839027404785156e-01 -6.482871770858764648e-01 2.810806632041931152e-01 1.375865191221237183e-01 -2.289868444204330444e-01
-4.229806363582611084e-02 5.071640759706497192e-02 -7.746526598930358887e-01 -1.217622980475425720e-01 -5.049190521240234375e-01 -8.941414207220077515e-02 1.724536269903182983e-01 2.967279553413391113e-01
-9.818615764379501343e-02 7.772768288850784302e-02 -5.891904979944229126e-02 2.948307693004608154e-01 -4.773950278759002686e-01 -1.779595911502838135e-01 6.058698892593383789e-01 5.169789195060729980e-01
-3.733578026294708252e-01 -2.847451865673065186e-01 -4.034245014190673828e-01 -5.280556902289390564e-02 -5.133553147315979004e-01 1.656394749879837036e-01 5.221003890037536621e-01 -2.245561927556991577e-01
-1.482344269752502441e-01 -6.499535590410232544e-02 1.205038372427225113e-02 1.576316803693771362e-01 -4.787838160991668701e-01 6.974672079086303711e-01 -1.022003293037414551e-01 4.718791544437408447e-01
-1.617340296506881714e-01 8.239183574914932251e-02 1.302952063269913197e-03 -5.385194420814514160e-01 -6.518099308013916016e-01 2.627050876617431641e-01 2.674722075462341309e-01 3.341213464736938477e-01
-5.955683588981628418e-01 -1.725687235593795776e-01 -5.569308996200561523e-01 -4.319632649421691895e-01 -2.074458599090576172e-01 2.429263889789581299e-01 1.291362643241882324e-01 5.559005774557590485e-03
-5.568630695343017578e-01 3.321701884269714355e-01 -4.975170791149139404e-01 -5.011088848114013672e-01 -2.262374758720397949e-01 1.468330174684524536e-01 5.940344929695129395e-02 6.827297806739807129e-02
-2.908911705017089844e-01 -3.109495043754577637e-01 -1.782497018575668335e-01 6.959128975868225098e-01 -5.119636654853820801e-01 6.979516893625259399e-02 -5.635238252580165863e-03 -1.887195259332656860e-01
-1.854158937931060791e-01 -2.649399638175964355e-01 1.089861616492271423e-01 6.295128166675567627e-02 -6.864079236984252930e-01 5.650860667228698730e-01 9.564054757356643677e-02 -2.827749252319335938e-01
-4.580689072608947754e-01 -1.023103073239326477e-01 -6.202968955039978027e-02 2.623736858367919922e-01 -4.472724199295043945e-01 4.861908406019210815e-02 -1.871978864073753357e-02 7.101061940193176270e-01
-3.953319489955902100e-01 2.450060546398162842e-01 -6.966966390609741211e-01 -1.183907240629196167e-01 -2.965744026005268097e-02 4.723528027534484863e-02 5.231910943984985352e-01 8.626920729875564575e-02
-6.978388130664825439e-02 2.544273994863033295e-02 -1.184210032224655151e-01 2.883295714855194092e-01 -2.050831615924835205e-01 6.214969158172607422e-01 4.602367579936981201e-01 5.071392059326171875e-01
-3.986306190490722656e-01 -3.636891841888427734e-01 1.267636101692914963e-02 1.647301167249679565e-01 -3.248310387134552002e-01 5.202392935752868652e-01 5.372725725173950195e-01 -1.292327940464019775e-01
-2.732031643390655518e-01 8.871744573116302490e-02 -1.826420277357101440e-01 4.068867564201354980e-01 -3.954424858093261719e-01 4.065217673778533936e-01 2.634105980396270752e-01 -5.723237395286560059e-01
-4.257814586162567139e-01 -3.464333117008209229e-01 -6.450344324111938477e-01 -1.992633938789367676e-01 -2.553026378154754639e-01 6.059962138533592224e-02 1.747454255819320679e-01 3.788547217845916748e-01
-4.670029580593109131e-01 -5.142520070075988770e-01 -4.856697320938110352e-01 1.321097761392593384e-01 -1.509412080049514771e-01 2.556110322475433350e-01 4.195198416709899902e-01 2.796567510813474655e-03
-5.247876048088073730e-01 -4.595624804496765137e-01 -4.677953422069549561e-01 1.195532009005546570e-01 -5.221880078315734863e-01 2.726639993488788605e-02 8.214420638978481293e-03 -8.236285299062728882e-02
-6.191561222076416016e-01 2.360191196203231812e-01 1.175514906644821167e-01 5.023655891418457031e-01 -4.727396070957183838e-01 -2.534167766571044922e-01 4.338642582297325134e-02 7.187397778034210205e-02
-1.187081113457679749e-01 1.097342446446418762e-01 -7.578719258308410645e-01 -1.983673870563507080e-01 -5.857481956481933594e-01 1.043751835823059082e-01 -7.184857130050659180e-02 -3.146393224596977234e-02
-3.525535166263580322e-01 -3.371582031250000000e-01 -4.865410327911376953e-01 -2.164683043956756592e-01 -5.307645797729492188e-01 1.127963587641716003e-01 3.787751793861389160e-01 -2.013574838638305664e-01
-1.744329929351806641e-01 -3.190403282642364502e-01 -6.505997180938720703e-01 3.210355043411254883e-01 -1.064049825072288513e-01 5.302737951278686523e-01 1.051184684038162231e-01 1.946286410093307495e-01
-4.358884319663047791e-02 3.302421569824218750e-01 5.229423567652702332e-02 -1.215817332267761230e-01 -5.444532036781311035e-01 7.386695146560668945e-01 1.703463196754455566e-01 2.105939574539661407e-02
-1.828355342149734497e-01 1.518937647342681885e-01 -6.790377944707870483e-02 7.322157025337219238e-01 -4.631958305835723877e-01 -1.612874120473861694e-01 3.488182127475738525e-01 2.012726664543151855e-01
-1.926088780164718628e-01 -2.942859232425689697e-01 -3.494979739189147949e-01 1.757333278656005859e-01 -6.478381156921386719e-01 4.644627869129180908e-01 -8.170905709266662598e-02 -2.849039435386657715e-01
-1.918252110481262207e-01 9.588439948856830597e-03 -2.010084986686706543e-01 -4.454502463340759277e-02 -5.553930401802062988e-01 7.078732252120971680e-01 1.869936846196651459e-02 -3.329067826271057129e-01
-1.317826956510543823e-01 -7.708629220724105835e-02 1.010315194725990295e-01 3.077248036861419678e-01 -4.831494688987731934e-01 6.249723434448242188e-01 8.975161612033843994e-02 4.896019101142883301e-01
-4.085029065608978271e-01 -1.777590513229370117e-01 -6.586488485336303711e-01 -3.822430074214935303e-01 -3.073294758796691895e-01 1.873708963394165039e-01 2.883933186531066895e-01 9.417647123336791992e-02
-9.969696402549743652e-02 -4.052316844463348389e-01 -6.404207646846771240e-02 3.267710208892822266e-01 -7.293905019760131836e-01 1.713696271181106567e-01 3.043295145034790039e-01 -2.469263821840286255e-01
-3.714918792247772217e-01 3.173539638519287109e-01 -5.314899682998657227e-01 -4.415290951728820801e-01 -2.154363244771957397e-01 2.962706387042999268e-01 1.296195238828659058e-01 3.645000755786895752e-01
-5.710330009460449219e-01 1.991123259067535400e-01 -4.727394878864288330e-01 2.530276775360107422e-02 -4.383013248443603516e-01 -1.061205118894577026e-01 -2.146266102790832520e-01 -4.008971154689788818e-01
-3.857619464397430420e-01 4.806261360645294189e-01 7.836811989545822144e-02 6.259720325469970703e-01 -4.085074067115783691e-01 4.157186672091484070e-02 2.195282727479934692e-01 -7.351586222648620605e-02
-4.147770106792449951e-01 -1.750712096691131592e-01 5.487830564379692078e-02 2.700347602367401123e-01 -6.222041845321655273e-01 -7.383162528276443481e-02 -6.174019351601600647e-02 5.700690746307373047e-01
-4.917783290147781372e-02 -1.284449249505996704e-01 -4.860552549362182617e-01 4.265229403972625732e-01 -5.324552059173583984e-01 2.002356015145778656e-02 4.255297183990478516e-01 -3.129329383373260498e-01
-3.239302337169647217e-01 -3.284741044044494629e-01 -7.157679796218872070e-01 -1.175711005926132202e-01 -2.864225804805755615e-01 1.815772801637649536e-01 3.819968998432159424e-01 -9.869969449937343597e-03
-3.678690195083618164e-01 3.166466355323791504e-01 -1.594084501266479492e-01 5.597987771034240723e-01 -2.490914016962051392e-01 -3.253539279103279114e-02 3.482994437217712402e-01 4.911251962184906006e-01
-9.333685040473937988e-02 7.685068994760513306e-02 -8.449359536170959473e-01 -4.844529554247856140e-02 -2.397667914628982544e-01 3.306624591350555420e-01 3.027563095092773438e-01 1.031093299388885498e-01
-4.183228313922882080e-01 -2.374798953533172607e-01 -4.265687167644500732e-01 3.261957550421357155e-03 -2.937904000282287598e-01 4.127815663814544678e-01 4.307173788547515869e-01 -3.800250291824340820e-01
-6.465443968772888184e-01 4.552219510078430176e-01 2.133900970220565796e-01 1.687812060117721558e-01 -3.541204929351806641e-01 2.006643563508987427e-01 -1.825456507503986359e-02 3.670560717582702637e-01
-3.389803171157836914e-01 4.252307415008544922e-01 -4.214391708374023438e-01 -4.366508126258850098e-01 -5.031058788299560547e-01 2.202949225902557373e-01 1.742524206638336182e-01 -6.314177811145782471e-02
-4.071242511272430420e-01 -5.656869616359472275e-03 -4.750671088695526123e-01 2.731223106384277344e-01 6.072494667023420334e-03 3.369627892971038818e-01 6.055425405502319336e-01 -2.316696494817733765e-01
-3.892833888530731201e-01 -4.925632178783416748e-01 -3.930031955242156982e-01 -2.543902210891246796e-02 -4.413321018218994141e-01 1.332639306783676147e-01 4.747094213962554932e-01 -1.133980080485343933e-01
-5.790662765502929688e-01 2.531456351280212402e-01 -6.017995998263359070e-02 4.925260245800018311e-01 -1.709804087877273560e-01 4.924612864851951599e-02 2.026785910129547119e-01 5.307146906852722168e-01
-4.344673454761505127e-01 -5.821442008018493652e-01 -3.840729296207427979e-01 -1.037691719830036163e-02 -4.389128386974334717e-01 3.419650495052337646e-01 1.093479171395301819e-01 -5.643542483448982239e-02
-6.083236932754516602e-01 5.341606736183166504e-01 -1.303619146347045898e-01 -2.829641476273536682e-02 -3.193468451499938965e-01 6.681670993566513062e-02 -1.653344035148620605e-01 4.393599927425384521e-01
-4.390218853950500488e-01 3.411583900451660156e-01 8.672319352626800537e-02 6.799867153167724609e-01 -4.523079991340637207e-01 7.338117342442274094e-03 8.819073438644409180e-02 9.248864650726318359e-02
1.006427109241485596e-01 -4.275361075997352600e-02 -5.378854870796203613e-01 5.414376854896545410e-01 -3.162155449390411377e-01 3.057471513748168945e-01 -1.123796626925468445e-01 4.466147422790527344e-01
-2.198356688022613525e-01 6.800467967987060547e-01 -1.546652615070343018e-01 -1.632592082023620605e-01 -6.345497369766235352e-01 -8.628195524215698242e-02 4.818341135978698730e-02 1.619083881378173828e-01
-4.339038729667663574e-01 1.037187576293945312e-01 1.820944845676422119e-01 -3.027877807617187500e-01 -3.705078959465026855e-01 6.321654915809631348e-01 2.246574014425277710e-01 2.979108989238739014e-01
-5.677857398986816406e-01 2.587612345814704895e-02 -7.445715069770812988e-01 2.144353091716766357e-01 -1.662223786115646362e-01 -1.912317872047424316e-01 -1.754371635615825653e-02 1.098793298006057739e-01
-2.899695932865142822e-01 6.562316417694091797e-01 -3.669337928295135498e-01 1.658263951539993286e-01 -4.928606450557708740e-01 -2.015364766120910645e-01 -1.095877140760421753e-01 1.661358624696731567e-01
-1.911455392837524414e-01 2.379010319709777832e-01 -1.415360271930694580e-01 3.051938116550445557e-01 -1.023370865732431412e-02 5.944682955741882324e-01 5.344580411911010742e-01 3.931260406970977783e-01
-3.247857093811035156e-01 -3.131014108657836914e-01 -3.931878209114074707e-01 4.793510437011718750e-01 -4.271241724491119385e-01 -2.416527122259140015e-01 3.840666711330413818e-01 -1.541733741760253906e-01
-4.117636084556579590e-01 -4.585373401641845703e-01 -5.747639536857604980e-01 1.029368489980697632e-01 -2.941072285175323486e-01 -8.454422652721405029e-02 4.290748536586761475e-01 3.863528743386268616e-02
1.559574436396360397e-02 6.345155090093612671e-02 -3.892201781272888184e-01 1.377629786729812622e-01 -1.979470551013946533e-01 8.086616992950439453e-01 2.207802087068557739e-01 2.887884974479675293e-01
-5.996505022048950195e-01 6.321509182453155518e-02 -2.923880517482757568e-01 5.101073160767555237e-02 -4.602245092391967773e-01 1.011542137712240219e-02 6.671860814094543457e-02 -5.761683583259582520e-01
-4.771401360630989075e-02 3.411561250686645508e-01 5.441833660006523132e-02 4.789138436317443848e-01 -6.510636806488037109e-01 2.668770849704742432e-01 -2.643854022026062012e-01 2.898433208465576172e-01
-1.263935863971710205e-01 -4.977028369903564453e-01 -3.408327698707580566e-01 3.651131689548492432e-01 -5.784505605697631836e-01 3.184338659048080444e-02 3.738437592983245850e-01 -1.070692613720893860e-01
-2.079287357628345490e-02 7.061486244201660156e-01 -2.553938329219818115e-01 4.275825619697570801e-02 -5.394783616065979004e-01 -1.361988484859466553e-01 3.123258352279663086e-01 1.635032147169113159e-01
-1.822680383920669556e-01 4.740457981824874878e-02 1.063915155827999115e-02 5.928585529327392578e-01 -3.648330271244049072e-01 3.125403448939323425e-02 5.526000261306762695e-01 4.165214896202087402e-01
-4.780611768364906311e-02 -2.899586595594882965e-02 -3.902091085910797119e-01 6.159372925758361816e-01 -2.703869342803955078e-01 4.053096473217010498e-01 -2.269728630781173706e-01 4.199168980121612549e-01
-2.176009565591812134e-01 5.738507583737373352e-02 -4.994579032063484192e-02 5.248054265975952148e-01 -3.255821168422698975e-01 -1.172633469104766846e-01 6.080275774002075195e-01 4.266021251678466797e-01
-6.109960675239562988e-01 2.481564730405807495e-01 1.786404661834239960e-02 2.692269086837768555e-01 -2.309808135032653809e-01 1.680640131235122681e-01 1.761028729379177094e-02 6.406185030937194824e-01
-1.750028431415557861e-01 5.668293237686157227e-01 -4.323184192180633545e-01 2.818832695484161377e-01 -4.659620821475982666e-01 6.572856009006500244e-02 -3.665879666805267334e-01 1.609139144420623779e-01
2.174208126962184906e-02 -5.584141612052917480e-02 -2.913794219493865967e-01 4.119572937488555908e-01 -3.309988379478454590e-01 5.558019280433654785e-01 3.159445896744728088e-02 5.677360892295837402e-01
-1.694437265396118164e-01 6.519806385040283203e-02 -8.484020084142684937e-02 5.111281871795654297e-01 -4.145016372203826904e-01 5.260837674140930176e-01 -3.187600672245025635e-01 3.852327466011047363e-01
-3.882160782814025879e-02 -3.034635484218597412e-01 -2.652623355388641357e-01 5.036839842796325684e-01 -5.904523730278015137e-01 4.542652070522308350e-01 -2.550436556339263916e-02 -1.634005904197692871e-01
-3.242579698562622070e-01 -3.367285132408142090e-01 -6.204557418823242188e-01 -1.446787416934967041e-01 -2.855522632598876953e-01 6.523489207029342651e-02 4.177399277687072754e-01 3.395158350467681885e-01
-4.968777894973754883e-01 2.036338895559310913e-01 -1.735471487045288086e-01 4.800237119197845459e-01 -1.295024305582046509e-01 -4.061390087008476257e-02 4.513058960437774658e-01 4.785470366477966309e-01
-3.720639050006866455e-01 1.072275564074516296e-01 1.297465246170759201e-02 7.163625955581665039e-01 -2.116879075765609741e-01 4.052835106849670410e-01 -1.524131596088409424e-01 3.231573104858398438e-01
-3.753207027912139893e-01 4.954852163791656494e-02 6.142169609665870667e-02 -3.063842356204986572e-01 -3.570764064788818359e-01 5.936204195022583008e-01 2.196395248174667358e-01 4.805257916450500488e-01
-4.159856736660003662e-01 -3.476256132125854492e-02 9.653293341398239136e-02 3.540395796298980713e-01 -5.228216648101806641e-01 -7.690102607011795044e-02 2.728193998336791992e-01 5.808599591255187988e-01
-1.906009577214717865e-02 -2.002964913845062256e-01 -4.118785560131072998e-01 9.395363181829452515e-02 -2.204844653606414795e-01 7.426174283027648926e-01 3.366065621376037598e-01 2.600933909416198730e-01
-5.155094861984252930e-01 -3.563810586929321289e-01 -1.939949095249176025e-01 -3.013675808906555176e-01 -5.176873207092285156e-01 3.464887142181396484e-01 1.626309156417846680e-01 -2.535405158996582031e-01
-3.628623485565185547e-01 3.576591610908508301e-01 7.564749568700790405e-02 6.553502678871154785e-01 -4.028354287147521973e-01 -3.300462290644645691e-02 3.139871060848236084e-01 2.079681456089019775e-01
-4.303132295608520508e-01 -4.419855177402496338e-01 -3.922077119350433350e-01 -1.464975476264953613e-01 -4.832830727100372314e-01 1.973388791084289551e-01 3.697139322757720947e-01 -1.870761513710021973e-01
-3.645628392696380615e-01 -2.143337875604629517e-01 -3.292570263147354126e-02 2.398940324783325195e-01 -6.379040479660034180e-01 -9.381906688213348389e-02 -1.059571504592895508e-01 5.792850852012634277e-01
-2.643488161265850067e-02 1.906850785017013550e-01 -8.062471151351928711e-01 1.832215189933776855e-01 -4.288576841354370117e-01 4.241385031491518021e-03 -7.757823914289474487e-02 2.989658415317535400e-01
-1.923664659261703491e-01 2.880644798278808594e-01 -4.015469551086425781e-01 4.702853858470916748e-01 -1.135841906070709229e-01 4.752900600433349609e-01 2.864511311054229736e-01 -4.204157888889312744e-01
-5.901507139205932617e-01 1.874537169933319092e-01 1.435019373893737793e-01 6.408457159996032715e-01 -3.164505660533905029e-01 -4.562385007739067078e-02 2.538518905639648438e-01 1.365428268909454346e-01
7.331363856792449951e-02 9.179988503456115723e-02 -1.391158252954483032e-01 2.986786365509033203e-01 -5.615473985671997070e-01 5.316557884216308594e-01 -4.209219291806221008e-02 5.271344184875488281e-01
9.194535017013549805e-02 2.504469752311706543e-01 -5.205926895141601562e-01 -1.852863579988479614e-01 -6.854542493820190430e-01 1.994470506906509399e-01 -1.323203295469284058e-01 3.103855252265930176e-01
-7.926416583359241486e-04 -2.557875514030456543e-01 -7.902208566665649414e-01 -6.063957512378692627e-02 -3.911659717559814453e-01 3.066462874412536621e-01 2.142577916383743286e-01 1.161758005619049072e-01
-5.669751763343811035e-01 4.578562974929809570e-01 3.160130977630615234e-02 -1.819362491369247437e-02 -4.585536718368530273e-01 -3.283865377306938171e-02 6.927020102739334106e-02 5.014269351959228516e-01
-1.002694889903068542e-01 -4.946981668472290039e-01 -3.082626163959503174e-01 1.464116424322128296e-01 -5.491456985473632812e-01 5.275592803955078125e-01 2.050144374370574951e-01 -8.274554461240768433e-02
-2.930457293987274170e-01 -6.590001285076141357e-02 -7.751442193984985352e-01 -2.205064594745635986e-01 -1.797827333211898804e-01 2.724962234497070312e-01 3.752870559692382812e-01 1.135490760207176208e-01
-4.732578992843627930e-01 -4.920498430728912354e-01 -3.899207711219787598e-01 8.939280360937118530e-02 -5.562095642089843750e-01 5.270582810044288635e-02 5.434796959161758423e-02 -2.424542754888534546e-01
-2.742212116718292236e-01 -2.393679022789001465e-01 -4.317765235900878906e-01 -3.381586670875549316e-01 -6.489261388778686523e-01 2.004033885896205902e-02 2.443457841873168945e-01 -2.924244105815887451e-01
-4.611867070198059082e-01 5.068812370300292969e-01 8.201224845834076405e-04 5.143455266952514648e-01 -4.381331205368041992e-01 -7.428762316703796387e-02 1.879278421401977539e-01 -1.817419975996017456e-01
-1.733057387173175812e-02 3.010695874691009521e-01 8.539313077926635742e-02 -9.863882511854171753e-02 -6.247490644454956055e-01 6.919450759887695312e-01 3.269326314330101013e-02 1.478750109672546387e-01
-5.500729084014892578e-01 -6.898359861224889755e-03 7.375188171863555908e-02 -3.361700177192687988e-01 -3.494957089424133301e-01 5.148675441741943359e-01 7.659820467233657837e-02 4.310681521892547607e-01
-3.792274296283721924e-01 -2.977900505065917969e-01 -3.621035516262054443e-01 -8.227440714836120605e-02 -5.126647949218750000e-01 2.114005684852600098e-01 3.982550799846649170e-01 -4.043475985527038574e-01
-2.384878396987915039e-01 3.295622467994689941e-01 -3.905024528503417969e-01 4.425660371780395508e-01 3.032887727022171021e-02 5.147682428359985352e-01 1.645876020193099976e-01 4.394999444484710693e-01
1.587233543395996094e-01 9.482647478580474854e-02 -6.646761298179626465e-01 -1.328922510147094727e-01 -6.689444780349731445e-01 -1.053803712129592896e-01 1.179389879107475281e-01 1.840081363916397095e-01
1.064726114273071289e-01 -1.114468276500701904e-01 -6.298113465309143066e-01 3.576502203941345215e-01 -5.739022493362426758e-01 -5.926651507616043091e-02 3.107761144638061523e-01 -1.490265280008316040e-01
-2.676568329334259033e-01 2.537648975849151611e-01 -1.868059486150741577e-01 3.984453678131103516e-01 -5.379242300987243652e-01 -2.993470430374145508e-01 1.931642889976501465e-01 5.040085315704345703e-01
-5.257717967033386230e-01 4.581517279148101807e-01 1.181183755397796631e-01 5.157542824745178223e-01 -4.698069095611572266e-01 -9.360116564494092017e-06 9.031880646944046021e-02 -6.950258463621139526e-02
-4.109725356101989746e-01 -1.405141353607177734e-01 -4.187628254294395447e-02 3.294688463211059570e-01 -4.676357507705688477e-01 -1.756492555141448975e-01 2.882754802703857422e-01 6.069724559783935547e-01
-5.722579360008239746e-01 1.621450930833816528e-01 -6.433880329132080078e-02 4.606128931045532227e-01 -1.382014006376266479e-01 -5.329386331140995026e-03 3.881807625293731689e-01 5.100134611129760742e-01
-3.549123108386993408e-01 7.560168951749801636e-02 9.520394355058670044e-02 -1.678544282913208008e-01 -3.175630867481231689e-01 6.197925209999084473e-01 1.412511914968490601e-01 5.710883140563964844e-01
-2.769910991191864014e-01 -5.805353447794914246e-02 -5.105085968971252441e-01 -3.295055031776428223e-01 -3.944033980369567871e-01 1.750514954328536987e-01 -2.854274213314056396e-02 6.030763983726501465e-01
-2.225450426340103149e-01 -2.521172761917114258e-01 -7.397961020469665527e-01 -2.382934391498565674e-01 -4.518257975578308105e-01 1.189647167921066284e-01 2.514196634292602539e-01 3.629540279507637024e-02
-6.394524574279785156e-01 1.222256198525428772e-01 -1.085006669163703918e-01 2.564428150653839111e-01 -1.789071112871170044e-01 -6.397649645805358887e-02 3.315041959285736084e-01 5.938267707824707031e-01
-4.895491302013397217e-01 -3.229220584034919739e-02 7.354068011045455933e-02 2.976891994476318359e-01 -5.707838535308837891e-01 -1.473127156496047974e-01 1.385384351015090942e-01 5.464280843734741211e-01
-2.586196064949035645e-01 4.497611895203590393e-02 -1.909585893154144287e-01 1.863209456205368042e-01 -5.237164497375488281e-01 -3.782031536102294922e-01 3.289371728897094727e-01 5.782701373100280762e-01
-4.511310458183288574e-01 -1.342126876115798950e-01 6.863682717084884644e-02 3.464573919773101807e-01 -5.309144854545593262e-01 -1.344481855630874634e-01 2.355368882417678833e-01 5.461685061454772949e-01
-2.454327195882797241e-01 8.999238908290863037e-02 5.934770032763481140e-02 4.598709642887115479e-01 -3.866283297538757324e-01 5.548292994499206543e-01 -2.090305387973785400e-01 4.643814563751220703e-01
-2.971137501299381256e-02 -6.644659489393234253e-02 -1.662783026695251465e-01 -3.410713076591491699e-01 -7.849075794219970703e-01 3.795124590396881104e-01 2.469590306282043457e-01 -1.721213161945343018e-01
1.555923372507095337e-01 -9.756268560886383057e-02 -5.807058811187744141e-01 2.947650253772735596e-01 -3.693120479583740234e-01 5.404083728790283203e-01 1.445286870002746582e-01 3.047059774398803711e-01
-4.448793530464172363e-01 6.864992380142211914e-01 -8.352227509021759033e-02 2.238588482141494751e-01 -5.128303170204162598e-01 -8.787365257740020752e-02 -5.472297221422195435e-02 -1.153041142970323563e-03
-4.986685812473297119e-01 4.808757603168487549e-01 9.565644711256027222e-02 5.278369188308715820e-01 -3.212302029132843018e-01 -1.080277655273675919e-02 3.270270526409149170e-01 1.485726237297058105e-01
-4.480875283479690552e-02 -2.792927920818328857e-01 -4.755941927433013916e-01 2.783209979534149170e-01 -1.485259383916854858e-01 5.883972644805908203e-01 3.286995887756347656e-01 3.741928935050964355e-01
-3.013924658298492432e-01 1.198219805955886841e-01 -1.844112128019332886e-01 3.148945271968841553e-01 -6.149240210652351379e-02 6.813931465148925781e-01 3.012053966522216797e-01 4.503740072250366211e-01
-5.783657729625701904e-02 2.117895185947418213e-01 -7.655128836631774902e-01 -9.200105071067810059e-02 -5.099547505378723145e-01 -1.426486074924468994e-01 2.932382002472877502e-02 2.757965624332427979e-01
-4.482033103704452515e-02 -1.335376948118209839e-01 -4.381317794322967529e-01 1.155319660902023315e-01 -1.656106263399124146e-01 7.865864634513854980e-01 2.448859810829162598e-01 2.621787190437316895e-01
-5.290825366973876953e-01 4.131890237331390381e-01 2.374740839004516602e-01 3.799780607223510742e-01 -5.448989272117614746e-01 8.974395692348480225e-02 -1.116843819618225098e-01 1.764287650585174561e-01
-3.632504343986511230e-01 -2.236495912075042725e-01 -4.378935322165489197e-02 3.771541416645050049e-01 -5.482971072196960449e-01 -9.889266639947891235e-02 9.383615851402282715e-02 5.955271124839782715e-01
2.274241857230663300e-02 -2.765715718269348145e-01 -6.762986183166503906e-01 -1.943239718675613403e-01 -4.770851135253906250e-01 2.873800992965698242e-01 3.050743043422698975e-01 1.567847579717636108e-01
-3.864466547966003418e-01 2.950403094291687012e-01 -6.969228386878967285e-01 -3.339128494262695312e-01 -2.505265176296234131e-01 2.656837552785873413e-02 3.129149973392486572e-01 7.089184224605560303e-02
-4.140933156013488770e-01 -1.612939387559890747e-01 4.365047812461853027e-02 2.407506406307220459e-01 -6.125425100326538086e-01 -1.075467988848686218e-01 4.158611875027418137e-03 5.965340137481689453e-01
-2.870903611183166504e-01 -2.816450893878936768e-01 -5.264880657196044922e-01 -3.192029297351837158e-01 -4.843245744705200195e-01 2.622310817241668701e-01 3.384267389774322510e-01 -2.032413631677627563e-01
-7.184668183326721191e-01 -4.599570482969284058e-02 -6.366738080978393555e-01 1.655459105968475342e-01 1.239495277404785156e-01 6.422427296638488770e-02 1.358213424682617188e-01 1.048579961061477661e-01
1.127912774682044983e-01 4.287733137607574463e-01 -6.517661809921264648e-01 1.094883382320404053e-01 -4.732356965541839600e-01 2.595921754837036133e-01 -1.371190994977951050e-01 2.377032488584518433e-01
-2.198250442743301392e-01 -1.252347510308027267e-02 -6.260173916816711426e-01 -7.501365244388580322e-02 -2.048450112342834473e-01 4.558362364768981934e-01 4.880961775779724121e-01 -2.569228410720825195e-01
-3.648979961872100830e-01 -2.050651237368583679e-02 -1.908009797334671021e-01 3.693804740905761719e-01 -1.458096355199813843e-01 2.295291284099221230e-03 6.580343246459960938e-01 4.891900718212127686e-01
-1.553157269954681396e-01 1.620493531227111816e-01 -1.114398762583732605e-01 6.456131935119628906e-01 -3.552303314208984375e-01 8.401910960674285889e-02 3.181031048297882080e-01 5.347378253936767578e-01
-1.755530685186386108e-01 5.124631524085998535e-01 -1.822609640657901764e-02 5.980507731437683105e-01 -5.269432067871093750e-01 -8.680441416800022125e-03 1.644399464130401611e-01 2.092381417751312256e-01
-1.671184599399566650e-01 -1.085506975650787354e-01 -5.247073769569396973e-01 3.382080495357513428e-01 -3.404032438993453979e-02 5.746265053749084473e-01 2.546858787536621094e-01 4.175721406936645508e-01
-4.555514082312583923e-02 2.641151249408721924e-01 -6.377125978469848633e-01 1.076248213648796082e-01 -4.284348487854003906e-01 2.461300790309906006e-01 -2.968858778476715088e-01 4.214616417884826660e-01
-3.949728980660438538e-02 2.361507564783096313e-01 -1.609211415052413940e-02 3.164545893669128418e-01 -4.566130340099334717e-01 6.835032701492309570e-01 -2.681792527437210083e-02 4.072823524475097656e-01
-7.895952463150024414e-01 3.208927810192108154e-01 1.632979214191436768e-01 8.540135622024536133e-02 -2.416870296001434326e-01 2.597779333591461182e-01 -9.454483538866043091e-02 3.236845731735229492e-01
-5.325560569763183594e-01 3.586010336875915527e-01 6.628610938787460327e-02 5.371732711791992188e-01 -4.542976021766662598e-01 -1.778802126646041870e-01 1.925867795944213867e-01 -1.404391080141067505e-01
-4.940619692206382751e-02 6.240435242652893066e-01 -6.172093749046325684e-01 2.978719472885131836e-01 -3.583577275276184082e-01 -4.550090432167053223e-02 -2.465496957302093506e-02 8.576226979494094849e-02
-3.204981386661529541e-01 6.993501633405685425e-02 -8.379451185464859009e-02 7.028180360794067383e-01 -2.825598120689392090e-01 6.426686048507690430e-02 2.896288931369781494e-01 4.728214144706726074e-01
-2.420234978199005127e-01 2.058370411396026611e-01 -5.529050230979919434e-01 5.561181902885437012e-01 -3.888938426971435547e-01 2.808632254600524902e-01 -1.892039030790328979e-01 1.347730010747909546e-01
-3.466202020645141602e-01 -6.709887981414794922e-01 -4.278352856636047363e-01 -9.245632216334342957e-03 -3.717362582683563232e-01 8.991456031799316406e-02 1.947215497493743896e-01 2.496215105056762695e-01
-2.017847150564193726e-01 1.060690730810165405e-01 2.763087116181850433e-02 8.273912221193313599e-02 -6.415475010871887207e-01 3.499596714973449707e-01 2.358435392379760742e-01 -5.922380685806274414e-01
-6.107826232910156250e-01 -1.276450306177139282e-01 -4.243281185626983643e-01 3.328354656696319580e-01 -4.366826415061950684e-01 -1.105195358395576477e-01 -1.070472076535224915e-01 -3.247343003749847412e-01
-3.136502206325531006e-01 -3.596651852130889893e-01 -6.770672202110290527e-01 -4.451378248631954193e-03 -2.715122997760772705e-01 1.494122445583343506e-01 4.656048715114593506e-01 3.152405843138694763e-02
-2.389760017395019531e-01 2.702077329158782959e-01 2.974143624305725098e-01 -3.154370486736297607e-01 -6.089832186698913574e-01 4.331619739532470703e-01 2.998706996440887451e-01 1.830580383539199829e-01
-3.411387205123901367e-01 -6.803817301988601685e-02 -6.929612904787063599e-02 -1.231948807835578918e-01 -2.038781642913818359e-01 6.153308749198913574e-01 2.823368012905120850e-01 5.992529988288879395e-01
-5.349476337432861328e-01 -2.250661104917526245e-01 -3.351823389530181885e-01 2.638689577579498291e-01 -5.693225264549255371e-01 -5.525833368301391602e-02 -4.002080112695693970e-02 -3.904088139533996582e-01
-6.754656434059143066e-01 -3.751468062400817871e-01 -4.775142371654510498e-01 1.455006897449493408e-01 -1.907726526260375977e-01 -1.830858737230300903e-01 2.815154492855072021e-01 6.822893768548965454e-02
-3.576999306678771973e-01 -4.305338561534881592e-01 -6.106296777725219727e-01 -1.108921989798545837e-01 -4.317153394222259521e-01 2.926330827176570892e-02 3.320578932762145996e-01 6.347272545099258423e-02
-6.371539831161499023e-01 3.158755004405975342e-01 1.727346777915954590e-01 4.041545093059539795e-01 -3.628714382648468018e-01 -1.700219064950942993e-01 3.521739840507507324e-01 -1.283340305089950562e-01
1.691220998764038086e-01 3.021731674671173096e-01 -8.478594571352005005e-02 -7.463613152503967285e-02 -6.616131067276000977e-01 5.755780935287475586e-01 2.837470769882202148e-01 -1.333999335765838623e-01
-6.370494365692138672e-01 -3.740974143147468567e-02 -6.913880109786987305e-01 2.949490547180175781e-01 -1.204857509583234787e-02 -2.204320766031742096e-02 -1.089010015130043030e-01 1.235546767711639404e-01
-1.002373024821281433e-01 2.458922117948532104e-01 -4.758940935134887695e-01 -1.691127382218837738e-02 -6.592547297477722168e-01 2.210036069154739380e-01 -9.379889816045761108e-02 -4.587709605693817139e-01
-3.259232267737388611e-02 4.281759262084960938e-01 -4.496527612209320068e-01 5.043848752975463867e-01 -2.947713732719421387e-01 1.930442601442337036e-01 2.165726721286773682e-01 4.335337579250335693e-01
-5.389719605445861816e-01 -4.783174395561218262e-01 -3.772324323654174805e-01 2.024775594472885132e-01 -3.571600019931793213e-01 5.503276735544204712e-02 3.231363594532012939e-01 -2.498219758272171021e-01
1.321525592356920242e-02 4.415034055709838867e-01 -6.303030848503112793e-01 3.450745046138763428e-01 -2.935352027416229248e-01 2.707233428955078125e-01 -2.514474093914031982e-01 2.566356062889099121e-01
-1.795168519020080566e-01 -1.932485401630401611e-01 -4.691865146160125732e-01 -3.316439092159271240e-01 -6.894047260284423828e-01 4.964809864759445190e-02 2.232766002416610718e-01 -2.696455121040344238e-01
-3.002031445503234863e-01 -8.239632099866867065e-02 -6.363967061042785645e-01 -3.235570788383483887e-01 -4.526894688606262207e-01 1.036420557647943497e-02 4.171374440193176270e-01 1.198341399431228638e-01
-3.467326164245605469e-01 7.988334298133850098e-01 -2.524387091398239136e-02 -3.473189473152160645e-02 -3.406031131744384766e-01 2.768327295780181885e-01 1.658154278993606567e-01 1.402018219232559204e-01
-7.124680280685424805e-02 -2.699645757675170898e-01 2.498200833797454834e-01 3.109703063964843750e-01 -6.987508535385131836e-01 2.666082978248596191e-01 3.906019032001495361e-01 -2.258930951356887817e-01
-1.692640781402587891e-01 -1.108967587351799011e-01 -1.357764452695846558e-01 1.648589819669723511e-01 -4.077988564968109131e-01 8.060965538024902344e-01 2.746128141880035400e-01 -1.481015533208847046e-01
-2.466733753681182861e-01 -3.228900730609893799e-01 -7.056319713592529297e-01 -1.063517630100250244e-01 -3.605029284954071045e-01 -8.545471727848052979e-02 9.491471201181411743e-02 4.235486388206481934e-01
-5.620471835136413574e-01 4.922473728656768799e-01 5.475178360939025879e-03 -1.273032575845718384e-01 -5.684029459953308105e-01 -1.679966896772384644e-01 -4.470345005393028259e-02 2.688052058219909668e-01
1.168578714132308960e-01 2.526034414768218994e-01 -1.012660637497901917e-01 -2.399368733167648315e-01 -8.049448132514953613e-01 3.465236723423004150e-01 2.511911690235137939e-01 -1.536211371421813965e-01
-2.860014736652374268e-01 -2.618337282910943031e-03 -6.428021192550659180e-01 2.569633722305297852e-01 -2.483842708170413971e-02 4.771784543991088867e-01 4.131026268005371094e-01 -2.000034004449844360e-01
-4.497157633304595947e-01 1.013167500495910645e-01 8.364550024271011353e-02 -3.942284882068634033e-01 -4.257035851478576660e-01 4.422962367534637451e-01 2.752334475517272949e-01 4.153011441230773926e-01
-4.889507293701171875e-01 -4.141312539577484131e-01 7.037284970283508301e-02 4.626636505126953125e-01 -1.819883435964584351e-01 4.768417775630950928e-01 3.314967453479766846e-01 4.952480550855398178e-03
2.421470731496810913e-02 1.140626519918441772e-02 -2.672395706176757812e-01 1.712440163828432560e-03 -5.949583053588867188e-01 6.878691315650939941e-01 1.713712215423583984e-01 -2.671258747577667236e-01
-4.982350468635559082e-01 -1.728648543357849121e-01 -9.378852322697639465e-03 1.784090995788574219e-01 -6.193883419036865234e-01 -2.082351297140121460e-01 -1.473564654588699341e-01 4.911661446094512939e-01
-4.362530112266540527e-01 -1.714780032634735107e-01 -1.047194600105285645e-01 -2.540228068828582764e-01 -2.545931935310363770e-01 5.140862464904785156e-01 2.490353137254714966e-01 5.600571036338806152e-01
-1.768571883440017700e-02 3.687225282192230225e-01 -6.848342716693878174e-02 -1.586914807558059692e-01 -8.913601636886596680e-01 1.337142288684844971e-01 -1.437905579805374146e-01 2.792839147150516510e-02
-6.008510589599609375e-01 1.752478480339050293e-01 -5.630603432655334473e-01 -1.341787874698638916e-01 4.110760986804962158e-02 4.200769588351249695e-03 5.208318829536437988e-01 -1.587696745991706848e-02
-1.176603138446807861e-01 -2.840155661106109619e-01 -5.008441805839538574e-01 2.433564513921737671e-01 -2.592211663722991943e-01 6.745745539665222168e-01 1.789952367544174194e-01 2.028259634971618652e-01
-4.728699624538421631e-01 2.375450283288955688e-01 -5.868145823478698730e-01 -4.184764027595520020e-01 -1.555328071117401123e-01 2.270827889442443848e-01 2.426174581050872803e-01 2.566565573215484619e-01
-1.079910323023796082e-01 4.066727459430694580e-01 2.961409389972686768e-01 1.353368349373340607e-02 -3.469954431056976318e-01 4.350129067897796631e-01 6.481355428695678711e-01 -7.315020263195037842e-02
-1.749357432126998901e-01 7.867985963821411133e-02 -5.062291622161865234e-01 -4.904313087463378906e-01 -6.395825743675231934e-01 1.272726356983184814e-01 -1.102834492921829224e-01 1.702625751495361328e-01
-1.833990216255187988e-01 -2.122994326055049896e-02 -4.449599981307983398e-01 3.754960596561431885e-01 5.420944839715957642e-02 4.870293438434600830e-01 5.603926777839660645e-01 2.697245478630065918e-01
-4.819316267967224121e-01 5.173432230949401855e-01 -3.309615552425384521e-01 -1.442683637142181396e-01 -3.920782804489135742e-01 4.864100366830825806e-02 -1.986746042966842651e-01 -4.173563718795776367e-01
-1.579647511243820190e-01 -1.697560958564281464e-02 -4.364558756351470947e-01 1.269261240959167480e-01 -7.107184529304504395e-01 3.693029284477233887e-01 -1.912581771612167358e-01 -3.001165390014648438e-01
-1.736782863736152649e-02 5.939278006553649902e-01 6.178284063935279846e-02 -2.628730610013008118e-02 -4.168449640274047852e-01 6.054325699806213379e-01 3.156570196151733398e-01 4.992297291755676270e-02
-2.787587344646453857e-01 -8.402597904205322266e-02 -6.938720345497131348e-01 -1.944431662559509277e-01 -2.432292401790618896e-01 3.757365942001342773e-01 4.080935418605804443e-01 -1.705513000488281250e-01
-5.044229030609130859e-01 2.853969335556030273e-01 -5.192236304283142090e-01 -4.724198877811431885e-01 -2.469258010387420654e-01 2.149881869554519653e-01 -7.739908061921596527e-03 2.531408369541168213e-01
-1.311094015836715698e-01 4.150685071945190430e-01 -1.591005325317382812e-01 6.893790960311889648e-01 -3.429247438907623291e-01 5.596521869301795959e-02 2.719373106956481934e-01 3.395475447177886963e-01
-1.158153638243675232e-01 2.228575646877288818e-01 -1.482423096895217896e-01 -3.661906719207763672e-01 -6.163073778152465820e-01 5.982902646064758301e-01 2.060092985630035400e-01 -2.498043887317180634e-02
-2.239158153533935547e-01 7.825655937194824219e-01 -1.329603642225265503e-01 -5.038721114397048950e-02 -5.437695384025573730e-01 -1.145796105265617371e-02 1.004170030355453491e-01 1.064682751893997192e-01
3.655435889959335327e-02 4.301874041557312012e-01 -1.432019323110580444e-01 1.726472824811935425e-01 -4.453140795230865479e-01 6.795970797538757324e-01 2.949505746364593506e-01 -1.270278543233871460e-01
-2.141999751329421997e-01 -1.731540076434612274e-02 -1.228344514966011047e-01 2.255235910415649414e-01 -3.788839876651763916e-01 -2.034445852041244507e-01 6.448574662208557129e-01 5.358037948608398438e-01
-6.009437441825866699e-01 5.347574949264526367e-01 8.453845232725143433e-02 2.925006449222564697e-01 -4.960963726043701172e-01 -7.262530177831649780e-02 -3.063415409997105598e-03 9.381901472806930542e-02
-6.867248415946960449e-01 3.942863941192626953e-01 2.323051840066909790e-01 3.211558759212493896e-01 -4.452849924564361572e-01 -5.234437435865402222e-02 1.033551096916198730e-01 -6.434009969234466553e-02
-4.648904502391815186e-01 -1.386666744947433472e-01 4.065912216901779175e-03 -4.755332693457603455e-02 -6.305090188980102539e-01 -2.283943146467208862e-01 6.059104204177856445e-02 5.558722019195556641e-01
-5.500743985176086426e-01 5.214533209800720215e-01 2.326900511980056763e-01 2.895674109458923340e-01 -4.460118710994720459e-01 2.000053226947784424e-01 -6.967263668775558472e-02 2.091116160154342651e-01
-4.026509225368499756e-01 -3.005093932151794434e-01 -2.232455015182495117e-01 2.205391675233840942e-01 -6.713274717330932617e-01 -8.229460567235946655e-02 1.373521387577056885e-01 -4.156581461429595947e-01
-2.873512208461761475e-01 -2.066211998462677002e-01 -4.370227754116058350e-01 4.357942938804626465e-01 -5.724112316966056824e-02 6.061698198318481445e-01 3.441831171512603760e-01 -6.819789856672286987e-02
1.032756119966506958e-01 3.048625886440277100e-01 2.299856990575790405e-01 -8.969098329544067383e-02 -7.345994114875793457e-01 3.770635724067687988e-01 3.915069997310638428e-01 1.908027939498424530e-02
5.567601323127746582e-02 -1.648105084896087646e-01 -4.984635114669799805e-01 4.277563393115997314e-01 -3.305000066757202148e-01 3.889759182929992676e-01 -7.199183106422424316e-02 5.220928788185119629e-01
4.596373438835144043e-02 -1.707413420081138611e-02 -4.590885937213897705e-01 4.830583333969116211e-01 -7.699223607778549194e-02 6.518220901489257812e-01 3.103342354297637939e-01 1.624226272106170654e-01
7.278269529342651367e-02 3.855306282639503479e-02 -8.278725147247314453e-01 -1.452010869979858398e-01 -4.923552274703979492e-01 1.437047272920608521e-01 1.135094687342643738e-01 1.039764732122421265e-01
-5.476050972938537598e-01 -3.708556294441223145e-01 -2.141745686531066895e-01 -2.791238725185394287e-01 -5.416365861892700195e-01 1.991006135940551758e-01 1.557730585336685181e-01 -2.855476438999176025e-01
-2.728066742420196533e-01 6.720792055130004883e-01 8.497669547796249390e-02 3.717928752303123474e-02 -6.322320699691772461e-01 1.971299797296524048e-01 -1.579679697751998901e-01 4.184767231345176697e-02
-8.091908693313598633e-01 2.493034303188323975e-01 2.524088919162750244e-01 3.917319700121879578e-03 -4.207998216152191162e-01 -1.240900382399559021e-01 1.021103784441947937e-01 1.281994283199310303e-01
-3.140746653079986572e-01 -3.587921857833862305e-01 -6.626236438751220703e-01 -1.774953752756118774e-01 -3.626100122928619385e-01 2.649906575679779053e-01 3.000037074089050293e-01 -1.016977429389953613e-01
-6.652437448501586914e-01 4.006620347499847412e-01 -7.009769976139068604e-02 -1.196696534752845764e-01 -5.084436535835266113e-01 -2.760570347309112549e-01 -8.072856068611145020e-02 1.909098923206329346e-01
1.792513728141784668e-01 -5.958167091012001038e-02 -5.382465124130249023e-01 2.762067019939422607e-01 -7.110285758972167969e-01 -5.399706587195396423e-02 2.331551015377044678e-01 -1.883640885353088379e-01
-3.957552015781402588e-01 1.485930383205413818e-01 -2.981984019279479980e-01 1.378787904977798462e-01 -3.486127555370330811e-01 4.807937741279602051e-01 1.443444639444351196e-01 -5.829549431800842285e-01
-3.629795461893081665e-02 -2.214090377092361450e-01 -6.228215694427490234e-01 -1.487421989440917969e-01 -2.664833366870880127e-01 3.634595870971679688e-01 5.622255802154541016e-01 1.428832709789276123e-01
-3.365322649478912354e-01 6.715274453163146973e-01 -1.384809315204620361e-01 -1.758126914501190186e-01 -4.898461997509002686e-01 -4.582107067108154297e-02 1.742719113826751709e-01 3.365863263607025146e-01
-6.515665054321289062e-01 -2.552371621131896973e-01 -2.245706170797348022e-01 -4.041778147220611572e-01 -3.910723924636840820e-01 1.736444979906082153e-01 2.434895038604736328e-01 -2.326931208372116089e-01
-4.671391546726226807e-01 -1.482562534511089325e-02 -3.803442120552062988e-01 -1.765905916690826416e-01 -3.132809102535247803e-01 3.257498145103454590e-01 4.094999432563781738e-01 -4.834947288036346436e-01
-2.074929773807525635e-01 1.324438452720642090e-01 2.732883989810943604e-01 2.668259441852569580e-01 -3.362396657466888428e-01 3.668945133686065674e-01 6.836375594139099121e-01 2.801671922206878662e-01
-3.150318264961242676e-01 -2.417149394750595093e-01 -4.144493639469146729e-01 -3.164753317832946777e-01 -6.522024869918823242e-01 2.722590267658233643e-01 4.138195142149925232e-02 -2.630555927753448486e-01
-3.718412220478057861e-01 -5.589993596076965332e-01 -4.273246824741363525e-01 -9.072349406778812408e-03 -2.901220619678497314e-01 2.680143415927886963e-01 4.526001513004302979e-01 7.560323178768157959e-02
-3.928336203098297119e-01 -1.198911666870117188e-01 -7.974717617034912109e-01 -2.319975793361663818e-01 -3.479162752628326416e-01 8.233587443828582764e-02 1.146272197365760803e-01 -2.365241758525371552e-02
-3.255045413970947266e-01 -1.284165587276220322e-02 -5.211437344551086426e-01 -3.171147406101226807e-01 -2.521617412567138672e-01 4.332385361194610596e-01 4.954361617565155029e-01 -1.580858677625656128e-01
-3.682444095611572266e-01 -2.877470850944519043e-01 -7.579888701438903809e-01 -7.814585417509078979e-02 -2.259343713521957397e-01 7.259231060743331909e-02 3.715698421001434326e-01 8.101588487625122070e-02
-3.607264459133148193e-01 -6.053907871246337891e-01 -4.667092561721801758e-01 4.547995328903198242e-02 -5.126340985298156738e-01 1.179067566990852356e-01 8.239977061748504639e-02 2.690572291612625122e-03
-5.477016568183898926e-01 3.183392584323883057e-01 -1.735446900129318237e-01 3.009630739688873291e-01 -3.132220506668090820e-01 -4.407806694507598877e-01 3.850868344306945801e-01 1.931294202804565430e-01
-6.756769120693206787e-02 2.634365260601043701e-01 -6.803246140480041504e-01 2.605626881122589111e-01 -3.414802253246307373e-01 1.791082620620727539e-01 -3.256821930408477783e-01 3.748920261859893799e-01
-5.927858948707580566e-01 1.242234781384468079e-01 -6.567429900169372559e-01 2.517870366573333740e-01 1.693252921104431152e-01 1.468971371650695801e-01 6.232504919171333313e-02 2.903983592987060547e-01
2.673392295837402344e-01 3.485720455646514893e-01 -6.853203773498535156e-01 1.755577325820922852e-01 -5.227090716361999512e-01 1.421615928411483765e-01 -2.491389587521553040e-02 1.117474362254142761e-01
-4.042101204395294189e-01 4.092063009738922119e-01 6.513379514217376709e-02 6.717334389686584473e-01 -4.315854012966156006e-01 -9.053618647158145905e-03 1.268403083086013794e-01 1.061129346489906311e-01
-3.372264206409454346e-01 8.653312921524047852e-02 -4.671147763729095459e-01 2.940679490566253662e-01 -2.797996103763580322e-01 5.574328303337097168e-01 3.562556579709053040e-02 -4.287538528442382812e-01
-2.648647129535675049e-01 4.609714150428771973e-01 1.722154319286346436e-01 -3.235455453395843506e-01 -5.685300230979919434e-01 2.767139077186584473e-01 2.454195022583007812e-01 3.506914675235748291e-01
-4.833085536956787109e-01 -3.550522625446319580e-01 -3.453218042850494385e-01 -2.960203886032104492e-01 -3.978199064731597900e-01 5.002934336662292480e-01 4.807275533676147461e-02 -1.503668725490570068e-01
-1.362331509590148926e-01 -3.387075662612915039e-01 -4.912693500518798828e-01 -1.194654703140258789e-01 -6.702507734298706055e-01 3.454299569129943848e-01 8.289086073637008667e-02 -1.888686269521713257e-01
2.347648292779922485e-01 2.896787822246551514e-01 -2.116206586360931396e-01 -7.209234684705734253e-02 -6.222695708274841309e-01 6.016235947608947754e-01 2.039097100496292114e-01 -1.422729045152664185e-01
-1.016344279050827026e-01 2.895539402961730957e-01 -1.366755217313766479e-01 -3.621538579463958740e-01 -6.109837293624877930e-01 6.100497841835021973e-01 -1.366384513676166534e-02 -1.017104834318161011e-01
-1.089215278625488281e-01 1.524662822484970093e-01 6.154038384556770325e-02 3.276280462741851807e-01 -3.531585633754730225e-01 8.071510195732116699e-01 1.038599237799644470e-01 2.583835422992706299e-01
-5.625315308570861816e-01 4.068068563938140869e-01 2.882853448390960693e-01 2.563979029655456543e-01 -4.928281307220458984e-01 6.517716497182846069e-02 1.373351812362670898e-01 3.212932944297790527e-01
-3.069995045661926270e-01 -4.054397940635681152e-01 -5.032087564468383789e-01 -2.607194185256958008e-01 -5.312268137931823730e-01 -1.202706322073936462e-01 3.512767553329467773e-01 1.067293714731931686e-02
-1.668535172939300537e-01 1.729112863540649414e-01 -6.373988389968872070e-01 9.105710312724113464e-03 2.905677445232868195e-02 5.791874527931213379e-01 3.103799521923065186e-01 3.213460445404052734e-01
-5.388275384902954102e-01 -6.933990865945816040e-02 -1.526465117931365967e-01 -4.479801654815673828e-01 -4.549752473831176758e-01 2.346386164426803589e-01 3.086014688014984131e-01 -3.515354096889495850e-01
-1.688345074653625488e-01 4.367884695529937744e-01 1.838850975036621094e-02 1.872523427009582520e-01 -6.274091005325317383e-01 5.883078575134277344e-01 -5.289844796061515808e-02 5.256221815943717957e-02
-5.917560681700706482e-02 1.243060901761054993e-01 -2.660142183303833008e-01 2.596946060657501221e-01 -1.231690645217895508e-01 7.768355607986450195e-01 4.734738767147064209e-01 4.472926259040832520e-03
-4.663352966308593750e-01 -2.119173705577850342e-01 -6.010646820068359375e-01 -6.947445869445800781e-02 -2.731786072254180908e-01 1.090806573629379272e-01 4.743550121784210205e-01 -2.449061572551727295e-01
-9.752892702817916870e-02 -6.288326345384120941e-03 -3.804823756217956543e-02 3.346066176891326904e-01 -3.151412010192871094e-01 7.732174992561340332e-01 1.910109221935272217e-01 3.786488175392150879e-01
-4.176160320639610291e-02 -2.332804054021835327e-01 -3.843236267566680908e-01 2.459331601858139038e-01 -7.378007173538208008e-01 -8.808896690607070923e-02 4.011287689208984375e-01 -1.504487097263336182e-01
-2.486326396465301514e-01 -1.929231286048889160e-01 -4.300891160964965820e-01 -1.771579682826995850e-01 -6.416251659393310547e-01 4.267672598361968994e-01 -2.326030470430850983e-02 -3.004109859466552734e-01
-6.142724752426147461e-01 -1.483039930462837219e-02 9.433712693862617016e-04 9.994414448738098145e-02 -4.787092804908752441e-01 -2.718431688845157623e-02 -1.166519895195960999e-01 6.074130535125732422e-01
-4.652276039123535156e-01 1.500312238931655884e-01 5.582868680357933044e-02 -4.877750575542449951e-01 -5.636646747589111328e-01 2.149128913879394531e-01 -3.427078248932957649e-03 3.950891792774200439e-01
-1.571013033390045166e-01 -2.823353111743927002e-01 -2.263029813766479492e-01 5.578491687774658203e-01 -5.375280976295471191e-01 4.410401284694671631e-01 -1.456505656242370605e-01 -1.689086258411407471e-01
-1.713587939739227295e-01 -9.257929772138595581e-02 -2.477278932929039001e-02 2.913995385169982910e-01 -3.650651276111602783e-01 7.071066498756408691e-01 3.963240683078765869e-01 -2.935861349105834961e-01
-4.418605268001556396e-01 5.579759553074836731e-02 -5.247479081153869629e-01 -4.717687368392944336e-01 -4.492941498756408691e-01 4.032268747687339783e-02 2.485840320587158203e-01 -1.960467249155044556e-01
-2.955935001373291016e-01 9.788139164447784424e-02 -6.062519550323486328e-01 4.220749437808990479e-01 -3.722636997699737549e-01 7.196030020713806152e-02 -4.615412950515747070e-01 -2.400410920381546021e-02
-1.872595772147178650e-02 -1.725076287984848022e-01 -2.978525459766387939e-01 9.728823602199554443e-02 -2.517066597938537598e-01 7.814599275588989258e-01 4.173117876052856445e-01 1.533764749765396118e-01
-2.802958488464355469e-01 4.470464587211608887e-01 -1.876676380634307861e-01 1.512041836977005005e-01 -4.627461135387420654e-01 4.124991893768310547e-01 -3.677273169159889221e-02 -5.271245241165161133e-01
-7.509974241256713867e-01 3.421138823032379150e-01 9.959050267934799194e-02 -1.405538916587829590e-01 -4.246445596218109131e-01 -3.237543627619743347e-02 -9.619763121008872986e-03 3.283651471138000488e-01
-2.355611771345138550e-01 5.680634081363677979e-02 -3.529468774795532227e-01 -1.449640691280364990e-01 -7.378088235855102539e-01 1.845515966415405273e-01 -2.513885498046875000e-02 -4.654511213302612305e-01
-2.087848186492919922e-01 4.041663706302642822e-01 2.691242098808288574e-01 -2.473142892122268677e-01 -5.898099541664123535e-01 3.901577293872833252e-01 3.956486582756042480e-01 5.319385603070259094e-02
-1.935951858758926392e-01 2.890582680702209473e-01 -1.557302325963973999e-01 4.950979948043823242e-01 -1.965365409851074219e-01 6.175698637962341309e-01 2.305048555135726929e-01 -3.693787753582000732e-01
-7.170547842979431152e-01 -2.922076284885406494e-01 -1.791684627532958984e-01 -2.969633340835571289e-01 -4.223505556583404541e-01 3.867615386843681335e-02 1.912573277950286865e-01 -2.523955702781677246e-01
-5.013214945793151855e-01 -1.222891211509704590e-01 -5.933986902236938477e-01 -4.240389466285705566e-01 -3.742455840110778809e-01 1.654048264026641846e-02 9.377343952655792236e-02 2.294873297214508057e-01
-2.319586724042892456e-01 3.088000118732452393e-01 -3.497496545314788818e-01 3.155815005302429199e-01 8.576034754514694214e-02 5.961205363273620605e-01 3.405632972717285156e-01 3.875868022441864014e-01
-3.331396877765655518e-01 8.222469128668308258e-03 6.765133142471313477e-02 4.116606712341308594e-01 -4.710013270378112793e-01 -2.714409306645393372e-02 4.120661914348602295e-01 5.679187178611755371e-01
5.531886965036392212e-02 1.400341838598251343e-01 -3.999480605125427246e-01 1.288227289915084839e-01 -2.661741077899932861e-01 7.732861638069152832e-01 1.829081773757934570e-01 3.138485848903656006e-01
1.794489026069641113e-01 -6.685324478894472122e-03 -2.041502594947814941e-01 3.933818638324737549e-01 -5.848613381385803223e-01 1.680450141429901123e-01 6.090245842933654785e-01 1.735335886478424072e-01
-5.123266577720642090e-01 2.128098011016845703e-01 6.433130055665969849e-02 4.048374295234680176e-02 -4.684885144233703613e-01 1.059689223766326904e-01 2.355354651808738708e-02 6.746779084205627441e-01
-5.237472057342529297e-01 -5.905576422810554504e-02 7.625207304954528809e-03 3.457332849502563477e-01 5.141138099133968353e-03 7.243357300758361816e-01 2.765381634235382080e-01 -3.807291015982627869e-02
-5.169793367385864258e-01 -2.955476641654968262e-01 -1.924676597118377686e-01 -2.102915644645690918e-01 -6.312690973281860352e-01 -5.338701605796813965e-02 2.312282025814056396e-01 -3.306058645248413086e-01
-4.733318686485290527e-01 2.375528067350387573e-01 -4.425374865531921387e-01 -5.147091150283813477e-01 -1.987416893243789673e-01 1.554451286792755127e-01 3.686949014663696289e-01 2.432347238063812256e-01
9.864348173141479492e-02 -6.844824552536010742e-02 -6.096928715705871582e-01 1.652271598577499390e-01 -7.487335801124572754e-01 -4.814993962645530701e-02 -9.158002212643623352e-03 -1.534745991230010986e-01
-3.166833221912384033e-01 1.786883473396301270e-01 4.485787078738212585e-02 6.237933635711669922e-01 -4.494238793849945068e-01 9.044971317052841187e-03 2.022946625947952271e-01 4.833891391754150391e-01
-4.530296623706817627e-01 6.439470499753952026e-02 -4.430616796016693115e-01 -5.316221714019775391e-01 -2.816032171249389648e-01 7.888025790452957153e-02 3.616858124732971191e-01 3.087922632694244385e-01
-2.701661288738250732e-01 3.148433938622474670e-02 -6.256466507911682129e-01 -3.277923166751861572e-01 -5.073573589324951172e-01 7.925237715244293213e-02 2.753353118896484375e-01 -2.960332036018371582e-01
-3.747535049915313721e-01 -2.097447514533996582e-01 -2.013505399227142334e-01 -2.050132900476455688e-01 -2.233096808195114136e-01 4.638591706752777100e-01 3.408648967742919922e-01 5.931044220924377441e-01
-2.684302926063537598e-01 7.692122459411621094e-01 -2.566004097461700439e-01 1.490354537963867188e-01 -4.864871203899383545e-01 -9.588751941919326782e-02 4.784438386559486389e-02 -7.011532783508300781e-03
-2.647074162960052490e-01 2.150914631783962250e-02 -4.274445027112960815e-02 2.908500730991363525e-01 -5.930650234222412109e-01 5.043677687644958496e-01 3.443484380841255188e-02 -4.855387806892395020e-01
-4.204313158988952637e-01 4.212818741798400879e-01 1.898659765720367432e-02 6.976531147956848145e-01 -3.063650727272033691e-01 2.324063703417778015e-02 2.284068316221237183e-01 1.100420057773590088e-01
-2.020326256752014160e-01 4.312766790390014648e-01 -1.795335114002227783e-01 4.220575988292694092e-01 -5.329433083534240723e-01 4.126192331314086914e-01 -3.207646906375885010e-01 -7.513480633497238159e-02
-4.421792924404144287e-01 -3.464584648609161377e-01 -5.990955233573913574e-01 -2.120635062456130981e-01 -4.269412457942962646e-01 2.402280271053314209e-01 1.494088619947433472e-01 -1.350789368152618408e-01
-6.912717819213867188e-01 5.495491996407508850e-02 -6.593561768531799316e-01 8.463554829359054565e-02 -4.303493723273277283e-02 -1.258236467838287354e-01 -9.186984039843082428e-03 2.438063472509384155e-01
-4.637317061424255371e-01 1.272736042737960815e-01 -4.061644524335861206e-02 -2.715898752212524414e-01 -6.006139516830444336e-01 3.008734881877899170e-01 -4.318648278713226318e-01 -2.357422709465026855e-01
-1.780359596014022827e-01 1.322396844625473022e-01 4.169930815696716309e-01 -1.205790266394615173e-01 -7.457332015037536621e-01 4.162241816520690918e-01 1.312567293643951416e-01 1.257150918245315552e-01
-1.229800730943679810e-01 -1.030403897166252136e-01 4.573884606361389160e-02 -1.812243908643722534e-01 -5.534931421279907227e-01 7.289509773254394531e-01 2.704073488712310791e-01 -1.687600463628768921e-01
-5.102931261062622070e-01 2.545787990093231201e-01 -6.542894244194030762e-02 4.734446406364440918e-01 -3.908355534076690674e-01 -3.793871998786926270e-01 3.393725156784057617e-01 1.857393980026245117e-01
-2.796343564987182617e-01 6.767993569374084473e-01 -2.206368446350097656e-01 -5.928212776780128479e-02 -5.530769228935241699e-01 -1.233895048499107361e-01 9.721190482378005981e-02 2.845754921436309814e-01
-7.060513645410537720e-02 1.920715570449829102e-01 -6.628202199935913086e-01 2.916803061962127686e-01 5.687928758561611176e-03 5.613857507705688477e-01 2.982106208801269531e-01 1.720446795225143433e-01
-7.107482105493545532e-02 3.439546823501586914e-01 -7.709730267524719238e-01 1.453965436667203903e-03 -4.722532629966735840e-01 1.152593418955802917e-01 -2.102771699428558350e-01 4.144543409347534180e-02
7.587978243827819824e-02 1.077802106738090515e-01 5.082938447594642639e-02 1.463342010974884033e-01 -5.701668262481689453e-01 6.999500989913940430e-01 3.175565004348754883e-01 -2.067993581295013428e-01
-1.631310135126113892e-01 -1.845489740371704102e-01 2.622909843921661377e-01 2.231826484203338623e-01 -4.615105092525482178e-01 5.100536942481994629e-01 5.641669034957885742e-01 1.711487025022506714e-01
-3.468731939792633057e-01 2.896077334880828857e-01 -6.735792011022567749e-02 2.774077057838439941e-01 -2.451544627547264099e-03 7.122396230697631836e-01 2.941454648971557617e-01 3.471330106258392334e-01
-6.439922451972961426e-01 -9.474781109020113945e-04 2.896708548069000244e-01 2.265201210975646973e-01 -1.200792193412780762e-01 5.231395363807678223e-01 3.340427279472351074e-01 2.244412302970886230e-01
-4.520331919193267822e-01 -2.737788558006286621e-01 -5.595234632492065430e-01 -9.981413930654525757e-02 -3.820131719112396240e-01 2.089102566242218018e-01 3.241086602210998535e-01 -3.210263252258300781e-01
-5.035229921340942383e-01 -1.293190419673919678e-01 -6.269378960132598877e-02 1.058084368705749512e-01 -5.153082013130187988e-01 -8.438664674758911133e-02 -8.963545411825180054e-02 6.587237119674682617e-01
-1.475126296281814575e-01 3.601016998291015625e-01 3.009474575519561768e-01 3.376862779259681702e-02 -6.550579071044921875e-01 2.958714365959167480e-01 3.977141976356506348e-01 2.864259481430053711e-01
8.868782967329025269e-02 7.042044401168823242e-01 -1.994866877794265747e-01 4.036942124366760254e-02 -5.513668656349182129e-01 2.833421528339385986e-01 1.714941859245300293e-01 2.027498334646224976e-01
-8.449506759643554688e-02 2.277446240186691284e-01 3.763342797756195068e-01 2.545902878046035767e-02 -5.889721512794494629e-01 3.005531430244445801e-01 6.008303761482238770e-01 -2.235632762312889099e-02
-2.252691686153411865e-01 8.938605338335037231e-02 -1.749491840600967407e-01 7.196972370147705078e-01 -3.172975778579711914e-01 5.530603229999542236e-02 2.330913841724395752e-01 4.843806624412536621e-01
-2.253312990069389343e-02 -2.440080195665359497e-01 -4.265257418155670166e-01 5.374959111213684082e-01 -5.717300772666931152e-01 1.541979163885116577e-01 2.317878901958465576e-01 -2.544570863246917725e-01
-4.759784936904907227e-01 -2.365877479314804077e-02 -4.587033689022064209e-01 -4.005946815013885498e-01 -5.208659172058105469e-01 2.004759013652801514e-01 -9.240157669410109520e-04 -3.008436560630798340e-01
-5.291300415992736816e-01 1.689884364604949951e-01 -2.571835517883300781e-01 -3.426928818225860596e-01 -1.155665814876556396e-01 3.375419378280639648e-01 4.911786019802093506e-01 3.732771873474121094e-01
-2.243736386299133301e-01 5.057981610298156738e-01 -4.052875936031341553e-01 6.318132281303405762e-01 -2.638695240020751953e-01 -1.675651222467422485e-02 -1.068449690937995911e-01 2.214836627244949341e-01
-7.066738009452819824e-01 -5.816316604614257812e-02 2.619793713092803955e-01 4.307837784290313721e-01 -2.808120846748352051e-01 3.784747719764709473e-01 -1.302668899297714233e-01 6.287573277950286865e-02
1.774364262819290161e-01 -1.587905138731002808e-01 -4.954087436199188232e-01 2.579739391803741455e-01 -7.371021509170532227e-01 1.238621920347213745e-01 2.194534540176391602e-01 -1.565256267786026001e-01
-4.175541400909423828e-01 -3.722491487860679626e-02 -4.977855980396270752e-01 -4.095237255096435547e-01 -6.107040047645568848e-01 1.090347766876220703e-01 2.297088503837585449e-02 -1.529280394315719604e-01
-1.786712259054183960e-01 7.912019491195678711e-01 -3.373513519763946533e-01 1.500242799520492554e-01 -4.439239799976348877e-01 -3.445529565215110779e-02 4.244789481163024902e-02 -7.553426176309585571e-02
-3.235937654972076416e-01 1.438230574131011963e-01 -7.124962657690048218e-02 9.998574107885360718e-02 -6.202774047851562500e-01 4.934342503547668457e-01 -1.713491529226303101e-01 -4.493844509124755859e-01
-3.079683184623718262e-01 1.819561570882797241e-01 -3.816199675202369690e-02 3.739413619041442871e-01 -2.426891028881072998e-01 1.418666169047355652e-02 6.071209907531738281e-01 5.505123138427734375e-01
-4.738377332687377930e-01 2.858066931366920471e-02 -6.262833476066589355e-01 -3.107498586177825928e-01 -1.445206254720687866e-01 1.658597141504287720e-01 2.061912715435028076e-01 4.415361583232879639e-01
-5.696464776992797852e-01 -2.899707257747650146e-01 -3.972195684909820557e-01 -3.425967991352081299e-01 -3.437523841857910156e-01 3.344666361808776855e-01 2.143266350030899048e-01 -2.007351070642471313e-01
-6.825350522994995117e-01 1.940925121307373047e-01 -1.868694275617599487e-02 -3.928563743829727173e-02 7.854320853948593140e-02 4.734171628952026367e-01 4.927859902381896973e-01 -1.464606970548629761e-01
-4.494780004024505615e-01 -1.902078092098236084e-02 -8.089773058891296387e-01 2.490658462047576904e-01 -8.369126170873641968e-02 4.537050053477287292e-02 -7.360974699258804321e-02 2.581636607646942139e-01
-2.498000860214233398e-01 6.161111965775489807e-02 -6.690719127655029297e-01 -3.719824850559234619e-01 -4.778265058994293213e-01 2.462527751922607422e-01 -2.193781137466430664e-01 1.033946946263313293e-01
-2.362658083438873291e-01 -2.266336381435394287e-01 -4.567168056964874268e-01 -2.136613726615905762e-01 -6.039179563522338867e-01 4.100560247898101807e-01 1.641134321689605713e-01 -2.806746363639831543e-01
-2.182978391647338867e-01 3.132495284080505371e-01 -3.637383133172988892e-02 -2.479991614818572998e-01 -6.092194914817810059e-01 6.409666538238525391e-01 8.892900496721267700e-02 -3.871947899460792542e-02
-2.189679592847824097e-01 2.363104969263076782e-01 3.995652794837951660e-01 5.508606508374214172e-02 -5.182130336761474609e-01 3.969943523406982422e-01 5.518654584884643555e-01 5.309088900685310364e-02
-7.446822524070739746e-01 3.411982581019401550e-02 -2.929254770278930664e-01 -3.933968544006347656e-01 -3.180748820304870605e-01 2.191666886210441589e-02 1.568695753812789917e-01 -2.783119976520538330e-01
1.924339532852172852e-01 -3.481067717075347900e-01 -2.595411539077758789e-01 1.298141479492187500e-01 -4.636897742748260498e-01 5.672253966331481934e-01 4.035365581512451172e-01 2.407965213060379028e-01
-1.166836470365524292e-01 -1.140226051211357117e-01 -7.807890176773071289e-01 -1.808688491582870483e-01 -3.854775130748748779e-01 1.194096915423870087e-02 3.711230456829071045e-01 2.111183106899261475e-01
-8.478161692619323730e-02 2.891421616077423096e-01 3.615917265415191650e-02 -1.859131753444671631e-01 -8.717940449714660645e-01 3.263557553291320801e-01 -5.341780558228492737e-02 -6.285971403121948242e-02
-5.882874727249145508e-01 -1.912059485912322998e-01 -4.389996528625488281e-01 -3.551554679870605469e-01 -3.722312450408935547e-01 -2.199575155973434448e-01 3.338937163352966309e-01 -8.925287052989006042e-03
1.178723275661468506e-01 7.777480781078338623e-02 -3.803712129592895508e-01 2.217141836881637573e-01 -3.067649900913238525e-01 7.587280869483947754e-01 2.737124562263488770e-01 2.037795484066009521e-01
-2.562274038791656494e-01 -3.542244732379913330e-01 -5.419034361839294434e-01 -9.803501516580581665e-02 -2.378704100847244263e-01 3.020547032356262207e-01 5.667040348052978516e-01 1.913881897926330566e-01
-5.031164884567260742e-01 3.603414297103881836e-01 -5.282498598098754883e-01 -3.482307195663452148e-01 -4.445868730545043945e-02 1.272529512643814087e-01 1.988362073898315430e-01 3.987601697444915771e-01
-6.390618085861206055e-01 2.577290497720241547e-02 3.911460563540458679e-02 2.412714064121246338e-01 -4.588234052062034607e-02 3.906339108943939209e-01 5.136629939079284668e-01 -3.356249928474426270e-01
-5.869136005640029907e-02 2.966693341732025146e-01 1.882394850254058838e-01 -3.095197379589080811e-01 -6.425459980964660645e-01 4.371886551380157471e-01 4.079300761222839355e-01 8.306474238634109497e-02
-4.631288051605224609e-01 1.025897334329783916e-03 -3.507744669914245605e-01 -5.586309432983398438e-01 -3.682881295680999756e-01 -4.953871248289942741e-04 4.545894265174865723e-01 9.006317704916000366e-02
-5.875316262245178223e-01 -2.364393919706344604e-01 -1.298653483390808105e-01 -2.854613959789276123e-01 -6.631778478622436523e-01 2.337904125452041626e-01 -6.233055889606475830e-02 4.692393541336059570e-02
-1.940336823463439941e-02 -1.567711234092712402e-01 -5.033910274505615234e-01 3.720837533473968506e-01 -2.107248753309249878e-01 6.519912481307983398e-01 2.051648646593093872e-01 2.675955593585968018e-01
-1.625198274850845337e-01 4.627586305141448975e-01 -5.035291910171508789e-01 -2.815542519092559814e-01 -5.731970071792602539e-01 1.794629842042922974e-01 -2.406937479972839355e-01 -8.906222134828567505e-02
-4.181841313838958740e-01 4.448683559894561768e-01 -3.064160943031311035e-01 1.168230995535850525e-01 -3.918347060680389404e-01 -4.182680249214172363e-01 2.308954596519470215e-01 3.713228702545166016e-01
-2.771306931972503662e-01 9.747274219989776611e-02 -5.471187233924865723e-01 3.283100426197052002e-01 3.904531896114349365e-02 5.395773053169250488e-01 4.453870952129364014e-01 -1.246334463357925415e-01
2.940092086791992188e-01 -3.523168861865997314e-01 -1.703521460294723511e-01 1.361780166625976562e-01 -7.292748689651489258e-01 2.172138243913650513e-01 3.170821070671081543e-01 2.496044933795928955e-01
-3.346465826034545898e-01 -1.621314436197280884e-01 5.008577927947044373e-02 2.248878926038742065e-01 -5.452561974525451660e-01 3.246384859085083008e-01 -1.111762374639511108e-01 6.273655295372009277e-01
3.959463909268379211e-02 -2.306784503161907196e-02 -3.574033677577972412e-01 -3.159323334693908691e-01 -5.957887172698974609e-01 5.883659124374389648e-01 5.210107937455177307e-02 2.578690350055694580e-01
-4.013708829879760742e-01 3.160942494869232178e-01 -2.460834681987762451e-01 -5.930364727973937988e-01 -4.131712317466735840e-01 1.912822127342224121e-01 3.221637904644012451e-01 1.250901669263839722e-01
-6.100567579269409180e-01 1.826534718275070190e-01 -5.074230432510375977e-01 -2.573248744010925293e-01 3.380368649959564209e-02 3.434372544288635254e-01 -6.952795665711164474e-03 3.894022107124328613e-01
-7.317399382591247559e-01 5.610238313674926758e-01 -1.689205993898212910e-03 -1.808248460292816162e-01 -2.847211956977844238e-01 -6.333831697702407837e-02 1.022399589419364929e-01 1.468930542469024658e-01
-3.849843740463256836e-01 2.120188623666763306e-01 1.482098642736673355e-02 6.105875968933105469e-01 -3.937577903270721436e-01 -7.025852054357528687e-02 2.884743809700012207e-01 4.365767240524291992e-01
-2.632201910018920898e-01 1.668888144195079803e-03 -2.908052206039428711e-01 4.809712469577789307e-01 -4.523876905441284180e-01 -1.702186167240142822e-01 1.161700412631034851e-01 6.063721179962158203e-01
-6.557386517524719238e-01 1.498261988162994385e-01 -3.560947775840759277e-01 -3.527444601058959961e-01 -2.343051582574844360e-01 4.576739668846130371e-01 -4.659616574645042419e-02 -1.726016551256179810e-01
-3.041740059852600098e-01 1.825259923934936523e-01 -6.102506518363952637e-01 -3.679224252700805664e-01 -4.097095727920532227e-01 2.967638671398162842e-01 2.082098126411437988e-01 -2.590515017509460449e-01
-6.547980755567550659e-02 1.287610828876495361e-01 -1.675529032945632935e-01 2.812711000442504883e-01 -5.666546821594238281e-01 5.590626001358032227e-01 1.660950034856796265e-01 -4.590310752391815186e-01
-1.212678924202919006e-01 7.597368210554122925e-02 -4.199589416384696960e-02 2.570459386333823204e-03 -6.744483709335327148e-01 2.014912813901901245e-01 6.151883006095886230e-01 -3.222044706344604492e-01
-4.431940913200378418e-01 1.760009676218032837e-01 -4.593199789524078369e-01 -4.229977130889892578e-01 -2.024712860584259033e-01 8.387809991836547852e-02 2.281978130340576172e-01 5.315976142883300781e-01
-2.662902474403381348e-01 7.970466464757919312e-02 -3.346079289913177490e-01 -4.937454164028167725e-01 -3.003419637680053711e-01 4.493659138679504395e-01 3.805800676345825195e-01 3.605739176273345947e-01
-5.178557634353637695e-01 -3.872567415237426758e-02 -4.893064796924591064e-01 -4.440043270587921143e-01 -4.498486518859863281e-01 2.791897356510162354e-01 4.654949903488159180e-02 1.062418222427368164e-01
-9.901207685470581055e-02 -3.767329454421997070e-01 1.482444535940885544e-02 1.114175915718078613e-01 -6.329559087753295898e-01 6.548866629600524902e-01 2.117620594799518585e-02 7.534588873386383057e-02
1.949608698487281799e-02 2.426061481237411499e-01 2.200583070516586304e-01 -8.463867008686065674e-02 -7.367529273033142090e-01 3.789632320404052734e-01 3.638651669025421143e-01 2.575984001159667969e-01
-5.213796496391296387e-01 5.345716699957847595e-02 1.277649700641632080e-01 -3.640809655189514160e-01 -3.669320344924926758e-01 5.494953393936157227e-01 1.887173503637313843e-01 3.228436708450317383e-01
-5.318930149078369141e-01 2.746037952601909637e-02 -4.699303507804870605e-01 -4.782497882843017578e-01 -3.393989503383636475e-01 -9.474008344113826752e-03 3.631976544857025146e-01 -1.399447172880172729e-01
-4.717971980571746826e-01 3.836053609848022461e-01 -5.076400637626647949e-01 -4.662073552608489990e-01 -2.366593033075332642e-01 2.538365721702575684e-01 2.811173442751169205e-03 1.864353418350219727e-01
-2.501346766948699951e-01 -1.682408750057220459e-01 -7.410033792257308960e-02 6.471420824527740479e-02 -6.201949715614318848e-01 5.322304368019104004e-01 -4.811573624610900879e-01 -5.034371279180049896e-03
-5.782592296600341797e-01 -2.290021777153015137e-01 -4.088717699050903320e-01 -3.831472098827362061e-01 -4.419602751731872559e-01 -2.093150094151496887e-02 3.112170994281768799e-01 -8.107508718967437744e-02
-3.599439561367034912e-01 3.822277188301086426e-01 -7.486274093389511108e-02 6.937094926834106445e-01 -4.435934722423553467e-01 -1.226086840033531189e-01 1.602987349033355713e-01 1.183390850201249123e-03
-7.761161774396896362e-02 2.295080572366714478e-01 3.877290487289428711e-01 4.340004175901412964e-02 -7.316381335258483887e-01 3.482354283332824707e-01 3.562228977680206299e-01 -7.502178102731704712e-02
-3.885749578475952148e-01 3.869195878505706787e-01 -6.390147209167480469e-01 -3.541313409805297852e-01 -2.246609330177307129e-01 4.925454501062631607e-03 2.019225507974624634e-01 2.725515961647033691e-01
-5.440418124198913574e-01 1.727317832410335541e-02 -2.649400532245635986e-01 5.430981889367103577e-02 -5.904960036277770996e-01 2.921349704265594482e-01 -2.096088528633117676e-01 -3.906571865081787109e-01
-2.678548395633697510e-01 2.398942112922668457e-01 3.148915171623229980e-01 3.778349459171295166e-01 -3.771907687187194824e-01 3.220563232898712158e-01 6.045560240745544434e-01 1.315580904483795166e-01
-4.745707213878631592e-01 6.486544013023376465e-02 -3.206859901547431946e-02 -3.970320820808410645e-01 -2.999074757099151611e-01 5.526391863822937012e-01 2.530084252357482910e-01 3.905694782733917236e-01
-3.652715086936950684e-01 -4.117373526096343994e-01 -5.291473865509033203e-01 -6.216865032911300659e-02 -4.761504828929901123e-01 9.817992150783538818e-02 3.606883287429809570e-01 -2.161773294210433960e-01
-2.565371096134185791e-01 4.056561291217803955e-01 -2.187673896551132202e-01 5.462040901184082031e-01 -5.900852680206298828e-01 -2.257340401411056519e-01 -1.427779495716094971e-01 6.238390132784843445e-02
2.808103859424591064e-01 2.234283089637756348e-01 -3.079006969928741455e-01 -4.045221582055091858e-02 -6.578604578971862793e-01 5.801225304603576660e-01 7.388108968734741211e-02 -2.278734697028994560e-03
-2.722441554069519043e-01 -2.658342123031616211e-01 -5.831799507141113281e-01 -3.262315392494201660e-01 -4.110804796218872070e-01 6.099017336964607239e-02 1.266487091779708862e-01 4.689803719520568848e-01
-2.903302907943725586e-01 2.212826758623123169e-01 -3.221385180950164795e-01 5.671739578247070312e-01 -5.677365064620971680e-01 5.444389581680297852e-02 -3.666005656123161316e-02 -3.386003077030181885e-01
-5.484896898269653320e-01 -3.149353563785552979e-01 1.539097577333450317e-01 4.797338843345642090e-01 -2.701578438282012939e-01 2.145689167082309723e-02 3.765893876552581787e-01 3.617687821388244629e-01
1.080097407102584839e-01 4.348742961883544922e-01 -7.505357861518859863e-01 1.389545798301696777e-01 -3.574879467487335205e-01 2.847954332828521729e-01 -5.918104946613311768e-02 -6.478609144687652588e-02
-2.337364852428436279e-01 5.157963559031486511e-02 -3.921321630477905273e-01 2.683303058147430420e-01 -3.801320195198059082e-01 5.224766135215759277e-01 2.135961800813674927e-01 -5.038180351257324219e-01
-3.539335131645202637e-01 -4.458027184009552002e-01 -4.209552705287933350e-01 -1.397590637207031250e-01 -5.959939956665039062e-01 3.376573622226715088e-01 4.671357964980416000e-05 -1.001691967248916626e-01
-2.920563220977783203e-01 1.871394366025924683e-02 -3.283287286758422852e-01 -4.524938464164733887e-01 -6.530795693397521973e-01 1.135184802114963531e-02 2.992593050003051758e-01 2.925827205181121826e-01
-1.580380797386169434e-01 4.352959692478179932e-01 -4.111904203891754150e-01 -2.237935513257980347e-01 -5.129455327987670898e-01 1.229594573378562927e-01 -7.350590080022811890e-02 5.317376852035522461e-01
3.010419905185699463e-01 1.052466928958892822e-01 -1.816646754741668701e-01 1.631506681442260742e-01 -7.937263250350952148e-01 9.854745119810104370e-02 3.790604472160339355e-01 -2.351103276014328003e-01
8.982148021459579468e-02 1.959083527326583862e-01 -6.795645952224731445e-01 1.778207421302795410e-01 -8.423601835966110229e-02 3.267666995525360107e-01 4.518074393272399902e-01 3.769903779029846191e-01
-8.518244624137878418e-01 2.477906346321105957e-01 2.500534951686859131e-01 1.148384064435958862e-01 -3.455986678600311279e-01 1.197936385869979858e-02 6.344822794198989868e-02 1.169301196932792664e-01
-5.543256998062133789e-01 3.545517101883888245e-02 -5.753788948059082031e-01 -3.926938176155090332e-01 -1.315484344959259033e-01 1.104136109352111816e-01 3.930044174194335938e-01 1.491577625274658203e-01
-3.597859442234039307e-01 2.860545516014099121e-01 -6.278678774833679199e-01 -4.245517253875732422e-01 -2.252868860960006714e-01 3.775106370449066162e-01 7.468608021736145020e-02 1.241694241762161255e-01
-1.865691244602203369e-01 -1.179052442312240601e-01 -2.529226839542388916e-01 -3.710386157035827637e-01 -6.121771335601806641e-01 -2.682476490736007690e-02 6.113621592521667480e-01 2.016866579651832581e-02
-3.119725286960601807e-01 -1.680528521537780762e-01 -3.407838642597198486e-01 -4.096806645393371582e-01 -4.202827215194702148e-01 2.479050457477569580e-01 6.903885304927825928e-02 5.895749330520629883e-01
2.388045005500316620e-02 -3.803516924381256104e-02 -4.413397312164306641e-01 5.503671765327453613e-01 -5.202895402908325195e-01 1.753240674734115601e-01 1.295213997364044189e-01 4.267115294933319092e-01
-3.885910511016845703e-01 2.943753898143768311e-01 -2.929105460643768311e-01 -4.180583059787750244e-01 -5.645416378974914551e-01 3.827404975891113281e-01 -1.819472014904022217e-01 -5.889283120632171631e-02
-1.995715647935867310e-01 -2.884377837181091309e-01 -2.127873003482818604e-01 2.755589187145233154e-01 -3.773842453956604004e-01 7.078840136528015137e-01 2.509434521198272705e-01 -2.219739854335784912e-01
-1.441672742366790771e-01 -3.792575746774673462e-02 -5.751987174153327942e-02 4.939211010932922363e-01 -3.654378950595855713e-01 -4.548561573028564453e-02 6.766046881675720215e-01 3.702744841575622559e-01
-6.158500909805297852e-01 -3.745129704475402832e-01 -4.275860190391540527e-01 -3.081122338771820068e-01 -4.299104809761047363e-01 -1.209625508636236191e-02 1.263090521097183228e-01 4.222089052200317383e-02
-6.491094082593917847e-02 -1.370196640491485596e-01 -5.401238799095153809e-01 2.708075344562530518e-01 -6.326789855957031250e-01 1.801679432392120361e-01 -2.841098010540008545e-01 3.138153254985809326e-01
-6.950539946556091309e-01 -3.871686011552810669e-02 -3.125579655170440674e-01 4.116063192486763000e-02 -4.759672582149505615e-01 -1.461919099092483521e-01 -1.272906064987182617e-01 -3.897362351417541504e-01
-3.567279577255249023e-01 1.044818684458732605e-01 -4.710678160190582275e-01 -2.470190450549125671e-02 -2.460158988833427429e-02 6.565355062484741211e-01 3.298073709011077881e-01 3.144786357879638672e-01
-2.812890410423278809e-01 3.533082902431488037e-01 3.320358991622924805e-01 1.603637821972370148e-02 -5.821859836578369141e-01 5.847833156585693359e-01 6.419195979833602905e-02 2.263062819838523865e-02
3.710011253133416176e-03 9.116951841861009598e-04 -2.507938146591186523e-01 -2.726739346981048584e-01 -6.190946102142333984e-01 6.860259771347045898e-01 6.613028049468994141e-02 6.673645228147506714e-02
1.859676907770335674e-03 2.370899617671966553e-01 1.692705452442169189e-01 -2.912784460932016373e-03 -7.262980341911315918e-01 6.040966510772705078e-01 5.958494916558265686e-02 1.383174210786819458e-01
-3.721993416547775269e-02 1.552944779396057129e-01 -8.486719131469726562e-01 -5.871519446372985840e-02 -4.046593606472015381e-01 1.200040429830551147e-01 -1.788695007562637329e-01 2.016491293907165527e-01
-4.703140258789062500e-01 8.533217757940292358e-02 -3.206394016742706299e-01 1.073288619518280029e-01 -5.277530848979949951e-02 5.679572820663452148e-01 4.402085244655609131e-01 -3.715505301952362061e-01
-3.836064636707305908e-01 6.581909656524658203e-01 8.115668594837188721e-02 -4.462365061044692993e-02 -6.064451336860656738e-01 1.813225448131561279e-01 9.528486430644989014e-02 -3.633755818009376526e-02
-1.954915076494216919e-01 7.258203029632568359e-01 -3.683187663555145264e-01 2.336776852607727051e-01 -4.733614325523376465e-01 -1.053736507892608643e-01 6.888735294342041016e-02 -6.916513293981552124e-02
-6.659075617790222168e-01 6.018846035003662109e-01 -4.861677438020706177e-02 -1.725491136312484741e-01 -3.018066883087158203e-01 2.987891249358654022e-02 1.664279252290725708e-01 2.061235159635543823e-01
-3.105283975601196289e-01 -3.770657181739807129e-01 -6.125166416168212891e-01 -1.833911240100860596e-01 -4.679324626922607422e-01 2.313646227121353149e-01 2.741051912307739258e-01 -7.043164223432540894e-02
-7.562186568975448608e-02 -7.388487458229064941e-02 -3.919307589530944824e-01 -2.492512613534927368e-01 -7.916397452354431152e-01 1.668859645724296570e-02 2.949662804603576660e-01 -2.431242316961288452e-01
-6.276685595512390137e-01 -2.963183224201202393e-01 -3.285561800003051758e-01 -9.668983519077301025e-02 -5.366009473800659180e-01 -3.779285773634910583e-02 1.350353807210922241e-01 -3.054931461811065674e-01
-5.276156067848205566e-01 -3.887433111667633057e-01 -4.478528797626495361e-01 -3.128568455576896667e-02 -4.846201241016387939e-01 -1.809355169534683228e-01 2.107570320367813110e-01 2.386139929294586182e-01
-2.480271458625793457e-01 1.728206127882003784e-01 3.607546389102935791e-01 1.973770260810852051e-01 -7.455778121948242188e-01 3.706394433975219727e-01 6.821191310882568359e-02 2.039639204740524292e-01
-5.888434648513793945e-01 2.683263123035430908e-01 1.302108615636825562e-01 4.944449365139007568e-01 -4.246494472026824951e-01 -1.380609720945358276e-01 2.672992050647735596e-01 2.213529497385025024e-01
-2.299413830041885376e-01 6.286349296569824219e-01 -3.161182403564453125e-01 8.782104402780532837e-02 -9.197349101305007935e-02 5.359453558921813965e-01 2.212556004524230957e-01 3.156761825084686279e-01
-3.979535400867462158e-01 2.385216802358627319e-01 1.174595952033996582e-01 -4.167453944683074951e-01 -5.021759867668151855e-01 3.530787527561187744e-01 1.915037781000137329e-01 4.286584854125976562e-01
-2.381205260753631592e-01 -2.885556221008300781e-01 -2.091912031173706055e-01 -8.795543015003204346e-02 -6.087969541549682617e-01 5.029156804084777832e-01 2.776285409927368164e-01 -3.284839391708374023e-01
-3.303347826004028320e-01 7.980839014053344727e-01 -1.115536093711853027e-01 1.289875656366348267e-01 -3.556135594844818115e-01 2.959271371364593506e-01 3.758199885487556458e-02 9.701876342296600342e-02
-1.477848440408706665e-01 -3.134590387344360352e-02 -2.031936794519424438e-01 3.544920682907104492e-01 -5.157412290573120117e-01 6.186937093734741211e-01 8.589635789394378662e-02 -3.925250172615051270e-01
-6.405594348907470703e-01 1.258909422904253006e-02 -2.063396386802196503e-03 7.748144119977951050e-02 -5.797800421714782715e-01 -8.735205233097076416e-02 -3.733007013797760010e-01 3.168421685695648193e-01
-2.824539542198181152e-01 2.158197760581970215e-01 4.419968426227569580e-01 4.223388060927391052e-02 -6.361125707626342773e-01 2.893333733081817627e-01 4.040308296680450439e-01 1.578065901994705200e-01
-1.518294960260391235e-01 1.462475955486297607e-01 -8.585358858108520508e-01 -2.294061928987503052e-01 -3.348918259143829346e-01 1.875199377536773682e-01 1.343708187341690063e-01 2.183561772108078003e-02
-9.633263573050498962e-03 -3.872588872909545898e-01 -3.161927759647369385e-01 4.689267873764038086e-01 -5.932992696762084961e-01 -1.831892877817153931e-02 4.103734791278839111e-01 -9.654790908098220825e-02
-3.507105708122253418e-01 2.900703549385070801e-01 -3.339416086673736572e-01 1.383631080389022827e-01 -4.499831199645996094e-01 5.305837988853454590e-01 -2.076390944421291351e-02 -4.216217398643493652e-01
-4.653955399990081787e-01 -4.276739805936813354e-02 -6.167103648185729980e-01 1.505650281906127930e-01 4.076891019940376282e-02 6.429760903120040894e-02 3.099262118339538574e-01 5.260474681854248047e-01
-1.126713603734970093e-01 2.713668346405029297e-01 -1.740296632051467896e-01 -8.012825623154640198e-03 -4.362432658672332764e-01 6.981040835380554199e-01 2.647001147270202637e-01 -3.682269752025604248e-01
-4.678390324115753174e-01 1.438454985618591309e-01 -5.273860692977905273e-01 -3.968405127525329590e-01 -3.200574219226837158e-01 7.688576728105545044e-02 4.616739153861999512e-01 5.766707286238670349e-02
-1.631365269422531128e-01 -1.509253680706024170e-01 -4.865660369396209717e-01 -1.697195470333099365e-01 -7.843968272209167480e-01 2.511199414730072021e-01 -7.629628479480743408e-02 2.993546985089778900e-02
-6.636274456977844238e-01 2.533781826496124268e-01 2.113998830318450928e-01 -8.119011670351028442e-02 -2.407675981521606445e-01 6.123198866844177246e-01 2.625716105103492737e-02 -1.025768071413040161e-01
-4.560296982526779175e-02 2.061151564121246338e-01 -2.811007797718048096e-01 5.302978157997131348e-01 -3.274962604045867920e-01 6.449985504150390625e-01 2.593286335468292236e-01 -6.837600469589233398e-02
-2.306274473667144775e-01 -3.813710212707519531e-01 -2.950136959552764893e-01 4.401448369026184082e-01 -3.518708944320678711e-01 3.514059185981750488e-01 1.531597524881362915e-01 4.998492896556854248e-01
-6.551466882228851318e-02 3.208063840866088867e-01 -4.658070206642150879e-01 -1.884713768959045410e-01 -6.116055250167846680e-01 2.895642817020416260e-01 -2.330844104290008545e-01 3.578496873378753662e-01
-1.470395475625991821e-01 3.272397816181182861e-01 -3.021151423454284668e-01 -2.114969640970230103e-01 -6.086930036544799805e-01 1.216960251331329346e-01 -1.572943478822708130e-01 5.702897310256958008e-01
-3.701109290122985840e-01 4.427616596221923828e-01 -4.181914031505584717e-01 -4.858269989490509033e-01 -4.675628840923309326e-01 1.729369014501571655e-01 8.084003627300262451e-02 -3.179522231221199036e-02
-4.482092857360839844e-01 1.640911698341369629e-01 -6.040260791778564453e-01 -3.456820547580718994e-01 -3.675104975700378418e-01 3.118064105510711670e-01 -2.671071328222751617e-02 2.341755032539367676e-01
2.593024075031280518e-02 5.521885752677917480e-01 -2.170782536268234253e-01 5.687188506126403809e-01 -5.043225884437561035e-01 -7.913543283939361572e-02 2.346326261758804321e-01 9.052688628435134888e-02
-6.257972121238708496e-01 1.476539820432662964e-01 1.170935928821563721e-01 1.806502938270568848e-01 -3.145267963409423828e-01 3.548427820205688477e-01 1.981798559427261353e-01 -5.254663228988647461e-01
-1.625484973192214966e-01 1.676197499036788940e-01 -7.675437331199645996e-01 -8.640192449092864990e-02 -3.839925527572631836e-01 1.859720349311828613e-01 -1.631613522768020630e-01 3.744800984859466553e-01
-7.648693770170211792e-02 2.177943885326385498e-01 -2.745887935161590576e-01 -3.589320182800292969e-02 -8.512778282165527344e-01 2.954635024070739746e-02 3.382955193519592285e-01 1.733130365610122681e-01
-3.504183590412139893e-01 7.070648670196533203e-02 4.283244907855987549e-01 1.181528065353631973e-02 -5.655413269996643066e-01 2.359697967767715454e-01 4.909220635890960693e-01 2.684826254844665527e-01
-3.262170255184173584e-01 -5.004893243312835693e-02 -3.658770024776458740e-01 -5.078928470611572266e-01 -6.939888596534729004e-01 7.124930620193481445e-02 5.552316457033157349e-02 -9.734819829463958740e-02
-2.492680847644805908e-01 1.713458895683288574e-01 2.304894775152206421e-01 2.261873483657836914e-01 -8.578426837921142578e-01 2.081625163555145264e-01 1.319503039121627808e-01 8.708316087722778320e-02
-2.873535752296447754e-01 4.463051855564117432e-01 -2.509585022926330566e-02 -3.270639777183532715e-01 -6.440385580062866211e-01 2.906388640403747559e-01 3.316117525100708008e-01 3.762920573353767395e-02
5.049395561218261719e-02 2.481253892183303833e-01 -3.204918503761291504e-01 -8.869603276252746582e-02 -8.185127973556518555e-01 3.443404138088226318e-01 -7.458186894655227661e-02 1.766530275344848633e-01
-2.977885901927947998e-01 -3.203378319740295410e-01 -1.123686879873275757e-01 8.727777749300003052e-03 -6.794691085815429688e-01 -7.131954282522201538e-02 -4.475042968988418579e-02 5.720447897911071777e-01
-1.712035983800888062e-01 2.451479062438011169e-02 -3.052010536193847656e-01 -1.408461630344390869e-01 -2.084482312202453613e-01 4.402835071086883545e-01 7.512016892433166504e-01 2.355818450450897217e-01
-2.825096249580383301e-01 1.627445518970489502e-01 -4.815481603145599365e-01 -3.876755237579345703e-01 -3.884477019309997559e-01 6.959639489650726318e-02 4.053270220756530762e-01 4.376027882099151611e-01
-1.981918066740036011e-01 1.232820656150579453e-02 -6.908392310142517090e-01 -1.314922273159027100e-01 -5.044822692871093750e-01 4.189561605453491211e-01 9.613706171512603760e-02 1.635551303625106812e-01
-3.619780838489532471e-01 7.594754099845886230e-01 -2.276608645915985107e-01 -6.443873047828674316e-03 -4.641205072402954102e-01 8.652333170175552368e-02 -1.310331821441650391e-01 -1.530196983367204666e-02
-1.475599259138107300e-01 4.976212680339813232e-01 -9.007202088832855225e-02 3.187524974346160889e-01 -2.583483755588531494e-01 5.261873006820678711e-01 4.144753515720367432e-01 3.247712254524230957e-01
-2.328165173530578613e-01 1.500222980976104736e-01 -3.782196044921875000e-01 -2.563925683498382568e-01 -8.121895194053649902e-01 6.307492405176162720e-02 -2.221190929412841797e-01 3.918326273560523987e-02
-3.565471172332763672e-01 6.333540081977844238e-01 -1.847472041845321655e-01 1.432006508111953735e-01 -4.936484396457672119e-01 -1.344551593065261841e-01 1.151195392012596130e-01 3.769340515136718750e-01
-6.125302910804748535e-01 4.883055016398429871e-02 -5.524078756570816040e-02 -2.042308077216148376e-02 -7.522290945053100586e-01 -1.683161258697509766e-01 8.103509992361068726e-02 -1.349368989467620850e-01
-6.015066504478454590e-01 1.474601030349731445e-01 2.352305650711059570e-01 4.556049704551696777e-01 -5.089698433876037598e-01 1.604929566383361816e-02 -2.208266034722328186e-02 3.061706125736236572e-01
-9.092541038990020752e-02 3.933924734592437744e-01 -7.190087926574051380e-04 5.946886539459228516e-01 -4.150593578815460205e-01 5.599919334053993225e-02 4.135958254337310791e-01 3.699299991130828857e-01
-3.970231488347053528e-02 4.990378022193908691e-01 -1.091865077614784241e-01 3.806059807538986206e-02 -6.017529964447021484e-01 4.660470783710479736e-01 3.340110182762145996e-01 2.124727964401245117e-01
-4.699973762035369873e-01 -1.470589637756347656e-01 -3.330425620079040527e-01 -3.845096230506896973e-01 -6.350775957107543945e-01 2.374668568372726440e-01 1.395847052335739136e-01 1.396902650594711304e-01
-8.310899734497070312e-01 5.655188485980033875e-02 -1.131749600172042847e-01 1.797521263360977173e-01 -4.453197717666625977e-01 2.250946015119552612e-01 -1.092743650078773499e-01 -7.326143793761730194e-03
-2.719056904315948486e-01 2.708472609519958496e-01 -5.440891385078430176e-01 -2.663280665874481201e-01 -4.907397031784057617e-01 4.294556677341461182e-01 2.268257439136505127e-01 9.506889432668685913e-02
-1.419505178928375244e-01 -3.390246629714965820e-01 -5.238643288612365723e-01 3.373079299926757812e-01 -6.608973145484924316e-01 1.135632470250129700e-01 1.566984057426452637e-01 -4.965594783425331116e-02
-4.851146936416625977e-01 3.438251912593841553e-01 -7.487639784812927246e-01 1.387639790773391724e-01 -7.962282747030258179e-02 9.187233448028564453e-02 -7.395409047603607178e-02 2.151640802621841431e-01
