# Supplementary material for: Where is your field going? A machine learning approach to study the relative motion of the domains of physics
Source: PLoS One. 2020 Jun 18;15(6):e0233997. doi: 10.1371/journal.pone.0233997 (PMC7302634; doi:10.1371/journal.pone.0233997)
Supplement: S28 Data — (ZIP) [file pone.0233997.s028.zip › 27/Pacs4Run_27_VS_500_embeddings1989-1993ED8.txt]

3.105460107326507568e-01 -6.529064178466796875e-01 -1.031375024467706680e-02 -9.898236393928527832e-02 -1.298396885395050049e-01 -1.148930191993713379e-01 -7.594469934701919556e-03 -6.612520217895507812e-01
6.136341094970703125e-01 -3.035180568695068359e-01 2.773609161376953125e-01 -4.722071886062622070e-01 4.270882904529571533e-01 -1.776704043149948120e-01 1.124106496572494507e-01 6.938543915748596191e-02
6.675556898117065430e-01 -5.141287446022033691e-01 -1.367878019809722900e-01 4.770984053611755371e-01 1.653468459844589233e-01 7.064916938543319702e-02 -1.090842561097815633e-04 -1.066607311367988586e-01
6.231716275215148926e-01 -5.103826522827148438e-02 4.501021206378936768e-01 1.618879288434982300e-01 1.597191244363784790e-01 -5.670717358589172363e-02 5.904759168624877930e-01 5.352302640676498413e-02
7.081367373466491699e-01 -1.244912222027778625e-01 3.703769743442535400e-01 3.818660378456115723e-01 3.819447457790374756e-01 2.071002498269081116e-02 -2.228940129280090332e-01 -6.364897638559341431e-02
7.709401845932006836e-01 -3.128883838653564453e-01 7.030445337295532227e-02 -3.323144093155860901e-02 -2.370142042636871338e-01 -4.731564819812774658e-01 -4.228415340185165405e-02 1.409406810998916626e-01
1.212833374738693237e-01 -5.568768382072448730e-01 1.662260442972183228e-01 -5.880643725395202637e-01 1.907090693712234497e-01 -2.806707322597503662e-01 -1.202487275004386902e-01 -4.148759245872497559e-01
7.782260775566101074e-01 -4.750302433967590332e-01 -3.495314419269561768e-01 1.694409996271133423e-01 -1.292727538384497166e-03 4.311378672719001770e-02 1.261313855648040771e-01 7.641169242560863495e-03
3.941270112991333008e-01 -6.997647881507873535e-01 -2.403882890939712524e-01 1.303735971450805664e-01 4.617362916469573975e-01 -2.221579849720001221e-02 2.220150455832481384e-02 -2.569482624530792236e-01
4.372703731060028076e-01 -4.369221329689025879e-01 6.813378930091857910e-01 -2.195261269807815552e-01 1.369794905185699463e-01 -2.796128690242767334e-01 7.118018716573715210e-02 5.888407304883003235e-02
1.815288364887237549e-01 -5.362865328788757324e-01 2.830991744995117188e-01 -1.415217667818069458e-01 4.501188397407531738e-01 2.310721874237060547e-01 -3.002180457115173340e-01 -4.828439354896545410e-01
5.514568686485290527e-01 -5.018697977066040039e-01 -1.999956816434860229e-01 4.883864223957061768e-01 2.969748675823211670e-01 1.079042349010705948e-02 -1.810979098081588745e-02 -2.772435545921325684e-01
7.620084881782531738e-01 -2.390794754028320312e-01 3.537542223930358887e-01 2.691569030284881592e-01 2.473941259086132050e-02 3.276646733283996582e-01 2.288334965705871582e-01 6.523584574460983276e-02
7.973185181617736816e-01 -1.406929790973663330e-01 3.976337909698486328e-01 2.666621506214141846e-01 -8.943731337785720825e-02 2.398547232151031494e-01 2.132186889648437500e-01 6.538878381252288818e-02
7.986631989479064941e-01 -2.532900273799896240e-01 2.057964950799942017e-01 -2.644695043563842773e-01 1.974400728940963745e-01 3.650644719600677490e-01 6.262159347534179688e-02 9.751357883214950562e-02
3.736664354801177979e-01 -2.810457050800323486e-01 6.478087045252323151e-03 -5.788231492042541504e-01 -1.534527391195297241e-01 2.336785644292831421e-01 -3.325739502906799316e-01 -5.074934363365173340e-01
6.699990630149841309e-01 -2.902542054653167725e-01 -2.324832230806350708e-01 -2.459592968225479126e-01 2.297533154487609863e-01 1.768442243337631226e-01 5.172702670097351074e-01 2.608428709208965302e-02
6.368957757949829102e-01 -2.924548089504241943e-01 4.636400938034057617e-01 -3.691104948520660400e-01 3.998013213276863098e-02 2.077229619026184082e-01 3.179970681667327881e-01 1.084428653120994568e-01
6.242364645004272461e-01 -4.993025064468383789e-01 3.007449805736541748e-01 3.406531736254692078e-02 4.568859040737152100e-01 1.445861607789993286e-01 1.940104514360427856e-01 4.612801596522331238e-02
4.064721465110778809e-01 -7.175997495651245117e-01 4.328276813030242920e-01 -1.644137799739837646e-01 2.458448410034179688e-01 3.597056865692138672e-02 2.022882550954818726e-01 5.296492204070091248e-02
3.182962536811828613e-01 -6.402233839035034180e-01 -4.933088645339012146e-02 -6.112810373306274414e-01 1.896112710237503052e-01 1.621633768081665039e-01 1.091342344880104065e-01 -1.963256001472473145e-01
7.970422506332397461e-01 -3.174040317535400391e-01 2.530382275581359863e-01 -2.108229696750640869e-01 3.114179372787475586e-01 2.205945700407028198e-01 -1.064628362655639648e-02 9.872688353061676025e-02
1.176415979862213135e-01 -6.426140666007995605e-01 5.233419686555862427e-02 4.870888590812683105e-02 5.520245432853698730e-01 -1.186453700065612793e-01 -1.021392270922660828e-01 -4.887289106845855713e-01
6.571955680847167969e-01 -5.423650145530700684e-01 7.132845371961593628e-02 -3.726464807987213135e-01 5.869456380605697632e-02 2.555028796195983887e-01 2.181944400072097778e-01 1.168136298656463623e-01
5.143091082572937012e-01 -8.118194341659545898e-02 9.795210510492324829e-02 1.544104069471359253e-01 6.000462174415588379e-01 5.491584539413452148e-03 5.536309480667114258e-01 -1.698987483978271484e-01
8.608739376068115234e-01 -2.078823000192642212e-01 2.837829291820526123e-01 -1.632187366485595703e-01 2.105383276939392090e-01 -1.421838998794555664e-01 -1.376890093088150024e-01 1.581362634897232056e-01
6.469105482101440430e-01 -4.359305202960968018e-01 -1.667021661996841431e-01 -3.220308125019073486e-01 1.373161822557449341e-01 1.918112337589263916e-01 4.452987611293792725e-01 7.771606743335723877e-02
7.282720804214477539e-01 -1.629439741373062134e-01 2.124703079462051392e-01 -1.403768658638000488e-01 3.333760499954223633e-01 4.850446879863739014e-01 -1.734703630208969116e-01 -4.147151112556457520e-02
7.827069163322448730e-01 -2.432413846254348755e-01 -2.567766793072223663e-02 -3.562048077583312988e-02 -2.125952392816543579e-02 -5.482729077339172363e-01 1.018154770135879517e-01 1.218765452504158020e-01
8.781026601791381836e-01 -2.156455814838409424e-01 -3.245304822921752930e-01 5.539493262767791748e-02 1.694650352001190186e-01 -1.510525643825531006e-01 1.496732532978057861e-01 1.032658759504556656e-02
6.106086373329162598e-01 -6.485196352005004883e-01 1.455229967832565308e-01 -3.698550462722778320e-01 -1.456995606422424316e-01 5.242947116494178772e-02 8.155850321054458618e-02 1.340922713279724121e-01
5.231693387031555176e-01 -6.220210343599319458e-02 3.156988322734832764e-01 2.263546735048294067e-01 5.896260142326354980e-01 2.708040773868560791e-01 3.519786298274993896e-01 -1.632178276777267456e-01
6.058766841888427734e-01 1.109397187829017639e-01 1.697482541203498840e-02 -4.354552030563354492e-01 4.259697198867797852e-01 3.272606730461120605e-01 -1.850669831037521362e-01 -3.284766077995300293e-01
4.067076742649078369e-01 -4.366223141551017761e-02 4.805477261543273926e-01 2.334715425968170166e-01 -1.066395118832588196e-01 2.955726385116577148e-01 -2.428255975246429443e-01 -6.241376996040344238e-01
4.181190431118011475e-01 -5.591838955879211426e-01 5.245200395584106445e-01 -1.754881441593170166e-01 4.052641391754150391e-01 4.003880918025970459e-02 2.016979157924652100e-01 -6.954887416213750839e-03
2.031274735927581787e-01 9.797804057598114014e-02 3.886002004146575928e-01 -2.679705619812011719e-01 2.028467953205108643e-01 -1.598431617021560669e-01 4.513363540172576904e-01 -6.752184629440307617e-01
3.862795829772949219e-01 -4.055974185466766357e-01 3.938203155994415283e-01 2.019358277320861816e-01 5.405076742172241211e-01 1.786624938249588013e-01 -3.224283456802368164e-01 -2.497546970844268799e-01
2.294205129146575928e-01 6.353814899921417236e-02 3.131510913372039795e-01 -2.403775900602340698e-01 1.708563864231109619e-01 -2.087747454643249512e-01 7.663287222385406494e-02 -8.419221043586730957e-01
3.242607414722442627e-01 -2.460016757249832153e-01 5.655853152275085449e-01 2.744088470935821533e-01 1.699578016996383667e-01 2.308230102062225342e-01 -3.070897161960601807e-01 -5.125254988670349121e-01
3.200436532497406006e-01 -2.228438854217529297e-02 2.950299084186553955e-01 4.628147780895233154e-01 -7.492648810148239136e-02 8.202148973941802979e-02 2.829207181930541992e-01 -7.095418572425842285e-01
8.306596875190734863e-01 -7.391253858804702759e-02 2.596447765827178955e-01 -2.100249826908111572e-01 2.273600548505783081e-01 3.682330548763275146e-01 -3.394650295376777649e-02 6.763818114995956421e-02
7.353253364562988281e-01 -2.319752871990203857e-01 6.300893425941467285e-02 -1.340535432100296021e-01 2.511805891990661621e-01 -5.555654168128967285e-01 4.380067810416221619e-02 9.940060228109359741e-02
7.389006614685058594e-01 -3.392773568630218506e-01 2.335604727268218994e-01 4.179703295230865479e-01 1.551647931337356567e-01 2.384140193462371826e-01 1.691589355468750000e-01 -1.160740945488214493e-02
8.363817930221557617e-01 -1.796784549951553345e-01 4.524404183030128479e-02 -2.111077606678009033e-01 9.445346891880035400e-03 1.037385431118309498e-03 4.576360583305358887e-01 1.097574234008789062e-01
5.842603445053100586e-01 -1.719369441270828247e-01 3.567193448543548584e-01 1.578527688980102539e-01 5.399308800697326660e-01 3.063606917858123779e-01 2.871761918067932129e-01 -9.517993777990341187e-02
4.458219110965728760e-01 -6.200361847877502441e-01 5.235952734947204590e-01 -1.383968740701675415e-01 2.939318418502807617e-01 -1.072014719247817993e-01 1.518423259258270264e-01 5.047865211963653564e-02
2.780651152133941650e-01 -1.018411219120025635e-01 3.802915513515472412e-01 6.327409297227859497e-02 -4.194585382938385010e-01 3.214506506919860840e-01 1.859429031610488892e-01 -6.706954836845397949e-01
4.515368044376373291e-01 -2.177116572856903076e-01 4.527172744274139404e-01 3.485013246536254883e-01 8.522239327430725098e-02 1.348342150449752808e-01 -4.502935707569122314e-01 -4.405707716941833496e-01
6.339569091796875000e-01 -1.194230467081069946e-02 1.774103790521621704e-01 1.481444835662841797e-01 4.071044623851776123e-01 -1.914605647325515747e-01 5.828561782836914062e-01 -4.921831190586090088e-02
5.381609797477722168e-01 -4.980457425117492676e-01 2.861800491809844971e-01 -5.366894602775573730e-01 1.247236970812082291e-02 1.217775419354438782e-01 2.735076248645782471e-01 5.105719342827796936e-02
8.715640306472778320e-01 1.447644829750061035e-01 1.415316760540008545e-01 -3.688965737819671631e-01 2.233087867498397827e-01 4.347111657261848450e-02 7.971036434173583984e-02 7.206428050994873047e-02
5.327965021133422852e-01 -4.521591663360595703e-01 -1.069144532084465027e-01 5.137431621551513672e-01 3.208934664726257324e-01 2.618328034877777100e-01 -5.108416825532913208e-02 -2.493565678596496582e-01
5.514588952064514160e-01 -5.152247548103332520e-01 2.163182199001312256e-01 -5.767013430595397949e-01 -2.804494276642799377e-02 1.880581378936767578e-01 1.210565790534019470e-01 1.585599221289157867e-02
5.163365006446838379e-01 2.914236113429069519e-02 -4.450365155935287476e-02 -5.584890842437744141e-01 2.002550959587097168e-01 -2.988587021827697754e-01 -2.990604639053344727e-01 -4.469911456108093262e-01
3.073929548263549805e-01 -4.347497224807739258e-01 3.186890482902526855e-01 1.817810833454132080e-01 -3.023404777050018311e-01 -1.244358271360397339e-01 -3.759244680404663086e-01 -5.776520371437072754e-01
3.911358416080474854e-01 -8.677422255277633667e-02 1.199860200285911560e-01 1.688735634088516235e-01 -3.803953826427459717e-01 2.390443533658981323e-01 -7.825796306133270264e-02 -7.672033309936523438e-01
7.554204463958740234e-01 -1.054261624813079834e-02 1.971916705369949341e-01 -4.287100732326507568e-01 1.513874232769012451e-01 -3.582897484302520752e-01 -2.350460141897201538e-01 3.923736046999692917e-03
6.399815082550048828e-01 -2.783506810665130615e-01 3.761391341686248779e-01 -9.735848009586334229e-02 3.867852091789245605e-01 3.831909000873565674e-01 2.545093894004821777e-01 2.778851799666881561e-02
2.513933479785919189e-01 3.686485067009925842e-02 -1.802414283156394958e-02 -1.921093650162220001e-02 1.276639699935913086e-01 -3.480719923973083496e-01 -3.053699247539043427e-02 -8.923921585083007812e-01
7.689073085784912109e-01 -2.709883451461791992e-01 -5.597452819347381592e-02 -7.514131814241409302e-02 4.167069494724273682e-02 -4.437246918678283691e-01 -3.547906279563903809e-01 4.542203992605209351e-02
3.858164846897125244e-01 2.827596068382263184e-01 5.531622096896171570e-02 -1.879324205219745636e-02 1.304534077644348145e-01 -2.804059386253356934e-01 1.509931832551956177e-01 -8.058131933212280273e-01
4.326655268669128418e-01 -2.398435473442077637e-01 1.321716904640197754e-01 8.855382353067398071e-02 7.355135679244995117e-01 -2.437848448753356934e-01 3.274712562561035156e-01 -1.493852585554122925e-01
2.439139336347579956e-01 -7.468734979629516602e-01 2.057465910911560059e-02 3.224129974842071533e-01 3.124387860298156738e-01 -1.897256970405578613e-01 -1.334424912929534912e-01 -3.562186956405639648e-01
9.274114370346069336e-01 -1.654048264026641846e-01 -2.211421579122543335e-01 -1.146765202283859253e-01 -7.003328949213027954e-02 -1.277417093515396118e-01 1.327642500400543213e-01 1.079158931970596313e-01
5.000263452529907227e-01 -5.370955467224121094e-01 4.704477787017822266e-01 -2.487441301345825195e-01 2.107213884592056274e-01 1.722990348935127258e-02 3.558728396892547607e-01 8.343461155891418457e-02
4.502922892570495605e-01 1.521629095077514648e-01 2.892233729362487793e-01 3.289805650711059570e-01 6.706467270851135254e-02 1.216295957565307617e-01 2.855734527111053467e-02 -7.497318983078002930e-01
7.815513014793395996e-01 -2.692386507987976074e-01 -2.493917942047119141e-01 1.653320193290710449e-01 -7.085428386926651001e-02 -4.187958538532257080e-01 -2.064305394887924194e-01 -6.429065018892288208e-02
3.883490264415740967e-01 -1.423997581005096436e-01 -5.103442072868347168e-01 -3.350989222526550293e-01 9.902310371398925781e-02 2.251535803079605103e-01 5.766931548714637756e-02 -6.263700127601623535e-01
5.899189114570617676e-01 2.251552939414978027e-01 3.905970156192779541e-01 -2.300540916621685028e-02 2.982222437858581543e-01 6.851395219564437866e-02 5.918269753456115723e-01 -6.569243967533111572e-02
7.103999853134155273e-01 -2.278536371886730194e-02 4.559859931468963623e-01 -1.044903844594955444e-01 2.843634486198425293e-01 4.031004309654235840e-01 1.755187064409255981e-01 -4.256705939769744873e-02
6.597640514373779297e-01 -1.898205429315567017e-01 4.209771752357482910e-01 -2.749347388744354248e-01 4.124306887388229370e-02 4.681069552898406982e-01 2.299273014068603516e-01 4.665670916438102722e-02
7.738730907440185547e-01 -3.227688372135162354e-02 5.030330419540405273e-01 8.218298852443695068e-02 1.836470067501068115e-01 2.466048747301101685e-01 2.090532928705215454e-01 4.515618085861206055e-02
2.242070883512496948e-01 -5.236896872520446777e-01 -4.296304881572723389e-01 3.434996008872985840e-01 4.056758806109428406e-02 -1.094560325145721436e-01 3.067891597747802734e-01 -5.149368047714233398e-01
3.733465969562530518e-01 -5.784446597099304199e-01 -2.387718260288238525e-01 3.141071498394012451e-01 4.061938822269439697e-01 8.715827763080596924e-02 -1.451783925294876099e-01 -4.203236401081085205e-01
6.901786923408508301e-01 -3.630455136299133301e-01 -2.918480336666107178e-01 2.513293921947479248e-01 -4.993746057152748108e-02 -3.931170403957366943e-01 -2.132747769355773926e-01 -2.024564892053604126e-01
5.528535842895507812e-01 -5.191861987113952637e-01 -2.188366651535034180e-01 1.821391433477401733e-01 -5.459628701210021973e-01 -1.298377513885498047e-01 1.466715335845947266e-01 -8.537238836288452148e-02
1.783369332551956177e-01 -2.985269725322723389e-01 -4.551303684711456299e-01 -3.058218955993652344e-01 1.449605673551559448e-01 -1.416296362876892090e-01 4.266529083251953125e-01 -5.960718989372253418e-01
3.489187061786651611e-01 6.725127249956130981e-02 3.466077744960784912e-01 1.454155892133712769e-01 1.133854687213897705e-01 -5.680416226387023926e-01 1.754553169012069702e-01 -6.050938367843627930e-01
7.646995782852172852e-01 -4.140672683715820312e-01 -1.719714724458754063e-03 6.503747403621673584e-02 -6.230165064334869385e-02 -3.011457026004791260e-01 3.785569667816162109e-01 4.091889411211013794e-02
7.858034968376159668e-01 -1.976074576377868652e-01 -4.533132612705230713e-01 2.429798096418380737e-01 -1.360659152269363403e-01 9.656105935573577881e-02 -1.578893885016441345e-02 -2.254881262779235840e-01
5.179756879806518555e-01 3.218539059162139893e-02 3.255725204944610596e-01 3.956363797187805176e-01 -3.114674985408782959e-01 -2.376888841390609741e-01 -7.485419511795043945e-02 -5.559034943580627441e-01
8.145539164543151855e-01 -1.232223287224769592e-01 -1.018469631671905518e-01 -3.202736973762512207e-01 2.220233976840972900e-01 1.397874653339385986e-01 -3.671334683895111084e-01 -6.890802085399627686e-02
5.434469580650329590e-01 -3.931754827499389648e-01 2.270468026399612427e-01 -4.813102483749389648e-01 -7.323198765516281128e-02 3.348462283611297607e-01 3.861241936683654785e-01 1.708616688847541809e-02
3.927227854728698730e-01 -7.946156710386276245e-02 -5.527220666408538818e-02 -6.719088554382324219e-01 1.094020083546638489e-01 2.864580750465393066e-01 -9.109366685152053833e-02 -5.316137671470642090e-01
5.188366770744323730e-01 1.124088168144226074e-01 -1.113527491688728333e-01 -5.969326496124267578e-01 2.276833802461624146e-01 -6.284666061401367188e-02 -1.635487377643585205e-01 -5.166306495666503906e-01
5.029152631759643555e-01 -6.000059247016906738e-01 1.503671556711196899e-01 -4.874414801597595215e-01 1.767554134130477905e-01 1.894539296627044678e-01 2.443436086177825928e-01 -4.554676357656717300e-03
1.661431044340133667e-01 4.370311740785837173e-03 3.162518739700317383e-01 -3.247714638710021973e-01 1.119899079203605652e-01 -1.342982053756713867e-01 2.554378211498260498e-01 -8.191819190979003906e-01
7.648712396621704102e-01 -3.338581323623657227e-01 3.905472159385681152e-01 2.730963826179504395e-01 -1.245540156960487366e-01 -1.612607948482036591e-02 1.850311458110809326e-01 1.624556034803390503e-01
2.997326552867889404e-01 -6.579881906509399414e-01 -7.719390839338302612e-02 2.487055510282516479e-01 5.640121698379516602e-01 -8.390812575817108154e-02 8.373037725687026978e-02 -2.779164910316467285e-01
7.766797542572021484e-01 -1.517101973295211792e-01 8.736862987279891968e-02 1.434362232685089111e-01 3.017450869083404541e-01 2.060213238000869751e-01 4.592628777027130127e-01 3.358915820717811584e-02
7.278847694396972656e-01 7.089071720838546753e-02 -9.182203561067581177e-03 -4.959183931350708008e-01 1.067510712891817093e-02 -2.954418659210205078e-01 3.611495494842529297e-01 -3.619709610939025879e-02
5.522792339324951172e-01 2.357580363750457764e-01 1.465744227170944214e-01 1.583069562911987305e-01 3.223944222554564476e-04 3.147905468940734863e-01 -4.951230436563491821e-02 -7.009394764900207520e-01
6.587710976600646973e-01 -4.961409270763397217e-01 -1.706988066434860229e-01 1.476860344409942627e-01 -5.432480573654174805e-02 -8.268219232559204102e-02 5.044206976890563965e-01 6.846856325864791870e-02
5.922400951385498047e-01 -4.352108240127563477e-01 1.969727426767349243e-01 -3.483372628688812256e-01 3.591946661472320557e-01 2.897129356861114502e-01 2.914815545082092285e-01 4.231164231896400452e-02
2.113461792469024658e-01 -7.244902849197387695e-01 -2.285271435976028442e-01 6.369560491293668747e-03 2.821360528469085693e-01 -1.762635558843612671e-01 3.726533651351928711e-01 -3.586658835411071777e-01
5.818620920181274414e-01 -5.336847305297851562e-01 -1.512305140495300293e-01 1.692943572998046875e-01 2.359337210655212402e-01 -3.803060054779052734e-01 -2.879909873008728027e-01 -2.045716941356658936e-01
5.604194998741149902e-01 -5.932816267013549805e-01 -3.166653513908386230e-01 2.894430756568908691e-01 -3.234985172748565674e-01 -1.032289192080497742e-01 1.128011792898178101e-01 -1.478554308414459229e-01
1.944945901632308960e-01 -5.322780609130859375e-01 1.081401947885751724e-02 -6.132507324218750000e-01 1.308732479810714722e-01 2.958680689334869385e-01 2.283684611320495605e-01 -3.818909525871276855e-01
4.302299320697784424e-01 -2.292124629020690918e-01 1.620733737945556641e-01 2.357922792434692383e-01 6.111011505126953125e-01 -1.604276299476623535e-01 4.994006454944610596e-01 -1.786486059427261353e-01
1.221282258629798889e-01 -6.709183454513549805e-01 2.508132457733154297e-01 1.624408215284347534e-01 -2.538711130619049072e-01 1.926302760839462280e-01 -2.376127988100051880e-02 -5.861205458641052246e-01
7.875658273696899414e-01 -8.162108063697814941e-02 -1.642906963825225830e-01 -2.239426672458648682e-01 2.461508065462112427e-01 -4.848609268665313721e-01 -9.351127780973911285e-03 1.296951714903116226e-02
3.784774839878082275e-01 3.614817932248115540e-02 9.276707470417022705e-02 -7.013437747955322266e-01 1.314748078584671021e-01 2.092976868152618408e-01 -2.844480611383914948e-02 -5.413494706153869629e-01
7.971167564392089844e-01 -2.036007344722747803e-01 -3.761772215366363525e-01 2.134682238101959229e-01 6.275453418493270874e-02 -1.664464771747589111e-01 3.177568316459655762e-01 -5.883663520216941833e-02
2.468144297599792480e-01 -4.517342150211334229e-01 3.135860860347747803e-01 1.645135581493377686e-01 -2.671616077423095703e-01 -4.647182300686836243e-02 -3.393232524394989014e-01 -6.488010287284851074e-01
8.005049228668212891e-01 -1.869823336601257324e-01 -2.217165082693099976e-01 -1.281488090753555298e-01 -3.664411604404449463e-02 3.066512644290924072e-01 4.020922183990478516e-01 3.991750627756118774e-02
1.037876456975936890e-01 -6.266267299652099609e-01 5.396074056625366211e-01 2.362390011548995972e-01 -8.061417937278747559e-02 -1.175312511622905731e-02 3.003302775323390961e-02 -4.919790327548980713e-01
6.514539122581481934e-01 -2.329194545745849609e-01 4.492861628532409668e-01 -1.922617554664611816e-01 -1.655606031417846680e-01 3.438175618648529053e-01 3.649320304393768311e-01 6.113567575812339783e-02
4.478208720684051514e-01 2.320469915866851807e-01 5.525062084197998047e-01 2.489727586507797241e-01 1.781909763813018799e-01 -8.898442983627319336e-02 9.462876617908477783e-02 -5.742256641387939453e-01
5.453277230262756348e-01 2.131161987781524658e-01 4.297699928283691406e-01 1.387671232223510742e-01 -1.156829372048377991e-01 1.567380875349044800e-01 -9.946149587631225586e-02 -6.367093324661254883e-01
2.656261026859283447e-01 -6.237252429127693176e-02 1.160323023796081543e-01 -1.418770849704742432e-01 -4.067265689373016357e-01 1.552622318267822266e-01 -3.448354825377464294e-02 -8.373994231224060059e-01
4.179474115371704102e-01 2.779636681079864502e-01 3.278214037418365479e-01 3.709778562188148499e-02 2.922670543193817139e-01 -4.963560029864311218e-02 3.311325609683990479e-02 -7.417770028114318848e-01
8.481572866439819336e-01 -3.346502482891082764e-01 -5.247110128402709961e-02 -1.113526150584220886e-01 -7.520458847284317017e-02 -2.068738341331481934e-01 2.633204758167266846e-01 1.889330893754959106e-01
1.265795826911926270e-01 -1.685190945863723755e-01 5.471475720405578613e-01 -2.995125055313110352e-01 -1.686266623437404633e-02 -3.037064969539642334e-01 2.229049205780029297e-01 -6.513770818710327148e-01
6.133434176445007324e-01 -4.190605282783508301e-01 3.990709781646728516e-01 -3.353336751461029053e-01 2.218283712863922119e-01 -2.809016108512878418e-01 1.842974573373794556e-01 1.200538352131843567e-01
8.285610675811767578e-01 -2.701202929019927979e-01 -1.053775995969772339e-01 -4.907044023275375366e-02 -1.277189999818801880e-01 2.481887675821781158e-02 4.443910717964172363e-01 1.122394204139709473e-01
9.479672908782958984e-01 -6.495366245508193970e-02 -2.614994347095489502e-01 8.080625906586647034e-03 -4.497471824288368225e-02 1.161734480410814285e-02 1.535427272319793701e-01 5.439522862434387207e-02
8.485040068626403809e-01 2.204522490501403809e-02 2.830180525779724121e-01 2.560571134090423584e-01 -6.109408661723136902e-02 2.758070528507232666e-01 2.320581376552581787e-01 -1.540553197264671326e-02
2.421042323112487793e-01 -1.410965025424957275e-01 5.205984115600585938e-01 -1.054159998893737793e-01 3.870989009737968445e-02 4.692646563053131104e-01 -1.589980572462081909e-01 -6.263815760612487793e-01
6.630663275718688965e-01 -5.308766365051269531e-01 1.495654582977294922e-01 -4.376841485500335693e-01 -1.674193292856216431e-01 1.185800433158874512e-01 6.885197013616561890e-02 1.332091093063354492e-01
5.130404829978942871e-01 -3.379390388727188110e-02 1.677829921245574951e-01 -2.319009751081466675e-01 4.821571707725524902e-01 2.271512597799301147e-01 -4.687847197055816650e-01 -3.871510624885559082e-01
3.831544518470764160e-01 3.188685178756713867e-01 1.743898689746856689e-01 -4.228812083601951599e-02 1.597418785095214844e-01 -3.417255356907844543e-02 1.497822552919387817e-01 -8.186547756195068359e-01
2.760715484619140625e-01 -2.510924935340881348e-01 -3.887594640254974365e-01 -4.427833855152130127e-01 -2.797944843769073486e-01 1.965070813894271851e-01 3.034631013870239258e-01 -5.518662333488464355e-01
5.972867608070373535e-01 -1.214062348008155823e-01 -4.054360464215278625e-02 5.299160480499267578e-01 4.790886640548706055e-01 4.119560122489929199e-02 -2.322188345715403557e-03 -3.388596773147583008e-01
9.018402695655822754e-01 -6.372968107461929321e-02 -3.252628147602081299e-01 2.076884210109710693e-01 -2.114369533956050873e-02 1.367698311805725098e-01 9.021180868148803711e-02 -8.000653237104415894e-02
5.700880289077758789e-01 3.259659186005592346e-02 -1.787175796926021576e-02 -5.580545663833618164e-01 -4.419578611850738525e-02 -3.833504915237426758e-01 -3.127487599849700928e-01 -3.398091495037078857e-01
5.300275087356567383e-01 2.693958580493927002e-01 1.987505853176116943e-01 7.716608233749866486e-04 4.013173878192901611e-01 -1.588910445570945740e-02 6.386486291885375977e-01 -1.944583803415298462e-01
4.866044223308563232e-01 -3.398962020874023438e-01 -2.159076035022735596e-01 -6.033642888069152832e-01 2.002196311950683594e-01 6.530708074569702148e-02 -3.077647387981414795e-01 -3.129700720310211182e-01
2.629312872886657715e-01 -4.916131496429443359e-01 3.170351684093475342e-01 3.556195199489593506e-01 -1.086023226380348206e-01 2.123361676931381226e-01 -1.766966432332992554e-01 -6.116405129432678223e-01
1.980258226394653320e-01 -5.271834731101989746e-01 -4.138837754726409912e-01 8.800453692674636841e-02 1.270310580730438232e-01 -3.923668265342712402e-01 2.463772594928741455e-01 -5.225211977958679199e-01
7.965264320373535156e-01 -2.486487627029418945e-01 -3.844262361526489258e-01 2.192381620407104492e-01 -2.227267175912857056e-01 1.496600210666656494e-01 -9.143080562353134155e-02 -1.658479869365692139e-01
4.920234680175781250e-01 2.303998917341232300e-01 4.022617340087890625e-01 2.428769618272781372e-01 -5.022637546062469482e-03 7.176147401332855225e-02 5.956354737281799316e-02 -6.894216537475585938e-01
4.946049451828002930e-01 -5.397275090217590332e-03 -8.050482720136642456e-02 -5.647356510162353516e-01 3.754673600196838379e-01 1.175332590937614441e-01 -2.762476503849029541e-01 -4.459000527858734131e-01
4.524157643318176270e-01 -4.651879072189331055e-01 2.325783856213092804e-02 3.399618566036224365e-01 4.648235738277435303e-01 2.329774498939514160e-01 -2.942376136779785156e-01 -3.254072964191436768e-01
4.829486906528472900e-01 -3.091673366725444794e-02 1.037640869617462158e-01 -4.467407763004302979e-01 2.036039717495441437e-02 3.966231048107147217e-01 -3.308267891407012939e-01 -5.369260907173156738e-01
2.306218594312667847e-01 1.099177524447441101e-01 3.212204873561859131e-01 -2.385471016168594360e-01 -1.408223360776901245e-01 -4.808799922466278076e-02 2.176378220319747925e-01 -8.397231101989746094e-01
8.835631012916564941e-01 -7.524988800287246704e-02 2.729051709175109863e-01 6.343190371990203857e-02 -8.638393878936767578e-02 2.001218944787979126e-01 2.655414938926696777e-01 1.308805793523788452e-01
5.314208865165710449e-01 1.362282875925302505e-02 1.137391924858093262e-01 -2.561486065387725830e-01 4.473840296268463135e-01 2.841941714286804199e-01 -4.532875716686248779e-01 -3.904731273651123047e-01
2.469656467437744141e-01 -5.248057842254638672e-01 3.385033309459686279e-01 1.918408572673797607e-01 1.578879803419113159e-01 3.441875874996185303e-01 -3.281033039093017578e-01 -5.110322237014770508e-01
4.766095578670501709e-01 2.596484720706939697e-01 3.780304193496704102e-01 4.744156450033187866e-02 1.473499983549118042e-01 -4.334856569766998291e-01 -7.445827592164278030e-03 -5.921072363853454590e-01
5.968909263610839844e-01 -1.988201439380645752e-01 2.146212309598922729e-01 6.355077773332595825e-02 4.741890430450439453e-01 -2.704929113388061523e-01 5.060243606567382812e-01 2.915883436799049377e-03
5.658698678016662598e-01 2.893149554729461670e-01 4.717070758342742920e-01 -5.477707087993621826e-02 8.511154353618621826e-02 -3.488625288009643555e-01 -1.370225846767425537e-01 -4.720761179924011230e-01
5.258978009223937988e-01 -4.120191335678100586e-01 -2.037472724914550781e-01 -1.473887413740158081e-01 -3.554693190380930901e-03 5.018272250890731812e-02 6.985003948211669922e-01 1.233434421010315418e-03
3.398586511611938477e-01 -7.928271293640136719e-01 -1.894934922456741333e-01 2.103295624256134033e-01 2.799294590950012207e-01 2.235023826360702515e-01 -2.522392384707927704e-02 -2.163906693458557129e-01
6.028027534484863281e-01 3.197233974933624268e-01 2.933202981948852539e-01 1.593898683786392212e-01 -1.590948998928070068e-01 -1.260996609926223755e-01 -8.283975720405578613e-02 -6.122819781303405762e-01
6.539837718009948730e-01 -1.542297899723052979e-01 -3.208906054496765137e-01 -5.944292545318603516e-01 8.301749080419540405e-02 1.074678376317024231e-01 -2.039047181606292725e-01 -1.793971806764602661e-01
5.447638034820556641e-01 1.396624892950057983e-01 4.296693801879882812e-01 -2.484397739171981812e-01 -1.045949384570121765e-02 1.693391054868698120e-01 -4.608119130134582520e-01 -4.430078864097595215e-01
4.439403414726257324e-01 3.308811485767364502e-01 9.894445538520812988e-02 4.661022871732711792e-02 2.844841480255126953e-01 -1.515383422374725342e-01 9.060074388980865479e-02 -7.545651197433471680e-01
1.261539161205291748e-01 -5.553414225578308105e-01 -1.624941676855087280e-01 2.239015884697437286e-02 5.944489240646362305e-01 6.796553730964660645e-02 1.915209181606769562e-02 -5.389060974121093750e-01
6.180230528116226196e-02 -2.233585715293884277e-01 5.001608729362487793e-01 -2.958423197269439697e-01 1.885870471596717834e-02 -3.347378969192504883e-01 2.593688964843750000e-01 -6.549278497695922852e-01
6.875033378601074219e-01 -6.105133891105651855e-01 -2.825532257556915283e-01 1.904628612101078033e-02 8.362437784671783447e-02 1.318644583225250244e-01 -2.122813165187835693e-01 -7.049024105072021484e-02
2.487572580575942993e-01 -2.218086458742618561e-02 5.445714592933654785e-01 -1.892561018466949463e-01 -1.153755374252796173e-02 -4.231668412685394287e-01 1.725456565618515015e-01 -6.295049786567687988e-01
1.198509410023689270e-01 -6.034215092658996582e-01 -5.197264626622200012e-02 -5.938883423805236816e-01 -9.496145695447921753e-02 4.124584421515464783e-02 5.545563250780105591e-02 -5.023142695426940918e-01
1.239423900842666626e-01 -4.096319973468780518e-01 1.384950280189514160e-01 1.035222038626670837e-02 -3.309437930583953857e-01 -1.006640195846557617e-01 -4.571490362286567688e-02 -8.220735192298889160e-01
6.276921033859252930e-01 1.505403965711593628e-01 3.801872134208679199e-01 2.205237746238708496e-01 -2.502114474773406982e-01 1.908199042081832886e-01 -9.679069370031356812e-02 -5.308303833007812500e-01
2.795442640781402588e-01 -1.438748091459274292e-01 -4.645367860794067383e-01 -4.678194522857666016e-01 5.843708664178848267e-02 -4.532415792346000671e-02 2.511282861232757568e-01 -6.308493614196777344e-01
6.848340034484863281e-01 -3.154467642307281494e-01 3.755284547805786133e-01 -3.652938902378082275e-01 2.722935676574707031e-01 2.638475894927978516e-01 8.660967648029327393e-02 7.598614692687988281e-02
7.063573002815246582e-01 -4.414651393890380859e-01 3.308245241641998291e-01 4.330915808677673340e-01 3.256146609783172607e-02 5.898650363087654114e-02 2.784515358507633209e-02 6.196548044681549072e-02
6.937826871871948242e-01 -4.779805243015289307e-01 5.404865741729736328e-02 8.149322122335433960e-02 -1.077279672026634216e-01 -1.603220701217651367e-01 4.636724591255187988e-01 1.683360934257507324e-01
3.245841562747955322e-01 -1.357788145542144775e-01 9.155780076980590820e-02 -5.364088416099548340e-01 3.493238091468811035e-01 1.821785569190979004e-01 -2.941724658012390137e-01 -5.816686153411865234e-01
5.796593427658081055e-01 -5.937933325767517090e-01 -6.102569773793220520e-02 1.887839436531066895e-01 -3.303383886814117432e-01 2.000839114189147949e-01 3.438542187213897705e-01 6.817937642335891724e-02
5.842892527580261230e-01 -3.710592687129974365e-01 -3.551659286022186279e-01 2.343003004789352417e-01 1.002854183316230774e-01 -4.950287342071533203e-01 2.408270239830017090e-01 -1.636259406805038452e-01
3.588576912879943848e-01 -2.762037515640258789e-01 4.299066364765167236e-01 2.040386497974395752e-01 -3.906109035015106201e-01 1.313780695199966431e-01 -1.566734910011291504e-01 -6.116352081298828125e-01
6.567333340644836426e-01 -2.946186363697052002e-01 2.269140034914016724e-01 -2.787464559078216553e-01 2.569182217121124268e-01 -5.166670680046081543e-01 -1.160393357276916504e-01 7.933869957923889160e-02
8.236831426620483398e-01 -1.015988290309906006e-01 5.095415562391281128e-02 -2.873807251453399658e-01 5.728093907237052917e-02 -1.179477944970130920e-01 4.485883414745330811e-01 8.726622164249420166e-02
6.855482459068298340e-01 1.595875024795532227e-01 3.362649977207183838e-01 2.849748730659484863e-01 -2.090128660202026367e-01 1.879571676254272461e-01 -9.261301159858703613e-02 -4.718888700008392334e-01
7.078301906585693359e-01 -6.045780777931213379e-01 -2.269277870655059814e-01 2.478215545415878296e-01 -1.133126020431518555e-01 6.448033452033996582e-02 -3.302461281418800354e-02 -4.961746931076049805e-02
8.034297823905944824e-01 -1.837112605571746826e-01 7.438562065362930298e-02 1.535219997167587280e-01 1.432899236679077148e-01 2.347887754440307617e-01 4.573527872562408447e-01 8.257727324962615967e-02
1.881778091192245483e-01 -1.313344240188598633e-01 1.875688731670379639e-01 2.473817020654678345e-01 2.074322551488876343e-01 -4.801737070083618164e-01 7.163344323635101318e-02 -7.564617395401000977e-01
2.925740182399749756e-01 -1.480965912342071533e-01 -4.391297101974487305e-01 -2.523643076419830322e-01 -2.037082165479660034e-01 2.806826829910278320e-01 2.441221028566360474e-01 -6.753293871879577637e-01
4.820543825626373291e-01 -3.692424297332763672e-02 -8.358936756849288940e-02 -3.352863192558288574e-01 1.990944892168045044e-01 -2.737461328506469727e-01 -4.798531830310821533e-01 -5.495647192001342773e-01
1.956885308027267456e-01 -4.859850928187370300e-02 3.727565705776214600e-01 3.227009177207946777e-01 2.540267705917358398e-01 -1.433137506246566772e-01 9.599164128303527832e-02 -7.886558175086975098e-01
7.098849415779113770e-01 -2.655726373195648193e-01 -2.123176492750644684e-02 -4.322814345359802246e-01 4.412607848644256592e-02 4.173165261745452881e-01 2.441559731960296631e-01 5.004207417368888855e-02
3.277562856674194336e-01 -7.086376845836639404e-02 -3.500940799713134766e-01 -4.851689934730529785e-01 -4.580614715814590454e-02 2.210106104612350464e-01 1.253394484519958496e-01 -6.804009675979614258e-01
3.736043572425842285e-01 -2.637169063091278076e-01 -5.560041666030883789e-01 1.814046353101730347e-01 3.479420840740203857e-01 1.174022331833839417e-01 3.120702691376209259e-02 -5.594677329063415527e-01
3.074262142181396484e-01 -4.947696998715400696e-02 2.341958284378051758e-01 -5.557247400283813477e-01 2.169479243457317352e-02 2.157833874225616455e-01 -2.209981232881546021e-01 -6.659507155418395996e-01
3.782918751239776611e-01 3.532448410987854004e-01 7.141117006540298462e-02 -2.876459434628486633e-02 2.690047323703765869e-01 -9.926437586545944214e-02 2.536019086837768555e-01 -7.613511085510253906e-01
6.694526076316833496e-01 -4.579797983169555664e-01 -1.521628201007843018e-01 -1.562664955854415894e-01 -1.996176317334175110e-02 -5.136035680770874023e-01 1.407201737165451050e-01 1.025948673486709595e-01
3.788520991802215576e-01 7.700797170400619507e-02 2.154304459691047668e-02 3.804551064968109131e-01 8.824732154607772827e-02 -1.810894459486007690e-01 -5.758553743362426758e-02 -8.132857084274291992e-01
2.820508778095245361e-01 8.915362507104873657e-02 3.352158069610595703e-01 -6.685971468687057495e-02 8.061987906694412231e-02 -4.511650800704956055e-01 2.116374373435974121e-01 -7.354041337966918945e-01
5.401256680488586426e-01 3.004623949527740479e-01 2.133452445268630981e-01 1.786335110664367676e-01 -6.259667128324508667e-02 6.692318618297576904e-02 -1.563701592385768890e-02 -7.293276786804199219e-01
4.905600547790527344e-01 -4.854821562767028809e-01 -3.134972751140594482e-01 3.879581689834594727e-01 5.263839289546012878e-02 -3.908134698867797852e-01 9.731018543243408203e-02 -3.314974308013916016e-01
7.404233217239379883e-01 -2.995333448052406311e-02 -2.072815597057342529e-01 -4.446520209312438965e-01 5.608722567558288574e-02 1.968817114830017090e-01 -3.439014256000518799e-01 -2.236486971378326416e-01
2.092683911323547363e-01 -7.669174671173095703e-01 -9.733736515045166016e-02 -4.357954263687133789e-01 4.717183485627174377e-02 -2.850590460002422333e-02 3.107149302959442139e-01 -2.628128230571746826e-01
1.751558333635330200e-01 -1.031725108623504639e-01 5.348062515258789062e-01 -1.869151741266250610e-01 -1.297407783567905426e-02 -4.647228717803955078e-01 1.518564522266387939e-01 -6.312882900238037109e-01
2.019031047821044922e-01 -4.712368547916412354e-02 5.330618619918823242e-01 -2.652744352817535400e-01 1.538979858160018921e-01 -3.568340539932250977e-01 1.995068639516830444e-01 -6.416159272193908691e-01
7.086254954338073730e-01 1.008695736527442932e-01 -2.923627793788909912e-01 -2.823304831981658936e-01 2.737236022949218750e-01 2.851651515811681747e-03 -3.576267957687377930e-01 -3.459177613258361816e-01
3.361822664737701416e-01 -6.238616108894348145e-01 -1.490353941917419434e-01 3.656157851219177246e-01 3.943001031875610352e-01 7.377174496650695801e-02 -1.675560921430587769e-01 -3.910268545150756836e-01
8.582700490951538086e-01 -3.713448643684387207e-01 -2.779866456985473633e-01 1.620674431324005127e-01 -4.124823957681655884e-02 -1.084883660078048706e-01 -9.006690233945846558e-02 1.870649680495262146e-02
5.786004662513732910e-01 -2.176999300718307495e-01 -1.808820068836212158e-01 -4.324472844600677490e-01 4.117113947868347168e-01 8.522944897413253784e-02 -3.893593251705169678e-01 -2.640610635280609131e-01
4.955167174339294434e-01 -7.448650896549224854e-02 4.236211776733398438e-01 4.822213947772979736e-02 2.624917328357696533e-01 1.421371549367904663e-01 -4.208457767963409424e-01 -5.485605597496032715e-01
8.209624886512756348e-01 -2.116019427776336670e-01 -1.944966763257980347e-01 -1.105165388435125351e-02 -2.007729560136795044e-01 4.612565040588378906e-03 4.494892656803131104e-01 3.037208877503871918e-02
2.695834040641784668e-01 -4.165108203887939453e-01 1.108262240886688232e-01 1.337442696094512939e-01 5.657644271850585938e-01 1.723170727491378784e-01 -2.846322357654571533e-01 -5.411797165870666504e-01
5.524393916130065918e-01 9.405228495597839355e-02 -7.299832999706268311e-02 -4.534036517143249512e-01 -1.590058505535125732e-01 -1.641947031021118164e-01 -3.194837272167205811e-01 -5.663467645645141602e-01
3.958596587181091309e-01 7.785733323544263840e-03 3.486700952053070068e-01 -9.787589311599731445e-02 -4.189648330211639404e-01 1.498851180076599121e-01 -4.057685285806655884e-02 -7.158494591712951660e-01
2.546068429946899414e-01 8.103097975254058838e-02 1.153076738119125366e-01 -1.452713161706924438e-01 8.645194023847579956e-02 -4.073382914066314697e-01 6.017331406474113464e-02 -8.468709588050842285e-01
2.284533679485321045e-01 -5.580191016197204590e-01 7.634632289409637451e-02 -6.414295732975006104e-02 5.288910865783691406e-01 -7.496748119592666626e-02 -3.919256329536437988e-01 -4.330466091632843018e-01
8.413243293762207031e-01 -2.005927637219429016e-02 -3.618816733360290527e-01 3.370121121406555176e-02 -9.861101210117340088e-02 3.101918399333953857e-01 2.053730785846710205e-01 -1.074967533349990845e-01
2.646282613277435303e-01 -2.495684623718261719e-01 1.733358204364776611e-01 -6.702276468276977539e-01 6.242716312408447266e-02 7.466856390237808228e-02 -2.109657526016235352e-01 -5.783234834671020508e-01
5.881179571151733398e-01 -7.066057324409484863e-01 -2.770703732967376709e-01 2.794804051518440247e-02 -8.128147572278976440e-02 1.398466378450393677e-01 -2.019448727369308472e-01 -1.016419902443885803e-01
6.347760558128356934e-01 -6.368026137351989746e-01 -1.433311551809310913e-01 9.292411804199218750e-02 -2.962399721145629883e-01 -3.364487364888191223e-02 2.439355105161666870e-01 1.181882619857788086e-01
1.282732039690017700e-01 -1.211971044540405273e-01 4.976952075958251953e-01 -2.749223113059997559e-01 -3.587335720658302307e-02 -3.321440517902374268e-01 2.218929082155227661e-01 -6.962265372276306152e-01
6.173848509788513184e-01 -1.720083504915237427e-01 -3.352644145488739014e-01 -6.094946861267089844e-01 1.876415610313415527e-01 4.543341323733329773e-02 -1.625662297010421753e-01 -2.041117250919342041e-01
8.249850273132324219e-01 7.544547319412231445e-02 -1.949761509895324707e-01 3.549574315547943115e-01 1.712822169065475464e-01 -2.487402409315109253e-01 -1.069510951638221741e-01 -2.169090509414672852e-01
5.439608693122863770e-01 1.441026329994201660e-01 3.365182131528854370e-02 3.717299997806549072e-01 -2.832776904106140137e-01 -9.561744332313537598e-02 3.483163565397262573e-02 -6.733670234680175781e-01
3.934231400489807129e-01 1.656258106231689453e-01 4.272823035717010498e-01 1.622857153415679932e-01 3.956998512148857117e-02 2.678705751895904541e-01 6.830865144729614258e-02 -7.286239862442016602e-01
3.886223435401916504e-01 -7.017227411270141602e-01 3.569049835205078125e-01 -2.917770445346832275e-01 1.326494812965393066e-01 -6.735650449991226196e-02 3.385972082614898682e-01 8.521674573421478271e-02
1.035543233156204224e-01 -7.885462641716003418e-01 -1.682860255241394043e-01 1.698649823665618896e-01 2.558126449584960938e-01 -2.695248089730739594e-02 3.757028281688690186e-01 -3.209016025066375732e-01
2.544392049312591553e-01 -5.606700107455253601e-02 4.674375057220458984e-01 -2.497158944606781006e-01 3.767272084951400757e-02 -4.999092221260070801e-01 8.591869473457336426e-02 -6.265388131141662598e-01
5.308923721313476562e-01 3.283751606941223145e-01 4.731774330139160156e-02 -2.251979708671569824e-01 2.754667699337005615e-01 -5.168563127517700195e-01 1.275319159030914307e-01 -4.450652301311492920e-01
8.038673400878906250e-01 -2.907522618770599365e-01 -3.416314125061035156e-01 2.019953131675720215e-01 1.142204105854034424e-01 9.909179806709289551e-02 2.961475849151611328e-01 -3.431378304958343506e-02
2.963258326053619385e-01 -1.125451326370239258e-01 6.463145464658737183e-02 -2.368957996368408203e-01 -5.410712361335754395e-01 5.805404111742973328e-02 -5.952031910419464111e-02 -7.345451116561889648e-01
3.401463329792022705e-01 -8.138034343719482422e-01 6.396836042404174805e-02 -2.347337603569030762e-01 -7.958549261093139648e-02 -1.276509650051593781e-02 3.887314498424530029e-01 -7.227503508329391479e-02
2.292308509349822998e-01 -5.750548243522644043e-01 5.184055566787719727e-01 2.719450294971466064e-01 2.580541670322418213e-01 1.040282472968101501e-01 -2.924663424491882324e-01 -3.333412706851959229e-01
5.860163569450378418e-01 -1.117344349622726440e-01 3.115566670894622803e-01 2.344568371772766113e-01 5.676653385162353516e-01 1.516593843698501587e-01 3.614304959774017334e-01 -1.272251754999160767e-01
8.430434763431549072e-02 -3.426943719387054443e-01 -1.553272157907485962e-01 -4.556288421154022217e-01 -9.587242454290390015e-02 1.012440696358680725e-01 5.116117596626281738e-01 -6.021135449409484863e-01
4.596136808395385742e-01 2.402356117963790894e-01 5.933385491371154785e-01 -1.525111347436904907e-01 1.699055433273315430e-01 -2.726669907569885254e-01 -4.036174342036247253e-02 -5.008867383003234863e-01
1.327707022428512573e-01 -6.281755566596984863e-01 4.297524392604827881e-01 -2.160412371158599854e-01 -3.751790225505828857e-01 -5.486268922686576843e-02 -1.282319575548171997e-01 -4.429377615451812744e-01
3.250593245029449463e-01 -7.379797101020812988e-01 4.479394555091857910e-01 1.383890062570571899e-01 2.911192774772644043e-01 -1.611741036176681519e-01 1.382883489131927490e-01 8.369291201233863831e-03
8.352758884429931641e-01 1.457636952400207520e-01 -1.333425790071487427e-01 3.577710390090942383e-01 6.264805793762207031e-02 1.560433954000473022e-01 3.029875457286834717e-01 -1.233332827687263489e-01
6.655982136726379395e-01 -3.950638473033905029e-01 -2.699376940727233887e-01 2.027308493852615356e-01 -2.695570588111877441e-01 -3.776068687438964844e-01 -2.148805707693099976e-01 -1.597364842891693115e-01
7.542371749877929688e-02 -5.310335159301757812e-01 1.080950796604156494e-01 -5.239284634590148926e-01 1.299568116664886475e-01 2.694763243198394775e-01 4.290990531444549561e-02 -5.786030292510986328e-01
1.695413589477539062e-01 -4.343373477458953857e-01 6.823519617319107056e-02 1.138075888156890869e-01 -4.948951005935668945e-01 -1.035186722874641418e-01 1.050380468368530273e-01 -7.059237957000732422e-01
1.078171208500862122e-01 -6.483432650566101074e-01 1.988487094640731812e-01 2.215973287820816040e-02 -3.620092868804931641e-01 -9.364269673824310303e-02 -9.985866956412792206e-03 -6.229569315910339355e-01
1.515250205993652344e-01 -6.536924839019775391e-01 2.890201807022094727e-01 7.771731913089752197e-02 -3.489111363887786865e-01 8.958484977483749390e-02 -4.521072655916213989e-02 -5.730141997337341309e-01
9.725858569145202637e-01 1.916981674730777740e-02 -1.393164247274398804e-01 -3.669230267405509949e-02 -9.947321377694606781e-03 -1.692859106697142124e-03 1.610819995403289795e-01 8.309438079595565796e-02
6.203853487968444824e-01 -4.472129046916961670e-01 8.025337010622024536e-02 -6.083643436431884766e-01 -1.807899326086044312e-01 -6.761664152145385742e-02 -2.191499993205070496e-02 2.894226647913455963e-02
4.393226802349090576e-01 1.405424475669860840e-01 4.708363413810729980e-01 1.552315652370452881e-01 1.897553950548171997e-01 8.439516276121139526e-02 -3.181734681129455566e-01 -6.301552057266235352e-01
2.658627629280090332e-01 -4.792859852313995361e-01 2.459481954574584961e-01 2.195541188120841980e-02 4.900089204311370850e-01 2.533314824104309082e-01 -3.777852952480316162e-01 -4.377465546131134033e-01
3.225160241127014160e-01 -5.828388929367065430e-01 3.382101953029632568e-01 -5.683207511901855469e-01 -7.219816744327545166e-02 1.978402212262153625e-02 -1.891840696334838867e-01 -2.784115076065063477e-01
7.697575688362121582e-01 -3.674337267875671387e-01 -2.029439210891723633e-01 4.446925967931747437e-02 -1.194610372185707092e-01 6.170202046632766724e-03 4.547179341316223145e-01 9.069066494703292847e-02
7.031480669975280762e-01 -2.912284731864929199e-01 -4.086596369743347168e-01 3.513017892837524414e-01 1.811385750770568848e-01 1.983662396669387817e-01 -2.584054879844188690e-02 -2.398440092802047729e-01
5.113257765769958496e-01 -1.293922960758209229e-01 4.833349585533142090e-01 -3.316904604434967041e-01 -2.676301598548889160e-01 3.083157539367675781e-01 4.597498476505279541e-01 1.085325051099061966e-02
7.606966495513916016e-01 -3.415606617927551270e-01 -1.410667132586240768e-02 -1.931401044130325317e-01 4.544105380773544312e-02 -4.636079370975494385e-01 -2.060015052556991577e-01 8.798203617334365845e-02
5.190585255622863770e-01 2.026174813508987427e-01 1.394124925136566162e-01 -9.224907308816909790e-02 4.928989112377166748e-01 -2.295319437980651855e-01 5.847779512405395508e-01 -1.548523008823394775e-01
3.907642960548400879e-01 9.525543451309204102e-02 -4.546184837818145752e-01 -2.970036566257476807e-01 3.428124189376831055e-01 1.489551216363906860e-01 1.090085878968238831e-01 -6.258991956710815430e-01
5.961344838142395020e-01 1.323663741350173950e-01 2.282312512397766113e-01 4.062429070472717285e-01 -2.838450670242309570e-01 6.266070902347564697e-02 -1.130956225097179413e-02 -5.704014897346496582e-01
6.595695614814758301e-01 -4.790730774402618408e-01 -2.988216280937194824e-01 3.393975496292114258e-01 1.985040605068206787e-01 -1.474272459745407104e-01 7.463634759187698364e-02 -2.535007596015930176e-01
4.772943556308746338e-01 -6.844419240951538086e-01 4.602812603116035461e-02 -4.629714488983154297e-01 2.490720711648464203e-02 2.460277974605560303e-01 1.616089195013046265e-01 1.008787075988948345e-03
3.750621154904365540e-02 -7.427729964256286621e-01 3.084206879138946533e-01 5.906797200441360474e-02 -5.094970390200614929e-02 2.811963856220245361e-01 2.169774621725082397e-01 -4.685324728488922119e-01
1.233977749943733215e-01 -4.372405707836151123e-01 4.023814499378204346e-01 1.980249434709548950e-01 4.376976788043975830e-01 -2.664690315723419189e-01 4.999626576900482178e-01 -2.827037274837493896e-01
2.212950140237808228e-01 -5.849439501762390137e-01 -4.210861623287200928e-01 1.820785552263259888e-01 4.224046319723129272e-02 -2.291140258312225342e-01 2.244908660650253296e-01 -5.419679284095764160e-01
6.860672831535339355e-01 6.760756950825452805e-03 3.195294439792633057e-01 2.273884788155555725e-02 4.625560641288757324e-01 1.374542564153671265e-01 4.397157728672027588e-01 -2.117004431784152985e-02
3.397575616836547852e-01 -3.985510766506195068e-02 -5.235670804977416992e-01 -2.068452835083007812e-01 2.940416038036346436e-01 1.450606584548950195e-01 1.997204571962356567e-01 -6.470528841018676758e-01
2.568014562129974365e-01 -1.722826063632965088e-01 -4.300181567668914795e-01 -2.232989370822906494e-01 -1.972691714763641357e-02 3.497324585914611816e-01 3.648097217082977295e-01 -6.432772874832153320e-01
7.203601598739624023e-01 -9.305213578045368195e-03 -2.014609426259994507e-01 -2.810092568397521973e-01 2.161995917558670044e-01 -3.395704030990600586e-01 -3.942224681377410889e-01 -2.097149193286895752e-01
7.031525671482086182e-02 -2.514920532703399658e-01 3.233057856559753418e-01 -1.025557965040206909e-01 -6.122481450438499451e-02 -4.051244854927062988e-01 2.164408117532730103e-01 -7.759137749671936035e-01
7.251843810081481934e-01 -3.051012754440307617e-01 3.560030758380889893e-01 -4.267383515834808350e-01 9.672687202692031860e-02 -1.831695884466171265e-01 5.808094888925552368e-02 1.609234660863876343e-01
3.910871148109436035e-01 -3.775409460067749023e-01 -5.296859145164489746e-01 2.181428074836730957e-01 -1.095057372003793716e-02 -3.508287072181701660e-01 9.995467215776443481e-02 -4.931213259696960449e-01
4.405462741851806641e-01 -8.203716874122619629e-01 -1.058569923043251038e-01 1.528259217739105225e-01 8.155514299869537354e-02 -1.176537871360778809e-01 -2.216008454561233521e-01 -1.695501357316970825e-01
6.501585245132446289e-01 -3.527508974075317383e-01 -3.436932563781738281e-01 1.356219500303268433e-01 1.118165552616119385e-01 -4.855536222457885742e-01 2.579193413257598877e-01 -3.942963108420372009e-02
7.554888129234313965e-01 4.293623194098472595e-02 3.221505284309387207e-01 7.465080171823501587e-02 2.067764699459075928e-01 1.505479812622070312e-01 4.978096187114715576e-01 6.930986046791076660e-02
5.290345549583435059e-01 -4.159972071647644043e-01 -2.139555513858795166e-01 -5.486314371228218079e-02 1.063393130898475647e-01 1.167414635419845581e-01 6.879061460494995117e-01 -1.140856835991144180e-02
6.913274526596069336e-01 -5.488579273223876953e-01 -5.635804310441017151e-02 -4.685599356889724731e-03 -2.450824901461601257e-02 -3.410625755786895752e-01 2.714525163173675537e-01 1.643549650907516479e-01
2.145574539899826050e-01 -2.826436460018157959e-01 2.491337209939956665e-01 -1.843981891870498657e-01 4.700252711772918701e-01 -2.259494513273239136e-01 -4.035469591617584229e-01 -5.858158469200134277e-01
2.147468328475952148e-01 -7.550436854362487793e-01 8.823123574256896973e-02 -5.470619797706604004e-01 2.171503938734531403e-02 -5.754891037940979004e-02 8.549810945987701416e-02 -2.561986148357391357e-01
6.903923749923706055e-01 -4.903426170349121094e-01 -3.794373273849487305e-01 5.210775416344404221e-03 1.516484618186950684e-01 5.273662880063056946e-02 3.359117805957794189e-01 1.753179542720317841e-02
5.548751354217529297e-01 4.533327370882034302e-02 1.780762225389480591e-01 1.596988737583160400e-01 -5.369511246681213379e-01 2.002450264990329742e-02 -2.354251034557819366e-02 -5.861501097679138184e-01
8.374196290969848633e-01 2.138850837945938110e-01 2.066901922225952148e-01 -3.416850566864013672e-01 -2.897355854511260986e-01 7.648200541734695435e-02 -2.429837547242641449e-02 -5.590518563985824585e-02
4.854027330875396729e-01 1.161238476634025574e-01 2.314845621585845947e-01 4.399992525577545166e-01 -3.753413632512092590e-02 -3.183167874813079834e-01 1.826671883463859558e-03 -6.332277059555053711e-01
7.514943480491638184e-01 1.787239611148834229e-01 -1.252491027116775513e-01 3.604129552841186523e-01 4.270791709423065186e-01 -2.979997172951698303e-02 -1.505824774503707886e-01 -2.275285273790359497e-01
4.260104894638061523e-01 -6.894866228103637695e-01 -1.961901187896728516e-01 2.144539803266525269e-01 8.717349730432033539e-03 -2.705721855163574219e-01 4.268850684165954590e-01 -5.591129511594772339e-02
8.101333975791931152e-01 3.094105795025825500e-02 3.142309188842773438e-02 -4.695084095001220703e-01 2.567192912101745605e-01 -2.168003171682357788e-01 -8.984242379665374756e-02 1.795365661382675171e-02
5.682361125946044922e-01 -7.223285436630249023e-01 7.159294188022613525e-02 1.504479050636291504e-01 -1.724217087030410767e-01 1.545887589454650879e-01 2.451883256435394287e-01 1.176633462309837341e-01
9.127125144004821777e-02 -1.810226291418075562e-01 2.631724178791046143e-01 -5.709144473075866699e-02 -1.210691034793853760e-01 -4.781217575073242188e-01 4.330023229122161865e-01 -6.750053763389587402e-01
9.340906143188476562e-01 4.232122749090194702e-02 -4.700263962149620056e-02 5.660017579793930054e-02 3.901796415448188782e-02 4.155078902840614319e-02 3.298248350620269775e-01 9.076151996850967407e-02
4.278689622879028320e-01 2.157907634973526001e-01 6.372327804565429688e-01 -7.172188907861709595e-02 2.554876804351806641e-01 -1.341948509216308594e-01 -3.267162246629595757e-03 -5.252237319946289062e-01
5.808379650115966797e-01 -9.947951138019561768e-02 4.466181620955467224e-02 -3.382562696933746338e-01 2.740386128425598145e-01 2.531179785728454590e-01 -5.261810421943664551e-01 -3.468238711357116699e-01
7.241423726081848145e-01 -1.412684023380279541e-01 -1.727251857519149780e-01 -5.370603203773498535e-01 2.326615601778030396e-01 5.524603649973869324e-02 -2.407440394163131714e-01 -1.491709053516387939e-01
6.091492772102355957e-01 -7.053729891777038574e-02 -5.789147689938545227e-02 -5.499266982078552246e-01 4.213927984237670898e-01 -1.965908110141754150e-01 -2.905358374118804932e-01 -1.325133591890335083e-01
4.598354697227478027e-01 8.409500122070312500e-02 3.013166189193725586e-01 -7.558471709489822388e-02 5.518893599510192871e-01 -2.107037454843521118e-01 5.540631413459777832e-01 -1.703251451253890991e-01
4.916003718972206116e-02 -2.631610035896301270e-01 1.911806166172027588e-01 -2.408583462238311768e-01 1.158627122640609741e-01 4.379813671112060547e-01 5.461329221725463867e-01 -5.746771097183227539e-01
5.300780534744262695e-01 3.121187090873718262e-01 1.474732756614685059e-01 -6.703300774097442627e-02 3.615935742855072021e-01 2.040529809892177582e-02 6.517776846885681152e-01 -1.984360367059707642e-01
4.858428537845611572e-01 -1.181226968765258789e-02 3.666666746139526367e-01 -3.259189799427986145e-02 -4.555933773517608643e-01 1.785435676574707031e-01 -1.113960966467857361e-01 -6.135618686676025391e-01
4.434255883097648621e-02 -3.396771252155303955e-01 9.726009517908096313e-02 -4.736769199371337891e-01 2.668415941298007965e-02 2.763492465019226074e-01 5.073731541633605957e-01 -5.606384277343750000e-01
5.242931246757507324e-01 1.834432631731033325e-01 3.949378430843353271e-01 1.329777091741561890e-01 -1.249022185802459717e-01 1.746651828289031982e-01 -5.060260742902755737e-02 -6.849360466003417969e-01
1.903358101844787598e-01 -8.054993748664855957e-01 2.073376625776290894e-01 -3.852308392524719238e-01 -1.351604461669921875e-01 -2.902277186512947083e-02 2.095434814691543579e-01 -2.460331916809082031e-01
5.205941200256347656e-01 2.115155011415481567e-01 2.983471155166625977e-01 3.121065199375152588e-01 2.398626133799552917e-02 1.174106821417808533e-01 -3.854738920927047729e-02 -6.942440271377563477e-01
4.776327610015869141e-01 -6.787852048873901367e-01 4.434421658515930176e-01 -1.927878111600875854e-01 2.489369511604309082e-01 7.702353596687316895e-02 8.424190431833267212e-02 4.807005077600479126e-02
3.654271066188812256e-01 1.235598623752593994e-01 2.266118228435516357e-01 -1.802117936313152313e-02 1.889030188322067261e-01 -6.579527854919433594e-01 1.378711760044097900e-01 -5.585011839866638184e-01
3.745527267456054688e-01 -1.475815922021865845e-01 2.470111995935440063e-01 1.548986732959747314e-01 -3.935308456420898438e-01 1.863583177328109741e-01 -8.438456058502197266e-02 -7.457917332649230957e-01
1.999956667423248291e-01 -5.117516517639160156e-01 -3.779120743274688721e-01 1.583790928125381470e-01 2.623991072177886963e-01 -3.567267060279846191e-01 1.640817672014236450e-01 -5.542387366294860840e-01
1.395938545465469360e-01 -8.034957647323608398e-01 -1.615482866764068604e-01 -2.882582843303680420e-01 -1.967320442199707031e-01 1.647817194461822510e-01 1.877895444631576538e-01 -3.529815375804901123e-01
8.086333870887756348e-01 -2.704925537109375000e-01 -1.354125440120697021e-01 6.654150038957595825e-02 8.233936876058578491e-02 2.146814316511154175e-01 4.388505518436431885e-01 6.872881948947906494e-02
2.101848572492599487e-01 -6.763234138488769531e-01 5.276362299919128418e-01 -2.081366181373596191e-01 3.298512399196624756e-01 -2.311733514070510864e-01 9.112904965877532959e-02 -7.836138457059860229e-02
1.217718198895454407e-01 -3.710117340087890625e-01 1.827247738838195801e-01 7.260663807392120361e-02 -4.753234684467315674e-01 -1.875547319650650024e-02 1.467456221580505371e-01 -7.490283846855163574e-01
6.865559220314025879e-01 -4.728019833564758301e-01 -3.416460752487182617e-01 -1.238713786005973816e-01 -1.546642482280731201e-01 -3.753505945205688477e-01 -7.383189350366592407e-02 -5.265875905752182007e-02
3.357511460781097412e-01 -7.938788086175918579e-02 1.156120002269744873e-01 6.009192019701004028e-02 -5.416359305381774902e-01 -3.356281220912933350e-01 1.246694400906562805e-01 -6.651566624641418457e-01
4.713996648788452148e-01 -5.664598941802978516e-02 -4.308066144585609436e-02 -6.528152823448181152e-01 -9.785848855972290039e-02 1.150436997413635254e-01 -2.339658588171005249e-01 -5.186505913734436035e-01
2.053355872631072998e-01 -6.246823444962501526e-02 1.127225458621978760e-01 -5.906785726547241211e-01 2.406135899946093559e-03 8.447461575269699097e-02 6.101194620132446289e-01 -4.614542722702026367e-01
2.347198873758316040e-01 -7.536969780921936035e-01 1.044029444456100464e-01 7.427906990051269531e-02 3.270434439182281494e-01 1.666226834058761597e-01 -3.690981566905975342e-01 -2.991256415843963623e-01
7.206458449363708496e-01 -3.605876863002777100e-01 4.229113757610321045e-01 2.386246025562286377e-01 -9.204021096229553223e-02 2.234035134315490723e-01 2.184453904628753662e-01 9.354822337627410889e-02
4.285900294780731201e-01 1.719524711370468140e-01 6.011774539947509766e-01 -1.108812317252159119e-01 2.477553635835647583e-01 -1.475871801376342773e-01 -1.196496337652206421e-01 -5.617412328720092773e-01
8.573760986328125000e-01 -3.110462129116058350e-01 -1.615527719259262085e-01 2.103646993637084961e-01 5.542677640914916992e-02 -1.782964468002319336e-01 2.239236384630203247e-01 1.131380200386047363e-01
6.621351838111877441e-01 -5.653300285339355469e-01 -1.744672954082489014e-01 4.253749847412109375e-01 8.333931863307952881e-02 7.830523699522018433e-02 4.374341666698455811e-02 -1.249220520257949829e-01
5.395047068595886230e-01 -4.324727058410644531e-01 2.782653570175170898e-01 -5.794149637222290039e-01 -3.635440766811370850e-02 -2.657971978187561035e-01 1.870628744363784790e-01 4.226573929190635681e-02
1.966095864772796631e-01 -4.430038332939147949e-01 6.132028698921203613e-01 -2.239328920841217041e-01 -3.504135310649871826e-01 3.129940852522850037e-02 -1.612012237310409546e-01 -4.349406063556671143e-01
8.792732357978820801e-01 -1.313644051551818848e-01 -1.115698143839836121e-01 -3.910554647445678711e-01 1.763416826725006104e-01 7.211019098758697510e-02 5.482780560851097107e-02 7.033742964267730713e-02
4.411123394966125488e-01 -5.606519579887390137e-01 -2.054126113653182983e-01 1.522869896143674850e-02 -1.940529793500900269e-01 -2.315695136785507202e-01 5.977878570556640625e-01 -5.648369900882244110e-03
2.854794263839721680e-01 -4.105311930179595947e-01 2.075357921421527863e-02 1.158933565020561218e-01 5.960302352905273438e-01 1.569752395153045654e-01 -3.233589828014373779e-01 -5.016466975212097168e-01
2.795847058296203613e-01 -3.333350270986557007e-02 3.628554642200469971e-01 3.629067167639732361e-02 -4.185713827610015869e-01 4.799810796976089478e-02 1.090656220912933350e-01 -7.735239267349243164e-01
6.120103597640991211e-01 -6.975418925285339355e-01 1.224259808659553528e-01 -1.319107115268707275e-01 -1.259367167949676514e-01 2.187555730342864990e-01 1.955134570598602295e-01 6.745757162570953369e-02
5.094519853591918945e-01 -6.670415997505187988e-01 -9.571105986833572388e-02 3.795486092567443848e-01 -1.592282205820083618e-02 -2.674390673637390137e-01 2.585260570049285889e-01 -6.069410592317581177e-02
4.088012278079986572e-01 3.795735836029052734e-01 1.167689636349678040e-01 -4.913846850395202637e-01 2.013510465621948242e-01 4.759741201996803284e-02 3.101978302001953125e-01 -5.428453683853149414e-01
5.733965635299682617e-01 1.850276589393615723e-01 -3.895546793937683105e-01 5.846123397350311279e-02 4.846572279930114746e-01 -9.110766649246215820e-02 -1.310562491416931152e-01 -4.705760180950164795e-01
3.613775670528411865e-01 -4.288654327392578125e-01 -4.930344521999359131e-01 9.879649430513381958e-02 -7.299262285232543945e-02 -3.515294790267944336e-01 3.216582238674163818e-01 -4.475176632404327393e-01
6.576089859008789062e-01 6.731302011758089066e-03 1.968286186456680298e-01 -5.219001173973083496e-01 1.148150935769081116e-01 -4.281974136829376221e-01 -2.340964525938034058e-01 -7.104346156120300293e-02
8.116563558578491211e-01 -3.748056292533874512e-01 -3.084939420223236084e-01 3.070508539676666260e-01 9.871991723775863647e-02 -3.144164383411407471e-02 2.065063454210758209e-03 -2.339698746800422668e-02
5.531015396118164062e-01 -4.507129788398742676e-01 3.694904446601867676e-01 -2.105503231287002563e-01 2.282717674970626831e-01 -4.274466335773468018e-01 2.484964132308959961e-01 1.162446886301040649e-01
4.232068955898284912e-01 -5.488266348838806152e-01 -4.626179113984107971e-02 -5.606405735015869141e-01 -3.686851561069488525e-01 3.805990889668464661e-02 2.508195638656616211e-01 -5.421729758381843567e-02
6.999617815017700195e-01 -4.974104464054107666e-01 -3.284927010536193848e-01 -9.356961399316787720e-02 -2.003646343946456909e-01 -3.198403120040893555e-01 5.442974716424942017e-02 2.381686866283416748e-02
6.828027367591857910e-01 -4.514172375202178955e-01 3.259897828102111816e-01 -2.951025664806365967e-01 1.760001331567764282e-01 -2.883819341659545898e-01 2.074465528130531311e-02 1.485848724842071533e-01
4.658926129341125488e-01 -4.446291029453277588e-01 -3.850755393505096436e-01 -2.027946114540100098e-01 1.663080006837844849e-01 7.560183852910995483e-02 5.979158282279968262e-01 -7.044822722673416138e-02
7.372777462005615234e-01 -3.067548274993896484e-01 -3.694944083690643311e-01 3.190822601318359375e-01 1.176023669540882111e-02 3.503362461924552917e-02 3.448310494422912598e-01 -6.090488657355308533e-02
1.378015279769897461e-01 -3.695393502712249756e-01 1.571443676948547363e-01 -6.340339183807373047e-01 -1.908682733774185181e-01 5.978137999773025513e-02 3.755748867988586426e-01 -4.865151345729827881e-01
4.664639830589294434e-01 -7.131532430648803711e-01 1.168237552046775818e-01 9.882999211549758911e-02 -3.331485688686370850e-01 1.447798609733581543e-01 3.289242386817932129e-01 1.013329476118087769e-01
4.358793795108795166e-01 -4.366632699966430664e-01 4.152639508247375488e-01 1.518936157226562500e-01 5.785112977027893066e-01 2.168584018945693970e-01 -1.296554207801818848e-01 -1.590758264064788818e-01
4.999123811721801758e-01 -4.524311721324920654e-01 -1.139054149389266968e-01 1.105889678001403809e-01 -1.423447877168655396e-01 -8.428787440061569214e-02 7.020108699798583984e-01 1.925860415212810040e-03
1.955659389495849609e-01 -5.364676117897033691e-01 4.605871737003326416e-01 -4.986872673034667969e-01 -5.169561132788658142e-02 -8.606169372797012329e-02 -2.043358832597732544e-01 -4.016152024269104004e-01
1.096543818712234497e-01 -2.949143350124359131e-01 -3.408777415752410889e-01 -7.564459741115570068e-02 -1.697027534246444702e-01 6.189933046698570251e-02 3.587055802345275879e-01 -7.859908342361450195e-01
3.881360292434692383e-01 -1.717204153537750244e-01 1.368653178215026855e-01 -7.613332867622375488e-01 -9.340807795524597168e-02 1.269089877605438232e-01 -1.227880790829658508e-01 -4.261385500431060791e-01
3.087191097438335419e-02 -3.272064626216888428e-01 -1.477396339178085327e-01 -1.196608245372772217e-01 -3.718582540750503540e-02 2.558578848838806152e-01 1.806145757436752319e-01 -8.696949481964111328e-01
1.490179002285003662e-01 -6.420539021492004395e-01 2.814943790435791016e-01 -3.020557761192321777e-01 2.614463269710540771e-01 2.818810045719146729e-01 3.152546882629394531e-01 -3.845607638359069824e-01
1.326285153627395630e-01 -2.022327631711959839e-01 1.378175765275955200e-01 -2.218303978443145752e-01 -2.449689209461212158e-01 -2.873698770999908447e-01 5.085904523730278015e-02 -8.533061742782592773e-01
7.091764807701110840e-01 -6.266628503799438477e-01 -6.442508101463317871e-02 -1.521605718880891800e-02 4.909671097993850708e-02 1.858806610107421875e-01 2.452081888914108276e-01 5.376926064491271973e-02
3.813463747501373291e-01 -4.518789947032928467e-01 -2.221200764179229736e-01 -5.432788729667663574e-01 9.973447024822235107e-02 -5.572213232517242432e-02 -3.404015302658081055e-01 -4.206733405590057373e-01
2.535387575626373291e-01 -3.298152983188629150e-01 -2.036703005433082581e-02 -1.237662956118583679e-01 -6.005594730377197266e-01 -1.876415312290191650e-01 -6.714458577334880829e-03 -6.444230079650878906e-01
6.127959489822387695e-01 -3.493546247482299805e-01 1.072744429111480713e-01 2.241144776344299316e-01 -1.157410517334938049e-01 -6.081173941493034363e-02 6.468004584312438965e-01 7.247438281774520874e-02
5.085263252258300781e-01 -4.714031219482421875e-01 -3.185457885265350342e-01 -2.817539870738983154e-01 9.243708103895187378e-02 -3.677632510662078857e-01 -3.590824902057647705e-01 -2.561028897762298584e-01
5.441064238548278809e-01 -2.492930293083190918e-01 9.106573462486267090e-02 -5.807528495788574219e-01 4.452563822269439697e-02 -5.018293261528015137e-01 -1.796332448720932007e-01 -1.007519140839576721e-01
5.374839901924133301e-01 -3.831866085529327393e-01 -4.221069812774658203e-01 4.350554347038269043e-01 -2.023571282625198364e-01 6.084383931010961533e-03 2.597172260284423828e-01 -2.973096072673797607e-01
1.135512962937355042e-01 -1.300942301750183105e-01 2.303331792354583740e-01 -2.234443873167037964e-01 -1.026504859328269958e-01 -3.279488086700439453e-01 3.475586771965026855e-01 -7.926640510559082031e-01
3.768733441829681396e-01 -5.498430132865905762e-01 -5.024309158325195312e-01 2.244202643632888794e-01 -1.874908506870269775e-01 -1.440009772777557373e-01 1.103127375245094299e-01 -4.298600852489471436e-01
1.070691049098968506e-01 -3.294770419597625732e-02 2.222787588834762573e-01 -2.007890343666076660e-01 1.834710687398910522e-01 4.740837812423706055e-01 4.284402132034301758e-01 -6.750915050506591797e-01
3.083759844303131104e-01 -4.980918765068054199e-01 3.864639997482299805e-01 2.370906472206115723e-01 -3.180458843708038330e-01 1.621843129396438599e-01 -1.769715845584869385e-01 -5.408017635345458984e-01
6.449400782585144043e-01 -6.342794895172119141e-01 9.725667536258697510e-02 -7.408057898283004761e-02 -2.082620561122894287e-01 3.099151551723480225e-01 1.220060512423515320e-01 1.117551401257514954e-01
7.245858311653137207e-01 -3.070915043354034424e-01 2.343898713588714600e-01 -3.693870902061462402e-01 2.884302735328674316e-01 3.203254938125610352e-01 -3.437519818544387817e-02 4.798397421836853027e-02
6.489933729171752930e-01 -2.112944722175598145e-01 -2.419798523187637329e-01 -6.586899161338806152e-01 8.344891667366027832e-02 1.591305993497371674e-02 -1.459239721298217773e-01 -1.150002405047416687e-01
3.094041943550109863e-01 -1.104765012860298157e-01 5.817492604255676270e-01 2.252427488565444946e-01 2.319281548261642456e-01 2.309015393257141113e-01 -3.638229370117187500e-01 -5.132486224174499512e-01
5.967720150947570801e-01 -5.326693654060363770e-01 3.578580617904663086e-01 3.668335378170013428e-01 1.513299942016601562e-01 8.194138854742050171e-02 2.536252140998840332e-01 5.963567271828651428e-02
1.429552435874938965e-01 -1.676268726587295532e-01 1.334781497716903687e-01 -2.411329150199890137e-01 1.336468607187271118e-01 4.448034763336181641e-01 5.534896850585937500e-01 -5.945093631744384766e-01
1.984305530786514282e-01 -8.189711570739746094e-01 1.239930167794227600e-01 -4.890407025814056396e-01 -2.280191518366336823e-02 -4.672073572874069214e-02 4.956019297242164612e-02 -1.738321036100387573e-01
5.954306721687316895e-01 -9.299683384597301483e-03 3.956958353519439697e-01 -2.820001356303691864e-02 4.552809000015258789e-01 4.757062494754791260e-01 1.808653026819229126e-01 -1.473640203475952148e-01
7.779148817062377930e-01 1.544831097126007080e-01 9.702568501234054565e-02 -2.340290546417236328e-01 1.592305302619934082e-01 2.672171592712402344e-01 -1.344230473041534424e-01 -4.381447732448577881e-01
9.204855561256408691e-02 -1.496739387512207031e-01 2.871611714363098145e-01 -1.467792093753814697e-01 1.693800464272499084e-02 -3.191526532173156738e-01 4.022513031959533691e-01 -7.753500342369079590e-01
5.266020894050598145e-01 -1.244199462234973907e-02 -1.141433864831924438e-01 -4.300483465194702148e-01 1.034406274557113647e-01 -1.923713833093643188e-01 -4.701567888259887695e-01 -5.057778358459472656e-01
4.301747977733612061e-01 1.295053809881210327e-01 -5.147383809089660645e-01 -1.799191236495971680e-01 2.673015594482421875e-01 2.655192017555236816e-01 1.503740698099136353e-01 -5.799039006233215332e-01
3.355552256107330322e-01 -7.524931430816650391e-01 3.741636574268341064e-01 3.811927512288093567e-02 2.002213150262832642e-01 1.245523220859467983e-03 3.725069761276245117e-01 2.921741455793380737e-02
5.581229925155639648e-01 -3.552326560020446777e-01 -1.340825557708740234e-01 2.545832693576812744e-01 -4.018482938408851624e-02 -3.843234851956367493e-02 6.900217533111572266e-01 1.720707491040229797e-02
3.364293277263641357e-01 -2.727215588092803955e-01 -4.568972587585449219e-01 -8.134490996599197388e-02 -1.411567181348800659e-01 -4.089981317520141602e-01 1.142851039767265320e-01 -6.299209594726562500e-01
6.400340795516967773e-01 -5.593156814575195312e-01 3.689702451229095459e-01 2.908522784709930420e-01 4.332569614052772522e-02 2.120616137981414795e-01 4.100175108760595322e-03 -9.962021559476852417e-02
1.118968822993338108e-03 -5.835487246513366699e-01 2.290084511041641235e-01 -1.317516714334487915e-01 4.206472337245941162e-01 -1.001308951526880264e-02 5.839141011238098145e-01 -2.677053809165954590e-01
3.637004196643829346e-01 1.608936637639999390e-01 5.500978827476501465e-01 4.523389507085084915e-03 1.093770191073417664e-01 -1.868274062871932983e-01 1.174036338925361633e-01 -6.917771697044372559e-01
5.888164043426513672e-01 -2.372484207153320312e-01 -3.105446994304656982e-01 -3.097417652606964111e-01 1.954558938741683960e-01 -2.956720888614654541e-01 -4.484173655509948730e-01 -2.791543006896972656e-01
2.606225907802581787e-01 -4.356516301631927490e-01 7.024095058441162109e-01 -2.983199059963226318e-01 2.134224474430084229e-01 4.444154724478721619e-02 -2.672304809093475342e-01 -2.024187594652175903e-01
4.537875652313232422e-01 -3.379400372505187988e-01 3.997657895088195801e-01 -5.091165304183959961e-01 3.077358305454254150e-01 -4.066371023654937744e-01 -2.792340703308582306e-02 -5.133167374879121780e-03
7.878652811050415039e-01 -4.015322625637054443e-01 -1.268463283777236938e-01 1.758370548486709595e-01 4.589982703328132629e-02 -1.090273335576057434e-01 3.875520527362823486e-01 8.271107077598571777e-02
3.196201920509338379e-01 -8.170736432075500488e-01 7.940034568309783936e-02 1.931209117174148560e-01 1.935890167951583862e-01 -2.389928512275218964e-02 -2.997554242610931396e-01 -2.423474937677383423e-01
1.638296842575073242e-01 -8.428317308425903320e-01 3.514910582453012466e-03 2.183832824230194092e-01 1.118610352277755737e-01 -2.444335222244262695e-01 3.337518572807312012e-01 -1.773131638765335083e-01
5.918754935264587402e-01 1.913217902183532715e-01 -3.586002290248870850e-01 4.153769016265869141e-01 3.592685163021087646e-01 -5.614737421274185181e-02 8.449744433164596558e-03 -4.238505661487579346e-01
8.929452896118164062e-01 -1.625417619943618774e-01 -3.513252139091491699e-01 -2.149103395640850067e-02 -6.800395995378494263e-02 -6.887556612491607666e-02 2.033917754888534546e-01 4.001232609152793884e-02
9.739205986261367798e-02 -5.864133834838867188e-01 3.777705729007720947e-01 2.407904863357543945e-01 -9.904454648494720459e-02 6.704842299222946167e-02 -3.567750379443168640e-02 -6.560221910476684570e-01
7.340092211961746216e-02 -5.738171935081481934e-01 4.129356145858764648e-01 -3.121006190776824951e-01 1.292344629764556885e-01 6.308626383543014526e-02 -2.231370657682418823e-01 -5.717970728874206543e-01
7.325244545936584473e-01 -3.771990165114402771e-02 1.569389104843139648e-01 -3.235428035259246826e-01 -1.019750908017158508e-01 -5.668479204177856445e-01 2.104935795068740845e-02 2.273149602115154266e-02
5.070136189460754395e-01 -4.080485180020332336e-02 1.350408233702182770e-02 -6.601569056510925293e-01 -3.269702792167663574e-01 1.541510820388793945e-01 2.833491861820220947e-01 -3.071219921112060547e-01
5.212250351905822754e-01 -5.082387328147888184e-01 3.914832472801208496e-01 -3.522688448429107666e-01 2.326392084360122681e-01 1.468687802553176880e-01 3.353406786918640137e-01 6.723538041114807129e-02
4.885537624359130859e-01 -1.717662438750267029e-02 -7.522840052843093872e-02 -4.920464754104614258e-01 -3.393431752920150757e-02 -2.741298377513885498e-01 -3.965584337711334229e-01 -5.288607478141784668e-01
7.108969688415527344e-01 -5.463147163391113281e-01 -3.154351413249969482e-01 1.514240205287933350e-01 1.868683695793151855e-01 1.037239953875541687e-01 1.604868322610855103e-01 -4.798540845513343811e-02
3.131883144378662109e-01 1.047996729612350464e-01 4.466801583766937256e-01 1.461206935346126556e-02 1.139008179306983948e-01 -2.372413575649261475e-01 -4.879339598119258881e-03 -7.886145710945129395e-01
3.439938724040985107e-01 -7.484423369169235229e-02 4.207437634468078613e-01 -5.071479678153991699e-01 -2.319801002740859985e-01 -4.334963262081146240e-01 1.952926367521286011e-01 -4.024538397789001465e-01
7.511433959007263184e-01 -4.182583689689636230e-01 3.245776593685150146e-01 2.145350128412246704e-01 -5.420324206352233887e-02 3.164019286632537842e-01 1.663343608379364014e-02 7.837712019681930542e-02
9.506468176841735840e-01 -1.765030771493911743e-01 2.960450481623411179e-03 -5.443302541971206665e-02 6.920382729731500149e-04 1.513677090406417847e-01 1.256481707096099854e-01 1.531187444925308228e-01
1.966689079999923706e-01 -8.332221508026123047e-01 -3.195447102189064026e-02 -4.295298457145690918e-01 1.195611506700515747e-01 -1.361700445413589478e-01 -3.849840909242630005e-02 -2.173151671886444092e-01
3.013534843921661377e-01 -5.255872011184692383e-01 3.954591155052185059e-01 1.384704709053039551e-01 -2.354960888624191284e-01 2.111662775278091431e-01 -3.155282139778137207e-01 -5.077150464057922363e-01
3.407523632049560547e-01 -7.315657138824462891e-01 -1.407186985015869141e-01 1.062244325876235962e-01 3.362630307674407959e-01 -1.643095463514328003e-01 3.993629515171051025e-01 -1.343612223863601685e-01
6.350252032279968262e-01 3.234274685382843018e-02 3.207416534423828125e-01 -2.916091084480285645e-01 1.844953149557113647e-01 -5.627723336219787598e-01 2.380134314298629761e-01 1.960014738142490387e-02
3.757663071155548096e-01 -2.726959586143493652e-01 1.993585526943206787e-01 -6.885600090026855469e-01 3.689693985506892204e-03 2.735968828201293945e-01 3.975736722350120544e-02 -4.406002163887023926e-01
3.475061058998107910e-01 1.544352713972330093e-02 4.601809382438659668e-01 -1.076727882027626038e-01 -2.902658656239509583e-02 -5.654166340827941895e-01 -5.267776548862457275e-02 -5.764787197113037109e-01
6.798976659774780273e-01 -2.032498866319656372e-01 -2.172031551599502563e-01 -5.720441937446594238e-01 2.353844791650772095e-01 1.437235325574874878e-01 -1.728280335664749146e-01 -1.268265098333358765e-01
3.434809446334838867e-01 -5.145348906517028809e-01 2.095861881971359253e-01 -6.935650706291198730e-01 -1.074928492307662964e-01 -9.987868368625640869e-02 2.486832737922668457e-01 -9.456181526184082031e-02
7.428819537162780762e-01 -3.500623106956481934e-01 4.423391520977020264e-01 1.277292370796203613e-01 9.883771091699600220e-02 2.718337774276733398e-01 1.310511231422424316e-01 1.129922345280647278e-01
3.475288152694702148e-01 -6.139239072799682617e-01 3.103161454200744629e-01 -3.034323155879974365e-01 4.589963853359222412e-01 2.650144696235656738e-01 1.570134907960891724e-01 -9.159851819276809692e-02
5.322971343994140625e-01 -3.893362581729888916e-01 -4.490705132484436035e-01 -4.318157583475112915e-02 5.375622585415840149e-02 7.652812451124191284e-02 5.883310437202453613e-01 -8.166200667619705200e-02
7.452976107597351074e-01 1.954968459904193878e-02 -2.173955887556076050e-01 3.749803304672241211e-01 3.630087375640869141e-01 3.318094462156295776e-02 -2.117635011672973633e-01 -2.802822887897491455e-01
4.644301533699035645e-01 -3.904041051864624023e-01 -1.002235561609268188e-01 2.570766508579254150e-01 -5.383476149290800095e-03 -2.439706474542617798e-01 6.924175620079040527e-01 -1.294733881950378418e-01
3.001916408538818359e-01 -7.059730291366577148e-01 -8.455603383481502533e-03 -4.944933652877807617e-01 -1.635516285896301270e-01 -1.034141257405281067e-01 1.815684288740158081e-01 -3.106141984462738037e-01
2.525767982006072998e-01 -5.600080490112304688e-01 -5.765257477760314941e-01 4.428249597549438477e-02 -6.514272186905145645e-03 -4.961085692048072815e-02 2.471000850200653076e-01 -4.740158319473266602e-01
4.945378303527832031e-01 -2.734832763671875000e-01 -2.246700078248977661e-01 -6.755654811859130859e-01 2.411498874425888062e-01 -6.983976066112518311e-02 -2.001335024833679199e-01 -2.658753693103790283e-01
8.144949674606323242e-01 -4.523679018020629883e-01 -2.767619490623474121e-01 1.112254709005355835e-01 7.596324384212493896e-02 6.324212998151779175e-02 -1.399751752614974976e-01 -1.167468726634979248e-01
4.537036716938018799e-01 -6.330783367156982422e-01 -6.193045526742935181e-02 3.563292324542999268e-01 1.191220656037330627e-01 -1.486366391181945801e-01 4.513260126113891602e-01 -1.502688378095626831e-01
1.164700686931610107e-01 -3.678962290287017822e-01 -1.143230497837066650e-01 -5.292829275131225586e-01 8.401083946228027344e-02 -1.656814850866794586e-02 5.254498720169067383e-01 -5.238769650459289551e-01
3.215638101100921631e-01 -2.527638375759124756e-01 -5.232274532318115234e-01 1.647041589021682739e-01 1.283078938722610474e-01 -3.537380993366241455e-01 1.580264717340469360e-01 -6.043565869331359863e-01
2.174460738897323608e-01 -4.944967031478881836e-01 8.322139829397201538e-02 2.808031067252159119e-02 -6.014551520347595215e-01 -1.813779175281524658e-01 -1.733217202126979828e-02 -5.527470111846923828e-01
6.740142107009887695e-01 -1.097591072320938110e-01 -2.103085964918136597e-01 -6.512132287025451660e-01 -3.924823552370071411e-02 1.967436075210571289e-01 -5.278995633125305176e-02 -1.493797600269317627e-01
1.845154315233230591e-01 -5.444530025124549866e-02 1.999923139810562134e-01 -8.719424158334732056e-02 -6.777741014957427979e-02 4.169586002826690674e-01 5.281014442443847656e-01 -6.767944097518920898e-01
2.240837663412094116e-01 -4.834035411477088928e-02 4.074190258979797363e-01 -5.363106727600097656e-01 -4.020093381404876709e-02 -9.883400797843933105e-02 4.196130204945802689e-03 -6.945706605911254883e-01
4.955520033836364746e-01 -1.965459883213043213e-01 -5.641361474990844727e-01 2.442261129617691040e-01 6.224389001727104187e-02 -6.321555376052856445e-02 -7.625269889831542969e-02 -5.694005489349365234e-01
4.877872169017791748e-01 -1.561912298202514648e-01 4.840718582272529602e-02 -7.754326462745666504e-01 3.689281642436981201e-02 1.539307087659835815e-01 2.243678718805313110e-01 -2.421407699584960938e-01
4.329187870025634766e-01 -6.080527305603027344e-01 1.484247893095016479e-01 6.385278888046741486e-03 -3.952932730317115784e-02 -7.205174118280410767e-02 5.661420226097106934e-01 -3.057969808578491211e-01
6.602105498313903809e-01 -4.280112087726593018e-01 -3.172374069690704346e-01 3.349990248680114746e-01 -3.111535608768463135e-01 1.737432777881622314e-01 1.475898325443267822e-01 -1.388468146324157715e-01
4.987042844295501709e-01 1.440040320158004761e-01 3.861198574304580688e-02 -5.940103530883789062e-01 -2.853846549987792969e-01 -3.338418900966644287e-01 9.093177318572998047e-02 -4.183949530124664307e-01
6.682042479515075684e-01 -3.115251362323760986e-01 6.132254377007484436e-02 -4.313243329524993896e-01 -9.258315712213516235e-02 4.755929112434387207e-01 4.931396991014480591e-02 -1.716453880071640015e-01
4.887488186359405518e-01 -1.670149266719818115e-01 -5.617507696151733398e-01 9.394647181034088135e-02 -4.631852358579635620e-02 -2.239833772182464600e-01 -1.468877643346786499e-01 -5.787494182586669922e-01
2.430613934993743896e-01 7.471011579036712646e-02 1.572858542203903198e-01 -4.169164896011352539e-01 -3.777237236499786377e-02 2.859935760498046875e-01 6.095880866050720215e-01 -5.310032963752746582e-01
4.050427973270416260e-01 -5.084905028343200684e-01 -4.208878874778747559e-01 1.896433085203170776e-01 2.834166288375854492e-01 2.471682988107204437e-02 3.440340459346771240e-01 -4.061665534973144531e-01
5.751721262931823730e-01 -1.987115144729614258e-01 1.463905870914459229e-01 -3.356003463268280029e-01 3.656397461891174316e-01 -5.880129933357238770e-01 -1.258325874805450439e-01 -1.864004321396350861e-02
2.830373048782348633e-01 -5.441853404045104980e-01 -3.022462427616119385e-01 -7.148352265357971191e-02 8.519989997148513794e-02 -2.749234139919281006e-01 5.948723554611206055e-01 -3.009561300277709961e-01
8.950074762105941772e-02 -5.795878767967224121e-01 -3.208659589290618896e-01 8.531175553798675537e-02 2.557228207588195801e-01 -2.156977057456970215e-01 2.817779779434204102e-01 -5.954125523567199707e-01
8.346680551767349243e-02 -2.519339323043823242e-01 2.261605113744735718e-01 -6.313138008117675781e-01 -1.134240883402526379e-03 8.526679128408432007e-02 5.213755965232849121e-01 -4.480543136596679688e-01
6.408311128616333008e-01 -6.525399088859558105e-01 1.055669710040092468e-01 -5.650690570473670959e-02 -1.665917932987213135e-01 3.265976309776306152e-01 8.406702429056167603e-02 8.776999264955520630e-02
4.067891836166381836e-01 -5.106801390647888184e-01 3.343372642993927002e-01 -2.287349700927734375e-01 -1.139435395598411560e-01 5.969508290290832520e-01 1.423624753952026367e-01 -1.415156722068786621e-01
3.136398494243621826e-01 -2.025798857212066650e-01 -4.409524798393249512e-01 3.068383932113647461e-01 2.053925096988677979e-01 -3.724291622638702393e-01 1.881884187459945679e-01 -5.964043736457824707e-01
4.243949353694915771e-01 -6.141227483749389648e-01 -4.178164899349212646e-01 2.513708770275115967e-01 -3.159911632537841797e-01 2.795081771910190582e-02 1.954489648342132568e-01 -2.572008967399597168e-01
1.711223274469375610e-01 -4.620277583599090576e-01 -3.525284230709075928e-01 2.811875939369201660e-01 1.967934668064117432e-01 -3.113859891891479492e-01 3.893061578273773193e-01 -5.163879990577697754e-01
3.504591882228851318e-01 -5.849891901016235352e-01 -3.972019255161285400e-01 -5.165690183639526367e-01 9.296348690986633301e-02 6.526621431112289429e-02 2.570648677647113800e-02 -3.111116886138916016e-01
6.171261668205261230e-01 2.337884753942489624e-01 3.377912044525146484e-01 3.099034726619720459e-01 -1.245122752152383327e-03 1.088008284568786621e-01 -1.151024624705314636e-01 -5.738183856010437012e-01
5.336072444915771484e-01 -6.119839549064636230e-01 -2.231588214635848999e-01 3.769858777523040771e-01 4.871105030179023743e-02 -2.705661356449127197e-01 1.885681152343750000e-01 -1.941240578889846802e-01
3.484968543052673340e-01 -6.816039681434631348e-01 3.739043176174163818e-01 -4.225543141365051270e-01 1.988759338855743408e-01 -6.141917780041694641e-02 2.285194545984268188e-01 8.021215908229351044e-03
3.412592113018035889e-01 -2.911460697650909424e-01 -5.943253040313720703e-01 -1.547675728797912598e-01 2.289995253086090088e-01 -2.997741997241973877e-01 1.647596508264541626e-01 -5.021447539329528809e-01
2.314057201147079468e-01 2.042369730770587921e-02 1.434520632028579712e-01 -5.492593050003051758e-01 7.241565734148025513e-03 1.442844867706298828e-01 6.258233785629272461e-01 -4.596134722232818604e-01
6.042646169662475586e-01 -5.333003401756286621e-01 -3.567298352718353271e-01 3.908950686454772949e-01 8.881975710391998291e-02 1.492948085069656372e-01 4.035430960357189178e-03 -2.005137354135513306e-01
1.862364709377288818e-01 -2.769806087017059326e-01 9.002335369586944580e-02 3.404741585254669189e-01 1.001425758004188538e-01 -1.318964809179306030e-01 -1.994489878416061401e-01 -8.350841403007507324e-01
4.662867486476898193e-01 1.612960845232009888e-01 2.623500525951385498e-01 -6.018199026584625244e-02 1.196839734911918640e-01 -5.687755346298217773e-01 -2.131819576025009155e-01 -5.484836697578430176e-01
2.692741751670837402e-01 -4.222347736358642578e-01 -2.783106267452239990e-01 4.558838009834289551e-01 3.054275214672088623e-01 -2.511548697948455811e-01 8.897556364536285400e-02 -5.473948121070861816e-01
3.719956278800964355e-01 -6.527877449989318848e-01 1.675860881805419922e-01 1.223020330071449280e-01 4.386697411537170410e-01 1.574005633592605591e-01 -3.445512652397155762e-01 -2.377452999353408813e-01
6.594666838645935059e-02 -6.244241595268249512e-01 -8.284403383731842041e-02 -7.133368053473532200e-04 6.139640212059020996e-01 -9.814095497131347656e-02 2.145267575979232788e-01 -4.077703654766082764e-01
2.573280036449432373e-01 -2.991622388362884521e-01 -4.782119095325469971e-01 1.054795458912849426e-01 5.743043124675750732e-02 -4.298218786716461182e-01 2.222831845283508301e-01 -6.058190464973449707e-01
1.878859251737594604e-01 -3.857758939266204834e-01 3.234420716762542725e-01 -1.831727288663387299e-02 -5.559499263763427734e-01 4.596687853336334229e-03 3.965357318520545959e-02 -6.326543688774108887e-01
1.795738041400909424e-01 -1.564395613968372345e-02 5.303765535354614258e-01 -6.484784930944442749e-02 2.759441137313842773e-01 -5.823647230863571167e-02 2.380375713109970093e-01 -7.387865781784057617e-01
5.475305318832397461e-01 -2.642465233802795410e-01 6.028886437416076660e-01 -3.680938780307769775e-01 -3.255663216114044189e-01 -1.470556259155273438e-01 4.073091968894004822e-02 -4.624533280730247498e-02
1.399906873703002930e-01 -4.514487087726593018e-01 1.805369704961776733e-01 1.581675410270690918e-01 -3.605328500270843506e-01 -1.597522795200347900e-01 -4.198088776320219040e-03 -7.506422996520996094e-01
6.059620976448059082e-01 6.657058000564575195e-02 -6.031980738043785095e-02 4.483132660388946533e-01 5.533795952796936035e-01 -1.343400925397872925e-01 1.140442211180925369e-02 -3.151961863040924072e-01
5.819045305252075195e-01 -5.504375696182250977e-01 1.042033135890960693e-01 -4.571282565593719482e-01 2.209313958883285522e-01 -9.461014717817306519e-02 2.670516371726989746e-01 9.748164564371109009e-02
6.734958887100219727e-01 -2.941476404666900635e-01 -3.328232765197753906e-01 3.120242953300476074e-01 -1.797984242439270020e-01 -9.124205447733402252e-03 4.399909377098083496e-01 -1.604595035314559937e-01
-1.552727166563272476e-02 -7.708641290664672852e-01 1.597802489995956421e-01 6.902296841144561768e-02 5.710833147168159485e-02 -1.516056656837463379e-01 -4.869711399078369141e-02 -5.887416005134582520e-01
3.867075443267822266e-01 1.449230909347534180e-01 4.941052496433258057e-01 -2.867695093154907227e-01 -1.330775618553161621e-01 -3.250250518321990967e-01 3.130495920777320862e-02 -6.154240965843200684e-01
3.645471632480621338e-01 -6.127933263778686523e-01 4.198390841484069824e-01 5.538620799779891968e-02 1.643299162387847900e-01 3.423146158456802368e-02 5.322268009185791016e-01 2.856266312301158905e-02
5.754687190055847168e-01 -2.898940742015838623e-01 -4.977723956108093262e-01 3.127795159816741943e-01 1.068780198693275452e-01 1.290830075740814209e-01 -9.903781861066818237e-02 -4.486593008041381836e-01
4.581587314605712891e-01 -4.141403734683990479e-01 -3.113535046577453613e-01 -1.523526757955551147e-01 3.057757019996643066e-01 -3.949296474456787109e-01 -3.816945850849151611e-01 -3.213520050048828125e-01
6.727180480957031250e-01 -9.671254456043243408e-02 6.395967006683349609e-01 1.805953532457351685e-01 2.836365103721618652e-01 3.749325126409530640e-02 1.068868860602378845e-01 -5.584227666258811951e-02
4.725401103496551514e-01 -3.024028241634368896e-01 5.578634142875671387e-01 -7.662618160247802734e-02 -9.816057980060577393e-03 4.347417056560516357e-01 4.073711931705474854e-01 -1.145744994282722473e-01
2.072112411260604858e-01 -2.644994854927062988e-01 -2.792492210865020752e-01 -2.115380167961120605e-01 2.825411595404148102e-02 4.067462384700775146e-01 4.389089047908782959e-01 -6.367834210395812988e-01
3.931321203708648682e-01 2.734849750995635986e-01 4.060600101947784424e-01 -4.258472621440887451e-01 -4.522529244422912598e-02 8.790813386440277100e-02 2.728042006492614746e-01 -5.832899212837219238e-01
5.889146327972412109e-01 -5.944404602050781250e-01 -2.946952879428863525e-01 2.787344753742218018e-01 9.832353889942169189e-02 -1.721687242388725281e-02 3.505068719387054443e-01 -4.962662234902381897e-02
1.219683289527893066e-01 -3.460222110152244568e-02 9.697565436363220215e-02 -2.784170508384704590e-01 6.407832354307174683e-02 3.997142314910888672e-01 5.388862490653991699e-01 -6.653797626495361328e-01
4.588606357574462891e-01 -4.709048867225646973e-01 -2.884899377822875977e-01 3.989722728729248047e-01 2.942370474338531494e-01 -3.849535286426544189e-01 7.531746476888656616e-02 -2.912951111793518066e-01
3.351664543151855469e-01 -2.536704540252685547e-01 -5.428043603897094727e-01 -3.033665716648101807e-01 -4.475119058042764664e-03 6.738691776990890503e-02 2.029308974742889404e-01 -6.252239346504211426e-01
4.814798533916473389e-01 -5.033848285675048828e-01 -4.896009862422943115e-01 1.566879153251647949e-01 -1.853756606578826904e-01 -1.224121302366256714e-01 3.683898746967315674e-01 -2.558525800704956055e-01
6.857583522796630859e-01 -4.875153601169586182e-01 7.841306179761886597e-02 2.076497673988342285e-02 -1.397837698459625244e-01 4.774663746356964111e-01 1.933540403842926025e-01 2.419225312769412994e-02
4.568204283714294434e-01 -6.264608502388000488e-01 -3.688971102237701416e-01 2.780648767948150635e-01 -1.293760687112808228e-01 -1.760544776916503906e-01 1.683512628078460693e-01 -3.307285010814666748e-01
8.740843534469604492e-01 -3.517444133758544922e-01 -8.712080121040344238e-02 1.185827106237411499e-01 -1.473024953156709671e-02 2.360562682151794434e-01 1.425536274909973145e-01 1.197475269436836243e-01
6.355628967285156250e-01 -1.084175631403923035e-01 -4.294661581516265869e-01 2.671367824077606201e-01 -4.135339520871639252e-03 -2.804374322295188904e-02 5.031349658966064453e-01 -2.730451226234436035e-01
6.569935083389282227e-01 -5.742286443710327148e-01 -3.310673236846923828e-01 1.859265863895416260e-01 -1.474328786134719849e-01 1.041567325592041016e-02 1.752312481403350830e-01 -2.046841681003570557e-01
2.815080583095550537e-01 -1.697779744863510132e-01 6.422489881515502930e-01 4.125343859195709229e-01 9.659783542156219482e-02 1.372228264808654785e-01 -1.509853173047304153e-02 -5.299727320671081543e-01
9.393321722745895386e-02 -7.351823449134826660e-01 2.684689462184906006e-01 -3.514215648174285889e-01 -1.788043975830078125e-01 -1.712162941694259644e-01 8.528048545122146606e-02 -4.319171011447906494e-01
2.803840041160583496e-01 -6.858815550804138184e-01 -6.869886536151170731e-03 2.585467994213104248e-01 3.888912498950958252e-01 -2.700442448258399963e-02 -2.899188697338104248e-01 -3.847586214542388916e-01
2.790988981723785400e-01 -4.477226436138153076e-01 -3.121902048587799072e-01 2.300704568624496460e-01 1.440792232751846313e-01 -4.673250019550323486e-01 2.930178344249725342e-01 -4.962280094623565674e-01
8.020431995391845703e-01 -4.478970542550086975e-02 -2.117793448269367218e-02 -4.395673871040344238e-01 1.891891807317733765e-01 2.605072855949401855e-01 2.334320694208145142e-01 5.390312150120735168e-02
2.588714361190795898e-01 -1.360079944133758545e-01 4.292997121810913086e-01 -3.218784332275390625e-01 8.127134293317794800e-02 -4.688063561916351318e-01 -8.076032996177673340e-02 -6.274367570877075195e-01
5.484728217124938965e-01 -3.965767920017242432e-01 -2.079293876886367798e-01 -1.322185248136520386e-01 7.545795291662216187e-02 -1.792151927947998047e-01 -5.747281312942504883e-01 -3.362495005130767822e-01
5.769406557083129883e-01 -4.794170260429382324e-01 -3.599386215209960938e-01 3.226909935474395752e-01 -2.180050611495971680e-01 -2.694196403026580811e-01 1.097247898578643799e-01 -2.673216462135314941e-01
1.176682114601135254e-01 -3.630705475807189941e-01 2.665065526962280273e-01 -6.455162167549133301e-01 6.855187565088272095e-02 2.634838223457336426e-01 1.935852169990539551e-01 -5.049939751625061035e-01
3.309269547462463379e-01 -6.734857559204101562e-01 -2.480155378580093384e-01 -5.016378760337829590e-01 -1.184108331799507141e-01 -5.900980904698371887e-02 1.639158278703689575e-01 -2.817452847957611084e-01
3.598171770572662354e-01 -6.616863012313842773e-01 -2.672856748104095459e-01 3.352554440498352051e-01 1.199664250016212463e-01 -1.425406932830810547e-01 1.621867865324020386e-01 -4.334172010421752930e-01
6.431584954261779785e-01 -4.246645867824554443e-01 2.725315093994140625e-01 -1.609278619289398193e-01 3.366707265377044678e-02 -5.360202193260192871e-01 -5.643911287188529968e-02 1.191616058349609375e-01
3.619276285171508789e-01 -1.944665908813476562e-01 -5.512714982032775879e-01 1.010775044560432434e-01 2.602806985378265381e-01 2.239387184381484985e-01 -1.989009045064449310e-02 -6.314935088157653809e-01
2.017135173082351685e-01 -4.298617541790008545e-01 3.608044981956481934e-01 3.407254219055175781e-01 2.232846766710281372e-01 4.260554909706115723e-02 -3.145056962966918945e-01 -6.145501136779785156e-01
5.330620408058166504e-01 -1.488769501447677612e-01 1.384758502244949341e-01 2.437472641468048096e-01 4.860980808734893799e-01 -1.076028645038604736e-01 5.964716076850891113e-01 -1.069770231842994690e-01
8.195725083351135254e-01 -6.834214180707931519e-02 -8.457092195749282837e-02 4.664537012577056885e-01 1.174651086330413818e-01 1.378758400678634644e-01 2.103849798440933228e-01 -1.477474123239517212e-01
2.317138612270355225e-01 -4.909728765487670898e-01 -3.648155629634857178e-01 1.703591048717498779e-01 3.778598010540008545e-01 -2.889630496501922607e-01 3.289126157760620117e-01 -4.568158686161041260e-01
9.557392448186874390e-02 -6.994869709014892578e-01 -2.519474364817142487e-02 1.096399873495101929e-02 2.046073228120803833e-01 3.289206027984619141e-01 4.285159409046173096e-01 -4.088397324085235596e-01
5.567325949668884277e-01 -4.144772887229919434e-01 -3.825979828834533691e-01 3.029279410839080811e-01 -8.442812412977218628e-02 2.061470001935958862e-01 4.322634935379028320e-01 -2.088886350393295288e-01
5.385200977325439453e-01 2.243651896715164185e-01 -3.760352134704589844e-01 2.421855181455612183e-01 3.563137054443359375e-01 7.470218930393457413e-03 -6.394791603088378906e-02 -5.731454491615295410e-01
7.415508031845092773e-01 -3.450081646442413330e-01 1.536523103713989258e-01 -6.314330548048019409e-02 -3.561701858416199684e-03 2.086419612169265747e-01 4.917859137058258057e-01 1.344554573297500610e-01
3.698755204677581787e-01 -7.324706315994262695e-01 -1.470016390085220337e-01 1.686574518680572510e-01 2.108696103096008301e-01 -3.239323943853378296e-02 -3.783732056617736816e-01 -2.965511977672576904e-01
7.672697305679321289e-01 -4.365156292915344238e-01 -3.208727538585662842e-01 8.416212350130081177e-02 -1.131360903382301331e-01 2.668775320053100586e-01 -1.142280548810958862e-01 -1.167791709303855896e-01
4.610270559787750244e-01 -6.318647265434265137e-01 3.370922207832336426e-01 -3.187049627304077148e-01 3.330069184303283691e-01 2.392175048589706421e-01 -6.935287266969680786e-02 8.280407637357711792e-03
5.116842985153198242e-01 -6.515306830406188965e-01 1.874913871288299561e-01 2.610670328140258789e-01 1.092220172286033630e-01 7.256574183702468872e-02 4.376356005668640137e-01 4.071959480643272400e-02
2.291162014007568359e-01 -4.449008703231811523e-01 1.575678004883229733e-03 6.214615888893604279e-03 -4.782026708126068115e-01 -1.098585277795791626e-01 -1.034922599792480469e-01 -7.057411074638366699e-01
2.031816542148590088e-01 -1.302471160888671875e-01 3.754653930664062500e-01 1.286869794130325317e-01 -1.866161078214645386e-02 -5.651660561561584473e-01 2.523932754993438721e-01 -6.330521702766418457e-01
4.360960721969604492e-01 2.130603343248367310e-01 5.061218142509460449e-01 2.253114283084869385e-01 2.539283335208892822e-01 -1.728688329458236694e-01 6.611953675746917725e-02 -5.989708900451660156e-01
1.177630200982093811e-01 -1.460315436124801636e-01 1.824169009923934937e-01 5.799348652362823486e-02 2.506446242332458496e-01 -4.393494725227355957e-01 1.904863864183425903e-01 -7.975159883499145508e-01
1.783713102340698242e-01 -5.675982236862182617e-01 4.177801311016082764e-01 -3.044948577880859375e-01 3.796174228191375732e-01 1.871162839233875275e-02 -1.268451195210218430e-02 -4.838782846927642822e-01
5.764858126640319824e-01 -6.227028965950012207e-01 2.401023507118225098e-01 1.751009523868560791e-01 8.488094806671142578e-02 2.107840329408645630e-01 3.702282011508941650e-01 5.377817898988723755e-02
2.400488853454589844e-01 -5.029820799827575684e-01 5.789126753807067871e-01 -1.816037446260452271e-01 -3.219323754310607910e-01 -1.480210572481155396e-01 -2.460437566041946411e-01 -3.676650822162628174e-01
3.730859160423278809e-01 -7.283552289009094238e-01 2.418169975280761719e-01 1.648557186126708984e-02 -3.564448282122612000e-02 -4.512171149253845215e-01 -1.190531402826309204e-01 -2.291661202907562256e-01
2.321798950433731079e-01 -4.988543391227722168e-01 5.400797128677368164e-01 -2.194547355175018311e-01 -4.541845321655273438e-01 -8.712252974510192871e-02 7.333897519856691360e-03 -3.787646591663360596e-01
2.078737914562225342e-01 -5.742718577384948730e-01 4.013735055923461914e-02 9.896799176931381226e-02 4.929036796092987061e-01 -9.303893148899078369e-02 -1.637919694185256958e-01 -5.806521177291870117e-01
6.188824176788330078e-01 -5.774170756340026855e-01 4.803516343235969543e-02 -3.660103976726531982e-01 1.473767459392547607e-01 5.256381630897521973e-02 3.353733122348785400e-01 1.017113327980041504e-01
1.064008623361587524e-01 -1.844931542873382568e-01 4.581463336944580078e-01 -5.939972996711730957e-01 3.114263117313385010e-01 3.454887494444847107e-02 2.578526735305786133e-01 -4.766994416713714600e-01
4.611677825450897217e-01 1.762817054986953735e-01 9.675803035497665405e-02 1.656069904565811157e-01 -1.543198972940444946e-01 -1.786773502826690674e-01 -9.215877950191497803e-02 -8.094614148139953613e-01
3.579932749271392822e-01 -5.169142484664916992e-01 -5.080397799611091614e-02 3.573257923126220703e-01 4.654369354248046875e-01 1.901646107435226440e-01 -2.986785471439361572e-01 -3.638333976268768311e-01
1.947043091058731079e-01 2.191454358398914337e-02 6.922373175621032715e-02 -1.446705609560012817e-01 -9.798905998468399048e-02 -4.033644795417785645e-01 5.247663259506225586e-01 -6.987161040306091309e-01
4.140254855155944824e-01 -4.012428522109985352e-01 5.656779408454895020e-01 -2.010675221681594849e-01 2.045201063156127930e-01 8.138328790664672852e-02 -1.234882995486259460e-01 -4.934232234954833984e-01
2.246828079223632812e-01 -6.742315888404846191e-01 -1.873701214790344238e-01 2.269817739725112915e-01 -1.529444903135299683e-01 -2.775004506111145020e-01 2.692393064498901367e-01 -4.851937890052795410e-01
2.602565884590148926e-01 -3.747251033782958984e-01 -3.204903006553649902e-01 3.346584439277648926e-01 2.848034799098968506e-01 -1.929871737957000732e-01 2.914012968540191650e-01 -6.114454865455627441e-01
5.375681519508361816e-01 -5.662441253662109375e-01 2.028595805168151855e-01 3.818415105342864990e-03 3.808557391166687012e-01 -1.453476995229721069e-01 4.277982115745544434e-01 -5.742741748690605164e-03
3.653917014598846436e-01 -4.237248301506042480e-01 -2.863348722457885742e-01 2.286875620484352112e-02 -1.156130805611610413e-03 3.836178779602050781e-02 7.434945702552795410e-01 -2.240054607391357422e-01
8.550603985786437988e-01 3.084819316864013672e-01 2.928490936756134033e-01 9.907833486795425415e-02 -1.742948777973651886e-02 2.191197276115417480e-01 9.301128238439559937e-02 -1.454833894968032837e-01
2.854513525962829590e-01 -3.593811690807342529e-01 -4.383305609226226807e-01 -8.835657685995101929e-02 -1.887862384319305420e-02 2.859207987785339355e-01 3.052724003791809082e-01 -6.435244083404541016e-01
4.859508872032165527e-01 -7.120345234870910645e-01 -3.488858342170715332e-01 1.617780178785324097e-01 -1.804610490798950195e-01 2.266491204500198364e-02 1.336313039064407349e-01 -2.408893257379531860e-01
