# Supplementary material for: Where is your field going? A machine learning approach to study the relative motion of the domains of physics
Source: PLoS One. 2020 Jun 18;15(6):e0233997. doi: 10.1371/journal.pone.0233997 (PMC7302634; doi:10.1371/journal.pone.0233997)
Supplement: S28 Data — (ZIP) [file pone.0233997.s028.zip › 27/Pacs4Run_27_VS_500_embeddings1990-1994ED8.txt]

-5.506036058068275452e-02 5.017102509737014771e-02 2.570808529853820801e-01 5.733614563941955566e-01 -7.355843484401702881e-02 7.547395229339599609e-01 -4.450463876128196716e-02 1.503135263919830322e-01
7.519916445016860962e-02 -6.700768470764160156e-01 4.810765981674194336e-01 2.752545475959777832e-01 -3.206234872341156006e-01 2.556834816932678223e-01 2.626741826534271240e-01 3.116321004927158356e-02
4.531801939010620117e-01 1.057744622230529785e-01 7.225969433784484863e-01 2.597284317016601562e-01 3.141561895608901978e-02 3.199426531791687012e-01 -2.780168354511260986e-01 1.148511245846748352e-01
-5.711203217506408691e-01 1.733147501945495605e-01 4.734951257705688477e-01 5.481515526771545410e-01 -8.954472839832305908e-02 -4.122674837708473206e-02 1.536210924386978149e-01 2.929133772850036621e-01
1.540898680686950684e-01 -2.653057873249053955e-01 5.118523836135864258e-01 3.577555418014526367e-01 -3.812606930732727051e-01 6.842356920242309570e-02 -5.702733993530273438e-01 2.015785723924636841e-01
2.324021458625793457e-01 -2.788936346769332886e-02 7.507807612419128418e-01 4.101050794124603271e-01 3.210351765155792236e-01 -7.320467382669448853e-02 1.939298957586288452e-01 2.594651579856872559e-01
5.410431027412414551e-01 3.394693881273269653e-02 4.919572472572326660e-01 1.794310659170150757e-01 -4.016397297382354736e-01 -1.303240209817886353e-01 1.016070768237113953e-01 4.932341277599334717e-01
-7.295375317335128784e-02 1.719488352537155151e-01 5.409494638442993164e-01 4.566422402858734131e-01 -3.046601414680480957e-01 3.343314230442047119e-01 3.271991908550262451e-01 -3.902668654918670654e-01
8.818866312503814697e-02 1.481762528419494629e-01 6.668214201927185059e-01 1.735791563987731934e-01 -1.947375237941741943e-01 6.068060398101806641e-01 -2.879959344863891602e-01 -8.005114644765853882e-02
6.292210519313812256e-02 -1.483523696660995483e-01 6.663721203804016113e-01 1.590454131364822388e-01 -6.566557884216308594e-01 2.221705019474029541e-01 1.062329635024070740e-01 1.133275553584098816e-01
1.985521614551544189e-01 -2.055169045925140381e-01 4.880685508251190186e-01 4.675300121307373047e-01 2.014628052711486816e-01 -7.708549499511718750e-03 -4.686240553855895996e-01 4.486528038978576660e-01
4.393042922019958496e-01 -5.255041122436523438e-01 4.612224400043487549e-01 3.752412497997283936e-01 1.502994149923324585e-01 8.573276549577713013e-02 3.219771385192871094e-01 2.090830802917480469e-01
5.166221261024475098e-01 -4.343701899051666260e-01 5.876219272613525391e-01 3.365602493286132812e-01 1.383770257234573364e-01 1.264642477035522461e-01 6.709954887628555298e-02 2.149610370397567749e-01
3.866932392120361328e-01 1.138567775487899780e-01 6.122311353683471680e-01 2.393809109926223755e-01 -1.148203946650028229e-02 4.852811396121978760e-01 -4.098730087280273438e-01 4.182536900043487549e-02
-3.315121829509735107e-01 -2.566725611686706543e-01 1.559032648801803589e-01 7.718975543975830078e-01 -3.129057884216308594e-01 1.095682308077812195e-01 2.700255215167999268e-01 -1.458021551370620728e-01
2.157471477985382080e-01 -4.125715196132659912e-01 6.686633825302124023e-01 3.916990160942077637e-01 -2.991211712360382080e-01 -1.240775585174560547e-01 1.577717810869216919e-01 2.300834059715270996e-01
-2.553360164165496826e-01 4.499196708202362061e-01 6.376833319664001465e-01 1.970881372690200806e-01 -2.737862467765808105e-01 4.480438232421875000e-01 9.636747092008590698e-02 4.362488538026809692e-02
-8.680508285760879517e-02 -2.828432023525238037e-01 5.834211707115173340e-01 2.095993012189865112e-01 -3.458600938320159912e-01 2.215411141514778137e-02 -4.952323809266090393e-02 6.368595361709594727e-01
2.691770195960998535e-01 5.604683980345726013e-02 3.818629980087280273e-01 -2.501356229186058044e-02 -7.560892403125762939e-02 4.203070998191833496e-01 4.076095521450042725e-01 6.553144454956054688e-01
9.046057611703872681e-02 -4.301462471485137939e-01 4.612892568111419678e-01 2.080392241477966309e-01 -5.423882007598876953e-01 4.124720394611358643e-02 2.617757916450500488e-01 4.316367506980895996e-01
-5.741404891014099121e-01 -3.335156142711639404e-01 3.957310318946838379e-01 4.488678872585296631e-01 -3.015201091766357422e-01 2.073975056409835815e-01 3.947965055704116821e-02 2.560429275035858154e-01
1.488790065050125122e-01 -2.067155838012695312e-01 8.044297695159912109e-01 1.440132409334182739e-01 -2.678185403347015381e-01 1.706619858741760254e-01 2.687598466873168945e-01 3.068752288818359375e-01
2.202560901641845703e-01 -2.677922248840332031e-01 7.347292304039001465e-01 3.267420232295989990e-01 -3.956229090690612793e-01 -1.046103239059448242e-01 1.492290794849395752e-01 2.084633111953735352e-01
-4.390769451856613159e-02 -2.132925689220428467e-01 7.080619931221008301e-01 6.733600050210952759e-02 -4.501593410968780518e-01 3.691085278987884521e-01 2.160498499870300293e-01 2.472456395626068115e-01
-2.063113301992416382e-01 -5.243693590164184570e-01 5.972360968589782715e-01 3.712600767612457275e-01 4.169306904077529907e-02 1.917382515966892242e-02 1.209330465644598007e-02 4.309238493442535400e-01
2.521668374538421631e-01 -5.236011147499084473e-01 6.444047689437866211e-01 4.149053692817687988e-01 -2.710448801517486572e-01 -2.382983639836311340e-02 1.685949228703975677e-02 -2.307502739131450653e-02
2.619790136814117432e-01 -4.762469828128814697e-01 5.336138010025024414e-01 2.892313301563262939e-01 -3.343816101551055908e-01 2.133952826261520386e-01 -4.094887971878051758e-01 1.054875478148460388e-01
4.291337728500366211e-01 -1.283456832170486450e-01 6.369956135749816895e-01 3.878406584262847900e-01 -2.932082712650299072e-01 -1.628987044095993042e-01 3.582532703876495361e-01 4.832450672984123230e-02
5.190902948379516602e-01 -7.543981540948152542e-03 5.627087950706481934e-01 1.241662502288818359e-01 -1.750037074089050293e-01 1.619280725717544556e-01 4.472374320030212402e-01 3.762469887733459473e-01
-8.698180317878723145e-03 -3.316555321216583252e-01 5.746850371360778809e-01 1.506105661392211914e-01 -2.213513553142547607e-01 9.802872687578201294e-02 1.865262910723686218e-02 6.913960576057434082e-01
3.490872085094451904e-01 3.063977062702178955e-01 1.708582341670989990e-01 6.751800775527954102e-01 1.359699815511703491e-01 1.948756724596023560e-01 4.920338392257690430e-01 2.522314712405204773e-02
4.177110791206359863e-01 -1.215703859925270081e-01 4.640641212463378906e-01 3.525207340717315674e-01 -3.522531390190124512e-01 -5.526444688439369202e-02 -4.886367917060852051e-01 3.243601322174072266e-01
3.715516924858093262e-01 4.751564860343933105e-01 3.353177383542060852e-02 3.997763693332672119e-01 -1.663939654827117920e-01 5.812348127365112305e-01 3.121697306632995605e-01 1.107219159603118896e-01
6.244173049926757812e-01 -1.173733472824096680e-01 3.289211690425872803e-01 7.640015333890914917e-02 -4.689051210880279541e-01 9.118746966123580933e-02 8.369354158639907837e-02 4.971001744270324707e-01
-7.569597568362951279e-03 1.003094613552093506e-01 3.480778634548187256e-01 5.943334698677062988e-01 -5.815639495849609375e-01 -3.099919259548187256e-01 2.407970875501632690e-01 1.522999405860900879e-01
2.071120589971542358e-01 3.151507303118705750e-02 -3.829757869243621826e-01 7.465224266052246094e-01 -4.184071421623229980e-01 1.681046038866043091e-01 -1.113906386308372021e-03 2.209526300430297852e-01
1.111565530300140381e-01 -8.704553544521331787e-02 6.884455084800720215e-01 8.559489250183105469e-02 -5.244717597961425781e-01 3.212238252162933350e-01 3.253591954708099365e-01 1.211180388927459717e-01
2.162283658981323242e-01 -9.552610665559768677e-02 -1.686758846044540405e-01 9.078573584556579590e-01 -9.972347319126129150e-02 2.008721083402633667e-01 3.086532652378082275e-02 -2.005407363176345825e-01
2.460684180259704590e-01 3.807621598243713379e-01 4.461053907871246338e-01 5.822702646255493164e-01 9.865902364253997803e-02 2.043193876743316650e-01 4.277861714363098145e-01 -1.481246799230575562e-01
1.873772442340850830e-01 1.496477574110031128e-01 8.227852582931518555e-01 3.036677241325378418e-01 6.370684131979942322e-03 1.781788766384124756e-01 3.615685105323791504e-01 -1.038532480597496033e-01
2.242705076932907104e-01 3.834927380084991455e-01 5.294576883316040039e-01 5.976909399032592773e-01 2.980114221572875977e-01 7.098358124494552612e-02 2.666490077972412109e-01 1.117857731878757477e-02
3.288021385669708252e-01 -5.276296734809875488e-01 4.219418466091156006e-01 1.676599383354187012e-01 -4.210854172706604004e-01 3.768121600151062012e-01 -2.786499857902526855e-01 1.020062416791915894e-01
4.800930991768836975e-02 -2.759574949741363525e-01 7.560986876487731934e-01 1.106346696615219116e-01 -3.584055602550506592e-01 3.900124430656433105e-01 1.981776803731918335e-01 1.333372592926025391e-01
3.835454881191253662e-01 -2.456057369709014893e-01 5.750053524971008301e-01 3.895396888256072998e-01 -3.991138339042663574e-01 -2.495706528425216675e-01 9.713873267173767090e-02 2.813984453678131104e-01
5.807029083371162415e-02 1.067052930593490601e-01 1.311419755220413208e-01 7.047854661941528320e-01 5.059546232223510742e-01 4.592026472091674805e-01 5.640526860952377319e-02 3.580731153488159180e-02
6.567862629890441895e-01 -1.326235234737396240e-01 5.797032117843627930e-01 3.416066765785217285e-01 2.099265456199645996e-01 1.395037919282913208e-01 3.865915536880493164e-02 1.823919713497161865e-01
-2.433745563030242920e-01 -5.105425715446472168e-01 4.202646315097808838e-01 2.878534793853759766e-01 -4.414660632610321045e-01 1.171513050794601440e-01 1.324317604303359985e-01 4.409969151020050049e-01
2.233301401138305664e-01 1.650654822587966919e-01 -4.350723698735237122e-02 5.056778788566589355e-01 2.762588858604431152e-02 4.520773887634277344e-01 6.312225461006164551e-01 2.483848631381988525e-01
-2.657757103443145752e-01 -4.607118964195251465e-01 6.347225904464721680e-01 3.805246949195861816e-01 -2.085081934928894043e-01 5.749859288334846497e-02 -8.915000408887863159e-02 3.386835753917694092e-01
-3.313716948032379150e-01 -5.424362421035766602e-01 5.186014771461486816e-01 4.196612238883972168e-01 -2.259712964296340942e-01 8.869915455579757690e-02 1.002483367919921875e-01 2.862038016319274902e-01
3.962068557739257812e-01 -6.082580685615539551e-01 2.974755167961120605e-01 4.121817946434020996e-01 -2.985891699790954590e-01 -1.053141057491302490e-01 1.232536137104034424e-01 3.149899840354919434e-01
4.244917035102844238e-01 -2.350501716136932373e-01 6.579060554504394531e-01 2.466184794902801514e-01 -3.911530971527099609e-01 1.341108791530132294e-02 2.766984105110168457e-01 2.028661817312240601e-01
5.260165929794311523e-01 3.743513673543930054e-02 6.215213537216186523e-01 2.883408665657043457e-01 1.356226354837417603e-01 4.173206388950347900e-01 -2.138965576887130737e-01 -1.190551668405532837e-01
1.714942455291748047e-01 -2.410275192232802510e-04 5.945267677307128906e-01 -7.487774640321731567e-02 -2.426157519221305847e-02 6.450011730194091797e-01 2.561096847057342529e-01 3.596020638942718506e-01
1.249205023050308228e-01 -3.924222886562347412e-01 3.713908493518829346e-01 3.986601233482360840e-01 -7.094019055366516113e-01 7.541271299123764038e-02 -1.390196681022644043e-01 -7.262168079614639282e-02
5.129048228263854980e-01 -1.903137266635894775e-01 3.182640671730041504e-01 8.061520010232925415e-02 -2.952245771884918213e-01 2.552465200424194336e-01 2.640484869480133057e-01 6.090062260627746582e-01
-1.637946814298629761e-01 -6.259820610284805298e-02 1.090712547302246094e-01 6.717646121978759766e-01 -6.651625633239746094e-01 -3.717823326587677002e-02 -2.490582764148712158e-01 1.533903554081916809e-02
7.034024596214294434e-02 3.190611302852630615e-01 6.318341474980115891e-03 6.920747756958007812e-01 2.027071267366409302e-01 3.418074250221252441e-01 4.036805927753448486e-01 3.055557310581207275e-01
4.556254670023918152e-02 4.333180189132690430e-01 6.960309743881225586e-01 2.463090866804122925e-01 -2.563140690326690674e-01 3.832193613052368164e-01 -2.060721367597579956e-01 -1.000624895095825195e-01
1.340588629245758057e-01 -3.687660992145538330e-01 5.390666127204895020e-01 4.881474673748016357e-01 -2.288233637809753418e-01 1.277234703302383423e-01 -4.632670879364013672e-01 -1.840360164642333984e-01
9.840146452188491821e-02 1.837388724088668823e-01 -1.624790877103805542e-01 8.351026177406311035e-01 -7.798104733228683472e-02 3.587549626827239990e-01 -3.021538853645324707e-01 -8.172045648097991943e-02
-2.683781981468200684e-01 -4.787549078464508057e-01 6.249906420707702637e-01 3.980610668659210205e-01 -2.534972429275512695e-01 5.479898676276206970e-02 -7.634589821100234985e-02 2.767823636531829834e-01
4.296120703220367432e-01 1.623477204702794552e-03 6.186478137969970703e-01 2.160788029432296753e-01 -6.823578476905822754e-02 8.775777369737625122e-02 5.279778242111206055e-01 3.080544769763946533e-01
2.529058754444122314e-01 2.227127254009246826e-01 -2.061032056808471680e-01 8.580096960067749023e-01 -1.161027550697326660e-01 2.380764931440353394e-01 -1.921491473913192749e-01 2.640001475811004639e-02
3.435578346252441406e-01 -5.556678175926208496e-01 2.780532836914062500e-01 3.638054430484771729e-01 -1.299627721309661865e-01 4.161184281110763550e-02 -4.278074800968170166e-01 4.023582339286804199e-01
4.921759068965911865e-01 -2.964136302471160889e-01 5.124577879905700684e-01 3.635981976985931396e-01 -2.176435440778732300e-01 -9.697028994560241699e-02 4.428878426551818848e-01 1.488745063543319702e-01
1.619287580251693726e-01 4.021273180842399597e-02 5.496464371681213379e-01 8.028095215559005737e-02 -1.593418710399419069e-05 2.241768985986709595e-01 2.753464877605438232e-01 7.331678867340087891e-01
-3.651219308376312256e-01 -4.555075764656066895e-01 5.711754560470581055e-01 2.912353575229644775e-01 -2.740649878978729248e-01 1.916725486516952515e-01 1.485297083854675293e-01 3.379768729209899902e-01
2.434973269701004028e-01 -4.257293939590454102e-01 2.169674783945083618e-01 1.438845396041870117e-01 -5.550227165222167969e-01 1.231148988008499146e-01 -6.309203803539276123e-02 6.037367582321166992e-01
1.029083654284477234e-01 -3.428339064121246338e-01 5.654202699661254883e-01 9.688857197761535645e-02 -5.832678079605102539e-01 2.536560893058776855e-01 2.346543818712234497e-01 2.884128689765930176e-01
-3.228942751884460449e-01 1.811236292123794556e-01 1.275050789117813110e-01 3.862610757350921631e-01 -6.384760141372680664e-02 5.615412592887878418e-01 -5.380063056945800781e-01 2.976951301097869873e-01
-2.115858346223831177e-01 1.207980066537857056e-01 5.777162034064531326e-03 2.246200293302536011e-01 -7.171609401702880859e-01 5.228786468505859375e-01 2.551571093499660492e-02 3.190278410911560059e-01
2.185634523630142212e-01 -5.684370994567871094e-01 4.374695718288421631e-01 3.097904920578002930e-01 -2.748330533504486084e-01 -1.731591299176216125e-02 4.258272349834442139e-01 2.908568084239959717e-01
5.192690491676330566e-01 3.227686583995819092e-01 -9.051112085580825806e-02 4.555304050445556641e-01 1.565197259187698364e-01 5.077487230300903320e-01 5.950070917606353760e-02 3.530333340167999268e-01
-3.556623160839080811e-01 1.451070159673690796e-01 9.484645724296569824e-02 1.127132773399353027e-01 -4.514087438583374023e-01 5.735553503036499023e-01 1.615044027566909790e-01 5.214680433273315430e-01
2.069907784461975098e-01 -1.603918969631195068e-01 3.027023375034332275e-01 4.224004447460174561e-01 1.355524510145187378e-01 4.945398569107055664e-01 -6.291288137435913086e-01 5.129563808441162109e-02
7.042860984802246094e-02 -3.531348109245300293e-01 4.293274283409118652e-01 4.706248342990875244e-01 -4.559365659952163696e-02 2.372269630432128906e-01 -6.344283819198608398e-01 6.059115007519721985e-02
4.882683455944061279e-01 2.300578355789184570e-01 -1.352702826261520386e-01 5.565914511680603027e-01 -3.708497583866119385e-01 4.780341386795043945e-01 -8.796621114015579224e-02 -8.240810036659240723e-02
3.092286884784698486e-01 -5.465849637985229492e-01 6.312335133552551270e-01 3.982299864292144775e-01 1.499172449111938477e-01 1.077241599559783936e-01 -6.676819175481796265e-02 1.002095863223075867e-01
4.402511119842529297e-01 -3.389401435852050781e-01 6.215916872024536133e-01 3.391361236572265625e-01 -1.304952055215835571e-01 -7.270596921443939209e-02 2.643277943134307861e-01 3.126093745231628418e-01
5.528942942619323730e-01 3.897824585437774658e-01 1.130509003996849060e-01 5.518421530723571777e-01 3.694700542837381363e-03 1.936825066804885864e-01 2.883398234844207764e-01 3.231115043163299561e-01
2.167051099240779877e-02 -2.766039967536926270e-01 2.684715390205383301e-01 2.549493014812469482e-01 2.880114316940307617e-01 4.377833306789398193e-01 -4.672259986400604248e-01 5.413311719894409180e-01
1.662810295820236206e-01 -1.454308778047561646e-01 4.949829578399658203e-01 6.562284231185913086e-01 -3.200057744979858398e-01 -3.633309304714202881e-01 -1.825499683618545532e-01 8.842639625072479248e-02
3.723836839199066162e-01 4.617936313152313232e-01 6.210317462682723999e-02 6.808040142059326172e-01 -2.171053439378738403e-01 1.885132044553756714e-01 3.070112168788909912e-01 6.163217872381210327e-02
3.134300410747528076e-01 4.332776367664337158e-01 5.422946810722351074e-01 2.169210463762283325e-01 -1.485842317342758179e-01 5.274333953857421875e-01 -2.675786912441253662e-01 -3.213155642151832581e-02
2.928729951381683350e-01 2.189951539039611816e-01 3.211480975151062012e-01 4.674842953681945801e-01 -8.458068966865539551e-02 -9.910212457180023193e-02 -5.424191951751708984e-01 4.831096529960632324e-01
1.169416233897209167e-01 1.656229794025421143e-01 5.455117821693420410e-01 3.036333024501800537e-01 -4.191673099994659424e-01 3.161077499389648438e-01 -5.344227552413940430e-01 -8.879445493221282959e-02
7.466547191143035889e-02 -1.775044202804565430e-02 2.387978136539459229e-01 5.389326214790344238e-01 2.618679106235504150e-01 6.920090913772583008e-01 2.108133584260940552e-01 -2.339736074209213257e-01
4.117956161499023438e-01 -4.006663262844085693e-01 4.401131868362426758e-01 1.631119549274444580e-01 4.562994837760925293e-02 2.220796644687652588e-01 7.585870474576950073e-02 6.264420747756958008e-01
-3.456265330314636230e-01 -5.955199524760246277e-02 5.123883113265037537e-02 6.786431074142456055e-01 -4.917502403259277344e-01 5.053151026368141174e-02 3.975575268268585205e-01 1.067252010107040405e-01
-3.451507687568664551e-01 1.099906712770462036e-01 4.762872457504272461e-01 6.670077890157699585e-02 -1.462835669517517090e-01 6.378825902938842773e-01 -1.097712367773056030e-01 4.439952969551086426e-01
9.901461750268936157e-02 -5.813566595315933228e-02 -3.206637501716613770e-01 8.457685112953186035e-01 -2.880940437316894531e-01 2.920710146427154541e-01 5.396738182753324509e-03 1.827189326286315918e-02
2.010827660560607910e-01 -1.132749319076538086e-01 5.611386895179748535e-01 1.730745881795883179e-01 -1.984734237194061279e-01 1.311220079660415649e-01 -3.692526221275329590e-01 6.395083665847778320e-01
1.047963574528694153e-01 3.447816148400306702e-02 3.844362795352935791e-01 3.592803180217742920e-01 7.847941666841506958e-02 2.970398664474487305e-01 -6.283342838287353516e-01 4.709137678146362305e-01
3.497992753982543945e-01 -1.950105279684066772e-01 3.273954689502716064e-01 1.042742878198623657e-01 -5.055029988288879395e-01 2.344581484794616699e-01 -3.793444037437438965e-01 5.168601870536804199e-01
-1.674910262227058411e-02 -2.339019030332565308e-01 6.531667709350585938e-01 2.176503390073776245e-01 -4.183912873268127441e-01 1.285948883742094040e-02 1.994126141071319580e-01 5.059929490089416504e-01
-2.015108764171600342e-01 7.882036268711090088e-02 1.519029438495635986e-01 6.387161016464233398e-01 -7.082366347312927246e-01 -6.821738183498382568e-02 -6.965046375989913940e-02 1.050905510783195496e-01
1.272602528333663940e-01 -5.185494422912597656e-01 6.011119112372398376e-02 2.594491243362426758e-01 -6.483125686645507812e-01 8.921817690134048462e-02 -1.283853203058242798e-01 4.463541805744171143e-01
-2.146953344345092773e-01 -4.450713396072387695e-01 2.909244000911712646e-01 2.922518849372863770e-01 -5.170562267303466797e-01 1.310117170214653015e-02 1.769411116838455200e-01 5.356699824333190918e-01
8.471889048814773560e-02 3.622167408466339111e-01 6.533782482147216797e-01 6.520216912031173706e-02 -4.425756633281707764e-01 4.430424571037292480e-01 -1.614046096801757812e-01 1.107066571712493896e-01
2.500712275505065918e-01 1.690951287746429443e-01 5.531416535377502441e-01 -5.584767460823059082e-02 -1.955792605876922607e-01 4.658045172691345215e-01 2.624043524265289307e-01 5.250765085220336914e-01
2.601585090160369873e-01 -4.229315221309661865e-01 2.144648730754852295e-01 1.313936710357666016e-01 -5.987856984138488770e-01 1.182968392968177795e-01 -1.493187993764877319e-01 5.434635877609252930e-01
4.511769413948059082e-01 3.115761578083038330e-01 -4.698332771658897400e-02 6.708335876464843750e-01 -3.530430421233177185e-02 9.462464600801467896e-02 3.997268676757812500e-01 2.777639627456665039e-01
3.218992948532104492e-01 -6.753352880477905273e-01 2.726687788963317871e-01 3.667288422584533691e-01 -2.440776079893112183e-01 2.825570106506347656e-01 -3.032504618167877197e-01 9.582209400832653046e-03
-6.232084631919860840e-01 -1.941700875759124756e-01 3.011427223682403564e-01 4.117925465106964111e-01 -3.567135035991668701e-01 3.527530431747436523e-01 1.083180233836174011e-01 2.241363078355789185e-01
3.427053615450859070e-02 6.872660666704177856e-02 8.717110008001327515e-02 7.803224325180053711e-01 3.471269011497497559e-01 4.764517843723297119e-01 9.634920954704284668e-02 -1.442694365978240967e-01
-3.003400862216949463e-01 2.958889305591583252e-02 -1.373839378356933594e-02 6.837810277938842773e-01 -5.217850804328918457e-01 -5.906557664275169373e-02 2.994492053985595703e-01 2.752399146556854248e-01
1.515987664461135864e-01 -1.593676358461380005e-01 3.385625183582305908e-01 6.853350996971130371e-01 2.707269489765167236e-01 2.821757495403289795e-01 3.722232282161712646e-01 -2.753991186618804932e-01
1.498687267303466797e-01 -5.536950752139091492e-02 -1.736380010843276978e-01 7.597208619117736816e-01 1.913457512855529785e-01 2.194866389036178589e-01 4.761579632759094238e-01 2.358682900667190552e-01
1.286135464906692505e-01 -2.669312953948974609e-01 4.197953045368194580e-01 3.584604561328887939e-01 -1.019494011998176575e-01 -1.831772327423095703e-01 -2.346704155206680298e-01 7.130683660507202148e-01
4.747277796268463135e-01 1.586141288280487061e-01 -6.777222454547882080e-02 8.371424674987792969e-01 -8.878046274185180664e-02 1.379713118076324463e-01 7.006071507930755615e-02 -1.106714010238647461e-01
5.025475025177001953e-01 4.235084652900695801e-01 8.004099130630493164e-02 5.627127885818481445e-01 -4.354253709316253662e-01 1.436837762594223022e-01 1.845438480377197266e-01 -2.716117724776268005e-02
2.002415508031845093e-01 -5.111547112464904785e-01 5.041790604591369629e-01 2.502407729625701904e-01 -2.634420692920684814e-01 1.347756236791610718e-01 -3.697911798954010010e-01 3.968572318553924561e-01
4.966772198677062988e-01 -3.097786568105220795e-02 4.241391122341156006e-01 2.556658089160919189e-01 -1.481531262397766113e-01 6.298116594552993774e-02 -4.758132994174957275e-01 5.047562718391418457e-01
2.354474216699600220e-01 3.089055120944976807e-01 7.262373566627502441e-01 4.189443588256835938e-01 -9.619126468896865845e-02 2.773640751838684082e-01 -2.413951605558395386e-02 -2.438045293092727661e-01
5.147616267204284668e-01 -2.491442114114761353e-01 3.733612298965454102e-01 3.378083109855651855e-01 1.136981621384620667e-01 -1.665412075817584991e-02 -2.320871800184249878e-01 5.936037302017211914e-01
2.023669332265853882e-01 -6.642525196075439453e-01 2.385808676481246948e-01 2.416194677352905273e-01 -3.154618740081787109e-01 8.705383539199829102e-02 3.071634173393249512e-01 4.484098851680755615e-01
6.440768241882324219e-01 -4.116500616073608398e-01 4.201812744140625000e-01 3.740597665309906006e-01 1.383712440729141235e-01 1.079862285405397415e-02 4.485418647527694702e-02 2.792151570320129395e-01
3.535973839461803436e-03 2.468400746583938599e-01 2.421020716428756714e-01 4.894363284111022949e-01 -2.632829248905181885e-01 2.895211279392242432e-01 6.913351416587829590e-01 -9.905423969030380249e-02
2.366459816694259644e-01 8.518462628126144409e-02 3.191089928150177002e-01 5.487509965896606445e-01 9.456940740346908569e-02 -1.681829392910003662e-01 -5.415581464767456055e-01 4.508545696735382080e-01
-4.267682731151580811e-01 -1.703920215368270874e-01 -1.676365286111831665e-01 4.551474750041961670e-01 -3.999941349029541016e-01 5.347662568092346191e-01 -1.516944766044616699e-01 2.908483743667602539e-01
2.132492512464523315e-01 -1.435448974370956421e-01 -3.297933638095855713e-01 6.635419130325317383e-01 -3.723559975624084473e-01 4.278130233287811279e-01 2.450307905673980713e-01 5.617074295878410339e-02
3.000954091548919678e-01 2.630571424961090088e-01 -2.509656548500061035e-01 8.244934082031250000e-01 -2.359769344329833984e-01 3.604839369654655457e-02 -1.832786574959754944e-02 2.016189843416213989e-01
5.387104153633117676e-01 4.011322259902954102e-01 -2.344144694507122040e-02 6.308566927909851074e-01 -1.815506070852279663e-01 9.939052909612655640e-02 2.489856779575347900e-01 2.133575081825256348e-01
-3.675187826156616211e-01 -1.902322769165039062e-01 2.820824086666107178e-01 8.061467409133911133e-01 -2.496501207351684570e-01 -1.084100231528282166e-01 -1.494264751672744751e-01 -5.377981811761856079e-02
3.804857134819030762e-01 -2.349856346845626831e-01 3.554248213768005371e-01 2.195084393024444580e-01 -3.791643977165222168e-01 3.415667684748768806e-03 -3.856852352619171143e-01 5.770364999771118164e-01
-5.453624576330184937e-02 -2.496461011469364166e-02 8.772439509630203247e-02 5.633321404457092285e-01 -7.748666405677795410e-01 2.124227397143840790e-02 -2.634224593639373779e-01 -3.321176022291183472e-02
4.407270848751068115e-01 7.869445532560348511e-02 5.484769940376281738e-01 4.322069287300109863e-01 3.557771146297454834e-01 3.462040126323699951e-01 -1.019397601485252380e-01 2.347568869590759277e-01
6.122542619705200195e-01 3.501284420490264893e-01 -1.528105735778808594e-01 5.387022495269775391e-01 -3.082185052335262299e-02 1.917873919010162354e-01 -1.886210776865482330e-02 3.884787559509277344e-01
2.114113271236419678e-01 -2.843457758426666260e-01 3.435297012329101562e-01 2.295681983232498169e-01 -3.286215066909790039e-01 1.628889329731464386e-02 -3.981517255306243896e-01 6.610266566276550293e-01
-1.885455101728439331e-02 2.326954156160354614e-01 5.231524109840393066e-01 6.701250076293945312e-01 -2.202013731002807617e-01 -3.000205457210540771e-01 2.854447662830352783e-01 -5.255304649472236633e-02
-1.689209342002868652e-01 8.986129611730575562e-02 2.418110966682434082e-01 7.460919618606567383e-01 -5.113001465797424316e-01 -2.655443549156188965e-01 1.263003051280975342e-01 1.927244104444980621e-02
3.247817745432257652e-03 2.339027374982833862e-01 7.767943739891052246e-01 3.291977941989898682e-01 1.612447760999202728e-02 4.115628302097320557e-01 -2.442843168973922729e-01 -6.464842706918716431e-02
-7.478044927120208740e-02 -1.885381639003753662e-01 1.756360828876495361e-01 7.712424993515014648e-01 -1.540874540805816650e-01 -2.176538705825805664e-01 5.104142427444458008e-01 -3.948649391531944275e-02
1.854587942361831665e-01 5.106145143508911133e-01 -6.300868839025497437e-02 7.106533646583557129e-01 -6.921583414077758789e-02 3.959308862686157227e-01 -1.768611818552017212e-01 5.520591139793395996e-02
-3.565361201763153076e-01 4.666244685649871826e-01 4.942085444927215576e-01 2.814680337905883789e-01 -3.247830569744110107e-01 4.712536334991455078e-01 4.837287217378616333e-02 4.211125522851943970e-02
6.519172191619873047e-01 2.051790505647659302e-01 -2.902542799711227417e-02 5.962982773780822754e-01 -3.938085436820983887e-01 1.403683871030807495e-01 -1.568917883560061455e-03 -4.123778268694877625e-02
-1.438566204160451889e-02 2.377295494079589844e-01 4.162069559097290039e-01 6.554200649261474609e-01 -3.941594064235687256e-01 -3.192646503448486328e-01 2.836409807205200195e-01 5.225135385990142822e-02
-6.465643644332885742e-01 -1.144903898239135742e-01 2.284978032112121582e-01 5.522282123565673828e-01 -2.185631543397903442e-01 3.732164204120635986e-01 -1.356357615441083908e-02 1.563164591789245605e-01
2.863459289073944092e-01 -3.386322259902954102e-01 7.154265642166137695e-01 3.402218818664550781e-01 3.259954452514648438e-01 2.031932622194290161e-01 -5.451589822769165039e-02 1.587940305471420288e-01
2.195912897586822510e-01 -1.034378409385681152e-01 -3.549010455608367920e-01 8.397160768508911133e-01 -8.333081007003784180e-02 1.166438013315200806e-01 2.306901812553405762e-01 1.903537958860397339e-01
3.939724266529083252e-01 -6.273710131645202637e-01 3.606738746166229248e-01 2.975809872150421143e-01 1.591313257813453674e-02 5.903629213571548462e-02 -2.730094455182552338e-02 4.775641858577728271e-01
3.950798213481903076e-01 3.513893187046051025e-01 6.570421159267425537e-02 6.524032354354858398e-01 8.978036046028137207e-02 3.632352501153945923e-02 3.324301242828369141e-01 4.130384325981140137e-01
-1.142934858798980713e-01 -6.870256364345550537e-02 3.960158526897430420e-01 2.033602148294448853e-01 -1.905021518468856812e-01 -2.755513787269592285e-02 -2.196485549211502075e-01 8.359051346778869629e-01
3.855775669217109680e-02 1.469545066356658936e-01 5.577672123908996582e-01 5.199975371360778809e-01 6.722298264503479004e-02 3.255276083946228027e-01 4.240494668483734131e-01 -3.242079913616180420e-01
6.323988437652587891e-01 4.416513442993164062e-02 -8.713197708129882812e-02 6.831110119819641113e-01 -2.194347977638244629e-01 2.362147271633148193e-01 -1.079813688993453979e-01 -9.099248051643371582e-02
2.433878481388092041e-01 -4.390497505664825439e-02 9.143380820751190186e-02 8.334292173385620117e-01 -3.672119677066802979e-01 -2.305358201265335083e-01 2.187607288360595703e-01 -4.762717988342046738e-03
1.470410525798797607e-01 -5.851320549845695496e-02 -1.336935460567474365e-01 6.673812866210937500e-01 2.290432751178741455e-01 6.533119678497314453e-01 1.737115085124969482e-01 -4.722530022263526917e-02
4.491875171661376953e-01 -1.157023608684539795e-01 -2.898839414119720459e-01 6.543565988540649414e-01 -3.030769824981689453e-01 4.057815968990325928e-01 1.269103288650512695e-01 -2.748150378465652466e-03
2.413300573825836182e-01 8.524759113788604736e-02 8.305180817842483521e-02 6.700367927551269531e-01 3.702193796634674072e-01 3.345443904399871826e-01 4.469429552555084229e-01 1.729327589273452759e-01
-1.051471102982759476e-02 6.840713322162628174e-02 7.132375240325927734e-01 5.200209021568298340e-01 5.135882645845413208e-02 -6.196901202201843262e-02 -4.251542091369628906e-01 1.698429882526397705e-01
3.153874576091766357e-01 3.069516420364379883e-01 -5.190330371260643005e-02 6.645523309707641602e-01 -2.663945257663726807e-01 4.808784425258636475e-01 1.632481664419174194e-01 -1.820104867219924927e-01
2.150655090808868408e-01 1.714829206466674805e-01 3.899970948696136475e-01 5.212851762771606445e-01 3.431815505027770996e-01 5.435241460800170898e-01 2.637724578380584717e-01 -1.331775635480880737e-01
9.277587383985519409e-02 -5.693570375442504883e-01 6.026090383529663086e-01 2.254196107387542725e-01 -4.107421934604644775e-01 2.386892288923263550e-01 4.202164709568023682e-02 1.607051789760589600e-01
-5.909591317176818848e-01 -1.666735410690307617e-01 4.516898989677429199e-01 3.255351781845092773e-01 -1.138941645622253418e-01 3.359056711196899414e-01 4.645036906003952026e-02 4.301491975784301758e-01
-4.191345721483230591e-02 1.360402852296829224e-01 2.168231457471847534e-01 1.568439304828643799e-01 -5.973462946712970734e-03 8.679956197738647461e-01 -3.046624958515167236e-01 2.487019151449203491e-01
3.109775483608245850e-01 4.309602081775665283e-01 1.012276262044906616e-01 6.311911344528198242e-01 -3.147478448227047920e-03 -7.554966956377029419e-02 3.036146163940429688e-01 4.593664705753326416e-01
4.710435867309570312e-01 -1.503371745347976685e-01 4.113552272319793701e-01 3.526592552661895752e-01 -2.477207630872726440e-01 -2.070840448141098022e-01 -3.740327060222625732e-01 4.666744768619537354e-01
3.265916705131530762e-01 2.728721201419830322e-01 -1.677347421646118164e-01 8.464815020561218262e-01 -2.213088572025299072e-01 1.143808439373970032e-01 -1.098086014389991760e-01 9.709702804684638977e-03
1.408163011074066162e-01 2.795062065124511719e-01 -9.126842767000198364e-02 6.255852580070495605e-01 -3.096570372581481934e-01 5.959514379501342773e-01 -1.387629657983779907e-01 -1.790509521961212158e-01
1.375796049833297729e-01 -4.190031588077545166e-01 4.233725965023040771e-01 1.012985855340957642e-01 -1.943667232990264893e-01 3.328273296356201172e-01 -2.953969240188598633e-01 6.165961027145385742e-01
1.641157120466232300e-01 -2.057333588600158691e-01 -3.405033051967620850e-01 6.360399127006530762e-01 -4.356395602226257324e-01 4.164003729820251465e-01 2.058649808168411255e-01 6.854894012212753296e-02
-2.242064327001571655e-01 2.222743257880210876e-02 -9.238161891698837280e-02 2.956179380416870117e-01 -7.059293389320373535e-01 4.021329283714294434e-01 4.687251895666122437e-02 4.371145069599151611e-01
-2.880319058895111084e-01 2.050666660070419312e-01 2.103796750307083130e-01 6.811352968215942383e-01 -5.086299777030944824e-01 1.542788092046976089e-02 3.261524736881256104e-01 -3.824265673756599426e-02
4.957477748394012451e-01 -1.549973785877227783e-01 3.840431272983551025e-01 -9.067439287900924683e-02 -3.192144036293029785e-01 5.140086412429809570e-01 9.974852949380874634e-02 4.454731941223144531e-01
2.438380941748619080e-02 -3.128708302974700928e-01 5.085499882698059082e-01 2.815834581851959229e-01 2.347024530172348022e-01 1.357362270355224609e-01 -2.654849290847778320e-01 6.477754116058349609e-01
1.449815481901168823e-01 1.279522106051445007e-02 6.138647198677062988e-01 -1.707660558167845011e-04 -9.002348035573959351e-02 3.520903289318084717e-01 2.496170401573181152e-01 6.384404897689819336e-01
-2.512892782688140869e-01 -2.907764911651611328e-01 2.045648545026779175e-01 7.851766943931579590e-01 -1.868901699781417847e-01 -2.681547403335571289e-01 -1.994176954030990601e-01 2.176036685705184937e-01
7.964078336954116821e-02 -3.695833981037139893e-01 6.576967239379882812e-01 2.985101342201232910e-01 -4.890866577625274658e-01 -4.826115618925541639e-04 2.414798140525817871e-01 1.946112364530563354e-01
5.050892829895019531e-01 -3.086269497871398926e-01 3.545703291893005371e-01 3.387092947959899902e-01 -2.356291562318801880e-01 -1.379266977310180664e-01 -2.988999783992767334e-01 4.952818751335144043e-01
-2.857567667961120605e-01 -4.020424187183380127e-02 -2.323677837848663330e-01 3.866046071052551270e-01 -4.359983503818511963e-01 5.623723268508911133e-01 -1.185137182474136353e-01 4.391652643680572510e-01
2.677128612995147705e-01 1.828975677490234375e-01 3.016720712184906006e-01 2.334452867507934570e-01 -3.878701031208038330e-01 2.922409176826477051e-01 -6.657101511955261230e-01 2.652503252029418945e-01
1.238537356257438660e-01 5.778858810663223267e-02 5.058035850524902344e-01 4.168312549591064453e-01 1.229599937796592712e-01 3.421091288328170776e-02 -5.951585769653320312e-01 4.257134199142456055e-01
-7.625369727611541748e-02 1.189001128077507019e-01 1.894531100988388062e-01 6.994087696075439453e-01 -5.966212749481201172e-01 5.776044726371765137e-02 -1.581202894449234009e-01 -2.658715248107910156e-01
1.277956813573837280e-01 -4.258485436439514160e-01 4.661453664302825928e-01 2.205004245042800903e-01 -4.050171077251434326e-01 3.206101357936859131e-01 -4.643198847770690918e-01 2.323500961065292358e-01
2.096325904130935669e-01 -5.170843601226806641e-01 5.660710334777832031e-01 2.728804349899291992e-01 -4.395330548286437988e-01 2.879700362682342529e-01 -5.348978564143180847e-02 -1.216574460268020630e-01
1.423019766807556152e-01 -6.084374785423278809e-01 5.471785664558410645e-01 2.685967683792114258e-01 -4.312285780906677246e-01 1.849180608987808228e-01 1.852543838322162628e-02 1.323222666978836060e-01
-1.791510581970214844e-01 -1.588654965162277222e-01 -3.197931870818138123e-02 8.348323106765747070e-01 -2.016857117414474487e-01 -8.984303474426269531e-02 4.425875246524810791e-01 8.144201710820198059e-03
1.365189254283905029e-01 4.055801630020141602e-01 4.152564108371734619e-01 5.755504369735717773e-01 -8.303020149469375610e-02 3.168211877346038818e-01 4.526947140693664551e-01 3.112804144620895386e-02
3.552125692367553711e-01 -1.789206415414810181e-01 6.297957301139831543e-01 2.324813902378082275e-01 -2.655562711879611015e-03 -5.637791007757186890e-02 2.383652329444885254e-02 6.223884224891662598e-01
2.866034507751464844e-01 4.528607726097106934e-01 -9.610345214605331421e-02 7.153460979461669922e-01 -2.097536437213420868e-02 2.254011631011962891e-01 2.166507691144943237e-01 3.060006499290466309e-01
2.151109725236892700e-01 -4.051593318581581116e-02 2.770850062370300293e-01 2.162335962057113647e-01 7.243230193853378296e-02 7.397869229316711426e-01 -5.127851366996765137e-01 1.143359616398811340e-01
3.433424830436706543e-01 -1.236930564045906067e-01 5.556761026382446289e-01 3.834716975688934326e-01 -1.491378098726272583e-01 7.318740338087081909e-02 -5.728690028190612793e-01 2.349723279476165771e-01
2.054925113916397095e-01 2.383306622505187988e-01 -2.394543401896953583e-02 6.155883073806762695e-01 2.479968369007110596e-01 4.153056144714355469e-01 4.413839280605316162e-01 3.043816685676574707e-01
4.619380235671997070e-01 -1.719717085361480713e-01 5.105386972427368164e-01 2.873512804508209229e-01 -2.359574586153030396e-01 6.026135291904211044e-03 5.690529346466064453e-01 1.851622909307479858e-01
-2.817758321762084961e-01 -6.613508611917495728e-02 -1.000786572694778442e-01 3.212776780128479004e-01 -6.871417164802551270e-01 4.640110135078430176e-01 2.151538878679275513e-01 2.631202042102813721e-01
4.409527480602264404e-01 5.549820512533187866e-02 3.739369809627532959e-01 -4.872063547372817993e-02 -4.884644150733947754e-01 4.058212637901306152e-01 2.886980175971984863e-01 4.167050421237945557e-01
3.875680267810821533e-01 9.575027972459793091e-02 -2.889716327190399170e-01 7.135845422744750977e-01 -2.577621340751647949e-01 3.757266998291015625e-01 -1.801336705684661865e-01 8.863136172294616699e-02
2.548062801361083984e-01 -1.280489861965179443e-01 -2.889285385608673096e-01 7.225146889686584473e-01 -4.262580573558807373e-01 3.512333035469055176e-01 8.542473614215850830e-02 -2.849265374243259430e-02
5.900757312774658203e-01 -1.891098320484161377e-01 1.895394623279571533e-01 9.473657608032226562e-02 -2.828010022640228271e-01 2.277264147996902466e-01 2.758156061172485352e-01 6.026923060417175293e-01
9.854882024228572845e-03 -3.215128481388092041e-01 1.684655547142028809e-01 5.760933160781860352e-01 3.569298684597015381e-01 6.071405410766601562e-01 1.394308209419250488e-01 -1.442521065473556519e-01
-5.660655722022056580e-02 1.686421036720275879e-01 2.333817929029464722e-01 1.342930048704147339e-01 -5.744965374469757080e-02 8.720168471336364746e-01 -3.097938299179077148e-01 1.901790797710418701e-01
2.786600962281227112e-02 4.768305420875549316e-01 2.296397238969802856e-01 2.592761218547821045e-01 -5.639132857322692871e-01 4.011206924915313721e-01 -3.634884655475616455e-01 2.021827995777130127e-01
1.161990389227867126e-01 7.861568033695220947e-02 2.538020908832550049e-01 6.137997508049011230e-01 -6.328464150428771973e-01 -1.867353320121765137e-01 -3.160981833934783936e-01 6.220337003469467163e-02
1.880207508802413940e-01 -3.041654527187347412e-01 4.930376708507537842e-01 5.171272158622741699e-01 -3.904758989810943604e-01 -2.841854393482208252e-01 -2.537886798381805420e-01 2.529493272304534912e-01
4.085371270775794983e-03 3.492726087570190430e-01 6.851748824119567871e-01 4.125860631465911865e-01 -1.596518754959106445e-01 3.541693985462188721e-01 1.044463440775871277e-01 -2.765255570411682129e-01
3.999958038330078125e-01 4.937963783740997314e-01 1.491461992263793945e-01 6.217672824859619141e-01 -1.412883698940277100e-01 1.629844903945922852e-01 3.582501411437988281e-01 1.116227954626083374e-01
2.373210638761520386e-01 2.704352736473083496e-01 -2.508794069290161133e-01 7.826110124588012695e-01 -3.508434295654296875e-01 4.752005625050514936e-04 -1.663685590028762817e-01 2.106017768383026123e-01
2.245275527238845825e-01 1.034516766667366028e-01 -1.117149740457534790e-01 6.250119805335998535e-01 1.316087990999221802e-01 2.813491523265838623e-01 5.563186407089233398e-01 3.602727651596069336e-01
4.755997359752655029e-01 4.685613214969635010e-01 -1.023359298706054688e-01 5.562884211540222168e-01 -1.106793060898780823e-01 3.955387771129608154e-01 -1.409924328327178955e-01 2.138830721378326416e-01
-2.204071283340454102e-01 4.919196292757987976e-02 4.943313300609588623e-01 7.276532053947448730e-01 -3.089525103569030762e-01 -2.663491368293762207e-01 -6.157298758625984192e-02 -7.052249461412429810e-02
-6.739929318428039551e-02 -5.481319427490234375e-01 4.422581791877746582e-01 4.284519255161285400e-01 -8.768867701292037964e-02 -1.623107194900512695e-01 7.042986154556274414e-02 5.261661410331726074e-01
2.861583530902862549e-01 4.692709743976593018e-01 -1.017095819115638733e-01 4.958037734031677246e-01 4.245359450578689575e-02 4.313100874423980713e-01 5.397862941026687622e-02 5.009866952896118164e-01
2.819528579711914062e-01 -4.529044777154922485e-02 -1.772838830947875977e-01 8.727434873580932617e-01 -5.432587116956710815e-02 2.745325863361358643e-01 -1.277941465377807617e-01 -1.751851439476013184e-01
9.390743821859359741e-02 -1.266964375972747803e-01 2.662137448787689209e-01 6.006312370300292969e-01 3.567513823509216309e-01 5.451555252075195312e-01 2.957571148872375488e-01 -1.776612997055053711e-01
-2.479509413242340088e-01 4.544820785522460938e-01 4.747252762317657471e-01 8.054824173450469971e-02 -2.994660437107086182e-01 4.341854155063629150e-01 -1.671261638402938843e-01 4.404386281967163086e-01
-4.342050850391387939e-01 -2.130124531686306000e-02 5.845040827989578247e-02 8.055022954940795898e-01 -3.311491906642913818e-01 4.675689339637756348e-02 2.047652304172515869e-01 7.061748206615447998e-02
3.828177154064178467e-01 -1.278915554285049438e-01 -2.913191616535186768e-01 6.616215705871582031e-01 -3.062595725059509277e-01 4.564625024795532227e-01 1.110262572765350342e-01 -2.093489049002528191e-03
-7.010887563228607178e-02 -3.521372079849243164e-01 4.535288512706756592e-01 2.081165760755538940e-01 1.554748862981796265e-01 2.807602286338806152e-01 -3.830440044403076172e-01 6.102145910263061523e-01
-1.730897426605224609e-01 3.481479287147521973e-01 7.134538292884826660e-01 4.697454869747161865e-01 -7.607423514127731323e-02 2.263804525136947632e-01 1.416242420673370361e-01 -2.050924599170684814e-01
-1.988369524478912354e-01 -1.020391434431076050e-01 2.915484458208084106e-02 7.880412936210632324e-01 -5.598086714744567871e-01 3.940102830529212952e-02 -1.050327867269515991e-01 -4.714493453502655029e-02
-1.056974474340677261e-02 4.251467585563659668e-01 7.218962907791137695e-01 3.143595159053802490e-01 -9.969912469387054443e-03 4.153911173343658447e-01 -1.628690809011459351e-01 -2.619962207973003387e-03
-4.604720324277877808e-02 -2.125252485275268555e-01 2.400835752487182617e-01 8.097050189971923828e-01 -2.672330439090728760e-01 -3.350417315959930420e-01 -2.184038311243057251e-01 8.990915119647979736e-02
2.476395666599273682e-01 -1.539168506860733032e-01 -3.451474606990814209e-01 6.608352065086364746e-01 -3.256286084651947021e-01 4.396904110908508301e-01 2.305428385734558105e-01 8.150155097246170044e-02
1.756776869297027588e-01 -1.849888265132904053e-01 -4.102222993969917297e-02 3.846855759620666504e-01 3.034866154193878174e-01 7.988449931144714355e-01 2.186585068702697754e-01 8.474449813365936279e-02
1.943246573209762573e-01 -1.447694450616836548e-01 -3.122314512729644775e-01 5.615150928497314453e-01 1.973547339439392090e-01 4.196639060974121094e-01 3.237256705760955811e-01 4.567571580410003662e-01
5.197840742766857147e-03 3.799663484096527100e-01 4.809199571609497070e-01 -5.807064473628997803e-02 -3.633058965206146240e-01 4.795771539211273193e-01 3.181684911251068115e-01 3.971469104290008545e-01
3.618770837783813477e-01 -5.932774394750595093e-03 2.942661046981811523e-01 4.782313108444213867e-01 2.790266275405883789e-02 -3.537456095218658447e-01 -2.801283597946166992e-01 5.910377502441406250e-01
1.856855116784572601e-02 -3.016066551208496094e-01 2.710145413875579834e-01 4.063237905502319336e-01 2.782117426395416260e-01 4.587705731391906738e-01 -5.775749087333679199e-01 2.206256240606307983e-01
6.450513750314712524e-02 -4.895830750465393066e-01 4.765381515026092529e-01 1.881202310323715210e-01 -1.726521253585815430e-01 3.014280796051025391e-01 -4.386594295501708984e-01 4.249469637870788574e-01
-1.997236609458923340e-01 1.239748448133468628e-01 6.680235862731933594e-01 4.519805014133453369e-01 2.324212528765201569e-02 -6.826736032962799072e-02 -4.112364947795867920e-01 3.462407290935516357e-01
-3.008324801921844482e-01 -3.230659365653991699e-01 2.297717630863189697e-01 7.435106635093688965e-01 -2.918511629104614258e-01 -2.338337898254394531e-01 -1.981173753738403320e-01 1.428953856229782104e-01
-4.656145274639129639e-01 -7.722640782594680786e-02 -1.312794834375381470e-01 4.041628241539001465e-01 -2.502315044403076172e-01 5.705983638763427734e-01 1.715151965618133545e-01 4.231328666210174561e-01
-2.685165032744407654e-02 2.454581260681152344e-01 6.657091379165649414e-01 4.740621149539947510e-01 2.925376892089843750e-01 3.335792720317840576e-01 2.423325330018997192e-01 -1.246887743473052979e-01
1.160646080970764160e-01 -6.264382600784301758e-02 7.474049925804138184e-01 -6.543708965182304382e-03 -3.232474625110626221e-01 5.590796470642089844e-01 3.684973716735839844e-02 7.436933368444442749e-02
-4.370846450328826904e-01 -5.601759552955627441e-01 2.594015300273895264e-01 6.010040640830993652e-01 -4.152798280119895935e-02 1.619866341352462769e-01 1.142685860395431519e-01 1.601356267929077148e-01
3.620724380016326904e-01 4.069570899009704590e-01 1.303470283746719360e-01 6.833277940750122070e-01 -2.560896277427673340e-01 1.859512031078338623e-01 2.868152260780334473e-01 -1.921967118978500366e-01
4.033296108245849609e-01 6.562773138284683228e-02 4.818662405014038086e-01 3.133096396923065186e-01 -3.009854853153228760e-01 -9.500548988580703735e-02 -4.397234022617340088e-01 4.579142034053802490e-01
5.560294389724731445e-01 6.932199001312255859e-02 5.579014420509338379e-01 1.271478533744812012e-01 -1.704895496368408203e-01 1.099416017532348633e-01 3.293784856796264648e-01 4.571225643157958984e-01
4.924324154853820801e-01 2.949407994747161865e-01 1.552067399024963379e-01 6.064442396163940430e-01 -1.237702146172523499e-01 1.682851016521453857e-01 4.846669137477874756e-01 1.074330788105726242e-02
3.597453832626342773e-01 -4.558474719524383545e-01 8.130794018507003784e-02 4.189330637454986572e-01 4.567235112190246582e-01 2.995781004428863525e-01 -2.545441389083862305e-01 3.428327739238739014e-01
-4.819505661725997925e-02 -4.525190889835357666e-01 4.917128384113311768e-01 7.313473522663116455e-02 -5.232232809066772461e-01 3.944553434848785400e-01 1.668178588151931763e-01 2.976367473602294922e-01
-4.841653704643249512e-01 2.175859659910202026e-01 1.368606276810169220e-02 4.035234451293945312e-01 -1.927918568253517151e-02 4.575076401233673096e-01 2.416670471429824829e-01 5.358487367630004883e-01
4.744923114776611328e-01 -3.454212546348571777e-01 3.186117708683013916e-01 3.993487358093261719e-01 1.732362806797027588e-01 -9.977950714528560638e-03 -2.021395266056060791e-01 5.688389539718627930e-01
6.347465515136718750e-01 -1.884478516876697540e-02 -6.334652006626129150e-02 7.060939073562622070e-01 -2.565808892250061035e-01 6.821911782026290894e-02 1.263120323419570923e-01 -8.785286545753479004e-02
4.124105274677276611e-01 -1.100257784128189087e-01 -3.005206882953643799e-01 6.948896050453186035e-01 -3.049697577953338623e-01 3.819701075553894043e-01 6.445972621440887451e-02 3.955869749188423157e-02
1.103728339076042175e-01 -4.710134267807006836e-01 5.330594182014465332e-01 4.069124758243560791e-01 -3.343550860881805420e-01 1.487262398004531860e-01 -4.256993234157562256e-01 -3.318897634744644165e-02
-1.269246786832809448e-01 5.813628062605857849e-02 7.287086248397827148e-01 4.090503752231597900e-01 2.064242213964462280e-02 2.919723987579345703e-01 -4.416632950305938721e-01 3.783383220434188843e-02
-1.287643462419509888e-01 -2.847144901752471924e-01 5.706559494137763977e-02 6.534217596054077148e-01 3.264831304550170898e-01 4.951070547103881836e-01 3.466392457485198975e-01 -1.612227223813533783e-02
-5.058968663215637207e-01 3.499916195869445801e-02 3.882738202810287476e-02 3.978517353534698486e-01 -6.483896821737289429e-02 4.350609481334686279e-01 3.620245754718780518e-01 5.084349513053894043e-01
-5.823536515235900879e-01 -6.261039525270462036e-02 1.246040835976600647e-01 6.296607255935668945e-01 -2.096760571002960205e-01 4.293458759784698486e-01 1.260953247547149658e-01 2.726410329341888428e-02
-2.964457273483276367e-01 -5.118452906608581543e-01 4.144419133663177490e-01 4.542846977710723877e-01 -4.594553112983703613e-01 8.864420652389526367e-02 -1.126975268125534058e-01 2.008479535579681396e-01
4.130128324031829834e-01 2.563700675964355469e-01 5.416094660758972168e-01 4.018252193927764893e-01 -4.263496398925781250e-02 -1.548107862472534180e-01 -4.135966897010803223e-01 3.347297906875610352e-01
-2.830140590667724609e-01 7.163484394550323486e-02 -1.136200577020645142e-01 3.168210983276367188e-01 -4.715198278427124023e-01 6.674821376800537109e-01 -5.432906094938516617e-03 3.655046224594116211e-01
-2.730537950992584229e-01 1.151928827166557312e-01 5.529927015304565430e-01 2.917077541351318359e-01 3.411914110183715820e-01 4.395964443683624268e-01 3.922707736492156982e-01 2.403018176555633545e-01
5.188515782356262207e-01 -1.340526938438415527e-01 -6.820185482501983643e-02 6.921131610870361328e-01 -3.513696491718292236e-01 1.232797726988792419e-01 -2.060321569442749023e-01 -2.191872447729110718e-01
5.145904794335365295e-02 -6.237677335739135742e-01 9.036916494369506836e-02 2.757355272769927979e-01 -3.550506830215454102e-01 6.326591223478317261e-02 3.217310309410095215e-01 5.389755964279174805e-01
2.990987598896026611e-01 5.320451855659484863e-01 2.746092528104782104e-02 4.639140367507934570e-01 5.650058761239051819e-02 3.633711636066436768e-01 2.122956514358520508e-01 4.808296263217926025e-01
3.101670145988464355e-01 8.311705291271209717e-02 4.064115285873413086e-01 2.639344930648803711e-01 -1.874440461397171021e-01 3.734216988086700439e-01 -5.524784922599792480e-01 4.269011318683624268e-01
-1.598858833312988281e-01 2.483938336372375488e-01 6.813643574714660645e-01 5.440959930419921875e-01 -1.330999135971069336e-01 1.259573698043823242e-01 2.237763702869415283e-01 -2.622638344764709473e-01
-1.801345050334930420e-01 1.543730944395065308e-01 1.460887119174003601e-02 3.295783400535583496e-01 -8.238145112991333008e-01 3.402980864048004150e-01 -6.145191565155982971e-02 1.914045959711074829e-01
-4.448037594556808472e-02 -2.964980006217956543e-01 7.060946822166442871e-01 3.157217800617218018e-01 -6.463297456502914429e-02 4.398568347096443176e-02 -1.027631014585494995e-01 5.433120727539062500e-01
-3.827942162752151489e-02 -1.589879691600799561e-01 4.422377943992614746e-01 9.344514459371566772e-03 -1.944007538259029388e-02 5.762224793434143066e-01 -3.857457637786865234e-01 5.444135069847106934e-01
6.125895306468009949e-02 -6.847780197858810425e-02 3.080503642559051514e-01 4.567326903343200684e-01 -7.184911966323852539e-01 3.742349147796630859e-02 -4.049298167228698730e-01 -8.037310093641281128e-02
5.308181643486022949e-01 8.363798260688781738e-02 9.472005185671150684e-04 6.942214369773864746e-01 -3.720069229602813721e-01 9.710059314966201782e-02 2.410802096128463745e-01 -1.528239101171493530e-01
1.910175234079360962e-01 -5.876445174217224121e-01 2.612455487251281738e-01 5.126533508300781250e-01 -5.230130553245544434e-01 -5.585968494415283203e-02 -9.378910064697265625e-02 4.079561680555343628e-02
-3.991593718528747559e-01 -5.161685943603515625e-01 5.511568784713745117e-01 4.124233424663543701e-01 -5.168910324573516846e-02 1.350466758012771606e-01 1.246937587857246399e-01 2.528182566165924072e-01
-2.328975349664688110e-01 2.676195800304412842e-01 1.830333322286605835e-01 2.772946655750274658e-01 -2.487633749842643738e-02 7.401790618896484375e-01 -3.464903533458709717e-01 3.085543215274810791e-01
3.374739289283752441e-01 -1.055223196744918823e-01 4.052725732326507568e-01 1.433063000440597534e-01 -3.285204172134399414e-01 4.004867970943450928e-01 -5.828821659088134766e-01 2.865781784057617188e-01
-1.707447320222854614e-01 2.403616458177566528e-01 6.314731203019618988e-03 2.357980757951736450e-01 -7.644174695014953613e-01 3.986787497997283936e-01 -7.385720312595367432e-02 3.296940922737121582e-01
4.541865885257720947e-01 -1.159249991178512573e-01 5.368992686271667480e-01 1.641263514757156372e-01 -2.711585760116577148e-01 6.550610531121492386e-03 3.406883180141448975e-01 5.248229503631591797e-01
1.736164093017578125e-01 -1.806527376174926758e-01 -3.394973278045654297e-01 6.399734616279602051e-01 -2.840120792388916016e-01 5.741851329803466797e-01 4.441885650157928467e-02 -8.540930226445198059e-03
1.997898370027542114e-01 -3.329096594825387001e-03 2.853271961212158203e-01 6.737622022628784180e-01 3.605329394340515137e-01 4.553998708724975586e-01 -6.797465682029724121e-02 -2.875976264476776123e-01
5.538211464881896973e-01 -3.156715333461761475e-01 3.122057318687438965e-01 6.137011200189590454e-02 -3.011966347694396973e-01 1.539719998836517334e-01 2.173662036657333374e-01 5.750827193260192871e-01
5.355183482170104980e-01 2.361477017402648926e-01 1.986337825655937195e-02 6.873244643211364746e-01 1.070090085268020630e-01 1.325329989194869995e-01 3.236540257930755615e-01 2.255595475435256958e-01
2.318511009216308594e-01 3.197714686393737793e-01 -1.172877773642539978e-01 5.250080823898315430e-01 2.154389917850494385e-01 3.963495492935180664e-01 2.051544189453125000e-01 5.558831095695495605e-01
-4.368056654930114746e-01 6.991128623485565186e-02 5.191833972930908203e-01 3.064445257186889648e-01 2.491506636142730713e-01 1.790824979543685913e-01 3.741449415683746338e-01 4.546672403812408447e-01
-5.728067159652709961e-01 -2.627258300781250000e-01 3.234032988548278809e-01 3.714470863342285156e-01 6.771390885114669800e-02 5.586316585540771484e-01 -7.015635818243026733e-02 1.967958360910415649e-01
2.492479979991912842e-02 -1.269395351409912109e-01 4.790856540203094482e-01 8.103987574577331543e-02 -2.990891039371490479e-01 1.049387827515602112e-01 -1.710588485002517700e-01 7.857779860496520996e-01
-3.058130387216806412e-03 -1.833181828260421753e-02 3.201322555541992188e-01 7.978298068046569824e-01 -2.972657382488250732e-01 -3.391921520233154297e-01 2.368822693824768066e-01 -3.325632959604263306e-02
-5.978732556104660034e-02 -1.236142241396009922e-03 7.848392426967620850e-02 2.708388268947601318e-01 -6.307809147983789444e-03 7.380331754684448242e-01 -5.384395718574523926e-01 2.868112921714782715e-01
-9.604129195213317871e-02 3.858675360679626465e-01 2.941416501998901367e-01 6.225650310516357422e-01 -4.055159687995910645e-01 2.704041600227355957e-01 9.724699892103672028e-03 -3.607209026813507080e-01
-3.062588274478912354e-01 3.567507266998291016e-01 6.556902527809143066e-01 4.540845751762390137e-01 -5.043662711977958679e-02 3.278292715549468994e-01 1.800193339586257935e-01 -1.972088403999805450e-02
-3.629030585289001465e-01 -2.005406767129898071e-01 -7.705864030867815018e-03 8.100515007972717285e-01 -4.065032601356506348e-01 3.489324450492858887e-02 6.892145425081253052e-02 2.508660219609737396e-02
5.907440185546875000e-02 1.489242613315582275e-01 5.875214934349060059e-01 3.299357295036315918e-01 -2.132154107093811035e-01 -2.151319682598114014e-01 -4.095255136489868164e-01 5.107239484786987305e-01
-4.457359313964843750e-01 -5.546990633010864258e-01 2.681571841239929199e-01 4.123047590255737305e-01 -8.764962106943130493e-02 1.597120165824890137e-01 -9.664418548345565796e-02 4.573778808116912842e-01
2.865805029869079590e-01 2.446098718792200089e-03 -1.229674071073532104e-01 6.508735418319702148e-01 1.337179094552993774e-01 1.749720722436904907e-01 5.729932785034179688e-01 3.198301792144775391e-01
-5.423325672745704651e-02 -8.338268846273422241e-03 6.089874505996704102e-01 4.858710989356040955e-02 -5.738841295242309570e-01 5.043593645095825195e-01 1.989630609750747681e-01 -2.133599668741226196e-02
3.800353109836578369e-01 -1.393758505582809448e-01 5.749025344848632812e-01 2.392583489418029785e-01 -4.814032912254333496e-01 -1.297931224107742310e-01 -2.177398055791854858e-01 3.903637826442718506e-01
-1.539735198020935059e-01 -2.804779112339019775e-01 3.696523010730743408e-01 7.451881170272827148e-01 -3.343409001827239990e-01 -2.511102855205535889e-01 -1.692469716072082520e-01 -4.681367427110671997e-02
4.314444959163665771e-01 -3.884556293487548828e-01 4.000371694564819336e-02 4.220858216285705566e-01 -5.516188144683837891e-01 -2.168086916208267212e-01 -4.593796655535697937e-02 3.602793216705322266e-01
-4.528914690017700195e-01 -5.690858140587806702e-02 5.115234851837158203e-01 3.019614815711975098e-01 -2.892387565225362778e-03 2.985752820968627930e-01 -3.670213744044303894e-02 5.901786684989929199e-01
4.764317870140075684e-01 2.550268312916159630e-03 -6.758132576942443848e-02 6.363652944564819336e-01 -2.720779776573181152e-01 3.877236247062683105e-01 -3.283937573432922363e-01 -1.768604964017868042e-01
1.578394919633865356e-01 7.643500715494155884e-02 -3.141709864139556885e-01 5.639091730117797852e-01 1.807217150926589966e-01 6.308740973472595215e-01 1.169699579477310181e-01 3.289420008659362793e-01
1.534493863582611084e-01 -8.629649877548217773e-02 -3.870479166507720947e-01 5.743467211723327637e-01 -2.231418043375015259e-01 5.988791584968566895e-01 -2.182435691356658936e-01 1.823375523090362549e-01
-1.828775927424430847e-02 -1.945175230503082275e-01 7.482757568359375000e-01 1.261163651943206787e-01 -4.778316318988800049e-01 3.201743662357330322e-01 2.016370892524719238e-01 1.204756796360015869e-01
4.912418127059936523e-01 5.212587118148803711e-01 5.754219368100166321e-02 5.772141218185424805e-01 -1.168095842003822327e-01 1.619789302349090576e-01 2.574153244495391846e-01 2.105685323476791382e-01
-4.720853865146636963e-01 2.361742258071899414e-01 -2.418161556124687195e-02 4.718755483627319336e-01 -3.842107206583023071e-02 5.021623373031616211e-01 1.811462640762329102e-01 4.600530564785003662e-01
-2.605937719345092773e-01 -4.879837036132812500e-01 3.706586956977844238e-01 2.497253566980361938e-01 -5.545529723167419434e-01 2.334909290075302124e-01 -3.738223761320114136e-02 3.616184592247009277e-01
2.010211646556854248e-01 1.228004172444343567e-01 1.685294210910797119e-01 6.693387627601623535e-01 3.734023571014404297e-01 4.667972922325134277e-01 3.324056565761566162e-01 1.647479645907878876e-02
-1.964673399925231934e-02 -4.844164475798606873e-02 4.574734270572662354e-01 5.775033831596374512e-01 -5.968992710113525391e-01 -2.498654425144195557e-01 -1.651716530323028564e-01 9.204392880201339722e-02
3.107422590255737305e-01 -2.050377130508422852e-01 4.485614895820617676e-01 2.890770733356475830e-01 -8.285913616418838501e-02 -8.240874856710433960e-02 -2.158428579568862915e-01 7.185963988304138184e-01
3.668655753135681152e-01 1.224934086203575134e-01 -2.050885111093521118e-01 6.061337590217590332e-01 8.116371184587478638e-02 3.792741894721984863e-01 4.254336953163146973e-01 3.309311866760253906e-01
1.855467855930328369e-01 -1.754738092422485352e-01 5.429694056510925293e-01 7.172650843858718872e-02 7.430221140384674072e-02 6.212331056594848633e-01 -3.607807755470275879e-01 3.364620804786682129e-01
-3.029793500900268555e-02 -1.616267412900924683e-01 4.205928742885589600e-01 3.909922540187835693e-01 -2.458040714263916016e-01 2.184235900640487671e-01 -6.872404813766479492e-01 2.505144178867340088e-01
4.981766045093536377e-01 -2.894833981990814209e-01 5.233135223388671875e-01 1.709783524274826050e-01 -1.064610853791236877e-01 2.663888037204742432e-01 -4.038820564746856689e-01 3.457040190696716309e-01
-4.286305308341979980e-01 3.542598485946655273e-01 -4.995273053646087646e-02 5.792383551597595215e-01 -1.615097522735595703e-01 4.905153512954711914e-01 1.290954351425170898e-01 2.634524106979370117e-01
-4.833084344863891602e-02 -3.392155468463897705e-01 5.154831409454345703e-01 1.556746959686279297e-01 2.007627934217453003e-01 3.010077178478240967e-01 -1.808689385652542114e-01 6.549921035766601562e-01
1.317443698644638062e-01 3.598055839538574219e-01 -3.645090013742446899e-02 6.003278493881225586e-01 2.500104904174804688e-01 3.589790165424346924e-01 3.091466426849365234e-01 4.522369801998138428e-01
2.336054854094982147e-02 -4.929926097393035889e-01 6.529931426048278809e-01 3.085761964321136475e-01 -4.155685603618621826e-01 2.468306720256805420e-01 2.821312472224235535e-02 -1.935745775699615479e-02
4.741675257682800293e-01 -3.201610445976257324e-01 3.495167791843414307e-01 2.780854701995849609e-01 -1.490596234798431396e-01 -1.263502687215805054e-01 -1.076183691620826721e-01 6.506949663162231445e-01
3.712918758392333984e-01 4.579483345150947571e-02 3.780348896980285645e-01 6.500554680824279785e-01 3.261124193668365479e-01 2.979377806186676025e-01 1.421936005353927612e-01 -2.814738154411315918e-01
3.165487945079803467e-01 -1.698539555072784424e-01 4.949886202812194824e-01 5.234022736549377441e-01 4.375655055046081543e-01 3.938109055161476135e-02 -8.919754065573215485e-03 3.986087441444396973e-01
1.772167980670928955e-01 -2.520067095756530762e-01 -4.168075919151306152e-01 6.900427341461181641e-01 -2.599048614501953125e-01 3.977681100368499756e-01 -8.575258404016494751e-02 1.485791951417922974e-01
3.445984721183776855e-01 7.946843281388282776e-03 2.895094752311706543e-01 5.385341048240661621e-01 3.643409311771392822e-01 5.314728617668151855e-01 2.703822851181030273e-01 -1.379842758178710938e-01
-3.342905044555664062e-01 1.703808307647705078e-01 7.069084048271179199e-01 4.914055466651916504e-01 3.656385838985443115e-02 2.775149047374725342e-01 3.508431464433670044e-02 -1.960584819316864014e-01
-1.729830205440521240e-01 2.778564989566802979e-01 4.186298847198486328e-01 2.149222791194915771e-01 -3.368068039417266846e-01 -1.196973547339439392e-01 -1.999538540840148926e-01 7.097057700157165527e-01
-1.630382686853408813e-01 5.960236117243766785e-02 3.393490910530090332e-01 3.923890888690948486e-01 -5.835503935813903809e-01 3.236424922943115234e-01 -5.051810741424560547e-01 1.598955504596233368e-02
-1.397990733385086060e-01 -2.302423305809497833e-02 1.267108619213104248e-01 1.588228791952133179e-01 2.068737298250198364e-01 7.222093939781188965e-01 -3.242895603179931641e-01 5.187473893165588379e-01
2.215553224086761475e-01 -3.770469129085540771e-01 6.581175923347473145e-01 1.573351472616195679e-01 2.524184286594390869e-01 3.942072391510009766e-01 -6.793219130486249924e-03 3.629257678985595703e-01
-8.779327571392059326e-02 -7.349454611539840698e-02 -1.298289000988006592e-01 9.933032840490341187e-02 -2.211144119501113892e-01 8.395953774452209473e-01 2.007830142974853516e-01 4.074836075305938721e-01
2.087989896535873413e-01 2.248268872499465942e-01 7.355277240276336670e-02 6.121259331703186035e-01 3.195438683032989502e-01 3.825658261775970459e-01 4.071739614009857178e-01 3.339045643806457520e-01
3.772736191749572754e-01 -7.588231936097145081e-03 5.138758420944213867e-01 4.541610479354858398e-01 6.775894761085510254e-02 -4.392975533846765757e-04 -5.310191512107849121e-01 3.173380792140960693e-01
-1.759317964315414429e-01 -2.221385240554809570e-01 2.933717072010040283e-01 1.509015113115310669e-01 -2.826539240777492523e-02 3.279545307159423828e-01 -3.802131712436676025e-01 7.469598650932312012e-01
3.090423941612243652e-01 -5.668163299560546875e-01 5.430085062980651855e-01 2.958089113235473633e-01 2.680708467960357666e-01 2.249399870634078979e-01 1.182471364736557007e-01 2.537882030010223389e-01
2.162282317876815796e-01 1.233795508742332458e-01 1.636314094066619873e-01 1.996167749166488647e-01 7.304538786411285400e-02 4.551684856414794922e-01 -5.297296643257141113e-01 6.150392293930053711e-01
5.581419467926025391e-01 1.374696046113967896e-01 -8.356904610991477966e-03 6.586215496063232422e-01 -4.142074584960937500e-01 4.414341971278190613e-02 2.364154607057571411e-01 -7.949204742908477783e-02
-4.212698042392730713e-01 -4.844604432582855225e-02 2.578945159912109375e-01 8.441195487976074219e-01 -8.945835381746292114e-02 -6.578276306390762329e-02 -1.389368176460266113e-01 -9.748771041631698608e-02
3.869070112705230713e-02 -1.880919374525547028e-02 8.861972689628601074e-01 3.359217643737792969e-01 1.661591790616512299e-02 4.686932265758514404e-02 2.917010188102722168e-01 1.113456264138221741e-01
-1.230751052498817444e-01 -3.923218250274658203e-01 7.175611853599548340e-01 3.856182694435119629e-01 1.880096271634101868e-02 8.973020315170288086e-02 -2.988213207572698593e-03 3.986563384532928467e-01
1.352280527353286743e-01 -4.442239105701446533e-01 2.717904746532440186e-01 3.903369605541229248e-01 -7.221166491508483887e-01 1.312955468893051147e-01 -5.735562648624181747e-03 -1.393617093563079834e-01
2.777884602546691895e-01 -2.451303303241729736e-01 2.838096618652343750e-01 -2.380396425724029541e-02 -1.594902276992797852e-01 3.677300512790679932e-01 -1.858738064765930176e-01 7.657796740531921387e-01
6.961940228939056396e-02 -2.589491009712219238e-01 1.151769161224365234e-01 7.911467552185058594e-01 2.612617611885070801e-01 1.780582368373870850e-01 -1.007498279213905334e-01 4.228552281856536865e-01
-6.135655641555786133e-01 -1.322575509548187256e-01 4.621709287166595459e-01 4.969938397407531738e-01 7.670674473047256470e-02 1.313627511262893677e-01 1.841584742069244385e-01 2.972976863384246826e-01
3.190711736679077148e-01 9.427268803119659424e-02 6.038433909416198730e-01 2.318362593650817871e-01 1.519196778535842896e-01 3.337443172931671143e-01 -4.002701342105865479e-01 4.198218286037445068e-01
1.122757047414779663e-01 -1.078421324491500854e-01 2.840718924999237061e-01 5.754980444908142090e-01 3.694974184036254883e-01 5.865542292594909668e-01 2.538194954395294189e-01 -1.373718678951263428e-01
-3.471750020980834961e-01 -3.614554703235626221e-01 2.798057496547698975e-01 6.460402607917785645e-01 -2.968440949916839600e-01 -2.198415994644165039e-01 -2.369674891233444214e-01 2.460892051458358765e-01
-5.936582684516906738e-01 -1.641689985990524292e-01 5.645980834960937500e-01 3.824863731861114502e-01 2.996329218149185181e-02 2.572477161884307861e-01 -6.106287240982055664e-02 2.911166846752166748e-01
6.903582066297531128e-02 -4.503969252109527588e-01 5.613827109336853027e-01 1.514200121164321899e-01 -5.549847483634948730e-01 3.636731207370758057e-01 5.066908523440361023e-02 1.070723906159400940e-01
-4.567084908485412598e-01 -1.718763411045074463e-01 4.773772358894348145e-01 3.940111100673675537e-01 3.386906683444976807e-01 1.335856467485427856e-01 2.712492942810058594e-01 4.154627323150634766e-01
-4.987985193729400635e-01 -2.415280491113662720e-01 7.367970049381256104e-02 5.240157246589660645e-01 -1.728332191705703735e-01 1.351785808801651001e-01 4.405158758163452148e-01 4.130910933017730713e-01
1.329473406076431274e-01 -1.919337064027786255e-01 -4.047291576862335205e-01 7.591312527656555176e-01 -1.886691749095916748e-01 3.953402340412139893e-01 2.490296401083469391e-02 1.135356873273849487e-01
6.084366142749786377e-02 -2.973753809928894043e-01 9.613871574401855469e-02 7.662703394889831543e-01 -5.564995855093002319e-02 -1.918536871671676636e-01 6.026997417211532593e-02 5.176059007644653320e-01
-4.324494004249572754e-01 -2.162676751613616943e-01 2.398878633975982666e-01 6.565771102905273438e-01 -2.285426855087280273e-02 2.104750275611877441e-01 3.879159688949584961e-01 2.868368327617645264e-01
2.038355320692062378e-01 -2.678001821041107178e-01 -2.473997771739959717e-01 7.450118660926818848e-01 -5.500495061278343201e-02 5.076074600219726562e-01 7.531319558620452881e-02 -6.420004367828369141e-02
1.192000042647123337e-02 -3.743255436420440674e-01 4.330384135246276855e-01 3.379802405834197998e-01 7.099445164203643799e-02 3.923499584197998047e-01 -5.883347392082214355e-01 2.299322038888931274e-01
-1.217320114374160767e-01 -4.442038238048553467e-01 3.394946455955505371e-01 3.777063786983489990e-01 -6.787620782852172852e-01 9.670425951480865479e-02 -2.402698248624801636e-01 4.632713645696640015e-02
-3.452178537845611572e-01 2.621160149574279785e-01 -1.284569799900054932e-01 5.063737630844116211e-01 -4.287553578615188599e-02 5.292577147483825684e-01 2.473445236682891846e-01 4.428012073040008545e-01
-2.072113454341888428e-01 8.803458511829376221e-02 -5.983905494213104248e-02 2.566871941089630127e-01 -2.694019079208374023e-01 7.806673049926757812e-01 4.122189879417419434e-01 1.670366674661636353e-01
1.083628758788108826e-01 -8.998675644397735596e-02 3.752809762954711914e-01 6.254708170890808105e-01 2.455463558435440063e-01 3.803837597370147705e-01 3.618091344833374023e-01 -3.349921107292175293e-01
-5.222842097282409668e-02 -2.211424112319946289e-01 3.383198380470275879e-01 8.659416437149047852e-02 -5.359698086977005005e-02 2.753710150718688965e-01 -2.955386042594909668e-01 8.126281499862670898e-01
-1.682254299521446228e-02 2.447471767663955688e-01 1.198137551546096802e-01 2.998166382312774658e-01 1.800087653100490570e-02 4.776271283626556396e-01 -5.647688508033752441e-01 5.368007421493530273e-01
1.285909712314605713e-01 1.987014710903167725e-01 -2.044076770544052124e-01 7.198809981346130371e-01 -5.289342999458312988e-01 1.216420009732246399e-01 2.003762722015380859e-01 2.219281345605850220e-01
4.020499885082244873e-01 1.733982414007186890e-01 -1.415842026472091675e-01 7.960628271102905273e-01 -1.115633025765419006e-01 3.469863533973693848e-01 1.306491792201995850e-01 -6.790896505117416382e-02
-8.266388624906539917e-02 4.527822509407997131e-02 1.162834372371435165e-02 3.144914805889129639e-01 -1.699821352958679199e-01 7.320725917816162109e-01 -4.946115911006927490e-01 2.874224781990051270e-01
1.411672681570053101e-01 -3.605093061923980713e-01 7.192499041557312012e-01 4.302198588848114014e-01 -2.882371842861175537e-01 -1.569059193134307861e-01 1.066393852233886719e-01 1.691839545965194702e-01
-3.600971102714538574e-01 2.129009068012237549e-01 5.023490786552429199e-01 6.533411890268325806e-02 -1.690626591444015503e-01 3.329441845417022705e-01 4.749240875244140625e-01 4.509915411472320557e-01
-1.863179206848144531e-01 3.446226716041564941e-01 2.339436858892440796e-01 2.144040912389755249e-01 -1.266340613365173340e-01 7.730925083160400391e-01 -2.405496388673782349e-01 2.724879086017608643e-01
-1.241338327527046204e-01 1.392043381929397583e-01 2.241509407758712769e-02 2.491134405136108398e-01 -8.325515985488891602e-01 4.034519791603088379e-01 -1.178722083568572998e-01 1.812274158000946045e-01
-2.092540822923183441e-02 -7.436459511518478394e-02 7.112854719161987305e-01 2.274587303400039673e-01 1.518031656742095947e-01 5.969344377517700195e-01 -1.784822493791580200e-01 -1.585456430912017822e-01
-1.785686016082763672e-01 2.255799174308776855e-01 5.467207431793212891e-01 9.027934074401855469e-02 -2.515116035938262939e-01 5.124070644378662109e-01 -3.397731482982635498e-01 4.109840691089630127e-01
2.026879787445068359e-01 -1.452329307794570923e-01 -7.257199287414550781e-02 5.039100050926208496e-01 3.550226092338562012e-01 6.246489882469177246e-01 3.486141562461853027e-01 2.021726071834564209e-01
1.405635327100753784e-01 4.450236260890960693e-01 5.049116536974906921e-02 5.568220615386962891e-01 2.099557965993881226e-01 3.782302141189575195e-01 3.122848272323608398e-01 4.300400912761688232e-01
4.406441748142242432e-01 1.893588751554489136e-01 4.750554859638214111e-01 3.053150475025177002e-01 -9.086073935031890869e-02 -3.560820594429969788e-02 -4.276217222213745117e-01 5.086227059364318848e-01
3.508783280849456787e-01 -3.129050135612487793e-01 4.684340953826904297e-01 9.880832582712173462e-02 -2.144971042871475220e-01 3.292636871337890625e-01 -3.179669678211212158e-01 5.424524545669555664e-01
-4.451408237218856812e-02 -3.885437846183776855e-01 2.107706367969512939e-01 3.959696292877197266e-01 -1.766680181026458740e-01 2.937966287136077881e-01 7.200326323509216309e-01 -9.930212795734405518e-02
1.525257248431444168e-02 -5.863876342773437500e-01 4.442556798458099365e-01 5.432676076889038086e-01 -2.336171716451644897e-01 -8.009731769561767578e-03 -3.242389261722564697e-01 -6.034965068101882935e-02
2.580420970916748047e-01 -3.723573684692382812e-01 6.275640130043029785e-01 3.324363231658935547e-01 2.056775689125061035e-01 2.037789523601531982e-01 1.984030604362487793e-01 4.089266657829284668e-01
-1.678436696529388428e-01 1.906774640083312988e-01 2.064764499664306641e-01 7.087754607200622559e-01 -5.748279094696044922e-01 -2.976028481498360634e-03 -1.802139282226562500e-01 -1.660189628601074219e-01
-4.245814085006713867e-01 -2.481462955474853516e-01 -1.718271709978580475e-02 7.637250423431396484e-01 -3.713082075119018555e-01 5.956355854868888855e-02 1.658664643764495850e-01 7.518971711397171021e-02
3.972244262695312500e-01 4.810979664325714111e-01 1.864201277494430542e-01 6.855717897415161133e-01 -4.893718287348747253e-02 1.691953688859939575e-01 2.645451426506042480e-01 -7.064278423786163330e-02
4.089942276477813721e-01 -2.048299759626388550e-01 2.306266129016876221e-02 5.056930184364318848e-01 5.098006129264831543e-01 2.480054795742034912e-01 -1.587742865085601807e-01 4.334725141525268555e-01
2.075390070676803589e-01 3.744316101074218750e-01 3.536223173141479492e-01 5.384343266487121582e-01 -7.725415378808975220e-02 3.054536879062652588e-01 5.045049786567687988e-01 -2.190270274877548218e-01
-1.500677317380905151e-01 -1.196694597601890564e-01 3.573484122753143311e-01 7.424693703651428223e-01 -2.233744114637374878e-01 -5.370150879025459290e-02 -4.512208998203277588e-01 -1.667931079864501953e-01
-3.343205526471138000e-02 1.173919960856437683e-01 1.541445255279541016e-01 1.199136674404144287e-01 -1.654208898544311523e-01 7.763115167617797852e-01 -3.961506783962249756e-01 4.000033736228942871e-01
1.374613121151924133e-02 -4.042295217514038086e-01 -1.823940426111221313e-01 6.136561036109924316e-01 4.101751744747161865e-01 3.964704871177673340e-01 2.059333622455596924e-01 2.423362433910369873e-01
3.851842135190963745e-02 -2.632658481597900391e-01 1.721698939800262451e-01 6.021348237991333008e-01 3.423805832862854004e-01 6.054576635360717773e-01 2.502555213868618011e-02 -2.292791455984115601e-01
4.222933650016784668e-01 5.869765207171440125e-02 -1.691079288721084595e-01 8.121017813682556152e-01 -1.674097031354904175e-01 2.594679296016693115e-01 1.496957540512084961e-01 -1.111647635698318481e-01
-1.026848927140235901e-01 8.257126435637474060e-03 1.393683254718780518e-01 6.018182039260864258e-01 -7.270711660385131836e-01 1.643510311841964722e-01 -2.541679888963699341e-02 -2.269124984741210938e-01
-4.535791277885437012e-01 -4.060936570167541504e-01 3.767601847648620605e-01 3.992951512336730957e-01 -4.599154293537139893e-01 1.418056190013885498e-01 -1.005219072103500366e-01 2.936549782752990723e-01
4.053432494401931763e-02 -7.662133127450942993e-02 7.651598453521728516e-01 -1.370158046483993530e-02 -3.689334988594055176e-01 4.111391901969909668e-01 5.982531979680061340e-02 3.132129013538360596e-01
-9.931676089763641357e-02 -3.872163891792297363e-01 5.403946042060852051e-01 1.307360976934432983e-01 1.253513991832733154e-01 3.492028713226318359e-01 -1.122660115361213684e-01 6.171079874038696289e-01
-4.064555764198303223e-01 -5.521967075765132904e-03 -1.001525744795799255e-01 4.552402496337890625e-01 -2.337474972009658813e-01 5.001511573791503906e-01 3.322119116783142090e-01 4.498169124126434326e-01
-5.583611503243446350e-02 -4.780727922916412354e-01 5.687988400459289551e-01 3.082140684127807617e-01 4.248119145631790161e-02 6.140531972050666809e-02 -3.024847432971000671e-02 5.859270095825195312e-01
1.303936690092086792e-01 -1.191371604800224304e-01 1.691395640373229980e-01 8.903279900550842285e-02 -1.543920338153839111e-01 2.295762300491333008e-01 -2.923162877559661865e-01 8.776547908782958984e-01
-1.416771207004785538e-03 4.092216491699218750e-02 6.340591907501220703e-01 4.038137495517730713e-01 -5.966231226921081543e-02 -9.439656883478164673e-02 -4.224542379379272461e-01 4.922284483909606934e-01
-3.029534220695495605e-01 2.208987027406692505e-01 3.187912702560424805e-01 6.844916939735412598e-01 9.493643045425415039e-02 3.978044986724853516e-01 3.312625288963317871e-01 -1.107702627778053284e-01
2.155091613531112671e-01 -5.149765014648437500e-01 -1.938999891281127930e-01 4.589296579360961914e-01 -3.547518551349639893e-01 3.507761657238006592e-01 3.992075324058532715e-01 1.785549968481063843e-01
-5.263313278555870056e-02 9.421736747026443481e-02 6.422237753868103027e-01 -5.249569192528724670e-02 -2.496363371610641479e-01 5.222380757331848145e-01 -1.321852505207061768e-01 4.697042703628540039e-01
-1.885967999696731567e-01 -8.661793917417526245e-02 1.028962060809135437e-01 6.440027356147766113e-01 2.626596391201019287e-01 5.589198470115661621e-01 3.859856724739074707e-01 -3.514441847801208496e-02
-6.353114545345306396e-02 -1.418492645025253296e-01 4.343186616897583008e-01 6.652814745903015137e-01 -3.723264038562774658e-01 -4.071367084980010986e-01 -1.235509216785430908e-01 1.579818278551101685e-01
-5.917333364486694336e-01 -1.862928085029125214e-02 7.772968709468841553e-02 4.728819429874420166e-01 -4.451578482985496521e-02 2.606462836265563965e-01 1.020411476492881775e-01 5.826789736747741699e-01
-2.566954493522644043e-01 -4.966432154178619385e-01 -1.948693245649337769e-01 5.373505353927612305e-01 -3.162839114665985107e-01 9.066464006900787354e-02 6.087060645222663879e-02 4.987708628177642822e-01
8.083249628543853760e-02 -9.374943375587463379e-02 -2.053648792207241058e-02 3.836981058120727539e-01 1.749339699745178223e-01 7.501820921897888184e-01 4.812745749950408936e-01 1.096864044666290283e-01
-5.715596079826354980e-01 -2.864466309547424316e-01 5.092430710792541504e-01 4.862730801105499268e-01 1.233838275074958801e-01 2.164319753646850586e-01 1.728767529129981995e-02 1.819686293601989746e-01
2.721274793148040771e-01 -3.757885396480560303e-01 3.564759790897369385e-01 2.284561991691589355e-01 -7.299846410751342773e-01 1.336487382650375366e-01 -1.374143213033676147e-01 1.893146634101867676e-01
-8.285465091466903687e-02 -3.033684790134429932e-01 5.416328310966491699e-01 3.375814259052276611e-01 -4.007694125175476074e-02 -1.421810984611511230e-01 -7.155182957649230957e-02 6.832525134086608887e-01
-3.472061082720756531e-02 -4.082309901714324951e-01 4.332648813724517822e-01 2.674695849418640137e-01 -6.735045313835144043e-01 3.153049349784851074e-01 1.069761142134666443e-01 -9.172794222831726074e-02
-2.412691265344619751e-01 7.548642903566360474e-02 1.490363031625747681e-01 1.989688128232955933e-01 2.266445197165012360e-02 7.575689554214477539e-01 -3.266125917434692383e-01 4.395345747470855713e-01
-1.433572024106979370e-01 -2.214170396327972412e-01 4.962098002433776855e-01 9.801337122917175293e-02 -6.101078987121582031e-01 4.420181512832641602e-01 2.967140376567840576e-01 1.376283317804336548e-01
-3.730057552456855774e-02 -1.235975250601768494e-01 2.314415872097015381e-01 6.341056525707244873e-02 4.729269817471504211e-02 3.770571053028106689e-01 -1.904651373624801636e-01 8.631688952445983887e-01
-5.100431442260742188e-01 -3.837797939777374268e-01 3.751920759677886963e-01 3.090017139911651611e-01 -3.999354690313339233e-02 4.341715872287750244e-01 -5.498398095369338989e-02 4.039678573608398438e-01
-3.527549803256988525e-01 -3.835943937301635742e-01 6.107713580131530762e-01 1.733158975839614868e-01 -3.600322008132934570e-01 3.371469676494598389e-01 7.251415401697158813e-02 2.771096825599670410e-01
-8.267252147197723389e-02 1.378232985734939575e-01 1.245494186878204346e-01 1.543315649032592773e-01 -4.897528588771820068e-01 6.739233732223510742e-01 -4.351999163627624512e-01 2.267372310161590576e-01
-2.417444810271263123e-02 -3.526669740676879883e-01 5.981380343437194824e-01 2.732168138027191162e-01 -4.379059672355651855e-01 -3.698719292879104614e-02 2.194310873746871948e-01 4.487151503562927246e-01
-4.209941029548645020e-01 -1.627580970525741577e-01 2.734816372394561768e-01 7.522214651107788086e-01 -3.026427030563354492e-01 -2.073408067226409912e-01 -1.128972470760345459e-01 9.119132906198501587e-02
9.925440698862075806e-02 -9.949082881212234497e-02 -4.513192176818847656e-02 5.339184403419494629e-01 2.572776377201080322e-01 7.528240084648132324e-01 2.452573925256729126e-01 -7.583507336676120758e-03
-2.284435369074344635e-02 4.565476998686790466e-02 3.819369077682495117e-01 1.264492124319076538e-01 -4.715972542762756348e-01 9.933740645647048950e-02 -3.501687645912170410e-01 6.932809948921203613e-01
3.155735507607460022e-02 -3.963536620140075684e-01 5.040472149848937988e-01 4.207865297794342041e-01 -4.743366837501525879e-01 2.071790099143981934e-01 -3.298530876636505127e-01 -1.845577806234359741e-01
3.175705969333648682e-01 -6.383569836616516113e-01 3.738604187965393066e-01 3.322341144084930420e-01 2.576401829719543457e-01 1.955025643110275269e-01 2.255697697401046753e-01 2.932859361171722412e-01
1.203686371445655823e-01 -3.822419419884681702e-02 4.619809091091156006e-01 1.320118457078933716e-01 -6.938190013170242310e-02 6.480070352554321289e-01 -4.713168740272521973e-01 3.260833621025085449e-01
-4.340817034244537354e-02 1.297850608825683594e-01 2.051407247781753540e-01 2.460382282733917236e-01 -4.968287795782089233e-02 4.036097526550292969e-01 -5.731015801429748535e-01 6.203542947769165039e-01
-5.517487600445747375e-02 -3.229438662528991699e-01 1.212203595787286758e-02 4.836501479148864746e-01 3.332567512989044189e-01 7.350225448608398438e-01 8.247640728950500488e-02 -2.186482213437557220e-02
-2.059184312820434570e-01 -6.517289876937866211e-01 4.339836239814758301e-01 2.003355026245117188e-01 -2.107705771923065186e-01 3.844811022281646729e-01 -2.884416468441486359e-02 3.335996866226196289e-01
-2.755109667778015137e-01 -2.740041315555572510e-01 2.067518681287765503e-01 8.089980483055114746e-02 -7.683146744966506958e-02 6.190680861473083496e-01 -2.145575731992721558e-01 6.037722826004028320e-01
5.488622933626174927e-02 3.534390032291412354e-01 4.658841714262962341e-02 2.089551985263824463e-01 -2.303870767354965210e-01 6.426399350166320801e-01 -4.611705541610717773e-01 3.840482831001281738e-01
-7.714390009641647339e-02 2.455971837043762207e-01 6.226871907711029053e-02 1.758347600698471069e-01 -2.085296437144279480e-02 7.587985396385192871e-01 -2.244223058223724365e-01 5.218814611434936523e-01
-5.465494394302368164e-01 5.078509077429771423e-02 3.378438949584960938e-01 7.061059474945068359e-01 -1.827996969223022461e-01 1.577230393886566162e-01 1.646234542131423950e-01 -2.423539571464061737e-02
3.286833763122558594e-01 -5.524485111236572266e-01 6.047591567039489746e-01 4.432978034019470215e-01 -3.706050105392932892e-03 -1.864341832697391510e-02 1.256895661354064941e-01 9.144451469182968140e-02
1.657553613185882568e-01 7.736191898584365845e-02 4.171309769153594971e-01 1.495010405778884888e-01 -2.444447278976440430e-01 3.743979930877685547e-01 -4.202194213867187500e-01 6.274392008781433105e-01
1.155056059360504150e-03 2.097052186727523804e-01 3.109751045703887939e-01 6.785074472427368164e-01 2.574256062507629395e-01 4.987496435642242432e-01 2.541628479957580566e-01 -1.390200704336166382e-01
4.843912124633789062e-01 6.019158661365509033e-02 5.346929430961608887e-01 5.457066893577575684e-01 2.791058421134948730e-01 -5.070982128381729126e-02 -1.557220965623855591e-01 2.707929015159606934e-01
-5.687739849090576172e-01 9.029805660247802734e-02 4.944881051778793335e-02 3.717919886112213135e-01 -1.651147156953811646e-01 4.231878817081451416e-01 2.240823060274124146e-01 5.206766724586486816e-01
-2.852023541927337646e-01 2.751865386962890625e-01 5.319204330444335938e-01 6.956452876329421997e-02 -8.969120681285858154e-02 6.943517923355102539e-01 1.726994514465332031e-01 1.875084787607192993e-01
5.907294899225234985e-02 2.735978364944458008e-01 9.912738204002380371e-02 3.844248950481414795e-01 -9.009211510419845581e-02 5.072086453437805176e-01 -5.578492283821105957e-01 4.329814910888671875e-01
5.438560247421264648e-01 4.297558963298797607e-02 -1.777627319097518921e-01 6.212313175201416016e-01 -3.815692067146301270e-01 3.644551336765289307e-01 7.965985685586929321e-02 8.810384199023246765e-03
-1.388676762580871582e-01 -2.245399653911590576e-01 3.461371362209320068e-01 4.527082741260528564e-01 3.136950433254241943e-01 2.058909833431243896e-01 -4.938004016876220703e-01 4.700079262256622314e-01
-4.620859324932098389e-01 3.301717713475227356e-02 -2.018139213323593140e-01 5.933682918548583984e-01 3.287687664851546288e-03 3.967716097831726074e-01 1.485962271690368652e-01 4.615758955478668213e-01
3.072471022605895996e-01 -2.707242034375667572e-03 5.913146138191223145e-01 4.669146537780761719e-01 -1.935929954051971436e-01 -7.366806268692016602e-02 -4.781645834445953369e-01 2.576488256454467773e-01
-1.406065467745065689e-02 2.942335605621337891e-01 4.270884990692138672e-01 1.607500910758972168e-01 -4.039752483367919922e-01 5.014607906341552734e-01 -3.947266340255737305e-01 3.667640388011932373e-01
-3.399569690227508545e-01 -2.488658875226974487e-01 5.489136576652526855e-01 4.038933813571929932e-01 2.109016180038452148e-01 3.304727375507354736e-02 4.624466598033905029e-01 3.140551447868347168e-01
2.567657828330993652e-01 7.577811181545257568e-02 5.125145912170410156e-01 2.861505448818206787e-01 4.238605201244354248e-01 3.085254132747650146e-01 1.344865262508392334e-01 5.392987728118896484e-01
6.966467946767807007e-02 -4.980461597442626953e-01 7.153629511594772339e-02 5.138739347457885742e-01 -3.142194747924804688e-01 -1.194861754775047302e-01 3.745776414871215820e-01 4.739133119583129883e-01
-6.355250626802444458e-02 -2.324969321489334106e-02 1.920908503234386444e-02 4.843560755252838135e-01 -2.854270935058593750e-01 5.806968808174133301e-01 -5.837568044662475586e-01 3.164337575435638428e-02
-2.591801285743713379e-01 -3.977651000022888184e-01 1.603055000305175781e-02 7.007405161857604980e-01 -9.249929338693618774e-02 -3.166255950927734375e-01 4.398644343018531799e-02 4.154173433780670166e-01
-3.215460851788520813e-02 -1.485619880259037018e-02 3.100572526454925537e-01 3.203957974910736084e-01 2.250005155801773071e-01 3.660518825054168701e-01 -5.071337819099426270e-01 5.984584093093872070e-01
2.898517847061157227e-01 1.227258965373039246e-01 5.973619222640991211e-01 2.538166046142578125e-01 1.468201875686645508e-01 4.472926557064056396e-01 -4.478555023670196533e-01 2.397054731845855713e-01
2.469706833362579346e-01 -4.771966487169265747e-02 2.978435158729553223e-01 3.925618231296539307e-01 3.800662755966186523e-01 1.298807114362716675e-01 -4.210722148418426514e-01 5.960634946823120117e-01
-5.671572089195251465e-01 -1.178607642650604248e-01 -4.618033766746520996e-02 5.305839776992797852e-01 -4.361566156148910522e-02 2.873768508434295654e-01 1.517885476350784302e-01 5.227448344230651855e-01
-1.069011613726615906e-01 -1.278418600559234619e-01 -3.180954754352569580e-01 8.352888226509094238e-01 -2.682379186153411865e-01 9.617280960083007812e-02 1.675305515527725220e-01 2.531190216541290283e-01
-4.695472493767738342e-02 3.689187467098236084e-01 7.652376294136047363e-01 4.052134752273559570e-01 -5.664222687482833862e-02 2.330547124147415161e-01 7.953151315450668335e-02 -2.192247360944747925e-01
-4.533713161945343018e-01 -4.314739406108856201e-01 1.704102903604507446e-01 5.637628436088562012e-01 -2.608118951320648193e-01 -2.724938467144966125e-02 1.286743730306625366e-01 4.196353852748870850e-01
-1.418741792440414429e-01 3.330040574073791504e-01 1.172842904925346375e-01 2.399915605783462524e-01 2.768620662391185760e-02 5.649287700653076172e-01 -3.868919312953948975e-01 5.727409124374389648e-01
-4.317617416381835938e-01 1.111463159322738647e-01 -1.549068540334701538e-01 5.376589298248291016e-01 2.571543492376804352e-02 4.655207395553588867e-01 1.669991910457611084e-01 4.928441941738128662e-01
2.539842426776885986e-01 1.505775451660156250e-01 -2.521544992923736572e-01 7.826266288757324219e-01 -4.483710527420043945e-01 1.351661235094070435e-01 1.199532970786094666e-01 5.510832741856575012e-02
-2.687544226646423340e-01 2.782131135463714600e-01 4.106152653694152832e-01 1.902359873056411743e-01 -4.060696363449096680e-01 3.947655558586120605e-01 -3.508663922548294067e-02 5.688676834106445312e-01
-6.323480010032653809e-01 -8.037129417061805725e-03 2.361179888248443604e-01 5.313618779182434082e-01 -2.406531572341918945e-01 1.366936564445495605e-01 -5.590917542576789856e-02 4.269067943096160889e-01
1.335707157850265503e-01 -1.429608166217803955e-01 2.789413630962371826e-01 2.822136878967285156e-01 2.386280298233032227e-01 3.219828903675079346e-01 -3.907069563865661621e-01 7.007139325141906738e-01
-2.648115754127502441e-01 1.280315220355987549e-01 3.589738905429840088e-01 3.958789408206939697e-01 3.290459215641021729e-01 7.201492190361022949e-01 2.161331102252006531e-02 -2.339468710124492645e-02
4.690615832805633545e-01 -3.879854679107666016e-01 -2.854986488819122314e-01 6.619504690170288086e-01 -1.579242497682571411e-01 1.486722826957702637e-01 2.367245703935623169e-01 8.172246813774108887e-02
3.471716046333312988e-01 4.203795641660690308e-02 -1.795711070299148560e-01 5.903789401054382324e-01 -2.778480052947998047e-01 6.043956279754638672e-01 -2.076403945684432983e-01 -1.063169762492179871e-01
-2.387203723192214966e-01 6.111404672265052795e-02 -7.159169763326644897e-03 2.338871955871582031e-01 -6.579059362411499023e-01 5.356221199035644531e-01 -1.526346057653427124e-01 3.761576712131500244e-01
-1.735940575599670410e-02 4.576824605464935303e-01 4.021723568439483643e-01 2.509857416152954102e-01 6.158336624503135681e-02 6.131333112716674805e-01 -2.691140472888946533e-01 3.366625308990478516e-01
4.933691769838333130e-02 1.715466380119323730e-01 1.500780880451202393e-01 1.096614375710487366e-01 1.839143335819244385e-01 8.244734406471252441e-01 -1.720132976770401001e-01 4.363703131675720215e-01
-1.751233786344528198e-01 -3.775680661201477051e-01 6.342746019363403320e-01 4.298435151576995850e-01 1.151414364576339722e-01 -1.401784364134073257e-02 -6.900872290134429932e-02 4.706252813339233398e-01
-5.284382775425910950e-02 -4.398269951343536377e-01 6.749261617660522461e-01 2.864978313446044922e-01 2.863952815532684326e-01 2.507646381855010986e-01 2.395122200250625610e-01 2.527489960193634033e-01
1.949651837348937988e-01 3.674069046974182129e-01 9.176792204380035400e-02 6.257917284965515137e-01 1.199815869331359863e-01 6.121314764022827148e-01 -1.044480875134468079e-01 -1.641771644353866577e-01
2.731373608112335205e-01 -1.119252145290374756e-01 7.782367467880249023e-01 2.916325032711029053e-01 -4.348979517817497253e-02 1.770627684891223907e-02 3.132220804691314697e-01 3.490757644176483154e-01
4.570615887641906738e-01 5.520248413085937500e-01 1.736443787813186646e-01 5.748424530029296875e-01 -1.100297793745994568e-01 1.010817587375640869e-01 2.043965011835098267e-01 2.483245432376861572e-01
4.102833867073059082e-01 -4.198766648769378662e-01 2.973036170005798340e-01 5.974135398864746094e-01 3.527543246746063232e-01 1.782218664884567261e-01 6.286225467920303345e-02 2.234467267990112305e-01
-2.172715216875076294e-01 1.566586792469024658e-01 4.058596491813659668e-01 5.489037632942199707e-01 -2.786236405372619629e-01 2.656909525394439697e-01 -5.391556024551391602e-01 -1.527155041694641113e-01
2.447422593832015991e-01 3.146677315235137939e-01 4.236593544483184814e-01 2.716159522533416748e-01 -1.146202348172664642e-02 5.195287466049194336e-01 -5.224897265434265137e-01 2.116267681121826172e-01
4.720341563224792480e-01 -4.613260924816131592e-02 -1.025484651327133179e-01 6.412233114242553711e-01 -3.565731048583984375e-01 4.014848470687866211e-01 -1.067693457007408142e-01 -2.315987795591354370e-01
1.275984793901443481e-01 -3.510015606880187988e-01 4.653896093368530273e-01 1.032699346542358398e-01 -5.488514304161071777e-01 4.080101549625396729e-01 -3.491498231887817383e-01 2.089224457740783691e-01
2.048127651214599609e-01 -3.780031204223632812e-01 4.936886131763458252e-01 2.728577256202697754e-01 4.298211038112640381e-01 3.217521607875823975e-01 -3.385070711374282837e-03 4.568407833576202393e-01
6.133332848548889160e-02 2.715341933071613312e-02 2.081574052572250366e-01 2.376285791397094727e-01 -7.248252630233764648e-02 4.875591099262237549e-01 -6.005503535270690918e-01 5.404403805732727051e-01
-3.580413162708282471e-01 -3.129247426986694336e-01 2.284138500690460205e-01 3.486098647117614746e-01 1.478624716401100159e-02 7.385522723197937012e-01 1.338421106338500977e-01 1.912878602743148804e-01
-1.995206773281097412e-01 2.516979277133941650e-01 7.564431428909301758e-01 3.299411535263061523e-01 1.360884755849838257e-01 4.343882799148559570e-01 -6.229073181748390198e-02 -6.840347498655319214e-02
-2.161008864641189575e-02 -2.887299954891204834e-01 -2.108355760574340820e-01 5.448517203330993652e-01 -7.015699744224548340e-01 2.439326494932174683e-01 -1.618084870278835297e-02 1.512867510318756104e-01
3.349322080612182617e-01 9.900974482297897339e-02 5.782815814018249512e-01 1.650481820106506348e-01 -2.231533974409103394e-01 3.544855117797851562e-01 -4.730727672576904297e-01 3.422161638736724854e-01
3.866303265094757080e-01 2.436559051275253296e-01 4.811443686485290527e-01 4.082116857171058655e-02 -2.402816265821456909e-01 1.821571588516235352e-01 2.218520641326904297e-01 6.464113593101501465e-01
-5.768552049994468689e-02 -3.319088220596313477e-01 7.072644233703613281e-01 3.086956143379211426e-01 -5.143520832061767578e-01 1.388088464736938477e-01 -8.117830753326416016e-02 2.402286976575851440e-02
3.456178903579711914e-01 2.845758199691772461e-01 4.796211123466491699e-01 4.948187470436096191e-01 -7.245922833681106567e-02 1.823722124099731445e-01 5.245367288589477539e-01 -1.050441786646842957e-01
-1.125713065266609192e-01 -1.389343738555908203e-01 5.649961829185485840e-01 8.744627237319946289e-03 -5.754436850547790527e-01 4.773475229740142822e-01 1.054233685135841370e-01 2.803885638713836670e-01
-5.417814105749130249e-02 8.045311272144317627e-02 3.603140413761138916e-01 8.976755291223526001e-02 -1.471281200647354126e-01 7.810135483741760254e-01 -3.166777193546295166e-01 3.475544452667236328e-01
1.088344752788543701e-01 -4.710103869438171387e-01 5.818862915039062500e-01 2.682292759418487549e-01 -1.055361554026603699e-01 1.503537893295288086e-01 -2.273682132363319397e-02 5.670138001441955566e-01
4.597000181674957275e-01 -2.868388891220092773e-01 6.027646064758300781e-01 2.619536221027374268e-01 -1.279303580522537231e-01 3.684026375412940979e-02 -2.379677742719650269e-01 4.473282098770141602e-01
1.370267868041992188e-01 1.684069335460662842e-01 -2.688595652580261230e-01 4.552715122699737549e-01 -2.341473847627639771e-02 4.810945391654968262e-01 -1.227986663579940796e-01 6.528595089912414551e-01
-3.036427795886993408e-01 -9.686283767223358154e-02 2.068756669759750366e-01 2.908301651477813721e-01 -3.032568991184234619e-01 5.167877078056335449e-01 6.349744796752929688e-01 9.387263655662536621e-02
8.515643328428268433e-02 -3.735831975936889648e-01 -9.202817827463150024e-02 4.863794445991516113e-01 4.693582653999328613e-02 6.047427654266357422e-01 4.875134527683258057e-01 5.063540115952491760e-02
1.045934483408927917e-01 -5.334424376487731934e-01 4.456631541252136230e-01 3.519475758075714111e-01 9.958207607269287109e-03 -1.514714024960994720e-02 6.265009939670562744e-02 6.146242618560791016e-01
-1.806917972862720490e-02 1.378742158412933350e-01 5.359427928924560547e-01 3.992509841918945312e-01 2.768635153770446777e-01 3.070660829544067383e-01 -3.881946504116058350e-01 4.608580172061920166e-01
2.604394257068634033e-01 -5.281279981136322021e-02 5.646727979183197021e-02 4.109315872192382812e-01 2.569306492805480957e-01 7.357096076011657715e-01 3.795951306819915771e-01 7.716432213783264160e-02
1.045062672346830368e-02 1.342352181673049927e-01 6.311808526515960693e-02 3.921221196651458740e-02 -5.037359595298767090e-01 7.081341147422790527e-01 -1.699255257844924927e-01 4.384878575801849365e-01
1.803458780050277710e-01 -5.360776185989379883e-01 4.319639801979064941e-01 3.458746671676635742e-01 -4.259625077247619629e-01 7.881619781255722046e-02 8.496840298175811768e-02 4.230820238590240479e-01
-2.952823042869567871e-01 4.905515015125274658e-01 3.622119128704071045e-01 5.425440669059753418e-01 -6.445531547069549561e-02 4.899994432926177979e-01 2.343837916851043701e-02 -4.257395863533020020e-02
-2.281039021909236908e-02 -4.799798727035522461e-01 3.726692497730255127e-01 2.572506666183471680e-01 -2.731915116310119629e-01 4.028835892677307129e-02 8.796806633472442627e-02 6.928519010543823242e-01
-2.758951783180236816e-01 1.212764382362365723e-01 4.079062044620513916e-01 1.152911335229873657e-01 -1.975364685058593750e-01 3.229436874389648438e-01 -1.539329588413238525e-01 7.499902844429016113e-01
2.791525125503540039e-01 -8.175662159919738770e-02 -1.360999792814254761e-01 5.875149965286254883e-01 -3.562967777252197266e-01 6.071876287460327148e-01 6.291262805461883545e-02 -2.282772511243820190e-01
-4.037470519542694092e-01 -1.877328008413314819e-01 2.119631739333271980e-03 3.661319315433502197e-01 -1.102942824363708496e-01 4.112298786640167236e-01 3.447825014591217041e-01 6.062489748001098633e-01
-9.147989004850387573e-02 -3.948146477341651917e-02 3.644013404846191406e-01 3.337874114513397217e-01 2.530007958412170410e-01 5.552044510841369629e-01 -4.041776955127716064e-01 4.585294425487518311e-01
1.520653069019317627e-01 -1.138243917375802994e-02 -3.334361314773559570e-01 6.397373080253601074e-01 -2.653154432773590088e-01 5.802759528160095215e-01 -2.201420068740844727e-01 2.698432467877864838e-02
6.402840465307235718e-02 -2.721238706726580858e-04 2.614405751228332520e-01 3.990230262279510498e-01 1.031830161809921265e-01 4.434038400650024414e-01 -6.406541466712951660e-01 3.881213366985321045e-01
-3.419733047485351562e-01 -8.125023916363716125e-03 5.386750698089599609e-01 6.505587697029113770e-01 9.047720581293106079e-03 2.639440000057220459e-01 2.977549433708190918e-01 1.057568863034248352e-01
-9.190547466278076172e-02 4.177877902984619141e-01 2.374562323093414307e-01 3.852719068527221680e-01 -1.730170100927352905e-01 2.543165385723114014e-01 -4.610263109207153320e-01 5.522950887680053711e-01
-1.684599965810775757e-01 4.068962931632995605e-01 3.818590342998504639e-01 1.841668486595153809e-01 -1.097947135567665100e-01 6.429101228713989258e-01 -2.422874569892883301e-01 3.771360516548156738e-01
-6.611739844083786011e-02 -5.106566548347473145e-01 5.659231543540954590e-01 2.731060087680816650e-01 -3.177459537982940674e-01 3.468304276466369629e-01 3.444932103157043457e-01 -8.544150739908218384e-03
-2.010498195886611938e-01 1.012784987688064575e-01 2.227913290262222290e-01 2.117597907781600952e-01 6.905446201562881470e-02 8.581145405769348145e-01 -2.195214927196502686e-01 2.559779286384582520e-01
2.773360908031463623e-01 3.263981342315673828e-01 2.127946615219116211e-01 5.609974861145019531e-01 -1.188998017460107803e-02 5.961612462997436523e-01 2.937195003032684326e-01 -1.213595196604728699e-01
2.108065485954284668e-01 2.745465338230133057e-01 3.928671777248382568e-01 5.467339754104614258e-01 -3.212324380874633789e-01 8.945477008819580078e-02 -5.506988167762756348e-01 1.116266548633575439e-01
-3.377780318260192871e-02 1.268278956413269043e-01 6.418859213590621948e-02 3.025797605514526367e-01 5.826922133564949036e-02 7.896730899810791016e-01 -3.547365665435791016e-01 3.664452135562896729e-01
-2.792558073997497559e-01 3.256596028804779053e-01 2.972133457660675049e-01 2.311027646064758301e-01 1.001393720507621765e-01 6.209310889244079590e-01 -1.312689632177352905e-01 5.112757086753845215e-01
-2.411373853683471680e-01 2.068207412958145142e-01 4.008370935916900635e-01 6.319021433591842651e-02 -3.493351042270660400e-01 6.202459931373596191e-01 3.807950019836425781e-01 2.875230014324188232e-01
1.576750725507736206e-01 7.030639052391052246e-02 3.614925742149353027e-01 1.037913262844085693e-01 -7.049810886383056641e-02 3.418731093406677246e-01 -3.167028129100799561e-01 7.788442373275756836e-01
3.907104432582855225e-01 1.259167790412902832e-01 3.807920590043067932e-02 7.937105894088745117e-01 -3.112962245941162109e-01 1.192334070801734924e-01 1.113693863153457642e-01 -2.766563296318054199e-01
-1.338454484939575195e-01 -9.126298874616622925e-02 4.168771803379058838e-01 4.606467783451080322e-01 -3.595836162567138672e-01 4.703473448753356934e-01 -3.783214986324310303e-01 -3.067904710769653320e-01
1.971639990806579590e-01 2.753162980079650879e-01 3.177773952484130859e-01 4.442624747753143311e-01 6.343812495470046997e-02 -1.280437111854553223e-01 -3.359545171260833740e-01 6.735656857490539551e-01
-1.566929742693901062e-02 -6.329026222229003906e-01 4.126738309860229492e-01 3.861996233463287354e-01 2.189774811267852783e-01 5.750221014022827148e-02 -1.153643801808357239e-01 4.638668596744537354e-01
-5.677391886711120605e-01 -1.562655270099639893e-01 4.071688055992126465e-01 4.495758712291717529e-01 -1.523995250463485718e-01 2.858166396617889404e-01 -1.760068833827972412e-01 3.865916132926940918e-01
-3.549251854419708252e-01 -6.785755604505538940e-02 3.198076188564300537e-01 3.967423737049102783e-01 3.054920732975006104e-01 5.504214167594909668e-01 -3.386337757110595703e-01 3.142929971218109131e-01
