# Supplementary material for: Where is your field going? A machine learning approach to study the relative motion of the domains of physics
Source: PLoS One. 2020 Jun 18;15(6):e0233997. doi: 10.1371/journal.pone.0233997 (PMC7302634; doi:10.1371/journal.pone.0233997)
Supplement: S28 Data — (ZIP) [file pone.0233997.s028.zip › 27/Pacs4Run_27_VS_500_embeddings1991-1995ED8.txt]

3.537373542785644531e-01 -1.399969961494207382e-02 -6.137106418609619141e-01 1.413445323705673218e-01 -2.785611748695373535e-01 -2.924174666404724121e-01 1.831288486719131470e-01 -5.304851531982421875e-01
-1.783215850591659546e-01 1.614794284105300903e-01 -9.220561385154724121e-02 1.241720840334892273e-01 -2.633053064346313477e-01 -6.339969038963317871e-01 -5.305722355842590332e-02 -6.664144992828369141e-01
2.123698145151138306e-01 2.152845859527587891e-01 -2.215324640274047852e-01 -2.066938430070877075e-01 2.169865369796752930e-01 -5.145270228385925293e-01 5.211483836174011230e-01 -4.830484390258789062e-01
3.427431881427764893e-01 -2.124276906251907349e-01 -8.701512962579727173e-02 8.152860403060913086e-02 -5.273168683052062988e-01 -5.200838446617126465e-01 -3.277913331985473633e-01 -4.088832437992095947e-01
-9.076208807528018951e-03 -1.758508831262588501e-01 -1.275112628936767578e-01 -5.448736716061830521e-03 -2.936041355133056641e-01 -2.451589852571487427e-01 4.937382936477661133e-01 -7.500810027122497559e-01
-2.842335216701030731e-02 -4.564620181918144226e-02 -5.226204395294189453e-01 -4.792102873325347900e-01 3.936664760112762451e-01 -5.525321364402770996e-01 5.723384674638509750e-03 -1.844893693923950195e-01
3.438517451286315918e-01 1.993018388748168945e-01 -2.376911938190460205e-01 -3.363045689184218645e-04 -4.937868565320968628e-03 -6.662676930427551270e-01 -5.630855560302734375e-01 -1.566693037748336792e-01
4.358446300029754639e-01 1.473679989576339722e-01 -2.102943360805511475e-01 2.955558598041534424e-01 7.225302606821060181e-02 -7.263094186782836914e-01 2.792507708072662354e-01 -2.145194262266159058e-01
-1.159456819295883179e-01 -2.308317720890045166e-01 -1.455748360604047775e-02 6.887236237525939941e-02 3.857145085930824280e-02 -4.265881776809692383e-01 -2.580586969852447510e-01 -8.235645890235900879e-01
-4.920320585370063782e-02 3.444965779781341553e-01 -5.132662057876586914e-01 5.584564059972763062e-02 1.512518972158432007e-01 -3.700318634510040283e-01 6.091379523277282715e-01 -2.854655683040618896e-01
-1.767338365316390991e-01 1.570886559784412384e-02 -3.429003953933715820e-01 -5.452913045883178711e-01 2.614062130451202393e-01 -1.965615451335906982e-01 6.151397153735160828e-02 -6.654633879661560059e-01
-1.489288806915283203e-01 -1.588336308486759663e-03 -2.725312113761901855e-01 -3.867374360561370850e-01 2.066569924354553223e-01 -4.309720098972320557e-01 1.953897476196289062e-01 -6.981099247932434082e-01
2.028678171336650848e-02 4.104642570018768311e-02 -4.855886995792388916e-01 1.484831571578979492e-01 -4.861007034778594971e-01 -2.231242656707763672e-01 -6.070354580879211426e-01 -2.923859655857086182e-01
3.530501723289489746e-01 3.402027189731597900e-01 -2.048085182905197144e-01 -6.953289359807968140e-02 2.328542470932006836e-01 -5.722843408584594727e-01 4.678957462310791016e-01 -3.349319398403167725e-01
4.513339698314666748e-01 -1.944463551044464111e-01 -1.590494513511657715e-01 5.286907777190208435e-02 1.310945600271224976e-01 -7.783591747283935547e-01 -2.552423775196075439e-01 -2.054732143878936768e-01
-2.533430457115173340e-01 2.463790774345397949e-01 -3.916663825511932373e-01 3.729015588760375977e-02 4.529509246349334717e-01 -5.109355449676513672e-01 1.239116564393043518e-01 -4.886181652545928955e-01
-4.542804360389709473e-01 1.855006664991378784e-01 -4.692235291004180908e-01 -1.933424323797225952e-01 -1.607700139284133911e-01 -4.965858757495880127e-01 -3.648251667618751526e-02 -4.773795008659362793e-01
-7.618035376071929932e-02 3.358238637447357178e-01 -2.146979421377182007e-01 1.745149344205856323e-01 5.474451184272766113e-01 -1.352467983961105347e-01 3.050293400883674622e-02 -6.971011161804199219e-01
-2.752754688262939453e-01 -3.863602876663208008e-02 -4.403496384620666504e-01 1.092958003282546997e-01 5.940414071083068848e-01 -3.219523429870605469e-01 5.775297805666923523e-02 -5.069547295570373535e-01
-1.909888349473476410e-02 -8.245494961738586426e-02 -4.577169120311737061e-01 4.430869519710540771e-01 -4.751119911670684814e-01 -5.763535499572753906e-01 -9.848264604806900024e-02 -1.392547935247421265e-01
-2.751056849956512451e-01 -2.112630195915699005e-02 -2.440554797649383545e-01 -7.183244917541742325e-03 2.725166082382202148e-01 -6.059104204177856445e-01 -1.696580946445465088e-01 -6.277572512626647949e-01
-4.514555931091308594e-01 2.198739200830459595e-01 -5.159991979598999023e-01 3.666269481182098389e-01 1.229285821318626404e-02 -4.976679682731628418e-01 1.113585978746414185e-01 -2.948685586452484131e-01
-4.969465732574462891e-01 -2.271011322736740112e-01 -4.322988688945770264e-01 8.551387488842010498e-02 2.923042513430118561e-02 -3.909471929073333740e-01 -1.317745894193649292e-01 -5.798411369323730469e-01
-3.426684439182281494e-01 2.434205263853073120e-01 -3.364256918430328369e-01 -8.425354957580566406e-02 -5.746637657284736633e-02 -6.411464810371398926e-01 -6.659493595361709595e-02 -5.331394076347351074e-01
-8.872912079095840454e-02 3.170323073863983154e-01 -2.786714434623718262e-01 -1.334549039602279663e-01 5.517248511314392090e-01 -3.995608985424041748e-01 -1.972124129533767700e-01 -5.414863824844360352e-01
-7.014052569866180420e-02 1.260705292224884033e-01 -1.072867140173912048e-01 1.818706989288330078e-01 -2.490263134241104126e-01 -3.042553961277008057e-01 4.384721219539642334e-01 -7.666522860527038574e-01
-1.235448643565177917e-01 -2.175848484039306641e-01 -1.285926252603530884e-01 2.396729886531829834e-01 1.580744087696075439e-01 -6.063958406448364258e-01 -2.564365863800048828e-01 -6.363578438758850098e-01
6.422690749168395996e-01 2.278389632701873779e-01 -2.993079125881195068e-01 -2.226191759109497070e-01 9.800301864743232727e-03 -7.869854569435119629e-02 -3.927974402904510498e-01 -4.856501519680023193e-01
5.312762260437011719e-01 7.469706237316131592e-02 -2.358726263046264648e-01 -5.850174278020858765e-02 3.559492230415344238e-01 3.220470622181892395e-02 -2.761527895927429199e-01 -6.701567173004150391e-01
-5.055586099624633789e-01 -9.325493127107620239e-03 -4.617102742195129395e-01 4.661297053098678589e-02 -1.791314482688903809e-01 -4.864532649517059326e-01 -6.153131276369094849e-02 -5.064221620559692383e-01
-2.327935397624969482e-01 4.296475052833557129e-01 -4.044671654701232910e-01 -3.572472631931304932e-01 -1.038277074694633484e-01 -5.793439149856567383e-01 -1.469572484493255615e-01 -3.193348646163940430e-01
-3.997551500797271729e-01 2.903340458869934082e-01 -1.828877627849578857e-01 -1.547150611877441406e-01 -1.794034838676452637e-01 -1.628859937191009521e-01 -1.448177099227905273e-01 -7.866559028625488281e-01
-5.043542385101318359e-01 8.987588435411453247e-02 -5.438607335090637207e-01 3.270021080970764160e-01 5.370895192027091980e-02 -4.355125427246093750e-01 1.230995729565620422e-01 -3.565460741519927979e-01
5.872194766998291016e-01 3.509266376495361328e-01 -1.769010871648788452e-01 -3.425139188766479492e-01 9.881300479173660278e-02 -3.535725772380828857e-01 -3.021233677864074707e-01 -3.966834247112274170e-01
-2.454377412796020508e-01 2.549615502357482910e-01 -3.750814497470855713e-01 1.440858989953994751e-01 4.950365424156188965e-01 -2.515305578708648682e-01 6.919429451227188110e-02 -6.326069831848144531e-01
7.090117037296295166e-02 8.870980888605117798e-02 -9.570353627204895020e-01 -1.457463055849075317e-01 1.464886665344238281e-01 8.206675201654434204e-02 -1.411799788475036621e-01 4.265214130282402039e-02
5.933579802513122559e-01 3.983116745948791504e-01 -3.206574618816375732e-01 -3.906543254852294922e-01 1.649218946695327759e-01 -3.437151312828063965e-01 -1.725555360317230225e-01 -2.423374801874160767e-01
-1.136822029948234558e-01 -1.389686465263366699e-01 -1.154873445630073547e-01 9.011660516262054443e-02 1.990837156772613525e-01 -6.283487081527709961e-01 -2.813544571399688721e-01 -6.577910780906677246e-01
5.147645473480224609e-01 6.838282346725463867e-01 -4.252347946166992188e-01 -1.131870672106742859e-01 -2.977049676701426506e-03 4.384514875710010529e-03 1.427798271179199219e-01 -2.309683561325073242e-01
2.598750889301300049e-01 1.791361868381500244e-01 -8.436713218688964844e-01 2.483736872673034668e-01 6.966757774353027344e-02 7.907406240701675415e-02 -3.389627337455749512e-01 -3.003782592713832855e-02
-1.695618480443954468e-01 2.913006544113159180e-01 -4.080998003482818604e-01 -2.243023924529552460e-02 -1.565143018960952759e-01 -3.859709203243255615e-01 5.752621293067932129e-01 -4.636242985725402832e-01
1.969394385814666748e-01 2.924534976482391357e-01 -2.342932075262069702e-01 -3.581822812557220459e-01 1.715089082717895508e-01 -6.981207132339477539e-01 -3.402158617973327637e-01 -2.448744028806686401e-01
-4.351155161857604980e-01 -3.442807495594024658e-02 -3.299504816532135010e-01 3.999682068824768066e-01 -2.942872345447540283e-01 -2.154545336961746216e-01 -1.664589345455169678e-01 -6.163710355758666992e-01
-3.728513717651367188e-01 2.510257363319396973e-01 -4.468459486961364746e-01 -2.243535816669464111e-01 -1.016591042280197144e-01 -5.865707993507385254e-01 7.493776082992553711e-02 -4.335280358791351318e-01
-1.841719001531600952e-01 3.047118782997131348e-01 -9.226742386817932129e-02 3.137618601322174072e-01 -1.051491647958755493e-01 -1.558614373207092285e-01 2.535254955291748047e-01 -8.164847493171691895e-01
-1.322143524885177612e-02 1.384347081184387207e-01 -3.848839700222015381e-01 -4.541154503822326660e-01 4.108831584453582764e-01 -3.114052414894104004e-01 2.613357305526733398e-01 -5.405645966529846191e-01
-1.046105846762657166e-01 -9.417138993740081787e-02 -2.163009531795978546e-02 1.248899027705192566e-01 1.015907377004623413e-01 -4.752553105354309082e-01 -3.137393891811370850e-01 -7.934119105339050293e-01
-3.648466169834136963e-01 -3.694011270999908447e-01 -4.513848125934600830e-01 1.909557282924652100e-01 -2.574050426483154297e-01 -3.856995999813079834e-01 -5.660042166709899902e-02 -5.215288400650024414e-01
5.595465302467346191e-01 2.917256057262420654e-01 -2.982879579067230225e-01 -2.137095434591174126e-03 -5.917891114950180054e-02 1.996245384216308594e-01 -2.309323400259017944e-01 -6.450906991958618164e-01
-2.828352451324462891e-01 7.077366113662719727e-02 -3.459244370460510254e-01 -1.412446796894073486e-01 1.576674729585647583e-01 -6.918719410896301270e-01 -1.235994994640350342e-01 -5.065165162086486816e-01
-4.164370000362396240e-01 7.400180678814649582e-03 -3.956563472747802734e-01 2.982007563114166260e-01 -2.778855860233306885e-01 -4.096348285675048828e-01 -2.671427726745605469e-01 -5.144623517990112305e-01
1.945215649902820587e-02 4.169214069843292236e-01 -1.177280396223068237e-01 3.780284821987152100e-01 4.032396078109741211e-01 -4.439777731895446777e-01 -1.291189938783645630e-01 -5.409646630287170410e-01
-1.175442263484001160e-01 2.462325245141983032e-01 -5.407758355140686035e-01 -4.587235748767852783e-01 -4.465903639793395996e-01 -4.245606958866119385e-01 -1.381903588771820068e-01 -1.545822322368621826e-01
3.749378025531768799e-01 3.663076460361480713e-01 -1.243757605552673340e-01 -2.395965456962585449e-01 1.683082282543182373e-01 -5.505744218826293945e-01 3.823241293430328369e-01 -4.180108010768890381e-01
-4.654472768306732178e-01 2.034276723861694336e-01 -4.940399229526519775e-01 -2.795073986053466797e-01 -2.594150304794311523e-01 -8.236057311296463013e-02 2.678141370415687561e-02 -5.873495340347290039e-01
7.296854853630065918e-01 1.631934642791748047e-01 -4.040916860103607178e-01 -1.844060793519020081e-02 -5.104591697454452515e-02 1.892060935497283936e-01 9.186858311295509338e-03 -4.886797964572906494e-01
5.060023665428161621e-01 -1.630680263042449951e-01 -1.625220477581024170e-01 -1.190773993730545044e-01 1.042115408927202225e-02 -7.401618361473083496e-01 1.788295805454254150e-01 -3.112065196037292480e-01
-2.222722917795181274e-01 1.056076064705848694e-01 -1.586636453866958618e-01 -1.664037555456161499e-01 -4.780081212520599365e-01 -3.061651624739170074e-02 -3.645143657922744751e-02 -8.098270893096923828e-01
9.153837710618972778e-02 7.272513955831527710e-02 -5.296975374221801758e-01 -2.480457723140716553e-02 -7.660681009292602539e-01 1.106315199285745621e-02 -5.612317472696304321e-02 -3.391231894493103027e-01
4.977163299918174744e-02 1.810693442821502686e-01 -7.188597321510314941e-02 4.043873399496078491e-02 -4.934652149677276611e-01 -2.465794682502746582e-01 3.369258940219879150e-01 -7.349185347557067871e-01
4.050373733043670654e-01 7.224116474390029907e-02 -4.894143044948577881e-01 -3.400972187519073486e-01 3.419420719146728516e-01 2.694914042949676514e-01 -1.314205583184957504e-03 -5.347725152969360352e-01
-3.332784175872802734e-01 2.781729698181152344e-01 -4.400116205215454102e-01 -1.347448956221342087e-02 -7.489454001188278198e-02 -1.101565659046173096e-01 5.212809443473815918e-01 -5.729537606239318848e-01
3.825280070304870605e-01 -9.659107774496078491e-03 -7.609176039695739746e-01 2.608689069747924805e-01 4.511251151561737061e-01 4.682952538132667542e-03 -5.406588315963745117e-02 -8.478851057589054108e-03
-3.757543265819549561e-01 -3.904055804014205933e-02 -3.406738340854644775e-01 4.952775537967681885e-01 -1.706702858209609985e-01 -4.187505543231964111e-01 -2.203817963600158691e-01 -4.928260743618011475e-01
6.849805116653442383e-01 -1.826608479022979736e-01 -4.534730017185211182e-01 -8.355841785669326782e-02 1.175280427560210228e-03 -2.285144757479429245e-03 -3.195591270923614502e-01 -4.274254739284515381e-01
-4.333487451076507568e-01 -2.238423824310302734e-01 -4.751862883567810059e-01 1.311417073011398315e-01 -7.082593441009521484e-02 -1.992980837821960449e-01 3.578496873378753662e-01 -5.884817242622375488e-01
3.852118849754333496e-01 -8.882375061511993408e-02 -7.387765645980834961e-01 3.049904704093933105e-01 2.460165321826934814e-01 2.182726711034774780e-01 -2.131658941507339478e-01 -2.265071570873260498e-01
2.223389297723770142e-01 -4.409151077270507812e-01 -7.408332228660583496e-01 -6.632191687822341919e-02 -4.044475555419921875e-01 -1.530806720256805420e-01 1.233090907335281372e-01 -2.665253728628158569e-02
-7.566279172897338867e-02 -3.465300798416137695e-01 -2.149525284767150879e-01 -3.267237842082977295e-01 1.501848548650741577e-01 -2.710638940334320068e-01 2.566108107566833496e-01 -7.479028105735778809e-01
4.709269106388092041e-01 -8.020503818988800049e-02 -3.520274162292480469e-01 6.108983755111694336e-01 -6.494423747062683105e-02 -3.013146817684173584e-01 4.007298648357391357e-01 -1.381381899118423462e-01
2.447194159030914307e-01 -5.114663243293762207e-01 -6.795728206634521484e-01 3.175013065338134766e-01 -1.821691244840621948e-01 -2.731936872005462646e-01 7.031060010194778442e-02 5.589527636766433716e-02
-3.108907938003540039e-01 2.072000205516815186e-01 -3.999011218547821045e-01 -3.421400487422943115e-01 7.615699619054794312e-02 -4.878942966461181641e-01 -1.500292271375656128e-01 -5.631029009819030762e-01
1.953848749399185181e-01 1.645515263080596924e-01 -1.972735971212387085e-01 -1.534550916403532028e-02 -2.844760119915008545e-01 -2.174066156148910522e-01 6.629180908203125000e-01 -5.726627707481384277e-01
5.212566852569580078e-01 6.116778850555419922e-01 -1.383247375488281250e-01 2.823173701763153076e-01 2.186150103807449341e-02 -1.795674264430999756e-01 -1.891802996397018433e-01 -4.321959614753723145e-01
-4.366905689239501953e-01 -5.428092926740646362e-02 -4.058909416198730469e-01 -2.283434569835662842e-01 -2.786941453814506531e-02 -4.198637604713439941e-01 -8.028529584407806396e-02 -6.371488571166992188e-01
2.057738453149795532e-01 1.589253842830657959e-01 -6.566807031631469727e-01 7.946331053972244263e-02 4.906130433082580566e-01 1.858952641487121582e-01 -3.229513466358184814e-01 -3.395588397979736328e-01
3.564754426479339600e-01 -8.147481828927993774e-02 -1.156773269176483154e-01 -5.787931382656097412e-02 -3.337923288345336914e-01 -5.099127888679504395e-01 4.698075354099273682e-01 -5.073543190956115723e-01
3.511153757572174072e-01 8.089674264192581177e-02 -1.871465742588043213e-01 3.872429206967353821e-02 -1.275726407766342163e-01 -1.788110435009002686e-01 6.913791298866271973e-01 -5.544341206550598145e-01
-2.981288731098175049e-01 -2.220927178859710693e-01 -2.654536366462707520e-01 1.798813194036483765e-01 1.450807452201843262e-01 -6.014946699142456055e-01 -1.050834357738494873e-01 -6.042221784591674805e-01
4.425193741917610168e-02 -5.415805801749229431e-02 -5.995190739631652832e-01 -2.547117471694946289e-01 -1.595154255628585815e-01 -3.473949134349822998e-01 6.287859082221984863e-01 -1.711941957473754883e-01
-4.029975831508636475e-01 -2.685375511646270752e-02 -2.982188761234283447e-01 4.326070547103881836e-01 -1.865435838699340820e-01 -2.670855820178985596e-01 -1.345718801021575928e-01 -6.607159972190856934e-01
6.883245706558227539e-02 -3.030669689178466797e-01 -4.588989019393920898e-01 7.996889762580394745e-04 -1.838150322437286377e-01 -2.195400148630142212e-01 6.973655223846435547e-01 -3.528727591037750244e-01
1.508813202381134033e-01 -1.660088896751403809e-01 -5.110078454017639160e-01 -2.370188571512699127e-02 -6.173685193061828613e-02 -3.847226500511169434e-01 6.871463060379028320e-01 -2.529667615890502930e-01
-2.248537093400955200e-01 4.635108113288879395e-01 -4.213049411773681641e-01 -2.563419044017791748e-01 -4.506330192089080811e-01 -3.826659321784973145e-01 1.099544242024421692e-01 -3.602724671363830566e-01
-3.443984091281890869e-01 1.224331837147474289e-02 -5.519311428070068359e-01 -2.400111407041549683e-01 3.057959675788879395e-01 -1.597906500101089478e-01 3.045952618122100830e-01 -5.542420148849487305e-01
-2.927914559841156006e-01 -4.489121586084365845e-02 -4.298090040683746338e-01 -3.570136725902557373e-01 2.487292289733886719e-01 -4.839623868465423584e-01 -1.113227307796478271e-01 -5.399859547615051270e-01
2.794342339038848877e-01 -1.777945905923843384e-01 -3.022750616073608398e-01 6.613933444023132324e-01 1.802437603473663330e-01 -5.110415816307067871e-01 3.765156120061874390e-02 -2.577316761016845703e-01
5.203448534011840820e-01 7.710720598697662354e-02 -3.115440607070922852e-01 -9.991627186536788940e-02 1.317034214735031128e-01 -7.065661549568176270e-01 2.911481261253356934e-01 -1.220821365714073181e-01
2.153877615928649902e-01 2.260992079973220825e-01 -8.893312215805053711e-01 2.276108711957931519e-01 1.270195934921503067e-03 1.343722362071275711e-02 -2.394130229949951172e-01 4.764226078987121582e-02
-1.839213520288467407e-01 1.426477450877428055e-02 -4.950821995735168457e-01 2.414764910936355591e-01 2.674491107463836670e-01 -4.132745265960693359e-01 5.306674242019653320e-01 -3.723161220550537109e-01
6.105519533157348633e-01 -8.004718273878097534e-02 -3.984619677066802979e-01 -5.196060240268707275e-02 3.090691566467285156e-01 2.552222646772861481e-02 -3.269782066345214844e-01 -5.062181353569030762e-01
7.134281843900680542e-02 1.061241421848535538e-02 -7.303637862205505371e-01 -1.556106004863977432e-02 -5.661022067070007324e-01 -2.930012643337249756e-01 -2.340673953294754028e-01 3.930522128939628601e-03
5.069240927696228027e-01 -3.108568675816059113e-02 -4.863790869712829590e-01 -3.116374015808105469e-01 8.677434176206588745e-03 1.472859382629394531e-01 -3.379047811031341553e-01 -5.219494104385375977e-01
6.509828567504882812e-01 4.108282625675201416e-01 -6.361936032772064209e-02 2.175967991352081299e-01 -2.055588215589523315e-01 -3.370580673217773438e-01 -7.101748138666152954e-02 -4.417460262775421143e-01
-4.481422901153564453e-01 1.657875627279281616e-01 -4.748778343200683594e-01 1.786883622407913208e-01 -6.275395397096872330e-03 -5.960903763771057129e-01 -1.399180889129638672e-01 -3.732347190380096436e-01
3.268898427486419678e-01 -1.973929852247238159e-01 -2.020670473575592041e-01 4.804262146353721619e-02 3.012256026268005371e-01 -7.831295728683471680e-01 1.443084180355072021e-01 -2.935752570629119873e-01
3.853885829448699951e-01 3.722622394561767578e-01 -4.341324865818023682e-01 -1.909836232662200928e-01 2.500003576278686523e-01 -6.482036709785461426e-01 7.058533281087875366e-02 -1.732960157096385956e-02
5.817154645919799805e-01 6.288334131240844727e-01 -4.656755328178405762e-01 7.381594181060791016e-02 -4.297886416316032410e-02 -1.114752963185310364e-01 -5.285981670022010803e-02 -1.637226045131683350e-01
-1.620502322912216187e-01 -3.469232022762298584e-01 -3.665086328983306885e-01 1.053371280431747437e-01 1.505182385444641113e-01 -2.497633099555969238e-01 4.585852324962615967e-01 -6.423562169075012207e-01
6.263719201087951660e-01 1.646643579006195068e-01 -5.242735147476196289e-01 1.466588377952575684e-01 -3.222560584545135498e-01 2.505487799644470215e-01 -1.212230101227760315e-01 -3.207078874111175537e-01
1.090261563658714294e-01 -5.338198691606521606e-02 -4.831145107746124268e-01 -2.958585917949676514e-01 -6.951676011085510254e-01 -2.050705105066299438e-01 -1.767466068267822266e-01 -3.282995522022247314e-01
-1.474291533231735229e-01 4.441039860248565674e-01 -1.390605717897415161e-01 1.612735837697982788e-01 -3.256558477878570557e-01 -9.102553874254226685e-02 2.987497150897979736e-01 -7.294520735740661621e-01
-4.232861995697021484e-01 -1.375362426042556763e-01 -4.551926851272583008e-01 5.014679953455924988e-02 -3.422934114933013916e-01 8.940894156694412231e-02 1.443593204021453857e-01 -6.679813861846923828e-01
-2.754212617874145508e-01 -1.157187595963478088e-01 -5.320742130279541016e-01 9.450066089630126953e-02 7.677814923226833344e-03 -3.757157921791076660e-01 5.583315491676330566e-01 -4.071406722068786621e-01
-5.633100122213363647e-02 4.993948340415954590e-01 -2.261810302734375000e-01 -2.601480782032012939e-01 2.770548164844512939e-01 -5.056714415550231934e-01 -1.730020791292190552e-01 -5.159494876861572266e-01
-5.193226337432861328e-01 -2.629900574684143066e-01 -5.988452434539794922e-01 3.085424900054931641e-01 -1.478378772735595703e-01 -2.026160061359405518e-01 -1.255054473876953125e-01 -3.586995303630828857e-01
2.628590464591979980e-01 -1.275668144226074219e-01 -4.848972260951995850e-01 -1.195052713155746460e-01 3.598476052284240723e-01 1.501454319804906845e-02 -5.829603075981140137e-01 -4.423421025276184082e-01
2.830778062343597412e-01 2.911770045757293701e-01 -3.484441936016082764e-01 -3.350014388561248779e-01 -1.826230883598327637e-01 -1.932745575904846191e-01 -6.348586082458496094e-01 -3.573402166366577148e-01
-4.652550444006919861e-02 2.262410074472427368e-01 -2.450712919235229492e-01 2.561030685901641846e-01 6.172067523002624512e-01 -3.665982186794281006e-01 2.053779363632202148e-02 -5.524866580963134766e-01
1.268603801727294922e-01 2.099732402712106705e-03 -7.456288933753967285e-01 -2.086492925882339478e-01 -4.848771393299102783e-01 -2.373862713575363159e-01 -3.044678866863250732e-01 -1.569871790707111359e-02
4.495365321636199951e-01 -1.653037816286087036e-01 -4.964788556098937988e-01 -1.444732695817947388e-01 1.551455557346343994e-01 1.571756601333618164e-01 -4.036096334457397461e-01 -5.399562120437622070e-01
-2.346976399421691895e-01 5.667719841003417969e-01 -4.054692685604095459e-01 1.960223913192749023e-01 3.839152455329895020e-01 -3.599350750446319580e-01 6.222161278128623962e-02 -3.742204010486602783e-01
6.683748215436935425e-02 -3.249574899673461914e-01 -5.448991656303405762e-01 3.746981918811798096e-01 -3.936777710914611816e-01 -4.637852311134338379e-01 -2.737828195095062256e-01 -8.709584921598434448e-02
6.059930920600891113e-01 2.723589241504669189e-01 -3.315737843513488770e-01 -7.193217426538467407e-02 -6.738936156034469604e-02 2.193691432476043701e-01 -2.953185886144638062e-02 -6.244528293609619141e-01
-4.462118148803710938e-01 1.044650897383689880e-01 -6.804249286651611328e-01 2.388625033199787140e-02 -3.678373526781797409e-03 -3.621575534343719482e-01 3.762733340263366699e-01 -2.316898405551910400e-01
-2.004011720418930054e-01 2.909916341304779053e-01 -6.080998182296752930e-01 -1.969412565231323242e-01 1.790251582860946655e-01 -1.046954840421676636e-01 5.739379525184631348e-01 -3.068811893463134766e-01
6.165285110473632812e-01 -6.563438475131988525e-02 -5.639493465423583984e-01 3.734517470002174377e-02 4.883617460727691650e-01 2.895461209118366241e-02 -5.394332483410835266e-02 -2.321758717298507690e-01
-5.431714057922363281e-01 -1.368209570646286011e-01 -5.234766006469726562e-01 1.607773452997207642e-01 -2.594291232526302338e-02 -2.073215246200561523e-01 1.609657853841781616e-01 -5.628520846366882324e-01
-2.172913998365402222e-01 2.650754451751708984e-01 -3.609638214111328125e-01 -2.225362211465835571e-01 2.919185161590576172e-01 -5.020693540573120117e-01 -3.244087100028991699e-01 -5.100699067115783691e-01
5.643536448478698730e-01 -8.020582795143127441e-02 -4.097799956798553467e-01 -8.467137813568115234e-02 1.648533046245574951e-01 -3.735990729182958603e-03 -4.548722207546234131e-01 -5.156393051147460938e-01
-1.213236153125762939e-01 1.329902410507202148e-01 -4.572428464889526367e-01 2.722236886620521545e-02 1.306455284357070923e-01 -3.876118361949920654e-01 6.663491725921630859e-01 -3.826877772808074951e-01
-3.422699868679046631e-01 7.505954802036285400e-02 -3.134365379810333252e-01 2.251408845186233521e-01 -4.796430468559265137e-02 -3.221511244773864746e-01 4.287875890731811523e-01 -6.620768904685974121e-01
4.043336585164070129e-02 1.560053676366806030e-01 -6.063536405563354492e-01 -2.397668808698654175e-01 -1.375298947095870972e-01 -2.806495428085327148e-01 6.520328521728515625e-01 -1.613974720239639282e-01
6.304626166820526123e-02 3.416488468647003174e-01 -5.641427636146545410e-01 -3.534160256385803223e-01 -3.333833813667297363e-01 -5.429434776306152344e-01 -1.715057045221328735e-01 2.819547615945339203e-02
3.465633094310760498e-01 -2.467036694288253784e-01 -6.074281334877014160e-01 -3.330375254154205322e-01 1.867302209138870239e-01 2.595293819904327393e-01 -1.731263995170593262e-01 -4.549197852611541748e-01
3.909580111503601074e-01 -5.613717809319496155e-02 -7.118813991546630859e-01 1.089875027537345886e-01 1.323061734437942505e-01 2.476313710212707520e-02 -5.084793567657470703e-01 -2.206301540136337280e-01
-1.890627294778823853e-01 7.062141597270965576e-02 -4.273472428321838379e-01 -4.963155090808868408e-01 2.267245203256607056e-01 -2.052046954631805420e-01 1.938633024692535400e-01 -6.318364143371582031e-01
2.403981238603591919e-01 -6.075720191001892090e-01 -5.438605546951293945e-01 7.998137921094894409e-02 -3.903322219848632812e-01 9.443694353103637695e-02 -5.211409926414489746e-02 -3.269402980804443359e-01
4.126440286636352539e-01 1.464440226554870605e-01 -2.139267176389694214e-01 1.524170041084289551e-01 -8.444857597351074219e-02 -7.907423973083496094e-01 2.940817773342132568e-01 -1.428087055683135986e-01
6.910765077918767929e-04 4.889026880264282227e-01 -7.472873330116271973e-01 1.260219365358352661e-01 5.076991021633148193e-02 1.221241205930709839e-01 -3.656453788280487061e-01 -1.883230358362197876e-01
7.244798541069030762e-02 3.621385395526885986e-01 -4.423574805259704590e-01 2.272990792989730835e-01 -6.989235877990722656e-01 -2.531597316265106201e-01 -1.216261833906173706e-01 -2.210993617773056030e-01
-4.882598817348480225e-01 -2.046162039041519165e-01 -5.064641237258911133e-01 -2.360182553529739380e-01 6.637573987245559692e-02 -2.361373901367187500e-01 -4.079968109726905823e-02 -5.879565477371215820e-01
1.490592211484909058e-01 -1.138153150677680969e-01 -3.240693509578704834e-01 -3.664876222610473633e-01 -6.804493665695190430e-01 -3.250902146100997925e-02 5.947851017117500305e-02 -5.078262686729431152e-01
-5.600698664784431458e-02 -3.171444833278656006e-01 -4.203051924705505371e-01 4.448874592781066895e-01 -3.108063340187072754e-01 -5.840262174606323242e-01 -1.055348813533782959e-01 -2.699562311172485352e-01
2.641723453998565674e-01 4.118396639823913574e-01 -2.275720536708831787e-01 -1.708147078752517700e-01 3.574402928352355957e-01 -5.143949389457702637e-01 2.710730731487274170e-01 -4.623721241950988770e-01
5.578247457742691040e-02 -3.155688643455505371e-01 -2.150003314018249512e-01 -4.230066537857055664e-01 2.708212435245513916e-01 -4.106626212596893311e-01 2.590899467468261719e-01 -6.025191545486450195e-01
5.309075713157653809e-01 -1.119469329714775085e-01 -4.798367917537689209e-01 -3.647345006465911865e-01 -4.075774922966957092e-02 1.094592139124870300e-01 -2.157742381095886230e-01 -5.311588048934936523e-01
4.514534771442413330e-01 -1.182037219405174255e-01 -6.434084773063659668e-01 1.948474347591400146e-01 4.314979538321495056e-02 2.911158800125122070e-01 -3.693062067031860352e-01 -3.275366127490997314e-01
6.455036401748657227e-01 4.074437618255615234e-01 -5.285190939903259277e-01 2.686061859130859375e-01 2.767399698495864868e-02 1.142253652215003967e-01 -3.100630640983581543e-02 -2.259604185819625854e-01
-3.020594129338860512e-03 3.465647399425506592e-01 -6.344785094261169434e-01 -3.248014450073242188e-01 -3.669928014278411865e-01 -2.060524672269821167e-01 -4.248995482921600342e-01 -1.189280748367309570e-01
-1.512020826339721680e-01 1.521426141262054443e-01 -2.601088285446166992e-01 3.456316888332366943e-01 5.536623597145080566e-01 -1.805057376623153687e-01 7.910221815109252930e-02 -6.492234468460083008e-01
-4.007740914821624756e-01 2.717496156692504883e-01 -5.322146415710449219e-01 -1.052042543888092041e-01 9.376665577292442322e-03 -2.957838475704193115e-01 4.446736276149749756e-01 -4.311627149581909180e-01
5.116814970970153809e-01 -2.186813205480575562e-01 -4.187361299991607666e-01 -3.786754608154296875e-01 -1.478038728237152100e-02 2.344678528606891632e-02 -2.056527882814407349e-01 -5.732051730155944824e-01
6.519032716751098633e-01 4.327739477157592773e-01 -3.089480996131896973e-01 -3.638324141502380371e-02 -1.465390324592590332e-01 6.606460362672805786e-02 -2.565531432628631592e-02 -5.142566561698913574e-01
1.006910800933837891e-01 2.782167196273803711e-01 -5.926876664161682129e-01 -1.689762324094772339e-01 -6.102526187896728516e-01 -3.566555082798004150e-01 -1.676528453826904297e-01 -7.004412263631820679e-02
3.380090594291687012e-01 -1.614150553941726685e-01 -4.985718131065368652e-01 1.085290163755416870e-01 1.662712097167968750e-01 -7.393733859062194824e-01 -8.652437478303909302e-02 1.324279159307479858e-01
3.736014664173126221e-01 1.839186698198318481e-01 -6.465662121772766113e-01 1.631656736135482788e-01 5.914442539215087891e-01 -9.920941293239593506e-02 -1.361707895994186401e-01 -6.110443919897079468e-02
1.395117640495300293e-01 3.640610575675964355e-01 -6.813622117042541504e-01 2.150559425354003906e-01 2.228925526142120361e-01 2.584978044033050537e-01 -3.402154743671417236e-01 -3.244129419326782227e-01
5.151627659797668457e-01 2.000230401754379272e-01 -5.519463419914245605e-01 1.744225770235061646e-01 4.316537082195281982e-01 -7.281368225812911987e-02 -3.723411560058593750e-01 -1.710717976093292236e-01
3.791275322437286377e-01 -1.702583730220794678e-01 -6.243615746498107910e-01 -1.828081458806991577e-01 4.674574732780456543e-01 1.514506489038467407e-01 -1.451061517000198364e-01 -3.761898577213287354e-01
1.737204194068908691e-01 -4.093516767024993896e-01 -4.392600953578948975e-01 4.218467473983764648e-01 -3.605404794216156006e-01 -2.917246222496032715e-01 -4.030551612377166748e-01 -2.319532632827758789e-01
-2.578406929969787598e-01 -1.401284784078598022e-01 -1.346443891525268555e-01 1.505361795425415039e-01 -1.139202564954757690e-01 -4.515480399131774902e-01 3.706957772374153137e-02 -8.092245459556579590e-01
1.084560081362724304e-01 1.034863293170928955e-01 -4.166669845581054688e-01 -1.291363388299942017e-01 -3.872371017932891846e-01 -6.529347896575927734e-01 4.375309944152832031e-01 -1.397514939308166504e-01
-3.833725154399871826e-01 3.276741206645965576e-01 -4.778634011745452881e-01 -9.675176441669464111e-02 -4.037876129150390625e-01 -3.344497978687286377e-01 1.907701492309570312e-01 -4.434484541416168213e-01
4.539604187011718750e-01 4.989758431911468506e-01 -1.336894482374191284e-01 -9.605931118130683899e-03 1.110074743628501892e-01 -4.955818057060241699e-01 -4.188188314437866211e-01 -3.060143291950225830e-01
-4.798327982425689697e-01 1.734016276895999908e-02 -6.626622080802917480e-01 -2.522337436676025391e-01 1.359813809394836426e-01 -1.833923608064651489e-01 2.026141732931137085e-01 -4.165819585323333740e-01
-6.967607140541076660e-02 -5.117811262607574463e-02 -2.484826594591140747e-01 2.377046942710876465e-01 5.998196005821228027e-01 -3.066028058528900146e-01 -1.028755307197570801e-01 -6.402395367622375488e-01
3.116899132728576660e-01 2.986762523651123047e-01 -8.368474245071411133e-01 -1.770495437085628510e-03 -1.287914514541625977e-01 2.217553853988647461e-01 -2.018793374300003052e-01 -8.250719308853149414e-02
-8.714671432971954346e-02 3.871686160564422607e-01 -8.142434358596801758e-01 1.135367453098297119e-01 7.835729420185089111e-02 7.680112123489379883e-02 -3.767789900302886963e-01 -1.123494431376457214e-01
-2.960720062255859375e-01 1.793815940618515015e-01 -4.587216377258300781e-01 4.863013327121734619e-02 5.301723480224609375e-01 -8.261084556579589844e-02 1.592641696333885193e-02 -6.158021092414855957e-01
5.425233840942382812e-01 -3.158036768436431885e-01 -3.099071383476257324e-01 4.348278343677520752e-01 1.398805677890777588e-01 -3.839479982852935791e-01 3.238954246044158936e-01 -2.211964279413223267e-01
1.995719671249389648e-01 -3.920669257640838623e-01 -6.988046169281005859e-01 2.392516881227493286e-01 -4.745573401451110840e-01 -2.066016569733619690e-02 1.670577526092529297e-01 -8.570678532123565674e-02
3.797612190246582031e-01 7.436339259147644043e-01 -1.789397150278091431e-01 1.485466957092285156e-01 -1.815384775400161743e-01 -1.931187659502029419e-01 -6.956792622804641724e-02 -4.166699349880218506e-01
-2.980006039142608643e-01 -1.835046112537384033e-01 -4.558042287826538086e-01 1.833785623311996460e-01 1.438849270343780518e-01 -3.513748943805694580e-01 4.750435650348663330e-01 -5.160455107688903809e-01
-3.299901485443115234e-01 -1.026287898421287537e-01 -6.518749594688415527e-01 4.028270840644836426e-01 1.890695691108703613e-01 -3.710058331489562988e-01 3.384866714477539062e-01 -7.346631586551666260e-02
8.036357164382934570e-02 -1.955602914094924927e-01 -6.779231429100036621e-01 -2.977431192994117737e-02 2.017928659915924072e-01 1.972748637199401855e-01 -5.116651058197021484e-01 -3.916535973548889160e-01
1.179810762405395508e-01 -5.219261348247528076e-02 -6.356614232063293457e-01 9.515134990215301514e-02 2.866129279136657715e-01 2.356575131416320801e-01 -5.034641623497009277e-01 -4.231779873371124268e-01
4.088284075260162354e-01 -1.921450644731521606e-01 -6.956803202629089355e-01 2.407902777194976807e-01 1.708850711584091187e-01 1.717577278614044189e-01 -3.586980998516082764e-01 -2.581119537353515625e-01
9.177300333976745605e-02 3.131743669509887695e-01 -5.670094490051269531e-01 -3.652910888195037842e-01 -3.566603660583496094e-01 -5.175534486770629883e-01 -2.078398913145065308e-01 -1.721982099115848541e-02
7.039954513311386108e-02 3.413561880588531494e-01 -5.252308845520019531e-01 -5.029176473617553711e-01 -3.134661316871643066e-01 6.614809483289718628e-02 -3.645022809505462646e-01 -3.379760384559631348e-01
-2.761739790439605713e-01 -6.085132434964179993e-02 -6.428449153900146484e-01 1.059992238879203796e-01 1.022012233734130859e-01 -4.853489995002746582e-01 4.462723135948181152e-01 -2.244369685649871826e-01
2.908340096473693848e-01 1.076201945543289185e-01 -6.161044836044311523e-01 -6.519152969121932983e-02 -5.072309374809265137e-01 -4.180097579956054688e-01 -2.933532893657684326e-01 4.389784112572669983e-02
7.245778292417526245e-02 4.441981762647628784e-02 -5.146734714508056641e-01 3.331362828612327576e-02 -1.084466353058815002e-01 -4.345768094062805176e-01 6.808801293373107910e-01 -2.501254379749298096e-01
-1.775575131177902222e-01 3.434645235538482666e-01 -5.765968561172485352e-01 1.663903146982192993e-01 -6.566242575645446777e-01 -1.795322448015213013e-01 7.023687660694122314e-02 -1.484435200691223145e-01
-3.728231489658355713e-01 -5.911153182387351990e-02 -5.821754336357116699e-01 4.657097160816192627e-02 -1.235118694603443146e-02 -2.872902154922485352e-01 4.909090995788574219e-01 -4.390120208263397217e-01
5.691784024238586426e-01 -3.715271502733230591e-02 -5.041035413742065430e-01 -1.086516827344894409e-01 9.117100387811660767e-02 2.585180997848510742e-01 -1.864018291234970093e-01 -5.466633439064025879e-01
5.513911247253417969e-01 5.587066411972045898e-01 -1.560103446245193481e-01 2.934211790561676025e-01 -1.887445598840713501e-01 -1.887172758579254150e-01 -9.672474861145019531e-02 -4.390732347965240479e-01
4.976007938385009766e-01 1.020401809364557266e-02 -2.324183285236358643e-01 1.231392025947570801e-01 1.689565181732177734e-01 -2.617290318012237549e-01 6.154296398162841797e-01 -4.553084671497344971e-01
5.030710697174072266e-01 5.492452383041381836e-01 -2.901213169097900391e-01 5.062712430953979492e-01 -2.136401683092117310e-01 -7.568512856960296631e-02 7.025784999132156372e-02 -2.201399952173233032e-01
3.491974472999572754e-01 -6.077596545219421387e-01 -6.208429336547851562e-01 3.539113700389862061e-02 -2.596320211887359619e-01 1.784977503120899200e-02 1.355257779359817505e-01 -1.894627958536148071e-01
-3.667530417442321777e-01 -7.403403520584106445e-02 -3.699076473712921143e-01 -7.284066081047058105e-02 -6.322895735502243042e-02 -5.732852816581726074e-01 -2.479692995548248291e-01 -5.689736008644104004e-01
5.147100687026977539e-01 3.345761597156524658e-01 -3.540555238723754883e-01 -3.379945158958435059e-01 6.388738751411437988e-03 -3.964639008045196533e-01 -3.366166353225708008e-01 -3.361570835113525391e-01
3.893855214118957520e-02 7.887961715459823608e-02 -4.084232449531555176e-01 -2.326497435569763184e-02 -7.826764881610870361e-02 -4.011207818984985352e-01 7.070533633232116699e-01 -3.974452614784240723e-01
-5.216809362173080444e-02 -1.546474397182464600e-01 -1.524420231580734253e-01 2.817699611186981201e-01 -2.604691386222839355e-01 -3.327999114990234375e-01 4.501592814922332764e-01 -6.996330618858337402e-01
6.658231616020202637e-01 5.319634079933166504e-01 -2.139723896980285645e-01 5.422894656658172607e-02 8.418816328048706055e-02 -2.087698280811309814e-01 -1.770210713148117065e-01 -3.781011104583740234e-01
4.489932060241699219e-01 2.795805931091308594e-01 -4.115171134471893311e-01 -1.746099740266799927e-01 -1.759389936923980713e-01 3.056430518627166748e-01 -1.534964889287948608e-01 -6.103044748306274414e-01
2.093992680311203003e-01 1.839225143194198608e-01 -8.074328303337097168e-01 1.313107460737228394e-01 3.413505852222442627e-01 2.446303069591522217e-01 -1.881899535655975342e-01 -2.033586055040359497e-01
4.941683709621429443e-01 1.900045275688171387e-01 -2.443056553602218628e-01 -6.006281077861785889e-02 5.527579039335250854e-02 -7.940512895584106445e-01 -8.304578065872192383e-02 -1.262280941009521484e-01
1.854780167341232300e-01 8.520336449146270752e-02 -4.122811257839202881e-01 -2.660817503929138184e-01 -6.519190669059753418e-01 -6.128031015396118164e-02 -2.236111015081405640e-01 -4.886792600154876709e-01
2.508467137813568115e-01 -5.480368435382843018e-02 -1.457373797893524170e-01 2.588652372360229492e-01 -3.858594223856925964e-02 -4.075045287609100342e-01 6.196014285087585449e-01 -5.425559878349304199e-01
3.644154965877532959e-02 3.437969982624053955e-01 -5.072181224822998047e-01 -3.073427081108093262e-01 -6.414458751678466797e-01 -1.342005729675292969e-01 1.862052530050277710e-01 -2.541865706443786621e-01
1.721507161855697632e-01 -4.542135596275329590e-01 -7.297927737236022949e-01 -3.369744122028350830e-02 -4.668704271316528320e-01 -1.235378719866275787e-02 1.128366217017173767e-02 -1.098793298006057739e-01
1.585579812526702881e-01 -3.936599195003509521e-01 -4.283938109874725342e-01 4.045250415802001953e-01 3.158699274063110352e-01 -5.747597217559814453e-01 1.963512003421783447e-01 -6.366410106420516968e-02
-6.113203987479209900e-02 2.644621133804321289e-01 -8.051977157592773438e-01 1.882954388856887817e-01 1.507526487112045288e-01 7.844971865415573120e-02 -4.326189458370208740e-01 -1.627396494150161743e-01
-1.561177670955657959e-01 2.798583209514617920e-01 5.588936619460582733e-03 1.419246941804885864e-01 -2.257535308599472046e-01 -3.183248341083526611e-01 -4.477693140506744385e-02 -8.501956462860107422e-01
3.448742330074310303e-01 -2.126849144697189331e-01 -6.713204979896545410e-01 2.464200109243392944e-01 1.220257505774497986e-01 2.729953825473785400e-01 -3.741152286529541016e-01 -3.083079159259796143e-01
5.213262438774108887e-01 -1.313003450632095337e-01 -4.293869137763977051e-01 -2.110512703657150269e-01 3.383868336677551270e-01 2.234679907560348511e-01 7.919061183929443359e-02 -5.579863190650939941e-01
1.350493729114532471e-01 -5.330854058265686035e-01 -6.580318808555603027e-01 -5.964937433600425720e-02 9.282866865396499634e-02 -3.845285177230834961e-01 -3.233232796192169189e-01 -7.684772135689854622e-04
-3.780897855758666992e-01 5.302471294999122620e-02 -6.630240082740783691e-01 -1.719296425580978394e-01 3.637985587120056152e-01 -4.178211390972137451e-01 1.676574945449829102e-01 -2.237027287483215332e-01
4.293855726718902588e-01 4.554686248302459717e-01 -1.737543940544128418e-01 4.632252156734466553e-01 -2.474393323063850403e-02 1.963131725788116455e-01 6.536358594894409180e-02 -5.656718015670776367e-01
5.599211454391479492e-01 -3.468521237373352051e-01 -5.009115934371948242e-01 -8.749709278345108032e-02 3.679677145555615425e-03 -3.790705800056457520e-01 3.948509991168975830e-01 -8.943299204111099243e-02
-2.094593495130538940e-01 -2.039127498865127563e-01 -5.161273479461669922e-01 1.458723843097686768e-01 -2.390897274017333984e-02 -3.631035685539245605e-01 6.005067229270935059e-01 -3.658635020256042480e-01
6.664208173751831055e-01 4.566037952899932861e-01 -5.061826854944229126e-02 1.584185808897018433e-01 2.789102680981159210e-02 -1.607062667608261108e-01 1.669693551957607269e-02 -5.411601066589355469e-01
4.816464483737945557e-01 -3.642407655715942383e-01 -3.368236720561981201e-01 4.363482892513275146e-01 1.829232424497604370e-01 -3.425064384937286377e-01 3.459398150444030762e-01 -2.470817416906356812e-01
-3.447852730751037598e-01 3.029365241527557373e-01 -5.276609063148498535e-01 -7.467690855264663696e-02 -1.134526804089546204e-01 -3.040689527988433838e-01 5.026232004165649414e-01 -3.839146792888641357e-01
1.775628924369812012e-01 -6.631921529769897461e-01 -4.855766296386718750e-01 1.639715023338794708e-02 -1.788807660341262817e-01 -2.830534875392913818e-01 -3.606855571269989014e-01 -2.244606018066406250e-01
1.233909949660301208e-01 4.083699584007263184e-01 -6.844183802604675293e-01 2.189461141824722290e-01 2.494693696498870850e-01 2.381268143653869629e-01 -2.834585011005401611e-01 -3.199288547039031982e-01
-1.577351391315460205e-01 5.622484683990478516e-01 -2.379471063613891602e-01 2.608837187290191650e-01 3.693881332874298096e-01 -3.464632928371429443e-01 1.028086896985769272e-02 -5.269981622695922852e-01
8.361463993787765503e-02 -1.755640506744384766e-01 -5.239197015762329102e-01 1.273284703493118286e-01 -1.360054872930049896e-02 -7.835149168968200684e-01 -1.958771049976348877e-01 -1.379602402448654175e-01
1.571147590875625610e-01 -3.522126376628875732e-02 -6.273388266563415527e-01 6.880654394626617432e-02 1.192199289798736572e-01 5.488054454326629639e-02 -6.696709394454956055e-01 -3.318154215812683105e-01
-3.162893950939178467e-01 -1.214356794953346252e-01 -6.194177865982055664e-01 -1.312548760324716568e-02 -7.048264890909194946e-02 -6.207903027534484863e-01 2.645130455493927002e-01 -2.026033103466033936e-01
-2.446758449077606201e-01 -6.309375632554292679e-03 -1.162767782807350159e-01 1.879041641950607300e-01 -6.902594119310379028e-02 -4.994618594646453857e-01 -1.001160964369773865e-02 -7.980844378471374512e-01
3.709964156150817871e-01 1.690498366951942444e-02 -2.204150259494781494e-01 1.356331557035446167e-01 -1.875417679548263550e-01 -7.066196799278259277e-01 4.489311277866363525e-01 -2.430522888898849487e-01
4.453720450401306152e-01 1.765337307006120682e-03 -3.835066556930541992e-01 -1.209178566932678223e-01 1.529608964920043945e-01 -1.170919239521026611e-01 -6.587283611297607422e-01 -4.109886586666107178e-01
6.543715596199035645e-01 8.884109556674957275e-03 -3.937718570232391357e-01 -1.506976038217544556e-01 -4.949897155165672302e-02 2.588589489459991455e-01 1.132616326212882996e-01 -5.582711100578308105e-01
2.508300244808197021e-01 1.450172513723373413e-01 -6.024719476699829102e-01 1.533994227647781372e-01 -5.677511096000671387e-01 -1.984610706567764282e-01 -4.019958972930908203e-01 -7.887761294841766357e-02
6.911330223083496094e-01 4.775722920894622803e-01 -1.896781772375106812e-01 5.067758262157440186e-02 1.933222115039825439e-01 -1.972534805536270142e-01 4.972747713327407837e-02 -4.206645786762237549e-01
2.371188551187515259e-01 1.613634079694747925e-01 -7.042586803436279297e-01 4.462906122207641602e-01 2.573285102844238281e-01 2.291964292526245117e-01 -2.215550541877746582e-01 -2.339769601821899414e-01
3.283938467502593994e-01 1.041074618697166443e-01 -3.366732001304626465e-01 1.131683662533760071e-01 -1.602454185485839844e-01 -1.205862239003181458e-01 7.453491687774658203e-01 -3.992470204830169678e-01
2.122248560190200806e-01 3.017173409461975098e-01 -6.932740211486816406e-01 -1.020857617259025574e-01 -4.649736881256103516e-01 -1.127948909997940063e-01 -3.768996000289916992e-01 -4.359293729066848755e-02
-1.480122208595275879e-01 7.271135598421096802e-02 -2.557058930397033691e-01 4.057395160198211670e-01 1.752052194206044078e-04 -2.928746342658996582e-01 5.030537247657775879e-01 -6.355759501457214355e-01
4.639538526535034180e-01 3.457450568675994873e-01 -6.331243515014648438e-01 -6.242078542709350586e-02 -2.394269108772277832e-01 3.399740457534790039e-01 7.331433147192001343e-02 -2.866737842559814453e-01
4.472266137599945068e-01 1.353622674942016602e-01 -2.292921990156173706e-01 -9.117811918258666992e-02 -9.402871876955032349e-02 -8.037211298942565918e-01 -2.284775376319885254e-01 -1.173293888568878174e-01
1.894179135560989380e-01 -6.605843901634216309e-01 -6.317066550254821777e-01 1.291187852621078491e-01 -1.507926434278488159e-01 -1.597161442041397095e-01 -1.959448903799057007e-01 -1.593166440725326538e-01
1.049079298973083496e-01 2.458996474742889404e-01 -4.445511102676391602e-01 1.895298212766647339e-01 -2.281004637479782104e-01 -6.894657611846923828e-01 4.092986285686492920e-01 -7.891200482845306396e-03
5.393847823143005371e-01 1.067392677068710327e-01 -2.848422527313232422e-01 -2.940991334617137909e-02 1.416567862033843994e-01 -7.533073425292968750e-01 1.665608882904052734e-01 -1.973926462233066559e-02
-5.393726825714111328e-01 2.157358825206756592e-02 -5.849162340164184570e-01 1.416668444871902466e-01 -2.340325117111206055e-01 -4.162811636924743652e-01 -2.356797084212303162e-02 -3.432183265686035156e-01
8.804813772439956665e-02 -8.338340371847152710e-02 -1.568541228771209717e-01 5.015053749084472656e-01 5.312720537185668945e-01 -4.436815977096557617e-01 -1.838859021663665771e-01 -4.430196583271026611e-01
5.683413520455360413e-02 4.478347897529602051e-01 -7.719866037368774414e-01 1.273644864559173584e-01 4.105749353766441345e-02 1.615716814994812012e-01 -3.392245173454284668e-01 -2.028904259204864502e-01
-1.180108785629272461e-01 1.042638644576072693e-01 -5.601056814193725586e-01 4.165470302104949951e-01 -4.425786733627319336e-01 -3.284611105918884277e-01 -2.492014616727828979e-01 -3.494406044483184814e-01
4.963284432888031006e-01 1.920119971036911011e-01 -2.115042656660079956e-01 2.084211558103561401e-01 -4.775372147560119629e-02 -7.493875026702880859e-01 -2.268783003091812134e-01 -1.152397766709327698e-01
-2.853619307279586792e-02 8.075984567403793335e-02 -1.110282465815544128e-01 1.243194788694381714e-01 -4.345141947269439697e-01 -3.572087287902832031e-01 3.734742701053619385e-01 -7.134404182434082031e-01
-1.407141536474227905e-01 3.428913056850433350e-01 -5.064303278923034668e-01 1.665528863668441772e-01 -6.917044520378112793e-01 -2.222220897674560547e-01 3.176655992865562439e-02 -2.226359397172927856e-01
1.016926094889640808e-01 5.322363227605819702e-02 -5.295445322990417480e-01 -2.470163255929946899e-01 -6.246470808982849121e-01 8.261825889348983765e-02 -2.277062982320785522e-01 -4.433186054229736328e-01
2.620399892330169678e-01 -6.254159212112426758e-01 -6.803805828094482422e-01 -4.382635466754436493e-03 -2.171251326799392700e-01 -9.779574722051620483e-02 1.266686320304870605e-01 -6.708897650241851807e-02
3.139628171920776367e-01 5.790300965309143066e-01 -2.028995454311370850e-01 4.092463850975036621e-01 -2.665924727916717529e-01 4.278502985835075378e-02 -1.990030556917190552e-01 -4.949711263179779053e-01
-2.711834311485290527e-01 8.636496216058731079e-02 -4.194429218769073486e-01 -8.193529397249221802e-02 -3.496516123414039612e-02 -6.520993709564208984e-01 3.486006855964660645e-01 -4.340235292911529541e-01
1.464070975780487061e-01 -1.206116303801536560e-01 -4.833499491214752197e-01 -2.589687891304492950e-02 1.323967874050140381e-01 -3.307121992111206055e-01 7.008541226387023926e-01 -3.341018259525299072e-01
-4.866442829370498657e-02 4.875296354293823242e-01 -3.847849667072296143e-01 -2.111575379967689514e-02 -5.669173002243041992e-01 -4.505660235881805420e-01 -1.378474682569503784e-01 -2.608337104320526123e-01
6.031456589698791504e-01 -1.336670964956283569e-01 -3.277663588523864746e-01 -3.162199258804321289e-01 1.471523493528366089e-01 9.659881889820098877e-02 -3.126214444637298584e-02 -6.155974268913269043e-01
2.412275411188602448e-02 -1.663999259471893311e-01 -3.760276138782501221e-01 4.913713037967681885e-01 2.478918582201004028e-01 -4.228094220161437988e-01 5.296179056167602539e-01 -2.611004412174224854e-01
-1.355496197938919067e-01 3.749424815177917480e-01 -5.120013952255249023e-01 -2.306085824966430664e-01 -6.417642235755920410e-01 -1.984537541866302490e-01 9.707658737897872925e-02 -2.550483942031860352e-01
1.551630049943923950e-01 -3.162554204463958740e-01 1.667205803096294403e-02 5.832688510417938232e-02 2.251837253570556641e-01 -6.580147147178649902e-01 -1.241390127688646317e-02 -6.232029795646667480e-01
-1.556532233953475952e-01 2.511584162712097168e-01 -5.779497027397155762e-01 -1.227231621742248535e-01 -1.854233630001544952e-02 -5.258522033691406250e-01 4.931425154209136963e-01 -2.086890488862991333e-01
-2.441328316926956177e-01 1.288559585809707642e-01 -7.583873271942138672e-01 -2.056585699319839478e-01 -1.022915616631507874e-01 -2.636352181434631348e-01 4.723854959011077881e-01 -5.686136335134506226e-02
4.929266273975372314e-01 8.605730533599853516e-02 -3.513702154159545898e-01 -2.781556546688079834e-02 1.854781955480575562e-01 1.156831625849008560e-02 -5.761826634407043457e-01 -5.087829828262329102e-01
5.736458897590637207e-01 3.839994966983795166e-01 -8.294866234064102173e-02 -1.380182653665542603e-01 -2.942183986306190491e-03 -6.517778038978576660e-01 -4.644784703850746155e-02 -2.656408846378326416e-01
1.790019869804382324e-01 -3.524012565612792969e-01 -5.161356329917907715e-01 2.565453052520751953e-01 -2.289278358221054077e-01 -3.495082855224609375e-01 -5.677548646926879883e-01 -1.210386604070663452e-01
-4.914750456809997559e-01 -4.302547872066497803e-01 -6.158504486083984375e-01 1.521301735192537308e-02 -1.927115768194198608e-02 -2.163375467061996460e-01 -2.436672151088714600e-02 -3.821818530559539795e-01
1.286165267229080200e-01 -3.083091974258422852e-02 -5.997350811958312988e-01 1.601858884096145630e-01 1.120564267039299011e-01 1.838790625333786011e-01 -6.178136467933654785e-01 -4.112221002578735352e-01
5.316278338432312012e-01 2.384247630834579468e-02 -5.158244967460632324e-01 -1.982985734939575195e-01 1.184635888785123825e-02 1.719771325588226318e-01 -3.434343338012695312e-01 -5.135586261749267578e-01
6.082739830017089844e-01 1.481055654585361481e-02 -3.412352800369262695e-01 -2.619918882846832275e-01 2.331882268190383911e-01 -9.268800914287567139e-02 -3.863663077354431152e-01 -4.821361601352691650e-01
6.175604462623596191e-01 5.040469765663146973e-01 -1.066264957189559937e-01 2.170503884553909302e-01 -1.522708567790687084e-03 -3.647978603839874268e-01 -1.985931694507598877e-01 -3.654541969299316406e-01
5.562191009521484375e-01 4.786531254649162292e-02 -3.943356275558471680e-01 -2.388480305671691895e-01 1.807511411607265472e-02 2.888591587543487549e-01 1.856967955827713013e-01 -5.979387760162353516e-01
6.698906421661376953e-01 3.155525401234626770e-02 -3.163308799266815186e-01 -1.932581812143325806e-01 1.422322075814008713e-02 1.947617232799530029e-01 9.078125655651092529e-02 -6.053605675697326660e-01
-3.060381412506103516e-01 -2.286369353532791138e-01 -2.377765178680419922e-01 3.873733282089233398e-01 1.074638590216636658e-01 -4.830282926559448242e-01 -1.224532574415206909e-01 -6.225837469100952148e-01
1.893910318613052368e-01 -2.954836189746856689e-01 -2.501619756221771240e-01 7.470142841339111328e-01 -1.989414691925048828e-01 -2.724139690399169922e-01 -2.090698778629302979e-01 -3.141844868659973145e-01
2.336297333240509033e-01 -4.309864342212677002e-01 -6.238079071044921875e-01 -2.320763319730758667e-01 -5.205612182617187500e-01 -8.741240948438644409e-02 9.959010034799575806e-02 -1.677169203758239746e-01
9.771224111318588257e-02 1.671715974807739258e-01 -2.624511718750000000e-01 -2.313927412033081055e-01 -7.057101726531982422e-01 -9.197941422462463379e-02 1.646582931280136108e-01 -5.536093711853027344e-01
-3.007093071937561035e-01 -3.328680992126464844e-01 -4.534089863300323486e-01 4.349189996719360352e-01 -4.167885780334472656e-01 -2.480515986680984497e-01 1.467136573046445847e-02 -4.105860590934753418e-01
-2.994460761547088623e-01 1.889033429324626923e-02 -3.825182318687438965e-01 4.287784099578857422e-01 -3.852310478687286377e-01 -4.159281253814697266e-01 -2.378071844577789307e-01 -4.492802023887634277e-01
8.289649337530136108e-02 3.068955838680267334e-01 -5.382611751556396484e-01 -1.477638185024261475e-01 1.433606147766113281e-01 -5.253064632415771484e-01 5.266004800796508789e-01 -1.165195181965827942e-01
1.361238658428192139e-01 1.449556946754455566e-01 -3.052095174789428711e-01 -3.685394823551177979e-01 -1.161463651806116104e-02 1.428693830966949463e-01 5.734083652496337891e-01 -6.181749105453491211e-01
-3.764459490776062012e-01 -2.808282896876335144e-02 -5.362676382064819336e-01 -1.941566765308380127e-01 4.915556013584136963e-01 -1.990863680839538574e-01 2.580346353352069855e-02 -5.002918243408203125e-01
5.228577256202697754e-01 7.118216156959533691e-02 -1.858794391155242920e-01 8.028822392225265503e-02 6.837706267833709717e-02 -6.414654850959777832e-01 -3.867167234420776367e-01 -3.388988673686981201e-01
4.865638017654418945e-01 -2.230200916528701782e-01 -4.173830449581146240e-01 2.852140069007873535e-01 -7.267883978784084320e-03 -1.536919921636581421e-01 6.000859141349792480e-01 -2.723691761493682861e-01
6.402967572212219238e-01 4.812316596508026123e-01 -2.219579219818115234e-01 5.219897627830505371e-02 -7.797969132661819458e-02 4.364124685525894165e-02 -3.694555908441543579e-02 -5.450648665428161621e-01
-3.898379802703857422e-01 2.910832464694976807e-01 -3.205793499946594238e-01 -1.015264391899108887e-01 -3.878242075443267822e-01 -7.283230870962142944e-02 2.884102612733840942e-02 -7.026195526123046875e-01
5.484817549586296082e-02 6.261126697063446045e-02 -1.594733893871307373e-01 2.653677761554718018e-01 9.211723506450653076e-02 -3.372301161289215088e-01 6.170047521591186523e-01 -6.279452443122863770e-01
-5.458480119705200195e-02 4.489441215991973877e-01 -8.096368312835693359e-01 1.751238405704498291e-01 2.139007598161697388e-01 -8.945802226662635803e-03 -2.483123093843460083e-01 -4.238970205187797546e-02
2.614100873470306396e-01 -4.614729285240173340e-01 -7.062964439392089844e-01 -1.019833683967590332e-01 -3.534692525863647461e-01 -2.139111012220382690e-01 1.968186050653457642e-01 -4.010642413049936295e-03
5.579797625541687012e-01 -2.385732382535934448e-01 -3.817377984523773193e-01 5.083835721015930176e-01 -7.535894401371479034e-03 -3.137336969375610352e-01 3.184055685997009277e-01 -1.664212495088577271e-01
-3.780626952648162842e-01 3.058256804943084717e-01 -5.308778285980224609e-01 -4.353807121515274048e-02 3.936914503574371338e-01 -4.191157817840576172e-01 -6.588254123926162720e-02 -3.805534243583679199e-01
-1.459163874387741089e-01 2.579539716243743896e-01 -5.211759805679321289e-01 -3.929997384548187256e-01 1.414541304111480713e-01 -2.030552923679351807e-01 4.855944216251373291e-01 -4.348012804985046387e-01
-2.551436126232147217e-01 -1.501514762639999390e-01 -3.491055667400360107e-01 7.996606081724166870e-02 -5.023886561393737793e-01 -4.419397413730621338e-01 -8.260487578809261322e-03 -5.799254179000854492e-01
6.778132915496826172e-02 2.845316529273986816e-01 -7.512301802635192871e-01 1.726084798574447632e-01 1.750728785991668701e-01 2.588699460029602051e-01 -3.622413277626037598e-01 -3.023638725280761719e-01
4.747124612331390381e-01 2.083519995212554932e-01 -5.217675566673278809e-01 -1.933071017265319824e-01 -2.305251657962799072e-01 2.694970071315765381e-01 -2.234207838773727417e-01 -4.959245622158050537e-01
3.586073517799377441e-01 3.688225746154785156e-01 -2.842368483543395996e-01 -1.901319483295083046e-03 -1.269704699516296387e-01 -7.214890122413635254e-01 -3.367578983306884766e-01 -6.710268557071685791e-02
-1.788771003484725952e-01 3.904197812080383301e-01 -3.433780670166015625e-01 1.972468383610248566e-02 4.961922764778137207e-01 -3.768014311790466309e-01 3.910377994179725647e-02 -5.545831322669982910e-01
1.713468581438064575e-01 -5.415446758270263672e-01 -6.430577039718627930e-01 -8.495590835809707642e-02 1.093717291951179504e-01 -4.001926481723785400e-01 -2.893904745578765869e-01 -2.766957692801952362e-02
-2.366195172071456909e-01 -4.334751069545745850e-01 -2.600975036621093750e-01 3.258569538593292236e-01 -2.487502098083496094e-01 -2.529230713844299316e-01 5.468464642763137817e-02 -6.733794212341308594e-01
-3.713040351867675781e-01 3.055790998041629791e-02 -5.289261937141418457e-01 4.890085458755493164e-01 2.236210554838180542e-01 -3.958000838756561279e-01 2.702955603599548340e-01 -2.501665651798248291e-01
4.651479721069335938e-01 -1.341476589441299438e-01 -2.170123755931854248e-01 2.384249866008758545e-01 -5.525743365287780762e-01 -4.165917336940765381e-01 3.097440004348754883e-01 -2.947416901588439941e-01
1.097146198153495789e-01 -1.070589497685432434e-01 -6.477476954460144043e-01 4.214920997619628906e-01 2.601978369057178497e-02 3.134528696537017822e-01 -3.779604136943817139e-01 -3.707892000675201416e-01
8.897504210472106934e-02 -2.212432026863098145e-01 6.392292678356170654e-02 3.047283589839935303e-01 1.037264466285705566e-01 -4.832939803600311279e-01 -3.136900663375854492e-01 -7.095460891723632812e-01
5.201058983802795410e-01 6.787341833114624023e-01 -2.727560698986053467e-01 2.286076694726943970e-01 1.025027558207511902e-01 -2.187117487192153931e-01 -8.339987136423587799e-03 -2.893807291984558105e-01
5.437009334564208984e-01 2.446774095296859741e-01 -5.244200229644775391e-01 5.739700421690940857e-02 -1.092228591442108154e-01 3.322215974330902100e-01 -1.682748049497604370e-01 -4.643213450908660889e-01
4.591105878353118896e-01 6.164680719375610352e-01 -3.197258114814758301e-01 4.793292284011840820e-01 -2.591154538094997406e-02 -1.671905517578125000e-01 6.307503581047058105e-02 -2.111889868974685669e-01
5.148765444755554199e-01 -6.025273352861404419e-02 -2.895846068859100342e-01 -2.390473708510398865e-02 -1.497733592987060547e-01 -5.640048980712890625e-01 -5.072081685066223145e-01 -2.214662283658981323e-01
-1.475731376558542252e-02 4.948537051677703857e-01 -2.086382657289505005e-01 2.835573814809322357e-02 -6.219722628593444824e-01 -3.384804129600524902e-01 -1.252401620149612427e-01 -4.398458600044250488e-01
-1.826879382133483887e-01 2.016575336456298828e-01 -5.686559677124023438e-01 1.376684457063674927e-01 -3.650767263025045395e-03 -6.346337795257568359e-01 4.181378185749053955e-01 -7.761768996715545654e-02
4.053675830364227295e-01 4.973704218864440918e-01 -2.444239407777786255e-01 1.656513959169387817e-01 -1.460279524326324463e-01 3.014596402645111084e-01 1.447386574000120163e-02 -6.234620213508605957e-01
6.588989496231079102e-02 5.424067378044128418e-01 -5.632308721542358398e-01 -2.096203565597534180e-01 -4.477040171623229980e-01 -3.355596363544464111e-01 -1.579135209321975708e-01 -4.803922772407531738e-02
2.088746428489685059e-01 -5.838330388069152832e-01 -5.962594151496887207e-01 -2.523668706417083740e-01 1.022302210330963135e-01 -2.417495101690292358e-01 -3.138068616390228271e-01 -1.700803637504577637e-01
4.487244486808776855e-01 2.589276134967803955e-01 -5.004910230636596680e-01 1.298317015171051025e-01 7.986944168806076050e-02 4.462448060512542725e-01 2.068414688110351562e-01 -4.647133648395538330e-01
5.644226670265197754e-01 -2.625788152217864990e-01 -3.064738214015960693e-01 5.680144429206848145e-01 6.897708028554916382e-02 -4.051870703697204590e-01 8.631376922130584717e-02 -1.397441923618316650e-01
3.863890469074249268e-01 1.177641376852989197e-01 -7.472517490386962891e-01 3.423919156193733215e-02 1.612845957279205322e-01 1.784451156854629517e-01 -3.938995003700256348e-01 -2.535066902637481689e-01
8.226732164621353149e-02 -1.471745129674673080e-02 -2.348914593458175659e-01 2.207076102495193481e-01 3.712398707866668701e-01 -3.215436935424804688e-01 6.066082119941711426e-01 -5.291000604629516602e-01
1.656733267009258270e-02 6.399545073509216309e-02 -6.029378175735473633e-01 4.058421403169631958e-02 -6.603855490684509277e-01 -5.360206589102745056e-02 -3.499725162982940674e-01 -2.626517415046691895e-01
-4.170975685119628906e-01 1.588659584522247314e-01 -6.049032807350158691e-01 -1.678930711932480335e-03 1.323955208063125610e-01 -3.272809088230133057e-01 4.223454594612121582e-01 -3.631300926208496094e-01
4.829580336809158325e-02 4.689360857009887695e-01 -7.439844608306884766e-01 2.408963888883590698e-01 3.880815505981445312e-01 9.462982416152954102e-02 5.167292058467864990e-02 -6.316889077425003052e-02
4.452181756496429443e-01 -3.335718512535095215e-01 -1.851208657026290894e-01 5.089544057846069336e-01 -2.423947118222713470e-02 -2.550126612186431885e-01 3.907929062843322754e-01 -4.229280650615692139e-01
4.388373345136642456e-02 -1.108252350240945816e-02 -6.919016242027282715e-01 2.863265872001647949e-01 4.389594495296478271e-01 2.396108657121658325e-01 -2.698548734188079834e-01 -3.381126224994659424e-01
2.606477439403533936e-01 -4.642463922500610352e-01 -6.098206639289855957e-01 -8.543056994676589966e-02 2.276145853102207184e-02 -3.885546922683715820e-01 -4.279938638210296631e-01 -5.183560773730278015e-02
-8.249384351074695587e-03 3.788855671882629395e-01 -8.862783312797546387e-01 1.664864569902420044e-01 1.758084595203399658e-01 8.375048637390136719e-02 -7.095509022474288940e-02 1.460218802094459534e-02
2.143016010522842407e-01 -2.937183380126953125e-01 -1.409600228071212769e-01 4.364329576492309570e-01 -3.468487560749053955e-01 -5.526533722877502441e-01 -2.460551559925079346e-01 -4.137486219406127930e-01
9.421919286251068115e-02 -3.566615283489227295e-02 -2.995108962059020996e-01 1.942528337240219116e-01 -3.403960168361663818e-01 -4.033190906047821045e-01 5.877345204353332520e-01 -4.883053600788116455e-01
6.010360717773437500e-01 -9.913777559995651245e-02 -4.476541876792907715e-01 -1.464710086584091187e-01 1.857875734567642212e-01 4.255130514502525330e-02 -3.365900814533233643e-01 -5.074042081832885742e-01
-9.840053319931030273e-02 -2.840753197669982910e-01 -3.451385498046875000e-01 -3.003033697605133057e-01 3.550213277339935303e-01 -5.320412516593933105e-01 2.315406203269958496e-01 -4.874388277530670166e-01
3.714058101177215576e-01 -4.198516905307769775e-01 -3.578602969646453857e-01 5.004165172576904297e-01 1.333098113536834717e-01 -1.370457708835601807e-01 4.054794609546661377e-01 -3.260904252529144287e-01
4.358728528022766113e-01 7.908675074577331543e-02 -1.952422261238098145e-01 6.107172742486000061e-02 -1.562982648611068726e-01 -8.271864056587219238e-01 -2.089095413684844971e-01 -9.798537194728851318e-02
-1.494814753532409668e-01 2.107494473457336426e-01 -2.152747660875320435e-02 1.844925880432128906e-01 -2.502467036247253418e-01 -4.430510699748992920e-01 -1.798164248466491699e-01 -7.794148325920104980e-01
9.494851838098838925e-05 -4.119416177272796631e-01 -5.477015972137451172e-01 2.203354053199291229e-02 -4.721192121505737305e-01 -3.045577406883239746e-01 -4.023172855377197266e-01 -2.287586182355880737e-01
3.581583797931671143e-01 4.725823402404785156e-01 -7.110022902488708496e-01 2.221709340810775757e-01 -3.362920135259628296e-02 2.278655320405960083e-01 -1.294534206390380859e-01 -1.539243459701538086e-01
-4.443396627902984619e-01 1.376915425062179565e-01 -5.608670711517333984e-01 -3.083815872669219971e-01 -2.901410162448883057e-01 1.277261823415756226e-01 1.017415076494216919e-01 -5.129182338714599609e-01
-1.209336146712303162e-01 4.137600362300872803e-01 -4.839888513088226318e-01 -1.339243501424789429e-01 -5.287473797798156738e-01 -5.011804103851318359e-01 4.773065075278282166e-02 -1.701852232217788696e-01
1.949411034584045410e-01 -2.438910901546478271e-01 -6.014798283576965332e-01 -2.043425105512142181e-02 9.100127033889293671e-03 -3.001122176647186279e-01 6.626529097557067871e-01 -1.051691472530364990e-01
-3.616714179515838623e-01 -9.106295555830001831e-02 -6.027975082397460938e-01 1.888447850942611694e-01 -3.526857867836952209e-02 -5.083753466606140137e-01 3.816463947296142578e-01 -2.377622127532958984e-01
4.107153415679931641e-01 -4.603194892406463623e-01 -6.945110559463500977e-01 2.817770242691040039e-01 -1.463540047407150269e-01 9.612394869327545166e-02 1.312900781631469727e-01 -9.888689219951629639e-02
-1.398981511592864990e-01 -2.362032830715179443e-01 -2.638880014419555664e-01 -4.122202098369598389e-01 1.950597912073135376e-01 -1.880351752042770386e-01 1.643457114696502686e-01 -7.646300196647644043e-01
2.084316872060298920e-02 1.198771372437477112e-01 -7.154256701469421387e-01 -3.515352904796600342e-01 -3.583891987800598145e-01 -4.429523646831512451e-01 -1.434620320796966553e-01 6.747746467590332031e-02
3.445697724819183350e-01 1.565390378236770630e-01 -3.467706143856048584e-01 1.329164355993270874e-01 -4.516007006168365479e-01 -5.692120790481567383e-01 -4.101268053054809570e-01 -1.506680399179458618e-01
-9.855115413665771484e-02 -2.161587178707122803e-01 -1.558489799499511719e-01 2.204490266740322113e-02 1.371906250715255737e-01 -7.091880440711975098e-01 -1.309641003608703613e-01 -6.163341403007507324e-01
-2.918295860290527344e-01 -1.791586577892303467e-01 -5.329841375350952148e-01 2.532073557376861572e-01 4.211148023605346680e-01 -2.076425999402999878e-01 4.236389696598052979e-01 -3.669176995754241943e-01
1.989755928516387939e-01 1.208328530192375183e-01 -4.076599478721618652e-01 -2.112914174795150757e-01 -5.800390988588333130e-02 -3.938674330711364746e-01 6.924080848693847656e-01 -3.115324676036834717e-01
-1.978692561388015747e-01 1.475252062082290649e-01 -5.804793238639831543e-01 4.803454875946044922e-01 6.682545691728591919e-02 -5.541514158248901367e-01 2.441965341567993164e-01 1.465295720845460892e-02
-1.596105545759201050e-01 1.553932130336761475e-01 -1.728445589542388916e-01 -1.058751940727233887e-01 -5.334646701812744141e-01 -8.352590724825859070e-03 -1.996748000383377075e-01 -7.647013664245605469e-01
-1.223737299442291260e-01 2.231733500957489014e-01 -2.788946032524108887e-01 -8.787189610302448273e-03 1.317646950483322144e-01 -3.413759768009185791e-01 6.042587757110595703e-01 -5.986074209213256836e-01
1.419572085142135620e-01 3.339021503925323486e-01 -4.455641806125640869e-01 1.287882477045059204e-01 -7.037807106971740723e-01 -2.890419065952301025e-01 -1.402487605810165405e-01 -2.339263111352920532e-01
-9.996347874402999878e-02 -2.066745236515998840e-02 -4.392760396003723145e-01 7.336792349815368652e-01 1.508851498365402222e-01 -2.566668689250946045e-01 3.587284088134765625e-01 -2.024875879287719727e-01
1.724396049976348877e-01 -1.020328793674707413e-02 -4.671026766300201416e-01 -1.033171787858009338e-01 1.649685651063919067e-01 -4.967979192733764648e-01 6.335204243659973145e-01 -2.567687630653381348e-01
2.862280309200286865e-01 -4.898211658000946045e-01 -3.671030104160308838e-01 3.005204200744628906e-01 -2.403654307126998901e-01 1.385713219642639160e-01 3.425121605396270752e-01 -5.087038874626159668e-01
1.972704827785491943e-01 -3.488082885742187500e-01 -3.537206351757049561e-01 3.645076453685760498e-01 2.705841958522796631e-01 -6.200552582740783691e-01 3.265184164047241211e-01 -1.308978646993637085e-01
6.298443078994750977e-01 3.282023966312408447e-01 -3.669330179691314697e-01 -2.043159753084182739e-01 -1.170969102531671524e-02 1.044118106365203857e-01 -1.621711440384387970e-02 -5.548806786537170410e-01
3.210624307394027710e-02 4.030135646462440491e-02 -2.603915929794311523e-01 2.180776000022888184e-01 -2.735873758792877197e-01 -2.500603497028350830e-01 6.407623291015625000e-01 -5.779504776000976562e-01
4.083075523376464844e-01 -1.154992058873176575e-01 -5.586432814598083496e-01 1.962018758058547974e-01 9.395111352205276489e-02 -2.643339335918426514e-01 6.219421625137329102e-01 -6.209731474518775940e-02
-2.743665575981140137e-01 -1.532044410705566406e-01 -4.700252413749694824e-01 5.082332491874694824e-01 1.752910763025283813e-01 -2.773985266685485840e-01 4.032768607139587402e-01 -3.895093202590942383e-01
-5.427294597029685974e-02 3.774092067033052444e-03 -1.756350845098495483e-01 6.866581272333860397e-03 -7.011606097221374512e-01 -1.563866734504699707e-01 1.019419655203819275e-01 -6.630764603614807129e-01
1.061571463942527771e-01 4.297441542148590088e-01 -2.008124440908432007e-01 2.329387702047824860e-02 -3.143467605113983154e-01 -3.003794848918914795e-01 -5.716993808746337891e-01 -4.972930848598480225e-01
1.762195974588394165e-01 -3.622315078973770142e-02 -5.501052141189575195e-01 3.072341978549957275e-01 -1.138700172305107117e-01 -2.420772612094879150e-01 6.982194781303405762e-01 -1.074612513184547424e-01
-3.956044465303421021e-02 3.907758593559265137e-01 -2.380811721086502075e-01 -1.419306397438049316e-01 1.225614696741104126e-01 -7.823780179023742676e-01 -1.067496538162231445e-01 -3.610679805278778076e-01
-2.675866782665252686e-01 3.399326652288436890e-02 -5.651641488075256348e-01 -8.709990978240966797e-02 -1.302886307239532471e-01 -6.939857602119445801e-01 1.477925032377243042e-01 -2.825084030628204346e-01
6.777764558792114258e-01 -2.644408345222473145e-01 -5.979160070419311523e-01 1.812129169702529907e-01 -2.508975565433502197e-01 -9.313966333866119385e-02 -8.822307735681533813e-02 -3.067068196833133698e-02
-2.829626798629760742e-01 -2.165821492671966553e-01 -5.668067932128906250e-01 1.581681668758392334e-01 2.367761582136154175e-01 -4.316444993019104004e-01 4.214438498020172119e-01 -3.267144858837127686e-01
3.849474787712097168e-01 1.049742326140403748e-01 -6.796308159828186035e-01 6.681922823190689087e-02 1.735927164554595947e-01 6.846404075622558594e-02 -5.394513010978698730e-01 -2.204619646072387695e-01
-6.864339113235473633e-02 -1.663334667682647705e-01 -1.072592511773109436e-01 1.085945367813110352e-01 -5.276142954826354980e-01 -2.200567126274108887e-01 2.242521345615386963e-01 -7.531488537788391113e-01
2.914333641529083252e-01 5.291861295700073242e-01 -3.727723956108093262e-01 2.505989372730255127e-01 -3.066968321800231934e-01 3.323670923709869385e-01 1.219117715954780579e-01 -4.624673426151275635e-01
2.602286040782928467e-01 -5.205583944916725159e-02 -4.019664824008941650e-01 -6.949984431266784668e-01 -2.770473659038543701e-01 -1.272895932197570801e-01 2.259372770786285400e-01 -3.754544854164123535e-01
-6.264991126954555511e-03 -2.335181236267089844e-01 -2.302599996328353882e-01 4.423074126243591309e-01 3.451580107212066650e-01 -5.080180764198303223e-01 -4.098366200923919678e-01 -3.893481492996215820e-01
-9.700457006692886353e-02 1.332822293043136597e-01 -5.025143027305603027e-01 6.682843714952468872e-02 -2.958028912544250488e-01 3.730248808860778809e-01 -2.228476405143737793e-01 -6.629715561866760254e-01
2.766291201114654541e-01 6.921568512916564941e-02 -3.924927413463592529e-01 2.659662961959838867e-01 -4.213431179523468018e-01 -3.003304898738861084e-01 -5.089667439460754395e-01 -4.088048040866851807e-01
9.101493656635284424e-02 5.088330805301666260e-02 -4.983799159526824951e-01 -1.071861088275909424e-01 -6.595540046691894531e-01 1.589372456073760986e-01 -2.239581346511840820e-01 -4.677883684635162354e-01
-6.708438158966600895e-04 -2.658084630966186523e-01 -3.657593727111816406e-01 -4.738294482231140137e-01 3.132955729961395264e-01 -4.597381651401519775e-01 1.271754205226898193e-01 -4.953425526618957520e-01
-1.553225964307785034e-01 2.727189064025878906e-01 -7.838273048400878906e-01 -3.087234199047088623e-01 -2.642732560634613037e-01 -2.513938546180725098e-01 6.742413341999053955e-02 -2.328491508960723877e-01
2.801561653614044189e-01 -4.069101214408874512e-01 -5.703341960906982422e-01 -3.434212505817413330e-01 -4.457310438156127930e-01 -1.528733819723129272e-01 2.667419612407684326e-01 -1.397132873535156250e-01
1.961831152439117432e-01 3.034637309610843658e-02 -4.657117426395416260e-01 -5.605801343917846680e-01 2.106756716966629028e-01 1.383072286844253540e-01 4.762557744979858398e-01 -3.729895949363708496e-01
-2.735325098037719727e-01 1.723337173461914062e-01 -5.525740981101989746e-01 3.292650580406188965e-01 -6.258251667022705078e-01 -1.878768950700759888e-01 1.059350594878196716e-01 -2.086867690086364746e-01
-2.023125588893890381e-01 3.486622124910354614e-02 -7.907953113317489624e-02 3.113655447959899902e-01 -9.248950332403182983e-02 -4.668385684490203857e-01 3.042322583496570587e-02 -7.919810414314270020e-01
-2.551141679286956787e-01 3.069750219583511353e-02 -3.996035158634185791e-01 2.256091535091400146e-01 1.425774991512298584e-01 -5.105969309806823730e-01 4.576379656791687012e-01 -4.826200008392333984e-01
2.108936011791229248e-01 3.814570307731628418e-01 -8.473896384239196777e-01 2.594287395477294922e-01 1.167079061269760132e-02 1.107885688543319702e-01 -1.079362779855728149e-01 2.410984598100185394e-02
-5.105666071176528931e-02 -2.926959395408630371e-01 -2.157709747552871704e-01 1.868178695440292358e-01 2.944421470165252686e-01 -7.316905856132507324e-01 1.574175059795379639e-01 -4.282717108726501465e-01
2.357121258974075317e-01 -1.298938095569610596e-01 -5.896773934364318848e-01 3.340666294097900391e-01 3.827407272183336318e-05 -2.398993670940399170e-01 6.368618607521057129e-01 -7.143388688564300537e-02
-1.340587139129638672e-01 2.183813750743865967e-01 -5.247854590415954590e-01 6.858045607805252075e-02 2.966955304145812988e-01 -3.748278021812438965e-01 5.904297828674316406e-01 -2.776750922203063965e-01
5.410205125808715820e-01 -2.413526475429534912e-01 -2.603146731853485107e-01 3.264182209968566895e-01 -3.530726134777069092e-01 -2.889533936977386475e-01 4.154189229011535645e-01 -3.066041171550750732e-01
-4.543678164482116699e-01 2.429376989603042603e-01 -6.156380772590637207e-01 -1.626684516668319702e-01 7.921986281871795654e-02 -1.915162801742553711e-01 3.190899789333343506e-01 -4.292866885662078857e-01
2.239751070737838745e-01 1.327584832906723022e-01 -3.485124707221984863e-01 -3.535830974578857422e-01 -6.966695785522460938e-01 -1.413591802120208740e-01 -4.367789626121520996e-02 -4.224805235862731934e-01
-3.289397060871124268e-01 -3.681142330169677734e-01 -7.554690837860107422e-01 3.689533472061157227e-02 -3.527719676494598389e-01 -3.290969505906105042e-02 -8.484782278537750244e-02 -2.268602401018142700e-01
1.805398054420948029e-02 1.492365002632141113e-01 -7.657933831214904785e-01 -2.117547094821929932e-01 -4.110528826713562012e-01 -2.435526102781295776e-01 -3.410753309726715088e-01 3.883562237024307251e-02
2.424022555351257324e-01 3.171572387218475342e-01 -2.758017480373382568e-01 -4.885417409241199493e-03 -6.981044411659240723e-01 -4.222348332405090332e-01 4.500851780176162720e-02 -3.112940788269042969e-01
5.214429274201393127e-02 2.074668407440185547e-01 -4.171449542045593262e-01 -6.135785579681396484e-01 2.420902848243713379e-01 -3.112524747848510742e-01 1.769328266382217407e-01 -4.657883048057556152e-01
-2.176537364721298218e-01 -2.766447961330413818e-01 -3.566725254058837891e-01 3.072079420089721680e-01 -4.619533717632293701e-01 -3.770286738872528076e-01 -2.335498034954071045e-01 -4.943736791610717773e-01
6.202096939086914062e-01 -3.766074180603027344e-01 -2.788856923580169678e-01 3.400557339191436768e-01 3.180495649576187134e-02 -9.126152843236923218e-02 3.316628038883209229e-01 -4.009380638599395752e-01
1.275205519050359726e-02 6.953607499599456787e-02 -6.449891924858093262e-01 1.865902245044708252e-01 -6.396735906600952148e-01 -1.316037923097610474e-01 -3.120766282081604004e-01 -1.424123495817184448e-01
6.418681144714355469e-01 1.409166157245635986e-01 -3.176492750644683838e-01 1.569491475820541382e-01 -7.262747734785079956e-02 -4.571479260921478271e-01 -4.495336413383483887e-01 -1.620934456586837769e-01
-3.066768310964107513e-02 -3.906491398811340332e-01 -3.819458186626434326e-01 4.390847682952880859e-01 1.706971973180770874e-02 -6.514915227890014648e-01 9.085592627525329590e-02 -2.734729051589965820e-01
8.460857719182968140e-02 -3.535451591014862061e-01 -6.325272917747497559e-01 -6.739513576030731201e-02 -1.730909794569015503e-01 8.669250458478927612e-02 -5.750529170036315918e-01 -3.083058893680572510e-01
4.494788348674774170e-01 4.002071022987365723e-01 -4.285156726837158203e-03 3.350292742252349854e-01 -7.559442427009344101e-03 -6.389753818511962891e-01 1.309919804334640503e-01 -3.162821829319000244e-01
-2.115640044212341309e-01 3.227365314960479736e-01 -4.904549717903137207e-01 -1.397155411541461945e-02 -6.044840216636657715e-01 -4.276212155818939209e-01 8.718114346265792847e-03 -2.490054368972778320e-01
-2.344317035749554634e-03 -1.664683222770690918e-01 -2.564040124416351318e-01 4.916935563087463379e-01 2.420656383037567139e-01 -5.673919916152954102e-01 3.325033187866210938e-01 -4.167605638504028320e-01
-2.929750271141529083e-02 -3.706020712852478027e-01 -1.279404610395431519e-01 5.093870311975479126e-02 6.160653010010719299e-02 -6.549689769744873047e-01 -3.117983639240264893e-01 -5.593158602714538574e-01
4.817379415035247803e-01 2.822794318199157715e-01 -2.066481560468673706e-01 -2.866778075695037842e-01 1.697806417942047119e-01 -3.400696516036987305e-01 -4.841982722282409668e-01 -4.294629991054534912e-01
2.952280826866626740e-02 -2.397969216108322144e-01 -5.187171697616577148e-01 1.812227964401245117e-01 -1.434021741151809692e-01 -7.210423946380615234e-01 -2.348655462265014648e-01 -2.099726945161819458e-01
5.953037142753601074e-01 4.489426016807556152e-01 -3.035497665405273438e-01 3.659015595912933350e-01 4.702984169125556946e-02 1.310807317495346069e-01 7.863914966583251953e-02 -4.387020468711853027e-01
-3.483634889125823975e-01 2.234774231910705566e-01 -3.491811752319335938e-01 -1.418887823820114136e-01 -2.567963302135467529e-01 -5.556437969207763672e-01 7.529221475124359131e-03 -5.584799051284790039e-01
4.374764263629913330e-01 -1.972073614597320557e-01 -5.037154555320739746e-01 5.412647724151611328e-01 -3.770383074879646301e-02 -1.595280319452285767e-01 4.369505643844604492e-01 -7.231948524713516235e-02
2.219519019126892090e-02 -1.820168942213058472e-01 -1.917689442634582520e-01 5.417097806930541992e-01 -4.492570757865905762e-01 -4.294327795505523682e-01 -4.819210246205329895e-02 -4.975796639919281006e-01
-3.086578845977783203e-01 -1.453430354595184326e-01 -6.355477571487426758e-01 3.544768691062927246e-01 2.547082006931304932e-01 -7.815963029861450195e-02 4.739760458469390869e-01 -2.416451573371887207e-01
-1.493951678276062012e-01 1.047247946262359619e-01 -5.737255215644836426e-01 1.833665668964385986e-01 -1.142841428518295288e-01 -5.556539893150329590e-01 5.114458799362182617e-01 -1.433191597461700439e-01
-2.756044268608093262e-01 -9.552792459726333618e-02 -3.111532926559448242e-01 3.306242525577545166e-01 -3.767843842506408691e-01 -4.599987566471099854e-01 1.236191540956497192e-01 -5.830444693565368652e-01
4.892515242099761963e-01 5.270455479621887207e-01 -2.084095627069473267e-01 2.342022955417633057e-01 -3.206714987754821777e-01 -9.211095422506332397e-02 -2.863975167274475098e-01 -4.373014867305755615e-01
4.012911617755889893e-01 1.589202582836151123e-01 -1.863702386617660522e-01 -2.486308664083480835e-01 4.678046107292175293e-01 -1.784084141254425049e-01 3.080067336559295654e-01 -6.096063256263732910e-01
2.553808987140655518e-01 3.846072405576705933e-02 -2.172059863805770874e-01 2.730489373207092285e-01 2.531815767288208008e-01 -2.274024784564971924e-01 6.536198854446411133e-01 -5.182042121887207031e-01
2.708432264626026154e-02 2.642534673213958740e-01 -3.476320803165435791e-01 1.207409352064132690e-01 -7.435482144355773926e-01 -3.481741249561309814e-01 -1.167387738823890686e-01 -3.260262310504913330e-01
-1.574131846427917480e-01 -1.065250933170318604e-01 -4.442501068115234375e-01 6.036107540130615234e-01 2.471096515655517578e-01 -7.536719739437103271e-02 4.353745281696319580e-01 -3.819360435009002686e-01
4.222590327262878418e-01 -8.173651248216629028e-02 -3.240720629692077637e-01 5.736895799636840820e-01 1.749125272035598755e-01 -3.995478153228759766e-01 3.785096108913421631e-01 -2.176499515771865845e-01
2.098394334316253662e-01 3.151165843009948730e-01 -6.366938948631286621e-01 3.655146956443786621e-01 4.295936226844787598e-01 1.959056407213211060e-01 -1.241047605872154236e-01 -2.817035317420959473e-01
-1.633817255496978760e-01 -2.975037693977355957e-01 -2.057779729366302490e-01 4.187054634094238281e-01 -1.597416251897811890e-01 -5.711124539375305176e-01 -1.918743997812271118e-01 -5.278604030609130859e-01
2.325331419706344604e-01 4.971750080585479736e-01 -4.641268253326416016e-01 -3.704396188259124756e-01 5.151289328932762146e-02 -5.598039627075195312e-01 1.344242393970489502e-01 -1.095546782016754150e-01
-1.418844312429428101e-01 3.364861607551574707e-01 -6.031219363212585449e-01 -3.169845044612884521e-02 -5.988808870315551758e-01 -3.605646491050720215e-01 1.641977205872535706e-02 -1.137987375259399414e-01
6.415847688913345337e-02 -1.917756944894790649e-01 -3.421132266521453857e-01 2.688628733158111572e-01 -5.216714739799499512e-01 -4.929702579975128174e-01 -3.637968301773071289e-01 -3.496685028076171875e-01
1.803874224424362183e-01 -3.184209764003753662e-02 -6.485358476638793945e-01 7.430174201726913452e-02 1.824410557746887207e-01 1.677471399307250977e-02 -6.394979953765869141e-01 -3.127350211143493652e-01
4.453075230121612549e-01 3.386401832103729248e-01 -4.105627238750457764e-01 4.497887790203094482e-01 -8.705722540616989136e-02 -5.461461544036865234e-01 -3.806772083044052124e-02 9.406630694866180420e-02
5.780230164527893066e-01 4.593547880649566650e-01 -2.582012414932250977e-01 2.737899720668792725e-01 -1.287795603275299072e-01 1.553289145231246948e-01 1.179110258817672729e-01 -5.085663199424743652e-01
-2.571566104888916016e-01 -8.187239617109298706e-02 -5.434806942939758301e-01 5.273138880729675293e-01 1.282870918512344360e-01 -4.095059931278228760e-01 3.653846383094787598e-01 -1.899407804012298584e-01
-2.082411944866180420e-01 2.116154693067073822e-02 -9.075663238763809204e-02 3.472291827201843262e-01 -2.038779407739639282e-01 -3.443331420421600342e-01 2.698810957372188568e-02 -8.164086341857910156e-01
-2.048693150281906128e-01 -3.016154170036315918e-01 -2.918669879436492920e-01 -3.897754848003387451e-01 9.170439094305038452e-02 -3.581916689872741699e-01 1.089624240994453430e-01 -6.938023567199707031e-01
-4.194894134998321533e-01 -1.027633994817733765e-01 -5.972774028778076172e-01 2.394878864288330078e-01 -4.238112887833267450e-04 -4.048653244972229004e-01 2.833090126514434814e-01 -3.939459621906280518e-01
1.268252879381179810e-01 -5.960920453071594238e-01 -6.110612750053405762e-01 -2.854414880275726318e-01 -6.165096163749694824e-02 -1.869224011898040771e-01 -2.859773635864257812e-01 -2.306365072727203369e-01
-2.578053623437881470e-02 2.614695727825164795e-01 3.531212359666824341e-02 2.439849972724914551e-01 -3.747400045394897461e-01 -2.060304433107376099e-01 8.238699287176132202e-02 -8.249407410621643066e-01
3.967852890491485596e-01 4.583662748336791992e-01 -2.830915749073028564e-01 3.548663556575775146e-01 -3.252702951431274414e-01 2.200455218553543091e-01 -5.793558806180953979e-02 -5.184723138809204102e-01
-4.988542497158050537e-01 5.089357867836952209e-02 -4.169847667217254639e-01 2.863049507141113281e-01 -1.472645672038197517e-04 -4.145763218402862549e-01 -2.789747118949890137e-01 -4.929574429988861084e-01
-2.196723818778991699e-01 -1.378463208675384521e-01 -3.504409790039062500e-01 -4.097334742546081543e-01 1.001433748751878738e-02 -4.047962427139282227e-01 1.725738197565078735e-01 -6.695594787597656250e-01
-3.225267529487609863e-01 1.354878842830657959e-01 -1.682233810424804688e-01 1.623195707798004150e-01 8.599326014518737793e-02 -9.688186645507812500e-02 4.990801960229873657e-02 -8.964937329292297363e-01
1.484862416982650757e-01 -5.761029124259948730e-01 -6.617505550384521484e-01 -2.400416582822799683e-01 -2.157617174088954926e-02 -2.098221033811569214e-01 -2.895345389842987061e-01 -1.490044593811035156e-01
3.366586863994598389e-01 6.230665445327758789e-01 -2.986035645008087158e-01 5.140044689178466797e-01 -1.942888349294662476e-01 1.844884268939495087e-02 7.433443516492843628e-02 -3.185440003871917725e-01
2.319010794162750244e-01 -6.948695182800292969e-01 -3.787572085857391357e-01 -5.281128734350204468e-02 -2.125401496887207031e-01 -3.134361207485198975e-01 -2.746572494506835938e-01 -3.134965002536773682e-01
2.623782753944396973e-01 -8.867541910149157047e-04 -6.016458868980407715e-01 1.435644775629043579e-01 -5.881248414516448975e-02 -4.275219738483428955e-01 5.992895364761352539e-01 5.644806474447250366e-02
3.963817059993743896e-01 -2.195239514112472534e-01 -4.079532325267791748e-01 3.651172220706939697e-01 1.915646344423294067e-01 -6.568521261215209961e-01 -1.613199859857559204e-01 2.790754102170467377e-02
3.984423577785491943e-01 -3.350246846675872803e-01 -5.405901074409484863e-01 -5.903830006718635559e-02 1.983866542577743530e-01 -2.633491456508636475e-01 5.487306714057922363e-01 -1.531776785850524902e-01
5.633668899536132812e-01 -3.386982977390289307e-01 -3.064869642257690430e-01 3.961248695850372314e-01 7.993886619806289673e-02 -1.217263638973236084e-01 4.409584403038024902e-01 -3.184337913990020752e-01
4.208549559116363525e-01 -2.719157934188842773e-01 -5.812845826148986816e-01 -3.652660921216011047e-02 -7.122037559747695923e-02 -2.407892644405364990e-01 5.836193561553955078e-01 -7.780508697032928467e-02
-3.394365906715393066e-01 -1.933842152357101440e-01 -4.943946003913879395e-01 1.662869006395339966e-01 1.798265427350997925e-01 -5.552966594696044922e-01 2.781965732574462891e-01 -3.965131640434265137e-01
6.549143791198730469e-01 3.514734804630279541e-01 -2.624653875827789307e-01 3.171149194240570068e-01 -2.292243689298629761e-01 7.571016252040863037e-02 -1.551483385264873505e-02 -4.686011970043182373e-01
5.981355309486389160e-01 -2.569563686847686768e-01 -3.870016634464263916e-01 1.325079053640365601e-02 4.560276493430137634e-02 -9.008711576461791992e-02 5.713549256324768066e-01 -2.993654608726501465e-01
3.520837426185607910e-01 -1.377237681299448013e-02 -6.257030963897705078e-01 1.168045625090599060e-01 -5.924306064844131470e-02 -1.692625433206558228e-01 6.621937751770019531e-01 6.294937338680028915e-03
4.970703721046447754e-01 6.338642835617065430e-01 -2.323958724737167358e-01 -6.762363947927951813e-03 -7.217022031545639038e-02 -1.880391240119934082e-01 -2.745544314384460449e-01 -4.256008863449096680e-01
1.211122721433639526e-01 -1.229813471436500549e-01 -6.917189359664916992e-01 -1.237822398543357849e-01 1.101335138082504272e-01 -2.340465784072875977e-01 6.360021233558654785e-01 -7.074218988418579102e-02
7.435590028762817383e-02 -3.155226111412048340e-01 -4.874359071254730225e-01 6.025904417037963867e-01 6.410299986600875854e-02 -2.582276463508605957e-01 1.928806900978088379e-01 -4.315254092216491699e-01
-8.883711695671081543e-02 -1.258194446563720703e-01 -7.121770977973937988e-01 -3.762345062568783760e-03 2.444249019026756287e-02 -1.373594552278518677e-01 6.372518539428710938e-01 -2.085958868265151978e-01
5.165062546730041504e-01 -2.408252805471420288e-01 -3.245711028575897217e-01 -3.795090690255165100e-02 -3.073713779449462891e-01 -7.762946933507919312e-02 5.284518003463745117e-01 -4.343650937080383301e-01
9.606985375285148621e-03 -5.161892771720886230e-01 -7.322310209274291992e-01 -2.489381097257137299e-02 5.065260827541351318e-02 -3.210845291614532471e-01 -2.991546690464019775e-01 3.898758441209793091e-02
6.585886329412460327e-02 -3.512233495712280273e-01 -2.782587409019470215e-01 6.885954141616821289e-01 6.864283978939056396e-02 -1.193343773484230042e-01 1.504608541727066040e-01 -5.283201932907104492e-01
-1.471576243638992310e-01 1.032090261578559875e-01 -3.834074363112449646e-02 2.384241968393325806e-01 -2.779066860675811768e-01 -2.593186199665069580e-01 -2.941559255123138428e-01 -8.236325383186340332e-01
6.219179630279541016e-01 -4.584570974111557007e-02 -2.924798727035522461e-01 2.436354756355285645e-01 2.889323830604553223e-01 -4.450141489505767822e-01 3.608901500701904297e-01 -2.333502620458602905e-01
3.870381787419319153e-02 5.299447849392890930e-02 -6.412956118583679199e-01 6.509582698345184326e-02 1.352526545524597168e-01 -3.094210624694824219e-01 6.765269041061401367e-01 -9.204730391502380371e-02
1.528774350881576538e-01 -1.033563315868377686e-01 -4.082563221454620361e-01 1.703966110944747925e-01 4.501449167728424072e-01 -3.666089475154876709e-01 5.658152103424072266e-01 -3.362414836883544922e-01
3.147993981838226318e-01 7.041429728269577026e-02 -2.555853724479675293e-01 -1.631497889757156372e-01 -6.300112605094909668e-02 -8.814189434051513672e-01 -1.349809169769287109e-01 -7.009292393922805786e-02
6.447298824787139893e-02 -6.346437335014343262e-01 -5.329827666282653809e-01 -1.946687996387481689e-01 -1.361673325300216675e-01 -2.390538454055786133e-01 -3.462209105491638184e-01 -2.748577892780303955e-01
2.908153235912322998e-01 1.175681948661804199e-01 -3.159714639186859131e-01 -1.462408062070608139e-02 -1.531141251325607300e-01 -6.957613825798034668e-01 5.035046339035034180e-01 -2.012649923563003540e-01
3.847886249423027039e-02 -6.035575270652770996e-01 -5.888826251029968262e-01 -6.619738787412643433e-02 -4.212624207139015198e-02 -2.634353935718536377e-01 -4.183375537395477295e-01 -1.920770853757858276e-01
1.189352869987487793e-01 2.750762104988098145e-01 -4.112408161163330078e-01 4.780631139874458313e-02 -5.569242313504219055e-02 -5.293295383453369141e-01 6.356683969497680664e-01 -2.267538607120513916e-01
1.084128022193908691e-01 2.562114596366882324e-01 -7.420867085456848145e-01 3.429153859615325928e-01 4.891537725925445557e-01 -9.437116980552673340e-02 -7.834777235984802246e-02 1.704202149994671345e-03
1.067067962139844894e-03 3.177647590637207031e-01 -8.693358302116394043e-01 2.774813175201416016e-01 2.478718906641006470e-01 4.085736349225044250e-02 -4.870541021227836609e-02 2.831580676138401031e-02
-2.346721440553665161e-01 2.695596590638160706e-02 -5.722223520278930664e-01 6.388387084007263184e-02 -6.215997040271759033e-02 -6.927407979965209961e-01 -3.529540002346038818e-01 -6.597274541854858398e-02
-1.213032603263854980e-01 3.106854259967803955e-01 -8.024597764015197754e-01 1.025870144367218018e-01 -1.271980553865432739e-01 3.013522624969482422e-01 -2.682171165943145752e-01 -2.352899909019470215e-01
4.295291304588317871e-01 -6.563361734151840210e-02 -2.387245446443557739e-01 -6.599210947751998901e-02 4.309991747140884399e-02 -8.500543236732482910e-01 1.019106805324554443e-01 -1.225437000393867493e-01
5.014027953147888184e-01 1.110335737466812134e-01 -2.518855035305023193e-01 -3.366007655858993530e-02 -1.943355053663253784e-01 -7.956356406211853027e-01 1.583423838019371033e-02 -2.518519759178161621e-02
-3.909282386302947998e-02 -2.718957364559173584e-01 -3.072769343852996826e-01 2.483419179916381836e-01 -4.243179857730865479e-01 -6.161429882049560547e-01 -3.036859631538391113e-01 -3.413920998573303223e-01
-2.202018797397613525e-01 -2.543500661849975586e-01 -6.213272809982299805e-01 -3.811692595481872559e-01 -3.606986403465270996e-01 -4.222076833248138428e-01 7.657955400645732880e-03 -2.169287055730819702e-01
2.204526811838150024e-01 1.978236287832260132e-01 -8.452169895172119141e-01 -1.573611423373222351e-02 1.161276698112487793e-01 -9.029836952686309814e-02 -4.175451993942260742e-01 4.054132103919982910e-02
-3.612040877342224121e-01 -1.021255776286125183e-01 -4.377022981643676758e-01 2.631854116916656494e-01 -4.021984338760375977e-02 -5.222491621971130371e-01 3.435695469379425049e-01 -4.537072777748107910e-01
4.687972962856292725e-01 1.447909176349639893e-01 -2.402425408363342285e-01 3.429259359836578369e-01 1.495070308446884155e-01 -4.644671082496643066e-01 5.319800376892089844e-01 -2.507293224334716797e-01
2.398509830236434937e-01 -4.032921493053436279e-01 -6.614708900451660156e-01 1.230027452111244202e-01 -4.565950632095336914e-01 -6.779926270246505737e-02 2.964925467967987061e-01 -1.617709249258041382e-01
-2.918671369552612305e-01 8.212567865848541260e-02 -6.351450085639953613e-01 -1.896572858095169067e-01 -5.723053812980651855e-01 -3.011695444583892822e-01 -3.731686621904373169e-02 -2.214965224266052246e-01
2.068396061658859253e-01 2.366182208061218262e-01 -8.301546573638916016e-01 1.890163570642471313e-01 -3.739074170589447021e-01 -3.710294840857386589e-03 -1.889728456735610962e-01 2.852954901754856110e-02
7.400512099266052246e-01 2.461340129375457764e-01 -3.923499286174774170e-01 1.749164611101150513e-01 3.766382932662963867e-01 -1.753619760274887085e-01 5.350912106223404408e-04 -1.860093176364898682e-01
1.903033852577209473e-01 -1.027097925543785095e-01 -7.109891176223754883e-01 2.167100459337234497e-02 3.457797765731811523e-01 2.068482637405395508e-01 -4.072088599205017090e-01 -3.450961112976074219e-01
-1.372815966606140137e-01 -4.228374063968658447e-01 -2.142819166183471680e-01 -1.450259089469909668e-01 3.023954629898071289e-01 -4.420169293880462646e-01 -2.317727506160736084e-01 -6.283888220787048340e-01
5.114217996597290039e-01 -2.731540203094482422e-01 -2.696397602558135986e-01 1.243557631969451904e-01 1.783681958913803101e-01 -4.629643559455871582e-01 4.615518450736999512e-01 -3.412965834140777588e-01
5.448601245880126953e-01 -2.252138704061508179e-01 -3.222387433052062988e-01 5.089917182922363281e-01 5.247584730386734009e-02 -1.732301265001296997e-01 4.222041964530944824e-01 -2.801373004913330078e-01
-1.401487886905670166e-01 -4.272795468568801880e-02 -1.672161370515823364e-01 4.581556618213653564e-01 -1.102728918194770813e-01 -3.930697739124298096e-01 3.671506643295288086e-01 -6.627225875854492188e-01
1.397584974765777588e-01 9.015385806560516357e-02 -3.236545026302337646e-01 -7.328038215637207031e-01 -1.050173584371805191e-02 -1.027119830250740051e-01 2.256116271018981934e-01 -5.186768770217895508e-01
5.010149478912353516e-01 7.575951516628265381e-02 -2.901393473148345947e-01 9.040530771017074585e-02 -4.959888756275177002e-01 -5.310400128364562988e-01 3.191645145416259766e-01 -1.449694037437438965e-01
-4.719592630863189697e-02 2.059203088283538818e-01 -2.260180860757827759e-01 2.102909535169601440e-01 -4.459609389305114746e-01 -4.475146234035491943e-01 3.706734478473663330e-01 -5.687825679779052734e-01
-2.139775902032852173e-01 7.840877026319503784e-02 -3.573240935802459717e-01 -2.141046524047851562e-01 2.442642152309417725e-01 -5.757976174354553223e-01 -4.085228443145751953e-01 -4.652371108531951904e-01
6.400849819183349609e-01 1.851921230554580688e-01 -3.432098031044006348e-01 9.037657827138900757e-02 -1.714696884155273438e-01 -6.296672224998474121e-01 -4.259273409843444824e-02 4.834716394543647766e-02
-4.652915000915527344e-01 3.092337548732757568e-01 -6.982709765434265137e-01 8.550905436277389526e-02 -3.006783872842788696e-02 -9.177199006080627441e-02 3.465482890605926514e-01 -2.521152198314666748e-01
-1.097432747483253479e-01 -4.863054305315017700e-02 -4.792087078094482422e-01 -3.248086571693420410e-01 4.164675772190093994e-01 -3.175017535686492920e-01 3.882375657558441162e-01 -4.748355746269226074e-01
-2.216607183218002319e-01 -2.255293726921081543e-01 -4.433237016201019287e-01 -1.432279031723737717e-02 -5.500040650367736816e-01 -3.223364651203155518e-01 -3.383025527000427246e-01 -4.270926713943481445e-01
5.912414193153381348e-01 -3.458145558834075928e-01 -3.267809152603149414e-01 2.667442560195922852e-01 2.076922208070755005e-01 -1.278014034032821655e-01 3.906486928462982178e-01 -3.752757608890533447e-01
5.371415615081787109e-01 -1.130546033382415771e-01 -2.451831549406051636e-01 -3.596779657527804375e-03 -2.926148474216461182e-01 -5.816992521286010742e-01 4.177721142768859863e-01 -2.000970691442489624e-01
1.716688275337219238e-01 -3.694495260715484619e-01 -5.369967222213745117e-01 8.460840582847595215e-02 -5.685961246490478516e-01 -3.640612661838531494e-01 -1.547488272190093994e-01 -2.423290759325027466e-01
1.374642401933670044e-01 -1.496615856885910034e-01 -6.098614931106567383e-01 -1.230915561318397522e-01 1.195755600929260254e-02 -2.736370265483856201e-01 6.928191781044006348e-01 -1.288563609123229980e-01
5.370690822601318359e-01 2.601137757301330566e-01 -1.843792349100112915e-01 -5.487515032291412354e-02 4.736963212490081787e-01 -1.023814156651496887e-01 2.695228755474090576e-01 -5.471544861793518066e-01
7.196421921253204346e-02 2.798137664794921875e-01 -3.611348271369934082e-01 1.170562654733657837e-01 7.006309628486633301e-01 -4.316204488277435303e-01 1.546484827995300293e-01 -2.670369446277618408e-01
6.042722463607788086e-01 -1.538137048482894897e-01 -4.428827762603759766e-01 -2.820732593536376953e-01 1.522203832864761353e-01 -4.826000705361366272e-02 -3.087193965911865234e-01 -4.633339941501617432e-01
5.468536615371704102e-01 -4.145916104316711426e-01 -4.879069328308105469e-01 -6.859410554170608521e-02 -1.364023834466934204e-01 -3.616757094860076904e-01 3.611907660961151123e-01 -8.020579069852828979e-02
-6.115616858005523682e-02 -1.163208931684494019e-01 -3.618625104427337646e-01 -4.200774431228637695e-02 -4.130024835467338562e-02 -6.471063494682312012e-01 4.736222028732299805e-01 -4.530453681945800781e-01
5.764718651771545410e-01 -3.613148629665374756e-01 -2.221902012825012207e-01 4.458419084548950195e-01 8.245871961116790771e-02 -3.296896815299987793e-01 2.152104973793029785e-01 -3.566203117370605469e-01
1.826875358819961548e-01 -4.128932580351829529e-02 -4.096117317676544189e-01 -1.760524883866310120e-02 -7.692757844924926758e-01 -3.161334618926048279e-02 -7.740785926580429077e-02 -4.450305104255676270e-01
-7.103478908538818359e-02 -1.957581639289855957e-01 -5.515253543853759766e-01 5.975403189659118652e-01 1.112320274114608765e-01 -5.175588726997375488e-01 1.147886961698532104e-01 -4.451930522918701172e-02
4.778931289911270142e-02 3.213059604167938232e-01 -7.672821879386901855e-01 7.708327472209930420e-02 2.628362178802490234e-01 2.020913809537887573e-01 -3.300625085830688477e-01 -2.845166623592376709e-01
3.340734839439392090e-01 1.734579205513000488e-01 -5.383622050285339355e-01 2.662470340728759766e-01 -4.699327051639556885e-02 -6.493647098541259766e-01 -2.300965934991836548e-01 -1.440780311822891235e-01
4.633923470973968506e-01 4.885813593864440918e-01 -4.189673364162445068e-01 2.577861845493316650e-01 -4.863630980253219604e-02 2.823458015918731689e-01 2.815661728382110596e-01 -3.784232437610626221e-01
3.458541035652160645e-01 -1.091310530900955200e-01 -3.639757931232452393e-01 -8.184777200222015381e-02 1.040378734469413757e-01 -2.700296342372894287e-01 6.754176020622253418e-01 -4.351658225059509277e-01
4.832284748554229736e-01 9.497805684804916382e-02 -3.775029182434082031e-01 5.850865840911865234e-01 -3.076371848583221436e-01 -2.625333964824676514e-01 -5.664126202464103699e-02 -3.253644108772277832e-01
-3.244121670722961426e-01 -1.054546833038330078e-01 -3.337264358997344971e-01 1.512692570686340332e-01 1.097021996974945068e-01 -6.655836701393127441e-01 -1.405985802412033081e-01 -5.240000486373901367e-01
-2.664572373032569885e-02 -1.610773950815200806e-01 -3.666628599166870117e-01 5.252177715301513672e-01 -4.126249849796295166e-01 -4.669023156166076660e-01 -2.572097182273864746e-01 -3.295979499816894531e-01
3.986435532569885254e-01 -7.080863695591688156e-03 -6.284818053245544434e-01 7.312611676752567291e-03 1.911947131156921387e-01 -3.749609738588333130e-02 -6.030567288398742676e-01 -2.105977088212966919e-01
4.772328436374664307e-01 -2.050409168004989624e-01 -5.353646278381347656e-01 -5.052610635757446289e-01 -9.127319604158401489e-02 3.390157595276832581e-02 3.109424412250518799e-01 -2.865964770317077637e-01
1.206276044249534607e-01 4.499208927154541016e-02 -4.231683313846588135e-01 5.082972049713134766e-01 7.461419329047203064e-03 -3.535642921924591064e-01 5.846675634384155273e-01 -2.812254130840301514e-01
2.667673230171203613e-01 8.687239140272140503e-02 -2.802048437297344208e-02 -1.928777247667312622e-01 3.552412986755371094e-01 -3.529473543167114258e-01 -5.121802687644958496e-01 -6.084445118904113770e-01
1.604139208793640137e-01 -5.300929546356201172e-01 -7.512744069099426270e-01 5.997315421700477600e-02 -2.378972917795181274e-01 -1.854726523160934448e-01 1.849506348371505737e-01 -7.547483779489994049e-03
-2.243684828281402588e-01 -9.088588505983352661e-02 -3.051103353500366211e-01 -7.888056337833404541e-03 3.546892106533050537e-01 -4.693456292152404785e-01 2.545164525508880615e-01 -6.613436937332153320e-01
6.151670217514038086e-01 -4.101929664611816406e-01 -3.797042965888977051e-01 1.750366985797882080e-01 2.207523584365844727e-01 -3.820575773715972900e-01 2.303348332643508911e-01 -1.753409802913665771e-01
1.211238354444503784e-01 -3.847561776638031006e-01 -4.430623054504394531e-01 3.370397090911865234e-01 2.541450858116149902e-01 -2.392808645963668823e-01 4.533269703388214111e-01 -4.472596645355224609e-01
6.624460220336914062e-01 -2.805804908275604248e-01 -3.652614653110504150e-01 3.790576457977294922e-01 -1.374881155788898468e-02 -2.671915888786315918e-01 2.639290094375610352e-01 -2.531807422637939453e-01
2.650032937526702881e-01 1.657579652965068817e-02 -4.556188583374023438e-01 1.149346530437469482e-01 2.274511605501174927e-01 -3.940013945102691650e-01 6.453571915626525879e-01 -2.919639945030212402e-01
-3.689631074666976929e-02 -6.641535162925720215e-01 -6.220701336860656738e-01 -2.141300737857818604e-01 7.101234979927539825e-03 -1.357755810022354126e-01 -2.234263867139816284e-01 -2.373000085353851318e-01
2.686263918876647949e-01 -1.233706772327423096e-01 -4.126007854938507080e-01 1.708428263664245605e-01 -1.024543493986129761e-01 -2.607147693634033203e-01 7.152881622314453125e-01 -3.508370816707611084e-01
