# Supplementary material for: Where is your field going? A machine learning approach to study the relative motion of the domains of physics
Source: PLoS One. 2020 Jun 18;15(6):e0233997. doi: 10.1371/journal.pone.0233997 (PMC7302634; doi:10.1371/journal.pone.0233997)
Supplement: S28 Data — (ZIP) [file pone.0233997.s028.zip › 27/Pacs4Run_27_VS_500_embeddings1992-1996ED8.txt]

5.373331252485513687e-03 -5.192592144012451172e-01 -3.379842638969421387e-01 5.761763453483581543e-01 -2.165061086416244507e-01 -3.771252036094665527e-01 -2.074965536594390869e-01 -2.279806733131408691e-01
-7.843734622001647949e-01 -2.122006267309188843e-01 -6.125150620937347412e-02 4.854674339294433594e-01 -6.981412321329116821e-02 -2.485348284244537354e-02 -2.253805845975875854e-01 2.097874581813812256e-01
-1.838437914848327637e-01 2.860692702233791351e-02 -3.940780162811279297e-01 6.715089678764343262e-01 2.835287749767303467e-01 -3.304358124732971191e-01 -1.077322065830230713e-01 3.974652588367462158e-01
-4.299529492855072021e-01 -3.582733869552612305e-01 1.765435487031936646e-01 2.961027920246124268e-01 -4.919816553592681885e-01 -1.536229848861694336e-01 -3.608435392379760742e-01 -4.148277640342712402e-01
-4.855615794658660889e-01 -2.438487410545349121e-01 -5.242405533790588379e-01 5.318080186843872070e-01 -4.196758568286895752e-02 4.599597677588462830e-02 3.588288426399230957e-01 -1.203520819544792175e-01
-2.063341587781906128e-01 -1.625110656023025513e-01 2.457015663385391235e-01 6.077411174774169922e-01 -5.086563825607299805e-01 -2.731167376041412354e-01 -2.796676456928253174e-01 2.995991706848144531e-01
-2.054478228092193604e-01 5.493960157036781311e-02 -3.957110941410064697e-01 7.017983198165893555e-01 -3.203914761543273926e-01 -4.050014615058898926e-01 6.692747771739959717e-02 1.857642978429794312e-01
-9.480006992816925049e-02 -1.221105977892875671e-01 4.050791263580322266e-02 7.302170991897583008e-01 2.082990016788244247e-03 -2.033483088016510010e-01 3.881009817123413086e-01 4.992661774158477783e-01
-9.564386308193206787e-02 -3.990544676780700684e-01 -6.238089799880981445e-01 5.145034193992614746e-01 3.250811100006103516e-01 -5.396115034818649292e-02 1.029937416315078735e-01 2.419901192188262939e-01
-6.877913475036621094e-01 -2.957344353199005127e-01 8.100460469722747803e-02 4.348232448101043701e-01 -2.070166915655136108e-01 -4.207493066787719727e-01 1.533368676900863647e-01 -2.129018865525722504e-02
1.936759240925312042e-02 -5.347175002098083496e-01 -7.948889583349227905e-02 4.869069457054138184e-01 -5.746091604232788086e-01 2.162722796201705933e-01 -2.975117564201354980e-01 6.958954781293869019e-02
-3.348217606544494629e-01 -6.011278629302978516e-01 -2.778285741806030273e-02 4.329562783241271973e-01 1.416147500276565552e-01 -2.664138674736022949e-01 2.753751277923583984e-01 4.140701889991760254e-01
-3.899886310100555420e-01 -5.581960678100585938e-01 -1.568977385759353638e-01 4.516842067241668701e-01 1.730665415525436401e-01 -2.707783877849578857e-01 1.941602826118469238e-01 4.083127081394195557e-01
-6.081854552030563354e-02 1.179224699735641479e-01 -3.192211389541625977e-01 7.479991316795349121e-01 1.005951613187789917e-01 -3.925313651561737061e-01 -1.074290573596954346e-01 3.811160922050476074e-01
-2.789685428142547607e-01 -1.387548446655273438e-02 -9.078714996576309204e-02 5.864514708518981934e-01 -5.379514694213867188e-01 -5.247982144355773926e-01 -6.658120453357696533e-02 -2.404827065765857697e-02
-3.545662760734558105e-01 -5.006185173988342285e-01 3.034200705587863922e-02 3.239592611789703369e-01 4.555611014366149902e-01 -4.762637317180633545e-01 2.853631675243377686e-01 -4.470476880669593811e-02
1.145819425582885742e-01 -1.786872148513793945e-01 2.024295777082443237e-01 6.874828338623046875e-01 1.885594129562377930e-01 9.697211533784866333e-02 -6.154708266258239746e-01 1.325480490922927856e-01
3.147332668304443359e-01 -4.288205802440643311e-01 3.488062322139739990e-01 6.623809933662414551e-01 3.627093508839607239e-02 -1.817073374986648560e-01 -3.158886730670928955e-01 1.500751823186874390e-01
-4.642396867275238037e-01 -6.531161069869995117e-01 -1.698298901319503784e-01 2.752023041248321533e-01 -4.469522833824157715e-01 -1.217866614460945129e-01 -1.920280903577804565e-01 -4.323382303118705750e-02
-3.203268051147460938e-01 -2.661746740341186523e-01 1.500923484563827515e-01 5.417658090591430664e-01 4.795773625373840332e-01 -2.800694704055786133e-01 4.391250908374786377e-01 -9.612309932708740234e-02
-3.011556565761566162e-01 7.549043744802474976e-02 1.255915220826864243e-02 5.959366559982299805e-01 5.155686140060424805e-01 -5.201152563095092773e-01 9.324447065591812134e-02 -5.729455873370170593e-02
-6.501159667968750000e-01 -1.546110212802886963e-01 1.324550062417984009e-01 6.057412624359130859e-01 6.086380034685134888e-02 -3.161374926567077637e-01 1.805198043584823608e-01 1.809504032135009766e-01
-6.483026742935180664e-01 -2.485184520483016968e-01 -2.104090750217437744e-01 4.309574365615844727e-01 4.941032230854034424e-01 -3.045173548161983490e-02 -1.969300508499145508e-01 6.402466446161270142e-02
-2.957526445388793945e-01 -2.113198488950729370e-01 2.949969172477722168e-01 5.648843050003051758e-01 3.991029858589172363e-01 -4.785665869712829590e-01 1.142058372497558594e-01 2.457735091447830200e-01
-7.384249567985534668e-01 -5.062576532363891602e-01 1.296560466289520264e-01 3.509235084056854248e-01 2.173637002706527710e-01 6.831291317939758301e-02 3.118772991001605988e-02 -7.475022971630096436e-02
2.739903330802917480e-01 -3.096778988838195801e-01 3.010886907577514648e-01 6.626070141792297363e-01 -4.737323895096778870e-02 -3.919506669044494629e-01 -1.845155358314514160e-01 3.307730555534362793e-01
-6.033690571784973145e-01 -1.722922176122665405e-01 -4.977609515190124512e-01 5.357306599617004395e-01 8.649157732725143433e-02 5.330829694867134094e-02 2.297175228595733643e-01 -9.162443131208419800e-02
-4.189158082008361816e-01 -3.231199979782104492e-01 2.582180500030517578e-01 6.033174991607666016e-01 1.155758649110794067e-01 8.953271806240081787e-02 1.818356662988662720e-02 5.174263119697570801e-01
3.422260582447052002e-01 -2.329520881175994873e-01 2.450222223997116089e-01 6.403738856315612793e-01 -2.488653641194105148e-03 -4.963097274303436279e-01 7.185518741607666016e-02 3.271197378635406494e-01
4.720060154795646667e-02 -1.446817219257354736e-01 3.036443293094635010e-01 6.892240643501281738e-01 -1.368472427129745483e-01 1.433963030576705933e-01 -9.917674586176872253e-03 -6.084582805633544922e-01
-7.567864656448364258e-01 1.491545885801315308e-02 2.169951796531677246e-01 5.043626427650451660e-01 -7.468625903129577637e-02 -2.217912673950195312e-01 -7.548301480710506439e-03 -2.660014927387237549e-01
-5.901511907577514648e-01 -3.792203664779663086e-01 8.065524697303771973e-02 5.361353158950805664e-01 2.312001585960388184e-01 1.723225414752960205e-01 6.266290694475173950e-02 3.562189638614654541e-01
-6.805685162544250488e-01 -3.386781215667724609e-01 1.188495829701423645e-01 5.541962981224060059e-01 2.987836115062236786e-02 6.327816098928451538e-02 1.612786054611206055e-01 2.644944489002227783e-01
-6.263695955276489258e-01 -6.540856957435607910e-01 -2.369551658630371094e-01 3.007344901561737061e-01 5.663251131772994995e-02 -4.767069593071937561e-02 -4.140187427401542664e-02 1.614005714654922485e-01
-6.638975739479064941e-01 -6.567218899726867676e-01 -2.199631631374359131e-01 2.415693849325180054e-01 -1.156974956393241882e-01 -5.300904810428619385e-02 1.514331717044115067e-02 -6.922268122434616089e-02
4.208848476409912109e-01 -4.435801208019256592e-01 -6.549568474292755127e-02 5.014607906341552734e-01 -4.559372365474700928e-02 -4.957771301269531250e-01 -3.206448256969451904e-01 -1.401895135641098022e-01
-6.710522174835205078e-01 -3.784078359603881836e-01 -1.688766181468963623e-01 3.718563318252563477e-01 4.680146276950836182e-01 -5.942653119564056396e-02 -1.257632821798324585e-01 3.625546768307685852e-02
1.093317382037639618e-02 6.909459829330444336e-03 5.106267929077148438e-01 7.233714461326599121e-01 3.666538745164871216e-02 -1.727468222379684448e-01 1.354517042636871338e-01 -4.077912271022796631e-01
-6.080181598663330078e-01 -2.706013917922973633e-01 -2.675268612802028656e-02 5.718179941177368164e-01 -7.335965335369110107e-02 2.179309427738189697e-01 3.845887184143066406e-01 1.691547930240631104e-01
-3.853427767753601074e-01 -5.101994872093200684e-01 1.008309200406074524e-01 4.057312309741973877e-01 4.360713958740234375e-01 -3.477304279804229736e-01 3.147678375244140625e-01 7.917843014001846313e-02
-7.119680047035217285e-01 -1.458971798419952393e-01 1.934954673051834106e-01 4.982403814792633057e-01 -8.700302243232727051e-02 -4.189313948154449463e-01 -2.340103127062320709e-02 5.010929703712463379e-02
-4.455425962805747986e-02 -4.588300287723541260e-01 -9.236258268356323242e-02 5.354093313217163086e-01 2.333613038063049316e-01 -3.620990812778472900e-01 2.371131777763366699e-01 5.004999637603759766e-01
-2.547218203544616699e-01 -1.338921021670103073e-02 2.218391001224517822e-01 6.461465358734130859e-01 -2.930314838886260986e-01 -4.125793576240539551e-01 -4.821025207638740540e-02 4.580460488796234131e-01
2.624188065528869629e-01 -6.252043843269348145e-01 2.758638560771942139e-01 4.980497658252716064e-01 1.877501159906387329e-01 -4.884714633226394653e-02 -4.192659556865692139e-01 -5.178195983171463013e-02
-6.074755191802978516e-01 -3.597242832183837891e-01 7.650125026702880859e-02 5.483759641647338867e-01 1.894049942493438721e-01 1.854789555072784424e-01 7.530091702938079834e-02 3.450453579425811768e-01
-6.404725313186645508e-01 1.182039175182580948e-02 -3.304101526737213135e-01 6.236075758934020996e-01 6.437107920646667480e-02 1.187167838215827942e-01 2.496831566095352173e-01 -1.049717515707015991e-01
-7.274046540260314941e-01 -6.034106016159057617e-01 -2.765945345163345337e-02 2.486647069454193115e-01 7.079215347766876221e-02 2.432731725275516510e-02 1.431514043360948563e-02 -1.958845853805541992e-01
-7.629112601280212402e-01 -1.877097934484481812e-01 8.663135021924972534e-02 4.952519536018371582e-01 -1.392925977706909180e-01 -3.081485331058502197e-01 1.117562353610992432e-01 -5.571974441409111023e-02
-3.760550916194915771e-01 -3.380742669105529785e-02 -5.048597455024719238e-01 6.527100205421447754e-01 3.810512721538543701e-01 9.604322910308837891e-02 1.274914480745792389e-02 1.481181383132934570e-01
1.997418403625488281e-01 -4.666537642478942871e-01 3.178445696830749512e-01 5.173241496086120605e-01 3.702561557292938232e-01 -1.261065304279327393e-01 -4.238921999931335449e-01 -2.025121450424194336e-01
-3.731285035610198975e-01 1.626009792089462280e-01 1.882490068674087524e-01 6.251654624938964844e-01 1.660377979278564453e-01 -5.259621739387512207e-01 2.613547444343566895e-01 -1.885613948106765747e-01
-1.533571779727935791e-01 2.379585206508636475e-01 -3.269155323505401611e-01 7.082282304763793945e-01 -1.682792454957962036e-01 -4.655747711658477783e-01 -2.387810051441192627e-01 9.644868224859237671e-02
-5.869205594062805176e-01 -3.160345256328582764e-01 -2.524495124816894531e-01 4.511462748050689697e-01 3.200320303440093994e-01 3.052540421485900879e-01 2.181340605020523071e-01 -2.126020342111587524e-01
-6.527315378189086914e-01 -3.032523691654205322e-01 2.671163678169250488e-01 5.277554392814636230e-01 1.530098468065261841e-01 -1.231994926929473877e-01 1.401861547492444515e-03 3.057948648929595947e-01
-7.012556195259094238e-01 -6.266986131668090820e-01 -8.546139299869537354e-02 2.614928781986236572e-01 -1.480790972709655762e-01 -3.720920160412788391e-02 -1.284086108207702637e-01 2.543952316045761108e-03
3.695234060287475586e-01 -2.304957211017608643e-01 -1.002151239663362503e-02 7.246454954147338867e-01 4.470872879028320312e-01 1.336363852024078369e-01 -2.540105879306793213e-01 5.334546416997909546e-02
-7.336430996656417847e-02 -5.039004608988761902e-03 -2.735534310340881348e-01 6.641287207603454590e-01 5.140525475144386292e-02 -4.081896841526031494e-01 -1.866062432527542114e-01 5.240331888198852539e-01
-2.417179793119430542e-01 -2.909389734268188477e-01 4.952944349497556686e-03 6.040498018264770508e-01 -4.276412427425384521e-01 4.789786338806152344e-01 1.178167015314102173e-01 -2.566084563732147217e-01
4.050490260124206543e-01 -3.816992342472076416e-01 2.887935191392898560e-02 6.739792227745056152e-01 -8.873907476663589478e-02 1.668672859668731689e-01 -4.451570212841033936e-01 -3.570617362856864929e-02
-4.858369529247283936e-01 -5.155469179153442383e-01 -2.622246928513050079e-02 4.711445271968841553e-01 1.876049637794494629e-01 2.506249248981475830e-01 3.897666931152343750e-01 1.599455624818801880e-01
-1.579206287860870361e-01 2.502680718898773193e-01 2.829430401325225830e-01 7.291039824485778809e-01 1.528945267200469971e-01 -1.032084673643112183e-01 -1.888205856084823608e-01 -4.807241261005401611e-01
-4.515773653984069824e-01 -1.814002990722656250e-01 -4.995096027851104736e-01 5.924736261367797852e-01 -2.425087541341781616e-01 1.776082068681716919e-01 2.680232226848602295e-01 2.110122703015804291e-02
-4.438803493976593018e-01 -3.141209185123443604e-01 -4.884009957313537598e-01 5.089889764785766602e-01 3.253307044506072998e-01 2.565385401248931885e-01 1.681044846773147583e-01 8.235059678554534912e-02
-3.500455319881439209e-01 2.403540909290313721e-01 -4.921751022338867188e-01 7.270347476005554199e-01 -1.584082096815109253e-01 -1.804818212985992432e-02 -1.526868492364883423e-01 -1.225266046822071075e-02
-4.874432384967803955e-01 -1.615395247936248779e-01 -1.017608940601348877e-01 5.778985619544982910e-01 -2.300800085067749023e-01 4.380685389041900635e-01 3.772383034229278564e-01 -6.951538473367691040e-02
-4.528709128499031067e-02 -2.758880555629730225e-01 -3.702195826917886734e-03 4.381861686706542969e-01 9.695726633071899414e-02 -5.068114399909973145e-01 -6.640138626098632812e-01 -1.504707485437393188e-01
-7.210505604743957520e-01 -5.577630996704101562e-01 -1.101686134934425354e-01 2.682866752147674561e-01 -9.439019113779067993e-02 -9.779923409223556519e-02 -2.575354576110839844e-01 8.528386242687702179e-03
9.449598193168640137e-02 6.889861077070236206e-02 2.066641598939895630e-01 8.818718791007995605e-01 7.965654879808425903e-02 3.102213144302368164e-01 -2.048308774828910828e-02 -2.508254945278167725e-01
-4.203846454620361328e-01 -5.532432794570922852e-01 -3.123275339603424072e-01 3.825885653495788574e-01 -3.348604775965213776e-03 -2.685496807098388672e-01 4.073316454887390137e-01 1.876882314682006836e-01
3.897383436560630798e-02 -1.573957055807113647e-01 -6.052845716476440430e-01 5.047047138214111328e-01 -1.737046241760253906e-01 -4.625501334667205811e-01 1.644421815872192383e-01 -2.853843569755554199e-01
-5.933447927236557007e-02 -5.323943495750427246e-01 -3.025430142879486084e-01 3.127631545066833496e-01 -3.451524972915649414e-01 -2.263043671846389771e-01 2.528821229934692383e-01 -5.379490852355957031e-01
-5.850855261087417603e-02 1.024392154067754745e-02 4.673554301261901855e-01 7.018496394157409668e-01 1.982844024896621704e-01 8.195717632770538330e-02 -2.495106607675552368e-01 -4.209137260913848877e-01
-4.637353122234344482e-02 1.344675719738006592e-01 -3.991344943642616272e-02 8.237488269805908203e-01 -1.646070331335067749e-01 -2.061079293489456177e-01 -4.441081359982490540e-02 4.775609970092773438e-01
-1.033779680728912354e-01 -1.133892089128494263e-01 -7.494038939476013184e-01 6.419320106506347656e-01 1.175568252801895142e-02 -6.950411479920148849e-03 -1.894868910312652588e-02 4.719536006450653076e-02
-3.967721164226531982e-01 -2.357778996229171753e-01 -5.638649463653564453e-01 5.621985197067260742e-01 3.737286031246185303e-01 -9.051330387592315674e-03 4.138156026601791382e-02 1.072499975562095642e-01
2.327696233987808228e-01 -7.087733745574951172e-01 1.657996773719787598e-01 3.819715082645416260e-01 2.875478863716125488e-01 -6.688963621854782104e-02 -4.270720183849334717e-01 -2.277190610766410828e-02
2.565301358699798584e-01 -6.098248362541198730e-01 -3.764545917510986328e-01 4.270678460597991943e-01 -3.499178886413574219e-01 4.255239292979240417e-02 2.655042707920074463e-01 -2.084590792655944824e-01
1.326895598322153091e-02 -1.430109292268753052e-01 -5.695939064025878906e-01 6.737295985221862793e-01 2.644972801208496094e-01 1.360630691051483154e-01 -3.253082558512687683e-02 3.339054882526397705e-01
-2.202389687299728394e-01 -2.097520381212234497e-01 -6.814678907394409180e-01 5.968458652496337891e-01 -3.172328323125839233e-02 1.512356549501419067e-01 2.480749785900115967e-01 3.815389052033424377e-02
-2.739486657083034515e-02 -1.753088831901550293e-01 -7.502490282058715820e-01 5.621304512023925781e-01 1.721546202898025513e-01 -1.425578892230987549e-01 -1.759470552206039429e-01 9.345958381891250610e-02
-3.265426456928253174e-01 -3.247190117835998535e-01 3.462302684783935547e-01 6.005018949508666992e-01 -2.525877654552459717e-01 4.451636373996734619e-01 5.081399902701377869e-02 2.071140557527542114e-01
2.655473351478576660e-01 -2.731032371520996094e-01 2.590802609920501709e-01 7.311672568321228027e-01 -5.799821019172668457e-02 1.371860057115554810e-01 -4.779599010944366455e-01 5.041427165269851685e-02
-1.728724688291549683e-01 -2.728532552719116211e-01 -7.377550005912780762e-01 3.762597739696502686e-01 2.373185157775878906e-01 -7.438596338033676147e-02 -3.775434792041778564e-01 7.361955195665359497e-02
-5.918649435043334961e-01 -6.901007294654846191e-01 4.683263972401618958e-02 3.053118884563446045e-01 1.754424124956130981e-01 -6.489254534244537354e-02 1.313340365886688232e-01 1.606509238481521606e-01
-4.636522829532623291e-01 -2.679405212402343750e-01 3.237105607986450195e-01 5.726654529571533203e-01 2.366259843111038208e-01 -1.986933499574661255e-01 -2.324929647147655487e-02 4.295215308666229248e-01
-7.335010170936584473e-02 -9.868305176496505737e-02 3.288534581661224365e-01 6.839477419853210449e-01 3.962809219956398010e-02 1.336469948291778564e-01 3.449013233184814453e-01 -5.201571583747863770e-01
-2.385639399290084839e-01 -3.825406432151794434e-01 -3.792237937450408936e-01 3.095926642417907715e-01 -2.635678052902221680e-01 -6.697133779525756836e-01 -7.245416194200515747e-02 -1.840051859617233276e-01
1.132721230387687683e-01 8.159865438938140869e-02 -3.302008211612701416e-01 7.680273652076721191e-01 -2.150925099849700928e-01 -4.147520065307617188e-01 -6.759324669837951660e-02 2.424039393663406372e-01
-1.151603460311889648e-02 -2.485071569681167603e-01 3.405794203281402588e-01 5.058236122131347656e-01 3.117352724075317383e-02 -6.371991634368896484e-01 -3.571167588233947754e-01 -1.781376153230667114e-01
3.659557104110717773e-01 -4.547016620635986328e-01 2.632411718368530273e-01 6.876331567764282227e-01 1.309767812490463257e-01 1.662046164274215698e-01 -2.568263709545135498e-01 8.030544966459274292e-02
-4.770907163619995117e-01 -5.237734317779541016e-01 2.994182705879211426e-01 4.685643017292022705e-01 1.767436712980270386e-01 -7.561569660902023315e-02 9.358565509319305420e-02 3.783222138881683350e-01
-8.098784089088439941e-01 -2.094997316598892212e-01 1.047537997364997864e-01 4.372808933258056641e-01 1.900288313627243042e-01 -2.038481980562210083e-01 -1.425854265689849854e-01 -4.807369783520698547e-03
-4.008021354675292969e-01 -2.212586253881454468e-01 -1.169072166085243225e-01 6.392408013343811035e-01 -1.784294992685317993e-01 5.033004879951477051e-01 3.633457049727439880e-02 2.857227325439453125e-01
-3.771018981933593750e-01 -2.961325347423553467e-01 -5.909543633460998535e-01 4.245433211326599121e-01 4.144374132156372070e-01 -2.616717219352722168e-01 3.571534180082380772e-04 -2.012378908693790436e-02
5.600836500525474548e-02 -6.133236885070800781e-01 4.801613390445709229e-01 3.425666987895965576e-01 1.737230420112609863e-01 -7.091286033391952515e-02 -2.971177399158477783e-01 -3.863973915576934814e-01
-3.311794400215148926e-01 -2.652760744094848633e-01 -1.199852749705314636e-01 6.348455548286437988e-01 4.250385463237762451e-01 -1.602583080530166626e-01 3.382131159305572510e-01 2.859981656074523926e-01
2.939874827861785889e-01 -2.873330414295196533e-01 9.217424667440354824e-04 5.828076004981994629e-01 -1.007627248764038086e-01 -3.268558382987976074e-01 -5.386848449707031250e-01 -2.901317179203033447e-01
-2.520720362663269043e-01 3.028194606304168701e-01 -1.827862113714218140e-01 7.768709659576416016e-01 -1.560583561658859253e-01 -4.263129532337188721e-01 4.001615196466445923e-02 1.106833852827548981e-02
-7.258356213569641113e-01 -3.918031156063079834e-01 2.047365009784698486e-01 4.089523553848266602e-01 2.286441922187805176e-01 -1.308025419712066650e-01 -1.419429183006286621e-01 1.447713375091552734e-01
3.377960026264190674e-01 2.273155376315116882e-02 -1.160269230604171753e-01 7.629335522651672363e-01 -8.746691793203353882e-02 9.767443686723709106e-02 -4.752426147460937500e-01 -2.163355648517608643e-01
1.582910865545272827e-01 -2.076032757759094238e-02 4.069877266883850098e-01 8.612033724784851074e-01 -8.702306658960878849e-04 2.165012657642364502e-01 -1.088756322860717773e-01 9.206056594848632812e-02
-4.263316392898559570e-01 -4.418252706527709961e-01 1.916014403104782104e-01 5.463724136352539062e-01 1.504006832838058472e-01 -1.315638720989227295e-01 3.425129950046539307e-01 3.613215386867523193e-01
-1.232528164982795715e-01 -6.956185698509216309e-01 1.374222189188003540e-01 4.260268807411193848e-01 -4.633503854274749756e-01 2.845190763473510742e-01 6.994024664163589478e-02 -1.900642411783337593e-03
2.075532674789428711e-01 -2.339107245206832886e-01 2.703507244586944580e-01 7.643940448760986328e-01 6.364406645298004150e-02 7.610695064067840576e-02 -4.833728373050689697e-01 3.643756732344627380e-02
2.889602482318878174e-01 -3.252882957458496094e-01 3.219680786132812500e-01 7.565692067146301270e-01 8.723694086074829102e-02 2.497263252735137939e-01 -2.515388429164886475e-01 -3.720005974173545837e-02
-2.364570498466491699e-01 -2.099571824073791504e-01 2.695810198783874512e-01 6.744464039802551270e-01 -3.363365828990936279e-01 3.277590274810791016e-01 -3.136432915925979614e-02 3.884870111942291260e-01
-1.451692134141921997e-01 -3.118600547313690186e-01 1.496669948101043701e-01 6.502789855003356934e-01 -4.899505376815795898e-01 4.116801917552947998e-01 4.695574194192886353e-02 -1.570644229650497437e-01
4.589945450425148010e-02 -5.760119557380676270e-01 4.537276029586791992e-01 4.521265923976898193e-01 -2.522449493408203125e-01 -1.037655845284461975e-01 -3.691678345203399658e-01 2.124541103839874268e-01
-4.859767556190490723e-01 1.977754384279251099e-02 -3.561424911022186279e-01 6.739596724510192871e-01 3.621394336223602295e-01 5.817088112235069275e-02 1.579993963241577148e-01 -1.512732058763504028e-01
-5.819589495658874512e-01 -8.011016249656677246e-02 -4.319787919521331787e-01 6.172150373458862305e-01 6.274992972612380981e-02 2.509631812572479248e-01 1.389854103326797485e-01 -3.330126404762268066e-02
-1.567529141902923584e-01 1.122272163629531860e-01 -4.163197576999664307e-01 5.964578390121459961e-01 -1.587819606065750122e-01 -4.071929156780242920e-01 -4.570660889148712158e-01 1.839080750942230225e-01
3.836168050765991211e-01 -2.908566594123840332e-01 1.511868089437484741e-01 7.475733757019042969e-01 2.354559749364852905e-01 3.203743696212768555e-01 -1.672408580780029297e-01 -2.164434827864170074e-02
-8.057162910699844360e-02 -6.550924777984619141e-01 1.899375766515731812e-01 4.474686086177825928e-01 -4.024492204189300537e-01 2.814921438694000244e-01 2.834601700305938721e-01 -8.065293729305267334e-02
-5.003241896629333496e-01 -2.211426645517349243e-01 -1.615038514137268066e-01 5.000704526901245117e-01 2.061109393835067749e-01 4.421814978122711182e-01 2.590330839157104492e-01 -3.457067608833312988e-01
-3.841155767440795898e-01 -6.564495563507080078e-01 -3.146880269050598145e-01 2.525818645954132080e-01 -3.348122537136077881e-01 -3.249734044075012207e-01 -1.585475653409957886e-01 -1.259316504001617432e-01
-1.008229255676269531e-01 -2.484983801841735840e-01 -3.398431837558746338e-01 6.172704696655273438e-01 4.844015538692474365e-01 7.674219459295272827e-02 2.400461733341217041e-01 3.652545809745788574e-01
9.305386245250701904e-02 -2.913172245025634766e-01 -5.959974527359008789e-01 5.975482463836669922e-01 2.063388377428054810e-01 1.989811360836029053e-01 -4.937420040369033813e-02 3.310456275939941406e-01
-3.068709075450897217e-01 -6.797392368316650391e-01 -1.949970573186874390e-01 2.809099555015563965e-01 -5.504457950592041016e-01 -7.515323162078857422e-02 5.071605369448661804e-02 -1.250594258308410645e-01
-4.059638977050781250e-01 -4.441689848899841309e-01 -3.336568176746368408e-01 3.819526135921478271e-01 5.626429319381713867e-01 1.332858800888061523e-01 -1.238000839948654175e-01 1.761641800403594971e-01
1.967515647411346436e-01 -5.755180716514587402e-01 -3.960459530353546143e-01 3.763963580131530762e-01 -4.214796423912048340e-01 5.279488489031791687e-02 -5.902802199125289917e-02 -3.842195272445678711e-01
4.627304151654243469e-02 -4.822533130645751953e-01 3.714839741587638855e-02 3.377923071384429932e-01 -2.101689577102661133e-02 -6.482858061790466309e-01 -4.423630535602569580e-01 -1.827723085880279541e-01
4.065206348896026611e-01 -5.630837082862854004e-01 1.592802703380584717e-01 6.483970880508422852e-01 9.134718030691146851e-02 1.409842967987060547e-01 -1.211146190762519836e-01 1.702914088964462280e-01
2.798635661602020264e-01 -1.309190094470977783e-01 1.409464180469512939e-01 6.958538293838500977e-01 1.817040741443634033e-01 -1.367126256227493286e-01 2.883636355400085449e-01 -5.153617262840270996e-01
1.470848023891448975e-01 -5.540759861469268799e-02 4.662171304225921631e-01 8.301521539688110352e-01 -7.851971685886383057e-02 5.168024823069572449e-02 -1.002327352762222290e-01 -2.233886867761611938e-01
-2.871523201465606689e-01 -5.351718142628669739e-02 2.874594181776046753e-02 5.663921833038330078e-01 3.182578086853027344e-01 -6.312950253486633301e-01 2.854303717613220215e-01 -1.084491163492202759e-01
-3.990270197391510010e-01 -3.580205440521240234e-01 -2.806782908737659454e-02 4.825889766216278076e-01 -4.661997556686401367e-01 3.319409787654876709e-01 -3.876408040523529053e-01 3.356229886412620544e-02
3.734467551112174988e-02 -6.942062079906463623e-02 -5.709808468818664551e-01 5.064110159873962402e-01 -2.767122089862823486e-01 -3.813622295856475830e-01 -1.622641980648040771e-01 -4.037059843540191650e-01
-8.154131174087524414e-01 -3.295671939849853516e-01 -1.101401895284652710e-01 4.400430917739868164e-01 -2.789307758212089539e-02 -1.159763932228088379e-01 7.688327133655548096e-02 -2.405443973839282990e-02
2.403160631656646729e-01 3.753814473748207092e-02 1.945780664682388306e-01 8.678444027900695801e-01 2.819240689277648926e-01 8.954916149377822876e-02 -2.488789856433868408e-01 -1.958766393363475800e-02
-6.189737915992736816e-01 -3.442283868789672852e-01 -4.859485924243927002e-01 4.315607547760009766e-01 2.393512427806854248e-01 -4.457917436957359314e-02 1.285664439201354980e-01 -1.348797790706157684e-02
3.246240317821502686e-01 -5.221443772315979004e-01 2.298645973205566406e-01 6.698583960533142090e-01 1.267948150634765625e-01 1.806391924619674683e-01 -1.876891255378723145e-01 1.910550296306610107e-01
-2.473257333040237427e-01 -5.776081979274749756e-02 -5.058634877204895020e-01 6.100483536720275879e-01 5.407306551933288574e-01 -6.179672107100486755e-02 6.806000322103500366e-02 8.121796697378158569e-02
-3.177211880683898926e-01 -5.812651515007019043e-01 -1.153991743922233582e-01 4.718991518020629883e-01 2.864573001861572266e-01 -1.288592815399169922e-01 2.181628495454788208e-01 4.229899644851684570e-01
-3.197858035564422607e-01 -3.029597997665405273e-01 9.457545727491378784e-02 5.052822828292846680e-01 5.925569534301757812e-01 -3.570957779884338379e-01 2.490216493606567383e-01 -3.232724964618682861e-02
1.730029582977294922e-01 -2.257203161716461182e-01 -1.605190932750701904e-01 6.482290625572204590e-01 3.693275526165962219e-02 -4.184117317199707031e-01 4.126510620117187500e-01 3.555839359760284424e-01
-4.327602386474609375e-01 -1.434792429208755493e-01 -9.665144234895706177e-02 4.944218993186950684e-01 3.880906999111175537e-01 -4.782478511333465576e-01 3.535298407077789307e-01 -1.844425350427627563e-01
-6.509583592414855957e-01 -6.443365216255187988e-01 4.801873862743377686e-02 2.013873606920242310e-01 2.005303502082824707e-01 1.173715293407440186e-01 -1.810410469770431519e-01 -1.773606389760971069e-01
-3.839631676673889160e-01 -2.649627029895782471e-01 -3.308238685131072998e-01 5.646304488182067871e-01 4.383963048458099365e-01 2.804498374462127686e-01 1.684881448745727539e-01 2.342721223831176758e-01
2.620607316493988037e-01 -6.017151474952697754e-01 2.206117808818817139e-01 4.597782492637634277e-01 3.416287302970886230e-01 -3.526341617107391357e-01 -2.548574805259704590e-01 -5.642675608396530151e-02
2.927753627300262451e-01 -2.520731687545776367e-01 3.900584951043128967e-02 5.727530121803283691e-01 4.247346892952919006e-02 -3.533605337142944336e-01 -3.695045411586761475e-01 -5.079105496406555176e-01
-2.547238469123840332e-01 -3.686180114746093750e-01 -2.740035951137542725e-01 5.619632005691528320e-01 -4.835808277130126953e-02 -3.298601806163787842e-01 3.471580445766448975e-01 4.203462004661560059e-01
-2.927277088165283203e-01 -1.702923327684402466e-01 -4.110847413539886475e-02 6.075845956802368164e-01 -2.968055307865142822e-01 5.834218263626098633e-01 7.374434173107147217e-02 -2.838118076324462891e-01
-4.075038433074951172e-01 -1.838280260562896729e-01 4.647608846426010132e-02 4.830203354358673096e-01 2.123249918222427368e-01 -6.201058030128479004e-01 3.238238990306854248e-01 -1.737930178642272949e-01
-4.677012860774993896e-01 -7.304396629333496094e-01 4.458595812320709229e-02 2.741412818431854248e-01 3.224607408046722412e-01 2.314196154475212097e-02 2.414161264896392822e-01 8.816913515329360962e-02
-5.624473094940185547e-01 -3.473734855651855469e-01 -2.180799990892410278e-01 5.372316241264343262e-01 1.609185934066772461e-01 3.881812393665313721e-01 4.490961879491806030e-02 2.195712625980377197e-01
1.178435087203979492e-01 3.146127164363861084e-01 2.334030345082283020e-02 8.786698579788208008e-01 2.405984699726104736e-02 -5.583313107490539551e-02 -1.477587372064590454e-01 -2.983242869377136230e-01
2.654611170291900635e-01 1.251589357852935791e-01 1.794021725654602051e-01 8.650190234184265137e-01 3.206380456686019897e-02 -8.150551468133926392e-02 -2.664232552051544189e-01 -2.340299487113952637e-01
1.322635710239410400e-01 -2.652267813682556152e-01 4.115749597549438477e-01 6.548768281936645508e-01 7.010867353528738022e-03 2.883781194686889648e-01 -2.837279736995697021e-01 -3.875446915626525879e-01
-8.318750560283660889e-02 -3.705543279647827148e-02 -1.915986463427543640e-02 6.063875555992126465e-01 -5.751885771751403809e-01 -5.345214605331420898e-01 -3.342705965042114258e-02 -7.721022516489028931e-02
5.080843716859817505e-02 -6.509826183319091797e-01 2.334788590669631958e-01 4.927251040935516357e-01 -2.249973714351654053e-01 2.747389078140258789e-01 1.321554780006408691e-01 3.643892705440521240e-01
-7.280949950218200684e-01 -5.538272857666015625e-01 -1.761708408594131470e-01 2.814477384090423584e-01 -4.570508003234863281e-02 -1.056554093956947327e-01 8.205699175596237183e-02 -1.814351677894592285e-01
-3.034829795360565186e-01 -1.308073252439498901e-01 -5.083764195442199707e-01 6.284604668617248535e-01 -3.972721099853515625e-02 6.529421359300613403e-02 -2.945887148380279541e-01 3.804656863212585449e-01
2.596574723720550537e-01 -3.187029361724853516e-01 2.443502098321914673e-01 6.916751861572265625e-01 2.395426928997039795e-01 2.034842073917388916e-01 -4.219392836093902588e-01 -1.267496794462203979e-01
-1.135366782546043396e-01 -6.459159255027770996e-01 -3.167104125022888184e-01 2.882215976715087891e-01 -5.323327779769897461e-01 -1.181179210543632507e-01 -2.041427195072174072e-01 -2.179921120405197144e-01
2.489014118909835815e-01 -1.423941105604171753e-01 9.941820800304412842e-02 6.962982416152954102e-01 8.568580448627471924e-02 -5.358726903796195984e-02 4.085980355739593506e-01 -4.958737492561340332e-01
-4.509445279836654663e-02 -5.380434989929199219e-01 -3.005059659481048584e-01 3.581832349300384521e-01 -3.498274683952331543e-01 7.677949965000152588e-02 2.725829184055328369e-01 -5.360043644905090332e-01
1.840880364179611206e-01 -8.817035704851150513e-02 2.204307615756988525e-01 7.531220316886901855e-01 2.184108197689056396e-01 1.463454365730285645e-01 1.091182455420494080e-01 -5.113981366157531738e-01
-2.145453542470932007e-01 -4.085313975811004639e-01 2.475693076848983765e-01 5.768613815307617188e-01 -4.764991104602813721e-01 3.772544562816619873e-01 4.422454163432121277e-02 1.472578197717666626e-01
-3.504389151930809021e-02 -3.846130371093750000e-01 1.902148276567459106e-01 3.524957597255706787e-01 1.184049770236015320e-01 -6.153964996337890625e-01 -4.964928030967712402e-01 -2.262123823165893555e-01
-3.660765588283538818e-01 -6.429883241653442383e-01 -1.861567348241806030e-01 3.961131572723388672e-01 2.368045747280120850e-01 1.300072576850652695e-02 3.629554808139801025e-01 2.702070474624633789e-01
-5.016064047813415527e-01 -4.378473162651062012e-01 -5.293467044830322266e-01 3.827773034572601318e-01 2.817979753017425537e-01 -2.040905505418777466e-01 9.241400659084320068e-02 1.873509958386421204e-02
1.756169795989990234e-01 -4.160736501216888428e-01 4.187475740909576416e-01 5.495241284370422363e-01 8.543225377798080444e-02 3.743456304073333740e-02 3.625059872865676880e-02 -5.556086897850036621e-01
-4.741941392421722412e-02 -3.133995831012725830e-01 2.467338442802429199e-01 5.195297598838806152e-01 -2.110424935817718506e-01 -5.160489678382873535e-01 -4.215308129787445068e-01 2.832131683826446533e-01
-7.899468392133712769e-02 -3.254450559616088867e-01 2.229985594749450684e-02 3.223496973514556885e-01 8.660187572240829468e-02 -4.708639085292816162e-01 -5.866154432296752930e-01 -4.583759605884552002e-01
-5.830734372138977051e-01 -1.588398069143295288e-01 -5.519903302192687988e-01 5.084115266799926758e-01 7.216378301382064819e-02 -6.109776906669139862e-03 1.770981699228286743e-01 -1.871123611927032471e-01
-6.336575001478195190e-02 -2.215661406517028809e-01 -6.533518433570861816e-01 5.911495089530944824e-01 1.658193618059158325e-01 -1.320679392665624619e-02 -1.806832849979400635e-01 3.320387601852416992e-01
-3.530651628971099854e-01 -3.712742328643798828e-01 -1.795759052038192749e-01 4.460535943508148193e-01 -9.512479603290557861e-02 5.675084590911865234e-01 -4.173727333545684814e-01 -3.121964819729328156e-02
-4.282687902450561523e-01 -2.763979136943817139e-01 -3.615303039550781250e-01 2.961407601833343506e-01 6.159906387329101562e-01 -6.519417464733123779e-02 -3.034192025661468506e-01 -2.145427763462066650e-01
3.430492058396339417e-02 -9.078417718410491943e-02 3.090295791625976562e-01 8.206494450569152832e-01 1.553808525204658508e-02 4.043627977371215820e-01 -5.214261636137962341e-02 -2.348340153694152832e-01
1.752039939165115356e-01 -4.665706455707550049e-01 2.085575610399246216e-01 6.759293675422668457e-01 -1.798684746026992798e-01 4.309771656990051270e-01 4.937241226434707642e-02 1.752343177795410156e-01
2.455981969833374023e-01 -2.312942445278167725e-01 1.120773181319236755e-01 6.214554905891418457e-01 1.372265219688415527e-01 -5.746247172355651855e-01 -3.665392696857452393e-01 6.356493383646011353e-02
-1.631100922822952271e-01 -1.511842012405395508e-01 -6.433595418930053711e-01 6.569688916206359863e-01 1.727960556745529175e-01 -3.493956103920936584e-02 6.786965578794479370e-02 2.633125483989715576e-01
2.153678834438323975e-01 -3.108937442302703857e-01 1.873256564140319824e-01 7.348487973213195801e-01 -7.456546276807785034e-02 -1.453841626644134521e-01 -2.711131572723388672e-01 4.262267947196960449e-01
5.167183279991149902e-02 -7.246442139148712158e-02 3.794291019439697266e-01 8.192452192306518555e-01 -8.473784662783145905e-03 3.976310491561889648e-01 6.090202927589416504e-02 -1.227134093642234802e-01
3.105499036610126495e-02 -9.246956557035446167e-02 4.782411456108093262e-01 7.330482602119445801e-01 3.630885854363441467e-02 1.755803376436233521e-01 -2.514806091785430908e-01 -3.591954708099365234e-01
-1.529034599661827087e-02 4.943645745515823364e-02 -6.066747307777404785e-01 7.047095894813537598e-01 9.852104634046554565e-02 -3.062276840209960938e-01 8.653544634580612183e-02 -1.472489088773727417e-01
-1.530458033084869385e-01 -2.930254042148590088e-01 3.364155292510986328e-01 6.592571735382080078e-01 -3.436206281185150146e-01 2.620769143104553223e-01 -1.770935952663421631e-02 3.947717547416687012e-01
-1.101093590259552002e-01 -4.419189095497131348e-01 2.679344713687896729e-01 5.558478236198425293e-01 -6.124829649925231934e-01 1.662389189004898071e-01 -7.647903263568878174e-02 -5.663920938968658447e-02
-2.944749593734741211e-01 -2.183457612991333008e-01 3.375999033451080322e-01 6.206322908401489258e-01 3.179220855236053467e-01 -3.578997254371643066e-01 1.373270899057388306e-01 3.441307842731475830e-01
-3.760921582579612732e-02 9.615739434957504272e-02 1.777049526572227478e-02 7.318573594093322754e-01 -3.517369925975799561e-01 -4.914022386074066162e-01 -2.053131759166717529e-01 2.146151810884475708e-01
1.672702729701995850e-01 -2.726974189281463623e-01 2.120700776576995850e-01 5.501329898834228516e-01 2.334915697574615479e-01 -6.464320421218872070e-01 -2.780379652976989746e-01 -1.841352134943008423e-02
2.335564345121383667e-01 -5.915797352790832520e-01 -4.116660952568054199e-01 3.763455152511596680e-01 -2.270734012126922607e-01 -2.691866829991340637e-03 7.602233439683914185e-02 -4.764777421951293945e-01
-2.890239059925079346e-01 -4.691279530525207520e-01 -5.407149791717529297e-01 3.836205601692199707e-01 3.399417102336883545e-01 -5.086991190910339355e-02 -2.349122464656829834e-01 2.889895141124725342e-01
9.837190806865692139e-02 2.969779819250106812e-02 2.543574869632720947e-01 7.946025133132934570e-01 1.312440782785415649e-01 1.716721653938293457e-01 -2.939993143081665039e-02 -4.957714974880218506e-01
2.878668904304504395e-01 -2.385527342557907104e-01 -3.435421735048294067e-02 6.718127727508544922e-01 4.169766306877136230e-01 2.025205492973327637e-01 -4.382204115390777588e-01 -2.813148126006126404e-02
2.944355309009552002e-01 -7.445036768913269043e-01 2.765468657016754150e-01 4.179896414279937744e-01 2.723238766193389893e-01 4.948597028851509094e-02 -1.688966900110244751e-01 -5.189806595444679260e-02
2.468657642602920532e-01 -5.721536278724670410e-01 5.168194696307182312e-02 4.332568645477294922e-01 -3.750691115856170654e-01 -3.787518739700317383e-01 3.624239861965179443e-01 -7.638148218393325806e-02
5.643557012081146240e-02 -3.061686754226684570e-01 -3.542985767126083374e-02 4.016234874725341797e-01 5.076519846916198730e-01 -3.537550568580627441e-01 -4.062550961971282959e-01 -4.388878643512725830e-01
3.440869972109794617e-02 -1.148087903857231140e-01 5.367330312728881836e-01 8.007671236991882324e-01 -1.037825569510459900e-01 1.694112122058868408e-01 5.860439315438270569e-02 -1.158414259552955627e-01
-2.793536186218261719e-01 -3.058175556361675262e-02 -4.436020553112030029e-01 5.007020235061645508e-01 -1.071576699614524841e-01 -5.628421902656555176e-01 -2.725012302398681641e-01 -2.664768993854522705e-01
-2.791434228420257568e-01 -6.693769693374633789e-01 -1.134840399026870728e-01 3.120119869709014893e-01 -2.375408858060836792e-01 -5.349145531654357910e-01 -1.224806457757949829e-01 -7.888327538967132568e-02
-7.670260965824127197e-02 -7.322975993156433105e-02 -1.544291898608207703e-02 6.904738545417785645e-01 -4.745834171772003174e-01 4.664095938205718994e-01 -2.476699948310852051e-01 -8.748494833707809448e-02
-4.984948933124542236e-01 -3.941913545131683350e-01 -2.860224246978759766e-01 4.304541945457458496e-01 2.537498772144317627e-01 -1.569196954369544983e-02 -3.882040977478027344e-01 3.371629416942596436e-01
4.308467730879783630e-02 -2.284473478794097900e-01 2.391114830970764160e-01 5.368494987487792969e-01 -1.691347546875476837e-02 -6.623415946960449219e-01 -4.019601047039031982e-01 -4.423886071890592575e-03
-1.937503516674041748e-01 -2.197186350822448730e-01 2.364799529314041138e-01 5.782470107078552246e-01 4.961934089660644531e-01 -3.198751509189605713e-01 4.185417592525482178e-01 -1.367927342653274536e-02
-1.388199478387832642e-01 -3.085029125213623047e-01 -1.775172501802444458e-01 6.720941066741943359e-01 -2.342391610145568848e-01 5.829147696495056152e-01 -2.660012803971767426e-02 8.346957713365554810e-02
1.483772508800029755e-02 -7.185448408126831055e-01 7.942181825637817383e-02 2.489011883735656738e-01 -4.190509021282196045e-01 -3.790953457355499268e-01 1.749164909124374390e-01 -2.555401623249053955e-01
1.920360773801803589e-01 -4.601830542087554932e-01 2.774920761585235596e-01 5.342893004417419434e-01 4.959152340888977051e-01 -6.387338507920503616e-03 -3.582038283348083496e-01 -1.208478361368179321e-01
-7.744912989437580109e-03 -1.641353517770767212e-01 4.712716639041900635e-01 6.874801516532897949e-01 4.088203236460685730e-02 2.461658269166946411e-01 -2.010810971260070801e-01 -4.190120100975036621e-01
1.399670690298080444e-01 -6.713894009590148926e-01 -2.497528791427612305e-01 3.638981878757476807e-01 -3.701290190219879150e-01 1.774172931909561157e-01 2.047705501317977905e-01 -3.527658283710479736e-01
-7.874570488929748535e-01 -3.761566281318664551e-01 1.822964698076248169e-01 4.464833140373229980e-01 3.264216706156730652e-02 3.483910486102104187e-02 -9.478729218244552612e-03 5.890060588717460632e-02
-5.829032063484191895e-01 -3.608926534652709961e-01 -1.007356494665145874e-01 4.413131475448608398e-01 4.122185707092285156e-01 2.870606184005737305e-01 1.693192720413208008e-01 -2.099485397338867188e-01
1.742143630981445312e-01 -3.259192705154418945e-01 1.933763623237609863e-01 5.739444494247436523e-01 1.583239063620567322e-02 -4.570136070251464844e-01 -5.308129787445068359e-01 7.579486817121505737e-02
2.687138319015502930e-01 -4.207757115364074707e-01 1.985855102539062500e-01 6.062017679214477539e-01 4.516237676143646240e-01 3.984467685222625732e-02 -3.659735321998596191e-01 -6.584659963846206665e-02
1.163803189992904663e-01 -1.813674420118331909e-01 4.666728377342224121e-01 7.568488121032714844e-01 -1.897216588258743286e-01 6.225054711103439331e-02 -3.133368194103240967e-01 1.578244268894195557e-01
7.363486289978027344e-02 1.377545390278100967e-02 2.116586714982986450e-01 7.536603212356567383e-01 1.252219676971435547e-01 1.086674164980649948e-02 3.092280030250549316e-01 -5.197730660438537598e-01
-3.380703926086425781e-01 -4.050479233264923096e-01 -6.877121329307556152e-01 3.264602720737457275e-01 2.703880965709686279e-01 -1.497398614883422852e-01 -1.780027896165847778e-01 1.220806315541267395e-01
-2.078304588794708252e-01 2.244942337274551392e-01 -5.802795290946960449e-01 6.536234021186828613e-01 2.872945964336395264e-01 -5.134389176964759827e-02 -5.317210033535957336e-02 -2.333651036024093628e-01
-1.912991404533386230e-01 -8.624440431594848633e-02 -6.492203474044799805e-01 5.308218598365783691e-01 -1.133018806576728821e-01 -2.510638833045959473e-01 -3.782504498958587646e-01 1.837491989135742188e-01
-8.116982877254486084e-02 -1.835297048091888428e-01 -8.436981588602066040e-02 5.900110006332397461e-01 -4.536861777305603027e-01 -5.336217880249023438e-01 -3.165621757507324219e-01 1.170551255345344543e-01
-4.286895990371704102e-01 -1.448622345924377441e-02 -6.360607743263244629e-01 6.080640554428100586e-01 1.435799002647399902e-01 -9.448259323835372925e-02 7.251347601413726807e-02 -8.306540548801422119e-02
-2.204582542181015015e-01 -7.793178409337997437e-02 -5.573612451553344727e-01 5.362140536308288574e-01 -8.043820410966873169e-02 -1.081570610404014587e-01 -4.896887540817260742e-01 2.986374497413635254e-01
-1.879381686449050903e-01 -3.701649308204650879e-01 2.535443902015686035e-01 5.442116856575012207e-01 -6.148606538772583008e-01 -2.314078807830810547e-01 -3.103780001401901245e-02 1.861170232295989990e-01
2.914413213729858398e-01 -1.996035426855087280e-01 2.489616572856903076e-01 7.629674077033996582e-01 -4.231068864464759827e-02 -5.726931244134902954e-02 -4.604306519031524658e-01 1.185459867119789124e-01
-4.494995623826980591e-02 -2.824735343456268311e-01 -8.172822594642639160e-01 4.917530417442321777e-01 -2.177442610263824463e-02 -4.963583126664161682e-02 -5.182345584034919739e-02 5.285326391458511353e-02
2.280363887548446655e-01 1.776445284485816956e-02 -5.195163488388061523e-01 7.240188717842102051e-01 -2.663369476795196533e-01 -2.553481459617614746e-01 6.089257076382637024e-02 -1.172064021229743958e-01
3.385505974292755127e-01 -3.456203639507293701e-01 3.740501031279563904e-02 6.855086684226989746e-01 2.809531092643737793e-01 1.770331412553787231e-01 -4.122875332832336426e-01 1.198014765977859497e-01
-4.186851680278778076e-01 -3.350453376770019531e-01 -1.489981412887573242e-01 4.856308102607727051e-01 6.068899035453796387e-01 -9.928004443645477295e-02 3.135209903120994568e-02 2.743263244628906250e-01
-4.987019896507263184e-01 -7.300522923469543457e-01 -3.770349025726318359e-01 1.590991020202636719e-01 -1.237609311938285828e-01 1.405420596711337566e-03 -1.160944178700447083e-01 -1.485110968351364136e-01
2.204986363649368286e-01 -1.036035269498825073e-01 1.428102850914001465e-01 7.462406754493713379e-01 2.138871997594833374e-01 1.338941156864166260e-01 1.128781735897064209e-01 -5.356865525245666504e-01
-2.969764769077301025e-01 -1.930381208658218384e-01 -6.582526564598083496e-01 3.793880641460418701e-01 2.602914273738861084e-01 -4.519897997379302979e-01 -7.328408956527709961e-02 -1.410406082868576050e-01
-5.883721709251403809e-01 -2.172313034534454346e-01 -2.440527975559234619e-01 5.968911051750183105e-01 3.543584644794464111e-01 7.777987420558929443e-02 7.316170632839202881e-02 2.319822311401367188e-01
-6.563021242618560791e-02 -4.008849337697029114e-02 -5.669472217559814453e-01 7.788798809051513672e-01 2.364300936460494995e-01 -1.170139294117689133e-02 8.798997849225997925e-02 4.716342315077781677e-02
-8.726019412279129028e-03 -4.386655390262603760e-01 -1.425041817128658295e-02 2.974878251552581787e-01 -8.278901875019073486e-02 -2.602831423282623291e-01 -6.889632940292358398e-01 -4.117309451103210449e-01
-4.982579946517944336e-01 -2.063883990049362183e-01 -6.652493476867675781e-01 4.623444378376007080e-01 1.761020720005035400e-01 -1.300790458917617798e-01 6.158430874347686768e-02 -3.314010426402091980e-02
-3.035648167133331299e-02 1.071481127291917801e-02 3.000159561634063721e-01 7.020003795623779297e-01 9.025695919990539551e-02 4.046538844704627991e-02 -2.035807669162750244e-01 -6.040867567062377930e-01
3.343600332736968994e-01 -4.235366284847259521e-01 3.686363101005554199e-01 7.104145884513854980e-01 8.974260091781616211e-02 6.924405694007873535e-02 -2.326660454273223877e-01 -3.544781357049942017e-02
-7.055485248565673828e-01 -7.893153280019760132e-02 -5.476370826363563538e-02 6.117896437644958496e-01 -1.384249180555343628e-01 1.163304969668388367e-01 2.857566177845001221e-01 -6.583658605813980103e-02
1.298287659883499146e-01 -7.340146303176879883e-01 -1.509506255388259888e-01 2.911454439163208008e-01 -3.646766245365142822e-01 -3.230144381523132324e-01 2.068336009979248047e-01 -2.381334602832794189e-01
2.661609351634979248e-01 -5.743045806884765625e-01 -3.710661530494689941e-01 3.974271118640899658e-01 -3.366535007953643799e-01 -7.664326578378677368e-02 2.353197187185287476e-01 -3.593174219131469727e-01
5.570998042821884155e-02 -3.279195725917816162e-01 -5.647274106740951538e-02 6.200271248817443848e-01 -3.822019994258880615e-01 5.172111392021179199e-01 -2.290333807468414307e-01 -1.889451444149017334e-01
2.639322876930236816e-01 -5.303571820259094238e-01 1.091784611344337463e-01 5.326628088951110840e-01 5.074832439422607422e-01 1.022145450115203857e-01 -2.775339484214782715e-01 -9.164867550134658813e-02
-8.520236611366271973e-02 -5.827909708023071289e-02 -6.593821644783020020e-01 5.023167729377746582e-01 -2.068903148174285889e-01 -2.722991704940795898e-01 1.997293159365653992e-02 -4.299859106540679932e-01
-6.083577275276184082e-01 -6.496200561523437500e-01 -1.201365813612937927e-01 3.109872639179229736e-01 1.999723017215728760e-01 1.838175058364868164e-01 -5.089367181062698364e-02 1.427617371082305908e-01
-3.470819890499114990e-01 -4.161946475505828857e-01 -1.255784034729003906e-01 4.266697168350219727e-01 -1.674043834209442139e-01 5.381207466125488281e-01 -4.333676993846893311e-01 -5.562054738402366638e-02
8.246393874287605286e-03 -1.324657499790191650e-01 -7.388280332088470459e-02 4.567514359951019287e-01 5.814829841256141663e-02 -5.030822753906250000e-01 -5.636033415794372559e-01 -4.406612515449523926e-01
1.054402366280555725e-01 -2.169782072305679321e-01 8.679238148033618927e-03 5.126047134399414062e-01 3.911252319812774658e-02 -6.671980023384094238e-01 -4.305838942527770996e-01 -2.165146470069885254e-01
3.574596047401428223e-01 -6.363320350646972656e-01 5.938981845974922180e-02 4.512259066104888916e-01 1.951175779104232788e-01 -6.658028811216354370e-02 -1.341988593339920044e-01 -4.468322098255157471e-01
-3.521772027015686035e-01 -2.667961418628692627e-01 8.118507266044616699e-02 3.374429643154144287e-01 -2.179795317351818085e-02 -7.288084030151367188e-01 2.032590955495834351e-01 -3.337381482124328613e-01
-1.112154722213745117e-01 -5.802982449531555176e-01 1.876768916845321655e-01 4.358800053596496582e-01 -5.800679326057434082e-01 1.249809190630912781e-01 -2.521697282791137695e-01 -9.991192817687988281e-02
2.205643206834793091e-01 -5.141940712928771973e-01 1.869402229785919189e-01 4.709277451038360596e-01 2.588909566402435303e-01 -3.771775066852569580e-01 -4.569866359233856201e-01 -1.100551411509513855e-01
-4.886083602905273438e-01 -7.097110748291015625e-01 -1.948840916156768799e-01 3.286157548427581787e-01 -2.527097463607788086e-01 -8.185792714357376099e-02 -2.024540901184082031e-01 -7.304450497031211853e-03
-7.023297250270843506e-02 1.500158309936523438e-01 -3.162820339202880859e-01 6.971315741539001465e-01 -2.513663470745086670e-01 -3.952231705188751221e-01 -3.206289410591125488e-01 2.536662518978118896e-01
-1.872470080852508545e-01 -4.921415075659751892e-02 -3.142119050025939941e-01 6.784955859184265137e-01 4.504192471504211426e-01 1.309067308902740479e-01 -1.879103928804397583e-01 3.848466873168945312e-01
-1.859258562326431274e-01 -3.822716698050498962e-02 -5.641541481018066406e-01 5.675582289695739746e-01 -4.749044179916381836e-01 -4.975654557347297668e-02 -9.177737683057785034e-02 -2.952031791210174561e-01
7.588206231594085693e-02 -1.395393908023834229e-01 -1.517652906477451324e-02 5.942135453224182129e-01 -2.219154685735702515e-01 -6.608018279075622559e-01 -2.946195602416992188e-01 2.207815498113632202e-01
2.837219834327697754e-01 -1.707415431737899780e-01 1.770676076412200928e-01 7.065672874450683594e-01 1.532896608114242554e-01 -5.394146591424942017e-02 2.583807706832885742e-01 -5.163245201110839844e-01
-4.143716692924499512e-01 -3.996934294700622559e-01 -3.236376047134399414e-01 4.436057507991790771e-01 4.971648752689361572e-01 2.887223958969116211e-01 1.776897907257080078e-01 -7.004883140325546265e-02
-2.737644910812377930e-01 -5.570349097251892090e-01 -4.309643208980560303e-01 1.741377562284469604e-01 -3.121925592422485352e-01 -4.178942441940307617e-01 -3.109372556209564209e-01 -1.730002164840698242e-01
-6.236661076545715332e-01 1.229493096470832825e-01 -4.760368913412094116e-02 5.726777315139770508e-01 -9.747216105461120605e-02 -5.004889965057373047e-01 -7.132216542959213257e-02 -2.492384985089302063e-02
-4.763179719448089600e-01 -8.224013447761535645e-01 -9.421687573194503784e-03 1.701800227165222168e-01 2.027394771575927734e-01 1.276361793279647827e-01 1.008799746632575989e-01 -1.249272748827934265e-02
1.454828977584838867e-01 -3.108267486095428467e-01 5.232121944427490234e-01 7.043423652648925781e-01 2.090817317366600037e-02 -3.328815102577209473e-02 -3.158996999263763428e-01 1.050450652837753296e-01
-2.535202354192733765e-02 -4.512200504541397095e-02 2.898025326430797577e-02 6.731474399566650391e-01 -5.172097086906433105e-01 -4.276537895202636719e-01 -3.818340972065925598e-02 3.024932742118835449e-01
-1.731415987014770508e-01 -3.007613718509674072e-01 -3.297553360462188721e-01 4.766821563243865967e-01 6.006227731704711914e-01 2.893165946006774902e-01 -1.805417239665985107e-01 2.579785287380218506e-01
-8.965861797332763672e-02 -7.927231490612030029e-02 -3.792714178562164307e-01 4.964570999145507812e-01 -3.898907005786895752e-01 -5.416826605796813965e-01 3.054931014776229858e-02 -3.859955072402954102e-01
2.257719635963439941e-02 -2.139543741941452026e-01 -3.556490242481231689e-01 6.816624999046325684e-01 1.226071733981370926e-02 8.753252774477005005e-02 5.518915653228759766e-01 2.239805757999420166e-01
3.965654671192169189e-01 -4.328483343124389648e-01 6.246501207351684570e-02 5.550026893615722656e-01 -4.361336529254913330e-01 -2.659131884574890137e-01 2.412956506013870239e-01 -1.558921337127685547e-01
-5.386878252029418945e-01 -2.813363075256347656e-01 -6.620094180107116699e-02 5.971369147300720215e-01 1.580433547496795654e-01 2.490536272525787354e-01 1.538659725338220596e-02 4.271627366542816162e-01
4.924388229846954346e-02 -6.175456643104553223e-01 3.892683386802673340e-01 5.107259154319763184e-01 -3.258780837059020996e-01 2.769372761249542236e-01 1.408217400312423706e-01 3.346799686551094055e-02
-6.757583022117614746e-01 -6.361095905303955078e-01 -7.522977888584136963e-02 2.453429698944091797e-01 -1.966733634471893311e-01 -7.297132909297943115e-02 -1.687809377908706665e-01 1.924731023609638214e-02
-1.835113167762756348e-01 -4.202373325824737549e-01 4.156633615493774414e-01 5.603477954864501953e-01 -3.068553209304809570e-01 3.904383182525634766e-01 3.853630274534225464e-02 2.342460155487060547e-01
4.484966695308685303e-01 -6.322965621948242188e-01 1.402700543403625488e-01 5.483668446540832520e-01 1.391539573669433594e-01 2.470422163605690002e-02 -1.826671063899993896e-01 -1.591495722532272339e-01
-3.043359518051147461e-01 -3.181371092796325684e-02 -2.901479601860046387e-01 6.990345716476440430e-01 -3.077893853187561035e-01 4.553622305393218994e-01 1.735136806964874268e-01 -3.655638545751571655e-02
6.460614502429962158e-02 -1.309387236833572388e-01 -4.841007888317108154e-01 5.072342753410339355e-01 -2.648109495639801025e-01 -5.052630305290222168e-01 7.339375466108322144e-02 -3.952702879905700684e-01
-7.443365454673767090e-01 -2.664334177970886230e-01 -1.851297169923782349e-01 3.147172927856445312e-01 -6.835614889860153198e-02 -1.902083680033683777e-02 -2.426787316799163818e-01 -4.215793907642364502e-01
-5.309926718473434448e-02 -5.682818293571472168e-01 -7.737570907920598984e-03 3.133107423782348633e-01 -3.080066442489624023e-01 -6.871083378791809082e-01 -8.600595593452453613e-02 -4.037144780158996582e-02
1.056587025523185730e-01 -3.531163632869720459e-01 -2.878013849258422852e-01 5.732421278953552246e-01 -5.464421510696411133e-01 1.933983266353607178e-01 2.487334609031677246e-01 -2.341765463352203369e-01
-2.844365239143371582e-01 -3.430953919887542725e-01 8.350189775228500366e-02 5.466334819793701172e-01 4.272417128086090088e-01 -7.913172990083694458e-02 5.277414321899414062e-01 1.682034283876419067e-01
1.050081104040145874e-01 -8.662385493516921997e-02 -6.775861382484436035e-01 5.854553580284118652e-01 -3.473970293998718262e-02 -2.053097039461135864e-01 1.570661962032318115e-01 -3.340058028697967529e-01
4.483690112829208374e-02 -1.148777008056640625e-01 4.856891632080078125e-01 7.926549911499023438e-01 2.752519026398658752e-02 3.022972941398620605e-01 9.176312386989593506e-02 -1.415445804595947266e-01
2.293611764907836914e-01 -4.675037860870361328e-01 -5.307811126112937927e-02 3.778645992279052734e-01 5.249707102775573730e-01 -3.178720772266387939e-01 -2.975696027278900146e-01 -3.435842096805572510e-01
1.683778911828994751e-01 -9.272052347660064697e-02 2.515717148780822754e-01 7.541975378990173340e-01 2.278751730918884277e-01 1.066461428999900818e-01 1.698084920644760132e-01 -4.886859953403472900e-01
-9.764026105403900146e-02 -6.048911064863204956e-02 -1.162777766585350037e-01 6.033982634544372559e-01 -6.096937656402587891e-01 -2.760244309902191162e-01 -3.396145105361938477e-01 2.143438607454299927e-01
2.585414350032806396e-01 -4.981162250041961670e-01 2.826216071844100952e-02 4.686603844165802002e-01 -4.455111920833587646e-01 -3.846724331378936768e-01 3.200301229953765869e-01 -1.253908723592758179e-01
-4.317642003297805786e-02 -6.760271787643432617e-01 -2.731268107891082764e-02 3.453264236450195312e-01 -5.883800387382507324e-01 -2.731450796127319336e-01 -1.367240026593208313e-02 -1.184936892241239548e-02
1.974386870861053467e-01 -1.795729547739028931e-01 4.589994549751281738e-01 7.826623916625976562e-01 -3.041708096861839294e-02 5.511659756302833557e-02 -8.025568723678588867e-02 -3.084262013435363770e-01
-5.867611169815063477e-01 -1.899508982896804810e-01 -5.222488641738891602e-01 5.451102256774902344e-01 -1.182277873158454895e-01 1.447611451148986816e-01 1.165552511811256409e-01 -3.496114537119865417e-02
-1.183907315135002136e-01 -4.830675721168518066e-01 -3.006072342395782471e-01 5.423161983489990234e-01 2.913048565387725830e-01 7.430489361286163330e-02 3.332453668117523193e-01 4.083203375339508057e-01
3.226250708103179932e-01 -4.308383166790008545e-01 1.936744749546051025e-01 5.669311881065368652e-01 2.648508250713348389e-01 -2.939918637275695801e-02 -3.238998353481292725e-01 -4.188665747642517090e-01
-8.137486577033996582e-01 -1.857855916023254395e-01 6.542219221591949463e-02 3.624861538410186768e-01 1.015219166874885559e-01 -2.276319563388824463e-01 -2.528938353061676025e-01 -2.038199156522750854e-01
-1.231863200664520264e-01 -1.655063629150390625e-01 1.789293587207794189e-01 6.127235889434814453e-01 -4.993051886558532715e-01 -3.133755326271057129e-01 -3.786942660808563232e-01 2.430381327867507935e-01
-5.442023277282714844e-01 -1.678958982229232788e-01 -8.309325575828552246e-02 5.955497622489929199e-01 -6.905502825975418091e-02 4.326570928096771240e-01 3.343720436096191406e-01 -1.015155836939811707e-01
-4.606930613517761230e-01 -1.560881286859512329e-01 2.052080929279327393e-01 5.566682219505310059e-01 -3.079954683780670166e-01 3.342390060424804688e-01 -4.382091164588928223e-01 1.131563261151313782e-01
1.233250647783279419e-01 -3.793395459651947021e-01 -3.651617169380187988e-01 5.048874616622924805e-01 -4.752210676670074463e-01 2.594033256173133850e-02 3.343962132930755615e-01 -3.380964994430541992e-01
-4.495969414710998535e-02 4.234221205115318298e-02 -3.301752805709838867e-01 7.146083116531372070e-01 4.950660765171051025e-01 -5.956520512700080872e-02 -4.655942693352699280e-02 3.545403182506561279e-01
-6.537631750106811523e-01 -5.630958676338195801e-01 -2.749415636062622070e-01 3.006663322448730469e-01 -2.339084893465042114e-01 1.259967535734176636e-01 -1.066432967782020569e-01 -8.696274459362030029e-02
-6.947410702705383301e-01 -4.730333108454942703e-03 5.433029681444168091e-02 5.202831029891967773e-01 -2.663177251815795898e-01 -3.838658928871154785e-01 -2.104640938341617584e-03 -1.593223959207534790e-01
9.538684785366058350e-02 6.061006337404251099e-02 2.663922496140003204e-02 6.867939829826354980e-01 2.443126887083053589e-01 -4.962563514709472656e-02 1.492684036493301392e-01 -6.560485959053039551e-01
-1.981620341539382935e-01 -4.292929172515869141e-01 -2.081445902585983276e-01 5.571963191032409668e-01 -2.179304510354995728e-01 5.851259827613830566e-01 -1.225208938121795654e-01 1.333045959472656250e-01
-4.495718479156494141e-01 -4.265611469745635986e-01 -1.935344636440277100e-01 2.810747623443603516e-01 -4.168063402175903320e-01 -2.918395400047302246e-01 -4.551924765110015869e-01 -1.826856136322021484e-01
-1.705266833305358887e-01 -4.641972109675407410e-02 2.081295847892761230e-01 6.499183773994445801e-01 -6.009819507598876953e-01 -1.550660580396652222e-01 -3.430679440498352051e-01 1.155943050980567932e-02
2.024172060191631317e-02 -1.084033772349357605e-01 -6.385251879692077637e-01 5.030180215835571289e-01 -1.882914155721664429e-01 -3.312741816043853760e-01 -2.449051588773727417e-01 -3.491743206977844238e-01
-3.422557115554809570e-01 -5.469481348991394043e-01 -4.505594074726104736e-01 2.843655049800872803e-01 3.285664916038513184e-01 -1.254597026854753494e-02 -3.436830639839172363e-01 2.713113129138946533e-01
3.076100647449493408e-01 -3.954012691974639893e-01 4.734931513667106628e-02 5.630269050598144531e-01 -5.462107062339782715e-01 -2.894003093242645264e-01 1.965888142585754395e-01 -9.511485695838928223e-02
-3.340263366699218750e-01 -3.871782124042510986e-01 2.670372426509857178e-01 5.085565447807312012e-01 5.352432727813720703e-01 -1.570465862751007080e-01 2.482582926750183105e-01 1.892079859972000122e-01
-4.447349905967712402e-01 -2.987548410892486572e-01 -3.684304952621459961e-01 4.936837255954742432e-01 5.204821228981018066e-01 3.084919787943363190e-02 1.120879501104354858e-02 2.480178028345108032e-01
-5.579488277435302734e-01 -2.251546233892440796e-01 5.750591680407524109e-02 5.230990648269653320e-01 -3.094442188739776611e-01 4.904221594333648682e-01 -1.395962834358215332e-01 7.281491160392761230e-02
2.593536376953125000e-01 -3.247013092041015625e-01 -2.560165897011756897e-02 4.587784707546234131e-01 3.733897209167480469e-01 1.299071460962295532e-01 -4.282859265804290771e-01 -5.257823467254638672e-01
-3.388776183128356934e-01 -2.679975032806396484e-01 -4.243645966053009033e-01 5.406283736228942871e-01 4.776339232921600342e-01 2.823670804500579834e-01 9.043458849191665649e-02 1.578966081142425537e-01
8.236990310251712799e-03 -2.957487478852272034e-02 9.282124787569046021e-02 6.650857925415039062e-01 8.829468488693237305e-02 3.628455474972724915e-02 1.251719594001770020e-01 -7.234100103378295898e-01
-3.999934792518615723e-01 -1.092873048037290573e-02 -3.455535769462585449e-01 5.419944524765014648e-01 4.693620204925537109e-01 -1.054448112845420837e-01 -3.748382031917572021e-01 2.340888082981109619e-01
-6.083354353904724121e-02 -8.741559982299804688e-01 1.610933616757392883e-02 2.461999654769897461e-01 -3.646918535232543945e-01 6.823308765888214111e-02 -1.288892924785614014e-01 -1.304154694080352783e-01
-5.014056563377380371e-01 -1.798492223024368286e-01 -2.361673265695571899e-01 3.852163851261138916e-01 5.970949530601501465e-01 -2.719324529170989990e-01 -2.724373936653137207e-01 -8.595437556505203247e-02
-3.971800208091735840e-02 -2.614359855651855469e-01 -6.612769365310668945e-01 3.690308034420013428e-01 -1.623328775167465210e-01 -4.007204473018646240e-01 -7.042345404624938965e-02 -4.058504402637481689e-01
-1.033552177250385284e-02 9.750326722860336304e-02 3.309018909931182861e-03 6.690057516098022461e-01 3.809804916381835938e-01 1.569987982511520386e-01 8.391540497541427612e-03 -6.106893420219421387e-01
-1.192342862486839294e-02 -3.609259724617004395e-01 -7.929418087005615234e-01 3.885090351104736328e-01 1.221792772412300110e-01 -2.081200778484344482e-01 -1.752301603555679321e-01 3.077331744134426117e-02
-3.340886235237121582e-01 -1.444129049777984619e-01 6.003469973802566528e-02 5.775257945060729980e-01 4.199711382389068604e-01 -4.385109245777130127e-01 3.994401097297668457e-01 -4.657712578773498535e-02
-2.081742286682128906e-01 -1.473697274923324585e-02 5.028521418571472168e-01 6.931646466255187988e-01 5.161787569522857666e-02 2.141014486551284790e-01 -7.900514453649520874e-02 -4.103210270404815674e-01
-3.548680245876312256e-01 -4.629737883806228638e-02 -6.997538208961486816e-01 5.981458425521850586e-01 -6.349390838295221329e-03 5.931041389703750610e-02 -1.198926419019699097e-01 -8.098933845758438110e-02
-1.127119287848472595e-01 1.897534430027008057e-01 2.671335339546203613e-01 8.262403011322021484e-01 1.012097224593162537e-01 3.144423365592956543e-01 1.876545138657093048e-02 -2.962882816791534424e-01
8.510897867381572723e-03 -6.665785312652587891e-01 2.585326433181762695e-01 4.811151623725891113e-01 -3.353658914566040039e-01 3.447493910789489746e-01 7.341665774583816528e-02 1.434473246335983276e-01
-2.648819684982299805e-01 -2.600196599960327148e-01 1.765961945056915283e-01 5.107525587081909180e-01 4.851505458354949951e-01 -4.738266170024871826e-01 3.275633156299591064e-01 5.470247939229011536e-02
2.300958484411239624e-01 -5.425898432731628418e-01 -3.414487540721893311e-01 2.845543622970581055e-01 -4.822110757231712341e-02 -3.331392109394073486e-01 1.787100583314895630e-01 -5.566414594650268555e-01
-3.379288911819458008e-01 -6.039403080940246582e-01 -2.189615815877914429e-01 3.855603337287902832e-01 1.063666567206382751e-01 -3.720328211784362793e-01 3.218420743942260742e-01 2.667479515075683594e-01
-8.213481903076171875e-01 -2.325998097658157349e-01 -1.703552603721618652e-01 4.546379446983337402e-01 3.362303972244262695e-02 -1.224631741642951965e-01 9.034642577171325684e-02 -1.061966940760612488e-01
-3.188180625438690186e-01 -4.820918738842010498e-01 -3.888849318027496338e-01 4.100980758666992188e-01 9.048449993133544922e-02 -4.472360908985137939e-01 2.091007828712463379e-01 3.075708150863647461e-01
1.828083023428916931e-02 -2.588635981082916260e-01 -7.873526215553283691e-01 4.215160608291625977e-01 2.107115387916564941e-01 -6.171109899878501892e-02 -2.752614915370941162e-01 -1.052568480372428894e-01
-7.945972084999084473e-01 -1.270206570625305176e-01 -1.038161963224411011e-01 5.204700231552124023e-01 -2.409786134958267212e-01 1.018366888165473938e-01 8.998211473226547241e-03 -4.787396639585494995e-02
1.896871440112590790e-02 -3.843737766146659851e-02 -6.241336464881896973e-01 6.857554912567138672e-01 2.373265922069549561e-01 -4.363457113504409790e-02 -9.647165983915328979e-02 2.661289274692535400e-01
6.976313143968582153e-02 -1.891404390335083008e-01 3.064313232898712158e-01 6.525976657867431641e-01 8.195389807224273682e-02 -1.412069201469421387e-01 -2.789152264595031738e-01 -5.789003968238830566e-01
-1.205274313688278198e-01 -3.812600672245025635e-01 2.593990564346313477e-01 6.157774925231933594e-01 -3.359858989715576172e-01 3.702585697174072266e-01 5.050941929221153259e-02 3.756528198719024658e-01
-2.085085958242416382e-01 -5.510768890380859375e-01 2.584493532776832581e-02 2.237077802419662476e-01 -4.272472858428955078e-01 -6.035068035125732422e-01 1.434078514575958252e-01 -1.865446120500564575e-01
1.864435374736785889e-01 -6.284492462873458862e-02 -7.148820161819458008e-01 5.980486273765563965e-01 2.570073492825031281e-02 -1.808864176273345947e-01 -1.849469393491744995e-01 -1.580667048692703247e-01
-8.381552994251251221e-02 -2.430927157402038574e-01 -5.753607153892517090e-01 4.248381555080413818e-01 -1.239248886704444885e-01 8.751000859774649143e-04 -4.214934539049863815e-03 -6.379479169845581055e-01
1.791517436504364014e-01 -1.261514127254486084e-01 -6.967673301696777344e-01 5.906769633293151855e-01 2.970537245273590088e-01 2.679110504686832428e-02 -1.692199259996414185e-01 -3.538472577929496765e-03
-2.698466181755065918e-01 -1.122325435280799866e-01 -5.958634018898010254e-01 5.404768586158752441e-01 1.827105730772018433e-01 -4.512500166893005371e-01 1.717692464590072632e-01 -3.006355650722980499e-02
3.303069770336151123e-01 -2.955635190010070801e-01 1.984414756298065186e-01 7.385227084159851074e-01 5.424634367227554321e-02 1.375861018896102905e-01 -4.407027065753936768e-01 5.150789394974708557e-02
-4.747484326362609863e-01 -2.032241970300674438e-01 -2.938839793205261230e-01 3.574078381061553955e-01 4.854797720909118652e-01 -2.713525593280792236e-01 -4.468379616737365723e-01 -1.010882630944252014e-01
-3.970439136028289795e-01 -3.143240511417388916e-01 7.481419295072555542e-02 4.967596828937530518e-01 1.639381796121597290e-01 5.167218446731567383e-01 4.353277981281280518e-01 -8.832753449678421021e-02
-5.858740210533142090e-01 -1.846795380115509033e-01 -3.168783485889434814e-01 4.497165381908416748e-01 -2.074270397424697876e-01 3.857443630695343018e-01 -4.471338540315628052e-02 -3.551961481571197510e-01
5.735989660024642944e-02 -4.856989681720733643e-01 -1.313204616308212280e-01 5.187970399856567383e-01 -5.184558033943176270e-01 3.940275311470031738e-01 -2.038108855485916138e-01 -9.390561282634735107e-02
-2.058040797710418701e-01 -3.963583409786224365e-01 -2.260949313640594482e-01 5.260990858078002930e-01 -2.386401146650314331e-01 5.231676697731018066e-01 -3.673965930938720703e-01 8.373646438121795654e-02
1.644549518823623657e-01 -4.140095114707946777e-01 -1.436743140220642090e-01 3.236477375030517578e-01 2.547989487648010254e-01 -4.101004824042320251e-02 -5.592460036277770996e-01 -5.447936058044433594e-01
-3.709305226802825928e-01 -5.021216869354248047e-01 -2.447264790534973145e-01 3.395101130008697510e-01 -6.561093777418136597e-02 5.198270678520202637e-01 -3.989045917987823486e-01 -3.842388838529586792e-02
-2.680131793022155762e-01 -6.455989480018615723e-01 4.206553399562835693e-01 3.254368901252746582e-01 -2.427410483360290527e-01 -7.329694181680679321e-02 -3.944891095161437988e-01 -9.270048886537551880e-02
-3.160789012908935547e-01 -3.365336656570434570e-01 -5.945108532905578613e-01 2.793822586536407471e-01 2.417008280754089355e-01 -4.491259455680847168e-01 -1.252916753292083740e-01 -2.819757163524627686e-01
-4.544726014137268066e-01 -1.928745806217193604e-01 -8.717875182628631592e-02 6.615696549415588379e-01 -2.515841126441955566e-01 3.932817280292510986e-01 -1.837314367294311523e-01 2.434282898902893066e-01
-2.477029263973236084e-01 9.774551540613174438e-02 -4.823019504547119141e-01 5.067506432533264160e-01 7.465901970863342285e-02 -5.965120196342468262e-01 -2.561511397361755371e-01 -1.125331521034240723e-01
-5.264908075332641602e-01 -2.846279144287109375e-01 1.975846290588378906e-01 5.940698385238647461e-01 -7.474284619092941284e-02 -3.378249704837799072e-01 -4.608257114887237549e-02 3.577706515789031982e-01
-5.648918747901916504e-01 -4.962456971406936646e-02 3.780266642570495605e-02 5.986723303794860840e-01 -2.627374529838562012e-01 4.241149723529815674e-01 1.867374032735824585e-01 -1.866057515144348145e-01
3.370727896690368652e-01 -5.696428418159484863e-01 -5.631228163838386536e-02 4.289368987083435059e-01 -1.981426477432250977e-01 -4.924355745315551758e-01 1.151457652449607849e-01 -2.823458909988403320e-01
-2.198682725429534912e-01 -4.189815819263458252e-01 2.177057713270187378e-01 3.761314153671264648e-01 2.286755591630935669e-01 2.928891181945800781e-01 -3.146073818206787109e-01 -5.917663574218750000e-01
1.978438161313533783e-02 1.387882977724075317e-01 1.505725681781768799e-01 7.823764085769653320e-01 8.568110316991806030e-02 1.554559469223022461e-01 -7.899318635463714600e-02 -5.548096299171447754e-01
-3.487211167812347412e-01 -3.675093650817871094e-01 -4.555434882640838623e-01 3.691037893295288086e-01 5.417587161064147949e-01 -2.451005578041076660e-01 1.995075792074203491e-01 -7.869578152894973755e-02
1.469672918319702148e-01 -1.708208173513412476e-01 -6.996309757232666016e-01 5.599129199981689453e-01 2.930602803826332092e-02 7.609222084283828735e-03 -3.541814088821411133e-01 1.409740447998046875e-01
1.355116814374923706e-01 -2.204579412937164307e-01 -6.061860546469688416e-02 4.708189666271209717e-01 3.290379941463470459e-01 -4.484754800796508789e-01 -4.037210643291473389e-01 -4.850803613662719727e-01
-1.965552717447280884e-01 -3.499986529350280762e-01 -4.591384530067443848e-02 4.768607318401336670e-01 -4.212497472763061523e-01 3.385770916938781738e-01 -5.594607591629028320e-01 -6.542623788118362427e-02
9.346518665552139282e-02 -1.638594418764114380e-01 -4.340256452560424805e-01 4.771434962749481201e-01 -1.093016713857650757e-01 -5.467231273651123047e-01 4.495826363563537598e-02 -4.852791130542755127e-01
-4.176583886146545410e-02 -4.797419533133506775e-02 -6.035453677177429199e-01 5.914773344993591309e-01 -3.407515287399291992e-01 -7.722350209951400757e-02 -2.880732528865337372e-02 -3.986686170101165771e-01
-4.604532122611999512e-01 -2.824778854846954346e-01 -6.980426907539367676e-01 4.464247226715087891e-01 5.139664188027381897e-02 -1.082044467329978943e-01 8.530098199844360352e-02 -2.119340701028704643e-03
-4.416766762733459473e-01 -5.658341050148010254e-01 -5.482825636863708496e-01 2.783955037593841553e-01 -2.636328041553497314e-01 3.784885630011558533e-02 1.721304059028625488e-01 -7.792286574840545654e-02
4.431020468473434448e-02 -3.038273453712463379e-01 -5.730793476104736328e-01 4.240490496158599854e-01 -7.357433438301086426e-02 -4.453997611999511719e-01 1.490689665079116821e-01 -4.140923619270324707e-01
-4.824906289577484131e-01 -3.413346409797668457e-01 -5.063171386718750000e-01 2.928246557712554932e-01 4.445868134498596191e-01 -2.602699995040893555e-01 -1.170499548316001892e-01 -1.717310398817062378e-01
3.021939890459179878e-03 -2.090701311826705933e-01 -6.345024704933166504e-02 6.791841983795166016e-01 -5.214918851852416992e-01 4.506987333297729492e-01 4.153102636337280273e-03 -1.259492486715316772e-01
-6.729902029037475586e-01 -1.282520741224288940e-01 7.180671393871307373e-02 5.576704740524291992e-01 -3.897552564740180969e-02 -4.041722714900970459e-01 -6.635567545890808105e-02 2.126162946224212646e-01
-1.643101722002029419e-01 -4.591411650180816650e-01 -2.790782786905765533e-02 5.514491200447082520e-01 1.178958639502525330e-01 -3.906159698963165283e-01 3.830571472644805908e-01 3.796096444129943848e-01
-1.942689418792724609e-01 -6.809419393539428711e-01 9.728978574275970459e-02 3.864415585994720459e-01 -4.165431261062622070e-01 -2.294117212295532227e-01 -2.889224588871002197e-01 -1.736702769994735718e-01
1.643126606941223145e-01 -7.761244475841522217e-02 4.946284890174865723e-01 8.255857825279235840e-01 5.455747619271278381e-02 8.009313791990280151e-02 5.675202608108520508e-02 -1.676786839962005615e-01
-5.005376338958740234e-01 -5.225003361701965332e-01 -1.790490150451660156e-01 4.228661358356475830e-01 1.390274167060852051e-01 1.111513376235961914e-02 -2.757553756237030029e-01 4.124171137809753418e-01
2.569378614425659180e-01 -6.613993644714355469e-01 2.420196980237960815e-01 4.778298139572143555e-01 2.268562465906143188e-01 -1.750107556581497192e-01 -3.551271259784698486e-01 3.783041611313819885e-02
-2.979120910167694092e-01 -9.460779279470443726e-02 -1.797524094581604004e-01 6.112361550331115723e-01 -4.922136366367340088e-01 3.023419678211212158e-01 -3.953313529491424561e-01 8.003433048725128174e-02
4.985225200653076172e-02 -6.782453507184982300e-02 -5.835854411125183105e-01 6.318403482437133789e-01 3.142966330051422119e-01 -2.988942265510559082e-01 -1.050051376223564148e-01 2.323232740163803101e-01
-3.999800607562065125e-02 1.766079477965831757e-02 -4.546886682510375977e-01 6.107089519500732422e-01 -1.878998726606369019e-01 -5.136201977729797363e-01 9.628291428089141846e-02 -3.316607773303985596e-01
-3.848743736743927002e-01 -7.150143384933471680e-02 -4.235751032829284668e-01 6.455733776092529297e-01 4.177930057048797607e-01 -7.417453080415725708e-02 1.276431381702423096e-01 2.328795939683914185e-01
-1.857889443635940552e-01 1.486568003892898560e-01 -3.032965064048767090e-01 6.671645641326904297e-01 -2.641046345233917236e-01 -3.124690055847167969e-01 -4.690854847431182861e-01 1.373208314180374146e-01
-1.385196894407272339e-01 -8.716074824333190918e-01 -2.883678674697875977e-01 1.770453751087188721e-01 -2.584327198565006256e-02 1.327603310346603394e-01 2.967979609966278076e-01 -1.514695119112730026e-02
-2.391193360090255737e-01 -6.838715076446533203e-01 4.679661244153976440e-02 3.557865619659423828e-01 -4.887146949768066406e-01 2.540776133537292480e-01 -1.908841133117675781e-01 -8.083152025938034058e-02
-8.028060197830200195e-01 -2.089335322380065918e-01 8.559437096118927002e-02 5.275108814239501953e-01 -2.724256739020347595e-02 -1.106962710618972778e-01 -3.519904613494873047e-02 1.096373051404953003e-01
-7.458865642547607422e-01 -2.595175206661224365e-01 1.282031834125518799e-01 4.383068084716796875e-01 -1.765017360448837280e-01 -3.448689579963684082e-01 -1.014378145337104797e-01 8.589462935924530029e-02
-6.825016140937805176e-01 1.689680665731430054e-02 -4.084245860576629639e-02 4.751800894737243652e-01 2.062869220972061157e-01 -3.720241189002990723e-01 -3.371636271476745605e-01 1.086565181612968445e-01
-6.302349567413330078e-01 -5.864654779434204102e-01 -1.572154164314270020e-01 2.623319923877716064e-01 -3.631631731986999512e-01 4.876814316958189011e-03 -2.536619082093238831e-02 -1.810322850942611694e-01
2.179549038410186768e-01 -3.486771583557128906e-01 -3.374268114566802979e-02 3.966518342494964600e-01 4.177437722682952881e-01 -5.150042772293090820e-01 -2.482814639806747437e-01 -4.136008322238922119e-01
2.928799986839294434e-01 -2.571887075901031494e-01 -1.631450951099395752e-01 6.382738947868347168e-01 1.356060057878494263e-01 -4.703479632735252380e-02 5.605092048645019531e-01 2.815910279750823975e-01
-4.749942570924758911e-02 -4.851788282394409180e-01 7.996440678834915161e-02 2.574129998683929443e-01 2.321865260601043701e-01 -8.579302579164505005e-02 -5.937831401824951172e-01 -5.252049565315246582e-01
-5.263601616024971008e-02 -3.575502634048461914e-01 2.648361325263977051e-01 4.465402960777282715e-01 -4.314721822738647461e-01 -4.162792563438415527e-01 -4.422507882118225098e-01 -2.116802334785461426e-01
-8.127654194831848145e-01 -1.535519957542419434e-01 -1.809703260660171509e-01 4.708845615386962891e-01 -8.296665549278259277e-02 -1.484816968441009521e-01 1.646506227552890778e-02 -1.793050169944763184e-01
5.715828854590654373e-03 -5.607651472091674805e-01 -9.533685445785522461e-02 5.742674469947814941e-01 -1.390944868326187134e-01 2.259966731071472168e-01 4.503853619098663330e-01 2.708668112754821777e-01
1.399144530296325684e-01 -3.106323480606079102e-01 -3.910441696643829346e-01 5.677632093429565430e-01 -4.017686247825622559e-01 2.279218137264251709e-01 2.911956906318664551e-01 -3.324147760868072510e-01
-5.115163326263427734e-01 -2.589744329452514648e-01 -4.638351202011108398e-01 5.268245339393615723e-01 3.700894713401794434e-01 -1.376075893640518188e-01 8.599457144737243652e-02 1.236902400851249695e-01
1.162598282098770142e-01 -4.551308453083038330e-01 4.491304457187652588e-01 6.038662195205688477e-01 -2.158000171184539795e-01 1.347121298313140869e-01 2.582521438598632812e-01 -2.855797708034515381e-01
5.517836660146713257e-02 -3.090579509735107422e-01 -7.960268110036849976e-02 6.796186566352844238e-01 -3.863930106163024902e-01 1.029061302542686462e-01 4.878489971160888672e-01 1.879749894142150879e-01
-5.268860980868339539e-02 -2.200079858303070068e-01 -6.306065320968627930e-01 5.012598037719726562e-01 -1.770554482936859131e-02 8.615798433311283588e-04 -4.143343865871429443e-01 3.576411902904510498e-01
-4.346527755260467529e-01 -1.822783648967742920e-01 -5.991449356079101562e-01 5.772458910942077637e-01 1.996834576129913330e-01 -1.482969671487808228e-01 1.523817479610443115e-01 -2.405210398137569427e-02
2.095196694135665894e-01 -2.000570595264434814e-01 -9.813746809959411621e-02 6.575013399124145508e-01 1.051145195960998535e-01 -4.878966212272644043e-01 4.411756098270416260e-01 1.743891835212707520e-01
-2.172767966985702515e-01 2.578213065862655640e-02 6.049736961722373962e-02 6.491988897323608398e-01 -6.058626770973205566e-01 -2.127327769994735718e-01 -3.284823298454284668e-01 8.234994858503341675e-02
-4.647168219089508057e-01 -3.113468587398529053e-01 8.180620148777961731e-03 5.124861598014831543e-01 -1.497987564653158188e-02 4.770055115222930908e-01 -3.403039276599884033e-01 2.843009531497955322e-01
-1.233662068843841553e-01 -1.693905591964721680e-01 -2.844489179551601410e-02 4.078644812107086182e-01 -4.813917875289916992e-01 -4.160100221633911133e-01 -4.557780921459197998e-01 -4.199871122837066650e-01
2.153025120496749878e-01 3.442044835537672043e-03 -6.147829890251159668e-01 6.643552780151367188e-01 -7.660871744155883789e-02 -2.281477004289627075e-01 -5.387847870588302612e-02 -2.710791230201721191e-01
2.810789346694946289e-01 -2.575439214706420898e-01 -7.129698395729064941e-01 5.520161986351013184e-01 1.097363308072090149e-01 -7.628182321786880493e-02 -1.447864919900894165e-01 5.285565555095672607e-02
-5.933202505111694336e-01 -4.267247915267944336e-01 -3.952203392982482910e-01 3.244910538196563721e-01 7.504854351282119751e-02 -2.094362303614616394e-02 -4.218405485153198242e-01 1.426999568939208984e-01
-2.247656583786010742e-01 -7.298120856285095215e-02 -4.921216964721679688e-01 5.187168717384338379e-01 5.707933306694030762e-01 -1.982607841491699219e-01 -1.693836301565170288e-01 1.977372318506240845e-01
-5.871803164482116699e-01 -1.424739062786102295e-01 1.112501546740531921e-01 4.777530133724212646e-01 -3.761584758758544922e-01 -4.906253814697265625e-01 2.590119466185569763e-02 -1.068483740091323853e-01
-7.379961609840393066e-01 -3.936587572097778320e-01 1.606551706790924072e-01 4.616204500198364258e-01 1.366781741380691528e-01 3.779808431863784790e-02 7.337237894535064697e-02 1.897310465574264526e-01
1.687290817499160767e-01 -3.142831325531005859e-01 -6.591333746910095215e-01 5.688282847404479980e-01 1.618826240301132202e-01 -3.748899698257446289e-02 -9.160453826189041138e-02 2.805910706520080566e-01
-4.450025558471679688e-01 -3.666586875915527344e-01 -8.612471632659435272e-03 4.308893084526062012e-01 -3.892661035060882568e-01 4.390676319599151611e-01 -3.595204949378967285e-01 -9.072371572256088257e-02
-4.318787455558776855e-01 -5.609015822410583496e-01 -5.589298009872436523e-01 2.612286806106567383e-01 -2.467195838689804077e-01 -1.500890552997589111e-01 -1.800564378499984741e-01 -4.908661916851997375e-02
8.649940788745880127e-02 -1.726427227258682251e-01 -7.423388957977294922e-02 7.720112800598144531e-01 5.295987054705619812e-02 -2.780057862401008606e-02 1.410332173109054565e-01 5.811472535133361816e-01
-8.872144669294357300e-02 -2.424222230911254883e-01 -1.760956496000289917e-01 3.265599012374877930e-01 1.501252353191375732e-01 -2.375773936510086060e-01 -6.994422078132629395e-01 -4.769791364669799805e-01
1.482753753662109375e-01 8.064997941255569458e-02 -5.106423497200012207e-01 6.910675764083862305e-01 2.464246600866317749e-01 -2.975575029850006104e-01 2.084525227546691895e-01 -2.011512815952301025e-01
-2.136646360158920288e-01 7.941503822803497314e-02 -5.764018297195434570e-01 5.740964412689208984e-01 3.558750450611114502e-01 -3.449369668960571289e-01 4.700611904263496399e-02 -1.958998441696166992e-01
-3.503915965557098389e-01 -2.769138514995574951e-01 -3.708432614803314209e-01 2.787997424602508545e-01 -1.882538571953773499e-02 -2.954659163951873779e-01 3.368559852242469788e-02 -7.046282887458801270e-01
-7.364479303359985352e-01 -4.681449532508850098e-01 1.967862620949745178e-02 2.684929966926574707e-01 -2.169317305088043213e-01 -2.214530110359191895e-01 -2.385407239198684692e-01 -1.140458583831787109e-01
-2.715732455253601074e-01 -1.467427909374237061e-01 -4.995596706867218018e-01 5.511268377304077148e-01 3.801920115947723389e-01 2.251016907393932343e-02 -3.495434522628784180e-01 2.901386916637420654e-01
-3.258104920387268066e-01 9.395544975996017456e-02 -3.467850089073181152e-01 5.023170113563537598e-01 -1.753524392843246460e-01 -5.750482678413391113e-01 -3.783327043056488037e-01 -8.873068541288375854e-02
-7.256594896316528320e-01 -3.433595597743988037e-01 -1.494398619979619980e-02 5.318748950958251953e-01 1.536550931632518768e-02 5.415358766913414001e-02 5.529944971203804016e-02 2.572582066059112549e-01
2.876990437507629395e-01 -5.982902646064758301e-01 2.615628391504287720e-02 4.712170064449310303e-01 -4.273996353149414062e-01 -2.543309032917022705e-01 1.246754601597785950e-01 -2.713847160339355469e-01
-1.806060373783111572e-01 -1.212793290615081787e-01 -1.195445135235786438e-01 4.936492145061492920e-01 -5.308614373207092285e-01 -6.182943582534790039e-01 7.755486760288476944e-03 -1.747293621301651001e-01
-4.016181528568267822e-01 -4.022238254547119141e-01 -4.526295959949493408e-01 2.898810505867004395e-01 5.294164419174194336e-01 -2.226880043745040894e-01 -1.530015915632247925e-01 -1.863684207201004028e-01
-4.558410346508026123e-01 -2.860061228275299072e-01 -5.453004240989685059e-01 3.751373589038848877e-01 -1.590928807854652405e-02 -4.970195293426513672e-01 -8.052392303943634033e-02 -1.362464874982833862e-01
1.507235020399093628e-01 -4.225433468818664551e-01 4.533008933067321777e-01 5.928993225097656250e-01 -6.249906495213508606e-02 -2.776768207550048828e-01 -2.007361799478530884e-01 3.470198810100555420e-01
-3.223281353712081909e-02 -8.491986989974975586e-02 2.518420815467834473e-01 6.227862238883972168e-01 1.389981433749198914e-02 -8.886834979057312012e-02 1.467412263154983521e-01 -7.147298455238342285e-01
-6.723144650459289551e-01 -6.334815025329589844e-01 1.103224977850914001e-01 2.724282145500183105e-01 1.530175954103469849e-01 -1.849254369735717773e-01 3.525922447443008423e-02 3.809588402509689331e-02
2.777909040451049805e-01 -1.290759742259979248e-01 -6.049622297286987305e-01 7.101544737815856934e-01 -1.643806248903274536e-01 7.409449666738510132e-02 -2.224702946841716766e-02 -5.354553833603858948e-02
-1.101719513535499573e-01 2.032285928726196289e-01 -6.467095762491226196e-02 6.937695145606994629e-01 1.233540400862693787e-01 1.239974275231361389e-01 -1.253892183303833008e-01 -6.440092921257019043e-01
-3.780153989791870117e-01 -5.570007562637329102e-01 -6.590695679187774658e-02 4.929113388061523438e-01 8.678670972585678101e-03 -2.022307515144348145e-01 4.109143614768981934e-01 2.995432019233703613e-01
-3.741995394229888916e-01 -3.585840761661529541e-01 -4.897138178348541260e-01 2.549208998680114746e-01 3.150747120380401611e-01 -3.199683725833892822e-01 -7.987932860851287842e-02 -4.674990773200988770e-01
-1.871695667505264282e-01 -2.223960012197494507e-01 -2.026920765638351440e-02 6.577664613723754883e-01 -5.159254074096679688e-01 4.491071403026580811e-01 4.493941366672515869e-02 -1.120010316371917725e-01
-8.089997172355651855e-01 -2.298399955034255981e-01 -2.650567591190338135e-01 4.536814689636230469e-01 -8.712106198072433472e-02 -6.841423362493515015e-02 -6.246258690953254700e-02 -2.095207199454307556e-02
3.066785037517547607e-01 -5.557391047477722168e-01 2.273756265640258789e-02 5.285713076591491699e-01 -4.269898235797882080e-01 -2.285641580820083618e-01 2.106014341115951538e-01 -1.956599503755569458e-01
-6.984086632728576660e-01 -5.489394441246986389e-02 -2.878235578536987305e-01 5.740748643875122070e-01 -1.891240775585174561e-01 2.133385390043258667e-01 1.221781969070434570e-02 -1.240036487579345703e-01
-7.740161381661891937e-03 -5.758014321327209473e-01 1.802180558443069458e-01 3.115108311176300049e-01 -1.153259575366973877e-01 -2.138201594352722168e-01 -6.440234780311584473e-01 -2.551273107528686523e-01
1.065595299005508423e-01 -3.096164166927337646e-01 -6.466336250305175781e-01 5.044465661048889160e-01 3.262520730495452881e-01 -4.460760578513145447e-02 -1.973561644554138184e-01 2.698177695274353027e-01
-4.589094817638397217e-01 -2.394165992736816406e-01 -4.136566519737243652e-01 4.742223322391510010e-01 4.727332890033721924e-01 -8.108060061931610107e-02 -3.098037838935852051e-01 1.002683416008949280e-01
8.311951905488967896e-02 -3.118857927620410919e-02 -6.305717825889587402e-01 5.569705963134765625e-01 -1.939148269593715668e-02 -2.066635787487030029e-01 4.572087898850440979e-02 -4.889837503433227539e-01
-4.077462852001190186e-01 -1.262100338935852051e-01 -3.990929722785949707e-01 4.004294276237487793e-01 6.198740005493164062e-01 -1.177107989788055420e-01 -1.920616924762725830e-01 -2.514117658138275146e-01
-5.974501967430114746e-01 -8.373976498842239380e-02 -4.000008404254913330e-01 5.886447429656982422e-01 -5.584905669093132019e-02 -2.427089661359786987e-01 2.326593846082687378e-01 -1.156737357378005981e-01
7.323130965232849121e-02 -2.256663739681243896e-01 2.556219696998596191e-01 6.181419491767883301e-01 1.833013743162155151e-01 -3.095104731619358063e-02 3.048407733440399170e-01 -6.072763204574584961e-01
-3.598979711532592773e-01 -5.464785695075988770e-01 -1.487393081188201904e-01 4.946508109569549561e-01 2.312954217195510864e-01 2.593585476279258728e-02 2.581174671649932861e-01 4.292283058166503906e-01
-2.856852412223815918e-01 -4.142092168331146240e-01 -4.058189094066619873e-01 3.908200860023498535e-01 6.064382568001747131e-02 -3.537289798259735107e-01 -8.257464319467544556e-02 -5.420008301734924316e-01
1.424819976091384888e-01 -2.517349421977996826e-01 -9.123995155096054077e-02 6.926605701446533203e-01 -7.089301198720932007e-02 -1.060619577765464783e-01 5.089637041091918945e-01 3.910319209098815918e-01
-5.457615107297897339e-02 -6.721802800893783569e-02 -5.736900568008422852e-01 6.302448511123657227e-01 3.138542175292968750e-01 -3.232071101665496826e-01 2.319328635931015015e-01 -9.702739864587783813e-02
-4.973823130130767822e-01 -3.984511196613311768e-01 -4.727533161640167236e-01 4.971901476383209229e-01 -2.276647388935089111e-01 1.247024815529584885e-02 8.403313905000686646e-02 2.531906962394714355e-01
-5.855162162333726883e-03 1.623598039150238037e-01 -5.850008726119995117e-01 7.302645444869995117e-01 7.772366702556610107e-02 -2.905619442462921143e-01 -4.062969237565994263e-03 -8.722975105047225952e-02
2.122151851654052734e-01 -4.422061741352081299e-01 1.523770540952682495e-01 4.886023998260498047e-01 3.290086686611175537e-01 9.416508674621582031e-02 -2.259803116321563721e-01 -5.738349556922912598e-01
7.913257926702499390e-02 -1.933992952108383179e-01 -6.051098462194204330e-03 7.191767692565917969e-01 6.449393928050994873e-02 -1.696508675813674927e-01 5.226456522941589355e-01 3.646693527698516846e-01
2.773608139250427485e-04 -2.096785455942153931e-01 -6.769906878471374512e-01 5.143669247627258301e-01 -2.559941709041595459e-01 -3.439819812774658203e-01 -1.925094574689865112e-01 1.105833128094673157e-01
-4.004722088575363159e-02 2.480668015778064728e-02 6.517257541418075562e-02 6.220105290412902832e-01 2.202202379703521729e-01 -1.348970830440521240e-02 7.772132009267807007e-02 -7.429110407829284668e-01
-1.309686303138732910e-01 -4.261199384927749634e-02 -4.986532405018806458e-02 6.490439772605895996e-01 -4.517689645290374756e-01 -4.280457198619842529e-01 -2.058495581150054932e-01 3.572036921977996826e-01
1.247388571500778198e-01 6.702735554426908493e-03 3.441327512264251709e-01 8.267481923103332520e-01 -3.990023210644721985e-02 9.391368925571441650e-02 -3.005987107753753662e-01 -2.858038842678070068e-01
2.929603122174739838e-02 1.675724387168884277e-01 -5.471318364143371582e-01 7.055932283401489258e-01 -1.470551192760467529e-01 -2.911179661750793457e-01 -1.503113061189651489e-01 -2.118438184261322021e-01
1.748861968517303467e-01 -4.571953117847442627e-01 1.263964027166366577e-01 4.498254358768463135e-01 -8.164798468351364136e-02 -4.321405291557312012e-01 -5.895860791206359863e-01 -3.232225775718688965e-02
2.392420917749404907e-02 -9.166564792394638062e-02 -6.426928043365478516e-01 6.602021455764770508e-01 -2.873526215553283691e-01 6.193199008703231812e-02 3.347706422209739685e-02 -2.336162775754928589e-01
-1.610194295644760132e-01 -3.495007157325744629e-01 -2.985866963863372803e-01 5.216872096061706543e-01 4.573320150375366211e-01 -3.196949064731597900e-01 2.438445538282394409e-01 3.461113870143890381e-01
2.867044806480407715e-01 7.932843267917633057e-02 -3.006074205040931702e-02 7.502133250236511230e-01 2.408762872219085693e-01 -3.979979753494262695e-01 -2.986711263656616211e-01 -2.053183913230895996e-01
1.660778075456619263e-01 7.573916227556765079e-04 -4.159721732139587402e-01 6.656195521354675293e-01 -1.020836830139160156e-01 -5.313518047332763672e-01 2.335520926862955093e-03 -2.521393597126007080e-01
-5.308260321617126465e-01 -5.946207642555236816e-01 -3.841002881526947021e-01 2.763966023921966553e-01 1.743233203887939453e-01 -1.976216733455657959e-01 -1.734044104814529419e-01 2.030021548271179199e-01
-9.203784167766571045e-02 -2.514646351337432861e-01 -7.003577947616577148e-01 5.673277378082275391e-01 2.672426700592041016e-01 -1.248753815889358521e-01 -1.708344183862209320e-02 1.691996604204177856e-01
-3.876834809780120850e-01 -2.027849704027175903e-01 -8.515913784503936768e-02 6.296612024307250977e-01 -3.227075636386871338e-01 3.813072741031646729e-01 2.860130369663238525e-01 -2.711375653743743896e-01
1.207655221223831177e-01 -5.791819691658020020e-01 -5.188151001930236816e-01 3.674612939357757568e-01 -1.788687855005264282e-01 1.941578835248947144e-01 6.349616497755050659e-02 -4.147818684577941895e-01
6.118547543883323669e-02 -5.262548923492431641e-01 4.960105940699577332e-02 3.833000361919403076e-01 -5.417045354843139648e-01 -3.793486058712005615e-01 8.828098326921463013e-02 -3.532564043998718262e-01
-3.555591106414794922e-01 -3.655358254909515381e-01 -7.272268086671829224e-02 5.827717781066894531e-01 4.787090718746185303e-01 1.334223747253417969e-01 3.204827606678009033e-01 2.130178362131118774e-01
1.443650275468826294e-01 -4.482520520687103271e-01 -4.968034103512763977e-02 3.365926444530487061e-01 3.033962845802307129e-01 -3.755795955657958984e-01 -2.890105843544006348e-01 -5.880730152130126953e-01
-2.950436174869537354e-01 -8.048923611640930176e-01 -9.574490040540695190e-02 2.357151359319686890e-01 -1.077935546636581421e-01 -2.000465691089630127e-01 -2.365210205316543579e-01 3.046119809150695801e-01
9.048886597156524658e-02 -5.763487219810485840e-01 -6.198906302452087402e-01 4.232404232025146484e-01 2.570989429950714111e-01 9.742023795843124390e-02 1.203836947679519653e-01 7.844936847686767578e-02
-1.914204955101013184e-01 -2.987234294414520264e-01 -1.380702555179595947e-01 5.790066123008728027e-01 -5.100460052490234375e-01 4.387147426605224609e-01 -3.947084024548530579e-02 -2.561932206153869629e-01
2.191956192255020142e-01 -1.845771372318267822e-01 -9.102501720190048218e-02 6.345944404602050781e-01 1.112109199166297913e-01 -6.857895255088806152e-01 1.469625085592269897e-01 5.114619806408882141e-02
3.291568905115127563e-02 -8.022707104682922363e-01 2.235179394483566284e-02 2.635039985179901123e-01 -3.999089896678924561e-01 -2.940985262393951416e-01 5.830412358045578003e-02 -1.884775757789611816e-01
-6.060561537742614746e-01 -8.990722149610519409e-02 -5.000346899032592773e-01 5.333864688873291016e-01 -1.670120954513549805e-01 1.733469367027282715e-01 9.511744976043701172e-02 -1.519451886415481567e-01
4.293986596167087555e-03 4.982347413897514343e-02 -5.106355622410774231e-02 6.126051545143127441e-01 -4.688558876514434814e-01 -3.525252044200897217e-01 -4.597909152507781982e-01 -2.531775236129760742e-01
8.152683824300765991e-02 3.038813360035419464e-02 1.824541091918945312e-01 9.080736637115478516e-01 1.200276240706443787e-01 2.587611377239227295e-01 7.953285425901412964e-02 -2.164562493562698364e-01
-6.074484437704086304e-02 -5.455352663993835449e-01 3.651310801506042480e-01 5.757379531860351562e-01 -1.902912408113479614e-01 1.239631921052932739e-01 1.368866115808486938e-01 -4.044636785984039307e-01
-5.366690754890441895e-01 -2.114202678203582764e-01 -1.645195633172988892e-01 4.942194521427154541e-01 -3.411427512764930725e-02 -3.086805045604705811e-01 4.708166420459747314e-01 -2.790204286575317383e-01
-3.850878477096557617e-01 -4.544280469417572021e-01 -4.445011541247367859e-02 4.287188351154327393e-01 -1.369737088680267334e-01 -5.004731416702270508e-01 3.874243795871734619e-01 2.002347111701965332e-01
2.159259468317031860e-01 -3.465793430805206299e-01 9.087201207876205444e-02 4.824889004230499268e-01 3.865226805210113525e-01 -4.843188226222991943e-01 -3.405950963497161865e-01 -3.037038147449493408e-01
-3.159882426261901855e-01 -5.760385990142822266e-01 6.009065732359886169e-02 4.803005158901214600e-01 -2.203325778245925903e-01 5.019259452819824219e-01 -1.397045403718948364e-01 1.184831857681274414e-01
-3.235827982425689697e-01 -4.690866768360137939e-01 -1.425530016422271729e-01 4.200700223445892334e-01 -2.798291742801666260e-01 -4.109387695789337158e-01 -3.973012864589691162e-01 -2.710139751434326172e-01
-2.965005040168762207e-01 -4.876119196414947510e-01 -2.263949364423751831e-01 4.362163245677947998e-01 5.991018414497375488e-01 1.271093487739562988e-01 -8.085061796009540558e-03 2.400777339935302734e-01
-1.686295121908187866e-01 1.290365904569625854e-01 -5.052334666252136230e-01 7.313030362129211426e-01 -3.875678479671478271e-01 2.272954583168029785e-02 -9.504280984401702881e-03 -1.184609383344650269e-01
2.119340896606445312e-01 -1.511892825365066528e-01 1.806211322546005249e-01 7.436874508857727051e-01 -3.878453746438026428e-02 1.011220961809158325e-01 1.675788015127182007e-01 -5.538215041160583496e-01
-1.643484234809875488e-01 -1.599396914243698120e-01 -2.219639867544174194e-01 5.602073669433593750e-01 3.011896610260009766e-01 -5.935515761375427246e-01 3.480008542537689209e-01 1.420747190713882446e-01
1.231123730540275574e-01 5.600187182426452637e-02 3.793963491916656494e-01 8.977522850036621094e-01 3.094799444079399109e-02 1.115439310669898987e-01 -5.066899955272674561e-02 -1.258535832166671753e-01
-1.936080008745193481e-01 -6.812049746513366699e-01 9.145739674568176270e-02 3.476134836673736572e-01 4.025364294648170471e-02 -3.237666487693786621e-01 4.587160050868988037e-01 2.289333641529083252e-01
-4.822846949100494385e-01 -6.242372393608093262e-01 -2.676464021205902100e-01 3.730541467666625977e-01 3.567551076412200928e-01 1.557070314884185791e-01 -3.956343978643417358e-02 -1.176496893167495728e-01
-3.768993020057678223e-01 -6.646869182586669922e-01 -2.552136778831481934e-01 2.241973429918289185e-01 -4.203406572341918945e-01 -1.891739368438720703e-01 -2.548797726631164551e-01 -1.526528000831604004e-01
-2.858794629573822021e-01 -7.100348472595214844e-01 1.229981034994125366e-01 3.834872841835021973e-01 -6.552895996719598770e-03 4.214752614498138428e-01 2.678149938583374023e-01 5.023153498768806458e-02
-2.203322574496269226e-02 -1.251089870929718018e-01 -5.296733975410461426e-01 4.971277117729187012e-01 -1.917137205600738525e-01 -5.257862806320190430e-01 -3.124855086207389832e-02 -3.768163919448852539e-01
4.110381007194519043e-01 -3.037397861480712891e-01 2.241220921277999878e-01 7.711240649223327637e-01 1.969438046216964722e-02 1.147757917642593384e-01 -2.105465531349182129e-01 1.898301392793655396e-01
-4.023102521896362305e-01 -2.276274263858795166e-01 -6.906062364578247070e-01 5.209771990776062012e-01 7.698038220405578613e-02 1.301207542419433594e-01 -4.597385227680206299e-02 1.140478849411010742e-01
-1.986639350652694702e-01 -4.633243978023529053e-01 -9.055137634277343750e-02 4.453792572021484375e-01 -4.800084829330444336e-01 3.823457062244415283e-01 -3.325507938861846924e-01 -2.282861024141311646e-01
-4.823250472545623779e-01 6.004640832543373108e-02 -4.983463287353515625e-01 5.972654223442077637e-01 3.001321256160736084e-01 -1.466115117073059082e-01 -2.162565141916275024e-01 1.845855824649333954e-02
5.208162218332290649e-02 -1.930183470249176025e-01 -4.958727657794952393e-01 5.646886825561523438e-01 -2.462022900581359863e-01 -5.224470496177673340e-01 6.819505244493484497e-02 -2.388541102409362793e-01
4.964448511600494385e-02 -1.047805920243263245e-01 3.361252546310424805e-01 6.854686737060546875e-01 2.852232754230499268e-01 3.344650147482752800e-03 -3.899318166077136993e-03 -5.677413344383239746e-01
-5.130952000617980957e-01 -6.650486588478088379e-01 4.648606851696968079e-02 3.936453759670257568e-01 -2.979191839694976807e-01 1.367780119180679321e-01 1.459961086511611938e-01 -9.245063364505767822e-02
-6.993030756711959839e-02 -2.575982362031936646e-02 -5.413169860839843750e-01 5.560876727104187012e-01 -1.988203227519989014e-01 -2.633548378944396973e-01 1.153435409069061279e-01 -5.196144580841064453e-01
-7.340151667594909668e-01 -5.654029175639152527e-02 8.762132376432418823e-02 5.530214309692382812e-01 -3.430504500865936279e-01 -1.371468305587768555e-01 1.188239455223083496e-02 -8.877310156822204590e-02
1.790238320827484131e-01 -5.419449806213378906e-01 -2.531067728996276855e-01 4.412524700164794922e-01 -7.063120603561401367e-02 1.395065039396286011e-01 4.981740415096282959e-01 -3.779564201831817627e-01
1.891902461647987366e-02 -2.192663401365280151e-01 -3.682228028774261475e-01 5.944712758064270020e-01 -4.247660934925079346e-01 -2.684202790260314941e-01 2.140989154577255249e-01 -4.052975773811340332e-01
-4.227136969566345215e-01 -2.214784771203994751e-01 -3.009019196033477783e-01 6.557349562644958496e-01 2.738496661186218262e-01 2.696216702461242676e-01 9.548814594745635986e-02 3.080953657627105713e-01
-5.197626724839210510e-02 -9.583511948585510254e-02 -5.973972082138061523e-01 6.197447180747985840e-01 2.173093706369400024e-01 -2.993048429489135742e-01 1.189023107290267944e-01 -3.101658821105957031e-01
-3.302318751811981201e-01 -5.258750915527343750e-01 -3.721607923507690430e-01 1.536270976066589355e-01 5.688349530100822449e-02 -5.863153934478759766e-01 -1.064202561974525452e-01 -3.065460920333862305e-01
-5.710468292236328125e-01 -2.671767771244049072e-01 -6.173244118690490723e-01 4.026768207550048828e-01 -1.159806028008460999e-01 4.537139460444450378e-02 -4.339918121695518494e-02 -2.046715468168258667e-01
2.947774827480316162e-01 -3.400370478630065918e-01 2.014669179916381836e-01 6.071988344192504883e-01 5.113840699195861816e-01 -1.927041113376617432e-01 -1.302636712789535522e-01 -2.694153487682342529e-01
-6.548126786947250366e-02 7.857776433229446411e-02 -3.528051972389221191e-01 7.584190964698791504e-01 6.394043564796447754e-02 -4.778651893138885498e-01 1.152987480163574219e-01 -2.100699096918106079e-01
-2.169610559940338135e-01 -1.227482855319976807e-01 5.293713212013244629e-01 6.124252080917358398e-01 1.188124250620603561e-02 -4.066981673240661621e-01 -2.781017720699310303e-01 1.991909146308898926e-01
-2.015620470046997070e-01 -4.512228369712829590e-01 -2.636994719505310059e-01 3.174957633018493652e-01 -1.349652707576751709e-01 -2.009984999895095825e-01 -6.603179574012756348e-01 -3.013202548027038574e-01
-7.373299002647399902e-01 -2.145132273435592651e-01 -2.319851890206336975e-02 4.785357117652893066e-01 1.590953916311264038e-01 -2.095027118921279907e-01 -3.027720451354980469e-01 1.411401033401489258e-01
-4.885536134243011475e-01 -4.614479839801788330e-01 -1.949103474617004395e-01 3.705125749111175537e-01 3.722125291824340820e-01 -4.082287847995758057e-02 -3.472089469432830811e-01 3.351848423480987549e-01
8.765120804309844971e-02 9.526336193084716797e-02 -4.524276554584503174e-01 7.649091482162475586e-01 3.720521330833435059e-01 -2.255759537220001221e-01 6.405482441186904907e-02 -7.415730040520429611e-03
1.179977878928184509e-01 -1.955937186721712351e-04 3.303067684173583984e-01 6.997188925743103027e-01 3.550399243831634521e-01 -4.168823361396789551e-01 -1.127503290772438049e-01 -2.735151648521423340e-01
-4.959165677428245544e-02 1.117442101240158081e-01 2.775220274925231934e-01 7.085704803466796875e-01 2.637903094291687012e-01 -9.943789243698120117e-02 7.292076200246810913e-02 -5.667208433151245117e-01
