# Supplementary material for: Where is your field going? A machine learning approach to study the relative motion of the domains of physics
Source: PLoS One. 2020 Jun 18;15(6):e0233997. doi: 10.1371/journal.pone.0233997 (PMC7302634; doi:10.1371/journal.pone.0233997)
Supplement: S28 Data — (ZIP) [file pone.0233997.s028.zip › 27/Pacs4Run_27_VS_500_embeddings1993-1997ED8.txt]

-1.096039041876792908e-01 4.877511411905288696e-02 -4.056165516376495361e-01 -5.528132617473602295e-02 7.047539353370666504e-01 -2.131711095571517944e-01 4.763466119766235352e-02 -5.231042504310607910e-01
-5.554147362709045410e-01 -4.055719077587127686e-01 -3.974314332008361816e-01 -5.164050459861755371e-01 1.282200813293457031e-01 -1.081947535276412964e-01 -1.482795625925064087e-01 2.286190688610076904e-01
-2.185151278972625732e-01 4.344378411769866943e-02 -2.369222044944763184e-02 -1.411480158567428589e-01 8.484123945236206055e-01 -4.376988112926483154e-01 1.249659061431884766e-01 5.366014689207077026e-02
-1.457410901784896851e-01 -2.034001350402832031e-01 -7.901124358177185059e-01 1.138395890593528748e-01 -4.714492335915565491e-02 -3.247081935405731201e-01 -3.079659044742584229e-01 -3.124895095825195312e-01
8.419068902730941772e-02 -3.072333931922912598e-01 -7.390414476394653320e-01 8.079920709133148193e-02 4.327619671821594238e-01 -2.124833464622497559e-01 -8.495890349149703979e-02 3.258198201656341553e-01
-6.570691466331481934e-01 -2.990275919437408447e-01 9.364821016788482666e-02 2.937289886176586151e-02 5.855444669723510742e-01 -2.728000283241271973e-01 -1.989998072385787964e-01 -1.110262274742126465e-01
4.353676736354827881e-02 -2.936091125011444092e-01 -2.950076460838317871e-01 -6.145016849040985107e-02 6.904620528221130371e-01 -5.246317982673645020e-01 2.628074884414672852e-01 -6.967199034988880157e-03
8.044418692588806152e-02 2.749858498573303223e-01 -3.944093585014343262e-01 -4.209507405757904053e-01 5.534938573837280273e-01 -4.692106544971466064e-01 -2.105222791433334351e-01 1.196641027927398682e-01
-5.706314444541931152e-01 2.856971919536590576e-01 -2.336138933897018433e-01 -6.940248608589172363e-01 2.000870406627655029e-01 2.148217521607875824e-02 1.218275129795074463e-01 -3.424495086073875427e-02
-6.072510480880737305e-01 -2.225200831890106201e-01 -5.787860751152038574e-01 4.493247251957654953e-03 1.910366266965866089e-01 -4.335305392742156982e-01 5.637200176715850830e-02 1.381885558366775513e-01
-1.005256921052932739e-01 -4.678245633840560913e-03 1.223890706896781921e-01 -4.134446382522583008e-01 6.681604385375976562e-01 -4.415605366230010986e-01 -3.224190771579742432e-01 -2.420516312122344971e-01
-2.993661724030971527e-02 -4.045744240283966064e-01 -7.097307443618774414e-01 -2.040209919214248657e-01 1.422919332981109619e-01 1.412750631570816040e-01 -4.948408305644989014e-01 7.076568156480789185e-02
-3.171954154968261719e-01 -1.925376243889331818e-02 -1.673849374055862427e-01 -5.776908993721008301e-01 6.036556363105773926e-01 -2.407527714967727661e-01 -1.132323145866394043e-01 3.195125758647918701e-01
-1.796336174011230469e-01 -3.129897117614746094e-01 -6.013033986091613770e-01 3.226071298122406006e-01 3.320107758045196533e-01 -5.247711539268493652e-01 8.483816683292388916e-02 -1.063706278800964355e-01
-2.285066097974777222e-01 2.293576300144195557e-02 -1.314123272895812988e-01 -6.562162637710571289e-01 6.038856506347656250e-01 -1.887168139219284058e-01 -1.861555725336074829e-01 2.538182437419891357e-01
3.078094683587551117e-02 -4.272774979472160339e-02 -1.817701607942581177e-01 -9.147989749908447266e-02 8.568871021270751953e-01 -3.301752209663391113e-01 3.354651927947998047e-01 -3.112093778327107430e-03
-6.428712606430053711e-01 4.038058221340179443e-01 -2.193252146244049072e-01 -4.048410058021545410e-01 3.754482567310333252e-01 -1.390451341867446899e-01 2.259817719459533691e-01 -1.717288978397846222e-02
1.890614032745361328e-01 7.836078107357025146e-02 -3.231054842472076416e-01 -2.458594292402267456e-01 7.798836231231689453e-01 3.997846841812133789e-01 9.900131821632385254e-02 -1.241928189992904663e-01
1.806251704692840576e-01 8.373939245939254761e-02 -7.274721860885620117e-01 -2.329538762569427490e-01 5.202957987785339355e-01 2.905480861663818359e-01 9.429632127285003662e-02 1.134084016084671021e-01
8.000575006008148193e-02 -4.031844735145568848e-01 -4.473310410976409912e-01 -3.469234108924865723e-01 1.512104123830795288e-01 -4.917195439338684082e-01 -4.208940565586090088e-01 -2.622517049312591553e-01
-3.465563654899597168e-01 -4.226496815681457520e-01 -3.022907674312591553e-01 -3.880614042282104492e-01 1.492867320775985718e-01 -4.860873222351074219e-01 -4.119012951850891113e-01 -1.762519925832748413e-01
-3.734953701496124268e-01 -5.243105068802833557e-02 -5.131392478942871094e-01 -4.221796989440917969e-01 3.035870492458343506e-01 -5.337079763412475586e-01 3.601862862706184387e-02 1.946735680103302002e-01
-2.042874544858932495e-01 1.558978557586669922e-01 -2.831149101257324219e-01 -5.386109948158264160e-01 3.124715685844421387e-01 -5.075018405914306641e-01 3.918123245239257812e-01 -2.345062196254730225e-01
-3.233627676963806152e-01 4.016423225402832031e-01 -4.803229570388793945e-01 -4.448202252388000488e-01 3.592995107173919678e-01 -3.441883623600006104e-01 2.184288352727890015e-01 1.013510897755622864e-01
6.347181648015975952e-02 2.785264253616333008e-01 -7.082119584083557129e-01 -2.449236065149307251e-02 6.000513434410095215e-01 2.267092838883399963e-02 8.466958254575729370e-02 2.201950252056121826e-01
-6.556577086448669434e-01 -1.743724793195724487e-01 -5.586339831352233887e-01 2.596005797386169434e-01 2.007847428321838379e-01 2.934038937091827393e-01 9.201597422361373901e-03 -1.837332546710968018e-01
-4.157779812812805176e-01 9.080773591995239258e-02 -1.695229411125183105e-01 -4.482942223548889160e-01 2.297501116991043091e-01 -6.020687222480773926e-01 -1.942239999771118164e-01 -3.690284192562103271e-01
-7.166948318481445312e-01 -3.584396839141845703e-02 -4.167399704456329346e-01 -4.003089070320129395e-01 1.097031980752944946e-01 -2.649365663528442383e-01 -2.620600163936614990e-01 -1.557393930852413177e-02
-1.032828465104103088e-01 1.402425318956375122e-01 -7.916077375411987305e-01 1.008401438593864441e-01 3.121643066406250000e-01 -1.046683788299560547e-01 4.217647016048431396e-01 -2.157911360263824463e-01
-6.324738264083862305e-01 -3.887408375740051270e-01 1.122878715395927429e-01 -2.945749461650848389e-01 5.580635070800781250e-01 -1.688933372497558594e-01 -9.732274711132049561e-02 6.543847266584634781e-03
1.124008465558290482e-02 1.588525623083114624e-02 -7.104336023330688477e-01 6.468079984188079834e-02 5.874856710433959961e-01 -2.628234587609767914e-02 2.401021122932434082e-01 2.953689396381378174e-01
-5.033270120620727539e-01 2.673593759536743164e-01 -3.866389989852905273e-01 -2.120687961578369141e-01 4.462428092956542969e-01 -2.658458054065704346e-01 -3.713714182376861572e-01 2.701752483844757080e-01
-2.967691123485565186e-01 -1.871630400419235229e-01 -2.758158743381500244e-01 -6.176679730415344238e-01 2.094677239656448364e-01 -4.690668284893035889e-01 -3.872237801551818848e-01 -7.394225895404815674e-02
-4.911172091960906982e-01 2.103869318962097168e-01 -5.116346478462219238e-01 2.328608781099319458e-01 3.326179087162017822e-01 2.878322601318359375e-01 -1.662472635507583618e-01 -4.212203919887542725e-01
-5.251578688621520996e-01 -2.678497135639190674e-01 -5.180051326751708984e-01 -2.869805395603179932e-01 1.534900963306427002e-01 -5.194815397262573242e-01 8.650525473058223724e-03 9.101321548223495483e-02
-3.680542409420013428e-01 -3.234164416790008545e-02 -1.276198029518127441e-01 -6.086784005165100098e-01 2.227064818143844604e-01 -5.514170527458190918e-01 -1.858308017253875732e-01 -2.975265085697174072e-01
-5.955635905265808105e-01 7.705002278089523315e-02 -3.722237944602966309e-01 -2.498364448547363281e-01 3.741030097007751465e-01 -3.907328546047210693e-01 -3.384321331977844238e-01 1.767398864030838013e-01
-5.614082217216491699e-01 -1.937491446733474731e-01 -1.263982206583023071e-01 -3.281065523624420166e-01 5.061760544776916504e-01 -2.570655345916748047e-01 -3.669763505458831787e-01 2.582308351993560791e-01
-1.584708541631698608e-01 2.101944983005523682e-01 -1.075925156474113464e-01 -5.142018198966979980e-01 7.482997179031372070e-01 -1.713993996381759644e-01 5.434194114059209824e-03 2.556674182415008545e-01
-7.184093594551086426e-01 -9.653597325086593628e-02 6.062480621039867401e-03 -3.742379844188690186e-01 3.284881711006164551e-01 -2.915306687355041504e-01 -2.797560095787048340e-01 -2.516346275806427002e-01
-7.572660595178604126e-02 2.141261249780654907e-01 -6.832133531570434570e-01 -3.208796307444572449e-02 4.264327585697174072e-01 -4.316976964473724365e-01 -1.056018471717834473e-01 3.181915879249572754e-01
-6.396156549453735352e-01 1.193245127797126770e-01 -2.257845252752304077e-01 -3.330651819705963135e-01 4.006993174552917480e-01 -2.093100994825363159e-01 -4.183691143989562988e-01 1.879864186048507690e-01
-5.737299919128417969e-01 -5.358638763427734375e-01 7.045677304267883301e-02 -3.150064349174499512e-01 4.916567206382751465e-01 -1.908836513757705688e-01 1.829994842410087585e-02 3.150839358568191528e-02
-5.675209164619445801e-01 -1.393752843141555786e-01 -5.652451515197753906e-01 -2.149651497602462769e-01 2.493896931409835815e-01 -3.846150040626525879e-01 6.201075017452239990e-02 2.807368338108062744e-01
-5.337070226669311523e-01 -3.077955245971679688e-01 -3.024246990680694580e-01 -3.728694617748260498e-01 7.284085452556610107e-02 -3.750689327716827393e-01 -4.480935335159301758e-01 -2.077408432960510254e-01
-5.359754562377929688e-01 8.905638009309768677e-02 -2.765721976757049561e-01 -3.918693661689758301e-01 3.752983510494232178e-01 -3.936873376369476318e-01 -4.141851365566253662e-01 8.577712625265121460e-02
-5.919013619422912598e-01 1.382930129766464233e-01 -4.327673316001892090e-01 -3.403289616107940674e-01 3.673549890518188477e-01 -2.640672624111175537e-01 -1.598787307739257812e-01 3.117278516292572021e-01
-2.753781974315643311e-01 -1.174252256751060486e-01 -3.675973713397979736e-01 -4.998080730438232422e-01 2.859331071376800537e-01 -3.987590670585632324e-01 5.321159362792968750e-01 3.909741714596748352e-02
-5.192780494689941406e-01 -3.799505829811096191e-01 -4.301659464836120605e-01 -3.497481644153594971e-01 2.113869488239288330e-01 -4.266181886196136475e-01 1.503354758024215698e-01 1.712690442800521851e-01
-5.782775953412055969e-02 -2.120621651411056519e-01 -4.023842513561248779e-01 3.166950643062591553e-01 6.503471136093139648e-01 -4.720980525016784668e-01 1.938942819833755493e-01 -7.780618220567703247e-02
-1.925942860543727875e-02 4.001037403941154480e-02 -6.184972524642944336e-01 -4.228195548057556152e-01 3.702186644077301025e-01 2.965607941150665283e-01 4.324000775814056396e-01 -1.572681218385696411e-01
4.175475984811782837e-02 2.825152687728404999e-02 -6.395121216773986816e-01 -2.593479752540588379e-01 4.430351555347442627e-01 3.333720266819000244e-01 3.479717671871185303e-01 -3.044995665550231934e-01
-4.128285646438598633e-01 2.812933921813964844e-01 -4.866093397140502930e-01 -4.921025931835174561e-01 3.330745697021484375e-01 -2.117641419172286987e-01 -1.391937136650085449e-01 3.103792667388916016e-01
-3.030190765857696533e-01 -4.149392545223236084e-01 -3.816498816013336182e-01 -4.384899139404296875e-01 1.036455407738685608e-01 -4.318130612373352051e-01 -4.388128221035003662e-01 -9.117766469717025757e-02
-6.409616023302078247e-02 1.777036488056182861e-01 -5.106166005134582520e-01 -2.116865366697311401e-01 6.509204506874084473e-01 4.790511131286621094e-01 -1.549062435515224934e-03 7.471926510334014893e-02
2.165024727582931519e-01 -1.411981135606765747e-02 -6.629238724708557129e-01 -3.108568787574768066e-01 4.437252283096313477e-01 3.901903629302978516e-01 1.511736214160919189e-01 -2.117388397455215454e-01
-4.206125736236572266e-01 1.828119754791259766e-01 -3.742225468158721924e-01 4.884646534919738770e-01 4.999149143695831299e-01 1.161859631538391113e-01 -7.063878327608108521e-02 -3.776513934135437012e-01
1.056598406285047531e-02 -3.723768889904022217e-01 -3.903614282608032227e-01 -6.644528359174728394e-02 6.640053391456604004e-01 3.824396133422851562e-01 3.422302305698394775e-01 -1.192246284335851669e-02
4.228154569864273071e-02 4.109109938144683838e-02 -1.927342414855957031e-01 -6.733053177595138550e-02 8.704833984375000000e-01 -3.363667130470275879e-01 2.407048940658569336e-01 1.613106578588485718e-01
-2.120701819658279419e-01 -5.037488341331481934e-01 -3.297927975654602051e-01 1.884620450437068939e-02 4.257985949516296387e-01 1.817488521337509155e-01 -6.146402955055236816e-01 -4.994580987840890884e-03
-5.150349140167236328e-01 3.464598208665847778e-02 -2.144666165113449097e-01 1.574124693870544434e-01 6.384572982788085938e-01 4.631352424621582031e-01 4.792892374098300934e-03 -2.015416324138641357e-01
-5.056446194648742676e-01 -1.704661292023956776e-03 7.270811498165130615e-02 -2.722301483154296875e-01 5.865066051483154297e-01 -4.538387060165405273e-01 -1.659963428974151611e-01 -2.956526279449462891e-01
-2.916173040866851807e-01 -2.526911795139312744e-01 -1.554983556270599365e-01 -7.149494290351867676e-01 4.413770437240600586e-01 -1.304977834224700928e-01 -1.484036445617675781e-01 2.861941158771514893e-01
-3.732625842094421387e-01 -5.062705874443054199e-01 4.937290400266647339e-02 -5.367297306656837463e-02 6.440097689628601074e-01 -2.801778018474578857e-01 -3.154458403587341309e-01 7.932484149932861328e-02
-1.323939710855484009e-01 1.101136878132820129e-01 -3.608361482620239258e-01 3.548009395599365234e-01 7.943052649497985840e-01 -2.654531300067901611e-01 -9.779670089483261108e-02 -5.753348022699356079e-02
-5.047595500946044922e-01 -7.377275079488754272e-02 -1.970637217164039612e-02 -5.811706185340881348e-01 4.577393531799316406e-01 -6.710722297430038452e-02 -4.135566949844360352e-01 1.287241429090499878e-01
-5.345781445503234863e-01 8.029314875602722168e-02 1.299865543842315674e-01 -1.139110028743743896e-01 6.605834960937500000e-01 -3.638594746589660645e-01 -2.832213938236236572e-01 -1.700832843780517578e-01
-4.187342822551727295e-01 -1.708446890115737915e-01 2.197024822235107422e-01 -4.972685873508453369e-01 5.755273103713989258e-01 -2.346593886613845825e-01 -2.795370817184448242e-01 -1.883898377418518066e-01
-2.764523923397064209e-01 -3.950765430927276611e-01 -1.052137017250061035e-01 2.844564616680145264e-01 6.806426048278808594e-01 -4.353581070899963379e-01 -8.187007904052734375e-02 -1.264501214027404785e-01
-2.168612182140350342e-01 2.155658453702926636e-01 -5.141736865043640137e-01 -3.222383558750152588e-01 5.457522869110107422e-01 4.731704294681549072e-01 1.225290372967720032e-01 3.925943374633789062e-02
1.020485907793045044e-01 -5.488019585609436035e-01 -8.622383326292037964e-02 -2.192655950784683228e-01 5.232554078102111816e-01 -2.490343004465103149e-01 3.719811439514160156e-01 -3.983795940876007080e-01
-3.255711495876312256e-01 -4.257100820541381836e-01 -4.070539772510528564e-01 -5.123018026351928711e-01 5.529147759079933167e-02 -3.908907473087310791e-01 -3.443202376365661621e-01 -1.010886505246162415e-01
1.982313692569732666e-01 2.810136675834655762e-01 -7.455363273620605469e-01 -2.108622342348098755e-01 2.263967394828796387e-01 -2.175072580575942993e-01 1.040662452578544617e-01 -4.147936701774597168e-01
1.363875716924667358e-01 -2.926181256771087646e-01 -3.051765561103820801e-01 -2.653999030590057373e-01 1.616518944501876831e-01 -5.135901644825935364e-02 -1.899680197238922119e-01 -8.169125914573669434e-01
-7.169914245605468750e-01 1.411049962043762207e-01 -4.295370578765869141e-01 -5.270169675350189209e-02 1.807551532983779907e-01 3.340108990669250488e-01 -6.620218604803085327e-02 -3.607140183448791504e-01
-1.115743368864059448e-01 2.061869502067565918e-01 8.180703967809677124e-02 -9.395802021026611328e-02 7.669779658317565918e-01 -3.437938988208770752e-01 -3.138387501239776611e-01 -3.529495000839233398e-01
-3.430155664682388306e-02 -9.132751822471618652e-02 1.232799366116523743e-01 -1.160233393311500549e-01 7.260996103286743164e-01 -3.892537057399749756e-01 -1.168005615472793579e-01 -5.190779566764831543e-01
9.713095426559448242e-02 -4.531044885516166687e-02 -2.948169410228729248e-01 5.283264443278312683e-02 7.928143143653869629e-01 -4.479174911975860596e-01 2.380840629339218140e-01 -1.137343049049377441e-01
-5.346849560737609863e-01 -5.478172898292541504e-01 -1.401127427816390991e-01 -5.064475908875465393e-02 4.347516000270843506e-01 -5.382881034165620804e-03 -4.148362874984741211e-01 1.751705706119537354e-01
-3.970683515071868896e-01 7.323624938726425171e-02 -5.386666655540466309e-01 2.618896365165710449e-01 5.119719505310058594e-01 4.046581685543060303e-01 -5.432312935590744019e-02 -2.222856432199478149e-01
-7.093396037817001343e-02 -1.643136329948902130e-02 1.246478483080863953e-01 -3.591527938842773438e-01 6.190581917762756348e-01 -4.015840590000152588e-01 -2.276874631643295288e-01 -5.038115978240966797e-01
-9.727942943572998047e-02 -3.862902224063873291e-01 1.494850069284439087e-01 -1.570406705141067505e-01 8.342355489730834961e-01 -1.749732643365859985e-01 9.949392080307006836e-02 -2.405104339122772217e-01
3.485716581344604492e-01 -2.773102819919586182e-01 -3.099852502346038818e-01 -2.337562739849090576e-01 4.939643740653991699e-01 8.183228224515914917e-02 -4.031412601470947266e-01 -4.874870479106903076e-01
-4.562466740608215332e-01 -2.245383523404598236e-02 -3.367945849895477295e-01 -6.399573087692260742e-01 1.958949118852615356e-01 -2.269862443208694458e-01 -4.128111302852630615e-01 8.971199393272399902e-02
5.378292500972747803e-02 -3.038353621959686279e-01 -4.175584018230438232e-01 -3.101679980754852295e-01 2.127912640571594238e-01 -5.899866223335266113e-01 1.866127699613571167e-01 -4.539202451705932617e-01
-1.975486576557159424e-01 1.669242680072784424e-01 -4.793511927127838135e-01 1.338327527046203613e-01 4.449307322502136230e-01 -9.870079159736633301e-02 -6.898249983787536621e-01 -4.310864582657814026e-02
-5.121470689773559570e-01 3.639127612113952637e-01 -3.182055652141571045e-01 -6.756027340888977051e-01 2.122393250465393066e-01 1.040304545313119888e-02 2.546856366097927094e-02 4.215235263109207153e-02
-3.868096172809600830e-01 -6.851479411125183105e-02 4.632999375462532043e-02 -3.645304143428802490e-01 4.399541020393371582e-01 -5.282210111618041992e-01 -6.841869559139013290e-03 -4.878844022750854492e-01
-2.932549417018890381e-01 3.934251889586448669e-02 -4.111766517162322998e-01 1.974987089633941650e-01 7.379552721977233887e-01 2.421562820672988892e-01 3.167221844196319580e-01 2.917535603046417236e-02
-2.160673737525939941e-01 -3.697929382324218750e-01 2.176604717969894409e-01 -1.749655157327651978e-01 8.109682202339172363e-01 -1.379646062850952148e-01 -1.932484358549118042e-01 -1.566218286752700806e-01
-8.069755136966705322e-02 4.563676416873931885e-01 -7.424207329750061035e-01 4.114423319697380066e-02 3.482203483581542969e-01 -1.426808536052703857e-01 1.825134158134460449e-01 -2.396009415388107300e-01
-2.252631038427352905e-01 1.832573115825653076e-01 -1.088298633694648743e-01 -6.640413999557495117e-01 5.432101488113403320e-01 -4.056059420108795166e-01 -3.797671198844909668e-02 -4.292751476168632507e-02
2.377453893423080444e-01 2.419631779193878174e-01 -7.473871111869812012e-01 3.061561472713947296e-02 4.444334805011749268e-01 -9.270503371953964233e-02 3.080611675977706909e-02 -3.440084457397460938e-01
-2.335433959960937500e-01 -1.081093847751617432e-01 -3.178178668022155762e-01 1.411138772964477539e-01 5.688217878341674805e-01 -5.952985286712646484e-01 3.396568894386291504e-01 -1.397974193096160889e-01
-6.757712960243225098e-01 -1.153510957956314087e-01 -4.638617038726806641e-01 -3.106841444969177246e-01 1.250015497207641602e-01 -4.436877369880676270e-01 -6.828074157238006592e-02 3.447423130273818970e-02
-2.282887548208236694e-01 1.096010133624076843e-01 -4.020224809646606445e-01 4.291033744812011719e-02 7.058838009834289551e-01 5.031490921974182129e-01 -1.434448659420013428e-01 -2.002653852105140686e-02
4.156794864684343338e-03 -6.178925558924674988e-02 -6.314377784729003906e-01 -2.919726669788360596e-01 4.977953732013702393e-01 5.100097656250000000e-01 4.202777519822120667e-02 5.026590451598167419e-02
-2.263810932636260986e-01 -2.448775060474872589e-02 -4.922089278697967529e-01 -2.551038861274719238e-01 5.420295000076293945e-01 5.868393182754516602e-01 5.125252157449722290e-02 -1.047784229740500450e-03
3.914772346615791321e-02 -3.115543127059936523e-01 -3.237624168395996094e-01 1.396970003843307495e-01 6.288213133811950684e-01 -5.996160507202148438e-01 7.317619025707244873e-02 -1.294357776641845703e-01
-4.781497418880462646e-01 1.285660266876220703e-01 -4.627858996391296387e-01 -4.327583014965057373e-01 1.524286419153213501e-01 -4.934467673301696777e-01 -2.883768975734710693e-01 -5.922489613294601440e-02
-5.649244785308837891e-01 2.387644052505493164e-01 -3.338720202445983887e-01 -4.791176617145538330e-01 3.677934706211090088e-01 -7.385647390037775040e-03 -2.227836996316909790e-01 3.128396570682525635e-01
-6.765494495630264282e-02 8.777474611997604370e-02 -7.241088747978210449e-01 -3.214644491672515869e-01 1.283312886953353882e-01 3.881587684154510498e-01 2.005205899477005005e-01 -3.907693326473236084e-01
-3.313127160072326660e-01 -6.319016963243484497e-02 -2.135785371065139771e-01 1.530398800969123840e-02 5.694707036018371582e-01 -1.316657662391662598e-01 -6.886720061302185059e-01 1.564829200506210327e-01
-3.282236158847808838e-01 2.067316174507141113e-01 -4.032219350337982178e-01 -6.319094896316528320e-01 3.541509211063385010e-01 -9.579031169414520264e-02 -2.640624940395355225e-01 2.886278033256530762e-01
3.640741109848022461e-02 -4.429057538509368896e-01 -2.544091939926147461e-01 4.620174691081047058e-02 5.216236114501953125e-01 -3.071019649505615234e-01 3.511487841606140137e-01 -4.959255158901214600e-01
-1.904174983501434326e-01 -3.493649661540985107e-01 -4.655066132545471191e-01 1.281801015138626099e-01 3.977657854557037354e-01 1.508835107088088989e-01 -6.393711566925048828e-01 -1.370397210121154785e-01
-2.583056688308715820e-01 -2.235515862703323364e-01 -3.915171027183532715e-01 -2.746714651584625244e-01 5.191302895545959473e-01 5.710655450820922852e-01 1.751686334609985352e-01 1.681564897298812866e-01
-6.519622206687927246e-01 -3.729575276374816895e-01 -3.252106606960296631e-01 -3.818865418434143066e-01 2.080968767404556274e-01 -3.225859701633453369e-01 -1.469708234071731567e-01 1.236209645867347717e-01
-2.490117773413658142e-02 3.033173680305480957e-01 -7.877051830291748047e-01 1.312656402587890625e-01 3.494513630867004395e-01 1.694287918508052826e-02 1.238942742347717285e-01 -3.632012605667114258e-01
1.305981427431106567e-01 -1.528986394405364990e-01 -5.821573734283447266e-01 -1.953856348991394043e-01 2.299570143222808838e-01 1.328898668289184570e-01 -6.855899095535278320e-01 -2.047194093465805054e-01
3.336274921894073486e-01 4.405503720045089722e-02 -6.983408331871032715e-01 -1.288465410470962524e-01 4.799543321132659912e-01 2.008187770843505859e-01 -3.207328915596008301e-01 9.442794322967529297e-02
-5.943338274955749512e-01 -7.655575871467590332e-02 5.581704899668693542e-02 -2.033997029066085815e-01 5.791375637054443359e-01 -3.788093626499176025e-01 -1.397765874862670898e-01 -3.130258321762084961e-01
-2.484210133552551270e-01 2.121427208185195923e-01 5.785896256566047668e-02 -5.273621082305908203e-01 6.151211857795715332e-01 -4.261935353279113770e-01 -1.240744218230247498e-01 -1.908256262540817261e-01
-2.755573950707912445e-03 -4.474222064018249512e-01 -3.939648568630218506e-01 -4.720263779163360596e-01 1.417900770902633667e-01 -4.961120188236236572e-01 -2.458845824003219604e-01 -3.083795309066772461e-01
-2.976256795227527618e-02 1.239386647939682007e-01 1.516655981540679932e-01 -1.930852234363555908e-01 8.296728134155273438e-01 -1.725594699382781982e-01 -3.636097013950347900e-01 -2.704129815101623535e-01
-5.079678297042846680e-01 2.406652718782424927e-01 -2.106539011001586914e-01 -6.756241321563720703e-01 2.938219904899597168e-01 -2.040459662675857544e-01 1.958794891834259033e-01 -1.298889666795730591e-01
-4.779547452926635742e-01 1.224851682782173157e-01 -4.805805385112762451e-01 -3.930529057979583740e-01 1.587291508913040161e-01 -3.670891225337982178e-01 4.494243562221527100e-01 -9.579600393772125244e-02
-3.927648961544036865e-01 2.515642940998077393e-01 1.811821199953556061e-02 -4.819737672805786133e-01 3.882420361042022705e-01 -3.527373075485229492e-01 -3.728450536727905273e-01 -3.683142364025115967e-01
4.493283107876777649e-02 -6.047763824462890625e-01 -4.335273802280426025e-01 -2.837192416191101074e-01 1.175629273056983948e-01 -2.453943043947219849e-01 -4.189849793910980225e-01 -3.379295766353607178e-01
-4.592846333980560303e-01 -5.431932806968688965e-01 1.025907620787620544e-01 -4.291203916072845459e-01 5.085710287094116211e-01 -3.474768251180648804e-02 -1.853697746992111206e-01 7.152478396892547607e-02
-5.266792178153991699e-01 -1.285864710807800293e-01 -2.182744070887565613e-02 -2.139583528041839600e-01 5.245085358619689941e-01 -2.788127362728118896e-01 -5.536256432533264160e-01 2.174154110252857208e-02
-1.574563384056091309e-01 -4.222860559821128845e-02 -6.735019683837890625e-01 -2.982342839241027832e-01 4.584540426731109619e-01 4.289314150810241699e-01 1.418884992599487305e-01 1.287678033113479614e-01
-3.968231379985809326e-01 -1.615415960550308228e-01 -3.310244977474212646e-01 2.124442160129547119e-02 2.545218765735626221e-01 3.966611623764038086e-01 7.402222603559494019e-02 -6.919584274291992188e-01
-4.774933755397796631e-01 2.491961792111396790e-02 -1.899976283311843872e-01 -6.485296487808227539e-01 2.767177224159240723e-01 -2.122869938611984253e-01 4.268191158771514893e-01 -1.042900010943412781e-01
-7.234493643045425415e-02 -6.280056387186050415e-02 -5.953786969184875488e-01 -1.683708429336547852e-01 1.385630816221237183e-01 1.660276055335998535e-01 -6.957319378852844238e-01 -2.778306007385253906e-01
-3.455910682678222656e-01 4.993599653244018555e-02 -3.009206354618072510e-01 1.537392102181911469e-02 7.627453207969665527e-01 4.234815537929534912e-01 1.493978649377822876e-01 6.202482059597969055e-02
-3.197834193706512451e-01 9.358396381139755249e-02 -7.228902727365493774e-02 -6.953495740890502930e-01 5.674322247505187988e-01 -2.275631017982959747e-02 -1.736069023609161377e-01 2.181910574436187744e-01
2.568955421447753906e-01 -5.317351222038269043e-01 -3.090852200984954834e-01 -2.133473753929138184e-01 3.455316126346588135e-01 1.581791341304779053e-01 -3.008053898811340332e-01 -5.247045755386352539e-01
-1.494636386632919312e-01 1.270871311426162720e-01 -4.501234292984008789e-01 -2.374659627676010132e-01 6.952000260353088379e-01 4.495638906955718994e-01 1.156900301575660706e-01 6.093726307153701782e-02
-2.653006911277770996e-01 1.557098478078842163e-01 -4.050287008285522461e-01 -1.880907267332077026e-02 4.190359413623809814e-01 -1.043861880898475647e-01 -7.422119975090026855e-01 6.001494824886322021e-02
-5.741936564445495605e-01 1.078656017780303955e-01 1.049164384603500366e-01 -3.576904833316802979e-01 5.854222774505615234e-01 -2.434415519237518311e-01 -3.402849435806274414e-01 -4.404545947909355164e-02
-4.927434027194976807e-01 1.611236631870269775e-01 -5.222564339637756348e-01 2.018202692270278931e-01 4.793876409530639648e-01 4.159667789936065674e-01 -8.850064873695373535e-02 -8.418309688568115234e-02
-3.110284730792045593e-02 -4.456920325756072998e-01 -3.374736011028289795e-01 -1.808052510023117065e-02 4.049571156501770020e-01 -2.229242920875549316e-01 -6.848631501197814941e-01 -5.876069515943527222e-02
-7.667022347450256348e-01 -2.930026054382324219e-01 -2.278962358832359314e-02 -2.976549863815307617e-01 3.000262975692749023e-01 3.650302765890955925e-03 -3.117533624172210693e-01 -2.235620766878128052e-01
-2.972998917102813721e-01 7.908119261264801025e-02 -3.849298357963562012e-01 -4.346948564052581787e-01 3.120588064193725586e-01 -4.162295460700988770e-01 5.417846441268920898e-01 -6.379556655883789062e-02
1.954697966575622559e-01 5.532396957278251648e-02 -8.112640976905822754e-01 -4.642036184668540955e-02 4.428938329219818115e-01 -1.161338686943054199e-01 2.854755520820617676e-01 -8.537116646766662598e-02
-1.367166638374328613e-01 -1.155564337968826294e-01 -6.321710944175720215e-01 -3.594986796379089355e-01 4.367698729038238525e-01 4.354200959205627441e-01 7.365178316831588745e-02 2.308516353368759155e-01
-3.184174001216888428e-02 -1.221744865179061890e-01 -1.547110080718994141e-01 -6.482402682304382324e-01 6.242986917495727539e-01 -3.180320858955383301e-01 -5.291332304477691650e-02 2.149776518344879150e-01
-4.163094758987426758e-01 3.575255572795867920e-01 -3.909506797790527344e-01 1.633239537477493286e-01 6.113033294677734375e-01 2.666955292224884033e-01 1.717625409364700317e-01 -2.121887505054473877e-01
-5.681394934654235840e-01 9.337218850851058960e-02 -1.637578606605529785e-01 -1.355852484703063965e-01 5.435606837272644043e-01 -3.189274966716766357e-01 -4.624375998973846436e-01 1.108044460415840149e-01
-5.764265060424804688e-01 -3.387321829795837402e-01 9.972187876701354980e-02 -4.874006211757659912e-01 4.371684789657592773e-01 -2.928621172904968262e-01 -1.250201761722564697e-01 -1.139062419533729553e-01
-4.494608044624328613e-01 1.645192503929138184e-01 1.852575689554214478e-01 -2.346158474683761597e-01 7.329714894294738770e-01 -2.970187067985534668e-01 -2.819620817899703979e-02 -2.351404279470443726e-01
2.495713829994201660e-01 9.637120366096496582e-02 -3.423380255699157715e-01 -5.075743198394775391e-01 6.977429986000061035e-01 -2.494076043367385864e-01 -5.135834217071533203e-02 4.373074322938919067e-02
-5.283599495887756348e-01 -1.287842839956283569e-01 -3.237082362174987793e-01 2.976691424846649170e-01 5.835778713226318359e-01 1.674924790859222412e-01 3.405232429504394531e-01 -1.621218770742416382e-01
1.802282035350799561e-01 3.006114661693572998e-01 -7.098833918571472168e-01 -6.068659946322441101e-02 4.092892110347747803e-01 -1.181231737136840820e-01 1.569993048906326294e-01 -4.042446017265319824e-01
2.977690398693084717e-01 9.988275915384292603e-02 -6.112371087074279785e-01 -1.557294726371765137e-01 3.136233985424041748e-01 -3.907977640628814697e-01 -4.900719523429870605e-01 -1.106416285037994385e-01
-3.617315888404846191e-01 -4.057887494564056396e-01 -1.954014599323272705e-01 2.588354051113128662e-01 4.925315976142883301e-01 1.167963668704032898e-01 -5.754161477088928223e-01 -1.094343066215515137e-01
5.996628105640411377e-02 1.455872207880020142e-01 -6.186625361442565918e-01 1.075000166893005371e-01 4.168907105922698975e-01 1.682339757680892944e-01 1.233077794313430786e-01 -6.029953360557556152e-01
-4.792773723602294922e-01 -8.179460652172565460e-03 -2.364033460617065430e-01 -7.263243198394775391e-01 2.394146919250488281e-01 -1.943578869104385376e-01 -3.027208745479583740e-01 -7.644110824912786484e-03
2.998147904872894287e-01 1.446460038423538208e-01 -5.661939978599548340e-01 -2.283457964658737183e-01 5.722905993461608887e-01 -8.778285235166549683e-02 3.656733334064483643e-01 -2.180176973342895508e-01
1.419127583503723145e-01 -5.317016690969467163e-02 -8.036732077598571777e-01 -2.385270148515701294e-01 3.450446128845214844e-01 1.410562098026275635e-01 3.250227272510528564e-01 -1.722080558538436890e-01
-5.599063038825988770e-01 -4.974859058856964111e-01 1.062515527009963989e-01 -2.159420102834701538e-01 4.703554511070251465e-01 -3.312983810901641846e-01 -8.302818238735198975e-02 -2.078603059053421021e-01
6.861259788274765015e-02 3.550779223442077637e-01 -6.264157891273498535e-01 -6.962324678897857666e-02 2.830378115177154541e-01 -1.487181633710861206e-01 1.879908293485641479e-01 -5.782731175422668457e-01
-4.403756000101566315e-03 3.655013069510459900e-02 -6.949616074562072754e-01 -1.110513061285018921e-01 6.497642397880554199e-01 1.607171297073364258e-01 1.453845202922821045e-01 1.848799437284469604e-01
-1.274649351835250854e-01 -9.675563126802444458e-02 -4.995369613170623779e-01 -3.700572550296783447e-01 5.097054243087768555e-01 5.301573872566223145e-01 2.158708125352859497e-01 -2.108990959823131561e-02
-1.726364642381668091e-01 1.780388355255126953e-01 -6.038506627082824707e-01 -2.192756235599517822e-01 2.241730391979217529e-01 2.335603088140487671e-01 -6.373318433761596680e-01 1.215958222746849060e-01
-4.610821604728698730e-01 -9.728249907493591309e-02 -2.929795384407043457e-01 7.332768291234970093e-02 4.266302883625030518e-01 4.983816444873809814e-01 9.421544382348656654e-04 -5.062873363494873047e-01
4.210416227579116821e-02 -4.456272125244140625e-01 -6.792929768562316895e-01 1.115912720561027527e-01 3.238154947757720947e-01 -3.942050635814666748e-01 1.405940800905227661e-01 -2.138486653566360474e-01
-1.584445387125015259e-01 -1.539185792207717896e-01 1.345839202404022217e-01 -1.384980082511901855e-01 8.365422487258911133e-01 -3.933700025081634521e-01 -7.040359824895858765e-02 -2.332601845264434814e-01
-2.383407801389694214e-01 -8.277017623186111450e-02 -5.599832534790039062e-01 6.493881344795227051e-02 4.614108800888061523e-01 5.794208049774169922e-01 -6.975197792053222656e-02 -2.550503909587860107e-01
-4.092935919761657715e-01 -1.629492044448852539e-01 3.083728998899459839e-02 -5.011382699012756348e-01 3.519050478935241699e-01 -5.140067338943481445e-01 3.781577805057168007e-03 -4.071624279022216797e-01
-5.580486655235290527e-01 -2.265252768993377686e-01 -2.505341768264770508e-01 -3.206156566739082336e-02 1.732804775238037109e-01 3.831388950347900391e-01 -4.026373103260993958e-02 -6.285139918327331543e-01
-2.812400087714195251e-02 -7.000945806503295898e-01 -5.480440258979797363e-01 -2.353113144636154175e-01 3.110818006098270416e-02 -1.081004589796066284e-01 -2.073448002338409424e-01 -3.125824332237243652e-01
1.056633144617080688e-01 1.351616084575653076e-01 -4.041204154491424561e-01 -1.284823566675186157e-01 4.210341572761535645e-01 9.485623985528945923e-02 3.939753472805023193e-01 -6.702699065208435059e-01
-2.725449502468109131e-01 -1.261975914239883423e-01 -2.728998959064483643e-01 -1.529070548713207245e-03 2.378814667463302612e-01 -5.988311171531677246e-01 3.019256889820098877e-01 -5.735602974891662598e-01
1.405953764915466309e-01 -2.234108448028564453e-01 -2.344641238451004028e-01 -2.656159996986389160e-01 2.616883218288421631e-01 2.296207286417484283e-02 -4.848139882087707520e-01 -7.076315283775329590e-01
3.196921646595001221e-01 1.148688569664955139e-01 -7.812914848327636719e-01 -3.670556470751762390e-02 4.544662833213806152e-01 -1.631080955266952515e-01 7.974417507648468018e-02 -1.825800985097885132e-01
-3.035870790481567383e-01 -6.682631373405456543e-02 -4.421482235193252563e-02 -7.933506965637207031e-01 4.119741618633270264e-01 -1.652099490165710449e-01 -2.735842764377593994e-01 1.197753380984067917e-02
-1.633205264806747437e-01 9.987474977970123291e-02 -1.641301810741424561e-01 -3.724576234817504883e-01 3.858748078346252441e-01 -5.826863050460815430e-01 -4.731691777706146240e-01 -2.921922206878662109e-01
-1.009704917669296265e-01 -2.908985503017902374e-02 1.031793430447578430e-01 -1.610109359025955200e-01 7.654784321784973145e-01 -4.247221946716308594e-01 -2.990028262138366699e-01 -3.108687400817871094e-01
-1.160061433911323547e-01 -1.441521197557449341e-01 -6.947973370552062988e-02 3.340201824903488159e-02 6.826551556587219238e-01 -4.633519053459167480e-01 -4.944661557674407959e-01 -1.860372573137283325e-01
-5.614099651575088501e-02 -1.845666170120239258e-01 -5.021541118621826172e-01 -4.013760983943939209e-01 4.898622334003448486e-01 3.417166173458099365e-01 4.386320710182189941e-01 -1.971303299069404602e-02
-4.091393947601318359e-01 -1.196787357330322266e-01 -7.382862567901611328e-01 1.585224270820617676e-02 6.579302251338958740e-02 4.187983572483062744e-01 -2.763964608311653137e-02 -3.041042685508728027e-01
-4.602307975292205811e-01 2.408207207918167114e-01 -8.003301918506622314e-02 -2.961036264896392822e-01 2.254360616207122803e-01 -3.934881389141082764e-01 -2.595017254352569580e-01 -6.025903224945068359e-01
-2.681003212928771973e-01 -1.435240358114242554e-01 -1.584681421518325806e-01 -3.007006831467151642e-02 3.809617757797241211e-01 -1.980470567941665649e-01 -7.874991297721862793e-01 -2.774841487407684326e-01
-9.262491762638092041e-02 -2.551127374172210693e-01 5.244760587811470032e-02 -1.884444952011108398e-01 7.365630865097045898e-01 -2.935860455036163330e-01 3.733771145343780518e-01 -3.463347256183624268e-01
6.968645006418228149e-02 -2.514839172363281250e-01 -6.147879362106323242e-01 -5.510869622230529785e-01 8.713629096746444702e-02 -3.756056427955627441e-01 -1.474635303020477295e-01 -2.825256884098052979e-01
-5.784621238708496094e-01 -6.123089790344238281e-02 -4.070166647434234619e-01 2.237677574157714844e-01 4.484581351280212402e-01 3.911608755588531494e-01 5.064749717712402344e-02 -2.986825108528137207e-01
-5.774336457252502441e-01 -6.986135244369506836e-02 -3.354960978031158447e-01 -4.922629594802856445e-01 -1.147026848047971725e-02 -2.006879299879074097e-01 -4.536725282669067383e-01 -2.461366802453994751e-01
-3.991868793964385986e-01 9.252691641449928284e-03 -5.115214586257934570e-01 1.742277592420578003e-01 4.655434191226959229e-01 4.963481128215789795e-01 -2.841500639915466309e-01 -6.871258467435836792e-02
-1.402284801006317139e-01 -1.091079041361808777e-01 -4.665420055389404297e-01 8.162936568260192871e-02 3.888652026653289795e-01 3.362224996089935303e-02 -7.689640522003173828e-01 2.131660096347332001e-02
-2.955091595649719238e-01 -2.562287449836730957e-01 -3.440006375312805176e-01 8.510199934244155884e-02 5.476733446121215820e-01 6.010133624076843262e-01 -1.175424233078956604e-01 -2.155528962612152100e-01
-1.149730756878852844e-01 -6.420250982046127319e-02 -5.295002460479736328e-01 2.469771653413772583e-01 6.279304623603820801e-01 -4.772818386554718018e-01 7.624483853578567505e-02 1.156862527132034302e-01
-4.035348892211914062e-01 5.525459721684455872e-02 -5.159486532211303711e-01 1.219303458929061890e-01 5.438687205314636230e-01 4.807399511337280273e-01 -1.576427668333053589e-01 -3.579363971948623657e-02
-7.978201657533645630e-02 -1.896997392177581787e-01 -2.863270640373229980e-01 -2.837754487991333008e-01 6.750084161758422852e-01 3.877041041851043701e-01 4.347523748874664307e-01 -1.329412776976823807e-02
4.266601800918579102e-02 -1.243801265954971313e-01 -7.753320932388305664e-01 1.022842079401016235e-01 2.404129654169082642e-01 3.238866338506340981e-03 -5.355570912361145020e-01 -1.627174466848373413e-01
-4.163248538970947266e-01 -1.787795275449752808e-01 -3.546738326549530029e-01 1.365572959184646606e-01 5.206846594810485840e-01 5.830595493316650391e-01 -1.845543384552001953e-01 -7.168592512607574463e-02
-1.083135902881622314e-01 -2.875025942921638489e-02 -5.180080533027648926e-01 -8.749827742576599121e-02 5.173567533493041992e-01 4.245168268680572510e-01 -4.858673214912414551e-01 1.658726632595062256e-01
-1.155803278088569641e-01 8.328417688608169556e-02 -3.622603788971900940e-02 -4.638537168502807617e-01 4.479506611824035645e-01 -5.151996016502380371e-01 -4.254584908485412598e-01 -3.407744467258453369e-01
-1.428181380033493042e-01 -4.667915999889373779e-01 -3.579393029212951660e-01 2.311265319585800171e-01 5.496747493743896484e-01 1.527035087347030640e-01 -5.038687586784362793e-01 2.870984748005867004e-02
-5.972756817936897278e-02 -1.482111960649490356e-01 -4.467006027698516846e-01 -5.203557610511779785e-01 3.995624482631683350e-01 3.848509192466735840e-01 4.375655055046081543e-01 -7.022015005350112915e-02
-8.865378051996231079e-02 -4.453339576721191406e-01 -2.090234309434890747e-01 -5.264249444007873535e-01 1.202934831380844116e-01 -4.374294281005859375e-01 -3.731438815593719482e-01 -3.577049672603607178e-01
-4.777671694755554199e-01 -3.077042698860168457e-01 1.319788396358489990e-01 -9.831251204013824463e-02 6.969675421714782715e-01 -3.744087517261505127e-01 9.636697173118591309e-02 -1.214114949107170105e-01
-9.023484587669372559e-02 -5.343670845031738281e-01 -5.882180482149124146e-02 3.264064714312553406e-02 4.728606045246124268e-01 -3.563736081123352051e-01 1.598188728094100952e-01 -5.706511735916137695e-01
-1.709017455577850342e-01 2.855313718318939209e-01 -5.395694375038146973e-01 7.898535579442977905e-02 4.241418242454528809e-01 2.488141646608710289e-03 -6.327642202377319336e-01 1.076917871832847595e-01
3.354741632938385010e-01 -3.348328471183776855e-01 -2.591433227062225342e-01 -1.428462117910385132e-01 4.507069587707519531e-01 1.337745487689971924e-01 -2.426451444625854492e-01 -6.386507749557495117e-01
-1.738590300083160400e-01 -2.661608755588531494e-01 -2.774533033370971680e-01 -8.548961021006107330e-03 6.155094504356384277e-01 5.324989557266235352e-02 -6.588369011878967285e-01 7.825966179370880127e-02
-6.097082048654556274e-02 -3.647191524505615234e-01 -1.392006278038024902e-01 -4.802985489368438721e-02 6.965743899345397949e-01 -5.757307410240173340e-01 -4.466116055846214294e-02 -1.513353288173675537e-01
1.131890937685966492e-01 -2.584214508533477783e-01 -6.627696156501770020e-01 7.646543532609939575e-02 5.161960124969482422e-01 -4.376440048217773438e-01 1.265193223953247070e-01 -3.602958843111991882e-02
-7.125292718410491943e-02 1.170569807291030884e-01 -6.160932779312133789e-01 -1.122706308960914612e-01 6.465825438499450684e-01 3.829716742038726807e-01 5.346336215734481812e-02 1.464594453573226929e-01
1.056836219504475594e-03 2.099368125200271606e-01 -6.945990324020385742e-01 6.136304512619972229e-02 1.746558994054794312e-01 -1.933334022760391235e-01 9.446220844984054565e-02 -6.268067955970764160e-01
3.757017850875854492e-02 -5.168315172195434570e-01 -3.448407053947448730e-01 -5.807125568389892578e-01 1.247684955596923828e-01 3.087810277938842773e-01 -4.048526287078857422e-02 -4.034594297409057617e-01
3.498961031436920166e-01 9.749303013086318970e-02 -7.174193859100341797e-01 -2.179270535707473755e-01 4.242210686206817627e-01 -3.198677301406860352e-01 -2.513128519058227539e-02 1.515738517045974731e-01
-5.816438794136047363e-01 -1.179241836071014404e-01 -2.464643716812133789e-01 8.708160370588302612e-02 2.945613265037536621e-01 3.796066939830780029e-01 -4.047623649239540100e-02 -5.890248417854309082e-01
-2.679359354078769684e-02 -1.240848004817962646e-01 -8.782867342233657837e-02 1.346408622339367867e-03 5.966820120811462402e-01 -6.246182918548583984e-01 -3.685444891452789307e-01 -3.068661391735076904e-01
7.478937506675720215e-02 -3.279781639575958252e-01 -7.436700463294982910e-01 -1.917807459831237793e-01 3.313786387443542480e-01 4.025407433509826660e-01 1.019678935408592224e-01 -1.215058937668800354e-01
-6.517643928527832031e-01 1.443269848823547363e-01 -6.930115073919296265e-02 -1.057388409972190857e-01 5.985918641090393066e-01 -3.606514632701873779e-01 -2.213597446680068970e-01 3.174440190196037292e-02
1.204485818743705750e-01 2.894879579544067383e-01 -7.074100375175476074e-01 8.006326109170913696e-02 3.665198385715484619e-01 -1.875896751880645752e-01 8.320032805204391479e-02 -4.673335254192352295e-01
-2.857332825660705566e-01 -1.276399195194244385e-01 -5.120691061019897461e-01 7.255429774522781372e-02 4.556282162666320801e-01 5.908324718475341797e-01 -1.144163236021995544e-01 -2.545869350433349609e-01
-8.043055981397628784e-02 2.180586941540241241e-02 -6.185471415519714355e-01 7.522658258676528931e-02 6.444560885429382324e-01 3.858219683170318604e-01 -1.306781470775604248e-01 1.534174829721450806e-01
1.948056370019912720e-01 -1.947046071290969849e-01 -2.777204513549804688e-01 -2.536868155002593994e-01 3.116354048252105713e-01 1.989661008119583130e-01 -5.453740358352661133e-01 -5.903543829917907715e-01
1.473056226968765259e-01 -3.906992673873901367e-01 -5.018492341041564941e-01 -6.609097123146057129e-01 2.008157409727573395e-02 2.009496986865997314e-01 -1.326677650213241577e-01 -2.803855538368225098e-01
5.438419058918952942e-02 -2.646132409572601318e-01 -7.651315331459045410e-01 2.325651645660400391e-01 2.893545627593994141e-01 -4.446600377559661865e-01 -7.639161497354507446e-02 1.500314939767122269e-02
3.635890483856201172e-01 -3.064108192920684814e-01 -2.431565970182418823e-01 -2.480302155017852783e-01 4.708481431007385254e-01 9.286302328109741211e-02 -2.252876460552215576e-01 -6.100779771804809570e-01
-4.887346550822257996e-02 2.393195182085037231e-01 -4.746369421482086182e-01 -1.812994852662086487e-02 3.923225998878479004e-01 2.544737793505191803e-02 -7.395796775817871094e-01 -1.148299723863601685e-01
-1.336852908134460449e-01 -1.554794013500213623e-01 1.279344111680984497e-01 -5.440285801887512207e-01 4.424873590469360352e-01 -3.954073190689086914e-01 -2.542632520198822021e-01 -4.783598184585571289e-01
2.096426635980606079e-01 -4.964284226298332214e-02 -2.282922863960266113e-01 9.203807264566421509e-02 7.371323108673095703e-01 -3.038355112075805664e-01 -4.395166761241853237e-04 -5.072641968727111816e-01
-1.248386316001415253e-02 -6.520911455154418945e-01 -3.006705343723297119e-01 -5.252305045723915100e-02 3.682854771614074707e-01 -2.414420545101165771e-01 4.471953213214874268e-01 -2.958847880363464355e-01
-4.921731948852539062e-01 -1.612665057182312012e-01 -2.157953083515167236e-01 -5.087956786155700684e-01 1.403371840715408325e-01 -3.321295678615570068e-01 -4.949376881122589111e-01 -2.266056835651397705e-01
-1.959335803985595703e-01 -7.108174031600356102e-04 -6.715868711471557617e-01 -3.067738115787506104e-01 3.500544726848602295e-01 5.388464927673339844e-01 4.034280404448509216e-02 4.414916411042213440e-02
-2.647835761308670044e-02 -6.134941577911376953e-01 -1.527401059865951538e-01 1.528127044439315796e-01 5.638728737831115723e-01 -3.293101787567138672e-01 -9.122096747159957886e-02 -3.761963248252868652e-01
-2.662806510925292969e-01 5.642764642834663391e-02 5.071272701025009155e-02 -5.085047334432601929e-02 7.497901916503906250e-01 -4.134695529937744141e-01 5.822532624006271362e-02 -4.292091131210327148e-01
-4.052610397338867188e-01 -2.727190852165222168e-01 -6.534119844436645508e-01 -9.846006333827972412e-02 1.654571145772933960e-01 -4.328065812587738037e-01 2.710940241813659668e-01 1.911974698305130005e-01
1.691168397665023804e-01 5.879967287182807922e-02 -7.815299630165100098e-01 -2.118816971778869629e-01 3.986063301563262939e-01 7.375904917716979980e-02 3.114983439445495605e-01 -2.256115376949310303e-01
-3.104054331779479980e-01 -2.563841044902801514e-01 5.304615944623947144e-02 -3.192817270755767822e-01 3.856879770755767822e-01 -4.620745778083801270e-01 3.446106016635894775e-01 -5.021318197250366211e-01
3.630311042070388794e-02 -2.586303055286407471e-01 -4.174832701683044434e-01 -3.694131672382354736e-01 5.957584977149963379e-01 4.408846795558929443e-01 2.495537996292114258e-01 9.720866382122039795e-02
2.700947923585772514e-03 -3.830524981021881104e-01 2.201811671257019043e-01 -2.496209740638732910e-01 7.453513741493225098e-01 -2.257879078388214111e-01 -1.124330237507820129e-01 -3.511453568935394287e-01
-3.844797313213348389e-01 -1.172170713543891907e-01 -3.137742578983306885e-01 5.982800573110580444e-02 3.855853378772735596e-01 4.746228754520416260e-01 9.539464861154556274e-02 -5.944398045539855957e-01
-7.282996666617691517e-04 2.389388233423233032e-01 -7.451945543289184570e-01 -1.797991991043090820e-01 -3.826975077390670776e-02 -8.854632824659347534e-02 3.844316303730010986e-02 -5.869259834289550781e-01
-1.955264806747436523e-01 4.887748043984174728e-03 -7.642419636249542236e-02 -4.347301423549652100e-01 3.430875241756439209e-01 -5.800057053565979004e-01 -4.295654296875000000e-01 -3.581514954566955566e-01
9.139294922351837158e-02 -4.887321293354034424e-01 -4.760103225708007812e-01 -3.464179933071136475e-01 6.035049632191658020e-02 -4.981190562248229980e-01 -9.613598138093948364e-02 -3.810381293296813965e-01
-5.106636881828308105e-01 -1.746775954961776733e-01 1.326742321252822876e-01 1.482742279767990112e-01 6.740845441818237305e-01 -3.266332447528839111e-01 9.986697882413864136e-02 -3.131612837314605713e-01
4.506360739469528198e-02 -5.355033650994300842e-02 -6.163451671600341797e-01 -1.769374012947082520e-01 2.780098617076873779e-01 1.296967864036560059e-01 4.663745760917663574e-01 -5.218213796615600586e-01
-4.208243489265441895e-01 -2.573765814304351807e-03 -4.870724976062774658e-01 3.233075141906738281e-01 4.292919933795928955e-01 3.325400948524475098e-01 -5.650542676448822021e-02 -4.278614223003387451e-01
-4.357169866561889648e-01 -4.114584922790527344e-01 1.461331993341445923e-01 -4.475372731685638428e-01 4.906483292579650879e-01 -3.624674379825592041e-01 -2.401166409254074097e-02 -2.156694382429122925e-01
-3.007445037364959717e-01 -3.008033931255340576e-01 -1.884710788726806641e-01 1.104201842099428177e-02 3.029237985610961914e-01 -1.405228376388549805e-01 -7.587855458259582520e-01 -3.100996315479278564e-01
2.024454921483993530e-01 -4.168094694614410400e-01 -3.798339068889617920e-01 -5.761177539825439453e-01 1.163166090846061707e-01 1.294170022010803223e-01 -1.518267691135406494e-01 -5.057375431060791016e-01
-7.878597080707550049e-02 -3.230899274349212646e-01 -4.990144073963165283e-01 -4.086397588253021240e-01 3.921845853328704834e-01 3.187909424304962158e-01 4.665804207324981689e-01 -1.643471792340278625e-02
1.748586818575859070e-02 -4.546188116073608398e-01 -3.138062357902526855e-01 9.285253286361694336e-02 6.010041236877441406e-01 2.488019764423370361e-01 -5.121021270751953125e-01 -2.373169735074043274e-02
8.710404485464096069e-02 -6.432273983955383301e-01 -2.331196218729019165e-01 -4.368596374988555908e-01 3.473820090293884277e-01 3.927000761032104492e-01 2.597591094672679901e-02 -2.406615614891052246e-01
-1.987827569246292114e-01 3.253735899925231934e-01 -2.083921730518341064e-01 -5.432843565940856934e-01 3.984389305114746094e-01 -5.212500691413879395e-01 -2.796560525894165039e-01 -8.584620058536529541e-02
-1.114102732390165329e-02 -1.511667072772979736e-01 8.717317134141921997e-02 -2.859055399894714355e-01 5.105953812599182129e-01 -4.859611392021179199e-01 -6.069990992546081543e-02 -6.222001910209655762e-01
5.997288972139358521e-02 -8.300720900297164917e-02 -3.931349515914916992e-01 3.150869160890579224e-02 5.755632519721984863e-01 -6.786195039749145508e-01 6.405030190944671631e-02 -1.951029896736145020e-01
-4.076101481914520264e-01 -2.106164693832397461e-01 -3.332834839820861816e-01 -2.619330771267414093e-02 2.116992622613906860e-01 4.620149135589599609e-01 4.126111790537834167e-02 -6.463389396667480469e-01
-3.044343888759613037e-01 3.533570170402526855e-01 -2.455197274684906006e-02 -8.662075549364089966e-02 7.172340750694274902e-01 -3.552035987377166748e-01 -3.459253907203674316e-01 -1.187177225947380066e-01
2.294638603925704956e-01 1.016935110092163086e-01 -6.201086044311523438e-01 2.385838888585567474e-03 5.781928896903991699e-01 -4.452966451644897461e-01 1.409446448087692261e-01 -1.699628192000091076e-03
-4.982020854949951172e-01 -5.630585551261901855e-01 -3.529827594757080078e-01 -3.726040422916412354e-01 -2.608265168964862823e-02 -2.955769300460815430e-01 -1.444049030542373657e-01 -2.498606294393539429e-01
-6.823961734771728516e-01 -7.240689545869827271e-02 -4.452973306179046631e-01 -2.325200140476226807e-01 1.641414165496826172e-01 -4.145988523960113525e-01 -2.787954211235046387e-01 1.326239295303821564e-02
-3.712125420570373535e-01 -2.788175344467163086e-01 -4.920783340930938721e-01 -5.285266041755676270e-02 2.822849452495574951e-01 -5.696107745170593262e-01 3.374468684196472168e-01 1.466826349496841431e-01
-2.077366113662719727e-01 -3.781280219554901123e-01 -4.206162393093109131e-01 -4.346787333488464355e-01 6.591417640447616577e-02 -4.683305919170379639e-01 -4.515910744667053223e-01 -1.427875608205795288e-01
-4.230458140373229980e-01 -1.245995163917541504e-01 -4.512968361377716064e-01 -2.935010790824890137e-01 5.389284715056419373e-02 -4.083422422409057617e-01 5.586617588996887207e-01 -1.842411160469055176e-01
-3.136391937732696533e-01 4.211983978748321533e-01 4.415115714073181152e-02 -1.939509958028793335e-01 5.264517664909362793e-01 -2.667922079563140869e-01 -4.391908347606658936e-01 -3.787321746349334717e-01
4.743663221597671509e-02 -2.114139348268508911e-01 -5.982292294502258301e-01 -5.268033146858215332e-01 1.432041078805923462e-01 -2.120455354452133179e-01 -4.782685935497283936e-01 -1.531096398830413818e-01
-3.914756774902343750e-01 3.076262474060058594e-01 -1.937106400728225708e-01 -7.476298213005065918e-01 3.472144603729248047e-01 -1.872552782297134399e-01 1.373869250528514385e-03 3.796250093728303909e-03
-6.658319830894470215e-01 -4.640846550464630127e-01 -1.886709034442901611e-01 -1.671297848224639893e-01 4.104233086109161377e-01 -1.585366129875183105e-01 -1.625700592994689941e-01 2.403200417757034302e-01
4.116860032081604004e-02 -3.423070013523101807e-01 -8.038212060928344727e-01 -1.572265173308551311e-03 1.317759156227111816e-01 1.346601992845535278e-01 -4.283416271209716797e-01 -1.265909522771835327e-01
-4.413417875766754150e-01 -4.362083226442337036e-02 -2.455454915761947632e-01 -7.282893061637878418e-01 6.310413777828216553e-02 -1.191669926047325134e-01 -4.029373526573181152e-01 -1.790962964296340942e-01
-2.496744506061077118e-02 -1.305490881204605103e-01 -7.915027141571044922e-01 -1.299522221088409424e-01 2.961962521076202393e-01 4.650882780551910400e-01 9.052033722400665283e-02 -1.635123938322067261e-01
9.101505577564239502e-02 -4.282418787479400635e-01 -2.896077698096632957e-03 -1.894210427999496460e-01 5.882417559623718262e-01 -2.509703040122985840e-01 2.529129385948181152e-01 -5.472266077995300293e-01
-4.876840710639953613e-01 -2.835254371166229248e-01 1.004325300455093384e-01 -2.459575235843658447e-01 5.980523228645324707e-01 -4.126108586788177490e-01 3.809013217687606812e-02 -2.860605716705322266e-01
-4.805691242218017578e-01 -6.897851079702377319e-02 -4.826541841030120850e-01 -2.197795063257217407e-01 3.584178090095520020e-01 -5.206161141395568848e-01 -1.825822442770004272e-01 2.240456938743591309e-01
1.990514695644378662e-01 -4.013616144657135010e-01 -2.343681156635284424e-01 -3.926679491996765137e-02 5.087437629699707031e-01 -3.144079148769378662e-01 2.948492169380187988e-01 -5.460847020149230957e-01
-6.323637962341308594e-01 -4.160336256027221680e-01 -1.111202985048294067e-01 -1.748099774122238159e-01 4.669740200042724609e-01 -9.767597168684005737e-02 -3.651163876056671143e-01 1.523499488830566406e-01
-8.043269813060760498e-02 -2.141559869050979614e-01 -6.965034008026123047e-01 -1.256279945373535156e-01 1.153939515352249146e-01 3.127467334270477295e-01 2.326150685548782349e-01 -5.305963754653930664e-01
5.631535500288009644e-02 -2.416815906763076782e-01 -6.302552819252014160e-01 1.669119596481323242e-01 5.990752577781677246e-01 -3.652003705501556396e-01 -8.041609823703765869e-02 1.208639591932296753e-01
-7.644671946763992310e-02 2.828032523393630981e-02 -6.685323715209960938e-01 -1.364104896783828735e-01 2.974395155906677246e-01 4.801675081253051758e-01 1.588698029518127441e-01 -4.284179508686065674e-01
-4.073708355426788330e-01 -1.134658977389335632e-01 -3.528162837028503418e-01 1.008663624525070190e-01 3.507527709007263184e-01 5.004820823669433594e-01 4.275593906641006470e-02 -5.578379631042480469e-01
-2.218335270881652832e-01 -3.735105395317077637e-01 -2.760655432939529419e-02 1.185209378600120544e-01 7.633208632469177246e-01 -1.967309042811393738e-02 -4.473136663436889648e-01 1.154782548546791077e-01
1.623013615608215332e-01 -1.313457041978836060e-01 1.116395518183708191e-01 -6.781916022300720215e-01 6.898591518402099609e-01 7.046748697757720947e-02 -3.433706611394882202e-02 -4.414796084165573120e-02
-4.352426826953887939e-01 -4.273286461830139160e-01 -5.262209177017211914e-01 -9.268728643655776978e-02 2.316656857728958130e-01 -4.502005577087402344e-01 2.152748703956604004e-01 1.994036287069320679e-01
-6.403844952583312988e-01 -3.070045411586761475e-01 -4.567549526691436768e-01 -3.822131454944610596e-01 -1.986890845000743866e-02 -3.637903630733489990e-01 -1.825455576181411743e-02 -8.872682601213455200e-02
3.365896642208099365e-01 -7.600311934947967529e-02 -6.797382831573486328e-01 -4.561386406421661377e-01 2.718697190284729004e-01 -3.114188611507415771e-01 7.711336016654968262e-02 -1.843450814485549927e-01
3.879038244485855103e-02 -3.487785458564758301e-01 -5.172744989395141602e-01 -4.796229600906372070e-01 9.903547912836074829e-02 8.751117438077926636e-02 -5.710511803627014160e-01 -1.888703256845474243e-01
-4.588932171463966370e-02 1.267852634191513062e-01 -6.399248242378234863e-01 -1.378568261861801147e-01 1.917322874069213867e-01 2.419977039098739624e-01 -6.627783775329589844e-01 -1.367915570735931396e-01
-1.633988134562969208e-02 -1.277054548263549805e-01 8.164430409669876099e-02 -2.896755039691925049e-01 5.240541696548461914e-01 -4.020052552223205566e-01 7.757255434989929199e-02 -6.712587475776672363e-01
4.241482540965080261e-02 -6.708869934082031250e-01 -2.947956919670104980e-01 -4.942515790462493896e-01 1.724299490451812744e-01 2.728115320205688477e-01 9.529890865087509155e-02 -3.219977915287017822e-01
1.775494590401649475e-02 -4.768530726432800293e-01 -5.518159866333007812e-01 -3.014434874057769775e-01 2.246766537427902222e-02 -4.859518408775329590e-01 -2.123522758483886719e-01 -3.085115253925323486e-01
8.804042637348175049e-02 3.764795064926147461e-01 -7.837918400764465332e-01 -1.035588160157203674e-01 4.170437157154083252e-01 -2.479100832715630531e-03 1.465691477060317993e-01 -1.733317673206329346e-01
-3.771120905876159668e-01 -1.091550290584564209e-01 -3.843405544757843018e-01 8.800228685140609741e-02 4.675041735172271729e-01 5.973159670829772949e-01 -2.663107812404632568e-01 -2.100996673107147217e-01
-2.664559520781040192e-02 -4.460865631699562073e-02 -7.626183629035949707e-01 1.801625490188598633e-01 4.897549152374267578e-01 -3.464280962944030762e-01 -3.863330557942390442e-02 1.479517519474029541e-01
-4.964079335331916809e-02 1.044904068112373352e-01 6.700668483972549438e-02 -6.418427228927612305e-01 7.240540981292724609e-01 -8.315140753984451294e-02 -1.971713751554489136e-01 -1.098003424704074860e-02
-6.572692394256591797e-01 -6.706224381923675537e-02 -4.200403392314910889e-01 1.747054457664489746e-01 1.907455176115036011e-01 1.927914917469024658e-01 1.121558472514152527e-01 -5.200120210647583008e-01
-3.132421970367431641e-01 -4.962139576673507690e-02 -6.649169921875000000e-01 1.538300216197967529e-01 3.704090416431427002e-01 5.017682313919067383e-01 -5.331985652446746826e-02 -2.045035362243652344e-01
-1.405646204948425293e-01 -2.665778398513793945e-01 -2.907030880451202393e-01 1.511826738715171814e-02 4.520164430141448975e-01 -6.849837303161621094e-02 -7.726110219955444336e-01 -1.360231786966323853e-01
-1.522934343665838242e-02 -5.640690326690673828e-01 -1.065516024827957153e-01 -1.512259095907211304e-01 3.505899012088775635e-01 -3.578064143657684326e-01 1.694863736629486084e-01 -6.063886880874633789e-01
-1.754715293645858765e-01 4.137092232704162598e-01 -5.501555744558572769e-03 -4.649613425135612488e-02 7.871729731559753418e-01 -3.094194531440734863e-01 -2.013209760189056396e-01 -1.998758763074874878e-01
2.813152670860290527e-01 -4.879285395145416260e-01 -2.490426301956176758e-01 -4.434174299240112305e-02 5.759109854698181152e-01 1.862953752279281616e-01 -3.748053014278411865e-01 -3.345752954483032227e-01
1.887459903955459595e-01 -4.085473716259002686e-01 -2.323614507913589478e-01 -5.129325389862060547e-02 4.128125607967376709e-01 8.807357400655746460e-02 -2.960213124752044678e-01 -6.892324090003967285e-01
-1.239287033677101135e-01 1.864912509918212891e-01 -6.242478489875793457e-01 -1.486625820398330688e-01 5.419410467147827148e-01 4.589707255363464355e-01 -7.007715851068496704e-02 1.697404086589813232e-01
-6.349138617515563965e-01 3.374981880187988281e-02 -2.336754351854324341e-01 8.206044137477874756e-02 2.647730410099029541e-01 2.224981039762496948e-01 7.633806020021438599e-02 -6.395073533058166504e-01
7.774299383163452148e-02 -6.843878030776977539e-01 -3.572231531143188477e-01 -3.444918990135192871e-01 3.066630065441131592e-01 3.848747909069061279e-01 2.085057459771633148e-02 -1.915218383073806763e-01
-3.565447032451629639e-01 2.262926548719406128e-01 1.679975166916847229e-02 -4.503904283046722412e-01 5.880202651023864746e-01 -4.343632459640502930e-01 -2.099101096391677856e-01 -2.000804543495178223e-01
-2.208355069160461426e-01 1.114215515553951263e-02 -5.221182107925415039e-01 -2.156052440404891968e-01 2.328848689794540405e-01 2.943636775016784668e-01 4.851988554000854492e-01 -5.056788921356201172e-01
-9.114656597375869751e-02 -5.784004554152488708e-02 -1.075585484504699707e-01 -7.662771940231323242e-01 5.487663745880126953e-01 -2.800945043563842773e-01 -1.281531760469079018e-03 9.999138861894607544e-02
-2.340617328882217407e-01 3.496390283107757568e-01 -1.699146628379821777e-01 -1.182899922132492065e-01 4.478479325771331787e-01 -5.851836204528808594e-01 -3.637173473834991455e-01 -3.237378895282745361e-01
-6.901188492774963379e-01 2.436460554599761963e-01 -2.210525274276733398e-01 1.394224166870117188e-01 3.894249498844146729e-01 1.940248906612396240e-01 1.981520205736160278e-01 -4.092772603034973145e-01
-2.443472295999526978e-02 -1.594503521919250488e-01 3.097833693027496338e-02 -4.764042422175407410e-02 5.931372046470642090e-01 -4.817038178443908691e-01 -1.524988114833831787e-01 -6.030281186103820801e-01
1.361807882785797119e-01 -3.282032608985900879e-01 -2.260276377201080322e-01 -2.195507586002349854e-01 3.653744757175445557e-01 -3.240246474742889404e-01 3.670508265495300293e-01 -6.334269046783447266e-01
-4.605378806591033936e-01 -3.176542520523071289e-01 -2.514969408512115479e-01 -1.778072863817214966e-02 3.339362740516662598e-01 -8.792657405138015747e-02 -7.087434530258178711e-01 4.326574504375457764e-02
-4.321293532848358154e-01 -5.510681867599487305e-01 -3.002131879329681396e-01 -2.766275703907012939e-01 1.925810873508453369e-01 -2.991013824939727783e-01 -4.639471173286437988e-01 -3.378401324152946472e-02
-1.070699393749237061e-01 -6.527405232191085815e-02 -6.959313154220581055e-01 -1.575069725513458252e-01 1.322095841169357300e-01 3.629286289215087891e-01 -5.631586313247680664e-01 -9.381972998380661011e-02
-1.136307045817375183e-01 -2.077745348215103149e-01 -1.357311904430389404e-01 -8.281692266464233398e-01 4.306072890758514404e-01 -1.786962151527404785e-01 -4.121275246143341064e-02 1.434479355812072754e-01
-5.045336484909057617e-02 -5.122093856334686279e-02 1.238478440791368484e-02 -2.384389378130435944e-02 5.372226238250732422e-01 -3.396169543266296387e-01 1.411414444446563721e-01 -7.551425099372863770e-01
-3.827045261859893799e-01 -3.651352226734161377e-01 1.197456344962120056e-01 4.411366209387779236e-02 6.368032097816467285e-01 -3.849627971649169922e-01 -1.668845862150192261e-01 -3.498050272464752197e-01
-5.813769102096557617e-01 -4.903918802738189697e-01 8.142133057117462158e-02 -9.375250339508056641e-02 5.279027223587036133e-01 -2.559975683689117432e-01 -2.413706183433532715e-01 -6.018069759011268616e-02
1.807038635015487671e-01 -4.959512948989868164e-01 -7.299148440361022949e-01 -2.800931036472320557e-01 1.184283047914505005e-01 2.481715008616447449e-02 -2.565753161907196045e-01 -1.722744703292846680e-01
2.115526348352432251e-01 -1.397958397865295410e-01 -3.184927701950073242e-01 -1.655371934175491333e-01 2.867808341979980469e-01 4.182493686676025391e-02 -1.262199785560369492e-02 -8.501238226890563965e-01
-6.801015883684158325e-02 -3.035847842693328857e-01 -7.847245931625366211e-01 2.621357738971710205e-01 3.986420929431915283e-01 -1.027571037411689758e-01 -9.089854359626770020e-02 2.024005055427551270e-01
-3.779339194297790527e-01 1.553990393877029419e-01 -2.076620459556579590e-01 -4.044419527053833008e-01 2.355815321207046509e-01 -6.309580802917480469e-01 -3.416580334305763245e-02 -4.141813218593597412e-01
1.222704946994781494e-01 2.699556946754455566e-01 -5.878682136535644531e-01 -3.691222369670867920e-01 2.413707375526428223e-01 -5.198616385459899902e-01 -3.157753348350524902e-01 -4.586758464574813843e-02
-1.552330106496810913e-01 2.543458342552185059e-01 -6.451784968376159668e-01 1.543878167867660522e-01 3.463374376296997070e-01 2.905312180519104004e-01 -5.202470812946557999e-03 -5.164638161659240723e-01
-1.013256832957267761e-01 -2.596662938594818115e-01 -3.478043377399444580e-01 1.709454506635665894e-01 6.852973699569702148e-01 -5.251276493072509766e-01 1.632841229438781738e-01 -7.942777127027511597e-03
-4.166691005229949951e-01 -9.526238590478897095e-02 -3.135917186737060547e-01 2.849201858043670654e-01 5.301059484481811523e-01 3.268612325191497803e-01 1.219006776809692383e-01 -4.848527312278747559e-01
4.792421311140060425e-02 1.210978925228118896e-01 -4.459518194198608398e-01 -6.014086306095123291e-02 4.336404204368591309e-01 4.456132184714078903e-03 4.759097099304199219e-01 -6.049749851226806641e-01
-5.387330055236816406e-01 4.341720044612884521e-01 -2.379044741392135620e-01 -5.846992135047912598e-01 3.289742767810821533e-01 -1.201640293002128601e-01 8.221546187996864319e-03 7.655872497707605362e-03
1.217814758419990540e-01 -4.087026417255401611e-01 -6.406519412994384766e-01 -5.214533209800720215e-01 6.724377628415822983e-03 -2.458310425281524658e-01 -4.616963863372802734e-02 -2.705051898956298828e-01
-6.323459148406982422e-01 7.216847687959671021e-02 -3.199835717678070068e-01 -5.075220465660095215e-01 3.007876276969909668e-01 -1.599212288856506348e-01 -2.679705619812011719e-01 2.170394659042358398e-01
-3.676864206790924072e-01 -6.528344750404357910e-02 -4.575670957565307617e-01 2.993648946285247803e-01 4.347743093967437744e-01 4.257968664169311523e-01 -2.498355507850646973e-01 -3.588986992835998535e-01
-1.265019625425338745e-01 8.098636567592620850e-02 1.290190517902374268e-01 -2.606075629591941833e-02 8.988034725189208984e-01 -2.528396248817443848e-01 -2.379867583513259888e-01 -1.780453026294708252e-01
-2.944881096482276917e-02 -1.681538820266723633e-01 -6.686230301856994629e-01 3.925251960754394531e-01 3.801703453063964844e-01 -4.537966847419738770e-01 -1.387494951486587524e-01 3.461372340098023415e-03
-3.962630629539489746e-01 -1.124832034111022949e-01 -1.580753326416015625e-01 2.783438563346862793e-01 6.323025226593017578e-01 4.096015691757202148e-01 -1.024200245738029480e-01 -3.870275914669036865e-01
-6.028702855110168457e-01 -5.197684168815612793e-01 -2.706013917922973633e-01 -1.067228317260742188e-01 3.246003687381744385e-01 -2.702480852603912354e-01 -2.701056003570556641e-01 1.744043678045272827e-01
-6.105707883834838867e-01 9.060165286064147949e-02 -7.280589640140533447e-02 -2.397053986787796021e-01 4.082456827163696289e-01 1.890138238668441772e-01 -5.914106965065002441e-01 6.385740637779235840e-02
-2.044565379619598389e-01 -1.753794550895690918e-01 -3.071687221527099609e-01 -4.229603335261344910e-02 5.288730859756469727e-01 -2.838459610939025879e-01 -6.849996447563171387e-01 4.240313917398452759e-02
-2.631437480449676514e-01 -1.908821016550064087e-01 -5.004666447639465332e-01 2.637539617717266083e-02 3.811547160148620605e-01 -8.720164000988006592e-02 -6.899416446685791016e-01 1.193915009498596191e-01
-2.423789352178573608e-01 -3.816789686679840088e-01 -1.641962826251983643e-01 -1.125699505209922791e-01 2.692705392837524414e-01 -2.089556455612182617e-01 -7.470267415046691895e-01 -2.858726382255554199e-01
-3.349336609244346619e-02 -4.954508543014526367e-01 -1.617866009473800659e-01 -6.351956725120544434e-02 5.491811037063598633e-01 -3.371795415878295898e-01 4.359665215015411377e-01 -3.432787656784057617e-01
1.158518269658088684e-01 1.428294181823730469e-01 2.740962244570255280e-02 -1.900647729635238647e-01 6.458437442779541016e-01 -3.501262068748474121e-01 -8.977591991424560547e-02 -6.176890134811401367e-01
-1.765486001968383789e-01 1.243408545851707458e-01 -6.179273724555969238e-01 -1.788125485181808472e-01 1.278789341449737549e-01 1.667517423629760742e-01 3.427082002162933350e-01 -6.147793531417846680e-01
-3.597589135169982910e-01 2.331643700599670410e-01 -1.850721687078475952e-01 -1.958376318216323853e-01 2.489597946405410767e-01 -6.308493018150329590e-01 -2.248786985874176025e-01 -4.827851951122283936e-01
1.449858695268630981e-01 -4.855772852897644043e-01 -1.146453768014907837e-01 -1.377101540565490723e-01 4.847277998924255371e-01 -1.492610722780227661e-01 2.669376134872436523e-01 -6.185389161109924316e-01
-1.010132953524589539e-01 -3.767212331295013428e-01 -1.577698886394500732e-01 -3.268253803253173828e-02 2.932592928409576416e-01 -1.708335280418395996e-01 -2.641407214105129242e-02 -8.402591347694396973e-01
-1.478611230850219727e-01 -1.685661822557449341e-01 -1.978339254856109619e-01 -1.808131635189056396e-01 4.423419237136840820e-01 4.033668339252471924e-02 -8.236628770828247070e-01 -4.665812104940414429e-02
3.314608335494995117e-02 4.879396408796310425e-02 -8.312700390815734863e-01 -3.243764042854309082e-01 1.196145713329315186e-01 2.093659192323684692e-01 -3.730201423168182373e-01 5.481508746743202209e-02
-3.901489973068237305e-01 -1.316328793764114380e-01 -5.664922595024108887e-01 -4.253311157226562500e-01 8.757065981626510620e-02 -5.435210466384887695e-01 1.395695805549621582e-01 7.792956382036209106e-02
5.124889016151428223e-01 2.035648934543132782e-02 -3.994064927101135254e-01 -2.077936679124832153e-01 5.346510410308837891e-01 1.760207414627075195e-01 -1.725532859563827515e-01 -4.331596195697784424e-01
-3.329152986407279968e-02 -5.470489263534545898e-01 -1.293652504682540894e-01 2.164185643196105957e-01 5.681152939796447754e-01 -2.369232028722763062e-01 -2.064945921301841736e-02 -5.066981315612792969e-01
-4.814708530902862549e-01 3.147025406360626221e-01 -3.029157817363739014e-01 -5.921704173088073730e-01 3.073793351650238037e-01 -2.222108244895935059e-01 2.872720062732696533e-01 -1.842140406370162964e-02
-1.690841019153594971e-01 -2.363610565662384033e-01 -1.060975492000579834e-01 -4.300522208213806152e-01 2.481960952281951904e-01 -5.089449286460876465e-01 1.314896792173385620e-01 -6.175975203514099121e-01
-5.467472076416015625e-01 -1.653861701488494873e-01 -5.117283463478088379e-01 -1.823410093784332275e-01 2.497223913669586182e-01 -5.277457237243652344e-01 4.688527435064315796e-02 1.884828656911849976e-01
-5.295545458793640137e-01 -5.274949669837951660e-01 -9.528000652790069580e-02 8.979210257530212402e-02 3.149866163730621338e-01 -1.732797026634216309e-01 -4.892664253711700439e-01 -2.357034832239151001e-01
-1.882876753807067871e-01 -2.159896194934844971e-01 -2.163520902395248413e-01 -1.025466471910476685e-01 4.337989389896392822e-01 -5.540520548820495605e-01 4.936322271823883057e-01 -3.489187657833099365e-01
2.604210376739501953e-01 1.821360290050506592e-01 -3.090661764144897461e-01 -5.315088033676147461e-01 6.090561151504516602e-01 -2.855290770530700684e-01 2.259985655546188354e-01 -1.320321857929229736e-01
5.124668404459953308e-02 1.005728766322135925e-01 -2.970040738582611084e-01 -5.345452427864074707e-01 6.263347864151000977e-01 -4.127024710178375244e-01 -1.573018282651901245e-01 1.610785871744155884e-01
-1.032418087124824524e-01 2.068338692188262939e-01 -5.866349339485168457e-01 -2.885190248489379883e-01 6.765312701463699341e-02 1.540661007165908813e-01 2.930388450622558594e-01 -6.363899111747741699e-01
5.225370079278945923e-02 6.093193218111991882e-02 -5.229338407516479492e-01 -1.433434151113033295e-02 3.731815814971923828e-01 -3.347922861576080322e-02 4.829072058200836182e-01 -5.884785056114196777e-01
-3.874345421791076660e-01 1.766203716397285461e-02 8.858581632375717163e-02 -6.475749015808105469e-01 3.665539324283599854e-01 -3.640450537204742432e-01 1.899823695421218872e-01 -3.455398380756378174e-01
-4.713205099105834961e-01 -6.600253582000732422e-01 -8.047097921371459961e-02 -4.225603044033050537e-01 2.664352953433990479e-01 -1.456956285983324051e-02 -2.930518686771392822e-01 -1.055176183581352234e-02
1.129047125577926636e-01 -1.809227466583251953e-02 1.251822859048843384e-01 -2.717338800430297852e-01 7.246348261833190918e-01 -3.343192934989929199e-01 -6.192619726061820984e-02 -5.066710114479064941e-01
-3.878748714923858643e-01 5.383208394050598145e-02 -5.243161916732788086e-01 6.084514409303665161e-02 4.402637779712677002e-01 5.635192394256591797e-01 -1.433732956647872925e-01 -1.900094598531723022e-01
-5.070831775665283203e-01 -5.482813119888305664e-01 -3.200092315673828125e-01 -9.531813859939575195e-02 3.059419989585876465e-01 1.866643875837326050e-01 -3.121532201766967773e-01 3.238502442836761475e-01
2.334900945425033569e-02 -2.655193507671356201e-01 -1.554112602025270462e-02 7.146719098091125488e-02 7.017763257026672363e-01 -1.548514515161514282e-01 2.360838353633880615e-01 -5.927906036376953125e-01
-1.523883547633886337e-02 -2.959112450480461121e-02 1.100745946168899536e-01 -5.760072171688079834e-02 7.076846361160278320e-01 -3.062813282012939453e-01 -1.131640840321779251e-02 -6.234613060951232910e-01
-3.684345185756683350e-01 -1.192321032285690308e-01 -3.498067706823348999e-02 -5.288835763931274414e-01 3.011068999767303467e-01 -5.075412392616271973e-01 -1.430104672908782959e-01 -4.476413726806640625e-01
-1.440344303846359253e-01 1.626280844211578369e-01 -5.043708682060241699e-01 8.554372936487197876e-02 4.333116710186004639e-01 1.452054176479578018e-02 -7.073851227760314941e-01 5.229580029845237732e-02
-5.399931073188781738e-01 -1.273705959320068359e-01 -5.957133173942565918e-01 -2.239820957183837891e-01 1.744083911180496216e-01 4.081982672214508057e-01 1.339127123355865479e-01 -2.686358392238616943e-01
-5.508982017636299133e-02 -4.798605144023895264e-01 -4.050442278385162354e-01 1.232197731733322144e-01 5.362704396247863770e-01 2.224456071853637695e-01 -4.982443749904632568e-01 4.625513032078742981e-02
-8.149912208318710327e-02 -4.293803274631500244e-01 -5.589588284492492676e-01 1.070743128657341003e-01 3.275277018547058105e-01 -1.138005033135414124e-01 -6.027967333793640137e-01 -3.875184804201126099e-02
-5.647493898868560791e-02 -4.928690195083618164e-01 -4.897427856922149658e-01 -6.943898275494575500e-03 3.008818924427032471e-01 2.241996824741363525e-01 -6.072763204574584961e-01 -6.644253432750701904e-02
-3.192183971405029297e-01 -5.174016356468200684e-01 -3.883900940418243408e-01 -3.207500278949737549e-01 -3.159107640385627747e-02 -3.730550408363342285e-01 -3.883881866931915283e-01 -2.926675975322723389e-01
2.565272450447082520e-01 5.901357904076576233e-02 5.002161487936973572e-02 -5.748656988143920898e-01 7.549614310264587402e-01 6.414292752742767334e-02 -9.949310123920440674e-02 -1.172960102558135986e-01
-2.128946036100387573e-01 -1.841332018375396729e-01 1.241554617881774902e-01 -2.935560941696166992e-01 6.821988821029663086e-01 -3.641663193702697754e-01 3.511721789836883545e-01 -3.128046989440917969e-01
-1.090376675128936768e-01 -2.970762252807617188e-01 -1.920173503458499908e-02 -7.570385336875915527e-01 2.329398393630981445e-01 2.131181210279464722e-01 -4.214864075183868408e-01 -2.214707136154174805e-01
1.007165163755416870e-01 -8.268880099058151245e-02 -8.164051175117492676e-01 -2.822173237800598145e-01 1.085533276200294495e-01 5.329920351505279541e-02 -4.266907870769500732e-01 -2.004121094942092896e-01
-1.390745639801025391e-01 -1.548912227153778076e-01 -6.783918738365173340e-01 -1.164258867502212524e-01 1.393632888793945312e-01 3.408672213554382324e-01 2.321075350046157837e-01 -5.416733622550964355e-01
-3.653589785099029541e-01 -3.716889619827270508e-01 1.703851819038391113e-01 -3.698655068874359131e-01 6.031065583229064941e-01 -4.015274941921234131e-01 -8.391468226909637451e-02 -1.747140288352966309e-01
-2.273521274328231812e-01 -4.677582085132598877e-01 -3.789666593074798584e-01 2.501842081546783447e-01 4.189519584178924561e-01 -2.233099788427352905e-01 -5.397891402244567871e-01 -8.090043067932128906e-02
2.788253687322139740e-02 -1.170863583683967590e-01 -8.038001134991645813e-03 -2.015241421759128571e-02 7.213811278343200684e-01 -4.710109233856201172e-01 -4.193588495254516602e-01 -2.587250769138336182e-01
-1.051377132534980774e-01 1.052242070436477661e-01 -2.571759819984436035e-01 -3.425076603889465332e-01 3.720087707042694092e-01 -5.167623758316040039e-01 -5.850132703781127930e-01 -2.162143141031265259e-01
-1.399099975824356079e-01 -3.742961883544921875e-01 -4.687544703483581543e-01 -1.204915046691894531e-01 2.459516227245330811e-01 5.888117551803588867e-01 -3.049770295619964600e-01 -3.253859877586364746e-01
-4.648025333881378174e-01 -1.601550132036209106e-01 2.164813876152038574e-02 -4.250309765338897705e-01 4.703916013240814209e-01 -5.239758491516113281e-01 -6.116906926035881042e-02 -2.786192297935485840e-01
3.487991914153099060e-02 -3.901322782039642334e-01 -5.619655847549438477e-01 -1.818466335535049438e-01 1.673971712589263916e-01 -1.602344028651714325e-02 -6.563746929168701172e-01 -1.964696198701858521e-01
-2.424059659242630005e-01 -4.048408567905426025e-01 -1.378290057182312012e-01 -4.218702018260955811e-01 3.147709071636199951e-01 -4.535229206085205078e-01 -4.803695082664489746e-01 -2.117858082056045532e-01
-1.027428731322288513e-01 1.577345281839370728e-01 -2.586215361952781677e-02 -1.581521779298782349e-01 7.536931037902832031e-01 -5.498620271682739258e-01 -1.052774116396903992e-01 -2.395789623260498047e-01
-5.063470005989074707e-01 -5.613989830017089844e-01 -2.665369212627410889e-01 -7.380943745374679565e-02 3.357288241386413574e-01 1.965550482273101807e-01 -4.473247230052947998e-01 2.251699566841125488e-02
1.594258248805999756e-01 -1.071912273764610291e-01 -9.074246287345886230e-01 1.114547476172447205e-01 3.226520717144012451e-01 -3.549803420901298523e-02 1.975598931312561035e-02 -1.466192752122879028e-01
-6.530947685241699219e-01 -4.493964910507202148e-01 -1.608076244592666626e-01 -1.985410898923873901e-01 3.577670753002166748e-01 -4.212112128734588623e-01 2.528245747089385986e-02 -1.329680997878313065e-02
1.227817609906196594e-01 -5.506476759910583496e-02 -7.798945903778076172e-01 1.609529703855514526e-01 1.602561920881271362e-01 -3.192862272262573242e-01 7.033660262823104858e-02 -4.638729393482208252e-01
-5.756124258041381836e-01 9.633358567953109741e-02 1.379107683897018433e-01 -1.857030987739562988e-01 6.261144876480102539e-01 -1.914476454257965088e-01 -4.048535525798797607e-01 -1.153566613793373108e-01
-8.249146491289138794e-02 8.952925354242324829e-02 -4.707840085029602051e-01 -3.294751346111297607e-01 5.946992039680480957e-01 5.321325659751892090e-01 1.305062025785446167e-01 3.353133425116539001e-02
1.459140032529830933e-01 4.693154692649841309e-01 -3.699263036251068115e-01 -3.843136727809906006e-01 5.078882575035095215e-01 -2.780775129795074463e-01 -3.705781996250152588e-01 -3.610971570014953613e-02
-3.689653575420379639e-01 -2.880877554416656494e-01 -9.570789337158203125e-02 -4.617975950241088867e-01 9.772697836160659790e-02 -3.374790847301483154e-01 1.352842897176742554e-01 -6.455296277999877930e-01
-5.146578550338745117e-01 -2.059315145015716553e-02 -4.381841123104095459e-01 -1.244428977370262146e-01 2.762060463428497314e-01 -6.637926101684570312e-01 1.006299778819084167e-01 1.323412917554378510e-02
-7.093721628189086914e-01 -4.322666823863983154e-01 -3.211551904678344727e-01 -2.182681113481521606e-01 2.145522087812423706e-01 -3.114880919456481934e-01 6.835237890481948853e-02 1.068905442953109741e-01
3.336786031723022461e-01 3.347096592187881470e-02 -3.759382069110870361e-01 -4.406658113002777100e-01 5.741878151893615723e-01 -2.866584435105323792e-02 -4.706345498561859131e-01 -3.486838890239596367e-03
-1.396591961383819580e-01 -6.753330826759338379e-01 -2.063688784837722778e-01 -4.878128468990325928e-01 1.776872426271438599e-01 -3.024819195270538330e-01 -2.131489515304565430e-01 -2.745369374752044678e-01
2.105387002229690552e-01 -3.043632507324218750e-01 -1.292899399995803833e-01 1.411903947591781616e-01 6.234591603279113770e-01 7.006707042455673218e-02 -4.202636182308197021e-01 -5.061162710189819336e-01
1.591430604457855225e-02 -1.186584159731864929e-01 -2.207802683115005493e-01 -4.127766788005828857e-01 5.501674413681030273e-01 8.432015776634216309e-02 -6.718966364860534668e-01 -7.279603928327560425e-02
-1.063108593225479126e-01 3.389804363250732422e-01 -6.062737703323364258e-01 -1.386121213436126709e-01 6.590395420789718628e-02 -1.624765694141387939e-01 1.228357329964637756e-01 -6.642128229141235352e-01
-6.259607672691345215e-01 -5.811395049095153809e-01 7.133301347494125366e-02 -7.284750044345855713e-02 4.470306336879730225e-01 -9.964047372341156006e-02 -1.743125021457672119e-01 -1.410858631134033203e-01
-4.434002563357353210e-02 -5.278518795967102051e-01 -5.494898557662963867e-01 -1.738895773887634277e-01 1.483050435781478882e-01 -3.949526846408843994e-01 4.385496079921722412e-01 -1.300846487283706665e-01
-2.783519327640533447e-01 -5.043234825134277344e-01 -1.568926274776458740e-01 -3.035680651664733887e-01 4.946089163422584534e-02 -1.995165199041366577e-01 2.148778289556503296e-01 -6.804289221763610840e-01
-6.396514773368835449e-01 2.010115422308444977e-02 -2.466872483491897583e-01 3.065643012523651123e-01 4.700952172279357910e-01 5.524830892682075500e-02 2.533685266971588135e-01 -3.838853836059570312e-01
-5.586842298507690430e-01 -2.173978090286254883e-01 -3.954309821128845215e-01 -1.233413890004158020e-01 1.141136288642883301e-01 4.937039911746978760e-01 -1.812179088592529297e-01 -4.235868752002716064e-01
-4.077111184597015381e-01 -1.212927550077438354e-01 6.411332637071609497e-02 -1.666944175958633423e-01 5.653530359268188477e-01 -4.270266592502593994e-01 3.610342741012573242e-01 -3.934980630874633789e-01
1.862615942955017090e-01 -4.286531507968902588e-01 -3.039295375347137451e-01 -6.595554351806640625e-01 2.348838746547698975e-01 3.544251918792724609e-01 -6.823097914457321167e-02 -2.621707618236541748e-01
-3.434701561927795410e-01 -3.539583981037139893e-01 -5.293411016464233398e-02 -1.298417747020721436e-01 6.279337406158447266e-01 -4.892925322055816650e-01 -3.215082287788391113e-01 -2.371021080762147903e-03
-2.699531614780426025e-01 1.998894512653350830e-01 -1.451798975467681885e-01 1.396910846233367920e-01 5.689073204994201660e-01 -4.623805880546569824e-01 2.654582262039184570e-01 -4.885276556015014648e-01
-3.878139257431030273e-01 7.549971342086791992e-02 1.537165939807891846e-01 -3.070392906665802002e-01 7.695021033287048340e-01 -3.282952308654785156e-01 -1.344983726739883423e-01 -8.942624181509017944e-02
2.514201998710632324e-01 1.563793569803237915e-01 -1.305801570415496826e-01 -5.774169564247131348e-01 6.984383463859558105e-01 -3.497457504272460938e-02 -2.639867365360260010e-01 5.606832355260848999e-02
-5.739260315895080566e-01 -1.322670280933380127e-02 -7.726648449897766113e-02 -3.596558570861816406e-01 3.235506713390350342e-01 -5.018539428710937500e-01 -1.720196604728698730e-01 -3.859772682189941406e-01
-2.668754756450653076e-01 -5.042539834976196289e-01 -5.401417613029479980e-01 -3.525343239307403564e-01 3.975495323538780212e-02 -4.702232480049133301e-01 -1.766654998064041138e-01 -6.760830432176589966e-02
-4.855935871601104736e-01 -8.346517384052276611e-02 -2.540787160396575928e-01 -1.111503392457962036e-01 3.813628256320953369e-01 -2.536947429180145264e-01 -6.764272451400756836e-01 1.138837262988090515e-01
-8.802606165409088135e-02 -2.675333619117736816e-01 -1.270440071821212769e-01 2.008304148912429810e-01 6.384048461914062500e-01 -3.294211030006408691e-01 3.185009360313415527e-01 -4.966712594032287598e-01
-5.182158946990966797e-01 -9.531799703836441040e-02 -4.274306595325469971e-01 -6.105908751487731934e-01 4.156951978802680969e-02 -3.456256091594696045e-01 -2.043205499649047852e-01 -6.258168816566467285e-02
-4.466623961925506592e-01 -6.696844100952148438e-01 -9.703906625509262085e-02 -2.270995080471038818e-01 2.936075031757354736e-01 -3.790580928325653076e-01 -1.748408973217010498e-01 -1.748283058404922485e-01
-3.912407904863357544e-02 1.783212646842002869e-02 -6.665710210800170898e-01 2.855636477470397949e-01 4.555991291999816895e-01 -5.059033632278442383e-01 -1.828300207853317261e-02 9.189435839653015137e-02
9.463699162006378174e-02 1.329392194747924805e-01 1.104908287525177002e-01 -4.218213558197021484e-01 7.063487768173217773e-01 -2.913890182971954346e-01 -2.164392173290252686e-01 -3.905731141567230225e-01
-3.062695860862731934e-01 -3.848912119865417480e-01 -4.157023131847381592e-01 -4.179104417562484741e-02 1.875439584255218506e-01 -1.690805852413177490e-01 -7.083800435066223145e-01 -1.339384913444519043e-01
-3.145802617073059082e-01 -2.339053004980087280e-01 -1.452845036983489990e-01 -5.289586186408996582e-01 2.729807794094085693e-01 -5.970905423164367676e-01 -2.484657317399978638e-01 -2.294601052999496460e-01
-1.938237100839614868e-01 -1.854282766580581665e-01 6.338340044021606445e-02 -2.963894046843051910e-02 7.829079031944274902e-01 -3.449804186820983887e-01 3.764669597148895264e-01 -2.224169671535491943e-01
1.681999564170837402e-01 -9.624577313661575317e-02 -7.461586594581604004e-02 1.089538335800170898e-01 7.155891060829162598e-01 -2.068197131156921387e-01 -9.079138934612274170e-02 -6.179982423782348633e-01
-1.581935733556747437e-01 -1.163184568285942078e-01 -2.914759516716003418e-01 -7.320672273635864258e-01 4.068003296852111816e-01 -2.375097125768661499e-01 -2.746322751045227051e-01 2.079520076513290405e-01
-3.291063904762268066e-01 7.486896961927413940e-02 -4.007180929183959961e-01 -1.800319552421569824e-02 3.353203535079956055e-01 -1.976532489061355591e-01 -7.513792514801025391e-01 -9.543140977621078491e-02
-3.294717073440551758e-01 1.855446845293045044e-01 5.411688238382339478e-02 -2.816464900970458984e-01 6.006379723548889160e-01 -5.331863164901733398e-01 -5.649660527706146240e-02 -3.557001948356628418e-01
-1.462615281343460083e-01 -3.988616466522216797e-01 -2.109505534172058105e-01 -4.761695563793182373e-01 1.252568513154983521e-01 -3.417315185070037842e-01 1.348803788423538208e-01 -6.305687427520751953e-01
-6.202573776245117188e-01 -5.234932899475097656e-01 -2.172427028417587280e-01 -2.291626483201980591e-01 2.750803530216217041e-01 -3.594177365303039551e-01 -1.898600012063980103e-01 2.507074736058712006e-02
-1.898721009492874146e-01 -3.905179202556610107e-01 -2.673640549182891846e-01 -7.271534204483032227e-01 3.071726560592651367e-01 -2.433958649635314941e-01 1.008026748895645142e-01 2.178324311971664429e-01
-4.183740317821502686e-01 3.599558770656585693e-02 -1.558479070663452148e-01 -6.513818502426147461e-01 4.353744983673095703e-01 -6.935804337263107300e-02 -3.412993848323822021e-01 2.534434795379638672e-01
9.158678352832794189e-02 -4.742855429649353027e-01 -7.919947803020477295e-02 -9.535707533359527588e-02 6.554921269416809082e-01 -4.427484273910522461e-01 1.946823745965957642e-01 -2.961453497409820557e-01
-8.600251376628875732e-02 -3.157736361026763916e-01 -5.897639691829681396e-02 1.029830076731741428e-03 4.965474605560302734e-01 -1.979111582040786743e-01 3.503964841365814209e-01 -6.934735774993896484e-01
-1.353577673435211182e-01 -1.852249205112457275e-01 -3.372799754142761230e-01 -2.429386526346206665e-01 2.645220160484313965e-01 -7.418068647384643555e-01 7.736064493656158447e-02 -3.851740360260009766e-01
-6.640626192092895508e-01 3.672911599278450012e-02 -2.905765175819396973e-01 1.433986127376556396e-01 2.578871250152587891e-01 1.718105226755142212e-01 2.236172407865524292e-01 -5.537549257278442383e-01
-1.770185679197311401e-02 -1.468855142593383789e-01 -4.867861270904541016e-01 -2.610274776816368103e-02 4.948498308658599854e-01 -6.130474209785461426e-01 3.406422734260559082e-01 -6.106243655085563660e-02
3.898353278636932373e-01 1.727661937475204468e-01 -2.889430820941925049e-01 -5.907405614852905273e-01 4.068912863731384277e-01 -2.466613650321960449e-01 1.644070446491241455e-01 -3.637109696865081787e-01
-1.448760628700256348e-01 1.848812699317932129e-01 -5.011639595031738281e-01 -1.642592847347259521e-01 2.404357939958572388e-01 5.051996931433677673e-02 4.935808479785919189e-01 -6.022456288337707520e-01
-3.676145374774932861e-01 -1.108856201171875000e-01 1.263233423233032227e-01 -2.154602706432342529e-01 6.108992695808410645e-01 -3.028345704078674316e-01 3.609611392021179199e-01 -4.415693283081054688e-01
-1.172342523932456970e-01 1.895533949136734009e-01 -1.229769736528396606e-01 -1.853684633970260620e-01 4.784578084945678711e-01 -6.743140816688537598e-01 -2.911864817142486572e-01 -3.639093041419982910e-01
2.097140103578567505e-01 -3.902076184749603271e-01 -3.027899861335754395e-01 -6.032074689865112305e-01 2.679325938224792480e-01 4.042925238609313965e-01 -1.221817061305046082e-01 -3.131268322467803955e-01
-4.142531454563140869e-01 2.320917099714279175e-01 -4.334827959537506104e-01 6.617295742034912109e-02 6.065730452537536621e-01 4.518996477127075195e-01 -9.760202467441558838e-02 2.390187233686447144e-02
-1.506645381450653076e-01 -4.528019130229949951e-01 -4.219212234020233154e-01 1.740467548370361328e-01 3.966872394084930420e-01 6.053452938795089722e-02 -6.263052225112915039e-01 -1.033309474587440491e-01
4.789828509092330933e-02 2.011179029941558838e-01 -9.007952213287353516e-01 -1.270358115434646606e-01 1.051532477140426636e-01 -6.150423735380172729e-02 1.211474239826202393e-01 -3.164974451065063477e-01
-6.758542060852050781e-01 -2.862294204533100128e-02 -4.102312922477722168e-01 2.228700816631317139e-01 1.777328997850418091e-01 1.707356721162796021e-01 1.332381367683410645e-02 -5.133459568023681641e-01
-2.958683669567108154e-01 -4.850130975246429443e-01 1.099040284752845764e-01 -2.672201693058013916e-01 6.014353036880493164e-01 -3.890033066272735596e-01 -2.512055337429046631e-01 -1.326144933700561523e-01
-4.603281617164611816e-01 8.999748528003692627e-02 5.273887887597084045e-02 -4.851218461990356445e-01 3.115144670009613037e-01 -3.849632441997528076e-01 2.692990563809871674e-02 -5.439765453338623047e-01
-6.364902108907699585e-02 -6.740644574165344238e-02 1.315509974956512451e-01 -3.448736369609832764e-01 7.687329649925231934e-01 -3.308727145195007324e-01 -1.281958259642124176e-02 -3.931539356708526611e-01
-3.230061233043670654e-01 6.028020381927490234e-01 -3.950234055519104004e-01 -1.547465026378631592e-01 4.261406362056732178e-01 2.991775870323181152e-01 8.185619860887527466e-02 -2.729528546333312988e-01
-7.948377728462219238e-02 1.864289790391921997e-01 -1.256597042083740234e-01 -7.291473746299743652e-01 5.896694064140319824e-01 -2.453846633434295654e-01 4.856766387820243835e-02 -3.460947796702384949e-02
-6.706760525703430176e-01 -5.525228977203369141e-01 -1.089235320687294006e-01 -1.294843554496765137e-01 4.348546266555786133e-01 -6.734280288219451904e-02 -1.164402961730957031e-01 9.533962607383728027e-02
1.751348972320556641e-01 -1.669290661811828613e-01 -2.857285141944885254e-01 1.385293304920196533e-01 6.958130002021789551e-01 -2.917813062667846680e-01 1.359167695045471191e-01 -5.028579831123352051e-01
-3.790776729583740234e-01 -2.493850141763687134e-01 -2.413014769554138184e-01 1.139008700847625732e-01 6.192990541458129883e-01 4.835221469402313232e-01 4.341131821274757385e-02 -3.220216631889343262e-01
-5.737501978874206543e-01 8.954183757305145264e-02 -4.158434271812438965e-01 9.490721672773361206e-02 2.470459938049316406e-01 3.423839509487152100e-01 -6.317976862192153931e-02 -5.464518666267395020e-01
2.027347534894943237e-01 -8.273971825838088989e-02 -6.868613362312316895e-01 -2.445946335792541504e-01 5.416474342346191406e-01 1.987022161483764648e-01 2.956328690052032471e-01 -1.357137039303779602e-02
-4.802947863936424255e-02 -3.697831332683563232e-01 -4.082431197166442871e-01 1.786854416131973267e-01 5.433367490768432617e-01 7.163956016302108765e-02 -6.013326048851013184e-01 2.036479115486145020e-02
-5.336835384368896484e-01 4.061952233314514160e-02 -2.985599935054779053e-01 -1.083314195275306702e-01 4.568641483783721924e-01 -4.665839970111846924e-01 -4.120588302612304688e-01 1.282189339399337769e-01
2.224099189043045044e-01 2.812451422214508057e-01 -3.064866364002227783e-01 1.330972183495759964e-02 7.104177474975585938e-01 8.740703016519546509e-02 2.013732939958572388e-01 -4.737503230571746826e-01
-8.549427241086959839e-02 -5.919077992439270020e-01 -1.868008673191070557e-01 -7.916744798421859741e-02 4.668495357036590576e-01 -3.332675099372863770e-01 3.280607759952545166e-01 -4.056280553340911865e-01
-1.730265319347381592e-01 -4.508212804794311523e-01 -4.809895455837249756e-01 1.385858282446861267e-02 2.069264799356460571e-01 9.436600655317306519e-02 -6.620071530342102051e-01 -2.128429561853408813e-01
2.098990529775619507e-01 -3.696218132972717285e-01 -1.111161112785339355e-01 -5.457202345132827759e-02 7.289081811904907227e-01 -1.481819599866867065e-01 -5.643165856599807739e-02 -4.975413680076599121e-01
1.874134242534637451e-01 6.858254224061965942e-02 -7.842503190040588379e-01 -4.588960483670234680e-02 5.494501590728759766e-01 1.405084282159805298e-01 4.538572207093238831e-02 1.389973759651184082e-01
1.472575031220912933e-02 -8.018986135721206665e-02 -5.675991177558898926e-01 4.707975313067436218e-02 4.491743445396423340e-01 3.119732439517974854e-01 2.757923901081085205e-01 -5.420526862144470215e-01
3.693418949842453003e-02 -5.337356328964233398e-01 -2.355765551328659058e-01 -6.677063554525375366e-02 4.679855406284332275e-01 -3.225301504135131836e-01 2.147557437419891357e-01 -5.335271954536437988e-01
-8.980187028646469116e-02 -1.256943494081497192e-01 -1.886095106601715088e-01 -5.811585783958435059e-01 6.467767953872680664e-01 -2.239802926778793335e-01 -1.368652433156967163e-01 3.399975001811981201e-01
-3.121184706687927246e-01 -4.596911370754241943e-02 -4.760097563266754150e-01 1.511894613504409790e-01 3.732882440090179443e-01 4.099470674991607666e-01 2.088014781475067139e-02 -5.858230590820312500e-01
1.671459823846817017e-01 -4.168876111507415771e-01 -6.636097431182861328e-01 -4.145917892456054688e-01 -1.314088795334100723e-02 5.694889649748802185e-02 -4.650540649890899658e-02 -4.247634112834930420e-01
7.216387987136840820e-02 -3.003189861774444580e-01 -4.676708579063415527e-01 -5.901865959167480469e-01 1.979074925184249878e-01 -3.825068473815917969e-01 -3.798459470272064209e-01 -8.833445608615875244e-02
-2.777897007763385773e-02 -1.458591371774673462e-01 1.478730291128158569e-01 -4.338331520557403564e-01 6.389151215553283691e-01 -2.112625241279602051e-01 -3.390176296234130859e-01 -4.473238587379455566e-01
2.663869559764862061e-01 -6.439767777919769287e-02 -3.052066266536712646e-01 7.040346413850784302e-02 6.274617314338684082e-01 -3.639795482158660889e-01 -2.732292115688323975e-01 -4.753311276435852051e-01
-1.114341765642166138e-01 -5.759688615798950195e-01 -4.909435808658599854e-01 -4.751631319522857666e-01 5.862331017851829529e-02 -3.161805570125579834e-01 -2.530968189239501953e-01 -1.468736678361892700e-01
-2.092633545398712158e-01 -2.779373228549957275e-01 1.431698072701692581e-02 -3.174906075000762939e-01 5.103295445442199707e-01 -1.683777272701263428e-01 1.858433485031127930e-01 -6.742622256278991699e-01
-1.801345497369766235e-02 -9.751754254102706909e-02 -6.871668100357055664e-01 -3.143099546432495117e-01 1.128111183643341064e-01 -5.036555528640747070e-01 -1.439296901226043701e-01 -3.634087741374969482e-01
-1.628997176885604858e-01 4.327581077814102173e-02 -2.064672708511352539e-01 -5.113810300827026367e-01 5.321119427680969238e-01 -3.382923305034637451e-01 5.194662809371948242e-01 4.656185396015644073e-03
-6.557134911417961121e-03 -1.562362462282180786e-01 -7.079703211784362793e-01 3.756769001483917236e-01 3.891296386718750000e-01 -3.654007613658905029e-01 8.835118263959884644e-02 -2.011139988899230957e-01
-7.028546333312988281e-01 -2.333192676305770874e-01 1.480012685060501099e-01 -3.913706839084625244e-01 3.691886663436889648e-01 1.581185683608055115e-02 -2.196153104305267334e-01 -3.028216063976287842e-01
-3.764580786228179932e-01 3.066425584256649017e-02 -4.176062345504760742e-01 8.635441958904266357e-02 3.751498460769653320e-01 4.508741796016693115e-01 9.496852010488510132e-02 -5.678405761718750000e-01
9.170521050691604614e-02 -3.662948012351989746e-01 -6.885037422180175781e-01 -1.217193529009819031e-02 2.254728674888610840e-01 -4.403376281261444092e-01 2.077101022005081177e-01 -3.087944388389587402e-01
1.944176666438579559e-02 -4.713917970657348633e-01 -1.077110543847084045e-01 -6.776169687509536743e-02 4.920613765716552734e-01 -1.811251938343048096e-01 3.128334283828735352e-01 -6.232359409332275391e-01
1.541755795478820801e-01 -2.794634699821472168e-01 -1.993478536605834961e-01 -1.966669708490371704e-01 3.701698780059814453e-01 1.984779238700866699e-01 -4.717714488506317139e-01 -6.486333012580871582e-01
1.789046823978424072e-01 -4.291044175624847412e-01 -5.387408137321472168e-01 -5.400269031524658203e-01 1.109538078308105469e-01 1.867817193269729614e-01 -3.027760982513427734e-01 -2.512374520301818848e-01
-2.333424091339111328e-01 6.577912718057632446e-02 -3.112693727016448975e-01 -4.340978562831878662e-01 2.628088891506195068e-01 -6.444957107305526733e-02 -7.523301839828491211e-01 -1.291191726922988892e-01
-5.691815018653869629e-01 1.883385144174098969e-02 -2.253314405679702759e-01 -2.726060748100280762e-01 1.642923057079315186e-01 -5.406700968742370605e-01 -3.050130009651184082e-01 -3.718070089817047119e-01
3.535858094692230225e-01 -2.153665274381637573e-01 -2.545604407787322998e-01 -2.322216778993606567e-01 7.435781955718994141e-01 1.421014964580535889e-01 -1.834868043661117554e-01 -3.210884332656860352e-01
6.691794097423553467e-02 -4.163804352283477783e-01 -1.268179714679718018e-01 -1.525900959968566895e-01 3.278538584709167480e-01 8.412810415029525757e-02 -4.326604902744293213e-01 -6.935573220252990723e-01
-2.099346667528152466e-01 -2.113340198993682861e-01 -7.455680370330810547e-01 -3.824766259640455246e-03 1.238220483064651489e-01 2.811107635498046875e-01 -4.547634720802307129e-01 -2.328391075134277344e-01
-5.181089043617248535e-01 -3.717512190341949463e-01 -3.769985586404800415e-02 -6.101734042167663574e-01 3.790835738182067871e-01 -1.875440478324890137e-01 -1.966656297445297241e-01 -4.557333886623382568e-02
-6.227559447288513184e-01 -2.329377681016921997e-01 6.015744060277938843e-02 -4.147671759128570557e-01 5.741249918937683105e-01 -2.038684785366058350e-01 6.744398921728134155e-02 8.083064854145050049e-02
7.701357454061508179e-02 1.125015988945960999e-01 -1.244634613394737244e-01 -9.469770640134811401e-02 7.459625005722045898e-01 -5.215179324150085449e-01 3.979896008968353271e-02 -3.562701642513275146e-01
-3.116867542266845703e-01 3.339698910713195801e-01 -3.561427351087331772e-03 -5.886046290397644043e-01 4.336108267307281494e-01 -3.091812729835510254e-01 -2.961292266845703125e-01 -2.711893916130065918e-01
1.498160362243652344e-01 -2.092925459146499634e-01 -3.814800679683685303e-01 -1.696016639471054077e-01 3.517329990863800049e-01 2.308939993381500244e-01 1.411866992712020874e-01 -7.499988079071044922e-01
-1.817081123590469360e-02 -3.241612017154693604e-01 -5.310460925102233887e-01 -1.164040565490722656e-01 4.083997011184692383e-01 -7.079874724149703979e-02 -6.514651775360107422e-01 5.310318991541862488e-02
-4.595427215099334717e-01 -2.805357277393341064e-01 -4.048393666744232178e-01 -6.854097843170166016e-01 1.935640424489974976e-01 -1.066437140107154846e-01 8.575490117073059082e-02 1.422845870256423950e-01
2.057382613420486450e-01 -4.375535547733306885e-01 -5.013592839241027832e-01 -1.963763982057571411e-01 3.165194988250732422e-01 -3.886065185070037842e-01 -1.535597145557403564e-01 -4.489026367664337158e-01
-1.851882599294185638e-02 -4.415056705474853516e-01 -3.405978083610534668e-01 -5.528682470321655273e-01 1.665417402982711792e-01 -3.720344007015228271e-01 -2.104318514466285706e-02 -4.652644097805023193e-01
-2.609763741493225098e-01 -5.202786251902580261e-02 -1.481334418058395386e-01 2.557110972702503204e-02 6.236813664436340332e-01 -4.557956755161285400e-01 3.361196517944335938e-01 -4.437143504619598389e-01
1.460617757402360439e-03 -2.612676620483398438e-01 -6.424668431282043457e-01 -2.234016656875610352e-01 1.100180298089981079e-02 -1.553644239902496338e-01 -5.223187208175659180e-01 -4.147157967090606689e-01
1.247959658503532410e-01 -9.509744495153427124e-02 -1.429577171802520752e-01 -1.045943051576614380e-01 4.662780761718750000e-01 2.215400338172912598e-01 -4.192598760128021240e-01 -7.083301544189453125e-01
-1.135226562619209290e-01 6.569650769233703613e-02 -7.265364527702331543e-01 -4.832342267036437988e-02 4.593801498413085938e-01 2.845757901668548584e-01 3.049429059028625488e-01 -2.600050568580627441e-01
-7.519647479057312012e-03 1.697895079851150513e-01 -9.283810257911682129e-01 -8.753879228606820107e-05 2.068156450986862183e-01 -5.904607102274894714e-02 1.910097450017929077e-01 -1.627259105443954468e-01
-2.023130208253860474e-01 -4.139796197414398193e-01 -1.543270349502563477e-01 3.133677840232849121e-01 7.374160885810852051e-01 -3.443492352962493896e-01 -3.192916139960289001e-02 -4.791223630309104919e-02
1.126409620046615601e-01 1.462129950523376465e-01 -7.593054790049791336e-03 -1.521258503198623657e-01 8.704563975334167480e-01 -2.464654296636581421e-01 5.611994490027427673e-02 -3.480586409568786621e-01
3.549104556441307068e-02 -6.468629240989685059e-01 -5.349863171577453613e-01 1.858931481838226318e-01 3.345329761505126953e-01 -2.340874224901199341e-01 1.786635518074035645e-01 -2.468044012784957886e-01
-2.706000208854675293e-01 2.311437427997589111e-01 -5.023343563079833984e-01 2.519421577453613281e-01 5.940480232238769531e-01 3.112736344337463379e-01 -1.585824787616729736e-01 -2.874036729335784912e-01
-1.099133417010307312e-01 -4.275971651077270508e-01 -2.191363722085952759e-01 6.970821321010589600e-02 5.051359534263610840e-01 -2.937515974044799805e-01 4.475251138210296631e-01 -4.587685465812683105e-01
-4.796144962310791016e-01 -3.983097672462463379e-01 -4.739000201225280762e-01 -4.403810203075408936e-01 2.677129022777080536e-02 -4.344048202037811279e-01 5.655185133218765259e-02 -1.341897062957286835e-02
-1.174446940422058105e-01 -2.825617790222167969e-01 -5.287637710571289062e-01 -5.226013064384460449e-01 1.104126796126365662e-01 -3.059559464454650879e-01 -4.957004189491271973e-01 -4.629758000373840332e-02
-1.343844830989837646e-01 1.766711026430130005e-01 -5.541865229606628418e-01 -2.725642025470733643e-01 5.520463585853576660e-01 5.070756077766418457e-01 2.040182426571846008e-02 8.376976847648620605e-02
-4.966470003128051758e-01 5.260123312473297119e-02 -5.776259899139404297e-01 -4.487249851226806641e-01 6.784769147634506226e-02 -4.525835216045379639e-01 -7.502530515193939209e-02 -2.247118018567562103e-02
-3.513584136962890625e-01 2.404594421386718750e-02 -1.091814413666725159e-01 -9.804569929838180542e-02 5.029541254043579102e-01 -6.745333075523376465e-01 -1.685077697038650513e-01 -3.436314761638641357e-01
-1.258583366870880127e-01 -3.174013495445251465e-01 -3.063241839408874512e-01 -3.783944249153137207e-01 1.101015508174896240e-01 -5.804361701011657715e-01 7.186461240053176880e-02 -5.405607819557189941e-01
-2.866693735122680664e-01 -4.066838324069976807e-01 -3.633808493614196777e-01 1.682095602154731750e-02 4.549244642257690430e-01 -6.308468580245971680e-01 1.190809905529022217e-01 -3.156272694468498230e-02
