# Supplementary material for: Where is your field going? A machine learning approach to study the relative motion of the domains of physics
Source: PLoS One. 2020 Jun 18;15(6):e0233997. doi: 10.1371/journal.pone.0233997 (PMC7302634; doi:10.1371/journal.pone.0233997)
Supplement: S28 Data — (ZIP) [file pone.0233997.s028.zip › 27/Pacs4Run_27_VS_500_embeddings1994-1998ED8.txt]

2.069365978240966797e-01 4.303741827607154846e-02 2.950364351272583008e-01 3.097703158855438232e-01 3.075431883335113525e-01 5.669105052947998047e-01 5.494852662086486816e-01 2.332729399204254150e-01
4.835996329784393311e-01 6.234520077705383301e-01 -2.724041342735290527e-01 4.196726083755493164e-01 1.187375485897064209e-01 1.418074220418930054e-01 3.047911822795867920e-01 -2.089835237711668015e-03
-7.589984685182571411e-02 4.425980150699615479e-02 -1.725410372018814087e-01 2.873776853084564209e-01 1.957969963550567627e-01 6.540039181709289551e-01 5.897468328475952148e-01 -2.570315301418304443e-01
4.933173954486846924e-01 1.646664887666702271e-01 -6.474256049841642380e-03 3.947775363922119141e-01 5.186874419450759888e-02 -1.849169880151748657e-01 4.433878362178802490e-01 5.832273960113525391e-01
6.033552885055541992e-01 -7.028959691524505615e-02 -4.822822511196136475e-01 3.030231595039367676e-01 3.857456147670745850e-01 2.715543210506439209e-01 1.110502704977989197e-01 2.678229510784149170e-01
3.514170944690704346e-01 5.265713930130004883e-01 4.838106408715248108e-02 -2.999522089958190918e-01 1.728907525539398193e-01 5.301535725593566895e-01 3.653327524662017822e-01 -2.499890327453613281e-01
3.496003746986389160e-01 -5.251252651214599609e-02 -1.992356181144714355e-01 2.188457697629928589e-01 2.417448759078979492e-01 4.143535792827606201e-01 7.065571546554565430e-01 -2.410003542900085449e-01
5.593576431274414062e-01 1.828250139951705933e-01 -7.048738002777099609e-02 4.287633001804351807e-01 5.667119622230529785e-01 2.289147675037384033e-02 -1.041418462991714478e-01 3.638073205947875977e-01
4.864587783813476562e-01 4.139579236507415771e-01 -3.260517418384552002e-01 1.166831851005554199e-01 -2.131262123584747314e-01 3.328527808189392090e-01 4.772355556488037109e-01 2.968241870403289795e-01
2.802208811044692993e-02 3.202116787433624268e-01 -4.190534949302673340e-01 3.501530885696411133e-01 1.611588448286056519e-01 7.538543939590454102e-01 4.160917922854423523e-02 -4.966049641370773315e-02
-1.454941481351852417e-01 6.047694087028503418e-01 -2.136875689029693604e-01 4.699109196662902832e-01 2.405932694673538208e-01 4.612555801868438721e-01 1.216672882437705994e-01 2.473100125789642334e-01
4.722809493541717529e-01 -2.226580381393432617e-01 -2.248000651597976685e-01 3.774276971817016602e-01 2.650415338575839996e-02 1.341802328824996948e-01 7.078511714935302734e-01 1.209438368678092957e-01
-2.583627700805664062e-01 4.427013099193572998e-01 2.882538735866546631e-01 5.825139209628105164e-02 1.823312342166900635e-01 5.658429861068725586e-01 5.369414091110229492e-01 -9.513970464468002319e-02
5.628190562129020691e-02 -9.669113904237747192e-02 -2.466019243001937866e-01 3.243553638458251953e-01 2.564685940742492676e-01 6.577202677726745605e-01 4.970718622207641602e-01 -2.757024168968200684e-01
1.818757206201553345e-01 4.044634997844696045e-01 5.514858290553092957e-02 5.986193418502807617e-01 -2.586164474487304688e-01 5.876177549362182617e-01 2.235696278512477875e-02 -1.710766851902008057e-01
8.204337954521179199e-02 3.888046443462371826e-01 1.469739377498626709e-01 3.181587457656860352e-01 -5.129323601722717285e-01 6.094402670860290527e-01 2.875987887382507324e-01 4.520209506154060364e-02
-1.536673307418823242e-01 6.206697225570678711e-01 -1.708603650331497192e-01 1.992932707071304321e-01 8.718870580196380615e-02 6.176678538322448730e-01 2.741613686084747314e-01 2.407576590776443481e-01
5.313326120376586914e-01 -2.842503488063812256e-01 -1.397052966058254242e-02 -1.435722112655639648e-01 1.367112398147583008e-01 6.168619394302368164e-01 3.182877600193023682e-01 3.399462103843688965e-01
2.753324806690216064e-01 -1.045747771859169006e-01 -7.177235931158065796e-02 1.091320440173149109e-01 7.018359750509262085e-02 6.823599934577941895e-01 1.574927568435668945e-01 6.331273913383483887e-01
2.898642122745513916e-01 3.318606019020080566e-01 5.284463241696357727e-02 5.493635535240173340e-01 4.409586489200592041e-01 -2.591315507888793945e-01 4.669313430786132812e-01 1.470918804407119751e-01
3.436386287212371826e-01 7.015430927276611328e-01 -7.920198142528533936e-02 6.308557838201522827e-02 2.168130874633789062e-01 5.141856893897056580e-02 4.470583498477935791e-01 3.605331480503082275e-01
1.502073705196380615e-01 6.700253486633300781e-02 3.076477646827697754e-01 3.838534951210021973e-01 3.117423355579376221e-01 7.095471024513244629e-01 -3.494980931282043457e-01 -9.037951380014419556e-02
2.509072124958038330e-01 4.778802692890167236e-01 -3.656668961048126221e-01 4.936549663543701172e-01 -2.383882366120815277e-02 3.458707332611083984e-01 4.492929875850677490e-01 9.596523642539978027e-02
2.870277464389801025e-01 -2.593812644481658936e-01 -2.418904602527618408e-01 2.646478116512298584e-01 3.589160740375518799e-02 6.438549160957336426e-01 2.122645229101181030e-01 5.107771158218383789e-01
4.563254863023757935e-02 2.109349370002746582e-01 -1.586683467030525208e-02 7.453922629356384277e-01 -1.522148549556732178e-01 3.752083182334899902e-01 4.350901544094085693e-01 -2.104962170124053955e-01
1.287984549999237061e-01 -2.270166128873825073e-01 -2.176070660352706909e-01 4.023708999156951904e-01 -5.924616381525993347e-02 6.609190106391906738e-01 2.711591720581054688e-01 4.569112658500671387e-01
1.899868994951248169e-01 4.888458251953125000e-01 -2.532877624034881592e-01 5.883497595787048340e-01 -1.486599892377853394e-01 4.609230756759643555e-01 7.791060209274291992e-02 2.720384597778320312e-01
3.053374588489532471e-01 -1.912224590778350830e-01 4.838972389698028564e-01 5.254127383232116699e-01 1.908157318830490112e-01 5.195258855819702148e-01 -2.280611395835876465e-01 4.072022065520286560e-02
-2.205623090267181396e-01 -2.567864060401916504e-01 2.021393924951553345e-01 4.988453090190887451e-01 1.366476118564605713e-01 4.159990847110748291e-01 3.782072067260742188e-01 5.108205080032348633e-01
5.933385714888572693e-02 1.995929926633834839e-01 -9.959912300109863281e-02 7.729767560958862305e-01 -3.032378852367401123e-01 4.246299862861633301e-01 2.753269970417022705e-01 3.406248241662979126e-02
5.924229323863983154e-02 6.212118268013000488e-01 1.374070793390274048e-01 5.181145668029785156e-01 -3.795205056667327881e-02 8.335164934396743774e-02 5.583425164222717285e-01 5.593295022845268250e-02
3.679066151380538940e-02 7.630404233932495117e-01 -1.033773496747016907e-01 2.912920117378234863e-01 2.718461751937866211e-01 1.819936484098434448e-01 2.913018763065338135e-01 3.591642975807189941e-01
-2.559801340103149414e-01 3.612621128559112549e-01 -2.256457656621932983e-01 4.060127437114715576e-01 8.683507889509201050e-02 6.656920909881591797e-01 3.436684012413024902e-01 1.393096596002578735e-01
2.279457896947860718e-01 7.249123454093933105e-01 1.259484589099884033e-01 3.011664450168609619e-01 -1.688415408134460449e-01 1.668546646833419800e-01 4.386443793773651123e-01 2.592717707157135010e-01
3.521282374858856201e-01 6.431559324264526367e-01 8.320433646440505981e-02 -1.711198873817920685e-02 2.228228151798248291e-01 3.940927684307098389e-01 3.506456315517425537e-01 -3.566913902759552002e-01
2.275956869125366211e-01 -9.633181244134902954e-02 -4.200972020626068115e-01 7.642508745193481445e-01 4.061754792928695679e-02 3.214558064937591553e-01 1.976222246885299683e-01 1.852597892284393311e-01
2.122695147991180420e-01 7.824714779853820801e-01 -1.861825585365295410e-02 2.547937035560607910e-01 -1.204664111137390137e-01 4.491702914237976074e-01 1.533621698617935181e-01 1.939782053232192993e-01
2.104649245738983154e-01 -1.400540769100189209e-01 2.929400205612182617e-01 -1.111231669783592224e-01 2.775227427482604980e-01 5.580103397369384766e-01 2.549058794975280762e-01 6.201256513595581055e-01
4.089229702949523926e-01 7.321308851242065430e-01 -1.613869369029998779e-01 2.556212842464447021e-01 6.428655982017517090e-02 4.411191046237945557e-01 2.947739884257316589e-02 -7.609650492668151855e-02
1.680342853069305420e-02 7.142114639282226562e-01 1.882822364568710327e-01 5.237705707550048828e-01 9.761139750480651855e-02 9.109351038932800293e-02 3.991314768791198730e-01 -5.197795107960700989e-02
3.446456491947174072e-01 -6.180220469832420349e-02 6.285427510738372803e-02 -2.429781481623649597e-02 -1.987264491617679596e-02 8.688002824783325195e-01 8.637908101081848145e-02 3.319468200206756592e-01
2.242877334356307983e-01 7.001081109046936035e-01 3.759101331233978271e-01 8.698588609695434570e-02 -1.908099502325057983e-01 3.010262250900268555e-01 4.212773442268371582e-01 -7.854133099317550659e-02
4.130496084690093994e-01 4.941700696945190430e-01 -2.950278222560882568e-01 2.664511799812316895e-01 -7.916738092899322510e-02 1.531907916069030762e-01 6.130744218826293945e-01 1.468101590871810913e-01
4.624927639961242676e-01 6.246054172515869141e-01 6.087994668632745743e-03 1.283585131168365479e-01 1.596762388944625854e-01 3.033049702644348145e-01 3.286552727222442627e-01 -3.923657834529876709e-01
9.860420227050781250e-02 5.186322331428527832e-01 -2.086528539657592773e-01 5.171271562576293945e-01 -1.777013391256332397e-01 5.382680892944335938e-01 6.719227135181427002e-02 2.907165586948394775e-01
3.633177280426025391e-01 6.828051805496215820e-01 -1.132497340440750122e-01 3.606246113777160645e-01 -1.520767658948898315e-01 3.575235307216644287e-01 2.561068832874298096e-01 2.058171480894088745e-01
2.220236957073211670e-01 5.813291072845458984e-01 -2.661989629268646240e-01 4.237707257270812988e-01 -1.580350995063781738e-01 4.650427997112274170e-01 2.870166003704071045e-01 1.967229098081588745e-01
3.953688144683837891e-01 4.957319200038909912e-01 -3.361854553222656250e-01 3.458899259567260742e-01 -1.186121255159378052e-01 2.565306723117828369e-01 4.931561052799224854e-01 2.054094374179840088e-01
8.678806573152542114e-02 6.577057242393493652e-01 -2.409612983465194702e-01 -3.005654737353324890e-02 2.125732451677322388e-01 5.920317769050598145e-01 2.865850329399108887e-01 1.520046740770339966e-01
3.243333697319030762e-01 7.655022740364074707e-01 1.344351768493652344e-01 2.117920666933059692e-01 9.578373283147811890e-02 -1.893718540668487549e-02 4.206033349037170410e-01 2.438139766454696655e-01
3.681553304195404053e-01 1.949328035116195679e-01 -1.864065825939178467e-01 6.739023327827453613e-01 -1.845142394304275513e-01 3.298221826553344727e-01 3.669760227203369141e-01 -2.450946718454360962e-01
5.690298676490783691e-01 -3.169960677623748779e-01 2.332935780286788940e-01 1.556113213300704956e-01 3.604454696178436279e-01 6.051796078681945801e-01 -2.124432288110256195e-02 -2.152493782341480255e-02
2.768296189606189728e-02 5.205132365226745605e-01 2.916877567768096924e-01 1.663993149995803833e-01 2.010059170424938202e-02 3.944945037364959717e-01 6.277696490287780762e-01 -2.557426691055297852e-01
8.015663623809814453e-01 2.659241259098052979e-01 3.241903483867645264e-01 4.028249680995941162e-01 -1.025535538792610168e-01 -2.992958202958106995e-02 6.554060429334640503e-02 -6.082587316632270813e-02
4.787996411323547363e-01 5.025640130043029785e-01 -3.381830751895904541e-01 3.024543821811676025e-01 -6.848756223917007446e-02 2.441239804029464722e-01 4.951136112213134766e-01 5.393648520112037659e-02
3.987361788749694824e-01 -2.973785400390625000e-01 3.513860702514648438e-01 5.536636114120483398e-01 6.795959174633026123e-02 4.986898005008697510e-01 -3.738238289952278137e-02 -2.604845166206359863e-01
3.006569743156433105e-01 -2.198804616928100586e-01 -2.740080952644348145e-01 2.948128283023834229e-01 1.735510379076004028e-01 3.967635035514831543e-01 6.842352151870727539e-01 -2.086716145277023315e-01
3.028432428836822510e-01 -1.623179614543914795e-01 -2.381783425807952881e-01 4.464748799800872803e-01 1.567054539918899536e-01 6.412335038185119629e-01 3.895067572593688965e-01 -1.960042268037796021e-01
-9.026346728205680847e-03 -1.256445050239562988e-01 3.235464990139007568e-01 -5.138365924358367920e-02 1.038619279861450195e-01 6.418417692184448242e-01 3.810037672519683838e-01 5.557854175567626953e-01
4.506881535053253174e-01 -2.111384123563766479e-01 3.550178408622741699e-01 -1.408818876370787621e-03 -1.068877950310707092e-01 5.408165454864501953e-01 3.067452907562255859e-01 4.777666032314300537e-01
3.393214344978332520e-01 7.193933129310607910e-01 -7.441376894712448120e-02 2.777834832668304443e-01 2.852683663368225098e-01 -1.679065078496932983e-02 3.210681974887847900e-01 3.160509467124938965e-01
3.724293410778045654e-01 7.482394576072692871e-02 -1.309609413146972656e-01 1.284424811601638794e-01 2.298867404460906982e-01 3.861938714981079102e-01 6.375855207443237305e-01 -4.621044993400573730e-01
-3.984381631016731262e-02 7.087269425392150879e-01 2.460460960865020752e-01 2.507795691490173340e-01 3.507933914661407471e-01 3.488255739212036133e-01 2.379815727472305298e-01 -2.670563757419586182e-01
-1.229797676205635071e-01 -7.165259122848510742e-02 -2.876517176628112793e-01 2.973728477954864502e-01 1.000247225165367126e-01 6.789577007293701172e-01 5.782492756843566895e-01 -5.663101002573966980e-02
1.933413296937942505e-01 -1.055118888616561890e-01 2.425789386034011841e-01 1.944623589515686035e-01 5.945526361465454102e-01 7.614199817180633545e-02 6.801217198371887207e-01 -1.815776526927947998e-01
5.321402549743652344e-01 4.768452346324920654e-01 -7.725043594837188721e-02 -7.572120428085327148e-02 3.432115316390991211e-01 4.092055559158325195e-01 2.385521382093429565e-01 -3.682302236557006836e-01
2.472294569015502930e-01 1.628063432872295380e-02 1.489245146512985229e-01 -9.025849401950836182e-02 1.763453483581542969e-01 6.604053974151611328e-01 1.594971269369125366e-01 6.446823477745056152e-01
1.706084907054901123e-01 8.335807919502258301e-01 9.090010821819305420e-02 3.064672350883483887e-01 1.312505453824996948e-01 3.929296433925628662e-01 -4.179660975933074951e-02 2.198746055364608765e-02
-6.017305329442024231e-02 -2.077381461858749390e-01 1.285189297050237656e-02 3.659403324127197266e-01 4.320719242095947266e-01 2.672811746597290039e-01 4.702050387859344482e-01 5.830338001251220703e-01
2.174016386270523071e-01 2.102598920464515686e-02 6.811332106590270996e-01 9.898069500923156738e-02 3.257618844509124756e-01 5.951305031776428223e-01 -8.329147845506668091e-02 -1.063772737979888916e-01
2.817130088806152344e-01 6.740111112594604492e-01 -2.616398409008979797e-02 4.051175117492675781e-01 2.881053686141967773e-01 -1.274018436670303345e-01 3.879493474960327148e-01 2.275990098714828491e-01
2.220141701400279999e-02 -3.130053728818893433e-02 5.357051491737365723e-01 4.031336903572082520e-01 2.504778802394866943e-01 -1.219761371612548828e-01 6.092683076858520508e-01 3.165526092052459717e-01
4.541373252868652344e-01 2.707188129425048828e-01 1.458202004432678223e-01 7.666062712669372559e-01 -1.604400947690010071e-02 1.980075538158416748e-01 -1.454196423292160034e-01 2.256340682506561279e-01
4.734114408493041992e-01 4.885616712272167206e-03 8.132343739271163940e-02 -7.011328637599945068e-02 -2.169193923473358154e-01 7.451213002204895020e-01 1.552860289812088013e-01 3.714226782321929932e-01
8.458016812801361084e-02 -3.029727041721343994e-01 -2.985503152012825012e-02 4.058762490749359131e-01 2.074014768004417419e-02 4.265357553958892822e-01 7.222590446472167969e-01 -1.772166937589645386e-01
-3.074313327670097351e-02 -1.073942407965660095e-01 -4.461351782083511353e-02 2.594587504863739014e-01 6.116921305656433105e-01 3.623338043689727783e-01 2.511094510555267334e-01 5.913571119308471680e-01
-2.378770112991333008e-01 1.694900691509246826e-01 3.072548210620880127e-01 7.263088971376419067e-02 3.851617574691772461e-01 4.016512632369995117e-01 6.838824748992919922e-01 -1.940059959888458252e-01
-2.546762228012084961e-01 2.610487341880798340e-01 3.132027685642242432e-01 3.717226088047027588e-01 2.763493657112121582e-01 4.972462058067321777e-01 4.536157548427581787e-01 -3.183233141899108887e-01
3.024148046970367432e-01 7.802453637123107910e-01 3.106764703989028931e-02 2.872816324234008789e-01 2.135295793414115906e-02 4.430618584156036377e-01 1.396250724792480469e-01 -3.417674917727708817e-03
-2.585076093673706055e-01 3.364277184009552002e-01 1.709997504949569702e-01 3.133687078952789307e-01 5.876936316490173340e-01 1.867013573646545410e-01 5.540720224380493164e-01 -7.288630306720733643e-02
1.315388828516006470e-01 -7.556808739900588989e-02 6.250710487365722656e-01 6.909220218658447266e-01 1.509219855070114136e-01 -1.122996211051940918e-02 2.811487913131713867e-01 8.337748050689697266e-02
6.371367573738098145e-01 -1.267133951187133789e-01 5.621901154518127441e-02 7.505513727664947510e-02 2.068389952182769775e-01 6.597265601158142090e-01 -1.002550199627876282e-01 2.848407030105590820e-01
1.551786214113235474e-01 1.577782561071217060e-03 8.178338408470153809e-02 4.375945925712585449e-01 3.006017506122589111e-01 -1.201030537486076355e-01 8.101582527160644531e-01 1.288294196128845215e-01
5.259032920002937317e-02 2.347799688577651978e-01 1.797811836004257202e-01 5.537451803684234619e-02 5.870226025581359863e-01 4.134285748004913330e-01 4.678532183170318604e-01 -4.151140153408050537e-01
4.680808782577514648e-01 -7.745690643787384033e-02 4.561208784580230713e-01 2.651502192020416260e-01 1.592206023633480072e-02 6.824565529823303223e-01 -1.591456681489944458e-01 -7.226380705833435059e-02
2.765073478221893311e-01 -9.399300068616867065e-02 -2.545256316661834717e-01 -7.723627239465713501e-02 2.396777719259262085e-01 4.138672351837158203e-01 7.826426029205322266e-01 -5.195301398634910583e-02
-2.278440073132514954e-02 6.261033415794372559e-01 2.752227783203125000e-01 2.665998339653015137e-01 5.132927000522613525e-02 4.691578447818756104e-01 3.640878498554229736e-01 -3.245745897293090820e-01
2.898153364658355713e-01 -3.524219691753387451e-01 2.756830751895904541e-01 2.163286358118057251e-01 -1.353956609964370728e-01 7.864425778388977051e-01 1.782132983207702637e-01 -2.056238241493701935e-02
5.378079414367675781e-02 5.036802291870117188e-01 3.078305423259735107e-01 9.367669373750686646e-02 -7.897948473691940308e-02 3.098608255386352539e-01 7.205610275268554688e-01 -1.357170343399047852e-01
2.245663702487945557e-01 7.652708888053894043e-01 -4.910494759678840637e-02 4.053217172622680664e-01 -3.906658664345741272e-02 3.817986249923706055e-01 1.167541220784187317e-01 1.905400753021240234e-01
6.381540000438690186e-02 7.845295667648315430e-01 -4.578195139765739441e-02 3.324832618236541748e-01 5.512423440814018250e-02 2.548831105232238770e-01 2.469742596149444580e-01 3.725584447383880615e-01
7.469612360000610352e-01 5.801866054534912109e-01 2.108405344188213348e-02 2.157536707818508148e-02 2.019983977079391479e-01 2.119667828083038330e-01 2.312117069959640503e-02 -1.351095139980316162e-01
-2.015839964151382446e-01 5.003044009208679199e-01 -1.378665864467620850e-02 6.235138773918151855e-01 9.622025489807128906e-02 4.614918231964111328e-01 2.957322895526885986e-01 -1.020254120230674744e-01
4.970130622386932373e-01 -3.125024959444999695e-02 4.709196090698242188e-01 5.627569556236267090e-02 -2.503480017185211182e-01 5.830748081207275391e-01 1.082139369100332260e-02 3.525644838809967041e-01
2.818226516246795654e-01 -1.939170658588409424e-01 -4.803846403956413269e-02 3.734762072563171387e-01 -9.676032513380050659e-02 3.062983453273773193e-01 7.705981135368347168e-01 -2.101843357086181641e-01
6.011990308761596680e-01 -4.762537032365798950e-02 2.331142425537109375e-01 -1.273841690272092819e-02 2.496406435966491699e-03 6.615635156631469727e-01 -4.148476570844650269e-02 3.773506879806518555e-01
7.038416713476181030e-02 4.986424744129180908e-01 1.390473693609237671e-01 3.271642029285430908e-01 -4.645190536975860596e-01 5.983761548995971680e-01 2.015969008207321167e-01 7.455077022314071655e-02
1.400743722915649414e-01 -2.749889791011810303e-01 1.305765062570571899e-01 3.870042562484741211e-01 5.439007878303527832e-01 1.551314741373062134e-01 6.201069951057434082e-01 -1.830606013536453247e-01
5.203197598457336426e-01 6.489220261573791504e-01 -2.169448137283325195e-01 1.383493840694427490e-01 3.453658893704414368e-02 2.352791130542755127e-01 4.298294484615325928e-01 2.568224817514419556e-02
1.056836917996406555e-01 3.477218747138977051e-01 1.131695508956909180e-01 4.678893461823463440e-02 5.951156020164489746e-01 4.389556944370269775e-01 3.447649776935577393e-01 -4.326849877834320068e-01
-9.207371622323989868e-04 1.397712156176567078e-03 4.681953191757202148e-01 -1.662826538085937500e-02 3.222045302391052246e-01 5.987323522567749023e-01 2.762437798082828522e-02 5.634310841560363770e-01
4.687493443489074707e-01 -4.069328680634498596e-02 2.164009809494018555e-01 -2.138415910303592682e-02 -1.545792631804943085e-02 6.494514346122741699e-01 1.045285910367965698e-02 5.560539364814758301e-01
4.193336069583892822e-01 -7.639782130718231201e-02 -1.941879838705062866e-01 8.119093179702758789e-01 3.274843394756317139e-01 1.148976460099220276e-01 1.382136158645153046e-02 -2.789821475744247437e-02
3.273020386695861816e-01 5.816493630409240723e-01 -1.424251794815063477e-01 2.484775483608245850e-01 -2.132691293954849243e-01 2.395933121442794800e-01 5.632104277610778809e-01 2.289906889200210571e-01
3.628154471516609192e-02 5.914440155029296875e-01 -1.833142787218093872e-01 3.115032315254211426e-01 -1.340438574552536011e-01 6.320098042488098145e-01 1.487503200769424438e-01 2.805506289005279541e-01
1.881184875965118408e-01 6.861585378646850586e-01 -5.999562144279479980e-02 5.154544711112976074e-01 -7.097858935594558716e-02 1.420603245496749878e-01 3.794399201869964600e-01 2.351834475994110107e-01
-1.236156895756721497e-01 -4.337548837065696716e-02 -1.484504044055938721e-01 2.598141729831695557e-01 2.720339000225067139e-01 6.501781344413757324e-01 2.118345201015472412e-01 5.930337905883789062e-01
5.422351956367492676e-01 5.356810092926025391e-01 1.382376849651336670e-01 5.009567737579345703e-01 2.090135365724563599e-01 2.115145176649093628e-01 -9.803002327680587769e-02 -2.256650179624557495e-01
4.614634439349174500e-02 -2.054594308137893677e-01 -2.237303853034973145e-01 2.917307615280151367e-01 4.944210946559906006e-01 4.807166159152984619e-01 2.953194081783294678e-01 5.076813697814941406e-01
2.679862976074218750e-01 3.218353986740112305e-01 8.198951184749603271e-02 2.259892672300338745e-01 4.525551497936248779e-01 -1.734040230512619019e-01 6.463227868080139160e-01 3.379402160644531250e-01
5.425391793251037598e-01 -1.111880410462617874e-02 -2.473056912422180176e-01 1.760916709899902344e-01 2.336897850036621094e-01 3.468379974365234375e-01 -8.107465505599975586e-02 6.571747064590454102e-01
-2.401996105909347534e-01 5.500032901763916016e-01 1.484047621488571167e-01 4.806699752807617188e-01 1.877503842115402222e-01 4.859795868396759033e-01 2.692547142505645752e-01 -2.069019973278045654e-01
-2.991833090782165527e-01 2.584403753280639648e-01 3.313938975334167480e-01 6.767416745424270630e-02 2.602817714214324951e-01 5.930809378623962402e-01 5.335866212844848633e-01 -1.583977192640304565e-01
4.315996766090393066e-01 2.175874114036560059e-01 3.321846723556518555e-01 6.379910707473754883e-01 3.005865812301635742e-01 -1.018039733171463013e-01 -7.403370738029479980e-02 3.778899908065795898e-01
8.063831180334091187e-02 4.525224268436431885e-01 1.637494415044784546e-01 6.128214001655578613e-01 -2.999009191989898682e-01 5.138451457023620605e-01 1.702963262796401978e-01 -5.812766775488853455e-02
4.353391230106353760e-01 3.591205179691314697e-01 -1.433499157428741455e-01 4.399117231369018555e-01 -3.072612285614013672e-01 4.587227106094360352e-01 3.774449527263641357e-01 -1.419161260128021240e-01
3.844128251075744629e-01 -7.856892794370651245e-02 3.904984295368194580e-01 2.178878337144851685e-01 6.316627860069274902e-01 4.594205021858215332e-01 -1.897937804460525513e-01 1.695635844953358173e-03
7.519385814666748047e-01 1.406257152557373047e-01 3.780851662158966064e-01 4.398390948772430420e-01 -1.202614456415176392e-01 3.802835941314697266e-02 -2.300670929253101349e-02 2.489329725503921509e-01
-1.132699996232986450e-01 -2.678778469562530518e-01 1.383709460496902466e-01 6.248882412910461426e-01 3.075673282146453857e-01 5.439226627349853516e-01 -5.720663070678710938e-02 3.347498178482055664e-01
3.280479609966278076e-01 7.795703411102294922e-01 2.235532253980636597e-01 3.300195634365081787e-01 1.398323625326156616e-01 2.613663971424102783e-01 8.461541682481765747e-02 -1.753298044204711914e-01
2.204038053750991821e-01 5.006584525108337402e-01 3.661910295486450195e-01 1.760379970073699951e-01 -1.960400044918060303e-01 2.777476906776428223e-01 6.021743416786193848e-01 -2.397683560848236084e-01
9.633719176054000854e-02 6.203752756118774414e-01 -1.395693123340606689e-01 3.820897638797760010e-01 -1.411876380443572998e-01 5.170421004295349121e-01 -1.540025789290666580e-02 3.909958302974700928e-01
4.588902890682220459e-01 2.650804817676544189e-01 2.254701554775238037e-01 3.637418448925018311e-01 5.027732849121093750e-01 -3.015662729740142822e-01 3.764293789863586426e-01 2.249107807874679565e-01
4.093650579452514648e-01 -4.340191930532455444e-02 6.516337394714355469e-01 3.862157762050628662e-01 3.559225499629974365e-01 -1.614546328783035278e-01 3.095037639141082764e-01 9.058809280395507812e-02
-2.138154506683349609e-01 6.364477872848510742e-01 -4.925936460494995117e-02 3.515938818454742432e-01 1.276253014802932739e-01 5.825184583663940430e-01 1.296548843383789062e-01 2.252687364816665649e-01
3.886521160602569580e-01 1.009305343031883240e-01 1.704616993665695190e-01 8.189053088426589966e-02 -2.084609866142272949e-01 6.389492750167846680e-01 7.402133941650390625e-02 5.880544781684875488e-01
5.748155713081359863e-01 -3.054367005825042725e-01 2.409854829311370850e-01 2.094529122114181519e-01 -9.273879975080490112e-02 6.345317959785461426e-01 1.015794128179550171e-01 2.297859042882919312e-01
6.623530387878417969e-01 2.604297101497650146e-01 9.189613163471221924e-02 5.889219045639038086e-01 3.449054062366485596e-01 -6.985314935445785522e-02 6.742232013493776321e-03 -1.196087822318077087e-01
2.777040600776672363e-01 4.804760962724685669e-02 1.905807405710220337e-01 6.152912974357604980e-02 -1.145357191562652588e-01 7.840795516967773438e-01 8.411921560764312744e-02 4.954693615436553955e-01
-2.235770821571350098e-01 6.127422451972961426e-01 4.459385871887207031e-01 4.194910526275634766e-01 1.153647527098655701e-01 2.711570560932159424e-01 3.317113816738128662e-01 -5.346583202481269836e-02
4.118269979953765869e-01 -1.281367838382720947e-01 1.565853357315063477e-01 3.180414140224456787e-01 1.317133456468582153e-01 7.879853248596191406e-01 -2.130571305751800537e-01 6.817225366830825806e-02
-6.075059622526168823e-02 -2.051313817501068115e-01 -9.225963056087493896e-02 1.302496641874313354e-01 3.848911523818969727e-01 6.597591042518615723e-01 3.607808947563171387e-01 4.638617634773254395e-01
3.786960244178771973e-01 2.064917832612991333e-01 4.451845586299896240e-01 6.434634327888488770e-01 1.605093181133270264e-01 -4.819133877754211426e-02 -1.209714934229850769e-01 3.987433016300201416e-01
4.100837111473083496e-01 6.740081310272216797e-01 2.682658471167087555e-02 7.634270191192626953e-02 3.463056385517120361e-01 3.214777708053588867e-01 1.222263127565383911e-01 -3.643923699855804443e-01
-1.243414878845214844e-01 4.134022295475006104e-01 -3.655551671981811523e-01 2.219724357128143311e-01 3.542087078094482422e-01 5.973182320594787598e-01 3.835570216178894043e-01 3.696710988879203796e-02
3.121761977672576904e-01 -3.549297749996185303e-01 8.468446880578994751e-02 3.513958752155303955e-01 1.852278113365173340e-01 7.800295352935791016e-01 -4.332589358091354370e-02 3.588488325476646423e-02
4.088679254055023193e-01 -3.953368589282035828e-02 -1.656650006771087646e-01 3.803680241107940674e-01 -1.114216148853302002e-01 7.346318364143371582e-01 1.022500395774841309e-01 3.107823431491851807e-01
2.742734551429748535e-01 4.191550016403198242e-01 3.671575710177421570e-02 3.940686881542205811e-01 -2.919997274875640869e-01 5.110493898391723633e-01 3.921234905719757080e-01 -3.037248551845550537e-01
5.675269365310668945e-01 2.646979689598083496e-01 -4.110363423824310303e-01 3.103345036506652832e-01 -1.546226441860198975e-01 2.607890367507934570e-01 4.967138469219207764e-01 6.281876564025878906e-02
-7.055454701185226440e-02 -1.777826100587844849e-01 -6.223886273801326752e-03 1.732380688190460205e-01 5.965092182159423828e-01 4.491632878780364990e-01 3.522064089775085449e-01 5.017419457435607910e-01
-3.651557862758636475e-02 -6.705821305513381958e-02 -1.979528814554214478e-01 8.219071626663208008e-01 3.736488819122314453e-01 3.381283879280090332e-01 1.138793230056762695e-01 -1.119834855198860168e-01
2.247427403926849365e-01 1.647411286830902100e-01 -1.429957747459411621e-01 5.628011226654052734e-01 -2.379627078771591187e-01 4.834096133708953857e-01 4.942912459373474121e-01 -2.247739136219024658e-01
3.771547377109527588e-01 6.022183299064636230e-01 8.759252727031707764e-02 -3.220550715923309326e-02 2.537480890750885010e-01 2.992786467075347900e-01 4.436391890048980713e-01 -3.682476878166198730e-01
1.223593130707740784e-01 -2.158295810222625732e-01 -2.857947051525115967e-01 3.978428244590759277e-01 4.811799526214599609e-01 4.873569905757904053e-01 1.560988873243331909e-01 4.528472125530242920e-01
4.605762660503387451e-01 6.306900382041931152e-01 4.467362463474273682e-01 1.169907748699188232e-01 -1.479766964912414551e-01 1.930875033140182495e-01 2.706945836544036865e-01 -2.106752395629882812e-01
-9.924254566431045532e-02 6.898179650306701660e-01 2.974742352962493896e-01 2.554282248020172119e-01 3.554314002394676208e-02 5.322297811508178711e-01 2.085662633180618286e-01 -1.803769767284393311e-01
3.045119047164916992e-01 -1.060118153691291809e-02 2.499914169311523438e-01 1.354196071624755859e-01 4.906167089939117432e-01 3.896763175725936890e-02 7.313457727432250977e-01 -2.218922227621078491e-01
2.278488129377365112e-01 -2.957350574433803558e-02 3.742639124393463135e-01 -9.621245414018630981e-02 -1.489377915859222412e-01 5.817115902900695801e-01 3.655800223350524902e-01 5.510538220405578613e-01
1.997724175453186035e-01 7.732298970222473145e-01 6.272538751363754272e-02 5.980673432350158691e-02 2.259116768836975098e-01 3.108688890933990479e-01 4.068632125854492188e-01 -2.036711126565933228e-01
-9.742497652769088745e-02 -1.676786541938781738e-01 1.975262761116027832e-01 3.628723323345184326e-01 6.860426068305969238e-01 3.309611380100250244e-01 1.171943545341491699e-01 4.447191655635833740e-01
4.488206207752227783e-01 -3.175027668476104736e-02 4.443356692790985107e-01 -7.677748054265975952e-02 -1.331888735294342041e-01 6.281774044036865234e-01 1.159959211945533752e-01 4.103923141956329346e-01
9.093184769153594971e-02 -3.747834265232086182e-01 3.661210536956787109e-01 4.116240441799163818e-01 4.996187686920166016e-01 4.295345246791839600e-01 1.016501486301422119e-01 3.214629590511322021e-01
-7.967424392700195312e-02 4.404279291629791260e-01 2.497996538877487183e-01 2.336139976978302002e-01 3.872126340866088867e-02 5.795077681541442871e-01 4.218205511569976807e-01 -4.091925621032714844e-01
4.817371070384979248e-01 -1.201487630605697632e-01 3.760161995887756348e-01 1.180029436945915222e-01 4.795958399772644043e-01 5.736982822418212891e-01 -1.890047043561935425e-01 5.758589506149291992e-02
5.518690943717956543e-01 -7.903962396085262299e-03 6.173737049102783203e-01 -4.381614550948143005e-02 3.830758854746818542e-03 -5.290038511157035828e-02 4.993179440498352051e-01 2.453084141016006470e-01
4.644854664802551270e-01 -3.785576522350311279e-01 1.542095690965652466e-01 2.809321284294128418e-01 3.595101237297058105e-01 5.837990045547485352e-01 1.177096366882324219e-01 -2.330655753612518311e-01
4.089025557041168213e-01 2.217215001583099365e-01 8.385669440031051636e-03 1.037609204649925232e-01 1.668648719787597656e-01 -1.571377925574779510e-02 6.733194589614868164e-01 5.397700667381286621e-01
1.451530307531356812e-01 -3.842164203524589539e-02 2.317491471767425537e-01 2.723796069622039795e-01 -5.199569463729858398e-02 7.836045324802398682e-02 9.118976593017578125e-01 -9.568158537149429321e-02
-3.453926742076873779e-02 2.455416768789291382e-01 1.853391379117965698e-01 4.448085278272628784e-02 3.539398312568664551e-01 5.714039802551269531e-01 5.249270796775817871e-01 -4.181662499904632568e-01
-1.477600187063217163e-01 -2.078885883092880249e-01 3.960168063640594482e-01 4.566133394837379456e-02 4.959595501422882080e-01 6.165323853492736816e-01 2.544668316841125488e-01 2.918792963027954102e-01
6.813765764236450195e-01 -2.007651031017303467e-01 5.561348795890808105e-01 -6.202588323503732681e-03 2.186650186777114868e-01 7.918564975261688232e-02 3.509573936462402344e-01 9.401630610227584839e-02
-2.865668237209320068e-01 -1.091547906398773193e-01 1.431665420532226562e-01 4.758430421352386475e-01 5.915619134902954102e-01 4.027927815914154053e-01 1.914166510105133057e-01 3.319843113422393799e-01
8.309062123298645020e-01 3.468817472457885742e-01 4.045517742633819580e-01 1.141780316829681396e-01 -5.493085458874702454e-02 6.100390478968620300e-02 -3.870895132422447205e-02 6.581585854291915894e-02
3.218486607074737549e-01 2.792198956012725830e-01 2.494219243526458740e-01 6.183530688285827637e-01 4.604573827236890793e-03 2.499659955501556396e-01 -3.059566915035247803e-01 4.666520655155181885e-01
1.402282714843750000e-01 1.429712623357772827e-01 6.783760190010070801e-01 5.104331970214843750e-01 1.581625640392303467e-01 -1.949373632669448853e-01 3.219390213489532471e-01 2.692552804946899414e-01
2.435540556907653809e-01 4.561574459075927734e-01 1.125675216317176819e-01 9.991978108882904053e-02 2.689144611358642578e-01 3.982346355915069580e-01 4.703220129013061523e-01 -5.077775120735168457e-01
-9.940582513809204102e-02 7.275688648223876953e-01 1.215785220265388489e-01 4.709782302379608154e-01 3.974743653088808060e-03 2.155510485172271729e-01 3.093848526477813721e-01 2.862920761108398438e-01
4.767979681491851807e-01 -1.727150380611419678e-01 2.089509814977645874e-01 -2.411441877484321594e-02 -3.092156164348125458e-02 7.616692185401916504e-01 1.384972929954528809e-01 3.135501444339752197e-01
8.629541099071502686e-02 5.141284465789794922e-01 2.282293289899826050e-01 2.534488216042518616e-02 -6.280447542667388916e-02 2.969188392162322998e-01 7.547221779823303223e-01 -1.174028590321540833e-01
3.756935894489288330e-01 7.646214962005615234e-02 4.747852087020874023e-01 1.648848801851272583e-01 5.940125584602355957e-01 4.408414959907531738e-01 -2.181558161973953247e-01 -7.493904232978820801e-02
9.745686501264572144e-02 5.648517608642578125e-01 1.628755480051040649e-01 1.467237472534179688e-01 4.292261302471160889e-01 -1.296902745962142944e-01 5.174697041511535645e-01 3.931398093700408936e-01
1.259028911590576172e-01 -7.114296406507492065e-02 2.045322954654693604e-01 2.048839926719665527e-01 3.677305281162261963e-01 4.227030575275421143e-01 6.521385312080383301e-01 -3.950796723365783691e-01
4.356020689010620117e-01 -6.850822363048791885e-03 4.777466356754302979e-01 8.068747818470001221e-02 9.899013489484786987e-02 6.960408091545104980e-01 -1.933399289846420288e-01 2.092826515436172485e-01
5.215626955032348633e-01 -2.305008023977279663e-01 -3.615226596593856812e-02 3.472602963447570801e-01 -4.997229576110839844e-02 6.851308792829513550e-02 7.385815978050231934e-01 1.584596373140811920e-02
4.656758010387420654e-01 -1.420773118734359741e-01 -1.252720877528190613e-02 8.036097884178161621e-02 -8.768733590841293335e-02 7.430217862129211426e-01 9.894408285617828369e-02 4.321859180927276611e-01
4.036628305912017822e-01 1.448676437139511108e-01 2.773497402667999268e-01 1.286170780658721924e-01 6.861391067504882812e-01 -1.969990730285644531e-01 3.480042517185211182e-01 3.031533658504486084e-01
-2.098464816808700562e-01 5.974531769752502441e-01 8.455034345388412476e-02 3.559269309043884277e-01 2.854659855365753174e-01 1.556895822286605835e-01 5.606940984725952148e-01 2.123049199581146240e-01
1.739805638790130615e-01 -1.270439103245735168e-02 3.899227082729339600e-01 -7.500077784061431885e-02 -1.300668865442276001e-01 5.766732692718505859e-01 3.814944922924041748e-01 5.629359483718872070e-01
-1.915778070688247681e-01 3.422148227691650391e-01 1.797182410955429077e-01 -6.794767081737518311e-02 2.640200853347778320e-01 5.524745583534240723e-01 6.451829671859741211e-01 -1.344456672668457031e-01
5.419831350445747375e-02 1.350024342536926270e-01 -2.468000538647174835e-02 -1.319382786750793457e-01 3.271286189556121826e-01 3.772683739662170410e-01 8.434343338012695312e-01 9.707075543701648712e-03
6.428902745246887207e-01 -6.175863370299339294e-02 8.528332412242889404e-02 3.004129230976104736e-01 2.136104851961135864e-01 5.813072919845581055e-01 -2.930258810520172119e-01 1.262737363576889038e-01
3.992678225040435791e-01 -1.994327604770660400e-01 3.854328989982604980e-01 2.364659458398818970e-01 3.215144872665405273e-01 6.777065992355346680e-01 -1.323943585157394409e-01 -1.270873844623565674e-01
-1.712041795253753662e-01 -2.802236676216125488e-01 6.700939685106277466e-02 5.409193038940429688e-01 5.071262121200561523e-01 4.721465408802032471e-01 1.744718253612518311e-01 2.907577455043792725e-01
1.911161690950393677e-01 1.007791459560394287e-01 -2.109687775373458862e-01 -6.599096208810806274e-02 4.711472392082214355e-01 2.802516222000122070e-01 7.707995176315307617e-01 -9.901063889265060425e-02
4.713524878025054932e-01 4.488450586795806885e-01 3.469377458095550537e-01 6.204177141189575195e-01 2.124472260475158691e-01 -9.644496440887451172e-02 4.176616296172142029e-02 -1.220700517296791077e-01
4.858656525611877441e-01 -2.026267349720001221e-01 -2.671011686325073242e-01 3.019761443138122559e-01 6.310295313596725464e-02 4.231719672679901123e-01 6.141268610954284668e-01 1.165922917425632477e-02
-1.409486979246139526e-01 7.505525350570678711e-01 8.415977656841278076e-02 3.940589427947998047e-01 2.714464068412780762e-01 4.132543504238128662e-01 8.393767476081848145e-02 5.413956195116043091e-02
9.352328777313232422e-01 1.201843842864036560e-01 2.050356566905975342e-01 2.301089763641357422e-01 -1.533549278974533081e-02 8.737102150917053223e-02 2.475504204630851746e-02 8.616025000810623169e-02
-8.258069865405559540e-03 3.597197681665420532e-02 1.656417846679687500e-01 2.349620452150702477e-03 1.930050700902938843e-01 5.497061014175415039e-01 2.644609212875366211e-01 7.495517134666442871e-01
3.409872055053710938e-01 -2.110052406787872314e-01 -2.387851476669311523e-01 4.448373317718505859e-01 2.045353502035140991e-01 1.584211736917495728e-01 6.921893954277038574e-01 1.955698579549789429e-01
1.028249412775039673e-01 2.620139122009277344e-01 -9.500519186258316040e-02 -9.260295331478118896e-02 4.040550887584686279e-01 4.692163467407226562e-01 7.201646566390991211e-01 -3.335735946893692017e-02
1.183770522475242615e-01 7.034265249967575073e-02 4.488092660903930664e-01 2.744972407817840576e-01 2.481925189495086670e-01 6.730075478553771973e-01 -3.592877388000488281e-01 2.462396323680877686e-01
-1.568848043680191040e-01 4.523883163928985596e-01 4.150958061218261719e-01 3.517350554466247559e-01 -1.441535949707031250e-01 1.373794674873352051e-01 6.564683318138122559e-01 6.407604366540908813e-02
6.531410813331604004e-01 2.393354624509811401e-01 2.681017816066741943e-01 2.521313428878784180e-01 -1.595469564199447632e-01 3.230345249176025391e-01 -1.614822745323181152e-01 4.741240441799163818e-01
3.460258841514587402e-01 -1.488677710294723511e-01 4.375874102115631104e-01 -3.099066950380802155e-02 -2.446722090244293213e-01 6.426667571067810059e-01 3.320327699184417725e-01 2.872809469699859619e-01
4.230950176715850830e-01 -1.743836402893066406e-01 -3.888832330703735352e-01 3.868848085403442383e-01 2.143049836158752441e-01 9.031588584184646606e-02 5.917634367942810059e-01 2.922385632991790771e-01
5.807277560234069824e-01 -5.350346863269805908e-02 1.772356778383255005e-01 6.626463532447814941e-01 2.296326458454132080e-01 1.684206165373325348e-02 -2.677533403038978577e-02 3.683043420314788818e-01
7.193904519081115723e-01 7.850942201912403107e-03 2.943271994590759277e-01 2.642313204705715179e-02 1.831500828266143799e-01 5.876213908195495605e-01 -1.272547841072082520e-01 7.254220545291900635e-03
-2.884603738784790039e-01 5.806910395622253418e-01 1.686963587999343872e-01 1.682003587484359741e-01 2.894579172134399414e-01 2.323953360319137573e-01 5.882011651992797852e-01 1.976481229066848755e-01
7.595794200897216797e-01 -1.889376901090145111e-02 1.680767536163330078e-01 1.368550360202789307e-01 1.057027205824851990e-01 5.582159757614135742e-01 -2.199006676673889160e-01 6.759047508239746094e-02
5.186369419097900391e-01 1.308092009276151657e-02 2.639377117156982422e-01 2.251146286725997925e-01 -8.627160638570785522e-02 7.475566864013671875e-01 -2.045331299304962158e-01 4.886165633797645569e-02
2.531638741493225098e-01 4.119918048381805420e-01 2.969209253787994385e-01 2.994509041309356689e-02 8.586999028921127319e-03 2.674731314182281494e-01 7.149431705474853516e-01 -3.071687519550323486e-01
6.884105205535888672e-01 4.575644731521606445e-01 2.238624840974807739e-01 4.251146912574768066e-01 2.252316921949386597e-01 1.497951745986938477e-01 8.603477478027343750e-02 -7.293000072240829468e-02
5.254467949271202087e-03 -1.002122759819030762e-01 6.090959906578063965e-01 6.737136244773864746e-01 2.884091138839721680e-01 2.735416591167449951e-02 2.635748386383056641e-01 1.078988611698150635e-01
2.207298576831817627e-01 -1.594103723764419556e-01 6.747344136238098145e-01 5.112013816833496094e-01 1.346272677183151245e-01 -3.742152452468872070e-02 4.229121208190917969e-01 1.043733879923820496e-01
5.610855817794799805e-01 -1.318110991269350052e-02 4.923337697982788086e-01 7.555982470512390137e-02 -3.646172955632209778e-02 6.451773047447204590e-01 -1.352271884679794312e-01 3.221449255943298340e-02
3.459611535072326660e-01 3.368864953517913818e-01 2.951631247997283936e-01 6.783422231674194336e-01 -9.675431996583938599e-02 1.960213780403137207e-01 -2.780807912349700928e-01 3.073017299175262451e-01
6.326689124107360840e-01 2.711623311042785645e-01 2.208148688077926636e-01 6.235849261283874512e-01 6.873574107885360718e-02 3.007734008133411407e-02 -1.707773655652999878e-01 2.319256812334060669e-01
6.387396901845932007e-02 6.609472632408142090e-01 4.460224881768226624e-02 3.319922983646392822e-01 1.627486012876033783e-02 4.969573915004730225e-01 4.325493276119232178e-01 -1.119382008910179138e-01
3.456703126430511475e-01 2.735784649848937988e-01 1.546969860792160034e-01 7.191551327705383301e-01 -6.549520790576934814e-02 2.754023671150207520e-01 -2.763393223285675049e-01 3.287125527858734131e-01
4.231494367122650146e-01 -5.693381279706954956e-02 4.689567685127258301e-01 2.169373929500579834e-01 5.416974425315856934e-01 4.610100686550140381e-01 -1.603774726390838623e-01 -1.379616707563400269e-01
5.720074176788330078e-01 -2.917670644819736481e-04 4.612471759319305420e-01 1.303464025259017944e-01 1.185299903154373169e-01 -1.280473768711090088e-01 4.978295862674713135e-01 4.059413075447082520e-01
4.771248698234558105e-01 -8.120848238468170166e-02 1.231029331684112549e-01 1.746374219655990601e-01 4.451784193515777588e-01 9.221561998128890991e-02 6.437409520149230957e-01 -3.146657645702362061e-01
6.726058721542358398e-01 -1.320240199565887451e-01 -6.709352880716323853e-02 1.499598026275634766e-01 1.900663226842880249e-02 5.919811129570007324e-01 1.495527755469083786e-02 3.900704383850097656e-01
-2.383826225996017456e-01 5.933758020401000977e-01 1.970904469490051270e-01 9.943084418773651123e-02 3.003465831279754639e-01 1.742891073226928711e-01 5.877951979637145996e-01 2.761517763137817383e-01
1.803699880838394165e-01 1.562804728746414185e-01 6.987740993499755859e-01 4.939851462841033936e-01 2.060707062482833862e-01 -1.457325220108032227e-01 1.630765646696090698e-01 3.470439612865447998e-01
1.262946277856826782e-01 7.946199774742126465e-01 1.261815726757049561e-01 2.690018713474273682e-01 2.094056457281112671e-01 9.045718237757682800e-03 3.556772172451019287e-01 3.064410090446472168e-01
-7.183217257261276245e-02 -7.567591033875942230e-03 4.439005255699157715e-02 9.738058596849441528e-02 3.323038220405578613e-01 5.638741254806518555e-01 2.389901876449584961e-01 7.055729031562805176e-01
-7.953432202339172363e-02 1.622725874185562134e-01 4.199120700359344482e-01 9.383548982441425323e-03 3.382872641086578369e-01 2.302014082670211792e-01 7.749887108802795410e-01 -1.512924134731292725e-01
3.339001834392547607e-01 4.033635929226875305e-02 3.489443361759185791e-01 -2.088935486972332001e-02 5.853567272424697876e-02 3.896439075469970703e-01 1.271967738866806030e-01 7.702319622039794922e-01
2.418093681335449219e-01 6.327802538871765137e-01 -2.209355682134628296e-01 3.567401766777038574e-01 -5.923042818903923035e-02 2.963783740997314453e-01 4.821174144744873047e-01 2.031157612800598145e-01
5.030671954154968262e-01 3.804352581501007080e-01 1.841520071029663086e-01 6.654044389724731445e-01 -1.455543190240859985e-01 1.359097659587860107e-01 -1.763441711664199829e-01 2.340140640735626221e-01
-6.398829072713851929e-02 1.752197742462158203e-01 3.516631126403808594e-01 1.635777503252029419e-01 9.269549697637557983e-02 4.668470323085784912e-01 7.139515280723571777e-01 -2.802022397518157959e-01
3.888795375823974609e-01 -2.890587449073791504e-01 8.925042301416397095e-02 1.758224815130233765e-01 6.019469499588012695e-01 6.776273250579833984e-02 5.986826419830322266e-01 -3.139510750770568848e-02
2.985693514347076416e-02 -3.762887716293334961e-01 3.019153177738189697e-01 5.323522090911865234e-01 -4.917514510452747345e-03 2.774401009082794189e-01 6.127902269363403320e-01 -1.745124161243438721e-01
4.773762822151184082e-01 -3.817751631140708923e-02 2.525727450847625732e-01 -7.271467149257659912e-02 -2.988936007022857666e-01 5.423466563224792480e-01 2.876528799533843994e-01 4.851313233375549316e-01
1.900688409805297852e-01 2.543485462665557861e-01 2.369775772094726562e-01 -1.666170917451381683e-02 -1.645059138536453247e-02 1.825832873582839966e-01 8.733292222023010254e-01 -2.154842168092727661e-01
-1.122103407979011536e-01 -1.832012087106704712e-01 4.340103864669799805e-01 1.496074944734573364e-01 3.425457477569580078e-01 5.750798583030700684e-01 2.092999815940856934e-01 5.012362003326416016e-01
-1.421348601579666138e-01 6.058821678161621094e-01 1.466070860624313354e-01 2.634426951408386230e-01 4.699932336807250977e-01 1.144942939281463623e-01 5.320413708686828613e-01 -6.883385032415390015e-02
3.411488831043243408e-01 -6.899590045213699341e-02 -4.968360364437103271e-01 3.226200938224792480e-01 3.369806110858917236e-01 3.714603781700134277e-01 1.673112064599990845e-01 4.983928799629211426e-01
1.510585248470306396e-01 2.182468324899673462e-01 5.568396300077438354e-03 3.609603643417358398e-01 4.849824309349060059e-01 -2.028773725032806396e-01 6.411494612693786621e-01 3.343447148799896240e-01
4.702172279357910156e-01 -7.337269373238086700e-03 5.975087881088256836e-01 1.586124897003173828e-01 3.695742785930633545e-01 -1.661060005426406860e-01 4.417577087879180908e-01 1.932386904954910278e-01
2.698037922382354736e-01 5.776366591453552246e-02 2.111962735652923584e-01 7.717721909284591675e-02 -3.385663777589797974e-02 7.947810292243957520e-01 -8.634959161281585693e-02 4.827314615249633789e-01
-4.630739986896514893e-02 2.838304936885833740e-01 1.059570759534835815e-01 8.786672353744506836e-02 7.063103914260864258e-01 3.014955222606658936e-01 4.733436703681945801e-01 -2.907233834266662598e-01
6.352438926696777344e-01 -1.137342676520347595e-01 5.174846649169921875e-01 3.158194199204444885e-02 -1.901244930922985077e-02 3.767858073115348816e-02 5.510291457176208496e-01 9.657996892929077148e-02
3.564377725124359131e-01 5.529840588569641113e-01 -1.218926683068275452e-01 1.543668508529663086e-01 4.265876412391662598e-01 -5.934121459722518921e-02 5.005720853805541992e-01 3.039785921573638916e-01
3.691365420818328857e-01 1.954412460327148438e-01 4.102682173252105713e-01 6.497873663902282715e-01 1.262566149234771729e-01 1.418003588914871216e-01 -2.894742190837860107e-01 3.393433988094329834e-01
-1.873182505369186401e-01 8.414293080568313599e-02 2.470961809158325195e-01 3.645757734775543213e-01 6.290954947471618652e-01 2.347936779260635376e-01 4.204069823026657104e-02 5.578560829162597656e-01
5.332461595535278320e-01 5.237370729446411133e-01 3.405782878398895264e-01 4.909008741378784180e-01 2.155225872993469238e-01 -1.723302751779556274e-01 4.508394747972488403e-02 -7.868042588233947754e-02
4.296546578407287598e-01 -1.396208405494689941e-01 4.319768548011779785e-01 1.005929857492446899e-01 5.470775961875915527e-01 5.353118777275085449e-01 -1.154012680053710938e-01 3.123484784737229347e-03
8.584684729576110840e-01 2.191593684256076813e-02 3.746149539947509766e-01 3.008944094181060791e-01 1.369620859622955322e-01 9.198977053165435791e-02 6.596622616052627563e-02 -1.026963721960783005e-02
2.097397148609161377e-01 6.091899871826171875e-01 6.855722516775131226e-02 -6.681006401777267456e-02 3.279727399349212646e-01 3.116504549980163574e-01 5.368326306343078613e-01 -2.878398001194000244e-01
3.796080648899078369e-01 -7.287660986185073853e-02 4.060828685760498047e-01 2.028613239526748657e-01 4.721418619155883789e-01 6.034114956855773926e-01 -2.392712235450744629e-01 1.601905748248100281e-02
2.438023388385772705e-01 7.428677678108215332e-01 3.345972001552581787e-01 2.372482270002365112e-01 -9.191045910120010376e-02 2.099137753248214722e-03 3.542954921722412109e-01 2.940896153450012207e-01
2.180573046207427979e-01 -1.017422229051589966e-02 4.343455135822296143e-01 -4.448661953210830688e-02 -2.333430945873260498e-01 4.727849364280700684e-01 3.806532323360443115e-01 5.821005105972290039e-01
4.285735487937927246e-01 -1.722801029682159424e-01 4.020991325378417969e-01 3.120076060295104980e-01 1.510401815176010132e-01 6.747463345527648926e-01 -1.766690313816070557e-01 -1.352922469377517700e-01
5.526264309883117676e-01 4.076462090015411377e-01 -4.104170203208923340e-01 1.713682264089584351e-01 1.168374493718147278e-01 2.365252822637557983e-01 5.101402401924133301e-01 2.795170433819293976e-02
7.878296077251434326e-02 -1.085124239325523376e-01 -2.458281666040420532e-01 3.237058818340301514e-01 9.465534985065460205e-02 3.003751635551452637e-01 8.438396453857421875e-01 7.450516521930694580e-02
6.554960608482360840e-01 -2.108582854270935059e-01 5.879437327384948730e-01 1.629264056682586670e-01 -4.424574226140975952e-02 3.751356154680252075e-02 3.828691244125366211e-01 6.072278693318367004e-02
-4.819547384977340698e-02 9.827370196580886841e-02 4.783774316310882568e-01 9.990716353058815002e-03 2.207350134849548340e-01 2.475797533988952637e-01 7.922952175140380859e-01 -1.460254192352294922e-01
3.615912199020385742e-01 -7.335497997701168060e-03 4.403571188449859619e-01 1.516171842813491821e-01 6.554419398307800293e-01 4.384569227695465088e-01 -1.742258369922637939e-01 -9.620801545679569244e-03
2.803649008274078369e-01 6.036841273307800293e-01 -1.231416985392570496e-01 2.744235694408416748e-01 3.451252281665802002e-01 -9.555377811193466187e-02 3.900821506977081299e-01 4.313730001449584961e-01
1.350629329681396484e-01 -5.066632479429244995e-02 4.749184846878051758e-01 1.052707880735397339e-01 3.234733641147613525e-01 5.678576827049255371e-01 -1.316948235034942627e-01 5.460040569305419922e-01
2.590388357639312744e-01 2.135742753744125366e-01 2.710115015506744385e-01 1.246908158063888550e-01 2.295628786087036133e-01 3.873778581619262695e-01 4.908784329891204834e-01 -5.954557657241821289e-01
5.738708972930908203e-01 7.070860266685485840e-01 8.159656077623367310e-02 1.545984596014022827e-01 6.703941524028778076e-02 3.143904209136962891e-01 3.431074786931276321e-03 -1.918214112520217896e-01
1.325404345989227295e-01 -2.453902661800384521e-01 -3.289454579353332520e-01 3.273879289627075195e-01 3.124741911888122559e-01 3.866817057132720947e-01 6.387438774108886719e-01 2.273153811693191528e-01
8.178213611245155334e-03 1.348093599081039429e-01 2.684468328952789307e-01 -1.367287784814834595e-01 3.360699117183685303e-01 3.047534823417663574e-01 8.206772208213806152e-01 -1.080381050705909729e-01
-2.028463780879974365e-01 5.637618899345397949e-01 9.106587618589401245e-02 5.516392588615417480e-01 1.607747748494148254e-02 3.481327295303344727e-01 4.548673033714294434e-01 8.258295245468616486e-03
5.227153301239013672e-01 4.776855409145355225e-01 2.860178351402282715e-01 5.742074251174926758e-01 2.798485755920410156e-01 -5.652033537626266479e-02 -5.705261230468750000e-02 -4.796069487929344177e-02
6.934446096420288086e-02 -1.011947691440582275e-01 3.230608999729156494e-01 2.366589158773422241e-01 6.198499202728271484e-01 2.496240288019180298e-01 5.023164749145507812e-01 -3.545805513858795166e-01
4.478877484798431396e-01 2.000574469566345215e-01 -4.238147735595703125e-01 3.029784560203552246e-01 -7.204022258520126343e-02 2.818913161754608154e-01 6.331329941749572754e-01 -4.948587715625762939e-02
4.842352569103240967e-01 8.045069873332977295e-02 -6.984409689903259277e-02 4.930206537246704102e-01 -3.294851779937744141e-01 2.244117856025695801e-01 5.649298429489135742e-01 -1.817400902509689331e-01
-1.387291699647903442e-01 3.364912867546081543e-01 1.754656434059143066e-01 5.209113359451293945e-01 -1.169522292912006378e-02 5.379409193992614746e-01 4.702709913253784180e-01 -2.339209765195846558e-01
2.056787163019180298e-01 -2.574316412210464478e-02 3.282232284545898438e-01 1.021393388509750366e-01 1.307506710290908813e-01 6.094471216201782227e-01 -4.199013859033584595e-02 6.697655916213989258e-01
6.589184999465942383e-01 6.105179190635681152e-01 -2.027112841606140137e-01 1.189148202538490295e-01 7.852563261985778809e-02 2.794768512248992920e-01 1.679034680128097534e-01 -1.593627482652664185e-01
1.145843788981437683e-01 -3.188170492649078369e-01 2.257205545902252197e-01 3.670727908611297607e-01 4.346093237400054932e-01 2.001682966947555542e-01 6.569912433624267578e-01 -1.973413974046707153e-01
4.639737308025360107e-01 -9.728353470563888550e-02 -2.224794477224349976e-01 9.718402475118637085e-02 2.502417564392089844e-01 2.474216520786285400e-01 7.687182426452636719e-01 -3.945394605398178101e-02
-3.085222244262695312e-01 4.888663291931152344e-01 5.173177123069763184e-01 4.637344777584075928e-01 5.989368259906768799e-02 3.558785021305084229e-01 2.089640349149703979e-01 -9.619671106338500977e-02
1.634696871042251587e-01 3.931922316551208496e-01 1.137549057602882385e-01 5.705276131629943848e-01 4.938860833644866943e-01 -1.022285893559455872e-01 2.977505624294281006e-01 3.704130649566650391e-01
-5.354110896587371826e-02 5.423491597175598145e-01 4.862920567393302917e-02 4.527321159839630127e-01 -2.368847727775573730e-01 6.267298460006713867e-01 2.025675028562545776e-01 -7.564136385917663574e-02
4.092903435230255127e-01 2.148351073265075684e-01 -9.653465449810028076e-02 9.348486363887786865e-02 3.455114960670471191e-01 -1.508249938488006592e-01 6.101363301277160645e-01 5.038614273071289062e-01
4.887859523296356201e-01 1.962216794490814209e-01 2.631205916404724121e-01 3.342875838279724121e-01 5.103046298027038574e-01 -1.270987987518310547e-01 1.450065076351165771e-01 4.939766228199005127e-01
-2.745792083442211151e-02 7.642846107482910156e-01 2.064523994922637939e-01 3.638807833194732666e-01 9.670474380254745483e-02 6.010026857256889343e-02 3.261903822422027588e-01 3.474470674991607666e-01
2.678914368152618408e-01 7.529032230377197266e-01 -1.082808002829551697e-01 3.996073901653289795e-01 -8.655773103237152100e-02 3.995949923992156982e-01 8.480153232812881470e-02 1.249014511704444885e-01
5.817556977272033691e-01 4.245106130838394165e-02 1.061189696192741394e-01 4.864006340503692627e-01 4.014592468738555908e-01 -3.129024058580398560e-02 -4.021370038390159607e-02 4.981422424316406250e-01
8.298897743225097656e-01 2.223367244005203247e-01 2.193774729967117310e-01 1.622945815324783325e-01 -2.158359065651893616e-02 2.095541059970855713e-01 1.829964667558670044e-01 -3.309334814548492432e-01
3.606141805648803711e-01 -1.381315290927886963e-01 5.662864446640014648e-01 1.718982756137847900e-01 5.797829627990722656e-01 3.814436197280883789e-01 -5.939719453454017639e-02 -1.243873313069343567e-01
2.362502366304397583e-01 -5.971791222691535950e-02 -4.030700400471687317e-02 1.531444191932678223e-01 2.345325499773025513e-01 3.455296903848648071e-02 7.180086970329284668e-01 5.863495469093322754e-01
-1.263721138238906860e-01 3.560734987258911133e-01 -7.955241203308105469e-02 4.886334836483001709e-01 6.327065229415893555e-01 3.810043334960937500e-01 4.405509307980537415e-02 -2.544166743755340576e-01
3.868801593780517578e-01 -1.374554634094238281e-01 2.636855840682983398e-01 2.693949937820434570e-01 2.453278005123138428e-01 7.118493318557739258e-01 -2.774125635623931885e-01 2.131969630718231201e-01
4.060309007763862610e-02 -1.470274478197097778e-01 7.439439892768859863e-01 8.962486684322357178e-02 8.764344453811645508e-02 4.833245277404785156e-01 1.676926463842391968e-01 3.818954229354858398e-01
-2.632540464401245117e-01 5.569734573364257812e-01 -1.466865092515945435e-01 2.431525886058807373e-01 1.931561529636383057e-01 5.094872713088989258e-01 4.487509429454803467e-01 2.038965225219726562e-01
6.095602735877037048e-02 -6.224776431918144226e-02 5.921317338943481445e-01 1.483358889818191528e-01 3.222064971923828125e-01 5.034128427505493164e-01 -6.306600570678710938e-02 5.084952116012573242e-01
2.644919976592063904e-02 -2.024058848619461060e-01 8.383451402187347412e-02 6.048600673675537109e-01 5.511783361434936523e-01 1.038562804460525513e-01 4.825956225395202637e-01 -1.948493719100952148e-01
5.504840016365051270e-01 -4.593326523900032043e-02 5.400263071060180664e-01 5.818297266960144043e-01 1.245010048151016235e-01 -1.028473004698753357e-01 1.965311020612716675e-01 8.073249482549726963e-04
4.541053771972656250e-01 -1.411065608263015747e-01 4.684509336948394775e-01 1.183388009667396545e-01 2.432886809110641479e-01 6.565383076667785645e-01 -8.247531205415725708e-02 -2.083095908164978027e-01
9.304639697074890137e-02 -9.984031319618225098e-03 1.805933564901351929e-01 2.471805959939956665e-01 6.435586810111999512e-01 -1.017575524747371674e-02 6.879820227622985840e-01 -9.969834983348846436e-02
-2.859669327735900879e-01 1.322733052074909210e-02 2.988106310367584229e-01 4.241570234298706055e-01 2.579999528825283051e-02 6.279756426811218262e-01 4.390823245048522949e-01 -2.470599859952926636e-01
2.951849400997161865e-01 -2.471145242452621460e-02 5.422033071517944336e-01 2.515432834625244141e-01 4.413683414459228516e-01 5.124299526214599609e-01 -1.007048711180686951e-01 -2.957447171211242676e-01
3.696059584617614746e-01 6.008729934692382812e-01 -1.277906447649002075e-01 3.219863176345825195e-01 -1.360635906457901001e-01 1.216258183121681213e-01 5.637623667716979980e-01 1.766440123319625854e-01
6.616286039352416992e-01 1.511494535952806473e-02 2.581329345703125000e-01 1.503916233777999878e-01 1.917728781700134277e-01 5.976845026016235352e-01 -2.580494284629821777e-01 1.103437989950180054e-01
3.264592587947845459e-01 6.910509467124938965e-01 3.600019812583923340e-01 1.595499217510223389e-01 -3.056553192436695099e-02 3.870778977870941162e-01 1.526048928499221802e-01 -2.945567369461059570e-01
1.098987553268671036e-02 -1.343357861042022705e-01 4.856760501861572266e-01 1.931146383285522461e-01 1.622849553823471069e-01 2.571042180061340332e-01 7.187316417694091797e-01 -3.156652450561523438e-01
-5.682111904025077820e-02 6.007544398307800293e-01 -2.976521551609039307e-01 2.056807726621627808e-01 2.972353994846343994e-01 5.239089727401733398e-01 3.549782633781433105e-01 1.269839257001876831e-01
5.388348698616027832e-01 4.107131808996200562e-02 2.005117088556289673e-01 2.802409827709197998e-01 1.523935794830322266e-01 -2.314152419567108154e-01 6.582732796669006348e-01 2.812999784946441650e-01
5.455937981605529785e-01 -1.970264762639999390e-01 -2.823098599910736084e-01 2.235913872718811035e-01 6.121181324124336243e-02 1.166108399629592896e-01 6.286104321479797363e-01 3.483103811740875244e-01
3.726535737514495850e-01 6.968312263488769531e-01 -4.747325181961059570e-02 3.781598508358001709e-01 -1.262036263942718506e-01 1.484669148921966553e-01 3.925028741359710693e-01 1.956242471933364868e-01
3.218467831611633301e-01 -1.172991767525672913e-01 6.044142842292785645e-01 5.139314532279968262e-01 1.284174621105194092e-01 -7.748594880104064941e-02 4.741383790969848633e-01 -7.688412815332412720e-02
3.872938156127929688e-01 -1.528597772121429443e-01 6.218608021736145020e-01 2.767479419708251953e-01 2.641963958740234375e-01 4.385531246662139893e-01 -2.887191949412226677e-03 -3.181201517581939697e-01
-2.167819887399673462e-01 5.411834716796875000e-01 5.706015974283218384e-02 5.542664527893066406e-01 4.038240909576416016e-01 3.970959186553955078e-01 1.280198991298675537e-01 -1.118515729904174805e-01
4.440337717533111572e-01 -1.539193391799926758e-01 -3.625198304653167725e-01 5.374674797058105469e-01 1.918597072362899780e-01 2.081438302993774414e-01 4.908803105354309082e-01 1.943021118640899658e-01
4.036120474338531494e-01 -1.072395443916320801e-01 -3.764946162700653076e-01 4.471453130245208740e-01 1.531476974487304688e-01 1.951526552438735962e-01 5.346064567565917969e-01 3.695499300956726074e-01
-2.442466616630554199e-01 5.877221822738647461e-01 2.075845301151275635e-01 5.147196650505065918e-01 6.403562426567077637e-02 3.874759972095489502e-01 3.575527667999267578e-01 -6.940098851919174194e-02
1.730303466320037842e-01 -1.949681341648101807e-01 8.247306197881698608e-02 3.265947401523590088e-01 2.495450377464294434e-01 3.056975603103637695e-01 7.787555456161499023e-01 -2.374828159809112549e-01
7.198261618614196777e-01 -2.209579646587371826e-01 -2.866624295711517334e-01 3.687540888786315918e-01 7.373311370611190796e-02 2.122709155082702637e-01 2.515163123607635498e-01 3.179889619350433350e-01
5.550673604011535645e-01 4.046874344348907471e-01 1.103679835796356201e-01 6.317074894905090332e-01 2.176578789949417114e-01 -1.817071251571178436e-02 2.489328682422637939e-01 -8.497257530689239502e-02
3.285426795482635498e-01 3.112066984176635742e-01 1.197406426072120667e-01 -1.700620502233505249e-01 2.505185306072235107e-01 3.169476389884948730e-01 7.139442563056945801e-01 -2.811039388179779053e-01
6.360276341438293457e-01 5.374069809913635254e-01 1.039499938488006592e-01 5.008894205093383789e-01 1.700228601694107056e-01 -2.116665057837963104e-02 -1.099640876054763794e-01 -5.932012945413589478e-02
4.145713448524475098e-01 -5.683983117341995239e-02 -1.242046579718589783e-01 1.538732647895812988e-01 1.090812012553215027e-01 7.349124550819396973e-01 -8.362757414579391479e-02 4.762431681156158447e-01
-1.361619383096694946e-01 1.366655677556991577e-01 3.668247163295745850e-01 2.003885805606842041e-01 5.907757878303527832e-01 3.110889792442321777e-01 4.182524606585502625e-02 5.835449695587158203e-01
-2.661985903978347778e-02 -2.169572263956069946e-01 4.439864456653594971e-01 1.975404024124145508e-01 5.511307120323181152e-01 1.166278496384620667e-01 6.306567788124084473e-01 3.161965683102607727e-02
-1.476950347423553467e-01 1.852071285247802734e-01 1.858879476785659790e-01 1.389244198799133301e-01 3.310484290122985840e-01 6.374338865280151367e-01 5.071710348129272461e-01 -3.418960571289062500e-01
6.930249929428100586e-02 1.539358198642730713e-01 -2.158229202032089233e-01 8.935843110084533691e-01 2.759715914726257324e-01 7.754150032997131348e-02 2.013075500726699829e-01 6.107943877577781677e-02
-1.244046986103057861e-01 -1.955941915512084961e-01 6.431197524070739746e-01 4.827620983123779297e-01 4.255785942077636719e-01 1.026374623179435730e-01 3.127401173114776611e-01 1.007276475429534912e-01
4.165085256099700928e-01 8.070993423461914062e-01 9.763042628765106201e-02 3.169905245304107666e-01 1.049374118447303772e-01 2.245679646730422974e-01 -2.953518740832805634e-02 5.274198576807975769e-02
-1.785556077957153320e-01 -3.256155848503112793e-01 3.839077353477478027e-01 2.029535472393035889e-01 4.164400398731231689e-01 5.500240921974182129e-01 3.283475339412689209e-01 2.995930910110473633e-01
6.285860389471054077e-02 -2.625568211078643799e-01 2.890062332153320312e-01 2.351151555776596069e-01 4.857418835163116455e-01 3.787579238414764404e-01 5.632173418998718262e-01 -3.028076887130737305e-01
-2.411839067935943604e-01 2.983370125293731689e-01 1.281681954860687256e-01 5.656749606132507324e-01 1.653485186398029327e-02 3.530389368534088135e-01 6.225576400756835938e-01 -6.262651085853576660e-02
5.027431249618530273e-01 5.109267234802246094e-01 3.032872080802917480e-01 4.768539667129516602e-01 2.717009782791137695e-01 -2.251999378204345703e-01 1.858878284692764282e-01 -8.797585219144821167e-02
5.425489544868469238e-01 5.971350073814392090e-01 8.053343743085861206e-02 -6.353323906660079956e-02 2.089550942182540894e-01 -1.314171683043241501e-02 3.716293871402740479e-01 3.957335948944091797e-01
1.933279335498809814e-01 -2.227202504873275757e-01 3.605875372886657715e-01 3.428011834621429443e-01 5.214232206344604492e-01 5.394954681396484375e-01 -1.266488879919052124e-01 2.941198050975799561e-01
-7.504204660654067993e-02 -6.284891813993453979e-02 4.477811455726623535e-01 -1.462766230106353760e-01 1.942314654588699341e-01 3.777536153793334961e-01 7.659936547279357910e-01 -3.666004911065101624e-02
1.177053153514862061e-01 3.420681133866310120e-02 5.867097973823547363e-01 9.242437034845352173e-02 3.384061157703399658e-01 5.537034869194030762e-01 -1.541517972946166992e-01 4.328231215476989746e-01
5.871517062187194824e-01 -8.297750353813171387e-02 -3.509552180767059326e-01 2.834012508392333984e-01 3.068563044071197510e-01 5.135357752442359924e-02 4.254420995712280273e-01 4.087575674057006836e-01
1.477594524621963501e-01 -9.740775451064109802e-03 4.664186537265777588e-01 2.424232363700866699e-01 5.872358679771423340e-01 -1.395216397941112518e-02 5.971874594688415527e-01 -9.128608740866184235e-03
1.984761059284210205e-01 -4.554292857646942139e-01 4.106247723102569580e-01 5.209153294563293457e-01 1.087834760546684265e-01 1.538507938385009766e-01 3.873780965805053711e-01 3.572956919670104980e-01
-2.907671630382537842e-01 5.430727452039718628e-02 4.698717892169952393e-01 2.803436517715454102e-01 2.139772325754165649e-01 4.068994522094726562e-01 6.075313687324523926e-01 -1.807907074689865112e-01
5.090873837471008301e-01 -4.329078271985054016e-02 5.018633604049682617e-01 3.137380480766296387e-01 9.976917505264282227e-02 5.607988834381103516e-01 -2.442826032638549805e-01 -6.733849644660949707e-02
6.627917289733886719e-01 6.217706799507141113e-01 -1.697528660297393799e-01 1.252633184194564819e-01 1.357420086860656738e-01 1.727341562509536743e-01 2.808184623718261719e-01 -4.979190975427627563e-02
-8.340118080377578735e-02 4.655684232711791992e-01 1.667529344558715820e-01 5.599539875984191895e-01 -6.627739965915679932e-02 1.386304646730422974e-01 6.390413641929626465e-01 -5.431436002254486084e-02
3.035057783126831055e-01 6.786826848983764648e-01 4.229118824005126953e-01 1.255125403404235840e-01 -2.163531333208084106e-01 3.662052750587463379e-01 -1.115089729428291321e-01 2.435507625341415405e-01
-1.978633254766464233e-01 1.388825625181198120e-01 3.817497193813323975e-01 -1.147439926862716675e-01 3.154346346855163574e-01 4.517865478992462158e-01 6.909460425376892090e-01 -4.057236388325691223e-02
6.683055162429809570e-01 -1.651192903518676758e-01 2.913721501827239990e-01 1.623291671276092529e-01 2.370129227638244629e-01 5.642951726913452148e-01 -1.070305034518241882e-01 -1.696911454200744629e-01
-4.990646266378462315e-04 5.008358359336853027e-01 8.103019744157791138e-02 6.065303087234497070e-01 -3.002681136131286621e-01 5.229849219322204590e-01 6.164784356951713562e-02 8.510997146368026733e-02
-2.207715660333633423e-01 -3.056877255439758301e-01 3.668896257877349854e-01 1.912639141082763672e-01 4.309482276439666748e-01 5.355175137519836426e-01 3.357788920402526855e-01 3.184059560298919678e-01
-1.921120434999465942e-01 -1.468816250562667847e-01 -1.193019598722457886e-01 7.714798450469970703e-01 2.332515418529510498e-01 4.696232676506042480e-01 1.737706661224365234e-01 -1.641829162836074829e-01
-2.270997762680053711e-01 4.547854512929916382e-02 5.079966187477111816e-01 2.633021771907806396e-01 3.207457959651947021e-01 5.282994508743286133e-01 1.943207345902919769e-02 4.864288568496704102e-01
4.094690978527069092e-01 4.380482137203216553e-01 -1.800324022769927979e-01 5.122660994529724121e-01 -2.210092544555664062e-01 1.326384991407394409e-01 5.246964097023010254e-01 6.226029992103576660e-02
-1.653738319873809814e-02 5.326917171478271484e-01 3.173699080944061279e-01 5.270794034004211426e-01 -4.862080141901969910e-02 3.877936676144599915e-02 5.774540305137634277e-01 -1.043024752289056778e-02
3.389047980308532715e-01 -1.255672872066497803e-01 2.629491090774536133e-01 3.458587527275085449e-01 4.517890810966491699e-01 9.297694265842437744e-02 5.789006948471069336e-01 -3.643234372138977051e-01
3.926265239715576172e-01 1.412679404020309448e-01 6.714460998773574829e-02 3.197395503520965576e-01 3.862864971160888672e-01 2.241543084383010864e-01 -9.189532697200775146e-02 7.150096893310546875e-01
7.181242704391479492e-01 5.250234603881835938e-01 2.208784669637680054e-01 1.439839005470275879e-01 1.214651837944984436e-01 -6.875692307949066162e-02 3.094950020313262939e-01 -1.544692069292068481e-01
-1.660027801990509033e-01 3.286535739898681641e-01 -3.305428624153137207e-01 4.912706315517425537e-01 2.317290455102920532e-01 5.135276913642883301e-01 4.283272027969360352e-01 1.138032078742980957e-01
5.371020436286926270e-01 1.456585153937339783e-02 1.918520033359527588e-01 1.699138730764389038e-01 2.350599467754364014e-01 6.920599937438964844e-01 -3.004718124866485596e-01 1.454226970672607422e-01
5.152959227561950684e-01 5.566313862800598145e-01 2.622538208961486816e-01 -1.452696919441223145e-01 2.832846641540527344e-01 1.950471848249435425e-01 3.384720087051391602e-01 -3.192090392112731934e-01
4.890291690826416016e-01 6.423135995864868164e-01 4.987421631813049316e-02 -1.504085958003997803e-01 2.390211969614028931e-01 3.323658704757690430e-01 3.174214363098144531e-01 -2.341343462467193604e-01
2.824449837207794189e-01 3.955169320106506348e-01 -2.844761908054351807e-01 2.705036103725433350e-01 -1.427984833717346191e-01 2.595240473747253418e-01 6.964420080184936523e-01 1.921377331018447876e-01
7.403386235237121582e-01 4.487249255180358887e-01 4.903500974178314209e-01 2.105817943811416626e-02 4.737150389701128006e-03 6.860278546810150146e-02 6.607288867235183716e-02 -2.374526299536228180e-02
2.254774570465087891e-01 4.835341572761535645e-01 -1.246072575449943542e-01 -2.686272859573364258e-01 4.292106628417968750e-01 3.815084099769592285e-01 5.456535220146179199e-01 1.260748505592346191e-02
5.520864129066467285e-01 4.790053963661193848e-01 2.529099117964506149e-03 -3.451977297663688660e-02 -8.709166198968887329e-02 3.069809973239898682e-01 5.367120504379272461e-01 -2.732656300067901611e-01
-2.108062244951725006e-02 5.404152274131774902e-01 3.707297444343566895e-01 3.804249465465545654e-01 1.429854035377502441e-01 4.241799563169479370e-02 6.234232187271118164e-01 -1.201781481504440308e-01
4.970505461096763611e-02 2.897097766399383545e-01 2.695542871952056885e-01 3.244753181934356689e-01 2.575206756591796875e-01 -8.411842584609985352e-02 8.136664032936096191e-01 -1.442756596952676773e-02
3.211178481578826904e-01 6.014966368675231934e-01 3.346829675137996674e-03 -2.058118283748626709e-01 6.269776225090026855e-01 7.291686534881591797e-02 2.060795426368713379e-01 2.276590317487716675e-01
-4.593947436660528183e-03 4.486859142780303955e-01 3.304422497749328613e-01 3.532878160476684570e-01 -1.286294907331466675e-01 2.819206416606903076e-01 6.417514681816101074e-01 -2.382973283529281616e-01
2.484857849776744843e-02 -3.454800546169281006e-01 8.338860422372817993e-02 6.275252699851989746e-01 1.729590892791748047e-01 6.418712735176086426e-01 -1.176504939794540405e-01 1.533917784690856934e-01
4.390148520469665527e-01 6.379480957984924316e-01 -5.611266940832138062e-02 -1.367665976285934448e-01 3.990758955478668213e-01 1.697973459959030151e-01 4.345631301403045654e-01 -3.868566825985908508e-02
9.139731526374816895e-01 1.531720906496047974e-01 2.347226589918136597e-01 2.802752554416656494e-01 1.073975116014480591e-02 6.329930573701858521e-02 -1.140214502811431885e-02 5.736187100410461426e-02
4.002226293087005615e-01 5.430760383605957031e-01 7.422049343585968018e-02 1.668045222759246826e-01 2.851706445217132568e-01 -1.907817423343658447e-01 5.319393277168273926e-01 3.329841196537017822e-01
6.323956847190856934e-01 -1.132412701845169067e-01 6.742460131645202637e-01 2.698281705379486084e-01 9.015361219644546509e-02 1.468456387519836426e-01 -1.805445551872253418e-02 1.726846396923065186e-01
2.231060713529586792e-01 2.222648411989212036e-01 1.830905228853225708e-01 -4.569029435515403748e-02 7.130993008613586426e-01 -1.408310234546661377e-02 5.827233791351318359e-01 1.301418244838714600e-01
1.086166203022003174e-01 5.464419126510620117e-01 6.917451024055480957e-01 1.640109568834304810e-01 2.552317082881927490e-01 2.762346528470516205e-02 1.787832379341125488e-01 2.938078343868255615e-01
5.562081336975097656e-01 -1.124674975872039795e-01 7.235692739486694336e-01 1.077637970447540283e-01 8.597216010093688965e-02 9.560798294842243195e-03 3.603254854679107666e-01 7.416824251413345337e-02
3.797409832477569580e-01 3.085789643228054047e-02 7.181400060653686523e-01 1.416236311197280884e-01 3.776910947635769844e-03 4.914470314979553223e-01 8.830218017101287842e-02 2.640654742717742920e-01
4.761202633380889893e-01 1.492932438850402832e-02 7.586433738470077515e-02 4.625254273414611816e-01 4.654139876365661621e-01 1.307149603962898254e-02 1.983197778463363647e-01 5.452428460121154785e-01
3.019066751003265381e-01 -7.201647013425827026e-02 1.393799670040607452e-03 7.360397279262542725e-02 -2.453043591231107712e-03 2.351218163967132568e-01 9.122168421745300293e-01 -1.040142625570297241e-01
3.819517493247985840e-01 9.221364557743072510e-02 6.920651197433471680e-01 2.279231101274490356e-01 2.457483708858489990e-01 4.429506659507751465e-01 -2.278070300817489624e-01 -7.882171869277954102e-02
6.748703122138977051e-02 6.758913993835449219e-01 9.870862215757369995e-02 1.419939547777175903e-01 3.723991811275482178e-01 3.960443288087844849e-02 6.005317568778991699e-01 8.844628185033798218e-02
-4.765982180833816528e-02 1.634124666452407837e-01 5.206465348601341248e-02 -1.175591349601745605e-01 3.612650036811828613e-01 5.218766331672668457e-01 7.334890961647033691e-01 -1.167057156562805176e-01
8.066257834434509277e-01 2.570990622043609619e-01 1.846227198839187622e-01 4.160842001438140869e-01 1.603326946496963501e-01 -9.027270227670669556e-02 1.271563470363616943e-01 1.613032519817352295e-01
5.068819522857666016e-01 1.142984852194786072e-01 3.446360826492309570e-01 5.100981593132019043e-01 2.117506861686706543e-01 1.662406176328659058e-01 -2.648282349109649658e-01 4.565351307392120361e-01
2.681545019149780273e-01 -3.540754318237304688e-01 -4.991297610104084015e-03 5.276878476142883301e-01 6.106008291244506836e-01 1.357913911342620850e-01 2.701685726642608643e-01 2.449094653129577637e-01
-1.532818078994750977e-01 1.019461005926132202e-01 1.316409558057785034e-02 6.440204977989196777e-01 4.720779955387115479e-01 4.588903188705444336e-01 9.783676825463771820e-03 -3.429901301860809326e-01
1.149017289280891418e-01 3.810353279113769531e-01 9.582056850194931030e-02 2.264436632394790649e-01 5.567055344581604004e-01 3.657817840576171875e-02 6.804319620132446289e-01 8.309520035982131958e-02
5.575379133224487305e-01 -4.971848055720329285e-02 2.192244231700897217e-01 3.975172340869903564e-01 6.188057661056518555e-01 -1.564921140670776367e-01 2.111102044582366943e-01 1.691815853118896484e-01
2.360206544399261475e-01 -3.078990876674652100e-01 1.128784343600273132e-01 1.311905980110168457e-01 2.197135835886001587e-01 4.439893364906311035e-01 7.064077854156494141e-01 -2.740939855575561523e-01
5.781109333038330078e-01 -1.209866106510162354e-01 -1.420911401510238647e-01 3.476870656013488770e-01 2.511135935783386230e-01 -2.761588245630264282e-02 6.666677594184875488e-01 -4.251283034682273865e-02
3.825000822544097900e-01 4.328335821628570557e-01 7.783544808626174927e-02 8.621825836598873138e-03 6.746896505355834961e-01 -3.469075635075569153e-02 4.129173755645751953e-01 1.824988871812820435e-01
-1.691140681505203247e-01 3.618597984313964844e-01 -3.575322926044464111e-01 4.546969532966613770e-01 2.497396022081375122e-01 5.642700195312500000e-01 3.319145739078521729e-01 1.222353056073188782e-01
2.287827581167221069e-01 -2.891516126692295074e-02 8.741356432437896729e-02 -1.879630982875823975e-01 4.417929947376251221e-01 2.367926239967346191e-01 8.048598170280456543e-01 -6.928280740976333618e-02
-5.780595913529396057e-02 6.647996306419372559e-01 3.266039490699768066e-01 5.221168398857116699e-01 7.916440069675445557e-02 2.015061825513839722e-01 3.557994961738586426e-01 -4.425683245062828064e-02
2.836056649684906006e-01 7.337220907211303711e-01 4.905126094818115234e-01 -1.108392886817455292e-02 2.863250114023685455e-02 2.269327193498611450e-01 2.561978101730346680e-01 -1.501289159059524536e-01
6.891492605209350586e-01 4.287853538990020752e-01 -5.162606015801429749e-03 5.427809357643127441e-01 1.393663585186004639e-01 3.116853907704353333e-02 3.377588465809822083e-02 1.582510024309158325e-01
2.099050134420394897e-01 3.561440110206604004e-01 -2.555464506149291992e-01 2.421244680881500244e-01 -1.948144435882568359e-01 2.765228152275085449e-01 7.510336637496948242e-01 1.634138077497482300e-01
6.527734398841857910e-01 1.412807404994964600e-01 1.746531426906585693e-01 4.664474129676818848e-01 3.678713738918304443e-01 -1.451162248849868774e-01 5.099143460392951965e-02 3.832252025604248047e-01
1.068141981959342957e-01 -7.695364952087402344e-02 2.626030743122100830e-01 4.042510390281677246e-01 3.687229752540588379e-02 2.757181227207183838e-01 8.007655143737792969e-01 -1.780000925064086914e-01
8.277057409286499023e-01 2.029248178005218506e-01 1.989245600998401642e-02 4.073407351970672607e-01 2.173281908035278320e-01 -4.498455673456192017e-02 2.023489177227020264e-01 -1.311581879854202271e-01
1.527643948793411255e-01 2.989946603775024414e-01 1.041668467223644257e-02 6.577985882759094238e-01 -3.217825293540954590e-01 5.679807662963867188e-01 1.124008968472480774e-01 -1.252103447914123535e-01
1.967132836580276489e-01 5.492745041847229004e-01 7.308197021484375000e-02 -1.856292933225631714e-01 2.988460063934326172e-01 3.494177758693695068e-01 6.070362925529479980e-01 -1.997683197259902954e-01
4.184028208255767822e-01 2.385719120502471924e-01 3.115753233432769775e-01 7.200985550880432129e-01 -2.318363487720489502e-01 1.705369055271148682e-01 -2.064799666404724121e-01 1.641233861446380615e-01
-1.000591069459915161e-01 1.790993958711624146e-01 -9.420754760503768921e-02 7.061551213264465332e-01 5.245462059974670410e-01 3.584070801734924316e-01 -2.200249582529067993e-02 -2.151583731174468994e-01
-1.915720403194427490e-01 5.620033293962478638e-02 2.727376818656921387e-01 3.806116282939910889e-01 7.014759778976440430e-01 2.653910219669342041e-01 7.928950712084770203e-03 4.222874343395233154e-01
1.412140429019927979e-01 5.808570981025695801e-01 1.775031387805938721e-01 3.004105687141418457e-01 9.818729013204574585e-02 1.629760563373565674e-01 6.457259654998779297e-01 -2.602804601192474365e-01
4.575546681880950928e-01 -4.237564802169799805e-01 -6.894325464963912964e-02 3.555730581283569336e-01 3.769114017486572266e-01 2.289979308843612671e-01 3.262101709842681885e-01 4.230524003505706787e-01
-4.241567254066467285e-01 1.706951260566711426e-01 2.281568199396133423e-01 3.212996423244476318e-01 3.803594112396240234e-01 4.143981039524078369e-01 5.383555293083190918e-01 -1.715799421072006226e-01
1.929505914449691772e-01 4.889367520809173584e-01 -4.983985722064971924e-01 1.862955838441848755e-01 2.466592937707901001e-01 4.676120281219482422e-01 4.010882675647735596e-01 1.517449598759412766e-02
3.949766159057617188e-01 -2.773905694484710693e-01 4.865719079971313477e-01 2.243348956108093262e-01 3.633319735527038574e-01 4.522321522235870361e-01 1.301281601190567017e-01 -3.556854426860809326e-01
2.298058420419692993e-01 4.679824411869049072e-01 2.017760425806045532e-01 5.997278094291687012e-01 4.582603871822357178e-01 3.397800028324127197e-01 3.426214214414358139e-03 4.826765134930610657e-02
3.851232305169105530e-02 -4.988134372979402542e-03 -1.848783195018768311e-01 8.652931451797485352e-01 1.802311539649963379e-01 4.027879536151885986e-01 7.010062038898468018e-02 -1.262701302766799927e-01
2.406475245952606201e-01 -2.854628860950469971e-02 -1.300921663641929626e-03 8.979161977767944336e-01 3.301747143268585205e-01 1.138599514961242676e-01 7.335312198847532272e-03 -1.139542683959007263e-01
3.632717132568359375e-01 7.058878540992736816e-01 1.189373061060905457e-01 3.297317624092102051e-01 -8.613735437393188477e-03 6.245040334761142731e-03 4.967128932476043701e-01 -7.059201598167419434e-03
4.971324279904365540e-02 -2.158478796482086182e-01 4.312647879123687744e-01 4.483158290386199951e-01 1.147700697183609009e-01 2.800397574901580811e-01 6.326770782470703125e-01 -2.684902846813201904e-01
5.858973264694213867e-01 5.519034862518310547e-01 -2.408803850412368774e-01 1.219634115695953369e-01 6.027564406394958496e-03 2.664189934730529785e-01 4.394330382347106934e-01 -1.229296997189521790e-01
2.757763266563415527e-01 -9.869960695505142212e-02 6.085472702980041504e-01 5.403867363929748535e-01 -8.383283019065856934e-02 -3.286293148994445801e-02 4.934641420841217041e-01 -1.560431346297264099e-02
2.059994190931320190e-01 1.099568605422973633e-01 2.031048238277435303e-01 3.320592641830444336e-01 9.164136648178100586e-02 3.162442445755004883e-01 6.350347995758056641e-01 -5.313012599945068359e-01
-1.991679668426513672e-01 2.341332882642745972e-01 4.272567853331565857e-02 2.444662302732467651e-01 2.720558941364288330e-01 4.700560271739959717e-01 7.219220399856567383e-01 -1.666911989450454712e-01
-9.155967086553573608e-02 6.780763268470764160e-01 5.284247919917106628e-02 3.370740413665771484e-01 1.666886806488037109e-01 2.156883180141448975e-01 4.501573443412780762e-01 3.721153140068054199e-01
-8.127551525831222534e-02 7.110413908958435059e-01 -3.555514663457870483e-02 3.219714462757110596e-01 9.774833172559738159e-02 5.683349370956420898e-01 1.003873813897371292e-02 2.241082191467285156e-01
2.814789712429046631e-01 -1.389341950416564941e-01 6.357498168945312500e-01 2.652316689491271973e-01 3.389905095100402832e-01 5.450139641761779785e-01 -1.195530369877815247e-01 -2.633506245911121368e-02
3.167938590049743652e-01 -1.728189289569854736e-01 -4.412880837917327881e-01 3.731591999530792236e-01 3.027006685733795166e-01 3.389042019844055176e-01 5.651271343231201172e-01 9.969928860664367676e-02
6.650221943855285645e-01 3.836623728275299072e-01 6.044784188270568848e-02 4.892199039459228516e-01 2.492199987173080444e-01 -1.626984924077987671e-01 1.955792158842086792e-01 2.018066346645355225e-01
8.211004734039306641e-01 1.303770393133163452e-01 2.309251129627227783e-01 4.507301151752471924e-01 2.062812596559524536e-01 -4.759019985795021057e-02 -1.363831758499145508e-02 8.549440652132034302e-02
7.678144574165344238e-01 5.816045403480529785e-01 1.542748808860778809e-01 2.888704091310501099e-02 -2.706466428935527802e-02 1.972667574882507324e-01 -5.557470396161079407e-02 6.947533786296844482e-02
1.237996742129325867e-01 2.220755517482757568e-01 1.983878016471862793e-01 3.642880618572235107e-01 5.356346368789672852e-01 -8.468708395957946777e-02 6.848824620246887207e-01 -1.233835052698850632e-02
1.922831386327743530e-01 7.325916290283203125e-01 -7.049539685249328613e-02 4.505551159381866455e-01 4.308354109525680542e-02 9.239669889211654663e-02 3.647822141647338867e-01 2.736929953098297119e-01
4.209488928318023682e-01 6.538992524147033691e-01 1.917090713977813721e-01 1.978855878114700317e-01 9.113241732120513916e-02 3.530797958374023438e-01 1.172860115766525269e-01 -4.154280126094818115e-01
7.245892882347106934e-01 2.468622922897338867e-01 2.223438173532485962e-01 3.929558694362640381e-01 3.994176685810089111e-01 -9.999559819698333740e-02 -4.044016078114509583e-02 1.975086927413940430e-01
4.229578971862792969e-01 5.267156362533569336e-01 -2.626690864562988281e-01 1.728856712579727173e-01 3.398391604423522949e-01 -8.119496516883373260e-03 5.133983492851257324e-01 2.562388777732849121e-01
7.336387634277343750e-01 1.428336054086685181e-01 2.590436041355133057e-01 4.385441839694976807e-01 3.850140273571014404e-01 -5.756467953324317932e-02 -8.038682490587234497e-02 1.547150462865829468e-01
1.270689517259597778e-01 -1.856970638036727905e-01 2.883032858371734619e-01 5.667664110660552979e-02 5.678211450576782227e-01 6.693611741065979004e-01 -6.086239591240882874e-02 2.981101274490356445e-01
2.794072031974792480e-01 -1.437235027551651001e-01 5.321591496467590332e-01 2.495951950550079346e-01 3.856062293052673340e-01 5.757289528846740723e-01 -1.975734978914260864e-01 1.912926435470581055e-01
1.494621783494949341e-01 2.517991364002227783e-01 8.305088430643081665e-02 5.487972125411033630e-02 1.586184352636337280e-01 4.417907297611236572e-01 7.222751379013061523e-01 -4.029004871845245361e-01
-1.616294123232364655e-02 6.249752044677734375e-01 -5.471137538552284241e-02 1.087680682539939880e-01 3.347669839859008789e-01 9.862231463193893433e-02 6.378328204154968262e-01 2.563099563121795654e-01
-6.875993311405181885e-02 -2.053348124027252197e-01 -3.966261446475982666e-02 7.788937091827392578e-01 4.365381002426147461e-01 2.990814745426177979e-01 1.711110472679138184e-01 -1.885924190282821655e-01
1.282457411289215088e-01 -1.604491844773292542e-02 8.136119693517684937e-02 3.189275264739990234e-01 6.814059019088745117e-01 -4.922980442643165588e-03 6.379148960113525391e-01 6.072418391704559326e-02
-1.121272221207618713e-01 6.624795198440551758e-01 -2.150944173336029053e-01 2.208151072263717651e-01 3.074398636817932129e-01 3.961956501007080078e-01 3.641757071018218994e-01 2.634562551975250244e-01
1.242219284176826477e-01 5.676683783531188965e-01 -9.385312907397747040e-03 -1.994927674531936646e-01 4.898045659065246582e-01 3.167174756526947021e-01 5.175929069519042969e-01 -1.196459159255027771e-01
6.658698320388793945e-01 4.758608341217041016e-01 3.965662419795989990e-01 4.014077186584472656e-01 2.530070394277572632e-02 7.838081568479537964e-03 1.355305779725313187e-02 1.043821275234222412e-01
2.352445423603057861e-01 -1.080200597643852234e-01 5.506878495216369629e-01 1.919963955879211426e-01 4.953738152980804443e-01 5.118357539176940918e-01 -2.848212420940399170e-02 -2.910147607326507568e-01
1.308324486017227173e-01 1.876469254493713379e-01 4.206880927085876465e-01 1.191219389438629150e-01 -5.849296972155570984e-02 4.436184465885162354e-01 6.318073868751525879e-01 -3.963630497455596924e-01
1.100691556930541992e-01 -1.852650009095668793e-02 2.348989695310592651e-01 1.444700509309768677e-01 2.710593864321708679e-02 5.759453177452087402e-01 5.980925559997558594e-01 -4.704571664333343506e-01
-2.037908881902694702e-01 -1.584545969963073730e-01 5.484735369682312012e-01 1.809208542108535767e-01 3.895055353641510010e-01 4.522230029106140137e-01 2.505007982254028320e-01 4.252469241619110107e-01
4.853709340095520020e-01 -1.051824465394020081e-01 7.489929795265197754e-01 1.386015117168426514e-01 1.408860366791486740e-02 9.659005701541900635e-02 2.865299582481384277e-01 2.855232656002044678e-01
5.132308006286621094e-01 -1.714410185813903809e-01 3.433224856853485107e-01 1.787842065095901489e-01 -9.141285717487335205e-02 7.319198250770568848e-01 -7.756593823432922363e-02 8.537376672029495239e-02
4.740165472030639648e-01 6.851177215576171875e-01 -2.012469172477722168e-01 8.272483199834823608e-02 2.111291736364364624e-01 1.905073076486587524e-01 4.215393364429473877e-01 3.764276159927248955e-03
2.065709829330444336e-01 -2.035757154226303101e-01 3.403231501579284668e-01 4.009651765227317810e-02 5.030559301376342773e-01 2.582465112209320068e-01 6.625845432281494141e-01 -1.992059946060180664e-01
-1.879308819770812988e-01 3.465536832809448242e-01 1.157520040869712830e-01 3.903576135635375977e-01 1.046467646956443787e-01 2.743990123271942139e-01 7.688376903533935547e-01 -3.805119916796684265e-02
7.672420889139175415e-02 2.066070437431335449e-01 -2.673113532364368439e-02 3.724295198917388916e-01 9.315878897905349731e-02 1.402253657579421997e-01 8.843695521354675293e-01 3.946559876203536987e-02
2.251873314380645752e-01 -1.849702000617980957e-01 5.003817677497863770e-01 2.568573355674743652e-01 3.885726034641265869e-01 6.445686221122741699e-01 -1.606044769287109375e-01 8.042342215776443481e-02
4.985141158103942871e-01 4.231033921241760254e-01 1.926232278347015381e-01 7.262408137321472168e-01 3.601704537868499756e-02 7.924430072307586670e-02 -1.284873578697443008e-02 1.399661786854267120e-02
7.319555282592773438e-01 -2.255423218011856079e-01 -1.916894018650054932e-01 1.045385003089904785e-01 1.434646099805831909e-01 8.978381007909774780e-02 5.680201053619384766e-01 1.200360655784606934e-01
1.335338801145553589e-01 4.070723429322242737e-02 6.995372772216796875e-01 4.508427679538726807e-01 4.009250402450561523e-01 -7.669165730476379395e-02 2.239066660404205322e-01 2.667273283004760742e-01
-2.731138169765472412e-01 3.252609670162200928e-01 3.237608671188354492e-01 3.195754587650299072e-01 5.512765645980834961e-01 3.100603520870208740e-01 4.434601366519927979e-01 -1.263501346111297607e-01
-1.488438546657562256e-01 3.517586588859558105e-01 4.036455750465393066e-01 -1.206861510872840881e-01 3.492007851600646973e-01 3.984532952308654785e-01 6.250923275947570801e-01 -7.190141081809997559e-02
-2.223205715417861938e-01 2.740813791751861572e-01 2.896379120647907257e-02 4.724606573581695557e-01 4.889906197786331177e-02 6.936746239662170410e-01 3.981875479221343994e-01 -9.625985473394393921e-02
5.590392351150512695e-01 6.033474802970886230e-01 -9.413002431392669678e-02 -1.092060357332229614e-01 2.644730806350708008e-01 4.320954382419586182e-01 3.638511151075363159e-02 -2.113866060972213745e-01
1.737548708915710449e-01 -2.224349230527877808e-01 1.650673598051071167e-01 7.972350120544433594e-01 1.707647740840911865e-01 1.343275904655456543e-01 4.382969439029693604e-01 -1.348786503076553345e-01
3.208319842815399170e-01 3.615711927413940430e-01 8.264739066362380981e-02 4.019038081169128418e-01 4.645361304283142090e-01 -2.716861069202423096e-01 5.022144913673400879e-01 2.369579076766967773e-01
2.888143658638000488e-01 1.251728981733322144e-01 5.489527583122253418e-01 2.007648050785064697e-01 4.283006489276885986e-01 3.312209546566009521e-01 5.044738650321960449e-01 -1.077956855297088623e-01
4.941374957561492920e-01 -6.638310104608535767e-02 3.059086799621582031e-01 6.912790238857269287e-02 3.719490468502044678e-01 7.015125751495361328e-01 -1.054211929440498352e-01 -1.071590110659599304e-01
5.531594157218933105e-02 -5.085553526878356934e-01 1.299356520175933838e-01 3.552148342132568359e-01 4.322411417961120605e-01 5.458419322967529297e-01 2.559345662593841553e-01 2.120672464370727539e-01
5.007448792457580566e-02 1.134220436215400696e-01 -2.000287175178527832e-01 5.254573822021484375e-01 -7.456739991903305054e-02 6.197863221168518066e-01 3.929736018180847168e-01 -3.526860773563385010e-01
-1.646365225315093994e-01 4.922064542770385742e-01 3.910526931285858154e-01 4.139455854892730713e-01 1.909846216440200806e-01 2.117444425821304321e-01 5.338980555534362793e-01 -1.999916434288024902e-01
-1.748269647359848022e-01 4.826843440532684326e-01 3.474768698215484619e-01 3.384151458740234375e-01 4.772319272160530090e-02 3.456485569477081299e-01 5.595238804817199707e-01 -2.576215863227844238e-01
-6.810930371284484863e-02 6.014881134033203125e-01 7.749696075916290283e-02 1.311620976775884628e-02 1.493855565786361694e-01 5.048561096191406250e-01 5.705941915512084961e-01 -1.569134145975112915e-01
7.890836149454116821e-02 1.531901955604553223e-01 2.356914728879928589e-01 1.974499374628067017e-01 3.712875843048095703e-01 -7.194761931896209717e-02 6.823590397834777832e-01 5.168411135673522949e-01
2.754988968372344971e-01 -3.059602975845336914e-01 2.875221371650695801e-01 1.748581677675247192e-01 1.559287160634994507e-01 3.994342088699340820e-01 7.225636839866638184e-01 -1.062294468283653259e-01
2.978512942790985107e-01 -3.966230750083923340e-01 -1.713369935750961304e-01 6.001324653625488281e-01 3.479565382003784180e-01 1.914948374032974243e-01 4.521498382091522217e-01 4.770703613758087158e-02
3.580193817615509033e-01 -2.198706567287445068e-01 1.124522462487220764e-01 1.633868366479873657e-01 4.866100847721099854e-01 3.642443940043449402e-02 7.370077967643737793e-01 -5.330746620893478394e-02
5.390691757202148438e-01 -2.003553695976734161e-02 -1.962542086839675903e-01 2.448325604200363159e-02 3.290790915489196777e-01 2.736466228961944580e-01 6.740723848342895508e-01 -1.798294931650161743e-01
3.238778114318847656e-01 -9.443762898445129395e-02 6.340802907943725586e-01 1.499083042144775391e-01 3.737361133098602295e-01 5.180785655975341797e-01 9.661830961704254150e-03 -2.312511056661605835e-01
4.773991703987121582e-01 3.079627454280853271e-01 8.239747583866119385e-02 -1.660740817897021770e-03 2.501370012760162354e-01 -8.061837404966354370e-02 6.724985241889953613e-01 3.861800432205200195e-01
3.364877998828887939e-01 -2.107014507055282593e-01 3.179534673690795898e-01 4.259193837642669678e-01 2.474895566701889038e-01 2.636776268482208252e-01 5.224416255950927734e-01 -3.951669335365295410e-01
6.676998734474182129e-02 -4.288416728377342224e-02 -5.843571946024894714e-02 2.311846911907196045e-01 2.429536432027816772e-01 4.874121844768524170e-01 7.622042298316955566e-01 -2.434943169355392456e-01
2.649463713169097900e-01 6.387982964515686035e-01 2.859148569405078888e-02 2.833169400691986084e-01 -2.592054009437561035e-01 5.387892723083496094e-01 1.788611561059951782e-01 2.262332439422607422e-01
2.951334714889526367e-01 -4.733585566282272339e-02 1.924863308668136597e-01 3.424938023090362549e-01 6.521410346031188965e-01 -1.091510877013206482e-01 5.443415045738220215e-01 1.509739756584167480e-01
8.679202944040298462e-02 -3.709764778614044189e-01 3.338674306869506836e-01 3.471167981624603271e-01 3.596116304397583008e-01 2.056964188814163208e-01 6.534635424613952637e-01 -1.556915789842605591e-01
-5.909043364226818085e-03 -2.744288556277751923e-02 1.078545600175857544e-01 5.463984012603759766e-01 5.753670632839202881e-02 2.815326452255249023e-01 7.482130527496337891e-01 -2.159500420093536377e-01
-5.434106290340423584e-02 -1.364635229110717773e-01 5.284792184829711914e-01 6.021339297294616699e-01 3.089491128921508789e-01 -4.021290689706802368e-02 4.201726317405700684e-01 2.509135305881500244e-01
4.292558431625366211e-01 1.279725730419158936e-01 3.616466522216796875e-01 3.643806874752044678e-01 5.681927502155303955e-02 8.590339869260787964e-02 7.152786254882812500e-01 1.164882481098175049e-01
4.579896330833435059e-01 5.824587345123291016e-01 -3.482661247253417969e-01 2.326015383005142212e-01 2.276653796434402466e-01 2.122631818056106567e-01 4.216131865978240967e-01 -3.081827796995639801e-02
6.416390091180801392e-02 -6.336025893688201904e-02 7.711402773857116699e-01 2.715432047843933105e-01 3.487727046012878418e-01 2.772358953952789307e-01 1.518560051918029785e-01 3.192384839057922363e-01
8.400563150644302368e-03 -1.430435925722122192e-01 -2.987583577632904053e-01 5.566821694374084473e-01 3.759877383708953857e-01 3.851988911628723145e-01 5.330775380134582520e-01 7.999835163354873657e-02
3.424266278743743896e-01 4.822750762104988098e-02 -3.549491167068481445e-01 -1.181616634130477905e-01 3.289924263954162598e-01 3.280780613422393799e-01 7.242552638053894043e-01 7.079067174345254898e-03
6.536153554916381836e-01 2.507111132144927979e-01 7.901483029127120972e-02 6.621284484863281250e-01 2.046324908733367920e-01 -4.096071049571037292e-02 1.732374541461467743e-02 1.463602930307388306e-01
1.418238133192062378e-01 7.037630677223205566e-01 1.627524644136428833e-01 1.563761532306671143e-01 2.457093149423599243e-01 1.350943893194198608e-01 5.952517390251159668e-01 -2.671259827911853790e-02
4.420207738876342773e-01 4.804736673831939697e-01 3.598721325397491455e-02 2.476029396057128906e-01 4.299158155918121338e-01 -5.977142602205276489e-02 4.505985081195831299e-01 3.460074961185455322e-01
-2.570188343524932861e-01 2.114684730768203735e-01 1.843137145042419434e-01 3.196152448654174805e-01 3.055503070354461670e-01 3.491787314414978027e-01 7.330663800239562988e-01 -2.058878540992736816e-02
9.552533738315105438e-03 6.011303141713142395e-02 7.772653102874755859e-01 4.831400811672210693e-01 1.766323149204254150e-01 2.528784610331058502e-02 2.620525062084197998e-01 2.412871569395065308e-01
4.242430627346038818e-02 1.807966083288192749e-01 6.594576239585876465e-01 4.290915429592132568e-01 4.777189791202545166e-01 -6.059871613979339600e-02 2.612217962741851807e-01 2.153706699609756470e-01
5.550305247306823730e-01 -6.907485425472259521e-02 4.523833990097045898e-01 5.975572019815444946e-02 2.974790930747985840e-01 -1.137560233473777771e-01 4.967364966869354248e-01 3.616171479225158691e-01
6.403917670249938965e-01 2.414531074464321136e-02 4.156679809093475342e-01 4.744648039340972900e-01 2.368523925542831421e-01 9.249540418386459351e-02 1.009852662682533264e-01 3.414178788661956787e-01
-9.029560536146163940e-02 1.284764111042022705e-01 4.187439084053039551e-01 -1.369884423911571503e-02 4.346934556961059570e-01 3.196921050548553467e-01 6.985240578651428223e-01 -1.439074128866195679e-01
1.251071542501449585e-01 -2.323403358459472656e-01 -2.126001864671707153e-01 5.764636993408203125e-01 4.245461821556091309e-01 3.919301033020019531e-01 1.684718579053878784e-01 4.366070032119750977e-01
1.124811619520187378e-01 -3.213082253932952881e-01 4.359984695911407471e-01 3.647294938564300537e-01 1.965167932212352753e-02 5.174233913421630859e-01 1.679059565067291260e-01 5.144717097282409668e-01
2.919023633003234863e-01 4.435222744941711426e-01 3.709520399570465088e-01 5.724082589149475098e-01 -2.266688048839569092e-01 4.945137724280357361e-02 1.176280304789543152e-01 4.303067326545715332e-01
3.653037250041961670e-01 -2.374496161937713623e-01 2.042502909898757935e-01 6.772360205650329590e-01 3.292579352855682373e-01 2.795660495758056641e-01 2.651911377906799316e-01 -2.300212383270263672e-01
4.681064933538436890e-02 6.687057018280029297e-01 1.619686186313629150e-01 2.271335572004318237e-01 -1.676263958215713501e-01 4.579666852951049805e-01 3.853328526020050049e-01 2.941163182258605957e-01
-2.624855041503906250e-01 6.240496039390563965e-01 3.826215267181396484e-01 4.483010172843933105e-01 1.141917705535888672e-01 2.867633104324340820e-01 3.126648366451263428e-01 3.547149524092674255e-02
-1.220395267009735107e-01 -1.733108237385749817e-02 3.187596797943115234e-01 4.935624301433563232e-01 5.931015014648437500e-01 2.487486451864242554e-01 8.203142881393432617e-02 4.682091176509857178e-01
-3.308765962719917297e-02 -3.666421025991439819e-02 -8.142437785863876343e-02 4.495677053928375244e-01 5.270617604255676270e-01 4.798022508621215820e-01 3.961802124977111816e-01 -3.519329726696014404e-01
2.661327421665191650e-01 -1.400918066501617432e-01 -2.654009461402893066e-01 1.881088912487030029e-01 1.531166732311248779e-01 2.642426192760467529e-01 8.426956534385681152e-01 -1.789787970483303070e-02
-7.549149543046951294e-02 2.912633121013641357e-01 5.458451509475708008e-01 1.278174668550491333e-01 2.511850595474243164e-01 3.725436031818389893e-01 5.882102251052856445e-01 -2.175055444240570068e-01
-1.045583933591842651e-01 -2.034730762243270874e-01 5.542446970939636230e-01 5.253815650939941406e-01 3.488100469112396240e-01 1.143545359373092651e-01 4.328703880310058594e-01 2.057454138994216919e-01
6.576952934265136719e-01 -2.580692432820796967e-02 5.108857750892639160e-01 3.398629650473594666e-02 4.243938922882080078e-01 -4.100348055362701416e-02 3.099787235260009766e-01 1.635034233331680298e-01
2.760341949760913849e-02 -1.690493673086166382e-01 5.893712639808654785e-01 4.216850697994232178e-01 3.086739778518676758e-01 4.692557454109191895e-01 2.524636089801788330e-01 2.574201822280883789e-01
8.812268376350402832e-01 7.619229704141616821e-02 1.526194363832473755e-01 4.188485741615295410e-01 -5.719315633177757263e-02 6.378959119319915771e-02 1.063973754644393921e-01 1.570480316877365112e-02
4.242017269134521484e-01 -3.232398629188537598e-01 -1.306095421314239502e-01 4.821687042713165283e-01 4.229688346385955811e-01 1.197035983204841614e-01 5.062273740768432617e-01 -1.285514831542968750e-01
6.791527271270751953e-01 5.734505504369735718e-02 3.177767992019653320e-01 6.262024044990539551e-01 -1.063934992998838425e-02 4.634185507893562317e-02 -2.984339371323585510e-02 1.979907006025314331e-01
5.303246974945068359e-01 -1.135753616690635681e-01 1.010354682803153992e-01 3.182677924633026123e-01 1.709285825490951538e-01 7.197284698486328125e-01 -1.954095810651779175e-01 9.456953406333923340e-02
5.229808092117309570e-01 2.637397050857543945e-01 -2.624978125095367432e-01 6.363741755485534668e-01 -5.216882005333900452e-02 2.406245470046997070e-01 3.371232748031616211e-01 -9.370984882116317749e-02
