# Supplementary material for: Where is your field going? A machine learning approach to study the relative motion of the domains of physics
Source: PLoS One. 2020 Jun 18;15(6):e0233997. doi: 10.1371/journal.pone.0233997 (PMC7302634; doi:10.1371/journal.pone.0233997)
Supplement: S28 Data — (ZIP) [file pone.0233997.s028.zip › 27/Pacs4Run_27_VS_500_embeddings1995-1999ED8.txt]

-3.675194978713989258e-01 2.556340694427490234e-01 -4.689319133758544922e-01 1.576808840036392212e-01 3.656782507896423340e-01 -5.219691991806030273e-01 2.166090309619903564e-01 3.189489841461181641e-01
-1.696900278329849243e-01 -2.517828941345214844e-01 -2.846010327339172363e-01 -6.318558454513549805e-01 3.564658164978027344e-01 -4.252803921699523926e-01 2.783041298389434814e-01 2.053937911987304688e-01
-3.473553359508514404e-01 -3.416190743446350098e-01 -5.555955171585083008e-01 2.910511791706085205e-01 1.226384267210960388e-01 -3.380570709705352783e-01 4.888126850128173828e-01 3.135445341467857361e-02
4.660989642143249512e-01 4.439153969287872314e-01 -1.645516753196716309e-01 5.261532962322235107e-02 5.493371486663818359e-01 -4.787857830524444580e-01 5.969888065010309219e-03 1.574881821870803833e-01
-1.507312208414077759e-01 -9.526370465755462646e-02 -1.641991734504699707e-01 1.375607848167419434e-01 6.717102527618408203e-01 -3.184669315814971924e-01 6.080330014228820801e-01 8.359042112715542316e-04
1.592825574334710836e-04 2.810166776180267334e-01 -2.551884651184082031e-01 -2.928119897842407227e-01 2.107578068971633911e-01 -8.328777551651000977e-01 -5.887648835778236389e-02 -1.691129058599472046e-01
2.169461548328399658e-01 5.155966281890869141e-01 -3.622360527515411377e-01 5.139561742544174194e-02 5.056979656219482422e-01 -3.985401391983032227e-01 3.702481389045715332e-01 3.987286612391471863e-02
-5.230395197868347168e-01 -5.057609453797340393e-02 -9.141284041106700897e-03 3.532297611236572266e-01 3.545183241367340088e-01 -5.340077280998229980e-01 4.328013956546783447e-01 -2.919403463602066040e-02
3.280855417251586914e-01 -1.980481147766113281e-01 -7.989498227834701538e-02 -1.765811741352081299e-01 5.144471526145935059e-01 -7.199367880821228027e-01 2.440225705504417419e-02 1.789198815822601318e-01
1.182635873556137085e-01 1.389057487249374390e-01 -6.096040010452270508e-01 2.930997014045715332e-01 3.545157909393310547e-01 -3.029197156429290771e-01 5.401015281677246094e-01 6.564256269484758377e-03
5.330341458320617676e-01 -1.703392267227172852e-01 -1.471944451332092285e-01 2.647744417190551758e-01 4.592592418193817139e-01 -4.998090267181396484e-01 2.033934295177459717e-01 3.049431741237640381e-01
1.170346215367317200e-01 -2.018771767616271973e-01 -5.967776179313659668e-01 -1.851245164871215820e-01 4.155235290527343750e-01 -4.937817454338073730e-01 3.666456639766693115e-01 -6.499671936035156250e-02
2.675598859786987305e-01 1.460985392332077026e-01 -1.062098294496536255e-01 1.881889998912811279e-01 6.805432587862014771e-02 -9.097457528114318848e-01 -1.254772990942001343e-01 1.111680567264556885e-01
2.564217448234558105e-01 -1.187317296862602234e-01 -6.326422691345214844e-01 -1.972761452198028564e-01 4.294554591178894043e-01 -4.116937816143035889e-01 -3.553006649017333984e-01 2.888079173862934113e-02
3.338380455970764160e-01 4.985149204730987549e-01 -1.818946748971939087e-01 1.106980741024017334e-01 6.313368082046508789e-01 -4.155541062355041504e-01 1.222309693694114685e-01 9.210659563541412354e-02
3.197581768035888672e-01 -1.940930336713790894e-01 -4.493707325309514999e-03 -2.905469238758087158e-01 4.228284358978271484e-01 -6.494790911674499512e-01 6.344515085220336914e-02 4.135368168354034424e-01
3.438049256801605225e-01 -1.883904635906219482e-01 -5.201883316040039062e-01 -3.151243627071380615e-01 2.685009241104125977e-01 -3.285788595676422119e-01 -3.446450829505920410e-01 4.213917851448059082e-01
5.884484946727752686e-02 7.225849479436874390e-02 -4.845575094223022461e-01 3.517654240131378174e-01 4.528881311416625977e-01 8.598943054676055908e-02 -5.635555461049079895e-02 6.458353400230407715e-01
-1.245894730091094971e-01 -1.846597939729690552e-01 -1.043654680252075195e-01 2.181407958269119263e-01 7.448006272315979004e-01 -3.657067194581031799e-02 1.363319903612136841e-01 5.632485151290893555e-01
-1.322759538888931274e-01 -2.776990830898284912e-01 -3.639747500419616699e-01 1.450427472591400146e-01 -9.178208559751510620e-02 -5.583431124687194824e-01 5.389614701271057129e-01 3.757937252521514893e-01
-1.440311372280120850e-01 -1.674814224243164062e-01 -3.227266371250152588e-01 -2.497092038393020630e-01 -1.971645280718803406e-02 -7.715850472450256348e-01 4.193674921989440918e-01 1.144402846693992615e-01
-6.512607336044311523e-01 1.089628487825393677e-01 -2.727576494216918945e-01 5.417571589350700378e-02 4.201165437698364258e-01 -2.680438756942749023e-01 -4.747720956802368164e-01 1.135812476277351379e-01
1.106856837868690491e-01 -7.481377571821212769e-02 -1.029372513294219971e-01 2.091738432645797729e-01 7.719773650169372559e-01 -4.777642339468002319e-02 3.431544303894042969e-01 4.602339863777160645e-01
2.812075912952423096e-01 -3.138834238052368164e-01 -4.470441639423370361e-01 -1.580362617969512939e-01 5.255066156387329102e-01 -4.932433664798736572e-01 2.738299071788787842e-01 5.609280616044998169e-02
1.398100107908248901e-01 -4.525699615478515625e-01 -1.932693272829055786e-01 -2.798766456544399261e-02 6.803570389747619629e-01 -5.215919017791748047e-01 4.643160849809646606e-02 1.993970759212970734e-02
1.565380580723285675e-02 2.198437787592411041e-02 4.146136343479156494e-02 2.027681022882461548e-01 8.683401942253112793e-01 -9.995374828577041626e-02 2.909727990627288818e-01 3.282788395881652832e-01
4.286659359931945801e-01 -7.487657666206359863e-02 -3.878207877278327942e-02 -6.127918139100074768e-02 5.951870083808898926e-01 -6.268414855003356934e-01 -2.851291559636592865e-02 2.395600080490112305e-01
4.000132083892822266e-01 -1.179700642824172974e-01 -7.526707053184509277e-01 2.457835376262664795e-01 2.385811060667037964e-01 -3.334389030933380127e-01 -1.693469434976577759e-01 4.867099225521087646e-02
-3.085938692092895508e-01 4.696569964289665222e-02 -2.370417118072509766e-02 2.726385593414306641e-01 5.212588310241699219e-01 -3.556425571441650391e-01 -5.968853831291198730e-01 2.705659270286560059e-01
5.813518166542053223e-02 -3.616197407245635986e-01 -2.766923308372497559e-01 -6.115791574120521545e-02 2.058408595621585846e-02 -7.914313077926635742e-01 3.215155303478240967e-01 2.353570610284805298e-01
-8.583559654653072357e-03 -3.356440365314483643e-01 -1.345428973436355591e-01 -3.224613368511199951e-01 4.056571424007415771e-01 -7.718193531036376953e-01 -5.550858005881309509e-02 4.292095080018043518e-02
-5.471347272396087646e-02 4.422380328178405762e-01 5.658721178770065308e-02 -1.649568974971771240e-01 6.404895186424255371e-01 -9.432505816221237183e-02 2.102142125368118286e-01 5.547118186950683594e-01
1.439718306064605713e-01 -2.321443557739257812e-01 -3.958322703838348389e-01 -1.309469044208526611e-01 -1.848962157964706421e-02 -8.395350575447082520e-01 -1.070841401815414429e-01 1.868764311075210571e-01
-2.991496920585632324e-01 -2.898425236344337463e-02 -2.880478799343109131e-01 1.471716165542602539e-01 2.675495147705078125e-01 -2.317206747829914093e-02 1.956576108932495117e-01 8.334485292434692383e-01
4.030783176422119141e-01 -3.498261570930480957e-01 -5.935099124908447266e-01 2.038569748401641846e-01 4.272453486919403076e-01 -3.263943493366241455e-01 -7.704637944698333740e-02 1.622650027275085449e-01
1.948578953742980957e-01 -2.147584706544876099e-01 -3.063421845436096191e-01 4.032436013221740723e-01 6.671571731567382812e-01 -3.348455131053924561e-01 2.973164021968841553e-01 -1.176469847559928894e-01
-2.102398574352264404e-01 -2.086827009916305542e-01 -3.675661981105804443e-01 4.289341866970062256e-01 5.973031520843505859e-01 -1.360180042684078217e-02 -6.166323274374008179e-02 4.820818006992340088e-01
-9.982320480048656464e-03 3.736056685447692871e-01 -1.247386485338211060e-01 -4.937860369682312012e-01 1.640133559703826904e-01 -7.498445510864257812e-01 -2.755133900791406631e-03 1.084424555301666260e-01
1.573521196842193604e-01 -4.769471287727355957e-01 -2.300022244453430176e-01 -1.323589980602264404e-01 6.385259032249450684e-01 -5.148485898971557617e-01 -4.701898619532585144e-02 4.844399169087409973e-02
3.217602670192718506e-01 -7.818139344453811646e-02 -2.175953686237335205e-01 -4.771752059459686279e-01 2.811601161956787109e-01 -5.867807865142822266e-01 1.841079592704772949e-01 3.975619971752166748e-01
1.025339886546134949e-01 -2.850069999694824219e-01 -4.026918113231658936e-01 -2.083356678485870361e-02 -7.185445725917816162e-02 -8.538641929626464844e-01 -1.215349184349179268e-03 1.068384051322937012e-01
-6.005404144525527954e-02 -3.458893895149230957e-01 -4.633885324001312256e-01 -3.368254303932189941e-01 1.279769092798233032e-01 -7.228080034255981445e-01 7.947496324777603149e-02 5.854899436235427856e-02
-6.687482446432113647e-02 2.660104334354400635e-01 -1.815982460975646973e-01 -5.707874894142150879e-01 2.862640321254730225e-01 -6.926760077476501465e-01 6.208026036620140076e-02 1.972182653844356537e-02
-7.029730826616287231e-02 5.156131461262702942e-03 -4.162378311157226562e-01 -3.332673013210296631e-01 2.690243721008300781e-02 -7.875685691833496094e-01 -2.991185784339904785e-01 1.583609357476234436e-02
-2.487660571932792664e-02 -2.840228974819183350e-01 -1.927008032798767090e-01 -2.777209281921386719e-01 4.424116313457489014e-01 -7.690091133117675781e-01 1.722021400928497314e-02 -1.305753886699676514e-01
1.789608597755432129e-01 -4.461426138877868652e-01 -3.077532052993774414e-01 -2.465035617351531982e-01 5.236869454383850098e-01 -5.605129003524780273e-01 9.062493592500686646e-02 1.296851038932800293e-01
-8.021084591746330261e-03 -2.892277836799621582e-01 8.024282753467559814e-03 -1.578479111194610596e-01 4.395360052585601807e-01 -8.317638635635375977e-01 -7.887071371078491211e-02 -7.688253186643123627e-03
-1.749160438776016235e-01 2.152207642793655396e-01 -3.989035189151763916e-01 1.323321014642715454e-01 7.115318775177001953e-01 -8.046469092369079590e-02 -4.513659179210662842e-01 1.731043606996536255e-01
-7.128704190254211426e-01 -9.559160470962524414e-02 -2.544620633125305176e-01 -8.247320353984832764e-02 3.516099750995635986e-01 -4.931178390979766846e-01 1.130631566047668457e-01 -1.776153445243835449e-01
1.508272439241409302e-01 1.947372257709503174e-01 -3.480931520462036133e-01 -8.271069824695587158e-02 3.701141104102134705e-02 -8.958466053009033203e-01 -8.570554852485656738e-02 -7.896903902292251587e-03
1.112370043992996216e-01 3.003787696361541748e-01 -1.244276985526084900e-01 2.555158436298370361e-01 8.230487108230590820e-01 -3.540863096714019775e-01 9.769409149885177612e-02 -6.556008756160736084e-02
5.000150576233863831e-02 -2.132637500762939453e-01 -6.496437788009643555e-01 -3.398371338844299316e-01 2.751780152320861816e-01 -4.734406173229217529e-01 3.339864313602447510e-01 5.546339973807334900e-02
2.242036312818527222e-01 -1.075502336025238037e-01 -8.387154936790466309e-01 5.259179696440696716e-02 4.384031593799591064e-01 -1.699689179658889771e-01 -2.840615808963775635e-02 -1.003118604421615601e-01
-2.290013283491134644e-01 -3.051832020282745361e-01 -4.272865056991577148e-01 -2.191364169120788574e-01 -9.019654989242553711e-02 -7.584896683692932129e-01 1.869583427906036377e-01 7.369931787252426147e-02
-2.200711667537689209e-01 3.491756618022918701e-01 -2.168039381504058838e-01 4.615781605243682861e-01 4.555984437465667725e-01 -2.595921754837036133e-01 -5.125963091850280762e-01 1.785321980714797974e-01
1.177149564027786255e-01 -2.544654011726379395e-01 -5.807716846466064453e-01 -3.239325582981109619e-01 4.246397912502288818e-01 -4.183086156845092773e-01 3.474842011928558350e-01 5.582202225923538208e-02
-3.497593402862548828e-01 2.601786702871322632e-02 -2.768376767635345459e-01 -1.352846324443817139e-01 5.098627209663391113e-01 2.409188449382781982e-02 1.828119456768035889e-01 6.986342072486877441e-01
1.784788817167282104e-01 5.240746736526489258e-01 -3.957218825817108154e-01 2.097038924694061279e-01 5.065165162086486816e-01 -3.312739431858062744e-01 3.541438579559326172e-01 -3.464603796601295471e-02
-3.358378410339355469e-01 -3.330237269401550293e-01 1.935768574476242065e-01 2.006940543651580811e-01 4.886651337146759033e-01 -6.774333119392395020e-01 2.230244874954223633e-02 1.873560808598995209e-02
6.691422313451766968e-02 -1.242835670709609985e-01 -6.040635704994201660e-01 -3.527471125125885010e-01 3.663082420825958252e-01 -4.696663916110992432e-01 3.684003055095672607e-01 -1.630063913762569427e-02
-1.778851151466369629e-01 -3.959891200065612793e-01 -3.027789592742919922e-01 -1.619663089513778687e-01 3.158089518547058105e-02 -7.408564090728759766e-01 3.551380932331085205e-01 1.328634619712829590e-01
1.312630474567413330e-01 7.936454564332962036e-02 -3.554197028279304504e-02 -2.179941982030868530e-01 1.217366158962249756e-01 -9.234792590141296387e-01 -1.938023120164871216e-01 1.499788165092468262e-01
-6.027409434318542480e-02 5.817313790321350098e-01 -1.900896579027175903e-01 -3.214819729328155518e-02 4.063645601272583008e-01 -6.157773137092590332e-01 2.293520271778106689e-01 -1.545052826404571533e-01
2.139905700460076332e-03 -4.397666752338409424e-01 -3.225101232528686523e-01 -2.082556933164596558e-01 4.799331426620483398e-01 -6.527363657951354980e-01 -2.244880743091925979e-04 -5.307480320334434509e-02
-4.906927943229675293e-01 1.727542281150817871e-01 -3.981663584709167480e-01 2.677689194679260254e-01 5.203708410263061523e-01 6.079534068703651428e-02 -3.020386502612382174e-04 4.739811420440673828e-01
6.385011225938796997e-02 3.255071938037872314e-01 -1.523264348506927490e-01 -2.136142104864120483e-01 3.481889665126800537e-01 -1.189517825841903687e-01 3.728977739810943604e-01 7.393890023231506348e-01
4.027845859527587891e-01 3.894850611686706543e-01 -4.393144696950912476e-02 5.814147368073463440e-02 7.268131375312805176e-01 -3.541605770587921143e-01 1.171954721212387085e-01 1.154711917042732239e-01
2.386007159948348999e-01 4.995023310184478760e-01 -3.864107728004455566e-01 3.350487351417541504e-01 5.177095532417297363e-01 -3.775214254856109619e-01 1.250648647546768188e-01 -7.621818780899047852e-02
-4.754696190357208252e-01 1.187769472599029541e-01 7.359357923269271851e-02 -8.354286104440689087e-02 6.143520474433898926e-01 -3.273243010044097900e-01 -4.687379300594329834e-01 2.077030539512634277e-01
-2.173238843679428101e-01 3.725594580173492432e-01 2.296403609216213226e-02 -2.683604657649993896e-01 3.300378024578094482e-01 -7.733971476554870605e-01 1.006980240345001221e-01 -1.556180119514465332e-01
9.155315160751342773e-02 -3.310736417770385742e-01 -1.344510465860366821e-01 -1.592639237642288208e-01 2.145482301712036133e-01 -8.609873056411743164e-01 -1.998415440320968628e-01 1.062996685504913330e-01
-4.705743864178657532e-02 6.789557933807373047e-01 -3.049605786800384521e-01 1.424982398748397827e-01 -8.488409221172332764e-02 -5.323315858840942383e-01 2.423891425132751465e-01 2.723291814327239990e-01
-2.216379344463348389e-02 -3.603616654872894287e-01 -1.351349502801895142e-01 6.359578371047973633e-01 3.398147523403167725e-01 -4.258718192577362061e-01 3.727503716945648193e-01 1.056446209549903870e-01
1.300980746746063232e-01 5.315824151039123535e-01 -9.208250045776367188e-02 1.590067744255065918e-01 -2.691145346034318209e-04 -7.821337580680847168e-01 -3.534603165462613106e-03 2.344921529293060303e-01
-1.088675558567047119e-01 -2.787520587444305420e-01 -2.528460025787353516e-01 -2.016579210758209229e-01 8.066332520684227347e-05 -7.415531277656555176e-01 4.533989429473876953e-01 2.244471162557601929e-01
-2.190424352884292603e-01 -2.628349065780639648e-01 -5.531554818153381348e-01 1.940919309854507446e-01 5.580213069915771484e-01 4.433616995811462402e-02 -6.156595423817634583e-02 4.713188707828521729e-01
-4.880693256855010986e-01 3.373301327228546143e-01 -2.394954711198806763e-01 4.102317690849304199e-01 -2.073678076267242432e-01 -4.204739332199096680e-01 1.535398811101913452e-01 4.230533242225646973e-01
-3.380285799503326416e-01 -1.777782440185546875e-01 -2.236320823431015015e-01 1.337167173624038696e-01 3.997059762477874756e-01 -2.965448657050728798e-03 1.139863356947898865e-01 7.832455635070800781e-01
1.927955895662307739e-01 2.155925780534744263e-01 -2.244483213871717453e-03 3.206123411655426025e-01 1.381883025169372559e-01 -8.552557826042175293e-01 -2.228889018297195435e-01 1.153883635997772217e-01
1.647013588808476925e-03 6.288447380065917969e-01 -9.635511040687561035e-02 1.641596667468547821e-02 5.396729707717895508e-01 -3.545107841491699219e-01 4.181243181228637695e-01 5.696431174874305725e-02
-9.130135178565979004e-03 2.234188020229339600e-01 1.211556196212768555e-01 -8.916741609573364258e-02 2.944609820842742920e-01 -2.914287447929382324e-01 3.643004596233367920e-01 7.893151640892028809e-01
2.110408395528793335e-01 2.901443243026733398e-01 1.325516961514949799e-02 5.325194820761680603e-02 -1.821392774581909180e-01 -6.946017742156982422e-01 9.565765410661697388e-02 5.860629677772521973e-01
-1.062357798218727112e-01 -1.286614388227462769e-01 -4.415787160396575928e-01 2.111288905143737793e-01 6.734148263931274414e-01 -1.959222927689552307e-02 -3.319743573665618896e-01 4.105054438114166260e-01
-9.509928524494171143e-02 -1.466557979583740234e-01 -4.448676705360412598e-01 -5.367824435234069824e-01 2.894694209098815918e-01 -5.792452692985534668e-01 2.503771185874938965e-01 3.740811347961425781e-02
-2.858279049396514893e-01 3.299389779567718506e-01 -3.978143632411956787e-01 2.702920436859130859e-01 7.512020468711853027e-01 1.429196097888052464e-03 -7.784892618656158447e-02 8.809922635555267334e-02
-4.563597142696380615e-01 -1.310287266969680786e-01 9.401611983776092529e-03 3.479633480310440063e-02 3.137684464454650879e-01 -1.378383934497833252e-01 -1.363335549831390381e-01 7.982676029205322266e-01
-4.255537092685699463e-01 1.071193292737007141e-01 -2.378889620304107666e-01 7.092958092689514160e-01 -1.602116227149963379e-02 -4.120565652847290039e-01 -2.945642918348312378e-02 2.771692276000976562e-01
-1.168928574770689011e-02 6.020429730415344238e-01 2.525233849883079529e-02 -1.169021502137184143e-01 1.291467696428298950e-01 -7.576256990432739258e-01 -6.360936909914016724e-03 1.799663603305816650e-01
8.614291250705718994e-02 -7.752823084592819214e-02 -6.611643433570861816e-01 -2.610200643539428711e-01 4.569748044013977051e-01 -2.808710336685180664e-01 4.383745491504669189e-01 -3.758028894662857056e-02
3.321969136595726013e-02 -5.038305744528770447e-02 9.370793402194976807e-02 -5.109768733382225037e-02 6.457558870315551758e-01 -1.759997308254241943e-01 3.152009844779968262e-01 6.615419387817382812e-01
-4.668868184089660645e-01 -1.446606069803237915e-01 -5.566360354423522949e-01 7.417739927768707275e-02 5.886702537536621094e-01 6.813047081232070923e-02 -5.205404385924339294e-02 3.030840754508972168e-01
4.513105452060699463e-01 -1.404832154512405396e-01 -2.099171280860900879e-01 1.091693267226219177e-01 3.539619743824005127e-01 -7.466581463813781738e-01 -1.488862186670303345e-01 1.250822395086288452e-01
2.390947192907333374e-01 2.611948251724243164e-01 -4.510520100593566895e-01 -2.354432344436645508e-01 -1.500969985499978065e-03 -7.245939970016479492e-01 -1.067596226930618286e-01 2.815903723239898682e-01
-3.047884702682495117e-01 2.484721876680850983e-02 -2.900334596633911133e-01 3.604650497436523438e-01 5.395752787590026855e-01 -1.796112954616546631e-01 -5.449967384338378906e-01 2.683449983596801758e-01
-2.473603338003158569e-01 -2.287476658821105957e-01 -5.174019932746887207e-01 1.201267316937446594e-01 5.621085762977600098e-01 3.937295824289321899e-02 -2.334632724523544312e-01 4.820069074630737305e-01
1.854980438947677612e-01 4.776292145252227783e-01 -6.329024434089660645e-01 1.532578319311141968e-01 3.926921188831329346e-01 -3.305098712444305420e-01 1.606004536151885986e-01 -1.554704904556274414e-01
3.057565167546272278e-02 -4.524071216583251953e-01 -2.310710996389389038e-01 -2.428889274597167969e-01 1.892737448215484619e-01 -7.672539949417114258e-01 1.335459053516387939e-01 1.991638392210006714e-01
-3.538582623004913330e-01 -1.604283452033996582e-01 -3.166974186897277832e-01 2.338198423385620117e-01 5.685406327247619629e-01 2.061237813904881477e-03 -9.302724152803421021e-02 6.018150448799133301e-01
-8.177189528942108154e-02 5.014207363128662109e-01 5.554198473691940308e-02 -7.052679359912872314e-02 1.924631297588348389e-01 -8.320357799530029297e-01 -6.531021744012832642e-02 1.550900097936391830e-02
-6.422808021306991577e-02 6.965501308441162109e-01 -4.730714857578277588e-01 2.797708809375762939e-01 7.832258194684982300e-02 -2.599006593227386475e-01 2.239990532398223877e-01 2.911462783813476562e-01
9.774184226989746094e-02 2.270027995109558105e-02 -3.852932155132293701e-02 -1.001281514763832092e-01 1.409967094659805298e-01 -8.908221125602722168e-01 -3.774952292442321777e-01 1.499140560626983643e-01
1.720859408378601074e-01 -2.204087227582931519e-01 -5.416508913040161133e-01 -4.110895097255706787e-01 2.582001090049743652e-01 -5.888037085533142090e-01 1.788785904645919800e-01 1.186233088374137878e-01
-9.219224005937576294e-02 -8.023101836442947388e-02 -4.713035821914672852e-01 -1.082560326904058456e-02 -1.679379492998123169e-01 -5.784277915954589844e-01 5.392836928367614746e-01 3.304704427719116211e-01
1.777492165565490723e-01 1.804345697164535522e-01 -6.181167364120483398e-01 1.908412873744964600e-01 -1.005159094929695129e-01 -4.238075315952301025e-01 4.976176321506500244e-01 2.828787565231323242e-01
-3.385366499423980713e-01 -3.906030580401420593e-02 1.319830566644668579e-01 -9.219380095601081848e-03 3.960179090499877930e-01 -8.307014107704162598e-01 5.141834914684295654e-02 -1.297073513269424438e-01
-5.200545191764831543e-01 -5.244379863142967224e-02 -1.633640229701995850e-01 -3.013779222965240479e-01 4.136631488800048828e-01 -6.020975708961486816e-01 4.476241767406463623e-02 -2.713559865951538086e-01
2.821940481662750244e-01 -4.751933813095092773e-01 -1.921792328357696533e-01 -1.755473166704177856e-01 5.063809156417846680e-01 -5.076298713684082031e-01 1.662144996225833893e-02 3.352938294410705566e-01
3.171982765197753906e-01 5.034264177083969116e-03 -1.450341939926147461e-01 2.299654334783554077e-01 1.841931790113449097e-01 -8.556569814682006836e-01 -2.361388057470321655e-01 6.002841889858245850e-02
-2.837139666080474854e-01 -2.634510397911071777e-01 -6.597358267754316330e-03 3.332812190055847168e-01 6.484701037406921387e-01 -1.542725563049316406e-01 3.364545404911041260e-01 4.259869456291198730e-01
3.533091247081756592e-01 -8.988808840513229370e-02 -8.026826381683349609e-01 -9.323176741600036621e-02 2.958408594131469727e-01 -3.295026123523712158e-01 4.164469987154006958e-02 1.275671124458312988e-01
3.234073519706726074e-01 -3.021775186061859131e-01 -4.039098918437957764e-01 -3.154927492141723633e-01 3.319431543350219727e-01 -3.758286833763122559e-01 -3.355784416198730469e-01 4.211546182632446289e-01
2.965767085552215576e-01 -2.722238898277282715e-01 -6.251941323280334473e-01 -5.027612298727035522e-02 2.703894972801208496e-01 -4.474701285362243652e-01 -3.765122592449188232e-01 1.715792268514633179e-01
1.514694094657897949e-01 1.620616950094699860e-02 3.466426953673362732e-02 1.544775515794754028e-01 3.662846088409423828e-01 -2.031103968620300293e-01 3.711003363132476807e-01 7.991216778755187988e-01
1.361800134181976318e-01 3.072717785835266113e-01 -3.958974848501384258e-04 3.117036521434783936e-01 8.365769684314727783e-02 -8.626627922058105469e-01 -1.561903059482574463e-01 1.195774227380752563e-01
1.822159737348556519e-01 -4.380788505077362061e-01 -5.211069583892822266e-01 -1.290652602910995483e-01 2.050857543945312500e-01 -6.508234739303588867e-01 9.041632711887359619e-02 1.134356409311294556e-01
-3.041797876358032227e-01 2.346867173910140991e-01 -2.859549224376678467e-01 -1.077530309557914734e-01 3.353262841701507568e-01 -2.580481767654418945e-01 -6.579791307449340820e-01 3.834668099880218506e-01
-6.747519969940185547e-01 -1.858148723840713501e-01 -3.600833192467689514e-02 1.100351363420486450e-01 2.154720276594161987e-01 -5.950994491577148438e-01 3.098863959312438965e-01 1.330903172492980957e-02
-3.824475109577178955e-01 -2.133853137493133545e-01 -2.544901669025421143e-01 3.150196075439453125e-01 5.247220396995544434e-01 -8.900994807481765747e-02 -5.693125724792480469e-02 5.980809926986694336e-01
5.283313989639282227e-02 2.605806291103363037e-01 -4.692658483982086182e-01 -1.558194309473037720e-01 1.980896741151809692e-01 -7.561275362968444824e-01 -2.387258112430572510e-01 -1.298381239175796509e-01
-1.752773821353912354e-01 1.215359792113304138e-01 -3.894896805286407471e-01 2.932465374469757080e-01 6.863918304443359375e-01 1.522930432111024857e-02 -2.274498194456100464e-01 4.401274323463439941e-01
-7.531647086143493652e-01 -1.843469738960266113e-01 -2.172473222017288208e-01 1.599133759737014771e-01 3.391346931457519531e-01 -4.344720542430877686e-01 9.081255644559860229e-03 -1.487603783607482910e-01
1.228703483939170837e-01 -1.513280570507049561e-01 -2.071797549724578857e-01 1.774685233831405640e-01 7.826426625251770020e-01 -2.717660069465637207e-01 2.897418439388275146e-01 3.424142599105834961e-01
2.825469076633453369e-01 -2.353210449218750000e-01 3.896291553974151611e-02 -2.154236584901809692e-01 4.257573783397674561e-01 -7.156625390052795410e-01 -8.160844445228576660e-02 3.417070806026458740e-01
-1.288325786590576172e-01 -5.229414254426956177e-02 -4.288272559642791748e-02 -1.215749979019165039e-01 1.654705405235290527e-01 -9.540064334869384766e-01 -1.041467189788818359e-01 -1.252706348896026611e-01
-4.353861510753631592e-01 2.543771825730800629e-02 -4.467886984348297119e-01 5.855268239974975586e-01 -1.632206439971923828e-01 -4.497543871402740479e-01 -1.001554075628519058e-02 1.957285255193710327e-01
-3.362888693809509277e-01 -2.232442796230316162e-01 -3.288787007331848145e-01 1.969686746597290039e-01 5.458881855010986328e-01 -3.735100105404853821e-02 -8.866259455680847168e-02 6.187599897384643555e-01
-5.447301864624023438e-01 -4.295354336500167847e-02 -3.582929670810699463e-01 3.981593251228332520e-02 -1.001422852277755737e-01 -4.554833471775054932e-01 5.436021685600280762e-01 2.418020814657211304e-01
6.875021010637283325e-02 2.423934787511825562e-01 5.820106714963912964e-02 1.741879805922508240e-02 4.717757403850555420e-01 -1.117868945002555847e-01 -1.279174834489822388e-01 8.254675269126892090e-01
-5.458502098917961121e-02 3.834035098552703857e-01 -2.042458653450012207e-01 -5.079504251480102539e-01 1.370193511247634888e-01 -7.198622226715087891e-01 2.858049608767032623e-02 1.118009239435195923e-01
-2.635428607463836670e-01 -4.639838263392448425e-02 -2.444092333316802979e-01 2.550089955329895020e-01 7.353993058204650879e-01 -1.577130705118179321e-01 -4.353170692920684814e-01 2.200918197631835938e-01
-6.670768857002258301e-01 -3.036752641201019287e-01 6.311870645731687546e-03 3.398112654685974121e-01 1.841078847646713257e-01 -4.872452616691589355e-01 1.730450093746185303e-01 2.145466506481170654e-01
1.669089645147323608e-01 -1.570084542036056519e-01 -1.391467750072479248e-01 -2.910051122307777405e-02 -1.005480065941810608e-01 -7.715120315551757812e-01 -3.759650290012359619e-01 4.249595999717712402e-01
4.349103271961212158e-01 2.328493259847164154e-02 -4.265823587775230408e-02 -1.541585326194763184e-01 4.054427444934844971e-01 -6.484348773956298828e-01 2.939722239971160889e-01 3.368306457996368408e-01
7.126010209321975708e-02 1.951954364776611328e-01 1.156566739082336426e-01 3.406557738780975342e-01 5.693503022193908691e-01 -1.807367205619812012e-01 1.872671842575073242e-01 6.599269509315490723e-01
2.771667838096618652e-01 -1.012546569108963013e-01 -1.631053239107131958e-01 6.561965942382812500e-01 4.677654802799224854e-01 -4.821985661983489990e-01 4.496458545327186584e-02 -4.885789379477500916e-02
-1.325027346611022949e-01 6.590477228164672852e-01 -4.143691658973693848e-01 7.309418916702270508e-02 -5.395192652940750122e-02 -4.671677947044372559e-01 3.354223668575286865e-01 1.933645457029342651e-01
1.821174100041389465e-02 1.155649200081825256e-01 -4.465935379266738892e-02 3.687100484967231750e-02 2.565026879310607910e-01 -1.916273236274719238e-01 3.075212240219116211e-01 8.864960670471191406e-01
1.468581706285476685e-01 4.302355051040649414e-01 -4.713808596134185791e-01 -2.200476527214050293e-01 5.245614424347877502e-02 -7.189332842826843262e-01 -2.624068036675453186e-02 4.902885481715202332e-02
-1.510491520166397095e-01 2.066494077444076538e-01 -2.086070179939270020e-02 -5.797372460365295410e-01 2.686371803283691406e-01 -7.182282209396362305e-01 1.170176081359386444e-02 9.897073358297348022e-02
-7.741137593984603882e-02 -1.333942860364913940e-01 -2.639548778533935547e-01 4.153957590460777283e-02 -2.234219610691070557e-01 -8.043106794357299805e-01 3.860524892807006836e-01 2.427885085344314575e-01
6.613553315401077271e-02 -5.173775553703308105e-01 -1.021759882569313049e-01 -2.720648050308227539e-01 5.478775501251220703e-01 -5.424975752830505371e-01 -8.632177114486694336e-02 2.038688957691192627e-01
1.031440719962120056e-01 5.850680917501449585e-02 1.020583659410476685e-01 2.026764005422592163e-01 4.490167200565338135e-01 -2.605105042457580566e-01 4.533771574497222900e-01 6.777995228767395020e-01
3.935171663761138916e-02 2.319131195545196533e-01 -2.368766963481903076e-01 2.140399664640426636e-01 7.787350416183471680e-01 -8.559273928403854370e-02 -3.721510469913482666e-01 3.008209466934204102e-01
-3.418178483843803406e-02 -1.113688573241233826e-01 -6.073700189590454102e-01 -3.826034953817725182e-03 -5.119580402970314026e-02 -3.597847223281860352e-01 4.830792844295501709e-01 5.020794868469238281e-01
1.079291254281997681e-01 5.148147940635681152e-01 -1.388651132583618164e-01 -3.690202236175537109e-01 2.371546626091003418e-01 -6.982073187828063965e-01 -8.867280185222625732e-02 1.275106072425842285e-01
-6.286292672157287598e-01 -4.090430736541748047e-01 2.709753811359405518e-02 3.559335768222808838e-01 1.654778271913528442e-01 -4.459196925163269043e-01 3.618056699633598328e-02 2.873145043849945068e-01
-3.478704392910003662e-01 3.437703251838684082e-01 2.629139125347137451e-01 2.150430977344512939e-01 3.355611860752105713e-01 -2.452722042798995972e-01 -4.396382719278335571e-02 6.861109137535095215e-01
5.784405767917633057e-02 2.895569801330566406e-01 1.016778573393821716e-01 -1.643736213445663452e-01 2.113209962844848633e-01 -3.006609976291656494e-01 2.732720412313938141e-02 8.600310087203979492e-01
4.164311289787292480e-01 -4.362961277365684509e-02 -7.909846305847167969e-01 9.012757241725921631e-02 3.389144837856292725e-01 -2.646954953670501709e-01 9.756125509738922119e-03 7.668264955282211304e-02
-4.892946481704711914e-01 1.175355538725852966e-02 -4.366224110126495361e-01 8.235383033752441406e-02 4.756081402301788330e-01 5.762544274330139160e-02 1.573058366775512695e-01 5.556639432907104492e-01
-2.698833644390106201e-01 6.253676116466522217e-02 -4.308204054832458496e-01 -4.767880588769912720e-02 4.487430155277252197e-01 -1.804606914520263672e-01 -6.454123854637145996e-01 2.913399934768676758e-01
-5.035660266876220703e-01 -9.226020425558090210e-02 -5.409379005432128906e-01 1.336107850074768066e-01 4.780443012714385986e-01 5.225731059908866882e-02 -2.380348928272724152e-02 4.422893524169921875e-01
2.051382958889007568e-01 4.974758028984069824e-01 -8.815287798643112183e-02 1.265047639608383179e-01 1.689522862434387207e-01 -7.839707732200622559e-01 -1.596280038356781006e-01 1.342590153217315674e-01
1.161511614918708801e-01 -7.625991106033325195e-02 -7.623016834259033203e-02 -1.808243393898010254e-01 2.046151012182235718e-01 -8.768082857131958008e-01 -3.364523649215698242e-01 1.353684514760971069e-01
-2.049291580915451050e-01 3.006028234958648682e-01 4.813378304243087769e-02 3.196939527988433838e-01 2.994331717491149902e-01 -2.372741848230361938e-01 -7.361935079097747803e-02 7.821393013000488281e-01
-1.462494581937789917e-01 2.893149554729461670e-01 6.281934678554534912e-02 -1.437183171510696411e-01 5.954005196690559387e-02 -2.939755022525787354e-01 2.391867786645889282e-01 8.503704071044921875e-01
3.744066953659057617e-01 -2.193502523005008698e-02 -7.480306625366210938e-01 -1.825332939624786377e-01 1.939831972122192383e-01 -3.845090568065643311e-01 -1.994173228740692139e-01 2.030426710844039917e-01
1.307724565267562866e-01 3.787158131599426270e-01 8.228360116481781006e-02 2.418250739574432373e-01 2.104378193616867065e-01 -7.898638248443603516e-01 2.787436544895172119e-01 1.683926135301589966e-01
-1.479609217494726181e-02 1.905688643455505371e-01 -2.197963148355484009e-01 -5.021608471870422363e-01 -5.439034197479486465e-03 -7.897560000419616699e-01 7.278293371200561523e-02 1.842481493949890137e-01
1.397279947996139526e-01 7.436549067497253418e-01 -3.611232042312622070e-01 1.509665697813034058e-01 2.473720461130142212e-01 -4.242814183235168457e-01 -3.618342429399490356e-02 1.781449615955352783e-01
-1.821758151054382324e-01 -5.044972524046897888e-02 -5.128723382949829102e-01 2.535289525985717773e-01 5.933008193969726562e-01 3.671360388398170471e-02 -1.480849236249923706e-01 5.115358233451843262e-01
3.383869230747222900e-01 3.141183555126190186e-01 -1.562271714210510254e-01 -1.211547479033470154e-01 1.822662502527236938e-01 -7.258370518684387207e-01 -3.551395833492279053e-01 2.481009364128112793e-01
-7.223712205886840820e-01 1.462439596652984619e-01 -6.063997149467468262e-01 4.544018302112817764e-03 -8.498549461364746094e-02 -1.659119129180908203e-01 1.328724324703216553e-01 1.914331614971160889e-01
-2.413951754570007324e-01 4.466842114925384521e-01 -2.617903053760528564e-01 5.732382833957672119e-02 7.712545990943908691e-01 -8.397806435823440552e-02 -2.613360881805419922e-01 1.409321464598178864e-02
-2.632910609245300293e-01 -2.191118709743022919e-02 -4.455078244209289551e-01 -3.046851754188537598e-01 1.017965376377105713e-01 -6.928263902664184570e-01 -3.459455668926239014e-01 -1.698186248540878296e-01
-3.602501451969146729e-01 1.640055626630783081e-01 -2.456077635288238525e-01 -1.750548481941223145e-01 3.200758695602416992e-01 -3.307655751705169678e-01 -6.669976711273193359e-01 3.092156648635864258e-01
-4.483252465724945068e-01 -3.728111088275909424e-01 3.095459640026092529e-01 1.918820142745971680e-01 5.362887382507324219e-01 -4.269884824752807617e-01 5.358559638261795044e-02 2.336291074752807617e-01
-4.250372946262359619e-01 8.188198506832122803e-02 -8.571422100067138672e-01 4.127294197678565979e-02 -4.532088339328765869e-02 -9.708157181739807129e-02 -1.476483792066574097e-01 2.072765380144119263e-01
-4.330949187278747559e-01 -1.807483881711959839e-01 -7.404161989688873291e-02 2.501799464225769043e-01 7.923617213964462280e-02 -8.287745714187622070e-01 3.432903066277503967e-02 -1.317667961120605469e-01
-4.633456170558929443e-01 -6.269909441471099854e-02 -4.311790168285369873e-01 2.556261122226715088e-01 4.253821074962615967e-01 -6.500145047903060913e-02 -4.437396228313446045e-01 3.847593069076538086e-01
2.717519700527191162e-01 2.862977981567382812e-01 -4.438751637935638428e-01 -3.485724329948425293e-01 -1.051376163959503174e-01 -6.192026734352111816e-01 -6.129778921604156494e-02 3.569779396057128906e-01
1.399247050285339355e-01 3.108372390270233154e-01 6.503348052501678467e-02 -1.184753254055976868e-01 2.661705613136291504e-01 -2.733711898326873779e-01 1.035975441336631775e-01 8.421546220779418945e-01
-5.266888141632080078e-01 3.111721575260162354e-02 -1.883020401000976562e-01 5.366446375846862793e-01 -1.791198849678039551e-01 -5.089869499206542969e-01 4.116594418883323669e-02 3.245599567890167236e-01
3.014457970857620239e-02 -4.725204110145568848e-01 -2.363504618406295776e-01 -1.420991867780685425e-01 3.403054177761077881e-01 -7.552783489227294922e-01 -4.675138741731643677e-02 1.064103096723556519e-01
-3.396286368370056152e-01 -2.627739608287811279e-01 -4.332765936851501465e-01 1.720034331083297729e-01 6.443951129913330078e-01 -1.338212788105010986e-01 -3.999588191509246826e-01 7.188870757818222046e-02
-7.236148715019226074e-01 -4.120930656790733337e-02 -2.564795911312103271e-01 -5.412914976477622986e-02 3.931617140769958496e-01 -4.329048395156860352e-01 -2.981509268283843994e-02 -2.511969208717346191e-01
1.521358191967010498e-01 -3.804998099803924561e-01 -2.931016683578491211e-01 -1.929450780153274536e-01 1.342466622591018677e-01 -7.996728420257568359e-01 1.628419198095798492e-02 2.262169122695922852e-01
-5.820599943399429321e-02 8.767324686050415039e-02 -3.297666609287261963e-01 2.661833763122558594e-01 5.063821673393249512e-01 -2.398746758699417114e-01 7.027806043624877930e-01 3.824416175484657288e-02
-1.717066168785095215e-01 -1.572242528200149536e-01 -3.412082195281982422e-01 3.000029623508453369e-01 7.408879995346069336e-01 -2.191153168678283691e-02 8.739046007394790649e-02 4.270132780075073242e-01
6.345669180154800415e-02 -2.978872060775756836e-01 -3.943315744400024414e-01 -3.038532435894012451e-01 4.616622030735015869e-01 -6.458662748336791992e-01 1.648893356323242188e-01 -4.414409026503562927e-02
2.188260257244110107e-01 4.446655809879302979e-01 1.884783618152141571e-02 7.541978359222412109e-02 1.043655946850776672e-01 -8.199649453163146973e-01 -2.643242664635181427e-02 2.537928819656372070e-01
1.961299628019332886e-01 4.475090801715850830e-01 -7.170810103416442871e-01 1.212678551673889160e-01 -6.165714189410209656e-02 -4.381927549839019775e-01 1.556343287229537964e-01 1.110008433461189270e-01
2.412332892417907715e-01 -9.339830279350280762e-02 -8.960045129060745239e-02 9.125038981437683105e-02 -1.177939623594284058e-01 -8.515090346336364746e-01 7.513969391584396362e-02 4.148968756198883057e-01
-3.880633711814880371e-01 -5.179872512817382812e-01 1.510903835296630859e-01 2.565690577030181885e-01 4.172737300395965576e-01 -5.449621677398681641e-01 -4.744686931371688843e-02 1.381584554910659790e-01
1.650831699371337891e-01 2.577598392963409424e-01 -3.001537919044494629e-01 1.007759571075439453e-01 7.217412590980529785e-01 -2.728957831859588623e-01 4.452086389064788818e-01 1.116504967212677002e-01
-4.435877203941345215e-01 2.305261343717575073e-01 -3.110055029392242432e-01 1.082407310605049133e-01 5.794758796691894531e-01 -1.936843097209930420e-01 -4.986417293548583984e-01 1.403480619192123413e-01
2.658888101577758789e-01 1.577074527740478516e-01 -3.616865873336791992e-01 2.708980143070220947e-01 4.566073119640350342e-01 -3.181434273719787598e-01 5.703786015510559082e-01 2.553259432315826416e-01
-6.289677023887634277e-01 4.337141290307044983e-02 -2.823686599731445312e-01 1.553201228380203247e-01 5.081603527069091797e-01 -3.883011639118194580e-01 8.255434036254882812e-02 -2.878233790397644043e-01
-1.139523610472679138e-01 -3.379416763782501221e-01 -2.377503067255020142e-01 -1.654302775859832764e-01 -7.016723603010177612e-02 -8.311049342155456543e-01 2.066938132047653198e-01 2.248035520315170288e-01
-4.963168501853942871e-01 1.273293793201446533e-01 -3.315300941467285156e-01 1.877568215131759644e-01 -1.485511362552642822e-01 -4.888657629489898682e-01 5.278539657592773438e-01 2.293580323457717896e-01
-3.669453561305999756e-01 -3.586622700095176697e-02 -5.928844958543777466e-02 -2.974230982363224030e-02 5.136909484863281250e-01 -7.747568190097808838e-02 2.085282057523727417e-01 7.391212582588195801e-01
1.905992031097412109e-01 5.105741024017333984e-01 -3.368125259876251221e-01 1.561179310083389282e-01 -2.176356017589569092e-01 -6.354286074638366699e-01 -3.529220819473266602e-02 3.358425796031951904e-01
-6.665523648262023926e-01 -5.498263984918594360e-02 -7.451335340738296509e-02 -7.674173265695571899e-02 4.862295687198638916e-01 -1.754280775785446167e-01 -3.571124672889709473e-01 3.827789425849914551e-01
1.760356724262237549e-01 -6.636126432567834854e-03 -4.243386983871459961e-01 2.788590826094150543e-02 -2.569504678249359131e-01 -7.652996778488159180e-01 -2.559997737407684326e-01 2.662396430969238281e-01
1.523692011833190918e-01 -3.852007165551185608e-02 -1.129309087991714478e-01 -5.564831080846488476e-04 -1.848020106554031372e-01 -8.610701560974121094e-01 8.039437979459762573e-02 4.248404502868652344e-01
-4.293469786643981934e-01 2.266926020383834839e-01 -3.471144139766693115e-01 6.059268116950988770e-01 -1.320858299732208252e-01 -3.716052174568176270e-01 -4.128206521272659302e-02 3.455353081226348877e-01
-5.629417300224304199e-01 -2.570262849330902100e-01 7.834545522928237915e-02 6.692199967801570892e-03 7.294148802757263184e-01 -2.620062828063964844e-01 4.053964465856552124e-02 9.227533638477325439e-02
-9.613193571567535400e-03 2.753200829029083252e-01 1.378959268331527710e-01 2.197468727827072144e-01 1.791288405656814575e-01 -8.885852098464965820e-01 1.678968369960784912e-01 8.332154899835586548e-02
-4.676712155342102051e-01 -1.147572770714759827e-01 -4.239204823970794678e-01 3.619340062141418457e-01 3.553519845008850098e-01 -1.342113465070724487e-01 -4.669755101203918457e-01 3.083111941814422607e-01
-3.299423456192016602e-01 -2.366449385881423950e-01 -5.875433087348937988e-01 1.258494555950164795e-01 5.171281099319458008e-01 -9.562510997056961060e-02 -4.391846358776092529e-01 6.814225763082504272e-02
-4.652487933635711670e-01 -5.322568491101264954e-02 -8.351541310548782349e-02 7.970040291547775269e-02 4.381556212902069092e-01 -7.210292220115661621e-01 -3.623647987842559814e-02 -2.328245937824249268e-01
2.747523188591003418e-01 -2.490962892770767212e-01 -7.805352658033370972e-02 -8.350461721420288086e-02 2.769801914691925049e-01 -8.470981121063232422e-01 -1.132607460021972656e-01 2.056101262569427490e-01
-1.921926587820053101e-01 -2.053812444210052490e-01 -2.969720959663391113e-01 2.054957896471023560e-01 8.528379797935485840e-01 -4.424640908837318420e-03 -5.916847847402095795e-03 2.511417865753173828e-01
-5.830791592597961426e-01 -2.837317585945129395e-01 -1.361490041017532349e-01 4.049186110496520996e-01 3.690819144248962402e-01 -3.571493923664093018e-01 3.260477781295776367e-01 1.641185730695724487e-01
-2.781360149383544922e-01 6.839720606803894043e-01 -2.503130733966827393e-01 1.196751073002815247e-01 1.439044475555419922e-01 -4.777685999870300293e-01 3.589814901351928711e-01 2.149055013433098793e-03
-4.991815686225891113e-01 -1.017532721161842346e-01 -4.496708512306213379e-01 -1.221652179956436157e-01 4.135798513889312744e-01 4.378640279173851013e-02 1.803278625011444092e-01 5.637838244438171387e-01
2.500616312026977539e-01 -2.665367163717746735e-02 -8.555140346288681030e-02 5.927674099802970886e-02 -1.669240593910217285e-01 -8.323243260383605957e-01 5.636819452047348022e-02 4.495788514614105225e-01
-3.384546935558319092e-01 -1.709143668413162231e-01 -6.132116317749023438e-01 1.167913004755973816e-01 4.670213162899017334e-01 -5.798394232988357544e-02 -4.552774429321289062e-01 1.944720447063446045e-01
-4.497765302658081055e-01 1.541861295700073242e-01 -5.681228637695312500e-01 2.003822326660156250e-01 4.582236707210540771e-01 7.738861441612243652e-02 6.753271818161010742e-02 4.364544451236724854e-01
-3.056601285934448242e-01 -4.957708530128002167e-03 -2.540725469589233398e-01 7.423212528228759766e-01 -8.937670290470123291e-02 -4.223798215389251709e-01 -6.227855756878852844e-02 3.173046112060546875e-01
1.205823495984077454e-01 5.156756043434143066e-01 -8.368975669145584106e-02 9.482840076088905334e-03 1.697284728288650513e-01 -6.824543476104736328e-01 4.337804913520812988e-01 1.724171042442321777e-01
-1.241811215877532959e-01 -4.303985834121704102e-02 -1.551245711743831635e-02 -9.654322266578674316e-02 4.558736681938171387e-01 -1.064437627792358398e-01 2.658763229846954346e-01 8.266341090202331543e-01
-2.237819880247116089e-01 -7.010692358016967773e-02 -3.370158374309539795e-01 1.875550895929336548e-01 4.860852658748626709e-01 -2.266494333744049072e-01 7.115817666053771973e-01 4.746508970856666565e-02
-5.566314458847045898e-01 -3.970610499382019043e-01 1.946314126253128052e-01 2.650952637195587158e-01 3.272938132286071777e-01 -4.998798668384552002e-01 -2.193489298224449158e-02 2.585822343826293945e-01
-1.024191547185182571e-02 3.073174059391021729e-01 -7.441026568412780762e-01 1.528736054897308350e-01 3.197562098503112793e-01 -1.796135306358337402e-01 4.388798773288726807e-01 3.565683215856552124e-02
-4.049720764160156250e-01 -2.461159676313400269e-01 -4.123168289661407471e-01 2.623176872730255127e-01 6.222535967826843262e-01 -1.212505400180816650e-01 -3.567273318767547607e-01 8.633208274841308594e-02
1.819064617156982422e-01 1.058510388247668743e-03 -2.168578207492828369e-01 -3.560935258865356445e-01 3.504591286182403564e-01 -7.737179398536682129e-01 -2.411372065544128418e-01 1.160642281174659729e-01
-5.037744045257568359e-01 3.569512069225311279e-01 9.532499313354492188e-02 7.436023652553558350e-02 4.439061284065246582e-01 -1.135010048747062683e-01 7.968810200691223145e-02 6.228126883506774902e-01
-5.193719863891601562e-01 -1.411712765693664551e-01 -7.274792790412902832e-01 9.162361174821853638e-02 -1.478235125541687012e-01 -2.419026345014572144e-01 1.140821948647499084e-01 2.816364467144012451e-01
-2.547112703323364258e-01 -3.728048801422119141e-01 3.032089173793792725e-01 2.730678617954254150e-01 5.533307194709777832e-01 -5.534592270851135254e-01 5.487712100148200989e-02 1.188848838210105896e-01
-3.675908446311950684e-01 1.729232519865036011e-01 -2.773455381393432617e-01 -1.300024688243865967e-01 3.759680092334747314e-01 -2.866134345531463623e-01 -6.788436174392700195e-01 2.383807897567749023e-01
1.740680336952209473e-01 4.568855166435241699e-01 -3.542301356792449951e-01 2.104631960391998291e-01 3.670302405953407288e-02 -7.452505230903625488e-01 -1.806245595216751099e-01 4.256391152739524841e-02
-4.683301225304603577e-02 -1.392517238855361938e-02 -4.761271178722381592e-01 -4.699697196483612061e-01 3.133924305438995361e-01 -4.305243194103240967e-01 5.059382319450378418e-01 1.024918928742408752e-01
-5.413588881492614746e-01 -4.062138795852661133e-01 6.898134946823120117e-02 1.886097341775894165e-01 4.389860928058624268e-01 -5.480670332908630371e-01 9.220927208662033081e-02 4.364089691080152988e-04
-5.252368450164794922e-01 -5.503894388675689697e-02 -1.220183074474334717e-01 5.763613581657409668e-01 -1.242867410182952881e-01 -5.198246240615844727e-01 2.018903149291872978e-03 2.972325682640075684e-01
-5.937784910202026367e-01 -5.131101235747337341e-02 -2.146164476871490479e-01 7.383050769567489624e-02 3.690329790115356445e-01 -3.380953893065452576e-02 1.015199422836303711e-01 6.675690412521362305e-01
-2.088377922773361206e-01 6.389300227165222168e-01 -4.318388998508453369e-01 3.846806287765502930e-02 1.227780878543853760e-01 -1.772017031908035278e-01 4.811351299285888672e-01 2.867488265037536621e-01
2.102620601654052734e-01 6.663280073553323746e-03 -8.694913983345031738e-02 -4.067151620984077454e-02 -1.951988786458969116e-01 -8.112636804580688477e-01 1.220752373337745667e-01 4.851572215557098389e-01
-2.645885646343231201e-01 1.962627917528152466e-01 -1.000718623399734497e-01 -2.475565522909164429e-01 7.583107799291610718e-02 -2.091842293739318848e-01 2.013049721717834473e-01 8.544841408729553223e-01
-3.748146295547485352e-01 -2.945581972599029541e-01 -2.809063196182250977e-01 2.246152609586715698e-01 5.550451278686523438e-01 -6.518508493900299072e-02 -1.560798287391662598e-01 5.538087487220764160e-01
6.035794317722320557e-02 -4.489031732082366943e-01 -3.399109244346618652e-01 -3.124453425407409668e-01 4.351029396057128906e-01 -6.154597401618957520e-01 -9.771044552326202393e-02 6.347309052944183350e-02
-5.826202034950256348e-01 3.194944187998771667e-02 -4.943884015083312988e-01 2.280958294868469238e-01 -2.978602647781372070e-01 -3.495209813117980957e-01 8.692488074302673340e-02 3.803204596042633057e-01
-6.248199194669723511e-02 -2.949301712214946747e-02 -4.782808423042297363e-01 2.574717998504638672e-01 -1.366373002529144287e-01 -4.651004374027252197e-01 6.178529262542724609e-01 2.888795733451843262e-01
2.486479701474308968e-03 5.274583697319030762e-01 1.035798564553260803e-01 6.008603051304817200e-02 3.868333622813224792e-02 -7.982480525970458984e-01 8.848409354686737061e-02 2.468134760856628418e-01
-4.414221942424774170e-01 -1.161181032657623291e-01 1.607536226511001587e-01 2.809858620166778564e-01 2.169849276542663574e-01 -7.961810827255249023e-01 6.441809982061386108e-02 -4.161335900425910950e-02
-3.871988505125045776e-02 4.485271573066711426e-01 -5.093173980712890625e-01 5.550939440727233887e-01 1.941401213407516479e-01 -4.122439026832580566e-01 -2.702445164322853088e-02 -1.463724821805953979e-01
-3.379698991775512695e-01 6.787755340337753296e-02 -4.987700581550598145e-01 -4.507870972156524658e-01 -1.189181059598922729e-01 -4.011949896812438965e-01 4.202292561531066895e-01 2.783827185630798340e-01
4.101795330643653870e-02 5.123036503791809082e-01 -2.521551847457885742e-01 -1.243765354156494141e-01 4.471130073070526123e-01 -3.285755813121795654e-01 5.415690541267395020e-01 2.358852475881576538e-01
1.161844506859779358e-01 5.763337016105651855e-01 -2.910037040710449219e-01 1.537760496139526367e-01 -1.617066860198974609e-01 -6.362878084182739258e-01 -1.252152472734451294e-01 3.151512742042541504e-01
-4.543761312961578369e-01 5.937415733933448792e-02 -2.085328549146652222e-01 -6.741684675216674805e-02 2.810385227203369141e-01 -2.473882772028446198e-02 -2.378694415092468262e-01 7.783377766609191895e-01
9.707159548997879028e-02 5.860450267791748047e-01 -1.503493040800094604e-01 2.024741172790527344e-01 -4.033825173974037170e-02 -7.124401926994323730e-01 1.543010678142309189e-02 2.721972167491912842e-01
-4.691653847694396973e-01 -3.732197731733322144e-02 -4.466253221035003662e-01 2.609141767024993896e-01 4.833399653434753418e-01 4.067993164062500000e-02 1.054352670907974243e-01 5.143455862998962402e-01
-1.975320130586624146e-01 -2.952942848205566406e-01 -2.383287400007247925e-01 -1.186276972293853760e-01 1.496698055416345596e-02 -6.943980455398559570e-01 4.957083463668823242e-01 2.734406590461730957e-01
2.088972181081771851e-01 4.901593625545501709e-01 -5.266849398612976074e-01 -3.271276652812957764e-01 -7.909537851810455322e-02 -4.295723140239715576e-01 -4.235632345080375671e-02 3.729795217514038086e-01
-3.667360544204711914e-01 1.397258937358856201e-01 -2.604803442955017090e-01 -1.405721604824066162e-01 2.831360995769500732e-01 -2.719666957855224609e-01 -6.704851388931274414e-01 3.933043777942657471e-01
-1.023234352469444275e-01 2.234785631299018860e-02 -1.462114900350570679e-01 -2.292352169752120972e-01 2.179344743490219116e-01 -8.739992380142211914e-01 -3.123641014099121094e-01 -7.850087434053421021e-02
-3.561452031135559082e-01 1.911152601242065430e-01 -3.347038030624389648e-01 -7.336618751287460327e-02 3.686887025833129883e-01 -1.846216171979904175e-01 -6.150103807449340820e-01 4.134877324104309082e-01
-2.830919027328491211e-01 2.057546824216842651e-01 -3.774679601192474365e-01 -1.098165214061737061e-01 4.111598134040832520e-01 -1.738212853670120239e-01 -6.503276824951171875e-01 3.174742758274078369e-01
6.014055386185646057e-02 -1.403941065073013306e-01 -1.845351979136466980e-02 2.896892726421356201e-01 5.988692641258239746e-01 -2.108481526374816895e-01 6.094136238098144531e-01 3.434035480022430420e-01
-5.865036845207214355e-01 -1.164570078253746033e-01 -5.790840834379196167e-03 1.060055643320083618e-01 1.583053357899188995e-02 -7.928144931793212891e-01 4.337521642446517944e-02 -2.221383154392242432e-02
-5.524990558624267578e-01 2.073489129543304443e-01 -7.807136774063110352e-01 3.098604641854763031e-02 -4.526693746447563171e-02 -1.324634850025177002e-01 1.035496890544891357e-01 1.046856939792633057e-01
1.582169830799102783e-01 3.787458240985870361e-01 -1.179326847195625305e-01 -3.477852046489715576e-01 4.045213386416435242e-02 -7.912416458129882812e-01 9.329210966825485229e-02 2.454654723405838013e-01
-2.367681115865707397e-01 -8.354424685239791870e-02 -6.064508855342864990e-02 -4.008801877498626709e-01 4.029159545898437500e-01 -7.677944898605346680e-01 -1.281162053346633911e-01 -6.568825244903564453e-02
3.237654268741607666e-01 4.634454846382141113e-01 -3.411235213279724121e-01 6.761783361434936523e-02 3.770218491554260254e-01 -4.515945017337799072e-01 4.553071260452270508e-01 7.790482789278030396e-02
-2.281943410634994507e-01 -5.663492903113365173e-02 -4.943593442440032959e-01 3.034389577805995941e-02 -1.870511472225189209e-02 -4.332831501960754395e-01 6.647241115570068359e-01 2.635636031627655029e-01
-6.035528779029846191e-01 -2.989161945879459381e-02 -3.759032785892486572e-01 9.919892065227031708e-03 3.833356797695159912e-01 1.418424863368272781e-02 2.338614016771316528e-01 5.399907827377319336e-01
-2.784599363803863525e-02 6.881766915321350098e-01 -3.201685845851898193e-01 3.018733561038970947e-01 -3.178590908646583557e-02 -4.832379817962646484e-01 5.025668442249298096e-02 3.081347942352294922e-01
2.873765230178833008e-01 6.730670481920242310e-02 -6.642500162124633789e-01 -2.498081475496292114e-01 4.195423424243927002e-01 -2.383791059255599976e-01 4.175827205181121826e-01 4.512853547930717468e-02
-5.653046369552612305e-01 -1.730231493711471558e-01 -7.341020554304122925e-02 2.348417788743972778e-01 -1.672665402293205261e-02 -6.049190759658813477e-01 3.599334359169006348e-01 3.069118559360504150e-01
7.910350337624549866e-03 6.518018841743469238e-01 -4.447580873966217041e-01 3.826228380203247070e-01 1.430079191923141479e-01 -2.942836582660675049e-01 2.173025608062744141e-01 2.767799496650695801e-01
3.876129984855651855e-01 -7.478507701307535172e-03 -1.189792752265930176e-01 2.303024977445602417e-01 4.207737147808074951e-01 -7.611069679260253906e-01 -1.389525085687637329e-01 8.284080028533935547e-02
-3.913279771804809570e-01 2.323236614465713501e-01 -2.822258174419403076e-01 2.665154039859771729e-01 4.826062619686126709e-01 -2.323978990316390991e-01 -5.646923780441284180e-01 1.908168792724609375e-01
-2.947607636451721191e-01 2.222513556480407715e-01 -4.332678318023681641e-01 1.186747029423713684e-01 5.133804678916931152e-01 -1.557090580463409424e-01 -5.898135304450988770e-01 1.619601696729660034e-01
-6.772281527519226074e-01 1.464255750179290771e-01 -6.921406388282775879e-01 1.012400388717651367e-01 9.123405814170837402e-02 -1.009215861558914185e-01 3.106370940804481506e-02 1.055441573262214661e-01
2.275893390178680420e-01 3.824189007282257080e-01 -1.439837068319320679e-01 1.634572446346282959e-01 5.242293477058410645e-01 -2.795994579792022705e-01 5.198891162872314453e-01 3.622601926326751709e-01
-4.803434610366821289e-01 2.968861460685729980e-01 -3.789448738098144531e-01 -3.016753792762756348e-01 2.490889877080917358e-01 3.376860171556472778e-02 -5.684253573417663574e-02 6.165265440940856934e-01
-7.408456206321716309e-01 1.236978992819786072e-01 -1.425592303276062012e-01 2.542006373405456543e-01 4.369940459728240967e-01 -3.599861562252044678e-01 1.223688945174217224e-01 -1.240060105919837952e-01
1.417649239301681519e-01 -4.108791053295135498e-02 -3.529744595289230347e-02 2.765522897243499756e-01 5.445437505841255188e-02 -7.319168448448181152e-01 -5.391786098480224609e-01 2.666579186916351318e-01
2.381153553724288940e-01 3.385294675827026367e-01 -5.055874586105346680e-01 4.701426029205322266e-01 5.765080079436302185e-02 -3.128065466880798340e-01 3.597345650196075439e-01 3.485188782215118408e-01
1.756905168294906616e-01 6.438446044921875000e-01 -1.451946198940277100e-01 -2.004666775465011597e-01 1.983528137207031250e-01 -5.927293896675109863e-01 -2.541364133358001709e-01 1.951190084218978882e-01
-2.131935805082321167e-01 -2.525210380554199219e-01 6.100649759173393250e-02 -2.068583071231842041e-01 2.831029295921325684e-01 -8.688170909881591797e-01 9.190642833709716797e-02 -2.885237149894237518e-02
-4.807345271110534668e-01 -1.342120859771966934e-02 -1.872947514057159424e-01 1.156054362654685974e-01 4.659211337566375732e-01 -1.703620888292789459e-02 -7.039436697959899902e-02 7.056501507759094238e-01
-4.771504104137420654e-01 4.350845515727996826e-01 -1.317969262599945068e-01 -1.435595843940973282e-02 4.047585129737854004e-01 -2.983516752719879150e-01 -5.180221796035766602e-01 2.103856652975082397e-01
4.599704444408416748e-01 -2.421535998582839966e-01 -3.965374231338500977e-01 -2.131508290767669678e-02 3.393182158470153809e-01 -5.897257328033447266e-01 -2.333121895790100098e-01 2.339760661125183105e-01
3.968598246574401855e-01 -2.206673026084899902e-01 -3.096266090869903564e-01 1.951971799135208130e-01 1.319031566381454468e-01 -7.707221508026123047e-01 -9.281319379806518555e-02 1.995300501585006714e-01
-4.590598046779632568e-01 1.762073189020156860e-01 -2.808239161968231201e-01 -2.249209955334663391e-02 2.114983201026916504e-01 -6.725370138883590698e-02 -2.920576333999633789e-01 7.377634644508361816e-01
2.313418239355087280e-01 5.027778819203376770e-02 -9.127283692359924316e-01 -1.876944489777088165e-02 1.539037376642227173e-01 -1.290657073259353638e-01 2.480361610651016235e-01 9.306704998016357422e-02
1.426191180944442749e-01 8.585360646247863770e-02 1.553882956504821777e-01 4.062220156192779541e-01 4.067637324333190918e-01 -7.807142734527587891e-01 -8.219460397958755493e-02 -3.741064295172691345e-02
-5.501554161310195923e-02 5.524635910987854004e-01 -4.884182214736938477e-01 1.114660575985908508e-01 -1.892254352569580078e-01 -3.923921585083007812e-01 3.114179670810699463e-01 3.924552500247955322e-01
-8.114422857761383057e-02 1.775476485490798950e-01 -3.640660643577575684e-01 2.036876976490020752e-01 5.705169439315795898e-01 -1.880673617124557495e-01 6.508631706237792969e-01 -5.811731889843940735e-02
-4.117818772792816162e-01 5.435709357261657715e-01 -3.952595964074134827e-02 1.130981892347335815e-01 4.302690625190734863e-01 -3.239228725433349609e-01 -4.452237784862518311e-01 1.798083335161209106e-01
-7.483195513486862183e-02 -4.401994645595550537e-01 -3.309232294559478760e-01 -1.222057417035102844e-01 -1.455831974744796753e-01 -7.577856183052062988e-01 2.697248570621013641e-02 2.828765511512756348e-01
-6.464601755142211914e-01 2.765569090843200684e-01 -1.457183808088302612e-01 5.177522897720336914e-01 1.148686110973358154e-01 -4.284464716911315918e-01 1.307581961154937744e-01 4.945029690861701965e-02
-4.511295557022094727e-01 -1.514271646738052368e-01 -1.625837832689285278e-01 1.637686342000961304e-01 6.274327635765075684e-01 -1.304006874561309814e-01 -4.082120358943939209e-01 3.781333565711975098e-01
-2.668842375278472900e-01 3.946254961192607880e-03 -2.004126310348510742e-01 -6.068378686904907227e-01 4.857034385204315186e-01 -4.926075935363769531e-01 1.943894922733306885e-01 -6.310657411813735962e-02
-1.594423651695251465e-01 1.845058500766754150e-01 -3.343187570571899414e-01 -4.547120332717895508e-01 9.752008132636547089e-03 -7.085728645324707031e-01 3.374389410018920898e-01 7.725365459918975830e-02
-3.945482373237609863e-01 3.390206694602966309e-01 2.516269870102405548e-02 3.972356207668781281e-03 4.645473361015319824e-01 -6.356068849563598633e-01 6.536190398037433624e-03 -3.300071060657501221e-01
-4.803997278213500977e-01 -3.284801170229911804e-02 -3.102507591247558594e-01 1.624503359198570251e-02 1.624395996332168579e-01 -5.438839197158813477e-01 5.206891298294067383e-01 2.798289954662322998e-01
4.057685136795043945e-01 -7.426977902650833130e-02 -1.886463016271591187e-01 -1.660502701997756958e-01 2.058764100074768066e-01 -6.527686715126037598e-01 3.635243475437164307e-01 4.074727296829223633e-01
-3.793446421623229980e-01 1.742682605981826782e-02 -1.638136804103851318e-01 -3.309468328952789307e-01 2.730508893728256226e-02 -2.057475000619888306e-01 4.435029346495866776e-03 8.223965167999267578e-01
-3.474793732166290283e-01 -1.501243561506271362e-01 -6.482272744178771973e-01 1.673464030027389526e-01 -1.345374733209609985e-01 -3.151415884494781494e-01 4.333345293998718262e-01 3.214406669139862061e-01
3.212359845638275146e-01 -4.852264747023582458e-02 -2.074666768312454224e-01 5.684125795960426331e-02 1.278351843357086182e-01 -7.995427846908569336e-01 -3.924191892147064209e-01 1.964091509580612183e-01
3.683182597160339355e-01 2.825538218021392822e-01 -4.981486871838569641e-02 4.383382201194763184e-01 3.137915730476379395e-01 -6.139217019081115723e-01 -2.786529362201690674e-01 1.920175254344940186e-01
4.435564279556274414e-01 -7.113022357225418091e-02 -5.135263502597808838e-02 -1.634164154529571533e-01 3.323422968387603760e-01 -7.266786694526672363e-01 1.135521009564399719e-01 3.427078723907470703e-01
3.526169434189796448e-02 6.026598811149597168e-01 -4.718423485755920410e-01 3.104681372642517090e-01 -6.782189756631851196e-02 -5.152133703231811523e-01 -1.681768894195556641e-01 1.349219083786010742e-01
-4.572200775146484375e-02 7.888371348381042480e-01 -2.830562293529510498e-01 3.297362029552459717e-01 1.342508643865585327e-01 -3.556845784187316895e-01 -7.948184385895729065e-03 2.054276019334793091e-01
9.380996227264404297e-02 5.692435503005981445e-01 -2.423966526985168457e-01 3.277114033699035645e-01 -9.888011217117309570e-02 -6.414180397987365723e-01 -1.835592687129974365e-01 2.147613167762756348e-01
1.944046095013618469e-02 -1.158231794834136963e-01 -5.321152210235595703e-01 -2.035026252269744873e-02 -4.291728883981704712e-02 -1.357909590005874634e-01 4.995401799678802490e-01 6.578941941261291504e-01
-5.240311622619628906e-01 2.618052065372467041e-01 -1.753537356853485107e-01 1.215674821287393570e-02 4.342281520366668701e-01 -3.793230950832366943e-01 -5.415703654289245605e-01 1.464067399501800537e-02
-5.016485452651977539e-01 3.931766450405120850e-01 -3.655937314033508301e-01 5.171240568161010742e-01 -5.215147137641906738e-02 -4.293068349361419678e-01 4.905612021684646606e-02 5.704372003674507141e-02
1.370625942945480347e-01 6.092423796653747559e-01 -5.357707738876342773e-01 1.855222880840301514e-01 2.236504554748535156e-01 -3.474121391773223877e-01 2.985672056674957275e-01 1.694454252719879150e-01
-3.311746716499328613e-01 4.824543595314025879e-01 7.937791198492050171e-02 1.286895275115966797e-01 2.705916464328765869e-01 -1.802220046520233154e-01 1.280840188264846802e-01 7.159566283226013184e-01
-1.494787335395812988e-01 6.302273869514465332e-01 -1.423934698104858398e-01 3.166198134422302246e-01 -1.319465786218643188e-01 -4.225746989250183105e-01 1.215941160917282104e-01 4.991804361343383789e-01
-3.098230361938476562e-01 -8.820931613445281982e-02 -1.251753605902194977e-02 2.259572446346282959e-01 2.397787272930145264e-01 -8.580773472785949707e-01 1.715323776006698608e-01 -1.476531624794006348e-01
-4.186962544918060303e-01 -2.805372476577758789e-01 6.836833432316780090e-03 1.258497834205627441e-01 1.895141005516052246e-01 -8.133743405342102051e-01 -1.029343344271183014e-02 -1.802999824285507202e-01
-4.516235589981079102e-01 2.470917999744415283e-01 -3.825821354985237122e-02 -1.209297329187393188e-01 1.783019304275512695e-01 -1.451848149299621582e-01 -8.887813985347747803e-02 8.112488985061645508e-01
-2.782781422138214111e-01 -2.098602205514907837e-01 -3.924969136714935303e-01 1.042122766375541687e-01 5.611550211906433105e-01 -1.388957798480987549e-01 -5.646448135375976562e-01 2.461611330509185791e-01
3.657907247543334961e-01 -6.438678503036499023e-02 -2.144867032766342163e-01 6.658869981765747070e-01 4.618925452232360840e-01 -3.734667003154754639e-01 8.112816512584686279e-02 1.150554120540618896e-01
4.405012726783752441e-01 -1.502684652805328369e-01 -8.033946156501770020e-02 7.809789851307868958e-03 5.313642621040344238e-01 -6.005359888076782227e-01 2.174970805644989014e-01 2.942211925983428955e-01
1.025178134441375732e-01 -4.888119921088218689e-02 -4.156830608844757080e-01 3.016833364963531494e-01 5.692694783210754395e-01 -1.936236917972564697e-01 5.728949904441833496e-01 1.831089556217193604e-01
-4.416604042053222656e-01 1.539277881383895874e-01 -2.815740108489990234e-01 1.416166275739669800e-01 1.201957315206527710e-01 -1.126393526792526245e-01 -1.271849274635314941e-01 7.991197705268859863e-01
-5.804440975189208984e-01 -3.353981375694274902e-01 -1.194694712758064270e-01 3.330964744091033936e-01 3.379813730716705322e-01 -3.333301544189453125e-01 4.036594331264495850e-01 1.925750970840454102e-01
1.765151470899581909e-01 4.485588967800140381e-01 1.191969066858291626e-01 2.447195649147033691e-01 3.979080915451049805e-01 -7.128580212593078613e-01 -1.354528963565826416e-01 9.325665235519409180e-02
1.617123335599899292e-01 -2.664443254470825195e-01 -3.111119866371154785e-01 5.914428234100341797e-01 3.727304935455322266e-01 -5.051718950271606445e-01 2.379105240106582642e-01 -7.438615709543228149e-02
-2.363631278276443481e-01 1.904112100601196289e-01 -1.846138015389442444e-02 6.653991341590881348e-02 4.987742602825164795e-01 -1.382422149181365967e-01 -4.420496523380279541e-01 6.631842255592346191e-01
-2.635647654533386230e-01 3.576885461807250977e-01 -1.712622642517089844e-01 5.270075201988220215e-01 -1.536340117454528809e-01 -3.580875396728515625e-01 -1.630457043647766113e-01 5.631260275840759277e-01
3.347203731536865234e-01 2.018846385180950165e-02 -2.187090367078781128e-01 3.534756302833557129e-01 2.343043088912963867e-01 -8.040000796318054199e-01 -1.131832301616668701e-01 2.551743201911449432e-02
4.927465692162513733e-02 -2.328080236911773682e-01 -6.186617612838745117e-01 -3.079862892627716064e-01 1.691966503858566284e-01 -5.316773653030395508e-01 3.855400085449218750e-01 7.632232457399368286e-02
-5.763632655143737793e-01 -3.068188428878784180e-01 1.600263714790344238e-01 6.747077405452728271e-02 4.886388778686523438e-01 -2.850982546806335449e-01 1.122278794646263123e-01 4.591978788375854492e-01
-7.042323052883148193e-02 5.760410428047180176e-01 -1.399927437305450439e-01 -9.361322969198226929e-02 5.507448315620422363e-02 -7.824360132217407227e-01 1.257403939962387085e-01 6.169173866510391235e-02
-3.689607083797454834e-01 3.076304197311401367e-01 -1.406799405813217163e-01 -3.788774609565734863e-01 5.587722733616828918e-02 -7.749410271644592285e-01 6.830594036728143692e-03 -4.679999127984046936e-02
1.815011352300643921e-01 -8.050675690174102783e-02 5.343421548604965210e-02 2.187555283308029175e-01 3.890877962112426758e-01 -8.519716262817382812e-01 -1.805454045534133911e-01 -5.033962428569793701e-03
2.219366133213043213e-01 4.821737110614776611e-01 -1.680661141872406006e-01 1.756664663553237915e-01 -8.827180415391921997e-02 -7.397556900978088379e-01 -1.270477473735809326e-01 2.966080307960510254e-01
-5.326892733573913574e-01 -1.315914094448089600e-01 -6.502893567085266113e-02 1.068991348147392273e-01 -8.940980583429336548e-02 -8.044540882110595703e-01 1.671459972858428955e-01 1.383695378899574280e-02
-8.447216451168060303e-02 -2.180527299642562866e-01 -2.239317148923873901e-01 2.689888477325439453e-01 7.177376747131347656e-01 -2.714572288095951080e-02 -1.558467149734497070e-01 5.316433310508728027e-01
1.257304847240447998e-01 3.248507678508758545e-01 -2.122583836317062378e-01 4.712605774402618408e-01 1.040621660649776459e-02 -7.409268617630004883e-01 -2.407341897487640381e-01 6.700553745031356812e-02
-3.364442884922027588e-01 2.318904548883438110e-02 -3.510588407516479492e-01 2.794494926929473877e-01 5.355471968650817871e-01 -2.151965349912643433e-01 -5.826774835586547852e-01 1.109042838215827942e-01
1.860477328300476074e-01 1.861974000930786133e-01 -1.603900194168090820e-01 1.902359873056411743e-01 5.250421762466430664e-01 -5.342597141861915588e-02 -4.562217593193054199e-01 6.181749105453491211e-01
-8.215310424566268921e-02 -9.048311412334442139e-02 -4.198856949806213379e-01 -3.461181223392486572e-01 -7.549787312746047974e-02 -7.973450422286987305e-01 1.619780361652374268e-01 1.458288729190826416e-01
-2.977716922760009766e-01 -2.934312820434570312e-02 -2.219856679439544678e-01 -3.142492771148681641e-01 -3.701435774564743042e-02 -8.276294469833374023e-01 -2.743457555770874023e-01 2.888782136142253876e-02
-1.213221102952957153e-01 3.125113844871520996e-01 -4.797665178775787354e-01 -4.989979863166809082e-01 2.379196137189865112e-01 -5.726867318153381348e-01 1.113495007157325745e-01 -1.070897504687309265e-01
-2.460054457187652588e-01 -9.459394961595535278e-02 -4.873634278774261475e-01 1.606105864048004150e-01 7.119199633598327637e-01 -6.183286756277084351e-02 3.904670178890228271e-01 -6.400714814662933350e-02
-2.738825380802154541e-01 7.731937617063522339e-02 -3.133765161037445068e-01 7.300267815589904785e-01 5.216530337929725647e-02 -2.193074524402618408e-01 9.709595888853073120e-02 4.770972430706024170e-01
-6.116947531700134277e-01 3.611750155687332153e-02 -4.318395853042602539e-01 -6.371675431728363037e-02 2.522915303707122803e-01 -4.908441603183746338e-01 -1.909006983041763306e-01 -3.048898577690124512e-01
-3.119734860956668854e-02 2.362302392721176147e-01 -2.209536172449588776e-02 -1.442432254552841187e-01 2.341810017824172974e-01 -8.513374328613281250e-01 3.723274767398834229e-01 6.069395691156387329e-02
-2.796924412250518799e-01 7.258768081665039062e-01 -3.098168373107910156e-01 1.876871287822723389e-01 1.267814636230468750e-01 -4.198565185070037842e-01 2.669528722763061523e-01 6.721554789692163467e-03
-3.621667921543121338e-01 -2.427019625902175903e-01 -3.341118097305297852e-01 -1.219969466328620911e-01 -3.386235982179641724e-02 -7.688910365104675293e-01 2.994411885738372803e-01 3.757315129041671753e-02
-3.392212688922882080e-01 4.580824077129364014e-01 -4.922394454479217529e-01 2.313251346349716187e-01 -2.457223981618881226e-01 -5.289433598518371582e-01 1.474312394857406616e-01 1.318405270576477051e-01
-2.943783700466156006e-01 5.215720534324645996e-01 1.393941193819046021e-01 5.716749653220176697e-02 2.752100229263305664e-01 -2.315431684255599976e-01 1.600323766469955444e-01 6.809127330780029297e-01
-2.511949539184570312e-01 -2.648146152496337891e-01 -2.950700521469116211e-01 1.666744947433471680e-01 6.471406221389770508e-01 -1.717669218778610229e-01 -4.875934123992919922e-01 2.566816806793212891e-01
-2.099976092576980591e-01 -3.302906751632690430e-01 -4.357142746448516846e-01 -2.221666425466537476e-01 -1.717494875192642212e-01 -7.466037273406982422e-01 1.514508482068777084e-02 1.430379003286361694e-01
-2.725445628166198730e-01 -2.183458535000681877e-03 -2.844733595848083496e-01 -3.808546364307403564e-01 3.419614732265472412e-01 -6.696482896804809570e-01 3.122451901435852051e-01 -1.920304745435714722e-01
1.108490079641342163e-01 2.240251749753952026e-01 -6.595416665077209473e-01 -3.337581874802708626e-03 -3.140521943569183350e-01 -4.640926420688629150e-01 1.918547749519348145e-01 3.894866406917572021e-01
-4.959845840930938721e-01 1.378692835569381714e-01 -2.621378004550933838e-01 -1.375488489866256714e-01 6.002151221036911011e-02 -7.551085352897644043e-01 1.358834803104400635e-01 -2.347328662872314453e-01
3.181509077548980713e-01 -1.794513612985610962e-01 -7.611818909645080566e-01 -7.374985516071319580e-02 2.756063044071197510e-01 -3.979397416114807129e-01 2.159925997257232666e-01 2.779864892363548279e-02
3.394931256771087646e-01 -1.497857719659805298e-01 -6.054482460021972656e-01 9.032846242189407349e-02 3.468734771013259888e-02 -6.955052018165588379e-01 -3.766591846942901611e-02 3.510673344135284424e-02
-1.373562216758728027e-01 1.400559395551681519e-01 -7.140567898750305176e-02 -3.465318679809570312e-01 3.304806351661682129e-01 -8.247210979461669922e-01 -2.029862552881240845e-01 -7.582094520330429077e-02
2.257368266582489014e-01 1.900735870003700256e-02 -3.920922577381134033e-01 -8.299533277750015259e-02 -1.843272149562835693e-01 -7.955525517463684082e-01 -1.114763543009757996e-01 3.297725915908813477e-01
-1.718392968177795410e-01 1.365963369607925415e-01 -5.138543844223022461e-01 9.377636015415191650e-02 4.916849434375762939e-01 -1.131877526640892029e-01 -6.232138872146606445e-01 1.897662132978439331e-01
8.385478705167770386e-02 6.131548434495925903e-02 -2.766026258468627930e-01 3.658566772937774658e-01 5.067234635353088379e-01 -3.511734008789062500e-01 6.116445660591125488e-01 1.569981426000595093e-01
1.536100655794143677e-01 6.872234344482421875e-01 -5.775092840194702148e-01 3.029687330126762390e-02 5.229335278272628784e-02 -2.962826788425445557e-01 -2.950431965291500092e-02 2.798295617103576660e-01
3.051978535950183868e-02 6.625828146934509277e-01 -5.465698838233947754e-01 2.329481244087219238e-01 3.355332612991333008e-01 -2.979629039764404297e-01 4.963324964046478271e-02 -5.675737559795379639e-02
-3.251287639141082764e-01 -1.802038997411727905e-01 -2.235144227743148804e-01 -1.317777782678604126e-01 -2.915862500667572021e-01 -6.569862961769104004e-01 -2.570029795169830322e-01 4.602062702178955078e-01
5.231548547744750977e-01 -8.449533581733703613e-02 -2.412199527025222778e-01 6.679806858301162720e-02 3.878725171089172363e-01 -5.702001452445983887e-01 3.250615894794464111e-01 2.743758857250213623e-01
-2.945417463779449463e-01 3.887737989425659180e-01 -6.686435341835021973e-01 -5.550279095768928528e-02 -2.803155183792114258e-01 -4.437478482723236084e-01 1.796774417161941528e-01 6.451706588268280029e-02
-2.887422144412994385e-01 9.273224323987960815e-02 -2.654739618301391602e-01 -1.756958663463592529e-01 -1.658942401409149170e-01 -8.065927624702453613e-01 3.358865380287170410e-01 1.255014538764953613e-01
-1.079199910163879395e-01 -2.436146885156631470e-01 -4.818798899650573730e-01 -9.783811122179031372e-02 -1.890793144702911377e-01 -6.150806546211242676e-01 4.332908391952514648e-01 2.922470271587371826e-01
-6.301341056823730469e-01 -2.449124753475189209e-01 -5.060297250747680664e-01 2.274088859558105469e-01 1.651746183633804321e-01 -1.948764622211456299e-01 -3.839208483695983887e-01 1.500447243452072144e-01
-1.214224919676780701e-01 5.620959997177124023e-01 -6.907632946968078613e-01 5.441024154424667358e-02 3.246743604540824890e-02 -4.117084145545959473e-01 1.364640593528747559e-01 -3.148826304823160172e-03
-4.323016405105590820e-01 -4.275016486644744873e-01 -9.311085194349288940e-02 -2.982181906700134277e-01 2.944744825363159180e-01 -5.793623924255371094e-01 -3.258268833160400391e-01 6.492099910974502563e-02
2.205414175987243652e-01 -3.952104747295379639e-01 -4.043248295783996582e-01 -1.239072680473327637e-01 5.174483656883239746e-01 -4.593318104743957520e-01 -3.590757250785827637e-01 9.308523684740066528e-02
-5.722217559814453125e-01 2.104330807924270630e-01 -4.390124976634979248e-01 1.507225446403026581e-02 5.123218894004821777e-01 -6.148295849561691284e-02 -2.226462364196777344e-01 3.456816673278808594e-01
-3.118185698986053467e-01 3.232754766941070557e-01 -1.874879747629165649e-01 -7.360654324293136597e-02 1.220762506127357483e-01 -2.184490859508514404e-01 5.378968119621276855e-01 6.369749903678894043e-01
-5.781671404838562012e-01 -1.624722331762313843e-01 -1.619865894317626953e-01 2.852399945259094238e-01 3.127140700817108154e-01 -3.919849395751953125e-01 4.472199380397796631e-01 2.833303809165954590e-01
8.735004812479019165e-02 5.708535760641098022e-02 5.238230898976325989e-02 5.732789635658264160e-01 3.395387232303619385e-01 -6.695322394371032715e-01 -2.854436635971069336e-01 -1.126072406768798828e-01
-2.731527388095855713e-02 3.325023055076599121e-01 -6.367650032043457031e-01 -1.901910156011581421e-01 -2.321891188621520996e-01 -4.844343960285186768e-01 1.216863691806793213e-01 3.790222406387329102e-01
1.157696694135665894e-01 -1.602280884981155396e-01 -4.381247162818908691e-01 -5.167481303215026855e-02 -5.366070941090583801e-02 -8.511497378349304199e-01 -1.605711728334426880e-01 1.148137077689170837e-01
2.626383304595947266e-01 5.699546933174133301e-01 -6.255445480346679688e-01 -6.701090186834335327e-02 2.602096199989318848e-01 -2.081034332513809204e-01 2.166259735822677612e-01 2.289832234382629395e-01
-3.640168905258178711e-01 1.793970763683319092e-01 -5.913017690181732178e-02 3.154688328504562378e-02 5.112932324409484863e-01 -3.425155878067016602e-01 -6.125032901763916016e-01 2.773427665233612061e-01
1.213397309184074402e-01 4.363164901733398438e-01 -7.081297039985656738e-01 2.165806889533996582e-01 1.917039752006530762e-01 -4.541410803794860840e-01 -2.881209924817085266e-02 -5.220236629247665405e-02
-7.865521907806396484e-01 -7.722716033458709717e-02 -1.562003493309020996e-01 8.012628555297851562e-02 3.920845985412597656e-01 -3.768019974231719971e-01 1.760721206665039062e-01 -1.335714608430862427e-01
3.280841410160064697e-01 6.360267400741577148e-01 -4.709580242633819580e-01 -9.450969845056533813e-02 3.788724541664123535e-01 -1.461408287286758423e-01 1.540146768093109131e-01 2.616779208183288574e-01
-4.694960117340087891e-01 5.876595377922058105e-01 -2.809915840625762939e-01 1.345957219600677490e-01 4.330084025859832764e-01 -2.208064645528793335e-01 -3.168853819370269775e-01 2.212199382483959198e-02
-5.217337012290954590e-01 5.920777842402458191e-02 -1.855696588754653931e-01 2.757511474192142487e-02 3.173464834690093994e-01 -4.022349715232849121e-01 -6.325548291206359863e-01 1.626790612936019897e-01
1.040250211954116821e-01 -1.731474250555038452e-01 -5.502328276634216309e-01 -4.968410134315490723e-01 4.170244932174682617e-01 -4.269377589225769043e-01 2.041918188333511353e-01 1.082222387194633484e-01
2.666215002536773682e-01 1.785761415958404541e-01 -4.912086129188537598e-01 -4.973701387643814087e-02 -1.547523140907287598e-01 -7.313968539237976074e-01 -2.452022880315780640e-01 1.850675791501998901e-01
-6.136612892150878906e-01 9.087424725294113159e-02 -7.109659910202026367e-01 1.471358239650726318e-01 -8.420894294977188110e-02 -1.408466696739196777e-01 -2.443045750260353088e-02 2.459965199232101440e-01
5.280032753944396973e-02 5.959168449044227600e-02 -1.931755393743515015e-01 -2.254911661148071289e-01 -1.194098293781280518e-01 -8.640892505645751953e-01 2.715749144554138184e-01 2.661501765251159668e-01
-2.041474729776382446e-01 1.591162085533142090e-01 1.010356247425079346e-01 3.791350424289703369e-01 4.611641764640808105e-01 -1.755051612854003906e-01 -2.907460033893585205e-01 6.715999245643615723e-01
3.317954242229461670e-01 5.143500566482543945e-01 -1.848621666431427002e-01 9.435239434242248535e-02 6.380738019943237305e-01 -2.670397758483886719e-01 2.237911522388458252e-01 2.318374216556549072e-01
-6.712098717689514160e-01 -1.391887366771697998e-01 -2.837880849838256836e-01 3.093101084232330322e-01 3.856918215751647949e-01 -3.771656751632690430e-01 1.676572114229202271e-01 -1.864787787199020386e-01
6.430988013744354248e-02 -2.159008979797363281e-01 -2.390721887350082397e-01 -3.165399655699729919e-02 1.858090907335281372e-01 -8.666385412216186523e-01 -2.374849021434783936e-01 2.216012775897979736e-01
2.254320085048675537e-01 1.742628216743469238e-01 -1.845628917217254639e-01 5.931398645043373108e-02 7.837637662887573242e-01 -2.138438373804092407e-01 4.622058570384979248e-01 8.707532286643981934e-02
-3.260624110698699951e-01 7.608418166637420654e-02 -1.088190302252769470e-01 -3.219810873270034790e-02 6.346350908279418945e-01 -2.459672391414642334e-01 9.645531326532363892e-02 6.343901753425598145e-01
-6.290880441665649414e-01 -3.314077556133270264e-01 -1.480627506971359253e-01 2.579039633274078369e-01 1.929574161767959595e-01 -4.501309394836425781e-01 3.804229199886322021e-01 1.463147252798080444e-01
-2.573861479759216309e-01 2.327592819929122925e-01 -2.252565622329711914e-01 9.656625799834728241e-03 4.511537551879882812e-01 -1.479205191135406494e-01 -5.697978138923645020e-01 5.278751254081726074e-01
2.003579288721084595e-01 4.205355048179626465e-01 6.328665465116500854e-02 1.199948936700820923e-01 1.460200250148773193e-01 -8.045110106468200684e-01 1.069230660796165466e-01 2.908783555030822754e-01
-4.817540049552917480e-01 -3.472772240638732910e-01 -1.951839774847030640e-01 1.843107342720031738e-01 1.328467279672622681e-01 -6.846074461936950684e-01 2.980420887470245361e-01 -8.923256769776344299e-03
2.153929173946380615e-01 -2.580319643020629883e-01 -2.031562179327011108e-01 5.892611742019653320e-01 4.054543375968933105e-01 -5.755162835121154785e-01 -8.495476795360445976e-04 -5.395451188087463379e-02
1.299519985914230347e-01 6.488867402076721191e-01 -3.682433366775512695e-01 -3.540899604558944702e-02 2.920013964176177979e-01 -2.986431717872619629e-01 4.570076167583465576e-01 2.046784013509750366e-01
-1.667276620864868164e-01 -8.524991571903228760e-03 -3.723813593387603760e-01 1.309397369623184204e-01 3.396346867084503174e-01 -5.144976451992988586e-02 5.563827753067016602e-01 6.235026717185974121e-01
1.101651638746261597e-01 -6.496343016624450684e-02 -2.301656901836395264e-01 -2.509736418724060059e-01 -1.700312942266464233e-01 -7.418422102928161621e-01 3.495342731475830078e-01 4.077561199665069580e-01
2.287326902151107788e-01 -2.571614086627960205e-01 -1.168339233845472336e-02 -2.767522931098937988e-01 4.548724889755249023e-01 -7.274665832519531250e-01 -6.756425648927688599e-02 2.532581388950347900e-01
-2.561080455780029297e-01 1.609162539243698120e-01 -2.266740649938583374e-01 -1.112799569964408875e-01 -1.659848541021347046e-01 -7.296291589736938477e-01 4.759181141853332520e-01 2.415419816970825195e-01
-6.499022245407104492e-02 2.777307331562042236e-01 -6.957591176033020020e-01 -5.603269673883914948e-03 1.411113142967224121e-01 -1.330230534076690674e-01 6.091827750205993652e-01 1.606816351413726807e-01
-7.017812132835388184e-01 -1.696919798851013184e-01 -1.349011063575744629e-01 2.273684740066528320e-01 2.108082622289657593e-01 -5.355789065361022949e-01 2.761169075965881348e-01 -3.588182479143142700e-02
-3.361322879791259766e-01 2.372862994670867920e-01 -1.644380688667297363e-01 2.779582887887954712e-02 4.635339677333831787e-01 -1.766153723001480103e-01 -5.883525609970092773e-01 4.590013623237609863e-01
-2.867515943944454193e-02 2.798028588294982910e-01 -8.079909533262252808e-02 -3.200340867042541504e-01 2.710278704762458801e-02 -2.178148776292800903e-01 -3.300138190388679504e-02 8.733103871345520020e-01
-5.376054048538208008e-01 -1.574092805385589600e-01 -1.515102237462997437e-01 2.723355591297149658e-01 1.483386605978012085e-01 -6.641028523445129395e-01 3.321405351161956787e-01 -1.254054605960845947e-01
3.191445767879486084e-01 2.027955949306488037e-01 6.040342152118682861e-02 4.005883932113647461e-01 4.506802558898925781e-02 -7.331247925758361816e-01 -9.938889741897583008e-02 3.788399100303649902e-01
4.128734767436981201e-01 -1.403671205043792725e-01 -3.513307869434356689e-01 -1.956352889537811279e-01 2.600112855434417725e-01 -4.700712859630584717e-01 4.559956192970275879e-01 3.893856108188629150e-01
-3.672138974070549011e-02 1.945148706436157227e-01 -6.275830864906311035e-01 6.871856003999710083e-02 -3.085949718952178955e-01 -4.995795190334320068e-01 2.139972299337387085e-01 4.142794013023376465e-01
1.434677839279174805e-01 6.706070303916931152e-01 -2.852357029914855957e-01 -3.106129914522171021e-02 5.448989197611808777e-02 -5.027405023574829102e-01 3.178853988647460938e-01 3.010161519050598145e-01
-6.234202068299055099e-03 1.932178437709808350e-02 -4.992751181125640869e-01 -5.409488081932067871e-01 3.428899943828582764e-01 -5.344412922859191895e-01 2.312201559543609619e-01 -3.198228031396865845e-02
1.436198651790618896e-01 6.379328668117523193e-02 -1.029875800013542175e-01 6.682074069976806641e-01 3.371262252330780029e-01 -6.248460412025451660e-01 -9.781122952699661255e-02 -6.739895045757293701e-02
7.763250917196273804e-02 3.402215838432312012e-01 -2.071261405944824219e-02 -3.634342849254608154e-01 -3.841532859951257706e-03 -7.815132141113281250e-01 2.269396185874938965e-01 2.888421714305877686e-01
-2.948546223342418671e-02 5.202807188034057617e-01 -3.050902187824249268e-01 5.786756873130798340e-01 1.898501962423324585e-01 -4.906115233898162842e-01 -1.464626640081405640e-01 -4.794621467590332031e-02
4.020239710807800293e-01 1.051749568432569504e-02 -6.122512221336364746e-01 -1.966579258441925049e-01 2.216698080301284790e-01 -5.348207354545593262e-01 2.592257559299468994e-01 1.495713293552398682e-01
3.508548736572265625e-01 1.839774399995803833e-01 -4.209946095943450928e-02 3.038410246372222900e-01 3.179424703121185303e-01 -7.940454483032226562e-01 -2.538536675274372101e-02 1.293123215436935425e-01
-4.771241545677185059e-01 9.492947161197662354e-02 -8.971078321337699890e-03 1.249776855111122131e-01 2.827910482883453369e-01 -7.360936999320983887e-01 2.602603733539581299e-01 -2.410416603088378906e-01
-9.846831113100051880e-02 -2.845762372016906738e-01 -5.735973119735717773e-01 -2.948546409606933594e-01 1.316955089569091797e-01 -6.851191520690917969e-01 6.642927229404449463e-02 -4.714385420083999634e-02
-4.302197992801666260e-01 3.737921118736267090e-01 -2.963157594203948975e-01 5.449027419090270996e-01 7.980354875326156616e-02 -5.184325575828552246e-01 -5.708690360188484192e-02 -1.098561957478523254e-01
1.123699620366096497e-01 6.192843317985534668e-01 -1.346961874514818192e-02 7.313179783523082733e-03 2.783547043800354004e-01 -6.693117022514343262e-01 1.950421482324600220e-01 2.003102153539657593e-01
1.125667169690132141e-01 3.407599031925201416e-01 -2.573752403259277344e-01 -3.570463359355926514e-01 -1.186066865921020508e-02 -7.928704619407653809e-01 1.611407697200775146e-01 1.507872641086578369e-01
2.245606388896703720e-03 5.063211321830749512e-01 -4.085093736648559570e-01 2.092291563749313354e-01 -7.255341112613677979e-02 -4.211676120758056641e-01 3.774693012237548828e-01 4.559034705162048340e-01
-1.516537070274353027e-01 -1.468486785888671875e-01 1.254368722438812256e-01 3.340134918689727783e-01 4.416819214820861816e-01 -7.805302739143371582e-01 1.229223683476448059e-01 9.336341172456741333e-02
-5.223284959793090820e-01 5.001741647720336914e-01 -1.606204062700271606e-01 7.578824181109666824e-03 4.471092224121093750e-01 -2.621643543243408203e-01 -4.012482762336730957e-01 1.466465294361114502e-01
2.174370884895324707e-01 2.847782671451568604e-01 -3.787726461887359619e-01 -1.755962073802947998e-01 2.693535573780536652e-02 -8.266921639442443848e-01 2.290897630155086517e-02 1.124711111187934875e-01
-4.735749661922454834e-01 4.189663827419281006e-01 1.441811621189117432e-01 -9.317652136087417603e-02 3.348216414451599121e-01 -2.151155471801757812e-01 9.140381217002868652e-02 6.356012225151062012e-01
3.138351440429687500e-01 -1.656568497419357300e-01 -2.177406698465347290e-01 -1.686848700046539307e-01 2.198949158191680908e-01 -8.136129975318908691e-01 2.055543661117553711e-01 2.136052697896957397e-01
-1.540554612874984741e-01 -1.219928413629531860e-01 -4.716737270355224609e-01 -3.941370844841003418e-01 1.030164957046508789e-01 -5.024589300155639648e-01 5.243726372718811035e-01 2.133551388978958130e-01
2.783942520618438721e-01 6.582646965980529785e-01 -3.656472265720367432e-01 6.385222077369689941e-02 3.171138465404510498e-01 -4.528061747550964355e-01 -2.028060704469680786e-01 6.844182312488555908e-02
4.658506438136100769e-02 -4.166342616081237793e-01 -5.146004557609558105e-01 -2.235064655542373657e-01 1.433216929435729980e-01 -6.581537723541259766e-01 2.095787823200225830e-01 1.088405847549438477e-01
2.007400095462799072e-01 5.093842744827270508e-01 -3.740535378456115723e-01 3.820382431149482727e-02 1.815723031759262085e-01 -6.106385588645935059e-01 -3.698294162750244141e-01 1.274117827415466309e-01
-1.422632634639739990e-01 -1.511005908250808716e-01 -3.649850785732269287e-01 6.082762479782104492e-01 3.667995631694793701e-01 -5.038975477218627930e-01 -9.211601689457893372e-03 -2.552962005138397217e-01
3.561441898345947266e-01 -2.523832209408283234e-02 -1.993048191070556641e-01 7.368797659873962402e-01 3.262036740779876709e-01 -2.925572097301483154e-01 8.587414771318435669e-02 3.007278740406036377e-01
-6.192686557769775391e-01 -7.071664929389953613e-02 -2.267765104770660400e-01 -3.530857563018798828e-01 3.836285471916198730e-01 -4.894125759601593018e-01 -1.264000311493873596e-02 -2.203473895788192749e-01
-4.072944521903991699e-01 4.339753463864326477e-02 -1.412977129220962524e-01 3.574239015579223633e-01 7.822761535644531250e-01 -9.885247796773910522e-02 -2.095679342746734619e-01 1.373478472232818604e-01
-3.968275487422943115e-01 4.486267268657684326e-02 -1.644896566867828369e-01 6.548133492469787598e-01 -1.315849870443344116e-01 -4.692764282226562500e-01 -4.779120534658432007e-02 3.806036710739135742e-01
-2.362971454858779907e-01 3.703440129756927490e-01 -5.941458344459533691e-01 -1.240818426012992859e-01 3.508239388465881348e-01 3.022470511496067047e-03 5.475692152976989746e-01 1.252393275499343872e-01
-2.026114165782928467e-01 3.927966952323913574e-01 -2.083062231540679932e-01 -4.629477858543395996e-01 1.194378659129142761e-01 -7.257828116416931152e-01 7.541442662477493286e-02 -1.529673952609300613e-02
2.884105741977691650e-01 4.760932624340057373e-01 -5.858935117721557617e-01 -2.793578803539276123e-02 1.574051976203918457e-01 -5.463023185729980469e-01 -1.350113898515701294e-01 6.820928305387496948e-02
7.176373898983001709e-02 -3.345045149326324463e-01 -1.956892758607864380e-01 -1.384127289056777954e-01 1.008365824818611145e-01 -7.813377976417541504e-01 1.205063611268997192e-01 4.362633824348449707e-01
-3.119319677352905273e-01 -2.997209131717681885e-01 -5.700130760669708252e-02 2.759051620960235596e-01 4.193964302539825439e-01 -7.254390120506286621e-01 -1.636431179940700531e-02 -1.762670576572418213e-01
1.792049594223499298e-02 -1.708335280418395996e-01 -1.652017235755920410e-02 -1.015735939145088196e-01 1.722207963466644287e-01 -9.531298875808715820e-01 -1.108723133802413940e-01 9.744495153427124023e-02
1.893265992403030396e-01 4.890662431716918945e-01 -3.218455016613006592e-01 6.356150656938552856e-02 4.609010815620422363e-01 -2.379034757614135742e-01 5.690240859985351562e-01 1.566162556409835815e-01
-1.891193091869354248e-01 8.110823631286621094e-01 -2.586752772331237793e-01 1.625003814697265625e-01 8.950860053300857544e-02 -4.020500183105468750e-01 4.751470685005187988e-02 2.028457522392272949e-01
-3.936060965061187744e-01 -4.276559352874755859e-01 1.654613018035888672e-01 2.317767143249511719e-01 5.322877168655395508e-01 -5.404709577560424805e-01 5.723030865192413330e-02 4.870724678039550781e-02
-5.818491429090499878e-02 2.834978140890598297e-02 -3.160955905914306641e-01 1.857574731111526489e-01 6.460878252983093262e-01 -2.548019886016845703e-01 -5.855108499526977539e-01 1.902947872877120972e-01
-5.451366305351257324e-01 -6.174054369330406189e-02 -3.096549808979034424e-01 2.546289563179016113e-01 6.873815506696701050e-02 -3.686749339103698730e-01 5.724340081214904785e-01 2.645095586776733398e-01
-3.283454179763793945e-01 1.839325428009033203e-01 -4.144601523876190186e-01 4.092859476804733276e-02 -2.033120393753051758e-01 -4.753958284854888916e-01 4.988456964492797852e-01 4.107573032379150391e-01
-5.113777518272399902e-02 2.428819388151168823e-01 -3.074205517768859863e-01 7.167733311653137207e-01 3.849940598011016846e-01 -4.130963683128356934e-01 3.012558817863464355e-02 -1.017123162746429443e-01
2.733903527259826660e-01 1.635886430740356445e-01 -6.201575398445129395e-01 2.401328831911087036e-01 6.576856225728988647e-02 -6.092340350151062012e-01 2.815541923046112061e-01 3.838098421692848206e-02
-8.800961822271347046e-02 5.594211220741271973e-01 -2.063893079757690430e-01 -1.315360069274902344e-01 3.417117893695831299e-01 -4.227647781372070312e-01 5.460596680641174316e-01 1.603930145502090454e-01
3.015100061893463135e-01 1.581237316131591797e-01 1.751308329403400421e-02 1.029688026756048203e-02 2.248729914426803589e-01 -6.571214199066162109e-01 -3.634040802717208862e-02 6.324388980865478516e-01
2.555114962160587311e-02 1.616679131984710693e-01 -1.958297491073608398e-01 3.135978579521179199e-01 -1.032484993338584900e-01 -8.665375113487243652e-01 -2.315717786550521851e-01 1.460981518030166626e-01
3.465883135795593262e-01 -2.196269333362579346e-01 -7.378441095352172852e-01 -1.031231209635734558e-01 4.098928570747375488e-01 -2.655494213104248047e-01 -1.399539262056350708e-01 1.359281539916992188e-01
2.411162853240966797e-01 4.535129964351654053e-01 -2.754036784172058105e-01 1.049991846084594727e-01 -2.933163754642009735e-02 -7.066684365272521973e-01 -2.628425955772399902e-01 2.828255593776702881e-01
-2.544517219066619873e-01 -2.278483062982559204e-01 -5.160825252532958984e-01 -4.327059537172317505e-02 -1.634627729654312134e-01 -4.674639999866485596e-01 5.061270594596862793e-01 3.372217714786529541e-01
-7.316890358924865723e-01 6.649184226989746094e-02 -5.199236869812011719e-01 2.063920944929122925e-01 4.534294456243515015e-02 -1.083305627107620239e-01 3.808539360761642456e-02 3.633863925933837891e-01
7.509468495845794678e-02 3.703823685646057129e-01 -9.871187806129455566e-02 4.553242921829223633e-01 3.670056760311126709e-01 -9.518549591302871704e-02 7.376917451620101929e-02 7.006552815437316895e-01
-3.785206079483032227e-01 4.883907735347747803e-02 -2.178198248147964478e-01 -5.250839591026306152e-01 3.049712479114532471e-01 -6.439617276191711426e-01 -3.511025384068489075e-02 -1.491683721542358398e-01
3.593647181987762451e-01 -4.489314742386341095e-03 -2.841190695762634277e-01 2.466457039117813110e-01 1.188294366002082825e-01 -8.270170688629150391e-01 -8.842449635267257690e-02 1.529139876365661621e-01
-1.434939354658126831e-01 6.083944439888000488e-01 -3.172215223312377930e-01 -8.042152225971221924e-02 3.491608798503875732e-01 -3.941965699195861816e-01 4.725283086299896240e-01 -3.976553305983543396e-02
-5.268846824765205383e-02 4.509002864360809326e-01 -6.848651766777038574e-01 1.081414669752120972e-01 -7.881493121385574341e-02 -4.758135080337524414e-01 -1.762321740388870239e-01 2.225079983472824097e-01
-1.718123853206634521e-01 7.263297438621520996e-01 -3.509929478168487549e-01 1.386571079492568970e-01 4.687866196036338806e-02 -3.647041022777557373e-01 2.878236770629882812e-01 2.871489226818084717e-01
2.132150828838348389e-01 5.616024136543273926e-01 -2.861372828483581543e-01 1.580150574445724487e-01 4.513801038265228271e-01 -2.987883090972900391e-01 4.755757153034210205e-01 1.144908666610717773e-01
-4.057035148143768311e-01 1.642720997333526611e-01 -3.365342020988464355e-01 3.738522231578826904e-01 -1.333616524934768677e-01 -2.477899640798568726e-01 -1.089773699641227722e-01 6.814230084419250488e-01
-1.124074403196573257e-02 6.147742271423339844e-01 -3.910759389400482178e-01 -1.606478393077850342e-01 2.724328935146331787e-01 -2.590276598930358887e-01 5.361444950103759766e-01 1.200512200593948364e-01
1.423514485359191895e-01 3.370610177516937256e-01 -3.267084062099456787e-01 -4.281054735183715820e-01 1.894239149987697601e-02 -6.882715225219726562e-01 -1.448656320571899414e-01 2.846942842006683350e-01
6.226565837860107422e-01 1.820177286863327026e-01 -4.586085081100463867e-01 -3.660710994154214859e-03 3.594870269298553467e-01 -4.070559740066528320e-01 3.068769723176956177e-02 2.701221704483032227e-01
-4.872286319732666016e-02 6.223784089088439941e-01 -4.524407684803009033e-01 4.278917908668518066e-01 3.412952721118927002e-01 -3.178095221519470215e-01 3.668699041008949280e-02 6.038258597254753113e-02
-2.598093152046203613e-01 1.565197855234146118e-01 -3.156487941741943359e-01 6.337918043136596680e-01 -1.253449022769927979e-01 -3.557635545730590820e-01 -1.110404580831527710e-01 5.020611286163330078e-01
1.301335990428924561e-01 6.067824363708496094e-01 -3.348639011383056641e-01 3.981746435165405273e-01 3.236755728721618652e-02 -3.149102926254272461e-01 1.548010408878326416e-01 4.690671563148498535e-01
-1.067478284239768982e-01 5.500768776983022690e-03 -2.728247046470642090e-01 -4.543338119983673096e-01 1.378781944513320923e-01 -7.675095796585083008e-01 3.114043176174163818e-01 5.165345594286918640e-02
2.664037942886352539e-01 5.765953063964843750e-01 -4.381493926048278809e-01 -2.323232032358646393e-02 -2.447173930704593658e-03 -5.963214039802551270e-01 -7.421963661909103394e-02 2.072160989046096802e-01
-4.260644614696502686e-01 -1.677009165287017822e-01 -2.302154153585433960e-01 4.474205672740936279e-01 5.013042092323303223e-01 -3.376874923706054688e-01 3.936277329921722412e-01 -1.299221068620681763e-01
2.939615249633789062e-01 3.133890628814697266e-01 -3.102717548608779907e-02 4.065800011157989502e-01 1.667626202106475830e-01 -7.476398348808288574e-01 1.600232273340225220e-01 1.916280090808868408e-01
5.635659024119377136e-02 -3.996463716030120850e-01 -1.007941365242004395e-01 -1.843864172697067261e-01 4.130477905273437500e-01 -7.741234898567199707e-01 -9.337458014488220215e-02 1.198095381259918213e-01
3.222226798534393311e-01 3.896619379520416260e-01 -2.502098679542541504e-01 1.149244308471679688e-01 -3.785800188779830933e-02 -6.168901324272155762e-01 -2.212125509977340698e-01 4.874441921710968018e-01
-1.996965408325195312e-01 1.731588989496231079e-01 -4.518809616565704346e-01 2.802675366401672363e-01 -1.522873938083648682e-01 -3.398999869823455811e-01 4.994958341121673584e-01 5.090888142585754395e-01
-4.731968045234680176e-02 -5.923982709646224976e-02 -8.916199207305908203e-01 -9.913232177495956421e-02 -8.401369303464889526e-02 -2.292850613594055176e-01 1.110324412584304810e-01 3.427537381649017334e-01
-5.721233487129211426e-01 2.022973150014877319e-01 7.845684140920639038e-02 2.294227667152881622e-02 2.889893651008605957e-01 -3.378502130508422852e-01 -1.164267435669898987e-01 6.433165073394775391e-01
-5.070931091904640198e-02 -1.239787787199020386e-01 -5.072643756866455078e-01 -6.021512746810913086e-01 2.675397992134094238e-01 -3.152264356613159180e-01 3.250490427017211914e-01 2.924930155277252197e-01
-2.352211922407150269e-01 5.369457006454467773e-01 -5.084235668182373047e-01 3.406299054622650146e-01 2.213680446147918701e-01 -4.600847661495208740e-01 3.696317085996270180e-03 -1.454019993543624878e-01
-1.560064107179641724e-01 4.938350915908813477e-01 -3.687119185924530029e-01 2.305167913436889648e-01 3.331937193870544434e-01 -1.453779488801956177e-01 6.097367405891418457e-01 1.969026774168014526e-01
-5.628353953361511230e-01 -2.224489897489547729e-01 -2.664153091609477997e-02 2.339108288288116455e-01 2.763569951057434082e-01 -6.421980261802673340e-01 2.988864183425903320e-01 -1.356210187077522278e-02
1.784089654684066772e-01 3.682996332645416260e-01 -3.209887742996215820e-01 1.665407717227935791e-01 -1.336249262094497681e-01 -7.926753163337707520e-01 1.136332452297210693e-01 2.065279334783554077e-01
-3.494767099618911743e-02 -1.368070840835571289e-01 -5.016658306121826172e-01 7.084871083498001099e-02 2.281610071659088135e-01 -7.633270621299743652e-01 -1.573986709117889404e-01 -2.527338266372680664e-01
2.546769976615905762e-01 4.909224212169647217e-01 -1.408800333738327026e-01 1.404391974210739136e-01 3.656128346920013428e-01 -6.882000565528869629e-01 1.507513374090194702e-01 1.566725671291351318e-01
2.703886926174163818e-01 1.407770216464996338e-01 -4.032671153545379639e-01 -6.886830180883407593e-02 -1.335574239492416382e-01 -7.949125170707702637e-01 -9.229995310306549072e-02 2.854153215885162354e-01
-1.815398335456848145e-01 2.742210030555725098e-01 -3.441531658172607422e-01 -3.246697485446929932e-01 -3.763126954436302185e-02 -9.728690236806869507e-02 2.528473734855651855e-02 8.102309107780456543e-01
-2.575228922069072723e-02 6.293908357620239258e-01 -4.021389484405517578e-01 -3.695183694362640381e-01 9.388457983732223511e-02 -4.602878391742706299e-01 -3.774602711200714111e-02 2.878201603889465332e-01
-6.454580426216125488e-01 -2.259671986103057861e-01 -1.527529060840606689e-01 3.291510641574859619e-01 3.967260122299194336e-01 -4.679196476936340332e-01 7.615634799003601074e-02 -1.360470801591873169e-01
1.516705751419067383e-01 3.311907649040222168e-01 -4.391099214553833008e-01 1.081198304891586304e-01 -1.553593426942825317e-01 -6.623703241348266602e-01 -2.002349197864532471e-01 3.997952938079833984e-01
-1.281620413064956665e-01 -1.541025638580322266e-01 -6.285169124603271484e-01 1.052957922220230103e-01 9.883130341768264771e-02 -5.373607873916625977e-01 4.630202949047088623e-01 2.019755542278289795e-01
3.424864709377288818e-01 4.946449398994445801e-01 -5.797162652015686035e-01 1.882568448781967163e-01 2.963162660598754883e-01 -4.118454456329345703e-01 3.028884297236800194e-03 9.533406049013137817e-02
-3.441844880580902100e-01 6.898393481969833374e-02 -1.776528805494308472e-01 7.121517062187194824e-01 -3.741057589650154114e-03 -4.141634404659271240e-01 -2.941197454929351807e-01 2.828533053398132324e-01
-1.184421405196189880e-01 1.143567562103271484e-01 1.977577954530715942e-01 1.940956562757492065e-01 7.721444368362426758e-01 -1.663830578327178955e-01 3.768870234489440918e-01 3.608026206493377686e-01
2.226821184158325195e-01 4.510901868343353271e-01 -3.725961148738861084e-01 3.960507810115814209e-01 3.310549855232238770e-01 -4.495021104812622070e-01 3.450197577476501465e-01 1.433800458908081055e-01
2.191234230995178223e-01 -1.655408143997192383e-01 -1.410118788480758667e-01 7.316540181636810303e-02 -3.220092505216598511e-02 -7.986156344413757324e-01 -3.879967033863067627e-01 3.316299617290496826e-01
2.222509384155273438e-01 2.377709001302719116e-01 -2.248307168483734131e-01 6.223598718643188477e-01 1.105584353208541870e-01 -6.637268662452697754e-01 -1.477585732936859131e-02 5.669112503528594971e-02
-1.124644204974174500e-01 -3.832029104232788086e-01 -6.594434380531311035e-01 1.590164005756378174e-01 4.571608006954193115e-01 -1.938888430595397949e-01 3.656029403209686279e-01 -1.005560625344514847e-02
-3.453717231750488281e-01 -3.313055634498596191e-02 -3.094268739223480225e-01 -9.029961377382278442e-02 -4.605553299188613892e-02 -6.541472077369689941e-01 5.613675117492675781e-01 1.748106181621551514e-01
-5.009174346923828125e-01 2.075974643230438232e-01 6.707127392292022705e-02 1.831798404455184937e-01 5.118356347084045410e-01 -1.144418641924858093e-01 1.312438119202852249e-02 6.266472339630126953e-01
-2.339683324098587036e-01 5.373449921607971191e-01 -1.048156470060348511e-01 3.745489120483398438e-01 2.165604941546916962e-02 -2.275884449481964111e-01 1.151172537356615067e-02 6.729397773742675781e-01
3.021171875298023224e-02 4.248493313789367676e-01 -2.508588433265686035e-01 3.145561516284942627e-01 4.603044092655181885e-01 -1.827204525470733643e-01 5.258268713951110840e-01 3.673607409000396729e-01
-3.637374639511108398e-01 6.453914195299148560e-02 -1.292475014925003052e-01 -5.756762996315956116e-02 5.983586907386779785e-01 -1.211497560143470764e-01 -4.286972582340240479e-01 5.357416272163391113e-01
-6.187626123428344727e-01 -1.608738601207733154e-01 -9.871948510408401489e-02 4.676695913076400757e-02 5.169706344604492188e-01 -4.632239043712615967e-01 1.746976077556610107e-01 2.587769925594329834e-01
-2.257571667432785034e-01 5.912797451019287109e-01 -9.155801683664321899e-02 6.232329457998275757e-02 3.180497288703918457e-01 -2.755354642868041992e-01 4.145785868167877197e-01 4.880618155002593994e-01
