# Supplementary material for: Where is your field going? A machine learning approach to study the relative motion of the domains of physics
Source: PLoS One. 2020 Jun 18;15(6):e0233997. doi: 10.1371/journal.pone.0233997 (PMC7302634; doi:10.1371/journal.pone.0233997)
Supplement: S28 Data — (ZIP) [file pone.0233997.s028.zip › 27/Pacs4Run_27_VS_500_embeddings1996-2000ED8.txt]

5.295183062553405762e-01 -2.346812486648559570e-01 5.879120230674743652e-01 2.694565951824188232e-01 2.915181219577789307e-01 7.678756117820739746e-02 -3.707567155361175537e-01 1.339697390794754028e-01
3.114094734191894531e-01 1.194325163960456848e-01 3.582057356834411621e-01 5.575473308563232422e-01 6.619100272655487061e-02 -1.814620802178978920e-03 -2.753696441650390625e-01 6.077638864517211914e-01
4.163030683994293213e-01 2.887331545352935791e-01 5.195722579956054688e-01 2.965910136699676514e-01 4.813191890716552734e-01 2.459062486886978149e-01 -3.959879279136657715e-02 3.028153181076049805e-01
-1.660240143537521362e-01 -1.101271435618400574e-01 5.067468881607055664e-01 5.437791943550109863e-01 5.447987318038940430e-01 1.448577791452407837e-01 -2.974002957344055176e-01 3.979551419615745544e-02
2.081353589892387390e-02 -2.513338923454284668e-01 5.550198554992675781e-01 5.953788161277770996e-01 -1.294740289449691772e-01 -4.756562411785125732e-01 -1.319188028573989868e-01 -1.160180717706680298e-01
5.877599120140075684e-01 8.578229695558547974e-02 3.557570278644561768e-01 4.218431413173675537e-01 -3.976967334747314453e-01 -2.196622639894485474e-01 3.693442419171333313e-02 3.672690987586975098e-01
2.637471854686737061e-01 2.119098007678985596e-01 7.076002359390258789e-01 4.583021402359008789e-01 2.573591470718383789e-01 4.583142697811126709e-03 -3.092343211174011230e-01 -1.136309728026390076e-01
6.406828761100769043e-03 -4.501079916954040527e-01 2.439118921756744385e-02 5.625456571578979492e-01 -3.144696354866027832e-02 -3.215642273426055908e-01 -4.116978347301483154e-01 4.543366730213165283e-01
2.147245556116104126e-01 -2.078837715089321136e-02 7.656220793724060059e-01 3.985940515995025635e-01 4.821063205599784851e-02 -3.529839217662811279e-01 -2.462925761938095093e-01 -1.443089395761489868e-01
1.274542659521102905e-01 -1.288732588291168213e-01 2.919644713401794434e-01 5.357604622840881348e-01 4.448979794979095459e-01 5.556271672248840332e-01 1.422709971666336060e-01 2.607065439224243164e-01
-7.050098478794097900e-02 -2.537767887115478516e-01 3.839311897754669189e-01 6.744822263717651367e-01 9.484210610389709473e-02 -4.704948067665100098e-01 1.045551896095275879e-01 2.949666976928710938e-01
3.167526423931121826e-01 1.532959640026092529e-01 7.870393991470336914e-02 5.953302383422851562e-01 2.801233828067779541e-01 -1.964824348688125610e-01 -4.731167554855346680e-01 4.179014861583709717e-01
3.487087488174438477e-01 -4.879089444875717163e-02 -1.301064789295196533e-01 8.790231943130493164e-01 -1.214450821280479431e-01 -1.627947539091110229e-01 1.067469865083694458e-01 1.837561726570129395e-01
1.078422889113426208e-01 -2.595719695091247559e-01 6.000659465789794922e-01 4.382357597351074219e-01 -2.555407397449016571e-02 -5.526098608970642090e-01 -1.882749944925308228e-01 -1.654833704233169556e-01
2.254805117845535278e-01 -4.543095529079437256e-01 3.449792563915252686e-01 5.002049803733825684e-01 -6.011413931846618652e-01 1.231482950970530510e-03 -1.046512126922607422e-01 3.494756668806076050e-02
-8.425357192754745483e-02 -4.150947034358978271e-01 3.257534801959991455e-01 6.835268735885620117e-01 -1.937238723039627075e-01 -1.844728291034698486e-01 -2.407949417829513550e-01 3.431207537651062012e-01
2.662107944488525391e-01 -5.728152990341186523e-01 2.865179479122161865e-01 4.630061239004135132e-02 5.105485320091247559e-01 -4.743487238883972168e-01 -2.661442011594772339e-02 1.743659526109695435e-01
3.484703004360198975e-01 -3.292352557182312012e-01 7.948282361030578613e-02 3.123360872268676758e-01 6.967715620994567871e-01 -3.918894827365875244e-01 1.645836792886257172e-02 1.642017215490341187e-01
3.450400531291961670e-01 -2.328175604343414307e-01 -3.165256381034851074e-01 7.120486497879028320e-01 -1.077736616134643555e-01 -3.207350373268127441e-01 -2.857405543327331543e-01 1.529961079359054565e-01
2.805663347244262695e-01 -4.421346262097358704e-02 6.162279844284057617e-01 2.796250879764556885e-01 1.254703849554061890e-01 5.520394444465637207e-01 -3.356456756591796875e-01 1.680844873189926147e-01
1.389146298170089722e-01 -2.334336638450622559e-01 2.234680205583572388e-01 4.689275324344635010e-01 6.660946607589721680e-01 -4.486795067787170410e-01 -9.594108164310455322e-02 -4.669325053691864014e-02
3.786877989768981934e-01 -1.184972897171974182e-01 2.397011965513229370e-01 1.547979861497879028e-01 5.457123368978500366e-02 2.316808700561523438e-01 -5.787278413772583008e-01 6.079103350639343262e-01
8.715718239545822144e-02 -4.292114451527595520e-02 1.422290503978729248e-01 7.690095901489257812e-01 1.329961866140365601e-01 -7.244491577148437500e-02 -4.507548213005065918e-01 3.909481465816497803e-01
3.328996300697326660e-01 -8.685835003852844238e-01 6.716268509626388550e-02 1.028568521142005920e-01 3.864925354719161987e-02 1.686200350522994995e-01 1.891392022371292114e-01 2.322714626789093018e-01
-5.848324298858642578e-02 -2.236941456794738770e-01 8.548969775438308716e-02 7.509207725524902344e-01 2.162240743637084961e-01 -6.640487909317016602e-02 -2.661013305187225342e-01 5.033664107322692871e-01
-1.269726306200027466e-01 -4.332765936851501465e-01 3.185822367668151855e-01 7.426305413246154785e-01 -1.715188026428222656e-01 -1.800585091114044189e-01 -2.340770214796066284e-01 1.628577262163162231e-01
1.294654458761215210e-01 -4.037542343139648438e-01 6.034452468156814575e-02 4.374657869338989258e-01 -5.333072319626808167e-02 -4.840040206909179688e-02 -3.408433794975280762e-01 7.098186612129211426e-01
7.536143809556961060e-02 -2.499756813049316406e-01 1.054165288805961609e-01 5.955023765563964844e-01 6.110005974769592285e-01 -3.924445807933807373e-01 -1.954706311225891113e-01 -2.353527396917343140e-02
9.212696552276611328e-02 -2.057042866945266724e-01 3.385109305381774902e-01 5.337814688682556152e-01 -1.085329577326774597e-01 3.080240190029144287e-01 -4.260562658309936523e-01 5.113747119903564453e-01
9.564406424760818481e-02 -4.236777722835540771e-01 2.347656339406967163e-01 3.430674672126770020e-01 -1.934801042079925537e-02 -6.187770888209342957e-02 -2.874490618705749512e-01 7.427712082862854004e-01
4.761334955692291260e-01 -1.232828423380851746e-01 8.356984704732894897e-02 5.350375771522521973e-01 4.547932147979736328e-01 -2.068613767623901367e-01 1.747132092714309692e-02 -4.635894596576690674e-01
3.804637193679809570e-01 -6.572506427764892578e-01 1.206180825829505920e-01 2.600316107273101807e-01 3.079490363597869873e-01 9.981614351272583008e-02 4.855506718158721924e-01 2.342002093791961670e-02
5.988563895225524902e-01 -2.203973382711410522e-01 -8.425517380237579346e-02 6.415724754333496094e-02 5.163435935974121094e-01 -3.599292933940887451e-01 -4.089279472827911377e-01 1.349046528339385986e-01
-4.415730759501457214e-02 1.286224368959665298e-02 4.530467092990875244e-01 7.485837340354919434e-01 4.410104453563690186e-01 -4.555865004658699036e-02 1.669134348630905151e-01 8.848589658737182617e-02
2.167149782180786133e-01 -3.180975615978240967e-01 8.778948336839675903e-02 5.142149329185485840e-01 -3.003763854503631592e-01 3.346441984176635742e-01 -5.429116487503051758e-01 2.876786291599273682e-01
2.140654027462005615e-01 -9.456440061330795288e-02 -5.109117552638053894e-02 9.226372241973876953e-01 -1.430851072072982788e-01 3.057159483432769775e-03 -1.940626055002212524e-01 -1.822657287120819092e-01
1.958107948303222656e-01 -7.228342443704605103e-02 3.451938629150390625e-01 6.591897010803222656e-01 -1.888245940208435059e-01 -2.763205766677856445e-01 -2.260425388813018799e-01 4.895308315753936768e-01
1.775930523872375488e-01 -5.883110165596008301e-01 -2.419295534491539001e-02 3.659143447875976562e-01 5.560246109962463379e-01 -3.442411124706268311e-01 -4.739372991025447845e-03 2.453254312276840210e-01
-6.632043421268463135e-02 -3.194575905799865723e-01 2.590757235884666443e-02 7.714041471481323242e-01 1.510932296514511108e-01 4.193807765841484070e-02 -2.069522887468338013e-01 4.799953401088714600e-01
2.387762069702148438e-01 -2.495100796222686768e-01 1.022325009107589722e-01 6.377218365669250488e-01 -3.572251200675964355e-01 3.302746117115020752e-01 -2.508588731288909912e-01 4.049307703971862793e-01
5.375443100929260254e-01 7.424262911081314087e-02 2.934105098247528076e-01 2.605777978897094727e-01 -5.840714648365974426e-02 -3.874601125717163086e-01 -2.507401704788208008e-01 5.789094567298889160e-01
5.616146698594093323e-02 -1.172928884625434875e-01 -8.452427387237548828e-02 9.505766630172729492e-01 1.996864527463912964e-01 -3.485766053199768066e-02 -1.725472658872604370e-01 3.854622691869735718e-02
5.518918037414550781e-01 -1.832918673753738403e-01 1.947093196213245392e-02 4.285130798816680908e-01 -4.342993795871734619e-01 3.802406787872314453e-02 -2.268597483634948730e-01 4.860965311527252197e-01
6.167907267808914185e-02 -2.393755912780761719e-01 7.712101936340332031e-02 6.886471509933471680e-01 7.742258906364440918e-02 -1.099269315600395203e-01 -3.476800620555877686e-01 5.654670000076293945e-01
5.916353464126586914e-01 -3.769332170486450195e-02 2.849850058555603027e-01 2.416401058435440063e-01 -3.093382716178894043e-01 -3.881025612354278564e-01 -1.159256324172019958e-01 4.991871118545532227e-01
3.105661869049072266e-01 -1.631833463907241821e-01 -3.071863763034343719e-02 5.046119689941406250e-01 -7.274625450372695923e-02 1.492419987916946411e-01 -4.964015483856201172e-01 5.893751978874206543e-01
7.631712406873703003e-02 -8.409584760665893555e-01 2.685752213001251221e-01 2.232815474271774292e-01 3.563997447490692139e-01 5.322431772947311401e-02 6.401588022708892822e-02 -1.761406064033508301e-01
3.077501654624938965e-01 -1.209288313984870911e-01 -1.006902474910020828e-02 5.510000586509704590e-01 3.618581220507621765e-02 -1.596361845731735229e-01 -1.750104874372482300e-01 7.276962399482727051e-01
4.072513058781623840e-02 -1.398032903671264648e-01 5.078030824661254883e-01 6.037107110023498535e-01 3.246142566204071045e-01 3.272221684455871582e-01 3.758542537689208984e-01 -5.244556069374084473e-02
5.690616369247436523e-01 5.335846170783042908e-02 3.256433606147766113e-01 1.377770900726318359e-01 3.143161535263061523e-01 -1.589979045093059540e-02 4.103381037712097168e-01 5.299723744392395020e-01
3.292574584484100342e-01 -3.068191707134246826e-01 3.905659317970275879e-01 4.841479063034057617e-01 -5.566393733024597168e-01 2.323853783309459686e-02 -2.555826008319854736e-01 1.865491122007369995e-01
3.154090940952301025e-01 2.067929655313491821e-01 3.045147657394409180e-01 5.845414996147155762e-01 9.880754351615905762e-02 -1.301959007978439331e-01 -4.951975047588348389e-01 3.891033530235290527e-01
-1.118481308221817017e-01 -4.039072096347808838e-01 6.609261631965637207e-01 5.686467289924621582e-01 9.408177435398101807e-02 -2.344891577959060669e-01 -1.727342169033363461e-04 1.816452294588088989e-02
1.675315797328948975e-01 -3.052199780941009521e-01 4.494538307189941406e-01 2.020970433950424194e-01 3.768346309661865234e-01 5.400464311242103577e-02 1.290415078401565552e-01 6.887302398681640625e-01
6.324593424797058105e-01 -3.885991573333740234e-01 4.984506219625473022e-02 1.293887048959732056e-01 4.330010414123535156e-01 -4.837450385093688965e-01 2.393392100930213928e-02 -8.768071234226226807e-02
1.528023481369018555e-01 -2.887792140245437622e-02 7.103601694107055664e-01 5.240505933761596680e-01 8.966062963008880615e-02 -2.766333818435668945e-01 -2.013426721096038818e-01 -2.673443257808685303e-01
2.405065745115280151e-01 2.244312614202499390e-01 1.625767946243286133e-01 8.765529990196228027e-01 1.251205354928970337e-01 4.262526333332061768e-02 -2.592110633850097656e-01 -1.111234277486801147e-01
2.518469095230102539e-01 2.238532006740570068e-01 2.534272968769073486e-01 5.945377945899963379e-01 2.844241857528686523e-01 -1.728292703628540039e-01 -5.479763746261596680e-01 2.402437031269073486e-01
3.954825699329376221e-01 -1.251635402441024780e-01 1.876606196165084839e-01 3.426987826824188232e-01 -1.173614710569381714e-01 3.667384386062622070e-01 -4.259967207908630371e-01 5.878133177757263184e-01
2.716753780841827393e-01 -7.389300316572189331e-02 1.707893610000610352e-01 5.444883108139038086e-01 4.965714365243911743e-02 4.432671070098876953e-01 -3.168539106845855713e-01 5.438270568847656250e-01
2.614299356937408447e-01 -6.817108392715454102e-01 1.649872809648513794e-01 3.987139761447906494e-01 7.253850996494293213e-02 -5.122401192784309387e-02 4.984656572341918945e-01 -1.561328917741775513e-01
3.540797233581542969e-01 -3.325615823268890381e-01 2.343912720680236816e-01 4.533584713935852051e-01 -4.814676642417907715e-01 -1.433374285697937012e-01 -1.328182518482208252e-01 4.832802116870880127e-01
2.547599077224731445e-01 4.110233858227729797e-02 1.884939521551132202e-01 5.638247132301330566e-01 5.371860042214393616e-02 2.033110149204730988e-02 -6.599857807159423828e-01 3.756320476531982422e-01
3.498735427856445312e-01 6.077685952186584473e-02 7.475123405456542969e-01 4.563894867897033691e-01 -1.960792541503906250e-01 -1.964740604162216187e-01 1.129861325025558472e-01 1.304359883069992065e-01
4.221569001674652100e-01 -6.400045752525329590e-02 1.544875353574752808e-01 5.189293622970581055e-01 5.688965916633605957e-01 2.883016690611839294e-02 -1.005797088146209717e-01 -4.358239173889160156e-01
4.798442423343658447e-01 -5.893548130989074707e-01 -1.112638413906097412e-01 2.202611267566680908e-01 2.869002819061279297e-01 -5.200626254081726074e-01 -9.308759868144989014e-02 -8.583887480199337006e-03
2.006082385778427124e-01 1.002225950360298157e-01 1.938123255968093872e-01 6.838684678077697754e-01 1.983784437179565430e-01 -7.084869593381881714e-02 -5.262683033943176270e-01 3.509141504764556885e-01
9.093759208917617798e-02 -2.537757754325866699e-01 6.422805786132812500e-01 5.607156157493591309e-01 -4.462362825870513916e-02 -2.242360264062881470e-01 -1.300699859857559204e-01 -3.622301816940307617e-01
1.894937157630920410e-01 -8.700046688318252563e-02 1.099031269550323486e-01 6.620335578918457031e-01 1.180242449045181274e-01 9.640270844101905823e-03 -2.000733613967895508e-01 6.723867654800415039e-01
-5.830886587500572205e-02 -3.586531877517700195e-01 5.887930989265441895e-01 3.993582129478454590e-01 -1.126607414335012436e-02 -5.133924484252929688e-01 -2.918297052383422852e-01 -1.137557253241539001e-01
3.914417922496795654e-01 1.298478841781616211e-01 2.156826704740524292e-01 4.326765835285186768e-01 7.479564845561981201e-02 -1.319774687290191650e-01 -5.259383320808410645e-01 5.445744395256042480e-01
2.068549543619155884e-01 -2.974399030208587646e-01 7.915154844522476196e-02 6.222364902496337891e-01 -2.425171583890914917e-01 4.352657496929168701e-02 -9.088637679815292358e-02 6.374384760856628418e-01
6.671692728996276855e-01 9.968544356524944305e-03 6.124420762062072754e-01 1.197596192359924316e-01 -2.307832390069961548e-01 4.367141798138618469e-02 -2.548583447933197021e-01 -2.126901000738143921e-01
3.907978534698486328e-01 -7.068332433700561523e-01 3.252802491188049316e-01 1.848808303475379944e-02 2.447235435247421265e-01 3.525114953517913818e-01 2.256073355674743652e-01 8.038838207721710205e-02
2.253837287425994873e-01 -1.113813444972038269e-01 2.887914478778839111e-01 4.988602697849273682e-01 -2.721753343939781189e-02 4.037017226219177246e-01 -4.470426440238952637e-01 4.908882677555084229e-01
8.332327604293823242e-01 1.316731274127960205e-01 2.488302737474441528e-01 2.582828700542449951e-01 1.281011477112770081e-02 3.396209180355072021e-01 1.225658878684043884e-02 -2.100053280591964722e-01
4.685491025447845459e-01 -5.800906941294670105e-02 5.913891792297363281e-01 2.041556835174560547e-01 -2.107635289430618286e-01 -3.343648612499237061e-01 1.661986261606216431e-01 4.492584168910980225e-01
5.752394199371337891e-01 -2.895320951938629150e-01 -8.995502442121505737e-02 1.593362092971801758e-01 5.095570087432861328e-01 -4.712363481521606445e-01 -1.204522773623466492e-01 2.357330024242401123e-01
1.967860609292984009e-01 -5.714531540870666504e-01 5.045338273048400879e-01 3.241655230522155762e-01 -5.141468048095703125e-01 -2.276986464858055115e-02 6.786750257015228271e-02 7.488244771957397461e-02
7.437757849693298340e-01 -3.009141385555267334e-01 1.050321012735366821e-02 -3.543752431869506836e-02 5.819392800331115723e-01 -3.616423532366752625e-02 1.214798614382743835e-01 1.279579382389783859e-02
3.594912588596343994e-01 -3.206199407577514648e-02 1.350093930959701538e-01 4.568019807338714600e-01 4.901359081268310547e-01 -4.539095759391784668e-01 -4.232195615768432617e-01 -1.321378946304321289e-01
3.806431889533996582e-01 -3.421237468719482422e-01 6.021952629089355469e-01 2.966280281543731689e-01 -5.185847878456115723e-01 7.256294041872024536e-02 -1.084316894412040710e-01 -3.849647194147109985e-02
2.847249507904052734e-01 -4.640132188796997070e-01 6.423715949058532715e-01 -2.629298157989978790e-02 -4.046125113964080811e-01 1.084227934479713440e-01 -2.956906259059906006e-01 1.655022948980331421e-01
4.077043533325195312e-01 -8.148708939552307129e-02 1.873166114091873169e-01 3.926565349102020264e-01 5.350379347801208496e-01 -7.560326159000396729e-02 -4.222357273101806641e-01 -4.093970358371734619e-01
3.705239295959472656e-02 -2.812226712703704834e-01 8.641301989555358887e-01 2.859698235988616943e-01 1.256117783486843109e-02 -1.456268946640193462e-03 -1.687690168619155884e-01 -2.497961521148681641e-01
1.680307835340499878e-01 -6.350106000900268555e-01 -7.222852110862731934e-02 2.109076678752899170e-01 5.174276828765869141e-01 -2.922145426273345947e-01 -3.091312944889068604e-01 2.648494541645050049e-01
1.110496595501899719e-01 -7.349840998649597168e-01 1.235777884721755981e-01 4.454592764377593994e-01 2.459580153226852417e-01 -3.475592434406280518e-01 8.974812924861907959e-02 -2.107449322938919067e-01
8.492529392242431641e-02 -7.187420725822448730e-01 8.914221823215484619e-02 2.481754273176193237e-01 6.215257644653320312e-01 -5.328497663140296936e-02 -2.679345756769180298e-02 1.296483725309371948e-01
5.694477558135986328e-01 -1.648942232131958008e-01 5.888267755508422852e-01 1.693179160356521606e-01 -4.218070507049560547e-01 -2.391669899225234985e-01 1.268813461065292358e-01 1.480968743562698364e-01
4.414587020874023438e-01 -3.529501557350158691e-01 1.979356557130813599e-01 3.588336408138275146e-01 -4.828964471817016602e-01 -1.662015020847320557e-01 -4.969918727874755859e-01 6.919160485267639160e-02
2.635043263435363770e-01 -7.010487914085388184e-01 -2.094178646802902222e-01 2.497614771127700806e-01 4.111512303352355957e-01 -1.957716792821884155e-01 -3.490492403507232666e-01 6.043406203389167786e-02
6.510407924652099609e-01 -2.967953309416770935e-02 2.783342897891998291e-01 3.920632600784301758e-01 9.581893682479858398e-02 4.772037565708160400e-01 2.468040883541107178e-01 -2.150915861129760742e-01
-9.679751098155975342e-02 -4.608311057090759277e-01 1.534420251846313477e-01 8.057130575180053711e-01 -2.417262643575668335e-01 -1.897299103438854218e-02 -8.615982532501220703e-02 1.983228176832199097e-01
1.584474593400955200e-01 -7.209445238113403320e-01 -5.575569346547126770e-02 1.753566563129425049e-01 5.190713405609130859e-01 -9.951009601354598999e-02 -3.432623445987701416e-01 1.552689075469970703e-01
1.384405344724655151e-01 -2.062906473875045776e-01 2.048348039388656616e-01 6.002979278564453125e-01 -6.604292988777160645e-02 1.728276908397674561e-01 -3.523199856281280518e-01 6.144942045211791992e-01
2.242696732282638550e-01 -1.090586706995964050e-01 1.017244234681129456e-01 4.985353946685791016e-01 6.291731446981430054e-02 -8.138299733400344849e-02 -6.461445689201354980e-01 5.008388161659240723e-01
2.859326601028442383e-01 -7.310355901718139648e-01 -1.249171122908592224e-01 4.156454205513000488e-01 3.052025735378265381e-01 3.319086134433746338e-02 3.122581541538238525e-01 -6.089801341295242310e-02
2.779548466205596924e-01 1.295561343431472778e-01 5.413060784339904785e-01 6.562283039093017578e-01 -2.616440132260322571e-02 -1.416339129209518433e-01 -3.113045394420623779e-01 -2.542699277400970459e-01
6.308828592300415039e-01 4.695716127753257751e-02 5.904979109764099121e-01 2.418528944253921509e-01 -2.694212272763252258e-02 8.617144078016281128e-03 -1.086804345250129700e-01 -4.242518246173858643e-01
3.782927691936492920e-01 7.965736836194992065e-02 4.348674118518829346e-01 3.868922591209411621e-01 1.140644699335098267e-01 4.796280264854431152e-01 -4.632688760757446289e-01 2.325558960437774658e-01
5.406960844993591309e-01 -3.877245262265205383e-02 4.240209162235260010e-01 4.245524108409881592e-01 -4.144502878189086914e-01 -1.834549158811569214e-01 -3.425330221652984619e-01 1.528151333332061768e-01
3.759703338146209717e-01 -5.197565555572509766e-01 -1.495067626237869263e-01 2.685927450656890869e-01 6.105014085769653320e-01 -2.586747407913208008e-01 -4.627820104360580444e-02 2.285583317279815674e-01
5.009527206420898438e-01 -1.939916014671325684e-01 5.279377698898315430e-01 2.675552666187286377e-01 -4.507085084915161133e-01 -2.591504752635955811e-01 1.870229244232177734e-01 2.362935692071914673e-01
-5.690551549196243286e-02 -2.935376167297363281e-01 1.251267790794372559e-01 7.788304686546325684e-01 9.371462464332580566e-02 -1.980236321687698364e-01 -1.612216979265213013e-01 4.630070924758911133e-01
1.491829305887222290e-01 -2.248129099607467651e-01 5.715150237083435059e-01 3.435303866863250732e-01 4.740726202726364136e-02 8.772797137498855591e-02 2.116519957780838013e-01 6.540801525115966797e-01
4.308218955993652344e-01 1.669227033853530884e-01 -1.363991051912307739e-01 8.245881795883178711e-01 5.830472707748413086e-02 -1.145658120512962341e-01 -2.634490728378295898e-01 4.526486620306968689e-02
3.197382688522338867e-01 -2.048323899507522583e-01 -2.465783208608627319e-01 8.478515744209289551e-01 -2.190164774656295776e-01 -2.211587317287921906e-02 -1.505871415138244629e-01 7.088200747966766357e-02
-3.168497234582901001e-03 -4.351191222667694092e-02 6.796526312828063965e-01 3.159022927284240723e-01 5.181760191917419434e-01 1.053442135453224182e-01 -2.733516395092010498e-01 2.864440083503723145e-01
-8.191157132387161255e-03 -4.820216298103332520e-01 1.324749737977981567e-01 6.865605711936950684e-01 -1.879768520593643188e-01 -1.290620416402816772e-01 -1.847647279500961304e-01 4.387969970703125000e-01
2.178342454135417938e-02 -5.046392083168029785e-01 2.874410152435302734e-01 6.540111303329467773e-01 -4.317742586135864258e-01 -9.442544542253017426e-03 3.072920255362987518e-02 2.169087976217269897e-01
6.315658092498779297e-01 9.328623116016387939e-02 3.523481488227844238e-01 3.245734870433807373e-01 -3.321101069450378418e-01 -2.078702598810195923e-01 -1.311158686876296997e-01 4.384366273880004883e-01
2.145438045263290405e-01 -4.391329288482666016e-01 4.974029660224914551e-01 4.388109743595123291e-01 -5.437673330307006836e-01 1.090654060244560242e-01 1.161646097898483276e-01 9.805050678551197052e-03
9.887445718050003052e-02 -3.042880594730377197e-01 3.559682369232177734e-01 5.417029857635498047e-01 4.280996024608612061e-01 -4.440327882766723633e-01 -1.088836938142776489e-01 2.918681204319000244e-01
1.022843271493911743e-01 -2.215529382228851318e-01 9.717159718275070190e-02 6.682115793228149414e-01 -5.715545266866683960e-02 1.382404863834381104e-01 -4.772323668003082275e-01 4.841233193874359131e-01
5.914943814277648926e-01 9.572273847879841924e-05 7.395274639129638672e-01 1.861308142542839050e-02 -9.494227916002273560e-02 -7.008574903011322021e-03 -2.694476246833801270e-01 -1.456772834062576294e-01
3.686600029468536377e-01 -4.554737210273742676e-01 -2.439319193363189697e-01 4.287271499633789062e-01 4.906503856182098389e-01 -3.179979026317596436e-01 -7.843746989965438843e-02 2.555597722530364990e-01
1.962374299764633179e-01 -2.418524920940399170e-01 2.696695625782012939e-01 1.458867043256759644e-01 8.202719092369079590e-01 -4.658405110239982605e-02 -1.886110752820968628e-01 3.136930465698242188e-01
5.901273488998413086e-01 -1.465134471654891968e-01 2.834578454494476318e-01 1.898442208766937256e-01 5.655462145805358887e-01 -2.001463174819946289e-01 -2.410798668861389160e-01 -3.096349537372589111e-01
2.470379471778869629e-01 -6.083155870437622070e-01 1.041768342256546021e-01 3.178140521049499512e-01 -4.506533145904541016e-01 -5.613560229539871216e-02 -1.065249517560005188e-01 4.893656075000762939e-01
3.330542147159576416e-01 -1.911001205444335938e-01 3.942400813102722168e-01 1.947795003652572632e-01 -1.628006845712661743e-01 5.558874607086181641e-01 -5.040303468704223633e-01 2.638744711875915527e-01
6.231156587600708008e-01 -7.343666553497314453e-01 9.557745605707168579e-02 -5.706020444631576538e-02 1.596391946077346802e-01 5.908971652388572693e-02 1.756210029125213623e-01 -1.492074690759181976e-02
5.476201772689819336e-01 -9.293264895677566528e-02 1.502239555120468140e-01 4.433591961860656738e-01 -9.694552863948047161e-04 6.651827096939086914e-01 1.051836758852005005e-01 -1.371441185474395752e-01
1.193938925862312317e-01 -2.511186897754669189e-01 5.613123178482055664e-01 3.332532644271850586e-01 1.800600439310073853e-01 5.193352103233337402e-01 2.676042318344116211e-01 3.504464030265808105e-01
2.840982973575592041e-01 -2.563311755657196045e-01 -2.744734585285186768e-01 7.397536039352416992e-01 -8.830561488866806030e-02 -2.812604606151580811e-01 -2.219819724559783936e-01 3.079452514648437500e-01
5.512363910675048828e-01 8.148273825645446777e-02 1.901623457670211792e-01 3.669163584709167480e-01 2.978927083313465118e-02 -9.477212280035018921e-02 3.390544950962066650e-01 6.276007294654846191e-01
3.791196942329406738e-01 -4.710387587547302246e-01 -1.987770050764083862e-01 3.676915466785430908e-01 5.570243597030639648e-01 -3.226068019866943359e-01 -1.034558117389678955e-01 1.860831826925277710e-01
4.122896194458007812e-01 -5.503587424755096436e-02 5.135617852210998535e-01 1.613998413085937500e-01 2.310661375522613525e-01 6.011249423027038574e-01 -3.107395172119140625e-01 1.609068363904953003e-01
4.046679735183715820e-01 -3.886440992355346680e-01 -1.255318801850080490e-02 3.650619387626647949e-01 4.391089975833892822e-01 3.534516692161560059e-02 -3.429483771324157715e-01 -4.899921417236328125e-01
1.454136967658996582e-01 -7.607950568199157715e-01 8.897333592176437378e-02 3.431057035923004150e-01 4.127326011657714844e-01 -3.073365092277526855e-01 -4.163388907909393311e-02 -8.871646970510482788e-02
5.054502487182617188e-01 -2.841688096523284912e-01 1.860798597335815430e-01 5.567517280578613281e-01 -5.099521875381469727e-01 -1.333294957876205444e-01 -1.407299041748046875e-01 1.467551440000534058e-01
3.104830086231231689e-01 -2.760971784591674805e-01 4.366922080516815186e-01 2.594792842864990234e-01 -2.523076832294464111e-01 -5.460335873067378998e-03 3.281401842832565308e-02 7.103345394134521484e-01
4.175900518894195557e-01 -5.062458291649818420e-02 3.702563941478729248e-01 2.755061089992523193e-01 6.091282963752746582e-01 -1.858074516057968140e-01 -3.672503530979156494e-01 -2.638708055019378662e-01
1.225053891539573669e-01 -6.413093805313110352e-01 1.263398826122283936e-01 3.496180176734924316e-01 -4.315441548824310303e-01 1.825565546751022339e-01 -2.341843694448471069e-01 4.013983905315399170e-01
4.546870663762092590e-02 -8.455977439880371094e-01 1.147318705916404724e-01 2.953063845634460449e-01 4.099796712398529053e-01 8.995933085680007935e-02 6.395985931158065796e-02 4.754899069666862488e-02
5.056220889091491699e-01 -6.522960960865020752e-02 3.305950164794921875e-01 1.233289539813995361e-01 4.307780563831329346e-01 1.106458604335784912e-01 4.679168760776519775e-01 4.459035098552703857e-01
1.972389640286564827e-03 -2.607204616069793701e-01 4.471304714679718018e-01 5.702420473098754883e-01 -1.385726332664489746e-01 -3.985689282417297363e-01 -3.494364917278289795e-01 3.267321288585662842e-01
1.569924652576446533e-01 4.297644272446632385e-02 3.659962117671966553e-01 7.637186050415039062e-01 1.959877610206604004e-01 -9.724400937557220459e-02 4.539890289306640625e-01 -4.809740185737609863e-02
5.202739238739013672e-01 -2.347949743270874023e-01 1.398844420909881592e-01 2.713201642036437988e-01 2.964999377727508545e-01 4.196260869503021240e-02 -4.784988164901733398e-01 -5.122204422950744629e-01
5.193823575973510742e-01 1.524418294429779053e-01 5.034899115562438965e-01 3.140422105789184570e-01 -1.105283666402101517e-02 2.372090071439743042e-01 -5.118042826652526855e-01 -1.911674737930297852e-01
7.517340779304504395e-01 -2.813360989093780518e-01 2.623624205589294434e-01 -9.832128882408142090e-02 4.260435998439788818e-01 -1.603531092405319214e-01 -1.066425219178199768e-01 -2.421690523624420166e-01
5.159720778465270996e-01 -1.572835147380828857e-01 4.540529847145080566e-01 2.534836530685424805e-01 -4.686754941940307617e-01 -3.457660079002380371e-01 -1.447714418172836304e-01 2.800837755203247070e-01
4.260472357273101807e-01 9.218543022871017456e-02 2.975423634052276611e-01 4.102238416671752930e-01 1.637268364429473877e-01 3.897159695625305176e-01 -6.116854548454284668e-01 -1.806747727096080780e-02
4.430843293666839600e-01 -1.892287135124206543e-01 3.397973477840423584e-01 2.665049433708190918e-01 4.806207716464996338e-01 -4.916574656963348389e-01 -1.463636606931686401e-01 -2.953572273254394531e-01
3.320455849170684814e-01 -3.713053464889526367e-02 3.085501194000244141e-01 3.163384497165679932e-01 6.144551634788513184e-01 -1.991980075836181641e-01 -4.833779036998748779e-01 -2.054380029439926147e-01
4.252977967262268066e-01 -2.127822786569595337e-01 3.899244368076324463e-01 7.888850569725036621e-02 4.304292500019073486e-01 5.247685909271240234e-01 1.446480602025985718e-01 3.660689294338226318e-01
1.202202215790748596e-01 -1.248807087540626526e-01 2.639106810092926025e-01 5.934368371963500977e-01 1.695791608653962612e-03 1.789925992488861084e-02 -5.037013888359069824e-01 5.423076152801513672e-01
2.369376271963119507e-02 -7.922804951667785645e-01 3.008080422878265381e-01 2.577173411846160889e-01 3.695002496242523193e-01 -1.507633030414581299e-01 3.704575076699256897e-02 -2.327962219715118408e-01
7.951999455690383911e-02 -4.148620367050170898e-01 8.711038827896118164e-01 9.718522429466247559e-02 -1.459829509258270264e-01 -8.011663705110549927e-02 -7.409154623746871948e-02 1.417032033205032349e-01
5.343438982963562012e-01 -8.123873174190521240e-02 2.534592449665069580e-01 2.388833761215209961e-01 -1.590588837862014771e-01 -4.112676978111267090e-01 -3.904880583286285400e-02 6.249835491180419922e-01
4.825420081615447998e-01 -3.272808790206909180e-01 2.809424698352813721e-01 1.688514351844787598e-01 4.554651677608489990e-01 1.271497756242752075e-01 -3.037629127502441406e-01 -4.865321815013885498e-01
3.564582765102386475e-01 -4.027554094791412354e-01 5.662270188331604004e-01 2.917679846286773682e-01 -4.489066004753112793e-01 -3.065323233604431152e-01 9.613528847694396973e-03 -9.701769053936004639e-02
3.605085192248225212e-03 -3.470064997673034668e-01 -1.079214416677132249e-04 6.406122446060180664e-01 9.813395142555236816e-02 -8.960899896919727325e-03 -1.195207908749580383e-01 6.672284603118896484e-01
2.406961768865585327e-01 2.043228037655353546e-02 6.445021135732531548e-04 9.155236482620239258e-01 7.302121230168268085e-05 -1.382165551185607910e-01 -2.395798712968826294e-01 -1.642003357410430908e-01
-6.068830192089080811e-02 -9.260532259941101074e-02 7.959069609642028809e-01 3.780678510665893555e-01 3.799900710582733154e-01 8.225364238023757935e-02 -2.422097176313400269e-01 3.891282901167869568e-02
6.071771383285522461e-01 -2.252022325992584229e-01 3.259464800357818604e-01 1.364159137010574341e-01 5.623390674591064453e-01 1.196786388754844666e-01 -5.199570953845977783e-02 -3.500254154205322266e-01
5.338931083679199219e-01 -2.336843907833099365e-01 3.451133370399475098e-01 -7.470894604921340942e-02 4.198555648326873779e-01 4.194820225238800049e-01 1.462680697441101074e-01 4.025256335735321045e-01
5.154297947883605957e-01 -4.728912115097045898e-01 -2.152077406644821167e-01 2.754213511943817139e-01 2.931387424468994141e-01 -5.252263545989990234e-01 -1.526593714952468872e-01 5.862566083669662476e-02
3.987582921981811523e-01 -7.751256823539733887e-01 -4.594543576240539551e-02 1.933769732713699341e-01 2.450626045465469360e-01 3.047199249267578125e-01 3.814396262168884277e-02 -2.151774317026138306e-01
5.590689778327941895e-01 9.468590840697288513e-03 3.051218092441558838e-01 3.490920662879943848e-01 -3.792929351329803467e-01 -1.787700355052947998e-01 -3.119263947010040283e-01 4.463942646980285645e-01
4.262014329433441162e-01 -2.878428697586059570e-01 2.413359284400939941e-01 3.548942506313323975e-01 3.686859309673309326e-01 -1.842394843697547913e-02 -2.653819918632507324e-01 -5.870343446731567383e-01
4.714051187038421631e-01 -6.342045068740844727e-01 -2.935169041156768799e-01 2.353456318378448486e-01 2.966072857379913330e-01 -3.446530699729919434e-01 -1.226752027869224548e-01 1.105050295591354370e-01
5.989505052566528320e-01 -1.463075876235961914e-01 5.486918687820434570e-01 2.130676954984664917e-01 -2.598422467708587646e-01 -2.698366045951843262e-01 -2.010651230812072754e-01 -3.043596744537353516e-01
3.057761490345001221e-01 -2.230113446712493896e-01 1.483803391456604004e-01 4.067142605781555176e-01 -2.145854681730270386e-01 3.619154095649719238e-01 -3.866356909275054932e-01 5.855057835578918457e-01
4.846705198287963867e-01 -2.186437845230102539e-01 1.999935805797576904e-01 3.542945086956024170e-01 -4.602669179439544678e-01 -2.264184504747390747e-01 -5.372554063796997070e-01 -3.636108711361885071e-03
2.514168024063110352e-01 -7.171832323074340820e-01 1.914975233376026154e-02 2.168819159269332886e-01 4.376657009124755859e-01 -3.860495388507843018e-01 -8.838150650262832642e-02 1.632067263126373291e-01
1.581603139638900757e-01 -4.769774079322814941e-01 4.144248962402343750e-01 1.867792904376983643e-01 -3.576903343200683594e-01 1.760491132736206055e-01 -5.517764091491699219e-01 2.782997190952301025e-01
4.537658989429473877e-01 3.550583869218826294e-02 -1.451352089643478394e-01 8.007975816726684570e-01 -1.927528232336044312e-01 -1.881316006183624268e-01 -2.407034039497375488e-01 3.090315731242299080e-03
3.256260752677917480e-01 -4.902163147926330566e-01 8.019638061523437500e-02 3.642147183418273926e-01 -4.517272710800170898e-01 -1.480565071105957031e-01 -1.880341023206710815e-01 5.032264590263366699e-01
3.380099311470985413e-02 -4.969907104969024658e-01 4.736149609088897705e-01 2.767531275749206543e-01 -2.879232168197631836e-01 1.611064672470092773e-01 -5.179951190948486328e-01 2.716253995895385742e-01
2.114730775356292725e-01 -3.946397900581359863e-01 1.894890069961547852e-01 4.121752828359603882e-02 5.909568667411804199e-01 1.906170547008514404e-01 3.361692652106285095e-02 6.125671267509460449e-01
4.012600779533386230e-01 -4.008873999118804932e-01 4.948577284812927246e-01 1.270738691091537476e-01 -4.397062063217163086e-01 2.613055892288684845e-02 -4.126821160316467285e-01 -2.300371825695037842e-01
4.673480615019798279e-02 -4.136456549167633057e-01 7.938792556524276733e-02 5.443298816680908203e-01 -1.639765501022338867e-01 1.964218020439147949e-01 -4.515395462512969971e-01 5.047354102134704590e-01
6.406087875366210938e-01 4.689899832010269165e-02 -2.031790167093276978e-01 4.937118887901306152e-01 2.784569561481475830e-01 4.720409810543060303e-01 -2.947760373353958130e-02 -3.402403369545936584e-02
4.809048771858215332e-02 -7.548779845237731934e-01 4.972241818904876709e-01 2.043241411447525024e-01 2.628088593482971191e-01 -1.827065274119377136e-02 1.406037956476211548e-01 -2.229229807853698730e-01
6.688468456268310547e-01 -6.753890514373779297e-01 1.531116068363189697e-01 -1.066564470529556274e-01 1.363860964775085449e-01 1.520009487867355347e-01 1.412206292152404785e-01 5.119882524013519287e-03
2.106400877237319946e-01 -3.012171983718872070e-01 5.840099453926086426e-01 2.282499670982360840e-01 -6.800146307796239853e-03 3.705350458621978760e-01 2.729513347148895264e-01 5.097925662994384766e-01
3.943120241165161133e-01 -2.251695245504379272e-01 -3.150524795055389404e-01 5.205538272857666016e-01 2.976482212543487549e-01 5.084361433982849121e-01 -2.310701161623001099e-01 -1.519442349672317505e-01
3.548792898654937744e-01 -1.060104295611381531e-01 2.452073693275451660e-01 3.851901292800903320e-01 3.445427417755126953e-01 8.078306913375854492e-02 5.512332916259765625e-01 4.745847284793853760e-01
7.032808661460876465e-01 -5.604099109768867493e-02 2.719835937023162842e-01 2.482365667819976807e-01 -4.562050104141235352e-03 5.738798975944519043e-01 1.870113164186477661e-01 -4.823659732937812805e-02
3.274787962436676025e-02 -7.556765675544738770e-01 8.419170975685119629e-02 3.308010697364807129e-01 5.042135715484619141e-01 2.290973514318466187e-01 4.680301249027252197e-02 4.955149441957473755e-02
3.584401011466979980e-01 -4.928924441337585449e-01 2.058387845754623413e-01 3.104610741138458252e-01 -5.168430209159851074e-01 -4.228558838367462158e-01 -1.683860570192337036e-01 1.246367543935775757e-01
4.261804223060607910e-01 -7.762520313262939453e-01 -2.277755439281463623e-01 2.203394770622253418e-01 3.334911763668060303e-01 4.029479622840881348e-02 3.393556177616119385e-02 3.715316951274871826e-02
5.665175318717956543e-01 -5.385901033878326416e-02 2.612855434417724609e-01 1.335424631834030151e-01 2.421308904886245728e-01 -1.053492724895477295e-01 5.142846107482910156e-01 5.058050155639648438e-01
2.930901944637298584e-03 -2.906590998172760010e-01 7.046663761138916016e-01 3.948320150375366211e-01 3.586488366127014160e-01 -1.208257153630256653e-01 -3.430999815464019775e-01 -4.600260406732559204e-02
3.281222283840179443e-01 2.347907572984695435e-01 4.051137268543243408e-01 5.047454237937927246e-01 1.508609056472778320e-01 -3.279703482985496521e-02 -4.742239415645599365e-01 4.118265807628631592e-01
6.625701785087585449e-01 -5.464657396078109741e-02 -6.126776710152626038e-02 4.963279962539672852e-01 -3.461143076419830322e-01 9.627720341086387634e-03 1.033153310418128967e-01 4.211381375789642334e-01
2.853554487228393555e-01 -3.714818060398101807e-01 6.022891402244567871e-01 3.566533327102661133e-01 -5.287076830863952637e-01 -5.100440979003906250e-02 -9.809380397200584412e-03 9.159804135560989380e-02
5.098273232579231262e-02 -1.218848824501037598e-01 7.065408825874328613e-01 3.655270040035247803e-01 3.872865438461303711e-01 -8.327525109052658081e-02 -4.168681800365447998e-01 -1.379498839378356934e-01
3.362505435943603516e-01 -4.203995466232299805e-01 5.225453153252601624e-02 4.575035572052001953e-01 -5.301038622856140137e-01 2.654128670692443848e-01 -3.664884567260742188e-01 1.113184615969657898e-01
2.726667523384094238e-01 -3.189813494682312012e-01 1.614497005939483643e-01 2.370852082967758179e-01 5.908285379409790039e-01 2.395791746675968170e-02 3.164900839328765869e-01 5.401943922042846680e-01
6.916591525077819824e-01 -5.642490461468696594e-02 1.484811305999755859e-01 4.183047711849212646e-01 4.430038109421730042e-02 4.791606366634368896e-01 1.681381016969680786e-01 -2.481340169906616211e-01
1.539233326911926270e-01 -5.179521441459655762e-01 -1.769176125526428223e-02 3.813730776309967041e-01 6.257017850875854492e-01 -3.203164935111999512e-01 -1.765034347772598267e-01 1.923955380916595459e-01
4.934025108814239502e-01 8.040567487478256226e-02 4.637570679187774658e-01 2.867402434349060059e-01 1.880493015050888062e-01 5.757445096969604492e-01 -2.879400551319122314e-01 5.517745018005371094e-02
5.064615607261657715e-01 9.266299754381179810e-02 8.220754861831665039e-01 1.683799475431442261e-01 -2.988522872328758240e-02 9.699231013655662537e-03 -1.591504663228988647e-01 -6.659007817506790161e-02
2.112452536821365356e-01 -3.314740359783172607e-01 4.188005924224853516e-01 -1.368105784058570862e-02 4.237550199031829834e-01 1.287730038166046143e-01 8.973191678524017334e-02 6.824343800544738770e-01
2.189777791500091553e-01 -8.456153869628906250e-01 2.663493752479553223e-01 1.940834522247314453e-01 2.674081623554229736e-01 1.623030006885528564e-01 1.556899994611740112e-01 -7.927399873733520508e-02
3.132097423076629639e-01 -1.991372108459472656e-01 4.432395398616790771e-01 2.988471686840057373e-01 2.580820918083190918e-01 1.163350567221641541e-01 4.154797196388244629e-01 5.689548850059509277e-01
5.572997331619262695e-01 -8.435459434986114502e-02 8.944694697856903076e-02 3.441445827484130859e-01 5.832852125167846680e-01 -3.933099210262298584e-01 -2.012600600719451904e-01 -1.429856568574905396e-01
3.892685472965240479e-01 -3.318505585193634033e-01 2.172773778438568115e-01 3.296343088150024414e-01 -3.168274462223052979e-01 -1.121697351336479187e-01 -2.964153513312339783e-02 6.845706105232238770e-01
5.104334652423858643e-02 -5.318138599395751953e-01 3.892401456832885742e-01 2.215878814458847046e-01 -3.646728992462158203e-01 6.974332779645919800e-02 -5.423656105995178223e-01 2.862666845321655273e-01
6.265693306922912598e-01 -1.745655089616775513e-01 -5.062928423285484314e-02 3.096952438354492188e-01 5.943230390548706055e-01 -3.439801335334777832e-01 -7.345691323280334473e-02 -3.905435651540756226e-02
6.018521189689636230e-01 -6.602100133895874023e-01 -6.353668868541717529e-02 -1.573324762284755707e-02 3.504148125648498535e-01 1.283121258020401001e-01 1.954762637615203857e-01 1.419389396905899048e-01
2.855752110481262207e-01 -8.211060762405395508e-01 -1.572212427854537964e-01 2.018053233623504639e-01 2.690037786960601807e-01 -7.247634232044219971e-02 1.806877851486206055e-01 2.617705464363098145e-01
5.395097732543945312e-01 -2.274144589900970459e-01 2.867157161235809326e-01 3.091055452823638916e-01 1.187027152627706528e-02 5.955488085746765137e-01 2.466877698898315430e-01 -2.525581121444702148e-01
4.036909937858581543e-01 -6.453366279602050781e-01 -1.823191940784454346e-01 2.655740082263946533e-01 1.032335609197616577e-01 -5.503961443901062012e-01 -5.425016954541206360e-02 1.638292707502841949e-02
3.463490903377532959e-01 -1.798620522022247314e-01 5.683719515800476074e-01 3.535649925470352173e-02 5.983858704566955566e-01 2.996156215667724609e-01 1.091101989150047302e-01 2.522996366024017334e-01
1.216017454862594604e-01 -7.088377475738525391e-01 -1.374240368604660034e-01 4.438863098621368408e-01 4.288995862007141113e-01 2.854214310646057129e-01 -3.469679504632949829e-02 -1.474938727915287018e-02
5.670192837715148926e-02 -5.732938647270202637e-01 1.559884697198867798e-01 3.212253451347351074e-01 6.948502063751220703e-01 -1.323994398117065430e-01 -1.297164112329483032e-01 1.530627608299255371e-01
4.156793951988220215e-01 -5.776227265596389771e-02 3.634702861309051514e-01 4.356382787227630615e-01 -3.297558426856994629e-01 -5.169715266674757004e-03 -5.381287336349487305e-01 -3.219231665134429932e-01
7.302016019821166992e-01 -2.151205688714981079e-01 4.053404182195663452e-02 1.669031977653503418e-01 3.408254981040954590e-01 -4.000457823276519775e-01 -1.238521263003349304e-01 -3.154220283031463623e-01
2.280311286449432373e-01 -7.525259256362915039e-01 -2.477749437093734741e-01 3.578530550003051758e-01 3.003419935703277588e-01 2.929044365882873535e-01 -1.135228052735328674e-01 -5.804713815450668335e-02
1.963169276714324951e-01 -2.201855629682540894e-01 -1.318075656890869141e-01 6.941388249397277832e-01 4.027246311306953430e-02 -1.929336972534656525e-02 -1.962173879146575928e-01 6.109670400619506836e-01
1.370416730642318726e-01 -2.770391404628753662e-01 7.442851662635803223e-01 2.964179515838623047e-01 -3.105135858058929443e-01 2.473511248826980591e-01 3.798459470272064209e-02 3.218711316585540771e-01
-2.432105503976345062e-02 -5.026324987411499023e-01 1.273040622472763062e-01 6.182005405426025391e-01 -2.530862689018249512e-01 -9.974496439099311829e-03 -1.396052241325378418e-01 5.145379900932312012e-01
4.213553369045257568e-01 -3.417571187019348145e-01 3.708386123180389404e-01 -2.248870953917503357e-02 5.043949484825134277e-01 3.349373936653137207e-01 1.746215969324111938e-01 4.129704833030700684e-01
2.827261984348297119e-01 -4.114290475845336914e-01 1.998290419578552246e-01 5.511888861656188965e-01 -4.198373258113861084e-01 -2.129041701555252075e-01 -2.339716255664825439e-01 3.615479767322540283e-01
5.404168963432312012e-01 5.401161685585975647e-02 -1.293658614158630371e-01 4.307518601417541504e-01 4.012898504734039307e-01 5.223997235298156738e-01 -2.212291806936264038e-01 1.409692466259002686e-01
5.865075588226318359e-01 -4.228262603282928467e-01 -1.561690568923950195e-01 1.802485734224319458e-01 3.633335232734680176e-01 -5.189204812049865723e-01 -1.299427449703216553e-01 4.662224277853965759e-02
1.441326364874839783e-02 -4.645010530948638916e-01 3.988763391971588135e-01 7.688344269990921021e-02 4.205237030982971191e-01 1.340952217578887939e-01 -1.888207718729972839e-02 6.510294675827026367e-01
6.842584609985351562e-01 -1.602285355329513550e-01 2.016938477754592896e-01 1.528507769107818604e-01 1.237976178526878357e-01 6.187274456024169922e-01 2.012585401535034180e-01 5.847180634737014771e-02
3.459706306457519531e-01 -2.673284113407135010e-01 5.406639575958251953e-01 5.071927309036254883e-01 -4.891583323478698730e-01 -4.403663054108619690e-02 -8.717584609985351562e-02 -1.022895649075508118e-01
1.454696357250213623e-01 -2.772691547870635986e-01 8.288393020629882812e-01 9.591001272201538086e-02 1.225202009081840515e-01 -1.660237014293670654e-01 -4.039514958858489990e-01 5.937159061431884766e-03
3.357060626149177551e-02 -8.004577159881591797e-01 -8.569550514221191406e-02 3.630257546901702881e-01 4.037790000438690186e-01 7.247495651245117188e-02 7.226764410734176636e-02 2.132993787527084351e-01
5.689750909805297852e-01 -7.304245233535766602e-01 2.117557972669601440e-01 -1.083074808120727539e-01 1.977243721485137939e-01 1.307585835456848145e-01 1.684003025293350220e-01 4.031343758106231689e-02
5.966384410858154297e-01 -2.097871005535125732e-01 1.044228151440620422e-01 1.313192248344421387e-01 5.006971359252929688e-01 1.958108097314834595e-01 -4.219010472297668457e-01 -3.237641453742980957e-01
3.841794729232788086e-01 -3.940823376178741455e-01 7.098823785781860352e-01 6.220384687185287476e-02 -3.800826668739318848e-01 9.729405865073204041e-03 -1.872836053371429443e-01 -9.833756834268569946e-02
3.529262542724609375e-01 -5.394501686096191406e-01 -2.230384796857833862e-01 3.598365187644958496e-01 5.722365975379943848e-01 -1.658765226602554321e-01 -4.814125224947929382e-02 2.189079821109771729e-01
7.162837386131286621e-01 -4.487746357917785645e-01 -2.853942215442657471e-01 1.472016125917434692e-01 3.561582565307617188e-01 3.644365072250366211e-02 -1.740450263023376465e-01 -1.547656506299972534e-01
2.296059131622314453e-01 -1.306390911340713501e-01 8.896044492721557617e-01 2.280582338571548462e-01 -2.220995277166366577e-01 -8.520237356424331665e-02 -1.708031147718429565e-01 3.235163539648056030e-02
1.331702023744583130e-01 -2.411350160837173462e-01 4.062801301479339600e-01 3.155558109283447266e-01 -3.045838512480258942e-02 5.438675731420516968e-02 -1.115548312664031982e-01 8.019666075706481934e-01
4.915182292461395264e-01 -4.312409758567810059e-01 5.434062480926513672e-01 6.011134013533592224e-02 -4.079586863517761230e-01 -2.630376443266868591e-02 -2.069024890661239624e-01 -2.522033154964447021e-01
6.112347245216369629e-01 1.356881111860275269e-01 3.442114591598510742e-01 2.671025320887565613e-02 1.219158470630645752e-01 2.286083847284317017e-01 -5.386151671409606934e-01 3.627043068408966064e-01
5.120374560356140137e-01 -1.921699643135070801e-01 6.006371378898620605e-01 2.122509926557540894e-01 -4.661061465740203857e-01 -1.834743469953536987e-01 1.768700182437896729e-01 1.134553626179695129e-01
3.210280239582061768e-01 -2.407525926828384399e-01 4.022810161113739014e-01 7.135003060102462769e-02 4.183044135570526123e-01 2.550732493400573730e-01 2.107155472040176392e-01 6.225885152816772461e-01
1.008066255599260330e-02 -2.283539772033691406e-01 6.715000867843627930e-01 5.461040139198303223e-01 1.015795022249221802e-01 -3.725512325763702393e-01 -1.720001399517059326e-01 -1.411164402961730957e-01
4.091005921363830566e-01 3.819831088185310364e-02 4.600727558135986328e-01 1.767096221446990967e-01 1.926635652780532837e-01 4.387256801128387451e-01 -5.987269878387451172e-01 -1.452561188489198685e-02
6.797637343406677246e-01 -3.005930483341217041e-01 -1.813935041427612305e-01 1.830273866653442383e-01 5.469617247581481934e-01 -2.322776615619659424e-01 -5.375977978110313416e-02 1.585953384637832642e-01
9.034438431262969971e-02 -3.817159235477447510e-01 5.565757751464843750e-01 2.635588645935058594e-01 7.457955181598663330e-02 3.575279712677001953e-01 2.751280367374420166e-01 5.077473521232604980e-01
6.871770620346069336e-01 1.414479464292526245e-01 -2.052607759833335876e-02 3.791919052600860596e-01 2.259433269500732422e-01 5.438612103462219238e-01 -1.228889524936676025e-01 -4.044037684798240662e-02
6.725947856903076172e-01 -6.862354874610900879e-01 9.689752757549285889e-02 -8.580295741558074951e-02 1.639199852943420410e-01 1.070421412587165833e-01 1.441977322101593018e-01 2.872263640165328979e-02
3.675967156887054443e-01 -7.572684288024902344e-01 -3.087457828223705292e-02 3.414633572101593018e-01 6.071376055479049683e-02 1.633852720260620117e-01 1.626770496368408203e-01 -3.420849442481994629e-01
4.771705567836761475e-01 -8.422302454710006714e-02 7.135451436042785645e-01 2.037243172526359558e-02 3.186672180891036987e-02 8.827593177556991577e-02 -4.200893342494964600e-01 -2.652732133865356445e-01
4.588390588760375977e-01 -7.725001871585845947e-02 5.335536599159240723e-01 5.047721862792968750e-01 -9.096034616231918335e-02 -1.913140341639518738e-02 1.896351724863052368e-01 -4.465684294700622559e-01
2.807182669639587402e-01 -8.264307677745819092e-02 2.999497056007385254e-01 3.771224617958068848e-01 6.616533547639846802e-02 5.219666361808776855e-01 -4.853174686431884766e-01 4.120874404907226562e-01
2.269454747438430786e-01 -3.059292137622833252e-01 4.688658118247985840e-01 3.953418731689453125e-01 -5.099579691886901855e-01 2.114237099885940552e-01 -2.992758750915527344e-01 2.906023263931274414e-01
9.472187608480453491e-02 -3.830086067318916321e-02 5.918769836425781250e-01 5.242127180099487305e-01 3.006975650787353516e-01 1.013781279325485229e-01 -4.848162829875946045e-01 -1.694110929965972900e-01
3.216094970703125000e-01 2.866501733660697937e-02 5.579514503479003906e-01 2.061846703290939331e-01 2.649387121200561523e-01 3.973546326160430908e-01 -4.792994558811187744e-01 2.900213897228240967e-01
5.791707038879394531e-01 -7.664076089859008789e-01 -3.588683903217315674e-02 9.570916742086410522e-02 1.121409237384796143e-01 1.595712453126907349e-01 1.469443440437316895e-01 -8.427065610885620117e-02
3.454552590847015381e-01 -2.520544826984405518e-01 4.757837951183319092e-01 7.599123567342758179e-02 3.189295232295989990e-01 5.965077877044677734e-01 -1.288166493177413940e-01 3.329462707042694092e-01
5.039772987365722656e-01 -8.869466930627822876e-02 4.115315377712249756e-01 3.299975395202636719e-01 -2.705173790454864502e-01 -2.347514331340789795e-01 -4.178679585456848145e-01 -3.962097167968750000e-01
2.587051093578338623e-01 2.587723135948181152e-01 3.581421375274658203e-01 6.287429332733154297e-01 1.504466831684112549e-01 -1.964246183633804321e-01 -5.285240411758422852e-01 4.439108446240425110e-02
4.899373352527618408e-01 -2.615771591663360596e-01 4.232892096042633057e-01 1.882392913103103638e-01 -5.337814688682556152e-01 -1.976356804370880127e-01 -2.350530177354812622e-01 3.125675022602081299e-01
4.032309055328369141e-01 -5.562837719917297363e-01 -6.758879125118255615e-02 1.849392950534820557e-01 3.169130086898803711e-01 -5.700874328613281250e-01 -1.874631345272064209e-01 1.691344231367111206e-01
7.447503209114074707e-01 -5.135914087295532227e-01 -3.049183487892150879e-01 1.217778548598289490e-01 1.787627786397933960e-01 8.258275687694549561e-02 -1.111840233206748962e-01 -1.504257917404174805e-01
4.558367431163787842e-01 -8.253407478332519531e-02 2.842097580432891846e-01 3.376868665218353271e-01 -1.056831404566764832e-01 -4.562069475650787354e-02 1.201854348182678223e-01 7.502657771110534668e-01
6.159933805465698242e-01 1.843406707048416138e-01 3.977987170219421387e-01 2.603747546672821045e-01 -1.182847917079925537e-01 -5.102172121405601501e-02 -2.801013886928558350e-01 5.152478814125061035e-01
5.211217403411865234e-01 -6.525331735610961914e-01 3.642824590206146240e-01 -1.696992516517639160e-01 2.298564016819000244e-01 6.766396109014749527e-03 2.917662858963012695e-01 5.590816959738731384e-02
2.608504295349121094e-01 -2.406640499830245972e-01 5.136926770210266113e-01 2.757467627525329590e-01 -3.848618268966674805e-02 4.236761331558227539e-01 3.012472987174987793e-01 5.122389793395996094e-01
7.120726704597473145e-01 -4.404621124267578125e-01 -2.875311076641082764e-01 1.575448215007781982e-01 1.031461432576179504e-01 -1.931911557912826538e-01 -2.226777672767639160e-01 -3.064373731613159180e-01
-7.476117927581071854e-03 -1.223817914724349976e-01 2.714563608169555664e-01 4.649456143379211426e-01 7.645817995071411133e-01 1.663657464087009430e-02 -3.315065503120422363e-01 1.858063414692878723e-02
5.560813546180725098e-01 -7.566798925399780273e-01 -1.620673690922558308e-03 8.846219629049301147e-02 1.531034708023071289e-01 1.747354418039321899e-01 1.188040599226951599e-01 -2.056533247232437134e-01
6.737215518951416016e-01 2.693533301353454590e-01 4.974156618118286133e-01 3.877307772636413574e-01 3.343140333890914917e-02 -1.034201830625534058e-01 -1.689624413847923279e-02 -2.523721456527709961e-01
-4.923027008771896362e-02 -5.804125666618347168e-01 4.150248765945434570e-01 5.923528671264648438e-01 -2.999424040317535400e-01 -9.617081284523010254e-02 -1.295152306556701660e-01 1.469070315361022949e-01
6.087287068367004395e-01 -3.638207018375396729e-01 -3.123030662536621094e-01 2.890413999557495117e-01 5.122674703598022461e-01 -2.081702798604965210e-01 -9.439722448587417603e-02 3.663373738527297974e-02
6.284835934638977051e-01 3.512485697865486145e-02 5.558273792266845703e-01 3.201755583286285400e-01 -4.715217649936676025e-02 -1.325079351663589478e-01 -7.044369727373123169e-02 -4.093580842018127441e-01
3.948225080966949463e-01 -7.249440550804138184e-01 -2.421763725578784943e-02 3.379628658294677734e-01 1.387818902730941772e-01 1.570492237806320190e-01 3.494100570678710938e-01 -1.943030208349227905e-01
1.294334530830383301e-01 -7.612639069557189941e-01 2.745909243822097778e-02 4.044630229473114014e-01 -4.465568661689758301e-01 -2.707713469862937927e-02 -7.792922854423522949e-02 1.821008175611495972e-01
7.147095352411270142e-02 -6.506633013486862183e-02 6.432209014892578125e-01 3.854269087314605713e-01 4.771244525909423828e-01 -3.613274693489074707e-01 -2.375171631574630737e-01 -1.172673925757408142e-01
2.895416915416717529e-01 -3.573423251509666443e-02 6.221664547920227051e-01 3.619084656238555908e-01 -7.685191184282302856e-02 -3.673011660575866699e-01 -4.212313890457153320e-01 -2.802993655204772949e-01
6.541136652231216431e-02 -1.598189622163772583e-01 7.897430062294006348e-01 3.262262046337127686e-01 -1.515044085681438446e-02 -2.478594779968261719e-01 -4.086011350154876709e-01 -1.069711893796920776e-01
6.854529380798339844e-01 -1.274120360612869263e-01 6.144799590110778809e-01 7.453181594610214233e-02 -1.540724933147430420e-01 -1.485668569803237915e-01 3.820940852165222168e-02 -2.889803051948547363e-01
-1.495478004217147827e-01 -3.499568402767181396e-01 4.670568406581878662e-01 6.345996260643005371e-01 8.867539465427398682e-02 -2.875050306320190430e-01 -1.332477480173110962e-01 3.550063371658325195e-01
-3.412662073969841003e-02 -4.920162558555603027e-01 2.581593692302703857e-01 6.682598590850830078e-01 -3.063859045505523682e-01 2.016261965036392212e-02 -2.981743812561035156e-01 2.456646263599395752e-01
3.940936625003814697e-01 -1.250797361135482788e-01 -1.637635231018066406e-01 6.147274971008300781e-01 3.941712081432342529e-01 4.941155612468719482e-01 1.016821339726448059e-01 -1.203177422285079956e-01
6.388303041458129883e-01 1.075183823704719543e-01 -2.262405753135681152e-01 5.801369547843933105e-01 2.909039258956909180e-01 3.259262442588806152e-01 -3.687316551804542542e-03 -4.153899475932121277e-02
4.173205196857452393e-01 -3.864300996065139771e-02 2.629738152027130127e-01 4.822876453399658203e-01 -2.922385334968566895e-01 1.460336446762084961e-01 -4.628903269767761230e-01 4.489954411983489990e-01
4.446875751018524170e-01 -2.024508714675903320e-01 3.230322897434234619e-01 1.283697932958602905e-01 -2.988187968730926514e-01 -2.890115976333618164e-01 -6.762088537216186523e-01 -1.017792522907257080e-01
1.223620325326919556e-01 -3.592289388179779053e-01 -7.399498671293258667e-02 8.154926300048828125e-01 -2.406658232212066650e-01 -2.368967980146408081e-01 -9.823998063802719116e-02 2.485707849264144897e-01
5.665156841278076172e-01 -4.179627299308776855e-01 -2.660235762596130371e-01 2.729598581790924072e-01 2.342544049024581909e-01 -5.163027048110961914e-01 -1.892818063497543335e-01 4.266644641757011414e-02
-3.852660953998565674e-02 -1.401046514511108398e-01 7.860477566719055176e-01 3.283379971981048584e-01 4.201743602752685547e-01 -4.041449725627899170e-02 -2.524906396865844727e-01 1.061984300613403320e-01
2.953664064407348633e-01 1.116282567381858826e-01 1.940798312425613403e-01 4.119659662246704102e-01 5.014497637748718262e-01 1.546482145786285400e-01 -6.441903114318847656e-01 -5.065544694662094116e-02
3.702542185783386230e-01 -1.690788418054580688e-01 3.586717844009399414e-01 3.046628236770629883e-01 4.284858405590057373e-01 1.579734683036804199e-01 5.475465655326843262e-01 3.232587575912475586e-01
5.710706710815429688e-01 -2.486319243907928467e-01 4.977023974061012268e-02 3.626420497894287109e-01 -3.847145140171051025e-01 3.032176196575164795e-02 -7.507205009460449219e-02 5.687825679779052734e-01
3.019004464149475098e-01 -1.647278815507888794e-01 3.431797027587890625e-01 5.427536368370056152e-01 -2.574723362922668457e-01 -3.496882319450378418e-01 5.093495845794677734e-01 1.461372077465057373e-01
6.304908543825149536e-02 -2.726961672306060791e-01 2.423999756574630737e-01 7.552594542503356934e-01 -2.807795703411102295e-01 -2.075169682502746582e-01 -2.659452855587005615e-01 3.160060346126556396e-01
6.315153837203979492e-01 -9.742833673954010010e-02 6.180261969566345215e-01 -2.589292824268341064e-02 -1.442705392837524414e-01 8.914566040039062500e-02 -3.610644936561584473e-01 -2.234742939472198486e-01
4.231954813003540039e-01 2.246072590351104736e-01 2.197555005550384521e-01 4.861337840557098389e-01 4.273016750812530518e-01 4.646716415882110596e-01 -2.929592132568359375e-01 3.881997615098953247e-02
4.978014230728149414e-01 -6.659190654754638672e-01 3.785384893417358398e-01 -1.289977133274078369e-01 1.227805390954017639e-01 -5.216423794627189636e-02 3.524325191974639893e-01 8.251734077930450439e-02
4.685565531253814697e-01 3.713159263134002686e-01 1.380265653133392334e-01 6.755314469337463379e-01 1.817751675844192505e-01 -5.203803628683090210e-02 -3.368517458438873291e-01 -1.340367496013641357e-01
4.903999865055084229e-01 -9.903289377689361572e-02 4.747279286384582520e-01 3.069764971733093262e-01 -1.564801484346389771e-01 -1.538417488336563110e-01 4.489970207214355469e-01 4.246734678745269775e-01
2.332673519849777222e-01 2.458227425813674927e-02 2.594399452209472656e-01 7.883784174919128418e-01 1.537509858608245850e-01 -2.588562369346618652e-01 3.418039381504058838e-01 -2.205826193094253540e-01
5.533664226531982422e-01 -2.249925583600997925e-01 5.874086618423461914e-01 1.383687257766723633e-01 -1.160892844200134277e-01 -1.959659457206726074e-01 -1.788275316357612610e-02 -4.762037694454193115e-01
1.279628723859786987e-01 -6.292081475257873535e-01 6.476646661758422852e-02 4.826805889606475830e-01 4.332371950149536133e-01 -4.812384396791458130e-02 1.890777423977851868e-02 -4.002240896224975586e-01
6.943122744560241699e-01 -3.225263655185699463e-01 3.061487153172492981e-02 1.563211902976036072e-03 4.516673982143402100e-01 2.044333666563034058e-01 -3.544651269912719727e-01 -2.037782967090606689e-01
7.788667082786560059e-01 -1.698494702577590942e-01 3.279854953289031982e-01 4.992380738258361816e-02 -1.693790853023529053e-01 1.249252334237098694e-01 -1.447156816720962524e-01 -4.349857270717620850e-01
7.622284293174743652e-01 -2.376439571380615234e-01 2.126592546701431274e-01 6.962408870458602905e-02 3.569323122501373291e-01 -1.238004192709922791e-01 -1.043893918395042419e-01 -3.985441029071807861e-01
2.256840914487838745e-01 -1.585980504751205444e-01 9.164130091667175293e-01 6.948260962963104248e-02 8.396878093481063843e-02 -6.660567969083786011e-02 -2.085077911615371704e-01 -1.559167206287384033e-01
5.976041555404663086e-01 -1.776593625545501709e-01 4.253063499927520752e-01 1.473850458860397339e-01 -3.976067304611206055e-01 -4.792620241641998291e-01 -1.439468711614608765e-01 -1.395974308252334595e-02
2.411094009876251221e-01 -2.071517258882522583e-01 8.944092392921447754e-01 2.138793170452117920e-01 -1.801029890775680542e-01 -7.759150862693786621e-02 1.128843873739242554e-01 4.518324881792068481e-02
1.000786051154136658e-01 -5.754109025001525879e-01 7.726398855447769165e-02 5.952048897743225098e-01 -4.462370276451110840e-01 -9.224593639373779297e-02 -1.843455135822296143e-01 2.388050556182861328e-01
5.356113910675048828e-01 -3.100001513957977295e-01 5.688375234603881836e-01 1.619196385145187378e-01 -3.066133260726928711e-01 -1.357648149132728577e-02 -1.136071607470512390e-01 -4.001545608043670654e-01
3.902525007724761963e-01 -4.867534637451171875e-01 5.219755768775939941e-01 2.119490802288055420e-01 -4.100298285484313965e-01 -1.237832754850387573e-02 -8.765753358602523804e-02 -3.426828980445861816e-01
5.780172348022460938e-01 -4.453708976507186890e-02 3.795619606971740723e-01 3.721088171005249023e-01 1.072999536991119385e-01 4.308053255081176758e-01 4.258957505226135254e-01 -5.372724309563636780e-02
6.688663363456726074e-01 6.254251301288604736e-02 3.576428890228271484e-01 3.500974774360656738e-01 -7.151557505130767822e-02 4.357054829597473145e-01 2.799786031246185303e-01 -1.577594280242919922e-01
8.050516843795776367e-01 -1.405317932367324829e-01 2.290909588336944580e-01 1.327314972877502441e-01 2.201971970498561859e-02 3.106902837753295898e-01 5.328207463026046753e-02 -4.027282595634460449e-01
1.031142920255661011e-01 -5.527334809303283691e-01 4.291295409202575684e-01 5.267359614372253418e-01 -3.671313524246215820e-01 -2.711824178695678711e-01 3.747652471065521240e-02 -1.118951141834259033e-01
6.677548289299011230e-01 3.873686492443084717e-02 4.048598110675811768e-01 1.914379298686981201e-01 -2.973515391349792480e-01 -1.406734585762023926e-01 7.226870208978652954e-02 4.884805381298065186e-01
1.525680627673864365e-02 -3.923435211181640625e-01 2.781968116760253906e-01 6.436908245086669922e-01 -2.950259447097778320e-01 -2.334238141775131226e-01 -2.954287230968475342e-01 3.539738655090332031e-01
8.262740969657897949e-01 -2.847913205623626709e-01 -9.247413277626037598e-02 1.223936378955841064e-01 2.185125648975372314e-01 -1.026619821786880493e-01 -2.120918333530426025e-01 -3.307009041309356689e-01
1.967831403017044067e-01 -1.534001529216766357e-01 7.889242768287658691e-01 2.783269286155700684e-01 -2.433111518621444702e-01 8.758588135242462158e-02 -3.374137356877326965e-02 4.121497869491577148e-01
3.295529782772064209e-01 -3.064856529235839844e-01 -4.086120426654815674e-02 4.448605179786682129e-01 -2.066320478916168213e-01 4.036114811897277832e-01 -3.224897086620330811e-01 5.369285941123962402e-01
4.896369576454162598e-01 -7.039317488670349121e-01 3.035078942775726318e-01 -8.292259275913238525e-02 1.472119987010955811e-01 1.854504942893981934e-01 3.207622170448303223e-01 8.240605890750885010e-02
1.280451565980911255e-01 -2.421470284461975098e-01 6.422472596168518066e-01 3.977119028568267822e-01 -5.224491003900766373e-03 3.350904881954193115e-01 1.039943620562553406e-01 4.808171093463897705e-01
-1.040832884609699249e-02 -8.775576204061508179e-02 5.931265950202941895e-01 2.866691648960113525e-01 6.126559376716613770e-01 -1.257518976926803589e-01 -3.611635863780975342e-01 1.913437247276306152e-01
2.124565988779067993e-01 -4.293854534626007080e-01 5.093687772750854492e-01 4.122870564460754395e-01 -4.063928127288818359e-01 -3.875715434551239014e-01 1.531095951795578003e-01 4.736747592687606812e-02
3.470036983489990234e-01 -6.742864847183227539e-01 7.273556198924779892e-03 1.780948191881179810e-01 5.961088538169860840e-01 6.374636292457580566e-02 1.590742468833923340e-01 9.187763929367065430e-02
2.278877496719360352e-01 -1.987393051385879517e-01 5.321214199066162109e-01 2.197340279817581177e-01 5.927031859755516052e-02 1.436527818441390991e-01 2.794426977634429932e-01 6.891272068023681641e-01
3.010880351066589355e-01 -4.212105274200439453e-02 3.687549233436584473e-01 3.300501108169555664e-01 5.750014781951904297e-01 4.341987967491149902e-01 -3.247841000556945801e-01 1.949831843376159668e-01
4.588209390640258789e-01 -1.935575604438781738e-01 2.784813344478607178e-01 -9.626850485801696777e-02 7.264981269836425781e-01 6.593206524848937988e-02 -2.241623252630233765e-01 2.877565622329711914e-01
9.803110361099243164e-02 9.129013121128082275e-02 4.114197194576263428e-01 7.981307506561279297e-01 2.091085463762283325e-01 1.061246320605278015e-01 3.348780870437622070e-01 9.297849982976913452e-02
4.795915186405181885e-01 1.923702955245971680e-01 2.526966929435729980e-01 3.004293143749237061e-01 1.284996718168258667e-01 -3.301356434822082520e-01 -5.770061165094375610e-02 6.708510518074035645e-01
6.640980839729309082e-01 1.750098168849945068e-01 3.024978637695312500e-01 3.251602649688720703e-01 -1.149861961603164673e-01 -2.673051059246063232e-01 -2.103567421436309814e-01 4.496525228023529053e-01
5.141857862472534180e-01 -6.251532584428787231e-02 4.574960768222808838e-01 4.457274973392486572e-01 -2.463605701923370361e-01 1.236944720149040222e-01 -3.905663788318634033e-01 -3.085341155529022217e-01
4.586008489131927490e-01 1.441563013941049576e-02 6.547759175300598145e-01 3.536609411239624023e-01 -1.084071248769760132e-01 -1.459238976240158081e-01 -3.218339979648590088e-01 -3.147169947624206543e-01
6.212034225463867188e-01 -2.078675106167793274e-02 -2.327591367065906525e-02 4.190922677516937256e-01 3.332128375768661499e-02 1.111152991652488708e-01 4.688545465469360352e-01 4.518989324569702148e-01
4.440388381481170654e-01 -7.623781263828277588e-02 7.261329293251037598e-01 2.585264444351196289e-01 -4.252106547355651855e-01 6.134080886840820312e-02 -4.562640190124511719e-02 1.275299638509750366e-01
3.518655598163604736e-01 -4.631738662719726562e-01 5.664792060852050781e-01 1.843903362751007080e-01 -5.036405324935913086e-01 -8.341325819492340088e-02 -1.784873455762863159e-01 -1.195529326796531677e-01
1.519586890935897827e-01 -3.572503328323364258e-01 1.981623023748397827e-01 7.008149027824401855e-01 -3.966452181339263916e-01 -1.551929563283920288e-01 2.386801838874816895e-01 2.837082445621490479e-01
-1.514439377933740616e-02 -5.021566748619079590e-01 3.569497168064117432e-01 6.363200545310974121e-01 -3.685291707515716553e-01 1.314404755830764771e-01 -2.407883107662200928e-01 6.498938798904418945e-02
3.241898119449615479e-01 -1.723454892635345459e-01 5.237966179847717285e-01 2.436927407979965210e-01 -1.072845682501792908e-01 4.994582235813140869e-01 1.539878845214843750e-01 4.967576265335083008e-01
2.030804157257080078e-01 3.233166038990020752e-02 1.697598844766616821e-01 5.428115129470825195e-01 1.424782723188400269e-01 1.663815677165985107e-01 -6.996161341667175293e-01 3.111345767974853516e-01
7.889745831489562988e-01 -1.410067379474639893e-01 5.265872478485107422e-01 7.352194190025329590e-02 -1.214416846632957458e-01 2.037532180547714233e-01 -3.790275380015373230e-02 -1.312886029481887817e-01
2.442640513181686401e-01 -7.491117715835571289e-01 -7.284267991781234741e-02 2.852441966533660889e-01 4.648170471191406250e-01 2.748103141784667969e-01 -1.453049946576356888e-02 2.663726918399333954e-02
4.937811493873596191e-01 -1.334497481584548950e-01 1.147819906473159790e-01 4.372365772724151611e-01 -2.825591266155242920e-01 -3.534414172172546387e-01 1.821788102388381958e-01 5.441240668296813965e-01
1.630597412586212158e-01 -3.001873791217803955e-01 1.264429092407226562e-01 7.128279209136962891e-01 -3.380378484725952148e-01 9.719028323888778687e-02 -4.759000837802886963e-01 9.482181817293167114e-02
3.123745620250701904e-01 -6.982110738754272461e-01 -2.586387284100055695e-02 4.019173383712768555e-01 3.138292729854583740e-01 2.317912876605987549e-01 2.896198332309722900e-01 -1.289245784282684326e-01
5.875473618507385254e-01 -1.436212062835693359e-01 1.913049221038818359e-01 3.263833224773406982e-01 4.323801994323730469e-01 4.370988905429840088e-01 1.389544904232025146e-01 -3.061390817165374756e-01
4.359736442565917969e-01 -3.281955793499946594e-02 1.787625998258590698e-01 4.437771141529083252e-01 4.397868178784847260e-03 4.991517961025238037e-01 -2.391092628240585327e-01 5.230780839920043945e-01
4.875056147575378418e-01 -4.638764858245849609e-01 1.524101346731185913e-01 8.661372214555740356e-02 5.759585499763488770e-01 3.385796248912811279e-01 -6.980522722005844116e-02 -2.553209662437438965e-01
2.052625417709350586e-01 -5.370230674743652344e-01 8.591818623244762421e-03 3.466503918170928955e-01 7.146844863891601562e-01 -1.240681409835815430e-01 -5.092485994100570679e-02 1.430839449167251587e-01
7.583764791488647461e-01 -2.398556098341941833e-02 3.591828346252441406e-01 -1.616194546222686768e-01 4.679195582866668701e-02 9.936743974685668945e-02 -5.029688477516174316e-01 6.415218114852905273e-02
8.570709228515625000e-01 -2.865367829799652100e-01 -1.820918321609497070e-01 1.375365406274795532e-01 3.089834451675415039e-01 8.491726964712142944e-02 -9.127104282379150391e-02 -1.422697603702545166e-01
1.805215924978256226e-01 -4.978333413600921631e-02 8.305922150611877441e-01 3.246235549449920654e-01 8.319484442472457886e-02 -2.834875881671905518e-01 -1.709667891263961792e-01 -2.305501103401184082e-01
1.450438201427459717e-01 -7.740745544433593750e-01 -7.138180732727050781e-02 2.977889478206634521e-01 4.612584412097930908e-01 1.570098251104354858e-01 1.128891482949256897e-01 1.893196105957031250e-01
3.043417930603027344e-01 -1.491001546382904053e-01 3.945409357547760010e-01 2.518303394317626953e-01 5.747831463813781738e-01 5.037026405334472656e-01 8.190203458070755005e-02 2.743430435657501221e-01
4.311572015285491943e-01 -3.409310802817344666e-02 5.973865389823913574e-01 4.112414419651031494e-01 -9.504032880067825317e-02 -2.670170366764068604e-01 -1.293801367282867432e-01 -4.357532858848571777e-01
5.897133946418762207e-01 2.816910110414028168e-02 7.856474518775939941e-01 7.795042544603347778e-02 -2.111338078975677490e-02 -1.176949068903923035e-01 -2.952930517494678497e-02 -1.138267517089843750e-01
5.079869031906127930e-01 8.765444159507751465e-02 4.938980042934417725e-01 3.362837731838226318e-01 -6.752750277519226074e-02 3.675611615180969238e-01 -1.415183693170547485e-01 4.664285480976104736e-01
4.217409789562225342e-01 -2.701575458049774170e-01 3.975495100021362305e-01 5.231897234916687012e-01 3.748608529567718506e-01 -3.324903845787048340e-01 -1.317425519227981567e-01 2.212455570697784424e-01
2.584280371665954590e-01 -4.340760111808776855e-01 9.192226082086563110e-02 5.075146555900573730e-01 -4.212359189987182617e-01 -4.695878922939300537e-02 -5.422307848930358887e-01 7.150498777627944946e-02
4.130168557167053223e-01 -2.809283435344696045e-01 1.928414404392242432e-01 1.676906496286392212e-01 -1.177681758999824524e-01 2.469328194856643677e-01 -7.751386165618896484e-01 -9.748537093400955200e-02
4.463045299053192139e-01 9.590118378400802612e-02 2.510096430778503418e-01 4.504905939102172852e-01 -3.754438459873199463e-02 4.989991486072540283e-01 -4.352774620056152344e-01 2.929019331932067871e-01
4.692194461822509766e-01 -7.130562663078308105e-01 1.590609401464462280e-01 1.540987342596054077e-01 2.201908230781555176e-01 2.301759868860244751e-01 3.474591374397277832e-01 -1.200991962105035782e-02
2.268326878547668457e-01 -4.870526492595672607e-01 4.562284648418426514e-01 4.387585222721099854e-01 -4.853622019290924072e-01 1.215904578566551208e-01 3.522036224603652954e-02 -2.430474609136581421e-01
4.384016096591949463e-01 -7.368162274360656738e-02 4.483908712863922119e-01 6.780203431844711304e-02 6.360520124435424805e-01 3.650485575199127197e-01 -8.909409493207931519e-02 2.257498949766159058e-01
5.251114964485168457e-01 -6.865081191062927246e-01 1.300570275634527206e-02 1.192231401801109314e-01 8.686591684818267822e-02 2.482891678810119629e-01 3.697163462638854980e-01 1.808255612850189209e-01
-1.317667514085769653e-01 -2.819551229476928711e-01 3.581204414367675781e-01 7.905980348587036133e-01 -6.096802651882171631e-02 -1.919129192829132080e-01 -2.441900074481964111e-01 2.228605449199676514e-01
5.454922318458557129e-01 -6.709042191505432129e-01 -7.408849149942398071e-02 1.988535821437835693e-01 2.311529666185379028e-01 2.738326191902160645e-01 1.170691773295402527e-01 -2.552894055843353271e-01
5.313115119934082031e-01 2.684475667774677277e-02 5.043340921401977539e-01 1.986621916294097900e-01 -6.036783382296562195e-02 2.428157627582550049e-01 1.365090906620025635e-01 5.847473144531250000e-01
3.348129391670227051e-01 -7.381796836853027344e-01 -7.434105873107910156e-02 3.929123878479003906e-01 1.852522641420364380e-01 2.374660819768905640e-01 5.873434618115425110e-02 -2.982046604156494141e-01
3.760862946510314941e-01 1.770434379577636719e-01 -9.565272368490695953e-03 7.996562123298645020e-01 -2.246145717799663544e-02 3.273708000779151917e-02 -3.623378276824951172e-01 2.341120094060897827e-01
5.280740261077880859e-01 -5.562343001365661621e-01 1.158867105841636658e-01 2.782381884753704071e-02 5.023156404495239258e-01 -5.030743032693862915e-02 -1.183760687708854675e-01 -3.587095141410827637e-01
7.040298581123352051e-01 -1.929422914981842041e-01 2.455394566059112549e-01 1.251955777406692505e-01 2.935541868209838867e-01 -2.420282661914825439e-01 -8.617012947797775269e-02 -4.888504743576049805e-01
5.043294429779052734e-01 -2.924423217773437500e-01 1.931687742471694946e-01 -9.936518035829067230e-04 -2.066279761493206024e-02 8.582217246294021606e-02 -7.802662849426269531e-01 7.878000289201736450e-02
3.974576294422149658e-01 -4.124027788639068604e-01 -1.672868430614471436e-01 4.039259552955627441e-01 4.022616744041442871e-01 5.171852707862854004e-01 2.080900073051452637e-01 9.062972664833068848e-02
-1.107726916670799255e-01 -2.264735400676727295e-01 6.129336953163146973e-01 4.808014333248138428e-01 3.904635012149810791e-01 -1.562472134828567505e-01 -3.452201485633850098e-01 -1.831108182668685913e-01
3.636204004287719727e-01 -9.315022081136703491e-02 4.694073498249053955e-01 2.319527864456176758e-01 4.728430211544036865e-01 5.430440902709960938e-01 1.032401472330093384e-01 2.362667322158813477e-01
1.285655200481414795e-01 -6.388409435749053955e-02 5.357202887535095215e-01 3.187752962112426758e-01 6.904199123382568359e-01 5.899343173950910568e-03 -5.682922899723052979e-02 3.329142630100250244e-01
4.858046174049377441e-01 1.604047566652297974e-01 2.513781189918518066e-01 3.737654685974121094e-01 8.056641370058059692e-02 -7.910597324371337891e-02 -1.501843631267547607e-01 7.071553468704223633e-01
5.863289833068847656e-01 -2.510000467300415039e-01 -5.364556238055229187e-02 4.455491602420806885e-01 -2.939083278179168701e-01 4.196902513504028320e-01 4.225507751107215881e-02 3.570966422557830811e-01
9.115303307771682739e-02 -2.882106415927410126e-02 3.907600939273834229e-01 6.882818341255187988e-01 -6.078351661562919617e-02 -3.281665742397308350e-01 -3.499431610107421875e-01 3.613680005073547363e-01
2.546260356903076172e-01 -8.766880631446838379e-02 6.279123425483703613e-01 2.639842629432678223e-01 2.182276695966720581e-01 3.851011693477630615e-01 1.337983310222625732e-01 4.996898174285888672e-01
4.258672893047332764e-01 -3.172718584537506104e-01 -2.920989096164703369e-01 3.747725784778594971e-01 1.192872412502765656e-02 5.391948670148849487e-02 1.343939155340194702e-01 6.863585114479064941e-01
7.859067618846893311e-02 -1.203589662909507751e-01 8.519380688667297363e-01 3.511400520801544189e-01 1.887123584747314453e-01 -1.561291217803955078e-01 -1.145560741424560547e-01 -2.390137761831283569e-01
3.675962686538696289e-01 -1.238195002079010010e-01 3.998735249042510986e-01 5.884255766868591309e-01 -1.896437406539916992e-01 -1.348438411951065063e-01 -4.376068711280822754e-01 -3.126513659954071045e-01
3.930636048316955566e-01 -1.744584590196609497e-01 4.098652005195617676e-01 2.346660643815994263e-01 3.732289671897888184e-01 5.214551091194152832e-01 2.832268774509429932e-01 3.171353042125701904e-01
2.681109607219696045e-01 -3.842553198337554932e-01 5.453361943364143372e-02 6.124162673950195312e-01 -3.982760310173034668e-01 2.581362128257751465e-01 -3.387767970561981201e-01 2.498180568218231201e-01
1.310920715332031250e-01 -1.987569779157638550e-01 8.933236598968505859e-01 1.997040212154388428e-01 1.339122951030731201e-01 -9.797618538141250610e-02 -1.390847861766815186e-01 -2.419201582670211792e-01
6.368708610534667969e-01 -4.250224530696868896e-01 -9.799857437610626221e-02 3.412352204322814941e-01 3.719388544559478760e-01 -2.432630807161331177e-01 2.943734526634216309e-01 5.945683643221855164e-02
1.609639823436737061e-01 -2.359106689691543579e-01 4.032702445983886719e-01 1.648444831371307373e-01 -1.506637185811996460e-01 1.801800280809402466e-01 -7.182116508483886719e-01 3.970437943935394287e-01
7.592337578535079956e-02 -3.438307344913482666e-01 1.593959182500839233e-01 6.778357028961181641e-01 -1.420797109603881836e-01 -2.371931821107864380e-01 -1.945674717426300049e-01 5.261595845222473145e-01
4.201954603195190430e-01 -2.673633992671966553e-01 4.418312311172485352e-01 -5.813178420066833496e-02 4.004299044609069824e-01 2.488359957933425903e-01 -5.120785236358642578e-01 -2.624317407608032227e-01
1.313224248588085175e-02 -3.808957934379577637e-01 8.397648334503173828e-01 2.862130105495452881e-01 -2.245988398790359497e-01 1.179504916071891785e-01 -7.185491733253002167e-03 5.669558048248291016e-02
4.203816056251525879e-01 -6.544301509857177734e-01 4.217359423637390137e-01 1.804597303271293640e-02 7.620463520288467407e-02 -1.660428047180175781e-01 4.176610410213470459e-01 -9.484376758337020874e-02
5.291378498077392578e-01 -6.827201247215270996e-01 -3.087973035871982574e-02 2.065680027008056641e-01 1.881950795650482178e-01 2.940602302551269531e-01 1.503916829824447632e-01 -2.564679086208343506e-01
1.641997396945953369e-01 -2.511818706989288330e-01 2.788319587707519531e-01 6.568538546562194824e-01 -1.621982753276824951e-01 -2.066392302513122559e-01 5.757358074188232422e-01 -1.619160734117031097e-02
4.840862154960632324e-01 -3.296787142753601074e-01 1.831419914960861206e-01 1.409945189952850342e-01 4.159259796142578125e-01 2.862434089183807373e-01 -3.896226286888122559e-01 -4.436400532722473145e-01
3.999970257282257080e-01 -2.771772742271423340e-01 1.347580403089523315e-01 4.884765744209289551e-01 -5.546072721481323242e-01 -7.432740181684494019e-02 -4.395340979099273682e-01 -1.010129693895578384e-02
9.533760696649551392e-02 -5.977289080619812012e-01 4.154956638813018799e-01 4.636729359626770020e-01 -4.672395586967468262e-01 -2.219648659229278564e-02 -1.048617959022521973e-01 -1.272806525230407715e-01
3.833077549934387207e-01 -6.128626316785812378e-02 3.361304104328155518e-01 3.657157123088836670e-01 3.398064374923706055e-01 1.475616842508316040e-01 5.648292303085327148e-01 3.825084269046783447e-01
1.926489621400833130e-01 -1.485703289508819580e-01 3.664764463901519775e-01 7.507089972496032715e-01 -6.712979078292846680e-02 -7.929259538650512695e-02 4.727079272270202637e-01 -9.326323866844177246e-02
2.438926994800567627e-01 -3.097110688686370850e-01 4.092084467411041260e-01 1.392599195241928101e-01 -2.494234889745712280e-01 1.187428310513496399e-01 -6.512922048568725586e-01 3.965566456317901611e-01
4.523413777351379395e-01 -2.780500948429107666e-01 2.131011039018630981e-01 4.444413632154464722e-02 -2.888444624841213226e-02 2.940814495086669922e-01 -7.501080632209777832e-01 -1.439016908407211304e-01
5.350604057312011719e-01 -1.013231556862592697e-02 -2.386694997549057007e-01 5.402489900588989258e-01 3.847392499446868896e-01 4.616302251815795898e-01 -3.483870750642381608e-05 -6.040636450052261353e-02
1.777585744857788086e-01 -6.197720021009445190e-02 7.827889174222946167e-02 4.850461184978485107e-01 1.922038495540618896e-01 -1.269659399986267090e-01 -6.574361920356750488e-01 4.877277612686157227e-01
1.449588090181350708e-01 -3.581020832061767578e-01 2.454701513051986694e-01 8.019249439239501953e-01 -2.073214650154113770e-01 1.726333796977996826e-01 4.358498379588127136e-02 2.696784734725952148e-01
3.491556346416473389e-01 1.573255471885204315e-02 6.214982271194458008e-01 2.869612276554107666e-01 -1.720306836068630219e-02 4.386419355869293213e-01 -3.836648166179656982e-01 2.633147835731506348e-01
1.192827075719833374e-01 4.115201905369758606e-02 7.397777438163757324e-01 4.016145467758178711e-01 4.504430294036865234e-01 8.839708566665649414e-02 -2.537261843681335449e-01 2.056948654353618622e-02
2.903427481651306152e-01 -1.194019988179206848e-01 9.078852534294128418e-01 2.371187955141067505e-01 -1.924062520265579224e-02 -9.236728399991989136e-02 5.140181258320808411e-02 -9.705225378274917603e-02
3.059493005275726318e-01 -5.613678321242332458e-02 4.908395409584045410e-01 3.814573585987091064e-01 -6.549648195505142212e-02 -2.359239459037780762e-01 -5.820921659469604492e-01 -3.435538113117218018e-01
2.170226424932479858e-01 -1.068131849169731140e-01 3.856319785118103027e-01 4.882537722587585449e-01 4.646200835704803467e-01 3.551375269889831543e-01 4.025010466575622559e-01 2.244703620672225952e-01
4.206907451152801514e-01 -1.655945926904678345e-01 5.540664196014404297e-01 1.114150732755661011e-01 -3.842278122901916504e-01 -1.786994338035583496e-01 -3.608938157558441162e-01 4.079045057296752930e-01
-8.201777935028076172e-02 -2.718997895717620850e-01 3.862238526344299316e-01 7.888946533203125000e-01 -8.478239923715591431e-02 2.258260697126388550e-01 2.849099338054656982e-01 9.198379516601562500e-02
1.534411311149597168e-01 -3.570938706398010254e-01 7.834448814392089844e-01 2.855793535709381104e-01 -3.067069053649902344e-01 -2.140469104051589966e-01 9.741602838039398193e-02 6.498610973358154297e-02
4.803102016448974609e-01 -1.968770623207092285e-01 5.166605710983276367e-01 4.482499957084655762e-01 -2.208231240510940552e-01 -1.113441586494445801e-01 2.093826383352279663e-01 -3.970817923545837402e-01
1.529405117034912109e-01 -1.640954017639160156e-01 4.663500785827636719e-01 4.192351698875427246e-01 2.600598037242889404e-01 5.112320780754089355e-01 1.855255514383316040e-01 4.393544197082519531e-01
1.660014688968658447e-01 -4.643525481224060059e-01 3.036212921142578125e-01 4.097227156162261963e-01 -4.237212836742401123e-01 1.804060786962509155e-01 -1.281957924365997314e-01 5.179201364517211914e-01
7.363104820251464844e-01 1.298903375864028931e-01 5.589228272438049316e-01 1.383249908685684204e-01 2.725738845765590668e-02 -1.242579743266105652e-01 -2.329889088869094849e-01 -1.974332928657531738e-01
3.724352419376373291e-01 -5.384790897369384766e-01 1.870705634355545044e-01 4.005640149116516113e-01 -4.548992812633514404e-01 -2.111001759767532349e-01 -3.131531774997711182e-01 -1.622457057237625122e-01
2.743177711963653564e-01 6.312213372439146042e-03 3.489046990871429443e-01 3.481038808822631836e-01 7.533383965492248535e-01 2.460347414016723633e-01 -2.174036949872970581e-01 -8.051683753728866577e-02
-1.038209870457649231e-01 -5.257989764213562012e-01 6.121627688407897949e-01 4.807336628437042236e-01 -2.911472320556640625e-01 3.773899748921394348e-02 -4.632398858666419983e-02 1.362784206867218018e-01
5.175211429595947266e-01 1.869047433137893677e-01 3.581329807639122009e-02 4.254895150661468506e-01 7.740160822868347168e-02 -2.999832332134246826e-01 -4.016455411911010742e-01 5.075572729110717773e-01
2.097881287336349487e-01 -3.624632721766829491e-03 3.108977973461151123e-01 3.351401090621948242e-01 1.336917877197265625e-01 1.165661141276359558e-01 -7.334499955177307129e-01 4.214134216308593750e-01
3.660084307193756104e-01 2.656542062759399414e-01 4.792284071445465088e-01 4.939686954021453857e-01 2.272181957960128784e-01 1.920889168977737427e-01 -4.263425171375274658e-01 -2.269506305456161499e-01
1.866434067487716675e-01 -1.805338710546493530e-01 6.353872418403625488e-01 3.660756647586822510e-01 -1.847559399902820587e-02 1.707222461700439453e-01 3.529312908649444580e-01 4.907092452049255371e-01
8.024604320526123047e-01 -2.297570109367370605e-01 1.032695099711418152e-01 1.310900598764419556e-01 2.676258981227874756e-01 -2.157143056392669678e-01 -2.382352482527494431e-03 -3.965574502944946289e-01
4.377009868621826172e-01 -1.028474420309066772e-01 3.604016005992889404e-01 4.626365602016448975e-01 -5.016716122627258301e-01 -6.213320419192314148e-02 -4.245889782905578613e-01 1.345641165971755981e-01
1.528477519750595093e-01 -2.719035446643829346e-01 -2.462433427572250366e-01 8.628676533699035645e-01 -1.116768922656774521e-02 -1.967192441225051880e-02 -5.384032428264617920e-02 3.067886531352996826e-01
2.852845191955566406e-01 2.914833603426814079e-03 6.341621279716491699e-02 5.977606773376464844e-01 4.464109241962432861e-02 1.750055551528930664e-01 -5.003338456153869629e-01 5.237471461296081543e-01
6.281319260597229004e-01 -6.190535798668861389e-02 4.118212759494781494e-01 3.594301342964172363e-01 -9.630153328180313110e-02 1.992393136024475098e-01 4.946836531162261963e-01 -9.565031528472900391e-02
1.746918559074401855e-01 -5.925974249839782715e-01 1.662241220474243164e-01 2.725374102592468262e-01 5.800409913063049316e-01 -1.660387963056564331e-01 3.590148985385894775e-01 1.532834917306900024e-01
5.292311310768127441e-01 2.342208474874496460e-02 5.411188602447509766e-01 3.031560182571411133e-01 -3.766246438026428223e-01 -1.486249566078186035e-01 -2.184438258409500122e-01 3.507125079631805420e-01
3.907826840877532959e-01 -2.830754518508911133e-01 7.973001003265380859e-01 -3.887011855840682983e-02 -1.406636089086532593e-01 -1.549799889326095581e-01 -2.511567473411560059e-01 -1.519010961055755615e-01
1.509689837694168091e-01 -7.701203972101211548e-02 2.238467186689376831e-01 6.394492983818054199e-01 -1.083182021975517273e-01 -1.899114400148391724e-01 -6.324465274810791016e-01 2.539428472518920898e-01
2.145737111568450928e-01 3.005714900791645050e-02 6.326206326484680176e-01 3.677058517932891846e-01 2.404644936323165894e-01 7.262207567691802979e-02 -5.170313715934753418e-01 -2.953297197818756104e-01
2.086550444364547729e-01 1.666420698165893555e-02 4.946671724319458008e-01 6.261423230171203613e-01 2.048597633838653564e-01 6.294284015893936157e-02 5.143533945083618164e-01 9.458771347999572754e-02
4.188335239887237549e-01 4.440798610448837280e-02 3.916943967342376709e-01 3.129726946353912354e-01 1.000862643122673035e-01 5.394871830940246582e-01 -4.717013537883758545e-01 2.183212637901306152e-01
3.848972618579864502e-01 -2.775216400623321533e-01 3.131233751773834229e-01 4.267741441726684570e-01 -3.548043966293334961e-01 -5.201380252838134766e-01 -1.451615840196609497e-01 -2.777622044086456299e-01
3.283675611019134521e-01 6.302092224359512329e-02 3.048286736011505127e-01 6.966403126716613770e-01 1.542688459157943726e-01 -1.931376568973064423e-02 3.349182307720184326e-01 -4.166924357414245605e-01
5.208747386932373047e-01 1.167347282171249390e-02 3.378113806247711182e-01 1.966121941804885864e-01 1.394722759723663330e-01 5.296305418014526367e-01 -5.242268443107604980e-01 -3.170893341302871704e-02
2.936360538005828857e-01 -3.877905383706092834e-02 9.189191460609436035e-01 2.545548081398010254e-01 -2.027574740350246429e-02 2.395430766046047211e-02 3.680872917175292969e-02 2.690298296511173248e-02
5.996679067611694336e-01 -1.851886808872222900e-01 3.714777231216430664e-01 1.823862548917531967e-03 -1.979726105928421021e-01 -3.611559569835662842e-01 -5.376949906349182129e-01 9.675735235214233398e-02
-9.800802916288375854e-02 -4.425709843635559082e-01 3.309068679809570312e-01 5.812982320785522461e-01 -1.941765248775482178e-01 -1.000405196100473404e-02 -4.019610285758972168e-01 3.843708336353302002e-01
7.556136846542358398e-01 -1.441259980201721191e-01 1.736757159233093262e-01 1.904759407043457031e-01 -4.097989946603775024e-02 5.451967716217041016e-01 1.879796236753463745e-01 -8.704223483800888062e-02
5.249758958816528320e-01 -3.384584486484527588e-01 2.444183975458145142e-01 7.945845276117324829e-02 -3.836918771266937256e-01 -1.456988304853439331e-01 -4.094775021076202393e-01 4.557112157344818115e-01
4.296584054827690125e-02 -3.917283415794372559e-01 4.668578505516052246e-01 5.301929712295532227e-01 1.366739422082901001e-01 4.522475600242614746e-01 1.756510138511657715e-01 3.026239573955535889e-01
4.375025331974029541e-01 1.978014409542083740e-01 3.369519114494323730e-01 3.317112922668457031e-01 1.343397796154022217e-01 -2.169022262096405029e-01 -4.703785181045532227e-01 5.094580054283142090e-01
2.461940646171569824e-01 1.272777020931243896e-01 3.095059692859649658e-01 5.806073546409606934e-01 6.155114173889160156e-01 2.147227376699447632e-01 2.129688709974288940e-01 1.413292437791824341e-01
4.414758682250976562e-01 -3.779729604721069336e-01 2.170079350471496582e-01 8.946680463850498199e-03 -2.209364324808120728e-01 -3.964501917362213135e-01 -6.348361968994140625e-01 -7.784929871559143066e-02
7.619997859001159668e-02 -1.724192649126052856e-01 5.443048477172851562e-01 4.198456406593322754e-01 3.790985345840454102e-01 1.763647198677062988e-01 2.329195290803909302e-01 5.126942396163940430e-01
5.044344663619995117e-01 -6.866384148597717285e-01 3.122883439064025879e-01 -2.577795982360839844e-01 1.306273639202117920e-01 -1.552814543247222900e-01 1.901927739381790161e-01 1.809699982404708862e-01
7.668683677911758423e-02 -3.957898020744323730e-01 3.718849718570709229e-01 4.528132379055023193e-01 -1.537665277719497681e-01 2.224382907152175903e-01 -4.947857856750488281e-01 4.197565317153930664e-01
2.020148783922195435e-01 -7.075989246368408203e-01 -8.313386887311935425e-02 5.377697348594665527e-01 2.492611259222030640e-01 2.416604757308959961e-01 1.829030215740203857e-01 -9.166169166564941406e-02
4.910502433776855469e-01 7.851386070251464844e-02 3.005147576332092285e-01 1.710610538721084595e-01 1.589227020740509033e-01 -2.178253531455993652e-01 -1.179143935441970825e-01 7.392741441726684570e-01
6.673314571380615234e-01 -1.060416996479034424e-01 6.470859646797180176e-01 7.606172002851963043e-03 -1.127510219812393188e-01 -2.182200402021408081e-01 -1.305776387453079224e-01 -2.173992246389389038e-01
5.716199278831481934e-01 2.467641420662403107e-02 3.092134594917297363e-01 5.472840666770935059e-01 -4.110777676105499268e-01 -7.034607976675033569e-02 -1.869556605815887451e-01 -2.619597911834716797e-01
6.321538686752319336e-01 -3.241240680217742920e-01 1.488459706306457520e-01 2.332720905542373657e-02 3.572665154933929443e-01 2.028805017471313477e-01 -4.386554956436157227e-01 -3.337776958942413330e-01
2.946500480175018311e-01 4.914089106023311615e-03 -1.588022112846374512e-01 8.680934309959411621e-01 1.030913367867469788e-01 -2.842932045459747314e-01 -2.005371600389480591e-01 5.183981359004974365e-02
1.682983189821243286e-01 2.881012111902236938e-02 6.986802220344543457e-01 5.230717062950134277e-01 -2.492273412644863129e-02 -1.851596385240554810e-01 -3.342070281505584717e-01 -2.499764263629913330e-01
8.162270188331604004e-01 -1.637179702520370483e-01 5.912987515330314636e-02 2.459824532270431519e-01 1.222112178802490234e-01 3.613916933536529541e-01 -1.068570092320442200e-01 -2.932716310024261475e-01
3.516523540019989014e-01 -1.678149104118347168e-01 3.805319666862487793e-01 3.190636932849884033e-01 4.144665598869323730e-01 3.929959237575531006e-01 4.067573547363281250e-01 3.315006494522094727e-01
2.498604208230972290e-01 -5.738475322723388672e-01 4.416776299476623535e-01 5.047196149826049805e-01 -2.222762852907180786e-01 -3.267982900142669678e-01 -4.004801809787750244e-02 -2.530306950211524963e-02
2.481061667203903198e-01 -3.925738632678985596e-01 3.491097986698150635e-01 3.828423023223876953e-01 3.918259441852569580e-01 -1.798638403415679932e-01 -8.735269308090209961e-02 -5.677800774574279785e-01
1.690734177827835083e-01 -4.594889879226684570e-01 3.831614553928375244e-01 6.079643368721008301e-01 -4.683083593845367432e-01 1.250665336847305298e-01 -8.179393410682678223e-02 -4.697023704648017883e-02
4.352236092090606689e-01 -1.528131812810897827e-01 5.299866795539855957e-01 5.256003737449645996e-01 -9.913559071719646454e-03 3.812406212091445923e-02 3.150756657123565674e-01 -3.595311939716339111e-01
2.221717387437820435e-01 -4.906837940216064453e-01 3.649882674217224121e-01 4.518237709999084473e-01 -4.947542846202850342e-01 -4.813404008746147156e-02 -3.177797198295593262e-01 -1.562863588333129883e-01
6.213168501853942871e-01 -2.189362980425357819e-02 -4.475077614188194275e-02 3.317548632621765137e-01 7.165842503309249878e-02 7.697766274213790894e-02 2.957371175289154053e-01 6.347450017929077148e-01
7.139752507209777832e-01 -9.540623426437377930e-02 6.008770465850830078e-01 -1.236105114221572876e-01 2.395542338490486145e-02 -2.517725527286529541e-01 -1.361333131790161133e-01 -1.493604630231857300e-01
6.001186966896057129e-01 -7.679644227027893066e-02 6.778641343116760254e-01 -5.997928604483604431e-02 -1.806831173598766327e-02 -1.261793822050094604e-01 -3.183334767818450928e-01 -2.308218777179718018e-01
6.511128693819046021e-02 -3.554131388664245605e-01 6.099198460578918457e-01 4.833915084600448608e-02 4.087226688861846924e-01 1.139213144779205322e-01 1.276619732379913330e-01 5.466015338897705078e-01
2.789576649665832520e-01 -2.209465056657791138e-01 1.543445289134979248e-01 7.787407040596008301e-01 -2.566380798816680908e-01 1.085781008005142212e-01 -1.222549304366111755e-01 3.879529535770416260e-01
2.779571413993835449e-01 -1.828218437731266022e-02 1.537596583366394043e-01 7.497969269752502441e-01 -1.551950722932815552e-01 -5.568447113037109375e-01 -3.706276044249534607e-02 -3.213888034224510193e-02
6.449703574180603027e-01 -1.906770169734954834e-01 1.852789372205734253e-01 2.771510779857635498e-01 -1.146141206845641136e-03 5.365336537361145020e-01 -6.438793241977691650e-02 -3.801303803920745850e-01
5.484051704406738281e-01 -6.658132672309875488e-01 -6.687211245298385620e-02 1.363134384155273438e-01 4.129473567008972168e-01 1.982958167791366577e-01 3.247895464301109314e-02 -1.482889950275421143e-01
9.143954515457153320e-02 -4.436667263507843018e-01 -1.965549215674400330e-02 5.873927474021911621e-01 -2.747838571667671204e-02 -4.968212172389030457e-02 -1.139604374766349792e-01 6.581578254699707031e-01
1.911155134439468384e-01 -1.441932469606399536e-01 4.312297105789184570e-01 7.301213741302490234e-01 -2.384845763444900513e-01 1.398489177227020264e-01 -3.203585445880889893e-01 -2.111507356166839600e-01
3.662095069885253906e-01 -1.139052286744117737e-01 6.958599686622619629e-01 3.212197124958038330e-01 1.175220310688018799e-01 1.862092465162277222e-01 -4.636438488960266113e-01 -4.541050642728805542e-02
3.098855316638946533e-01 -6.383325457572937012e-01 3.320682942867279053e-01 3.351924419403076172e-01 -4.517879486083984375e-01 -1.102773174643516541e-01 -2.254268378019332886e-01 -8.239269256591796875e-02
1.138534746132791042e-03 -1.017584279179573059e-01 1.517730802297592163e-01 7.082354426383972168e-01 5.824134945869445801e-01 6.650704890489578247e-03 -1.891829669475555420e-01 2.999525070190429688e-01
7.281203269958496094e-01 -6.600701063871383667e-02 -2.401469796895980835e-01 3.662022948265075684e-01 4.515494704246520996e-01 2.377976328134536743e-01 1.046660393476486206e-01 4.805700853466987610e-02
5.446050763130187988e-01 -3.598339259624481201e-01 5.135410428047180176e-01 1.536764055490493774e-01 -4.654482901096343994e-01 9.574377536773681641e-02 -1.914749890565872192e-01 -1.552817672491073608e-01
4.095745384693145752e-01 -3.429363965988159180e-01 5.952559411525726318e-02 3.045633435249328613e-01 5.991333127021789551e-01 -5.022937655448913574e-01 -7.893328368663787842e-02 -2.916778437793254852e-02
1.031279414892196655e-01 -5.042480230331420898e-01 2.970414757728576660e-01 4.200142920017242432e-01 -4.643744230270385742e-01 -1.374166458845138550e-02 -4.926205277442932129e-01 1.092955768108367920e-01
6.840661168098449707e-01 -3.217931985855102539e-01 2.374937534332275391e-01 1.992896199226379395e-01 4.118219316005706787e-01 -2.508000470697879791e-02 3.821645081043243408e-01 -1.269132643938064575e-01
3.131723701953887939e-01 -4.433223605155944824e-02 9.184219837188720703e-01 1.382214426994323730e-01 1.198239177465438843e-01 -6.562539935111999512e-02 -1.346871703863143921e-01 2.341702580451965332e-02
2.792010605335235596e-01 -4.881647601723670959e-02 8.205751180648803711e-01 1.402476131916046143e-01 2.555293738842010498e-01 1.144394427537918091e-01 -3.120226562023162842e-01 -2.256127148866653442e-01
3.981861472129821777e-01 -1.241285726428031921e-01 4.557512104511260986e-01 6.346717476844787598e-01 -1.973056495189666748e-01 -2.961243689060211182e-01 -7.412370294332504272e-02 -2.888060212135314941e-01
6.084522008895874023e-01 2.342802882194519043e-01 -3.501501306891441345e-02 5.136727094650268555e-01 2.877117395401000977e-01 3.410236835479736328e-01 -2.966082990169525146e-01 1.508686095476150513e-01
7.269659042358398438e-01 -3.133702576160430908e-01 2.626190483570098877e-01 2.989180944859981537e-02 2.847453206777572632e-02 1.354841738939285278e-01 -2.316205799579620361e-01 -4.802525639533996582e-01
1.547513157129287720e-01 -2.545904517173767090e-01 6.108514666557312012e-01 2.859090268611907959e-01 2.166483402252197266e-01 4.443284869194030762e-01 2.296975106000900269e-01 3.990326523780822754e-01
5.058306455612182617e-01 4.188565537333488464e-02 8.059247136116027832e-01 9.103208780288696289e-02 -5.647898092865943909e-02 3.675315529108047485e-03 -1.787788271903991699e-01 2.222932726144790649e-01
6.634786128997802734e-01 -3.128491044044494629e-01 9.877569973468780518e-02 3.298809528350830078e-01 -4.848711565136909485e-02 4.567501842975616455e-01 3.236028254032135010e-01 -1.662922650575637817e-01
4.617561101913452148e-01 -2.806038558483123779e-01 4.906628727912902832e-01 2.532032085582613945e-03 -2.347726933658123016e-02 8.692330867052078247e-02 -6.654983758926391602e-01 -1.276382505893707275e-01
6.091978549957275391e-01 2.937841601669788361e-02 5.132620930671691895e-01 4.202801585197448730e-01 -5.696157738566398621e-02 1.810355335474014282e-01 3.340926468372344971e-01 -2.007613033056259155e-01
7.754023373126983643e-02 -2.669708430767059326e-01 3.983366489410400391e-01 7.716867923736572266e-01 -3.190977871417999268e-01 5.036870762705802917e-02 -2.250262796878814697e-01 1.163795441389083862e-01
2.624442577362060547e-01 -1.592710614204406738e-01 6.351538896560668945e-01 4.642069041728973389e-01 1.784233599901199341e-01 6.090563163161277771e-02 1.283445656299591064e-01 -4.845930337905883789e-01
6.042141914367675781e-01 1.905664950609207153e-01 4.789281487464904785e-01 2.188665121793746948e-01 3.710906207561492920e-01 2.332161515951156616e-01 -3.466143310070037842e-01 -9.536886960268020630e-02
6.461217999458312988e-01 -1.069830358028411865e-01 2.119847536087036133e-01 3.292474150657653809e-01 1.279133111238479614e-01 4.089412689208984375e-01 -7.588225603103637695e-02 -4.778984785079956055e-01
3.889028429985046387e-01 3.227879852056503296e-02 3.543716073036193848e-01 5.756148695945739746e-01 1.776800453662872314e-01 5.192626714706420898e-01 -2.676186263561248779e-01 1.340792775154113770e-01
5.357235074043273926e-01 -7.224893569946289062e-01 1.585857868194580078e-01 -2.294430509209632874e-02 3.929181396961212158e-02 -1.459512952715158463e-02 2.859156429767608643e-01 2.860577106475830078e-01
3.586281239986419678e-01 -5.827297568321228027e-01 2.991204559803009033e-01 4.103233218193054199e-01 -4.269329905509948730e-01 3.282986581325531006e-02 -1.557741910219192505e-01 -2.576016485691070557e-01
7.322784662246704102e-01 -1.069103926420211792e-01 5.346654057502746582e-01 2.197519391775131226e-01 -1.682824455201625824e-02 -2.144544720649719238e-01 1.780062317848205566e-01 -2.005501240491867065e-01
3.000328540802001953e-01 2.063977590296417475e-04 8.848427236080169678e-02 5.289747714996337891e-01 7.242561876773834229e-02 -2.470372803509235382e-02 -6.696463823318481445e-01 4.099445641040802002e-01
6.417351961135864258e-01 -6.294815540313720703e-01 2.988391555845737457e-02 8.821627497673034668e-02 1.615228205919265747e-01 -3.837047889828681946e-02 3.245968818664550781e-01 -2.243407219648361206e-01
7.228254079818725586e-01 -2.245205193758010864e-01 -1.051540970802307129e-01 3.094599843025207520e-01 3.272571563720703125e-01 -2.251085788011550903e-01 -1.368727236986160278e-01 -3.791911900043487549e-01
4.290799498558044434e-01 -4.769120216369628906e-01 7.046837359666824341e-02 1.962469220161437988e-01 5.052311420440673828e-01 -5.328676700592041016e-01 -4.032620787620544434e-02 6.429690867662429810e-02
6.966623067855834961e-01 -4.572646617889404297e-01 -4.160974919795989990e-01 2.559353113174438477e-01 3.902573883533477783e-02 -1.437502503395080566e-01 -1.161515563726425171e-01 1.767837256193161011e-01
6.243882179260253906e-01 -1.195738315582275391e-01 4.085668027400970459e-01 3.222885131835937500e-01 -2.444978356361389160e-01 4.704263508319854736e-01 -4.901337996125221252e-02 -2.038683146238327026e-01
2.132988721132278442e-01 -8.784152865409851074e-01 1.578207015991210938e-01 5.793850868940353394e-02 3.125401139259338379e-01 4.577592015266418457e-02 1.366287320852279663e-01 1.902147531509399414e-01
3.432799577713012695e-01 -3.990262746810913086e-01 5.547857284545898438e-01 1.113856360316276550e-01 -2.609644234180450439e-01 -2.415069639682769775e-01 -5.222870111465454102e-01 5.942308530211448669e-02
