# Supplementary material for: Where is your field going? A machine learning approach to study the relative motion of the domains of physics
Source: PLoS One. 2020 Jun 18;15(6):e0233997. doi: 10.1371/journal.pone.0233997 (PMC7302634; doi:10.1371/journal.pone.0233997)
Supplement: S28 Data — (ZIP) [file pone.0233997.s028.zip › 27/Pacs4Run_27_VS_500_embeddings1997-2001ED8.txt]

2.846955358982086182e-01 2.346076630055904388e-02 -6.751032918691635132e-02 -3.649866878986358643e-01 -2.418098449707031250e-01 -4.507684111595153809e-01 -6.372549533843994141e-01 -3.359569013118743896e-01
7.153615355491638184e-02 9.280850738286972046e-02 6.344319581985473633e-01 -3.002226948738098145e-01 -4.843031167984008789e-01 1.368765160441398621e-02 -3.961049914360046387e-01 -3.193675577640533447e-01
7.086035609245300293e-01 -3.122467100620269775e-01 2.985740303993225098e-01 -4.112164080142974854e-01 5.225941911339759827e-02 -9.837988764047622681e-02 -2.270789593458175659e-01 -2.795769572257995605e-01
3.905554413795471191e-01 3.879479467868804932e-01 4.832518994808197021e-01 -3.291921913623809814e-01 2.761793434619903564e-01 -1.467652022838592529e-01 -3.571258187294006348e-01 -3.601515293121337891e-01
6.768922805786132812e-01 -1.731822080910205841e-02 1.385145913809537888e-02 -1.241544634103775024e-01 -1.230784058570861816e-01 4.906641319394111633e-02 -5.444625020027160645e-01 -4.603426456451416016e-01
-4.091484844684600830e-01 1.522734314203262329e-01 9.839455783367156982e-02 -3.293184340000152588e-01 -5.921424031257629395e-01 2.501013278961181641e-01 -4.280169308185577393e-01 -3.080526292324066162e-01
1.607776135206222534e-01 -1.138937547802925110e-01 2.174814492464065552e-01 -4.201967716217041016e-01 -6.233853697776794434e-01 -5.289531350135803223e-01 4.342395812273025513e-02 -2.588993012905120850e-01
3.834226131439208984e-01 -2.703028023242950439e-01 -2.888172268867492676e-01 -3.911967277526855469e-01 -6.265596151351928711e-01 9.041550755500793457e-02 -3.010948598384857178e-01 -2.281741499900817871e-01
2.367835193872451782e-01 -2.099060565233230591e-01 5.833677053451538086e-01 -4.903977811336517334e-01 2.123606503009796143e-01 -5.346766114234924316e-02 -5.027664303779602051e-01 -1.354073137044906616e-01
5.772410035133361816e-01 -1.098972111940383911e-01 -7.881221920251846313e-02 -1.695577800273895264e-01 -4.093720018863677979e-01 1.256413608789443970e-01 -6.138579845428466797e-01 -2.440522462129592896e-01
2.840260565280914307e-01 -4.468033909797668457e-01 -1.338797714561223984e-02 -4.424370229244232178e-01 -6.741246581077575684e-01 -6.555155664682388306e-02 -1.322678178548812866e-01 -2.180147320032119751e-01
1.905587315559387207e-01 3.706952929496765137e-01 2.232971228659152985e-02 -5.988309383392333984e-01 -4.706228971481323242e-01 -2.997600138187408447e-01 2.217797785997390747e-01 -3.265685141086578369e-01
1.730378419160842896e-01 -1.208294034004211426e-01 3.659757971763610840e-02 -3.135370910167694092e-01 -7.190428972244262695e-01 -5.041235685348510742e-01 -3.516739234328269958e-02 -2.888134419918060303e-01
4.085497558116912842e-01 -4.097385704517364502e-01 -2.376821786165237427e-01 -3.618294894695281982e-01 -4.481229186058044434e-01 2.088986933231353760e-01 -4.302594065666198730e-01 -2.195722013711929321e-01
1.541469991207122803e-01 1.225440874695777893e-01 4.911269545555114746e-01 -3.466175198554992676e-01 -3.960846066474914551e-01 -8.366692066192626953e-02 -6.675577908754348755e-02 -6.569116115570068359e-01
1.741019636392593384e-01 -1.449561864137649536e-02 -1.398331969976425171e-01 -2.613957226276397705e-01 -6.470146179199218750e-01 -2.739457190036773682e-01 -5.847657918930053711e-01 2.144112586975097656e-01
5.832911655306816101e-02 -5.656136274337768555e-01 -2.368346601724624634e-01 -4.832050204277038574e-01 -8.347212523221969604e-02 -5.365097522735595703e-01 -1.637620031833648682e-01 -2.558769285678863525e-01
2.209843136370182037e-02 -5.376380085945129395e-01 8.030816167593002319e-02 -7.311638593673706055e-01 -5.706984666176140308e-04 -1.772978156805038452e-01 -1.882987283170223236e-02 -3.709687590599060059e-01
-1.260695457458496094e-01 2.028004676103591919e-01 1.785814762115478516e-03 -6.501667499542236328e-01 -6.255212426185607910e-01 -6.127787288278341293e-03 1.581390798091888428e-01 -3.223913311958312988e-01
3.704989850521087646e-01 1.323329210281372070e-01 4.583281576633453369e-01 -7.878015190362930298e-02 -2.406732924282550812e-02 -2.472420781850814819e-01 -7.405829429626464844e-01 -1.370276510715484619e-01
2.503816187381744385e-01 -6.260558962821960449e-01 -4.280529916286468506e-02 -6.128330230712890625e-01 -4.529028013348579407e-02 -1.242525428533554077e-01 -9.617114812135696411e-02 -3.758024871349334717e-01
3.480262756347656250e-01 -2.047868967056274414e-01 4.500812292098999023e-01 -6.149103641510009766e-01 -4.927535653114318848e-01 -5.254562944173812866e-02 -6.366522610187530518e-02 -8.143497258424758911e-02
2.341893687844276428e-02 -1.141306385397911072e-01 4.940152466297149658e-01 -4.832739531993865967e-01 -5.339039564132690430e-01 -1.939365714788436890e-01 -3.793209195137023926e-01 2.056007236242294312e-01
3.909726738929748535e-01 3.749779611825942993e-02 4.095352292060852051e-01 -4.519188106060028076e-01 -5.822853446006774902e-01 -1.055583953857421875e-01 -7.617149502038955688e-02 -3.431966602802276611e-01
-9.039258956909179688e-02 3.993929177522659302e-02 5.319923758506774902e-01 -4.929026365280151367e-01 -5.807712674140930176e-01 -2.526787221431732178e-01 -2.496859431266784668e-01 2.793306112289428711e-02
-1.427267789840698242e-01 2.656520605087280273e-01 5.998467206954956055e-01 -1.692953854799270630e-01 -2.545243501663208008e-01 -4.224208295345306396e-01 -3.881936073303222656e-01 -3.559000492095947266e-01
1.167072206735610962e-01 3.083258271217346191e-01 -1.293819546699523926e-01 -6.459109187126159668e-01 1.856194138526916504e-01 -4.653668999671936035e-01 -3.873144388198852539e-01 2.373615503311157227e-01
4.205589294433593750e-01 -1.875209361314773560e-01 -3.973611816763877869e-02 -3.327484726905822754e-01 -6.734852790832519531e-01 -4.330039620399475098e-01 -1.091266945004463196e-01 -1.506064832210540771e-01
-1.409017294645309448e-01 -3.692505955696105957e-01 -1.119567006826400757e-01 -4.732868671417236328e-01 1.605474799871444702e-01 2.326886653900146484e-01 -4.223510921001434326e-01 -5.907332897186279297e-01
2.647590339183807373e-01 -5.228225588798522949e-01 -4.974652454257011414e-02 -6.676357388496398926e-01 -9.167142957448959351e-02 4.576813057065010071e-02 -2.390831150114536285e-02 -4.441585540771484375e-01
1.108475551009178162e-01 1.149929687380790710e-01 5.118952393531799316e-01 -1.963728219270706177e-01 -4.511547088623046875e-01 -5.812612771987915039e-01 -3.374389410018920898e-01 -1.364559978246688843e-01
5.772008895874023438e-01 -2.138145267963409424e-01 2.167024910449981689e-01 -6.411031484603881836e-01 -8.767571300268173218e-02 3.167015314102172852e-01 -1.549401879310607910e-01 -1.765108108520507812e-01
-1.181566342711448669e-01 -1.016922667622566223e-01 4.635362420231103897e-03 -6.587851643562316895e-01 6.329242140054702759e-02 -3.021927475929260254e-01 1.571004837751388550e-01 -6.493621468544006348e-01
-5.624632909893989563e-02 2.385422028601169586e-02 1.769610494375228882e-01 -2.017453312873840332e-01 -7.597310543060302734e-01 -2.701801955699920654e-01 -1.369989067316055298e-01 -5.052660703659057617e-01
2.605465352535247803e-01 4.228508472442626953e-01 -2.172774970531463623e-01 -7.374244332313537598e-01 1.271519660949707031e-01 -3.514266908168792725e-01 -9.454154223203659058e-02 -1.170548871159553528e-01
3.349625468254089355e-01 3.085425198078155518e-01 -3.975505009293556213e-02 -6.741740703582763672e-01 -4.951705932617187500e-01 2.721254825592041016e-01 -1.645715907216072083e-02 -1.303589791059494019e-01
2.278309017419815063e-01 3.533718883991241455e-01 2.866944968700408936e-01 -3.603505790233612061e-01 -5.894247293472290039e-01 -4.060411155223846436e-01 -3.070597052574157715e-01 6.781222671270370483e-02
2.884141206741333008e-01 -2.981307804584503174e-01 4.111752808094024658e-01 -4.496065378189086914e-01 5.139103904366493225e-02 3.508938848972320557e-01 -5.302162766456604004e-01 -2.232205718755722046e-01
2.004628032445907593e-01 -8.973041176795959473e-02 3.903899788856506348e-01 -6.042883396148681641e-01 -5.647538900375366211e-01 -3.141877353191375732e-01 2.428636886179447174e-02 -1.262687593698501587e-01
3.115420043468475342e-01 2.977973595261573792e-02 8.976852148771286011e-02 -7.649587392807006836e-01 -4.770587384700775146e-01 1.550798118114471436e-01 1.100082099437713623e-01 -2.123626619577407837e-01
1.295550018548965454e-01 -3.628406226634979248e-01 -1.194134280085563660e-01 -8.345156908035278320e-01 -1.790118589997291565e-02 -3.438182175159454346e-01 4.564373567700386047e-02 -1.423781961202621460e-01
2.369745820760726929e-01 4.228292405605316162e-02 4.386900365352630615e-01 -4.647462368011474609e-01 -6.456513404846191406e-01 -2.008166164159774780e-01 -1.278253495693206787e-01 -2.451220005750656128e-01
2.173946946859359741e-01 3.000012636184692383e-01 3.490871489048004150e-01 -3.365988433361053467e-01 -6.139816045761108398e-01 -3.263590037822723389e-01 -3.708746135234832764e-01 8.091063797473907471e-02
3.145885169506072998e-01 9.102793782949447632e-02 4.847244918346405029e-01 -3.439708650112152100e-01 -3.291950523853302002e-01 6.766276806592941284e-02 -1.200313642621040344e-01 -6.419649124145507812e-01
-1.274351030588150024e-01 4.466780126094818115e-01 2.062953710556030273e-01 -3.757604062557220459e-01 -5.834203958511352539e-01 1.681310869753360748e-02 -5.072450041770935059e-01 5.026016756892204285e-02
-1.188044771552085876e-01 -5.789505783468484879e-03 4.981616139411926270e-01 -6.065401434898376465e-01 -5.872048139572143555e-01 3.422994911670684814e-02 -1.320718824863433838e-01 -7.982438057661056519e-02
-3.713132739067077637e-01 -2.868447452783584595e-02 1.464863568544387817e-01 -1.318081021308898926e-01 -6.094213724136352539e-01 5.834093689918518066e-02 -5.934861898422241211e-01 -3.089467585086822510e-01
1.158337965607643127e-01 -9.613117203116416931e-03 -5.050648450851440430e-01 -6.992784142494201660e-01 1.443289071321487427e-01 -1.476801484823226929e-01 -4.318387210369110107e-01 1.152588501572608948e-01
1.606694906949996948e-01 1.194717586040496826e-01 4.880932867527008057e-01 -2.431047260761260986e-01 -4.722606837749481201e-01 5.643134564161300659e-02 -2.479899376630783081e-01 -6.122608184814453125e-01
2.151322923600673676e-02 2.743393778800964355e-01 4.600692074745893478e-03 -2.486515790224075317e-01 -7.200406789779663086e-01 -9.883592277765274048e-02 -5.748924612998962402e-01 6.081048771739006042e-02
-1.368517577648162842e-01 -9.164960682392120361e-02 4.529233276844024658e-01 -5.868135094642639160e-01 1.250831037759780884e-01 2.198277264833450317e-01 -5.930789113044738770e-01 8.757652342319488525e-02
-2.313801646232604980e-01 3.105831146240234375e-02 1.092009693384170532e-01 -3.572584986686706543e-01 -7.224665880203247070e-01 -3.124487400054931641e-01 -4.215176999568939209e-01 9.317016601562500000e-02
7.407990097999572754e-02 3.747796714305877686e-01 4.940108060836791992e-01 -4.093258976936340332e-01 -5.422210693359375000e-01 -2.008914500474929810e-01 -3.185316920280456543e-01 -8.145152777433395386e-02
4.732120931148529053e-01 2.992513477802276611e-01 1.606653928756713867e-01 -5.997299551963806152e-01 -3.444394469261169434e-01 2.352622300386428833e-01 1.638779602944850922e-02 -3.560534119606018066e-01
2.146074175834655762e-01 -1.976770907640457153e-01 4.589706361293792725e-01 -6.518418788909912109e-01 -1.602641195058822632e-01 -7.420697808265686035e-02 -3.570916354656219482e-01 3.472890555858612061e-01
-2.087589353322982788e-01 1.055622473359107971e-02 3.821765482425689697e-01 -2.302289009094238281e-01 -5.446487069129943848e-01 1.790554225444793701e-01 -5.798933506011962891e-01 -3.037512004375457764e-01
9.092784672975540161e-02 2.177993506193161011e-01 7.089436054229736328e-01 -3.087460398674011230e-01 -2.484434694051742554e-01 -3.673525154590606689e-01 -3.544130623340606689e-01 -1.552091538906097412e-01
6.090947985649108887e-01 -3.596736788749694824e-01 -1.316586583852767944e-01 -4.567457735538482666e-01 -3.480683565139770508e-01 8.781057596206665039e-02 -3.796121478080749512e-01 2.683066762983798981e-02
5.971197485923767090e-01 -5.715547874569892883e-02 -2.250854820013046265e-01 -2.479156851768493652e-01 -2.798414230346679688e-01 2.283675074577331543e-01 -4.546015262603759766e-01 -4.369554817676544189e-01
-2.989535927772521973e-01 -3.228098750114440918e-01 -1.966442316770553589e-01 -6.329144239425659180e-01 -2.279573120176792145e-03 -2.187462896108627319e-01 -9.499961882829666138e-02 -5.570374727249145508e-01
7.465528249740600586e-01 1.895498018711805344e-03 3.760944604873657227e-01 -3.267559409141540527e-01 2.120360732078552246e-02 -3.090139329433441162e-01 -2.013939768075942993e-01 -2.407078593969345093e-01
1.002064533531665802e-02 3.293372988700866699e-01 6.202207207679748535e-01 -2.340167015790939331e-01 -3.269397020339965820e-01 -3.469846844673156738e-01 -4.337098598480224609e-01 -1.913294345140457153e-01
-4.838735237717628479e-02 1.628671288490295410e-01 5.581097602844238281e-01 -2.280393838882446289e-01 -5.086485147476196289e-01 -6.235436350107192993e-02 -3.508047759532928467e-01 -4.711358547210693359e-01
3.226860761642456055e-01 2.444412410259246826e-01 -5.193473696708679199e-01 -5.083225369453430176e-01 -4.066983610391616821e-02 -4.986224770545959473e-01 -2.401141077280044556e-01 -8.685752749443054199e-03
-8.594533801078796387e-02 -3.149686157703399658e-01 1.143681257963180542e-01 -2.783358693122863770e-01 1.458068788051605225e-01 8.789841085672378540e-02 -4.564536809921264648e-01 -7.520118355751037598e-01
5.907807946205139160e-01 -2.421541810035705566e-01 -2.757484912872314453e-01 -3.321554660797119141e-01 -3.444001674652099609e-01 1.176620125770568848e-01 -5.166561007499694824e-01 -8.115223795175552368e-02
-9.893522411584854126e-02 -8.890497498214244843e-03 2.815271615982055664e-01 -5.255455970764160156e-01 -6.943520903587341309e-01 -3.413436114788055420e-01 -1.773293167352676392e-01 6.775687634944915771e-02
3.286694884300231934e-01 2.423038631677627563e-01 4.543897807598114014e-01 -2.078522294759750366e-01 -5.570833683013916016e-01 -1.349857747554779053e-01 -2.952880561351776123e-01 -4.096760451793670654e-01
2.679367959499359131e-01 2.045249342918395996e-01 5.194051861763000488e-01 -3.460066020488739014e-01 -4.779838919639587402e-01 -6.770150363445281982e-02 -2.007122933864593506e-01 -4.727996289730072021e-01
5.805214047431945801e-01 -3.547940254211425781e-01 -2.158419340848922729e-01 -2.466949224472045898e-01 -4.995421469211578369e-01 -5.848570540547370911e-02 -3.880376815795898438e-01 -1.616597026586532593e-01
-2.854230999946594238e-01 -2.308178544044494629e-01 -4.446770846843719482e-01 -7.091412544250488281e-01 -1.464120596647262573e-01 -1.649231165647506714e-01 -9.620669484138488770e-02 -3.267195522785186768e-01
1.502575725317001343e-01 8.275960385799407959e-02 5.794991850852966309e-01 -5.696691870689392090e-01 -5.029970407485961914e-01 -1.330236196517944336e-01 -1.264248192310333252e-01 -1.534493416547775269e-01
-3.942648470401763916e-01 -7.107261568307876587e-02 4.819832742214202881e-02 -5.325911045074462891e-01 3.080479204654693604e-01 -3.595546782016754150e-01 -2.029199153184890747e-01 -5.368221402168273926e-01
-3.092310763895511627e-02 -5.883814692497253418e-01 -7.267893850803375244e-02 -2.960252761840820312e-01 -9.634352475404739380e-02 -2.664513587951660156e-01 -2.224218547344207764e-01 -6.558872461318969727e-01
2.531949877738952637e-01 1.077252328395843506e-01 6.624580919742584229e-02 -3.366180658340454102e-01 -3.944266736507415771e-01 4.472320675849914551e-01 -6.558808684349060059e-01 -1.442868113517761230e-01
1.405715793371200562e-01 2.311468869447708130e-01 6.082051992416381836e-01 -2.013223916292190552e-01 -3.212662041187286377e-01 -4.507200717926025391e-01 -4.337548017501831055e-01 -1.478602439165115356e-01
3.650122135877609253e-02 9.846454113721847534e-02 -4.312898218631744385e-01 -3.748919367790222168e-01 -5.711171030998229980e-01 -9.025599062442779541e-02 -5.388039350509643555e-01 1.943891346454620361e-01
-1.738944351673126221e-01 -2.621426880359649658e-01 4.865132644772529602e-02 -2.833713963627815247e-02 1.553631573915481567e-01 -2.793087959289550781e-01 -8.415020704269409180e-01 -2.959649860858917236e-01
1.802270710468292236e-01 5.634372234344482422e-01 -7.194725424051284790e-02 -6.457731127738952637e-01 2.820628881454467773e-01 -2.748880386352539062e-01 -2.648494839668273926e-01 -5.088544636964797974e-02
2.591016516089439392e-02 2.551229596138000488e-01 -4.252558648586273193e-01 -1.501023471355438232e-01 -5.035640001296997070e-01 -9.719390422105789185e-02 -6.771774291992187500e-01 -9.630709886550903320e-02
-2.516135275363922119e-01 -2.199232280254364014e-01 6.647508591413497925e-02 -7.966497540473937988e-01 -4.823673516511917114e-04 -2.294553518295288086e-01 9.271547943353652954e-02 -4.335995912551879883e-01
-1.515021771192550659e-01 1.143398955464363098e-01 -4.058580994606018066e-01 -5.048231407999992371e-02 -5.430401563644409180e-01 -4.243446886539459229e-01 -5.470201969146728516e-01 -1.500398367643356323e-01
8.197651244699954987e-03 1.173729076981544495e-01 -1.872454434633255005e-01 2.924332860857248306e-03 -1.505997031927108765e-01 6.812562793493270874e-02 -9.206358790397644043e-01 -2.760348021984100342e-01
2.895272895693778992e-02 -2.278350889682769775e-01 -1.058733388781547546e-01 -8.288992047309875488e-01 -6.506442278623580933e-02 -4.199453592300415039e-01 1.088144630193710327e-01 -2.377851456403732300e-01
5.566808581352233887e-01 2.564343214035034180e-01 -2.848357260227203369e-01 -2.878098785877227783e-01 -1.962299495935440063e-01 2.708106338977813721e-01 -4.989468157291412354e-01 -3.155776858329772949e-01
-2.591956220567226410e-02 -3.048065006732940674e-01 -4.094268381595611572e-02 -1.047687456011772156e-01 6.802008301019668579e-02 -2.608248889446258545e-01 -4.442650675773620605e-01 -7.897723317146301270e-01
-1.327884942293167114e-01 -1.930494010448455811e-01 -3.700201213359832764e-01 -8.493055105209350586e-01 -2.954325079917907715e-02 -2.263070195913314819e-01 -5.238311737775802612e-02 -1.789769232273101807e-01
4.132181107997894287e-01 -1.918185204267501831e-01 -4.218925833702087402e-01 -7.147854566574096680e-01 3.729878459125757217e-03 -2.200535535812377930e-01 -2.164295688271522522e-02 -2.337499856948852539e-01
-1.127673592418432236e-02 2.036523073911666870e-01 1.070840284228324890e-01 -1.879239082336425781e-01 -6.637167334556579590e-01 8.008684962987899780e-03 -6.630086898803710938e-01 -1.773457378149032593e-01
3.786495625972747803e-01 -9.721572697162628174e-02 6.288873404264450073e-02 -5.110681056976318359e-01 -7.031926512718200684e-01 -2.814291417598724365e-01 -9.108486026525497437e-02 -7.011436391621828079e-03
2.148625999689102173e-01 1.988974213600158691e-01 4.382624924182891846e-01 -2.903549373149871826e-01 -6.360093951225280762e-01 -2.413114309310913086e-01 -2.030012011528015137e-01 -3.659852147102355957e-01
3.627368211746215820e-01 2.165157645940780640e-01 3.695109188556671143e-01 -5.557632818818092346e-02 -2.099300734698772430e-02 -4.617155790328979492e-01 -5.372365117073059082e-01 -4.238760769367218018e-01
7.869246602058410645e-02 -2.970405519008636475e-01 -2.397764474153518677e-01 -7.768319249153137207e-01 1.753880828619003296e-01 -3.667966127395629883e-01 -2.793110907077789307e-01 3.603386506438255310e-02
-2.349295467138290405e-01 -5.861180648207664490e-02 1.667266190052032471e-01 -3.134910166263580322e-01 -5.093604922294616699e-01 3.513303399085998535e-01 -6.462343335151672363e-01 -1.216494068503379822e-01
-2.369267307221889496e-02 -3.212271928787231445e-01 1.400703564286231995e-02 -2.799982130527496338e-01 2.012593150138854980e-01 -2.290979027748107910e-01 -8.482240438461303711e-01 7.198131084442138672e-02
-6.014092639088630676e-02 3.645521998405456543e-01 -6.218384578824043274e-02 -2.797723412513732910e-01 -6.813352108001708984e-01 -1.484247446060180664e-01 -5.352711081504821777e-01 -9.264224022626876831e-02
-7.846562564373016357e-02 -2.152199298143386841e-01 -2.010371834039688110e-01 -7.935245037078857422e-01 9.080491960048675537e-02 -4.902277588844299316e-01 -1.080636233091354370e-01 -1.310720890760421753e-01
6.159985065460205078e-01 -1.519555971026420593e-02 -3.788950666785240173e-02 -1.972615569829940796e-01 -3.115579187870025635e-01 1.873609870672225952e-01 -5.285394787788391113e-01 -4.104152321815490723e-01
1.338800340890884399e-01 1.257399320602416992e-01 5.822293758392333984e-01 -3.613157868385314941e-01 -5.187965631484985352e-01 -3.984284400939941406e-01 -1.630569100379943848e-01 -2.055308222770690918e-01
1.274304687976837158e-01 -2.493397891521453857e-02 -2.548462748527526855e-01 -1.039454266428947449e-01 -2.563607133924961090e-02 2.253025174140930176e-01 -8.153579831123352051e-01 -4.372202455997467041e-01
2.328774034976959229e-01 2.757356166839599609e-01 1.403759866952896118e-01 -5.549141764640808105e-01 -4.848344624042510986e-01 8.806573599576950073e-02 1.243515163660049438e-01 -5.327471494674682617e-01
1.352228131145238876e-02 -5.671158060431480408e-02 8.357142657041549683e-02 -4.168754518032073975e-01 -7.463709712028503418e-01 -4.726496636867523193e-01 -2.967893891036510468e-02 -1.856971383094787598e-01
-1.594161093235015869e-01 -3.393426835536956787e-01 -1.046510264277458191e-01 -8.299417495727539062e-01 1.283027678728103638e-01 -2.954670488834381104e-01 -1.010691896080970764e-01 -2.137771993875503540e-01
1.268133372068405151e-01 -1.124697104096412659e-01 2.550932466983795166e-01 -5.292772054672241211e-01 -7.155416607856750488e-01 -2.653767168521881104e-01 -2.381854504346847534e-02 -2.075334638357162476e-01
2.928457856178283691e-01 -4.793027639389038086e-01 7.502174377441406250e-02 -7.489475607872009277e-01 -1.829819083213806152e-01 -2.207118123769760132e-01 -7.134548574686050415e-02 -1.751376241445541382e-01
3.031235374510288239e-02 -2.925236523151397705e-01 -3.755005449056625366e-02 -3.856950104236602783e-01 -1.114845741540193558e-03 -1.048900783061981201e-01 -1.649559587240219116e-01 -8.515439033508300781e-01
-1.283524185419082642e-01 1.982184350490570068e-01 6.490027159452438354e-02 -5.948136448860168457e-01 -6.716936826705932617e-01 -1.560926288366317749e-01 1.561591327190399170e-01 -2.937628626823425293e-01
-1.125396639108657837e-01 -2.166406959295272827e-01 4.560634493827819824e-01 -5.066043138504028320e-01 -1.941678673028945923e-01 1.125061977654695511e-02 -6.197797060012817383e-01 2.319593429565429688e-01
2.303566336631774902e-01 2.030823677778244019e-01 3.389285802841186523e-01 -1.448291633278131485e-02 -2.168971002101898193e-01 -6.040002703666687012e-01 -5.978671908378601074e-01 -1.459636390209197998e-01
-3.266429901123046875e-01 5.733026191592216492e-02 2.201107889413833618e-01 -1.005878224968910217e-01 -5.706488490104675293e-01 6.209002062678337097e-02 -5.995904207229614258e-01 -3.774216473102569580e-01
1.637830138206481934e-01 9.223137795925140381e-02 -4.032795131206512451e-01 -6.705407500267028809e-01 1.189093068242073059e-01 -5.561669468879699707e-01 -1.546518653631210327e-01 -7.092898339033126831e-02
7.700628787279129028e-02 -9.115948528051376343e-02 -7.857269048690795898e-02 -4.674593508243560791e-01 -7.995482087135314941e-01 -2.680371701717376709e-01 -2.078242450952529907e-01 8.219496160745620728e-02
-2.331114411354064941e-01 -3.010575771331787109e-01 -3.785397112369537354e-02 -8.947707414627075195e-01 -3.312658146023750305e-02 -1.343237012624740601e-01 -4.989305138587951660e-02 -1.770482063293457031e-01
1.182010024785995483e-01 3.738985657691955566e-01 -1.564905047416687012e-02 -6.736972332000732422e-01 -6.166685223579406738e-01 -1.727139204740524292e-02 4.667854681611061096e-02 -9.673716872930526733e-02
-4.054341018199920654e-01 -6.373763829469680786e-02 4.343417584896087646e-01 -3.862134516239166260e-01 -4.446031749248504639e-01 -7.334961742162704468e-02 -5.375909805297851562e-01 4.112146049737930298e-02
1.789755523204803467e-01 1.095265895128250122e-01 -1.420436501502990723e-01 1.144636496901512146e-01 -2.116447538137435913e-01 -2.571307681500911713e-02 -7.991888523101806641e-01 -4.884014129638671875e-01
-1.837053522467613220e-02 1.779288351535797119e-01 -4.129374027252197266e-01 -3.581508100032806396e-01 -5.292090177536010742e-01 -9.267959743738174438e-02 -5.727084875106811523e-01 2.292767167091369629e-01
-2.588833272457122803e-01 -2.473763749003410339e-02 -1.890675872564315796e-01 -1.556700915098190308e-01 -4.892817437648773193e-01 1.746527403593063354e-01 -7.595907449722290039e-01 -1.597172617912292480e-01
2.262029647827148438e-01 2.246215939521789551e-01 4.263688027858734131e-01 -3.923456072807312012e-01 -6.128538250923156738e-01 -3.614532053470611572e-01 -1.494590938091278076e-01 -1.845961809158325195e-01
-1.017406657338142395e-01 2.432821691036224365e-02 6.723091006278991699e-02 -4.386459887027740479e-01 -6.884215474128723145e-01 -2.917966842651367188e-01 -4.000038802623748779e-01 2.702850103378295898e-01
3.957668691873550415e-02 3.282018378376960754e-02 6.032083034515380859e-01 -3.960469067096710205e-01 9.456029534339904785e-02 1.469414588063955307e-02 -6.783388853073120117e-01 8.568586409091949463e-02
1.471083611249923706e-01 -3.034269809722900391e-01 1.232940554618835449e-01 -1.533953398466110229e-01 -6.828602552413940430e-01 -3.701450526714324951e-01 -2.139484733343124390e-01 -4.455114305019378662e-01
1.262145638465881348e-01 -5.552316308021545410e-01 3.142271339893341064e-01 -6.073281764984130859e-01 2.479718029499053955e-01 -2.763267159461975098e-01 -1.607637703418731689e-01 -2.109744846820831299e-01
-1.133141741156578064e-01 1.009810715913772583e-01 -5.700928159058094025e-03 -4.076162278652191162e-01 -6.173675060272216797e-01 -4.954819977283477783e-01 -3.049417734146118164e-01 3.019016683101654053e-01
3.637268841266632080e-01 -1.720755100250244141e-01 1.733199954032897949e-01 -6.401442289352416992e-01 -1.517350077629089355e-01 5.256182551383972168e-01 -2.455545216798782349e-01 -1.966548562049865723e-01
1.354821324348449707e-01 -1.250413358211517334e-01 -3.186915516853332520e-01 -4.853305518627166748e-01 3.898707926273345947e-01 1.135680917650461197e-02 -3.280949294567108154e-01 -6.075564622879028320e-01
-3.990570604801177979e-01 -9.638828784227371216e-02 5.710008144378662109e-01 -4.618489146232604980e-01 -2.074137181043624878e-01 1.280890703201293945e-01 -4.625073671340942383e-01 -1.370259076356887817e-01
2.664134204387664795e-01 1.152278780937194824e-01 4.210384190082550049e-01 -8.014429360628128052e-02 1.333188861608505249e-01 -2.664710581302642822e-01 -7.613686919212341309e-01 -2.521639764308929443e-01
2.093767561018466949e-02 -3.304438591003417969e-01 -4.815868437290191650e-01 -7.161795496940612793e-01 6.100006029009819031e-02 -2.055252343416213989e-01 -2.824147641658782959e-01 -1.407468169927597046e-01
-2.264108657836914062e-01 8.469251543283462524e-02 -3.666035532951354980e-01 -3.840229511260986328e-01 1.301692426204681396e-02 -1.680190116167068481e-01 -1.538998633623123169e-01 -7.794924378395080566e-01
9.701577574014663696e-02 3.095621168613433838e-01 7.316794246435165405e-02 -3.257490098476409912e-01 -6.410547494888305664e-01 1.408786922693252563e-01 -5.892161726951599121e-01 7.293456047773361206e-02
-2.216888666152954102e-01 -3.541768789291381836e-01 -2.331032603979110718e-02 -8.749372959136962891e-01 -4.823910072445869446e-02 -1.695489436388015747e-01 -3.394081071019172668e-02 -1.647065728902816772e-01
3.448700010776519775e-01 4.375480711460113525e-01 -3.259102702140808105e-01 -3.127222955226898193e-01 -4.262111186981201172e-01 1.196408569812774658e-01 -5.381702184677124023e-01 2.571892691776156425e-03
3.964125216007232666e-01 7.028812915086746216e-02 1.556904464960098267e-01 -4.007655754685401917e-02 -1.694869399070739746e-01 -5.952755212783813477e-01 -3.899564445018768311e-01 -5.262380242347717285e-01
5.422148853540420532e-03 5.062561631202697754e-01 -2.321897447109222412e-01 -7.910632491111755371e-01 3.132378309965133667e-02 -8.138836920261383057e-02 -1.924321204423904419e-01 1.390929818153381348e-01
2.765158414840698242e-01 1.561142951250076294e-01 4.868436455726623535e-01 -3.597105145454406738e-01 -6.232767105102539062e-01 -1.914234608411788940e-01 -3.100410103797912598e-01 -1.073156669735908508e-01
-2.987509369850158691e-01 1.880655251443386078e-02 -1.413741856813430786e-01 -3.106631934642791748e-01 -4.905714988708496094e-01 2.629389166831970215e-01 -6.957642436027526855e-01 3.277306677773594856e-03
-1.076768264174461365e-01 -6.303185969591140747e-02 3.930329680442810059e-01 -6.385945677757263184e-01 2.754856944084167480e-01 6.718208640813827515e-02 -5.814960002899169922e-01 6.009285524487495422e-02
2.088701277971267700e-01 3.419920802116394043e-02 -1.987407058477401733e-01 -7.838496565818786621e-01 3.438826203346252441e-01 -3.657588064670562744e-01 -2.044007629156112671e-01 -8.643579483032226562e-02
1.025550216436386108e-01 -5.835361406207084656e-02 -3.286482095718383789e-01 -2.640845775604248047e-01 2.278105020523071289e-01 -5.643150210380554199e-02 -4.620975852012634277e-01 -7.346500158309936523e-01
7.962180674076080322e-02 -4.343302845954895020e-01 -1.535893529653549194e-01 -3.685853779315948486e-01 -1.572711020708084106e-01 -1.163131929934024811e-02 -1.557576656341552734e-01 -7.722971439361572266e-01
2.015019394457340240e-02 -1.485716253519058228e-01 2.805781736969947815e-02 -1.527925878763198853e-01 1.836515069007873535e-01 -5.894495248794555664e-01 -7.556235194206237793e-01 3.524122014641761780e-02
-1.963795274496078491e-01 -5.202215537428855896e-02 5.075323209166526794e-02 -1.046900749206542969e-01 -6.424639821052551270e-01 1.209610775113105774e-01 -6.699731945991516113e-01 -2.625593245029449463e-01
-8.575583249330520630e-02 -6.292024254798889160e-02 -6.927289813756942749e-02 -1.413967609405517578e-01 2.548279464244842529e-01 -1.848402321338653564e-01 -4.797908067703247070e-01 -7.966133952140808105e-01
2.881236970424652100e-01 -3.370637893676757812e-01 -2.848669700324535370e-02 -3.243114352226257324e-01 7.260128855705261230e-02 -1.267927736043930054e-01 -2.472887784242630005e-01 -7.841454148292541504e-01
1.402453053742647171e-03 2.091424316167831421e-01 2.770843170583248138e-02 1.413016952574253082e-02 -6.089875698089599609e-01 -5.565040111541748047e-01 -4.925631284713745117e-01 -1.791898906230926514e-01
4.185495078563690186e-01 -1.974016278982162476e-01 -3.524163067340850830e-01 -7.312009930610656738e-01 1.756929010152816772e-01 -1.838571876287460327e-01 -2.426642179489135742e-01 -5.864508822560310364e-02
3.934026658535003662e-01 2.282482236623764038e-01 7.039270550012588501e-02 -6.070214509963989258e-01 -4.675263166427612305e-01 2.640239000320434570e-01 2.393005602061748505e-02 -3.617246448993682861e-01
1.003029197454452515e-01 -5.249110236763954163e-02 4.890401959419250488e-01 -4.831334352493286133e-01 2.879929542541503906e-01 -2.966634929180145264e-01 -5.736365914344787598e-01 1.208209693431854248e-01
-4.011003673076629639e-01 -1.592021435499191284e-01 3.566302955150604248e-01 -2.353629767894744873e-01 -5.412115454673767090e-01 1.484039332717657089e-02 -5.443255305290222168e-01 -2.043815702199935913e-01
2.426598966121673584e-01 -4.066590070724487305e-01 -5.889624822884798050e-03 -2.988566756248474121e-01 1.863142289221286774e-02 -2.250401824712753296e-01 -2.211180627346038818e-01 -7.658401131629943848e-01
8.085011839866638184e-01 -5.557745322585105896e-02 1.294712424278259277e-01 -2.259174585342407227e-01 3.891202434897422791e-02 -1.542225927114486694e-01 -2.509569227695465088e-01 -4.326168596744537354e-01
3.852420300245285034e-02 -2.549691498279571533e-01 -1.636159121990203857e-01 -3.713272809982299805e-01 3.950275778770446777e-01 -1.521368473768234253e-01 -5.127229690551757812e-01 -5.716426372528076172e-01
2.129605598747730255e-02 -1.797127872705459595e-01 -2.383175790309906006e-01 -2.703774869441986084e-01 2.243555337190628052e-01 -3.459612652659416199e-02 -5.010868310928344727e-01 -7.312525510787963867e-01
4.661123827099800110e-02 -1.046370267868041992e-01 -3.427939713001251221e-01 -3.066453337669372559e-01 -6.131342649459838867e-01 1.229292303323745728e-01 -6.197752356529235840e-01 -1.314877066761255264e-02
-3.244938552379608154e-01 9.453982114791870117e-02 3.321527242660522461e-01 -1.471286565065383911e-01 -6.071401238441467285e-01 -9.182728826999664307e-02 -4.980155229568481445e-01 -3.587796092033386230e-01
1.443766653537750244e-01 1.585215628147125244e-01 7.031329870223999023e-01 -3.597473502159118652e-01 -3.285142183303833008e-01 -1.808844655752182007e-01 -2.433222830295562744e-01 -3.610622286796569824e-01
6.209194064140319824e-01 -3.575561046600341797e-01 -1.746239215135574341e-01 -3.068324327468872070e-01 -3.667215406894683838e-01 1.334397643804550171e-01 -3.998478353023529053e-01 -2.231679558753967285e-01
-2.008173614740371704e-01 4.386097658425569534e-03 1.688098311424255371e-01 -4.107416272163391113e-01 -6.978597044944763184e-01 -2.670936882495880127e-01 -3.952316939830780029e-01 2.188429683446884155e-01
-4.660078138113021851e-02 2.759687602519989014e-01 -4.225965738296508789e-01 -7.399320602416992188e-01 2.255912870168685913e-01 -1.555550247430801392e-01 -3.450544774532318115e-01 -3.782869130373001099e-02
1.062128506600856781e-02 -1.002360209822654724e-01 4.725543260574340820e-01 -5.673854947090148926e-01 -5.895094275474548340e-01 -2.979347109794616699e-01 -4.907533526420593262e-02 -7.688454538583755493e-02
6.194489821791648865e-02 4.784509912133216858e-02 -3.707087337970733643e-01 -1.094488576054573059e-01 -3.308133780956268311e-01 1.933561563491821289e-01 -7.488302588462829590e-01 -3.699985444545745850e-01
1.468380447477102280e-02 3.135823905467987061e-01 5.514042377471923828e-01 -2.698950469493865967e-01 -4.144860804080963135e-01 -4.537652730941772461e-01 -3.638298213481903076e-01 -1.203618720173835754e-01
8.955064415931701660e-02 -2.066342532634735107e-01 4.713040590286254883e-01 -7.225633859634399414e-01 1.706259399652481079e-01 -3.613679111003875732e-01 -1.480577886104583740e-01 1.530903577804565430e-01
1.516304165124893188e-01 1.615934222936630249e-01 -2.913151681423187256e-02 -9.054479748010635376e-02 -6.260589361190795898e-01 -5.757139325141906738e-01 -4.660555422306060791e-01 -3.528005629777908325e-02
-1.425464153289794922e-01 3.830204606056213379e-01 7.779721636325120926e-03 -2.057043313980102539e-01 -6.987608671188354492e-01 -7.976949959993362427e-02 -5.045484304428100586e-01 -2.034749537706375122e-01
1.123157665133476257e-01 4.059235751628875732e-01 -5.571941658854484558e-02 -5.611817240715026855e-01 -5.999312996864318848e-01 1.210032999515533447e-01 2.771195396780967712e-02 -3.595196902751922607e-01
-3.558125793933868408e-01 7.290507107973098755e-02 3.617643713951110840e-01 -4.719774127006530762e-01 -5.466662049293518066e-01 -7.706601172685623169e-02 -4.418867528438568115e-01 1.199963688850402832e-01
2.135504782199859619e-01 1.622702330350875854e-01 3.074078857898712158e-01 -3.662009239196777344e-01 -7.047389149665832520e-01 -3.887575566768646240e-01 -2.172482758760452271e-01 -6.690007448196411133e-02
2.855369150638580322e-01 1.878113299608230591e-01 -7.663316279649734497e-02 -1.000144556164741516e-01 -1.249872297048568726e-01 3.119212687015533447e-01 -7.812929749488830566e-01 -3.794530332088470459e-01
-2.673731148242950439e-01 -2.196704447269439697e-01 -2.528184354305267334e-01 -7.633228302001953125e-01 -1.627139598131179810e-01 -2.184973657131195068e-01 3.292520716786384583e-02 -3.979657590389251709e-01
-2.023603767156600952e-01 -1.066750511527061462e-01 -2.156973183155059814e-01 -2.803510725498199463e-01 -7.364139556884765625e-01 -1.399886608123779297e-01 -5.078796744346618652e-01 5.200457200407981873e-02
-1.436787992715835571e-01 -1.359270960092544556e-01 3.945360779762268066e-01 -6.667322516441345215e-01 1.999549269676208496e-01 1.592756807804107666e-01 -5.392751097679138184e-01 6.723909080028533936e-02
4.218203946948051453e-02 2.066747099161148071e-02 4.054103195667266846e-01 -5.329862236976623535e-01 2.805061340332031250e-01 -3.184287250041961670e-01 -5.646665692329406738e-01 2.245725095272064209e-01
-2.928367257118225098e-02 -3.223760426044464111e-01 -2.998221814632415771e-01 -7.571881413459777832e-01 -4.987099394202232361e-02 -4.508870244026184082e-01 -9.287877380847930908e-02 -1.325754225254058838e-01
-3.211256563663482666e-01 -1.147955879569053650e-01 2.308837324380874634e-01 -1.403798013925552368e-01 2.326150685548782349e-01 -6.578214168548583984e-01 -5.013538002967834473e-01 -2.692435681819915771e-01
4.571816697716712952e-02 1.001916378736495972e-01 -6.386109441518783569e-02 3.573064133524894714e-02 -6.026239991188049316e-01 -6.342879533767700195e-01 -4.550626873970031738e-01 -9.978799521923065186e-02
6.314975023269653320e-02 3.122532740235328674e-02 -2.634315192699432373e-01 -7.706612348556518555e-01 3.066904246807098389e-01 -4.267977178096771240e-01 -1.115233749151229858e-01 -2.075320333242416382e-01
-3.009866178035736084e-01 -2.112793028354644775e-01 -3.447830080986022949e-01 -7.222250103950500488e-01 -4.767373669892549515e-03 -3.694489002227783203e-01 -1.146809160709381104e-01 -2.731612324714660645e-01
6.590513586997985840e-01 -3.041732013225555420e-01 -1.258559823036193848e-01 -3.134089708328247070e-01 -1.615627408027648926e-01 -2.029233574867248535e-01 -4.231065213680267334e-01 -3.358058035373687744e-01
6.981865763664245605e-01 -3.136153817176818848e-01 -3.634897246956825256e-02 -2.327263951301574707e-01 -1.445775181055068970e-01 -3.933281451463699341e-02 -4.642073810100555420e-01 -3.475053012371063232e-01
1.016822308301925659e-01 -5.609988048672676086e-02 -1.414864212274551392e-01 -7.599684000015258789e-01 3.759885132312774658e-01 -3.467046916484832764e-01 -3.566529750823974609e-01 1.305570825934410095e-02
1.939975023269653320e-01 1.492040306329727173e-01 4.862684011459350586e-01 -1.353820264339447021e-01 -3.724820613861083984e-01 -2.952523902058601379e-02 -3.320260345935821533e-01 -6.598953008651733398e-01
-4.520783945918083191e-02 1.935812830924987793e-01 -3.793959617614746094e-01 -2.292742431163787842e-01 -6.819320917129516602e-01 -7.532327622175216675e-02 -5.373969078063964844e-01 -6.688935309648513794e-02
-1.906140595674514771e-01 4.274676442146301270e-01 2.888918220996856689e-01 -4.886900782585144043e-01 -5.092630386352539062e-01 1.079393252730369568e-01 -4.233329296112060547e-01 9.192798286676406860e-02
-3.508791327476501465e-01 -7.824744284152984619e-02 3.650988340377807617e-01 -6.049183011054992676e-01 9.409121423959732056e-02 1.889701038599014282e-01 -5.613251924514770508e-01 1.090381368994712830e-01
-1.274675279855728149e-01 -4.612798392772674561e-01 -2.064671926200389862e-02 -4.317880272865295410e-01 -7.142050564289093018e-02 -1.003986150026321411e-01 -1.881993114948272705e-01 -7.304149866104125977e-01
3.263338208198547363e-01 7.008396089076995850e-02 1.166723947972059250e-02 1.162006705999374390e-01 -1.840643286705017090e-01 -2.714150547981262207e-01 -6.731396913528442383e-01 -5.606181621551513672e-01
-2.170470654964447021e-01 1.000027731060981750e-02 7.945876568555831909e-02 -1.555743515491485596e-01 2.063232660293579102e-01 -2.787881791591644287e-01 -8.921089172363281250e-01 7.824905216693878174e-02
1.155097559094429016e-01 2.884535789489746094e-01 4.190872609615325928e-01 -5.630081295967102051e-01 1.960432715713977814e-02 -4.836464300751686096e-02 -5.686280131340026855e-01 2.911676168441772461e-01
-9.312269091606140137e-02 -3.348783254623413086e-01 -2.384785562753677368e-02 -1.826556622982025146e-01 1.598780006170272827e-01 -3.878733515739440918e-01 -8.151600956916809082e-01 -6.899362057447433472e-02
-2.805626019835472107e-02 5.454029440879821777e-01 -1.709448397159576416e-01 -7.719521522521972656e-01 8.261813968420028687e-02 -1.022226288914680481e-01 -2.267867624759674072e-01 8.893028646707534790e-02
-2.271705716848373413e-01 -1.652992069721221924e-01 9.600574267096817493e-04 -2.035196423530578613e-01 9.209404885768890381e-02 -8.527138829231262207e-01 -3.542907834053039551e-01 -1.361044943332672119e-01
5.767689347267150879e-01 5.786635354161262512e-02 -3.555036485195159912e-01 -6.343451738357543945e-01 1.345569193363189697e-01 -1.118645891547203064e-01 -3.233810663223266602e-01 -4.235021304339170456e-03
-5.110525712370872498e-02 4.837534725666046143e-01 -1.129809245467185974e-01 -2.850338220596313477e-01 -6.366337537765502930e-01 -4.373262226581573486e-01 -2.681431174278259277e-01 -3.007129207253456116e-02
4.325341060757637024e-02 3.721794784069061279e-01 -3.896487355232238770e-01 -3.918583318591117859e-02 -3.706146180629730225e-01 -2.098657637834548950e-01 -7.115676403045654297e-01 -1.360975950956344604e-01
2.267373949289321899e-01 8.507329970598220825e-02 -3.967048227787017822e-01 -7.369459141045808792e-03 -3.806796073913574219e-01 -2.580533921718597412e-02 -6.230672597885131836e-01 -5.001279711723327637e-01
1.174462735652923584e-01 -4.481492340564727783e-01 -1.179446130990982056e-01 -8.148250579833984375e-01 2.706280676648020744e-03 -2.571622133255004883e-01 -4.038465768098831177e-02 -1.993663758039474487e-01
-1.191214919090270996e-01 -2.454643845558166504e-01 2.720303833484649658e-01 -8.217484354972839355e-01 2.288534343242645264e-01 -1.800465732812881470e-01 -2.671077549457550049e-01 1.419471502304077148e-01
3.447560667991638184e-01 2.146754562854766846e-01 3.161481618881225586e-01 -3.998621180653572083e-02 1.562206596136093140e-01 -3.641628623008728027e-01 -7.208979129791259766e-01 -2.383189499378204346e-01
-2.412120699882507324e-01 -7.183636724948883057e-02 -3.156487345695495605e-01 -4.952926933765411377e-01 -1.036632712930440903e-02 7.300377637147903442e-02 -1.852154731750488281e-01 -7.429438829421997070e-01
1.011815518140792847e-01 -3.846517205238342285e-02 -2.424056380987167358e-01 -6.617498397827148438e-01 1.007860675454139709e-01 -6.725468635559082031e-01 -1.646449118852615356e-01 4.499374702572822571e-02
1.935819350183010101e-02 1.299740076065063477e-01 4.136096835136413574e-01 -6.522947549819946289e-01 -5.905709862709045410e-01 -1.756379455327987671e-01 -1.254502870142459869e-02 -7.994252443313598633e-02
-9.380032867193222046e-02 -3.695298358798027039e-02 4.577915370464324951e-01 -6.287986040115356445e-01 -4.246086627244949341e-02 1.970323920249938965e-01 -5.696512460708618164e-01 1.405274868011474609e-01
2.287948131561279297e-01 2.635581195354461670e-01 -3.778581023216247559e-01 -6.602339148521423340e-01 2.245724499225616455e-01 -2.906643152236938477e-01 -4.011367261409759521e-01 6.062468513846397400e-02
1.639399379491806030e-01 -8.523990213871002197e-02 4.140318930149078369e-01 -6.686444878578186035e-01 1.561093050986528397e-02 -1.916959285736083984e-01 -4.009114205837249756e-01 3.868190646171569824e-01
7.321792095899581909e-02 -2.833207249641418457e-01 -1.141483485698699951e-01 -2.226589471101760864e-01 1.854944080114364624e-01 -3.711642920970916748e-01 -8.187553286552429199e-01 9.607417136430740356e-02
1.217684987932443619e-02 3.600629568099975586e-01 -5.290361121296882629e-03 -8.296975493431091309e-01 3.153756260871887207e-01 -2.471700161695480347e-01 -6.610573828220367432e-02 -1.298294961452484131e-01
2.297897338867187500e-01 -4.115958511829376221e-01 -1.173424497246742249e-01 -6.565808653831481934e-01 2.192070931196212769e-01 -4.973090291023254395e-01 -1.449670791625976562e-01 -1.285860985517501831e-01
-2.732179760932922363e-01 -8.779780566692352295e-02 3.373052477836608887e-01 -2.208045423030853271e-01 -5.917075276374816895e-01 1.015519052743911743e-01 -5.356218218803405762e-01 -3.283178508281707764e-01
3.989599943161010742e-01 -1.150201857089996338e-01 3.547898232936859131e-01 -5.734519958496093750e-01 3.073395192623138428e-01 -1.194937303662300110e-01 -5.012824535369873047e-01 1.133922860026359558e-01
-6.449691019952297211e-03 -6.764961779117584229e-02 -2.635216414928436279e-01 -7.021301388740539551e-01 3.158190548419952393e-01 -4.219863116741180420e-01 -3.934321403503417969e-01 1.866960898041725159e-02
-2.773083150386810303e-01 -3.745324313640594482e-01 1.638879068195819855e-02 -6.036958694458007812e-01 5.427914112806320190e-02 -1.004676073789596558e-01 -1.068167537450790405e-01 -6.274220347404479980e-01
-6.310597062110900879e-02 -7.343388628214597702e-03 -2.507039308547973633e-01 -6.905224323272705078e-01 3.205451071262359619e-01 -4.844181239604949951e-01 -3.441710472106933594e-01 -2.065005712211132050e-02
-2.801140546798706055e-01 5.568360164761543274e-02 -1.450639665126800537e-01 -6.844877004623413086e-01 3.079042136669158936e-01 -1.668175309896469116e-01 -1.153333410620689392e-01 -5.412334799766540527e-01
1.485414206981658936e-01 -6.343472003936767578e-02 4.512363970279693604e-01 -6.696112155914306641e-01 2.726888954639434814e-01 -3.215179145336151123e-01 -3.429118990898132324e-01 1.630840748548507690e-01
-4.847130179405212402e-02 1.118968352675437927e-01 1.052869185805320740e-01 -4.203323125839233398e-01 -7.730215787887573242e-01 -1.762735992670059204e-01 -4.028760492801666260e-01 8.013263344764709473e-02
7.412409037351608276e-02 -2.341642230749130249e-01 2.133741676807403564e-01 -3.475615978240966797e-01 -6.231867671012878418e-01 -5.799848437309265137e-01 -1.971283853054046631e-01 9.869740903377532959e-02
2.782935202121734619e-01 3.337638974189758301e-01 -2.468358129262924194e-01 -4.325056970119476318e-01 -4.050948619842529297e-01 1.006514653563499451e-01 -5.994551181793212891e-01 1.720069199800491333e-01
8.526159822940826416e-02 5.881511047482490540e-02 2.784324288368225098e-01 -2.318333834409713745e-01 1.723611205816268921e-01 -7.944596409797668457e-01 -3.358055949211120605e-01 -2.904477417469024658e-01
4.850386083126068115e-01 4.436525050550699234e-03 -2.583385705947875977e-01 -1.437288522720336914e-01 -3.694388568401336670e-01 1.963278353214263916e-01 -5.113099813461303711e-01 -4.907681345939636230e-01
-2.037762105464935303e-01 -1.447209268808364868e-01 -4.975408017635345459e-01 -6.877565383911132812e-01 -2.319838851690292358e-01 -2.361679673194885254e-01 -1.715055666863918304e-02 -3.272451460361480713e-01
6.671152114868164062e-01 2.254378944635391235e-01 -1.808755546808242798e-01 -1.817430555820465088e-01 -1.742161661386489868e-01 -7.665484678000211716e-03 -5.019177794456481934e-01 -3.950407505035400391e-01
-7.823150604963302612e-02 -1.397884935140609741e-01 1.308343559503555298e-01 -2.242706865072250366e-01 2.268631458282470703e-01 -3.962161540985107422e-01 -8.150691986083984375e-01 1.847487986087799072e-01
9.150711447000503540e-02 2.603145539760589600e-01 2.534344792366027832e-02 -2.721469402313232422e-01 3.315700888633728027e-01 9.311700239777565002e-03 -3.163817822933197021e-01 -7.993958592414855957e-01
1.936026662588119507e-01 -2.199495881795883179e-01 3.685247898101806641e-01 -6.132210493087768555e-01 -9.525840729475021362e-02 -2.511931657791137695e-01 -3.390416800975799561e-01 4.638621807098388672e-01
-2.768266201019287109e-02 4.111169874668121338e-01 -4.681585729122161865e-01 -1.732259392738342285e-01 -3.773986995220184326e-01 2.750823087990283966e-02 -6.253961920738220215e-01 -2.161712646484375000e-01
2.497485578060150146e-01 2.133303135633468628e-01 -2.460337430238723755e-01 -2.492855638265609741e-01 -5.892101526260375977e-01 -6.276282016187906265e-03 -6.492361426353454590e-01 -2.691559121012687683e-02
-2.484986037015914917e-01 -2.726617753505706787e-01 -2.659737765789031982e-01 -6.966175436973571777e-01 -4.036234319210052490e-02 -2.865142226219177246e-01 -3.849871084094047546e-02 -4.718944728374481201e-01
-1.672684252262115479e-01 -3.271122276782989502e-01 -9.043709188699722290e-02 -8.564702272415161133e-01 9.908672422170639038e-02 -2.999403774738311768e-01 -1.229955628514289856e-01 -9.158847481012344360e-02
-4.059238135814666748e-01 -1.636553853750228882e-01 -2.241874858736991882e-02 -6.847480535507202148e-01 9.574293345212936401e-02 -2.990816533565521240e-01 -3.407505154609680176e-02 -4.891654253005981445e-01
1.364220678806304932e-01 2.931499481201171875e-01 -4.472211897373199463e-01 -5.398805141448974609e-01 3.303396999835968018e-01 -2.868692874908447266e-01 -4.126115739345550537e-01 -2.056888490915298462e-01
-3.112843036651611328e-01 -6.251116842031478882e-02 -3.078993856906890869e-01 -2.019083797931671143e-01 -5.347584486007690430e-01 1.525991410017013550e-01 -6.442881226539611816e-01 -1.981543153524398804e-01
4.691007435321807861e-01 2.083811610937118530e-01 3.424481153488159180e-01 -5.257585644721984863e-02 2.070502378046512604e-02 -5.628408789634704590e-01 -4.104945659637451172e-01 -3.616110086441040039e-01
4.650902748107910156e-01 4.015938341617584229e-01 -2.874777913093566895e-01 -1.552581936120986938e-01 -1.232394799590110779e-01 1.485837399959564209e-01 -5.079501271247863770e-01 -4.694533646106719971e-01
-3.724345937371253967e-02 3.640641868114471436e-01 -4.839631617069244385e-01 -1.132045462727546692e-01 -3.780964314937591553e-01 -1.372909992933273315e-01 -6.614467501640319824e-01 -1.404180824756622314e-01
2.075008675456047058e-02 3.967593610286712646e-01 4.362989664077758789e-01 -2.508550882339477539e-01 -5.167524814605712891e-01 -2.741056382656097412e-01 -4.675711393356323242e-01 -1.675606966018676758e-01
9.800630062818527222e-02 4.467945098876953125e-01 -1.921469718217849731e-01 -7.819236516952514648e-01 1.292397528886795044e-01 -1.610016226768493652e-01 -2.897494435310363770e-01 1.259567737579345703e-01
-6.371646374464035034e-02 5.197534561157226562e-01 -1.541677415370941162e-01 -8.040664792060852051e-01 6.834279745817184448e-02 -5.848913267254829407e-02 -1.841006726026535034e-01 1.162811815738677979e-01
4.474490582942962646e-01 1.981597393751144409e-01 1.851955205202102661e-01 5.171463266015052795e-02 8.226104825735092163e-02 -4.994321763515472412e-01 -5.425096750259399414e-01 -4.159736335277557373e-01
-1.739883571863174438e-01 1.855496019124984741e-01 4.044064283370971680e-01 -1.617457419633865356e-01 -4.758579432964324951e-01 1.178870946168899536e-01 -5.325898528099060059e-01 -4.707472920417785645e-01
1.420131772756576538e-01 -1.082092747092247009e-01 -1.802673339843750000e-01 -7.817884087562561035e-01 3.054981529712677002e-01 -3.760769963264465332e-01 -2.989563345909118652e-01 1.720044575631618500e-02
-1.261156052350997925e-01 1.425289511680603027e-01 5.163000226020812988e-01 -1.250239275395870209e-02 -4.899614304304122925e-02 -1.379748135805130005e-01 -6.660917401313781738e-01 -4.816040396690368652e-01
2.655277550220489502e-01 1.967129260301589966e-01 5.157703161239624023e-01 -3.736595213413238525e-01 2.135899513959884644e-01 -3.695046603679656982e-01 -5.496546030044555664e-01 -2.973417378962039948e-02
3.185491859912872314e-01 1.929071992635726929e-01 -2.758029401302337646e-01 2.949729003012180328e-02 -5.311997532844543457e-01 -9.929295629262924194e-02 -5.640604496002197266e-01 -4.173482656478881836e-01
-1.320387423038482666e-01 4.246624652296304703e-03 6.387141346931457520e-01 -4.281206727027893066e-01 -3.961641490459442139e-01 -2.040316611528396606e-01 -4.280602037906646729e-01 9.743775427341461182e-02
-4.235189855098724365e-01 1.037910282611846924e-01 -7.207749783992767334e-02 -1.018813699483871460e-01 -6.379845142364501953e-01 -1.284549534320831299e-01 -5.187286734580993652e-01 -3.188729286193847656e-01
3.925831019878387451e-01 -2.900404036045074463e-01 1.011601984500885010e-01 -2.567787170410156250e-01 -5.919271707534790039e-01 -4.491190910339355469e-01 -9.220920503139495850e-02 -3.535508811473846436e-01
-2.298418283462524414e-01 2.847129702568054199e-01 -2.297105640172958374e-01 -6.873138546943664551e-01 3.308474719524383545e-01 -1.340400576591491699e-01 -2.171388268470764160e-01 -4.078823626041412354e-01
-2.873057723045349121e-01 3.222049400210380554e-02 4.597188532352447510e-01 -5.118405222892761230e-01 -4.760688543319702148e-01 9.032982587814331055e-02 -4.545727670192718506e-01 4.071441292762756348e-02
3.707354068756103516e-01 2.619645893573760986e-01 1.917268931865692139e-01 -1.948885023593902588e-01 -4.586445093154907227e-01 1.418682038784027100e-01 -1.807861775159835815e-01 -6.752954125404357910e-01
1.641829609870910645e-01 4.477653205394744873e-01 -3.528702557086944580e-01 -2.875298559665679932e-01 -3.472809493541717529e-01 3.306181132793426514e-01 -5.251371264457702637e-01 -2.442903518676757812e-01
9.724331647157669067e-02 2.096310853958129883e-01 6.276717185974121094e-01 -1.714921593666076660e-01 -1.449320018291473389e-01 -5.020282864570617676e-01 -4.281620383262634277e-01 -2.585664987564086914e-01
1.773316264152526855e-01 1.656813323497772217e-01 3.443797528743743896e-01 -5.928032994270324707e-01 1.112748682498931885e-02 -1.120463386178016663e-01 -5.476700663566589355e-01 3.980821371078491211e-01
2.756838798522949219e-01 -2.417945414781570435e-01 -2.188601791858673096e-01 -3.335709273815155029e-01 7.541822269558906555e-03 1.985645145177841187e-01 -8.161060214042663574e-01 2.916592918336391449e-02
-2.371390908956527710e-01 1.449509710073471069e-01 -3.451183140277862549e-01 -6.469871997833251953e-01 1.579664051532745361e-01 -7.125071436166763306e-02 -8.376488089561462402e-02 -5.899224281311035156e-01
-1.976176351308822632e-02 1.962687373161315918e-01 -8.129850961267948151e-03 -2.477275207638740540e-02 -6.470862627029418945e-01 -5.788310170173645020e-01 -4.168010652065277100e-01 -1.814368069171905518e-01
-2.921133637428283691e-01 3.476105332374572754e-01 2.417294383049011230e-01 -4.040081799030303955e-01 -5.475099682807922363e-01 -2.237407118082046509e-02 -5.127957463264465332e-01 9.462438523769378662e-02
4.898132011294364929e-02 -1.033489108085632324e-01 -1.218098998069763184e-01 -5.027540326118469238e-01 -4.891388118267059326e-01 -3.594902157783508301e-01 -3.565786778926849365e-01 4.729508161544799805e-01
1.420594472438097000e-02 2.628781795501708984e-01 -4.688054621219635010e-01 -2.182512916624546051e-02 -4.923847317695617676e-01 -2.508509159088134766e-01 -5.926065444946289062e-01 -2.321356236934661865e-01
2.954931855201721191e-01 -5.510990619659423828e-01 3.456816971302032471e-01 -4.599870741367340088e-01 1.526709049940109253e-01 -1.193635165691375732e-01 -2.257103770971298218e-01 -4.351877272129058838e-01
-1.719832569360733032e-01 -1.084640473127365112e-01 2.023636996746063232e-01 -8.367209136486053467e-02 1.674954146146774292e-01 -5.952352285385131836e-01 -6.982802748680114746e-01 -2.018666714429855347e-01
1.128691136837005615e-01 -6.199258193373680115e-02 5.150431990623474121e-01 -6.272764205932617188e-01 6.450481712818145752e-02 -1.136248260736465454e-01 -4.570001065731048584e-01 3.142478764057159424e-01
2.215468585491180420e-01 -5.271399393677711487e-02 5.127372741699218750e-01 -5.038986206054687500e-01 -2.358204871416091919e-01 -2.889901697635650635e-01 1.684622764587402344e-01 -5.136328935623168945e-01
-2.846329808235168457e-01 -1.068285927176475525e-01 -1.093212515115737915e-02 -8.591715097427368164e-01 8.200442790985107422e-02 -3.492734953761100769e-02 -1.721508428454399109e-02 -4.012923836708068848e-01
2.946531474590301514e-01 1.461277753114700317e-01 -1.794785410165786743e-01 5.402080342173576355e-02 -1.806028559803962708e-02 -2.578143030405044556e-02 -7.803569436073303223e-01 -4.967368245124816895e-01
-5.451684072613716125e-02 4.503149092197418213e-01 -2.857432663440704346e-01 -7.837164402008056641e-01 1.320985555648803711e-01 -9.757190197706222534e-02 -2.631669938564300537e-01 4.644037410616874695e-02
1.668120622634887695e-01 -1.422811597585678101e-01 -1.306517273187637329e-01 -2.704805135726928711e-02 -1.001916229724884033e-01 1.605423539876937866e-01 -7.637374997138977051e-01 -5.612674951553344727e-01
2.790361344814300537e-01 5.471697822213172913e-02 1.063108518719673157e-01 -4.290076792240142822e-01 -7.502884268760681152e-01 -2.826557159423828125e-01 -2.687194943428039551e-01 9.358555823564529419e-02
2.671014070510864258e-01 4.497767686843872070e-01 -1.615397930145263672e-01 -6.710357069969177246e-01 1.215713992714881897e-01 -2.293432056903839111e-01 -3.521321415901184082e-01 2.420718520879745483e-01
-8.340895175933837891e-02 5.659427866339683533e-02 -3.484689593315124512e-01 -9.608362615108489990e-02 -1.362424641847610474e-01 1.955254971981048584e-01 -7.908355593681335449e-01 -4.206712245941162109e-01
4.900556802749633789e-01 -5.461377501487731934e-01 -1.799500361084938049e-02 -2.914940118789672852e-01 -1.443508416414260864e-01 3.675006330013275146e-02 -3.470636904239654541e-01 -4.833689928054809570e-01
3.615986704826354980e-01 3.149418830871582031e-01 -2.242304831743240356e-01 -1.159874275326728821e-01 -4.836718738079071045e-01 1.549167484045028687e-01 -6.001409888267517090e-01 -2.970163822174072266e-01
-4.483366385102272034e-02 4.569202661514282227e-01 -3.244135379791259766e-01 -7.274723649024963379e-01 1.915365904569625854e-01 -8.826485276222229004e-02 -3.319636583328247070e-01 8.763487450778484344e-03
2.654491961002349854e-01 -1.365515887737274170e-01 7.996769249439239502e-02 -6.275198459625244141e-01 -1.675945818424224854e-01 5.966027975082397461e-01 -1.582271158695220947e-01 -3.188350796699523926e-01
2.270133346319198608e-01 -1.578923761844635010e-01 -3.892561197280883789e-01 -1.147965416312217712e-01 -9.911567717790603638e-02 5.847143754363059998e-02 -7.733335494995117188e-01 -3.841209113597869873e-01
-1.140013057738542557e-02 3.616569936275482178e-01 4.359268546104431152e-01 -5.473079681396484375e-01 1.900528185069561005e-02 1.397586893290281296e-02 -5.649706125259399414e-01 2.444340288639068604e-01
7.282853126525878906e-01 6.000104546546936035e-02 -2.274947464466094971e-01 -1.702045947313308716e-01 -3.423649072647094727e-01 7.440300192683935165e-03 -4.556714594364166260e-01 -2.457061260938644409e-01
2.598516643047332764e-01 -3.262211382389068604e-01 1.607890576124191284e-01 -9.662853181362152100e-02 8.903490006923675537e-02 -4.720219075679779053e-01 -2.898285090923309326e-01 -6.900247931480407715e-01
4.653673991560935974e-02 -1.496013533324003220e-02 3.799372911453247070e-02 -2.299096882343292236e-01 -7.059596180915832520e-01 -4.836896061897277832e-01 -7.883460260927677155e-03 -4.592512845993041992e-01
2.614281177520751953e-01 1.183383613824844360e-01 3.120341524481773376e-02 -5.696988701820373535e-01 -7.583907246589660645e-01 -1.166480705142021179e-01 -5.373928695917129517e-02 -2.168050222098827362e-02
2.681297659873962402e-01 -1.189715415239334106e-01 -4.375441968441009521e-01 -6.251598000526428223e-01 2.956823110580444336e-01 -4.628228023648262024e-02 -2.804726064205169678e-01 -4.042863249778747559e-01
5.556952953338623047e-01 3.528299033641815186e-01 4.143249616026878357e-02 -3.289153277873992920e-01 -1.794962137937545776e-01 6.164952740073204041e-02 -7.611875422298908234e-03 -6.486404538154602051e-01
5.845729708671569824e-01 1.174993589520454407e-01 -3.519591689109802246e-01 -1.355254203081130981e-01 -2.572501301765441895e-01 8.176895976066589355e-02 -4.441664218902587891e-01 -4.817450940608978271e-01
4.425151646137237549e-01 3.687462508678436279e-01 -1.084783747792243958e-01 -6.806629151105880737e-02 -3.120462894439697266e-01 1.085942052304744720e-02 -6.260518431663513184e-01 -4.029568135738372803e-01
-2.244055569171905518e-01 -4.420994222164154053e-02 -3.076440989971160889e-01 -3.611177206039428711e-01 7.141581177711486816e-02 -1.175492536276578903e-02 -2.851864099502563477e-01 -7.975381016731262207e-01
1.667882651090621948e-01 2.594901025295257568e-01 -3.977127969264984131e-01 -5.878154635429382324e-01 3.251717686653137207e-01 -4.217109978199005127e-01 -2.758769690990447998e-01 -2.036152184009552002e-01
-1.961058974266052246e-01 -2.509649395942687988e-01 -3.148992657661437988e-01 -7.720524072647094727e-01 -2.280188947916030884e-01 -2.905782163143157959e-01 4.606509581208229065e-02 -2.545234858989715576e-01
-3.464366793632507324e-01 1.298206020146608353e-02 9.689024090766906738e-02 -1.178332790732383728e-01 1.266901046037673950e-01 -7.155548334121704102e-01 -4.323051869869232178e-01 -3.762761652469635010e-01
-1.373981386423110962e-01 -3.354554995894432068e-02 1.689821034669876099e-01 -2.883985936641693115e-01 3.189876973628997803e-01 -7.245668768882751465e-01 -4.499508738517761230e-01 -1.976401507854461670e-01
7.070969045162200928e-02 5.417038202285766602e-01 4.085906222462654114e-02 -3.789858222007751465e-01 -4.577039778232574463e-01 2.344708740711212158e-01 -5.214241743087768555e-01 -1.410838216543197632e-01
-4.023448377847671509e-02 4.065862894058227539e-01 1.563116163015365601e-02 -3.000061810016632080e-01 2.889253497123718262e-01 -1.841853708028793335e-01 -1.536204516887664795e-01 -7.757701277732849121e-01
-2.982442378997802734e-01 -3.931232914328575134e-02 2.252456396818161011e-01 -4.899071753025054932e-01 -2.308383285999298096e-01 3.826531171798706055e-01 -6.365751028060913086e-01 1.175695732235908508e-01
9.553040564060211182e-02 -9.683658927679061890e-02 -4.573549926280975342e-01 -1.753133684396743774e-01 -8.113882690668106079e-02 1.931116133928298950e-01 -7.797756195068359375e-01 -2.994372248649597168e-01
2.139704823493957520e-01 -2.360751628875732422e-01 -3.748583495616912842e-01 -4.163517355918884277e-01 -5.448130369186401367e-01 -5.970626696944236755e-02 -4.461068511009216309e-01 2.919252812862396240e-01
-3.256344497203826904e-01 1.856702566146850586e-01 2.645249962806701660e-01 -2.630826830863952637e-01 -4.996561408042907715e-01 2.070741802453994751e-01 -6.453338265419006348e-01 -1.063534989953041077e-01
5.731738805770874023e-01 2.415011823177337646e-01 -3.089885115623474121e-01 -1.795011162757873535e-01 -1.915168315172195435e-01 1.531718373298645020e-01 -4.522323310375213623e-01 -4.698936045169830322e-01
3.384081423282623291e-01 2.498222589492797852e-01 -2.422306388616561890e-01 -5.173149108886718750e-01 6.390345096588134766e-02 -4.585614502429962158e-01 -4.335786402225494385e-01 3.072876036167144775e-01
-1.214092448353767395e-01 -3.420348167419433594e-01 1.645957827568054199e-01 -3.316960632801055908e-01 1.913839429616928101e-01 -9.585150517523288727e-03 -8.285488486289978027e-01 8.913537114858627319e-02
7.713784277439117432e-02 2.033551633358001709e-01 -5.243090987205505371e-01 -1.037646383047103882e-01 -1.947532743215560913e-01 -1.672423258423805237e-02 -7.835429310798645020e-01 -1.219885721802711487e-01
3.276419043540954590e-01 -1.873726248741149902e-01 -2.592523396015167236e-02 -4.477126896381378174e-01 -6.565357446670532227e-01 -1.686164438724517822e-01 -3.639622926712036133e-01 2.539371848106384277e-01
-2.039649933576583862e-01 -1.872835159301757812e-01 -6.488043069839477539e-02 -5.882598161697387695e-01 -4.390593469142913818e-01 5.329996943473815918e-01 -3.052738010883331299e-01 -5.486376211047172546e-02
-4.304860234260559082e-01 -1.561769694089889526e-01 2.337320297956466675e-01 -2.939174473285675049e-01 -4.234171807765960693e-01 1.904064863920211792e-01 -6.137438416481018066e-01 -2.388601154088973999e-01
-1.271826326847076416e-01 -1.899042874574661255e-01 2.741740345954895020e-01 -6.746672391891479492e-01 2.620977461338043213e-01 4.312318563461303711e-02 -5.749400258064270020e-01 1.276824027299880981e-01
-3.005223870277404785e-01 2.503539919853210449e-01 -1.865109503269195557e-01 -4.644003510475158691e-01 1.784339398145675659e-01 -5.398039147257804871e-02 -1.303898096084594727e-01 -7.381064891815185547e-01
1.144786700606346130e-01 -2.022082209587097168e-01 -3.992006927728652954e-02 -1.737466603517532349e-01 1.098577827215194702e-01 -1.126759499311447144e-01 -9.397622346878051758e-01 7.941751927137374878e-02
7.244294881820678711e-02 1.414824426174163818e-01 -1.937791556119918823e-01 1.093857586383819580e-01 -1.350603550672531128e-01 1.594030996784567833e-03 -8.008074760437011719e-01 -5.154440999031066895e-01
7.632609605789184570e-01 2.405761741101741791e-02 5.481871962547302246e-02 -1.858760565519332886e-01 -1.193643882870674133e-01 -1.748027950525283813e-01 -4.972652494907379150e-01 -2.953338921070098877e-01
5.692600458860397339e-02 -1.294547766447067261e-01 1.795803010463714600e-02 -1.632296293973922729e-01 -7.548065781593322754e-01 -4.889124035835266113e-01 -1.360622495412826538e-01 -3.546171486377716064e-01
3.572691082954406738e-01 8.155627548694610596e-02 4.607616662979125977e-01 -4.021680057048797607e-01 -2.055270671844482422e-01 -1.606765761971473694e-02 -6.172126531600952148e-01 2.611816823482513428e-01
-3.316536545753479004e-01 -1.238828524947166443e-01 -2.299225628376007080e-01 -7.261129617691040039e-01 -1.851726025342941284e-01 -1.713381856679916382e-01 5.714678391814231873e-02 -4.771197140216827393e-01
1.816218346357345581e-01 -6.172363832592964172e-02 3.989716470241546631e-01 -6.488896012306213379e-01 4.324946105480194092e-01 -3.022679984569549561e-01 -1.746150404214859009e-01 -2.721391916275024414e-01
-1.422051433473825455e-02 -2.472452223300933838e-01 -3.178853392601013184e-01 -4.495602250099182129e-01 -5.536459684371948242e-01 1.905250549316406250e-01 -5.159093141555786133e-01 1.628684401512145996e-01
3.165847808122634888e-02 -3.287462145090103149e-02 -4.169596135616302490e-01 1.944318227469921112e-02 -1.795559562742710114e-02 -2.928032875061035156e-01 -7.890677452087402344e-01 -3.391163349151611328e-01
8.368511199951171875e-01 -2.700629457831382751e-02 4.093074426054954529e-02 -2.100395858287811279e-01 -4.007678851485252380e-02 -1.323264539241790771e-01 -2.721734941005706787e-01 -3.999547064304351807e-01
-2.188769876956939697e-01 -1.476960778236389160e-01 -2.190760821104049683e-01 -1.510169506072998047e-01 2.117390036582946777e-01 -2.134314030408859253e-01 -8.520431518554687500e-01 -2.076400071382522583e-01
3.084941804409027100e-01 -3.309290856122970581e-02 1.675420850515365601e-01 -1.247310638427734375e-02 1.092830747365951538e-01 -6.398971676826477051e-01 -5.038288235664367676e-01 -4.474994242191314697e-01
2.645326852798461914e-01 5.502186417579650879e-01 -3.099313676357269287e-01 -3.523771762847900391e-01 -4.009514451026916504e-01 1.465075463056564331e-01 -4.741184413433074951e-01 -6.326134316623210907e-03
-2.905778288841247559e-01 -9.166847914457321167e-02 5.583166480064392090e-01 -3.616405725479125977e-01 -3.375348150730133057e-01 2.173119336366653442e-01 -3.144240677356719971e-01 -4.523752629756927490e-01
4.214131534099578857e-01 1.990318000316619873e-01 1.073688566684722900e-01 -2.733180522918701172e-01 -6.789468526840209961e-01 -3.790196478366851807e-01 -2.853403389453887939e-01 -1.025805100798606873e-01
2.930741310119628906e-01 -6.174374371767044067e-02 3.194470703601837158e-01 -6.560615301132202148e-01 -4.580270498991012573e-02 5.015483498573303223e-01 -3.096078932285308838e-01 -1.683047562837600708e-01
3.391863405704498291e-01 4.720755219459533691e-01 -1.639719307422637939e-01 -5.635276436805725098e-01 2.002642899751663208e-01 -3.263789117336273193e-01 -3.942282795906066895e-01 1.249087601900100708e-01
-2.261215597391128540e-01 -7.306519430130720139e-03 -2.400413155555725098e-01 -1.558982580900192261e-01 -5.098249912261962891e-01 1.410887837409973145e-01 -7.400332093238830566e-01 -1.985317915678024292e-01
3.679967224597930908e-01 3.119729757308959961e-01 4.823021590709686279e-01 -2.109896987676620483e-01 -4.272288382053375244e-01 -2.717390656471252441e-01 -2.651647627353668213e-01 -4.042774736881256104e-01
-9.594921022653579712e-02 2.571764290332794189e-01 3.643926084041595459e-01 -1.978559195995330811e-01 -4.712421298027038574e-01 2.539948821067810059e-01 -6.281586289405822754e-01 -2.675057351589202881e-01
-1.092988774180412292e-01 -7.610774040222167969e-02 7.199311852455139160e-01 -4.208510220050811768e-01 -3.197200298309326172e-01 -1.927350908517837524e-01 -3.433631360530853271e-01 -1.719850599765777588e-01
7.083274722099304199e-01 -3.462350666522979736e-01 1.792896240949630737e-01 -3.574191927909851074e-01 -1.145538538694381714e-01 -1.614827066659927368e-01 -2.923769056797027588e-01 -3.062953054904937744e-01
3.858465850353240967e-01 2.723125368356704712e-02 -2.397881895303726196e-01 -7.189932465553283691e-02 -2.738886773586273193e-01 1.352670639753341675e-01 -7.422430515289306641e-01 -3.787823915481567383e-01
8.441203087568283081e-02 4.887310564517974854e-01 3.589068055152893066e-01 -4.461895823478698730e-01 -4.561510086059570312e-01 -2.652207911014556885e-01 -3.454592525959014893e-01 1.684023290872573853e-01
2.911103516817092896e-02 3.419407904148101807e-01 -5.731311440467834473e-01 -1.767971515655517578e-01 -2.890170216560363770e-01 4.038072004914283752e-02 -6.402748227119445801e-01 -1.654668748378753662e-01
-3.849658668041229248e-01 -1.141365468502044678e-01 2.612972855567932129e-01 -3.705702722072601318e-01 -5.561516284942626953e-01 3.661482408642768860e-02 -5.679062008857727051e-01 -3.556240117177367210e-03
-2.121708393096923828e-01 -1.866309046745300293e-01 -1.396228373050689697e-01 -5.075044184923171997e-02 -5.507186055183410645e-01 4.122142866253852844e-02 -7.285720109939575195e-01 -2.495496422052383423e-01
2.200297564268112183e-01 2.934156917035579681e-02 5.769731998443603516e-01 -3.696466386318206787e-01 -3.319300115108489990e-01 -4.428236559033393860e-02 -8.923610299825668335e-02 -6.009057164192199707e-01
3.630730509757995605e-01 -3.567821681499481201e-01 -1.962609775364398956e-02 -5.229632854461669922e-01 -2.028064280748367310e-01 -2.276487350463867188e-01 -2.486740350723266602e-01 -5.587624907493591309e-01
-4.414159804582595825e-02 1.675067543983459473e-01 5.555911660194396973e-01 -5.477167963981628418e-01 -1.156622245907783508e-01 6.596641242504119873e-02 -5.182614326477050781e-01 2.738496661186218262e-01
2.754645049571990967e-01 1.737333387136459351e-01 6.353306770324707031e-01 -2.795908749103546143e-01 -1.347578912973403931e-01 -2.104221880435943604e-01 -1.272970139980316162e-01 -5.774757862091064453e-01
-5.776697993278503418e-01 -3.319784067571163177e-03 4.063875079154968262e-01 -4.730851650238037109e-01 -5.496984347701072693e-02 -8.358103036880493164e-02 -5.168500542640686035e-01 -1.359254308044910431e-02
-2.242942899465560913e-02 4.225975275039672852e-01 -1.976611763238906860e-01 -1.989267319440841675e-01 -4.826399683952331543e-01 2.271793484687805176e-01 -6.462825536727905273e-01 -2.000843584537506104e-01
7.083654403686523438e-02 6.232690997421741486e-03 -2.208915501832962036e-01 -4.160991609096527100e-01 4.902864098548889160e-01 -3.127402067184448242e-01 -4.616654813289642334e-01 -4.708393514156341553e-01
3.113581240177154541e-01 1.865351349115371704e-01 4.433379173278808594e-01 -2.720114886760711670e-01 2.909592092037200928e-01 -2.072809338569641113e-01 -3.339455425739288330e-01 -5.988152027130126953e-01
5.756844580173492432e-02 1.061159446835517883e-01 -1.083345785737037659e-01 -4.625293612480163574e-01 -7.018054723739624023e-01 -3.309903144836425781e-01 -3.011607825756072998e-01 2.587894797325134277e-01
-1.074679289013147354e-02 4.842859804630279541e-01 -1.694394499063491821e-01 -1.124067157506942749e-01 -4.450464546680450439e-01 -5.769576877355575562e-02 -6.487399339675903320e-01 -3.189795315265655518e-01
-6.295325607061386108e-02 1.703321188688278198e-01 7.117100954055786133e-01 -2.700394093990325928e-01 -1.035649254918098450e-01 -4.441377520561218262e-01 -2.772639095783233643e-01 -3.204872012138366699e-01
1.074038445949554443e-02 -2.964145503938198090e-02 -1.090535894036293030e-01 -9.911543130874633789e-02 6.329420208930969238e-02 2.362977899610996246e-02 -9.625718593597412109e-01 -2.148961573839187622e-01
3.551048338413238525e-01 -8.458371460437774658e-02 -4.034423530101776123e-01 -2.473814785480499268e-01 -1.829135864973068237e-01 3.004189133644104004e-01 -6.466685533523559570e-01 -3.176375627517700195e-01
4.682409018278121948e-02 9.240950644016265869e-02 -7.410420477390289307e-02 -8.594315648078918457e-01 3.139472007751464844e-01 -3.377594053745269775e-01 -4.627464339137077332e-02 -1.742656081914901733e-01
6.872726678848266602e-01 1.540153622627258301e-01 -3.192135393619537354e-01 -2.347328364849090576e-01 -1.822248101234436035e-01 1.245632693171501160e-01 -3.511656224727630615e-01 -4.182100594043731689e-01
-1.738749444484710693e-01 3.091810941696166992e-01 5.660927891731262207e-01 -3.207948803901672363e-01 -2.222153693437576294e-01 -4.674317836761474609e-01 -4.182533323764801025e-01 -8.942244946956634521e-02
-1.404629647731781006e-01 5.410691499710083008e-01 9.220342151820659637e-03 -9.075823426246643066e-02 3.424433618783950806e-02 9.420546144247055054e-02 -6.613546013832092285e-01 -4.814094603061676025e-01
1.173255369067192078e-01 1.531186699867248535e-01 -4.593105614185333252e-01 -2.901242971420288086e-01 -4.494491815567016602e-01 -9.524313360452651978e-02 -6.574029326438903809e-01 1.561946868896484375e-01
-2.069318741559982300e-01 7.231651246547698975e-02 4.125744700431823730e-01 -3.700886294245719910e-02 -2.629385888576507568e-01 -4.868632256984710693e-01 -6.574695706367492676e-01 -2.047523111104965210e-01
2.386575099080801010e-03 -1.769133359193801880e-01 2.096508815884590149e-02 -1.718487739562988281e-01 1.618790626525878906e-01 -5.221440792083740234e-01 -7.938485145568847656e-01 9.843686223030090332e-02
4.134930372238159180e-01 1.047822609543800354e-01 -9.378823637962341309e-02 -3.740450143814086914e-01 -6.384445428848266602e-01 -1.633966714143753052e-01 -4.399839937686920166e-01 2.035743445158004761e-01
-1.930442824959754944e-02 7.884412258863449097e-02 -2.371610105037689209e-01 -7.913113832473754883e-01 3.618640601634979248e-01 -3.069905340671539307e-01 -2.871335148811340332e-01 -5.794247984886169434e-02
8.576916158199310303e-02 4.622435569763183594e-02 -2.208949774503707886e-01 -8.371481895446777344e-01 2.084502726793289185e-01 -3.983718752861022949e-01 -1.886160373687744141e-01 5.628124997019767761e-02
7.339671999216079712e-02 1.887428611516952515e-01 5.463803932070732117e-02 -1.022403314709663391e-01 -6.893445849418640137e-01 -4.143134951591491699e-01 -5.244048237800598145e-01 -1.539430022239685059e-01
-3.600143268704414368e-02 3.828810155391693115e-01 -3.958631157875061035e-01 -5.560625195503234863e-01 3.473538160324096680e-01 -2.027210891246795654e-01 -3.639432489871978760e-01 -3.032946884632110596e-01
7.343816757202148438e-02 -1.485079247504472733e-02 1.294279098510742188e-01 -7.268447875976562500e-01 -5.626627802848815918e-01 2.172594219446182251e-01 -2.702844440937042236e-01 1.117439121007919312e-01
1.755735129117965698e-01 5.162688493728637695e-01 -2.800087928771972656e-01 -6.062247753143310547e-01 1.913817226886749268e-01 -4.000882804393768311e-01 -2.214262932538986206e-01 -1.048806011676788330e-01
-1.766057685017585754e-02 1.391960680484771729e-01 2.703037261962890625e-01 5.693735554814338684e-02 -5.454957485198974609e-01 -5.442414283752441406e-01 -4.896309375762939453e-01 -2.655254304409027100e-01
4.051690399646759033e-01 3.947782218456268311e-01 -2.361700087785720825e-01 -2.583990991115570068e-01 -1.425627768039703369e-01 3.353160619735717773e-01 -5.196929574012756348e-01 -3.931920826435089111e-01
4.428333044052124023e-02 1.719416379928588867e-01 -3.251965939998626709e-01 -6.180183291435241699e-01 3.438144922256469727e-01 -4.701116383075714111e-01 -3.696104288101196289e-01 -7.036006450653076172e-02
-3.063069283962249756e-01 -5.886261910200119019e-02 -3.192074298858642578e-01 -1.255907118320465088e-01 -5.324312448501586914e-01 5.767343193292617798e-02 -6.584816575050354004e-01 -2.542397677898406982e-01
1.574918627738952637e-01 -2.075860276818275452e-02 -1.120589599013328552e-01 -1.044306680560112000e-01 -1.136548668146133423e-01 2.768438458442687988e-01 -8.917800188064575195e-01 -2.578196525573730469e-01
1.308028995990753174e-01 3.717063963413238525e-01 5.399520993232727051e-01 -3.754115104675292969e-01 1.950746774673461914e-02 -3.053218498826026917e-02 -6.342678666114807129e-01 9.292128682136535645e-02
8.692253381013870239e-02 -3.548519015312194824e-01 -5.183152481913566589e-02 -8.110658526420593262e-01 1.836249083280563354e-01 -3.424735665321350098e-01 -9.471391886472702026e-02 -2.145540416240692139e-01
5.040758252143859863e-01 -7.180702686309814453e-02 5.595082789659500122e-02 -2.470695674419403076e-01 -5.952452421188354492e-01 -3.785279691219329834e-01 -3.202663362026214600e-02 -4.218430221080780029e-01
-2.524225413799285889e-01 1.469882279634475708e-01 6.708948612213134766e-01 -4.223853945732116699e-01 -3.089758753776550293e-01 -5.223519355058670044e-02 -3.410955369472503662e-01 -2.676328122615814209e-01
2.739209532737731934e-01 1.818584501743316650e-01 4.115273058414459229e-01 -4.322794079780578613e-01 4.212685227394104004e-01 -1.428502500057220459e-01 -5.092657804489135742e-01 -2.800888717174530029e-01
1.343210637569427490e-01 4.398356378078460693e-01 -8.707465231418609619e-02 -6.674203872680664062e-01 1.535327583551406860e-01 -4.335433542728424072e-01 -3.059766292572021484e-01 1.741171032190322876e-01
7.240460515022277832e-01 -3.356698751449584961e-01 -1.156699284911155701e-01 -3.576014041900634766e-01 -1.266058236360549927e-01 -7.805486768484115601e-02 -1.726133674383163452e-01 -4.121987521648406982e-01
5.464716255664825439e-02 4.318262264132499695e-02 -4.093305170536041260e-01 -5.018403530120849609e-01 1.698153465986251831e-01 -1.169489920139312744e-01 -1.407194286584854126e-01 -7.165454030036926270e-01
2.328754961490631104e-02 -1.118925064802169800e-01 2.250691503286361694e-01 -9.560400247573852539e-02 -5.349721312522888184e-01 -4.003605246543884277e-01 -1.285861134529113770e-01 -6.812659502029418945e-01
-3.931864798069000244e-01 3.768731281161308289e-02 -1.132821142673492432e-01 -5.609719753265380859e-01 3.891476392745971680e-01 -1.127135902643203735e-01 -4.291787147521972656e-01 -4.100328981876373291e-01
-6.403616070747375488e-02 2.530044317245483398e-01 -4.889288246631622314e-01 -5.693276524543762207e-01 2.638523280620574951e-01 -2.928603589534759521e-01 -4.448375999927520752e-01 -1.242464184761047363e-01
-1.497716903686523438e-01 4.576314687728881836e-01 -5.837002769112586975e-03 -8.127991110086441040e-02 -2.759932875633239746e-01 -1.826175153255462646e-01 -5.870900750160217285e-01 -5.543510317802429199e-01
-1.544943004846572876e-01 -1.412176433950662613e-02 -3.179700076580047607e-01 -3.161660432815551758e-01 -3.849956393241882324e-02 1.626351773738861084e-01 -2.809872925281524658e-01 -8.173005580902099609e-01
3.692662119865417480e-01 2.343253344297409058e-01 3.527835607528686523e-01 -1.590724848210811615e-02 -6.525588780641555786e-02 -3.530696034431457520e-01 -5.800399780273437500e-01 -4.676128327846527100e-01
5.059842467308044434e-01 -6.338930875062942505e-02 -1.030596420168876648e-01 -1.452363133430480957e-01 -4.240256547927856445e-01 -1.787928864359855652e-02 -6.863996982574462891e-01 -2.387151718139648438e-01
2.642190456390380859e-01 -9.355527907609939575e-02 -3.402367532253265381e-01 -3.631020486354827881e-01 -6.135427355766296387e-01 -3.625331223011016846e-01 -3.472178578376770020e-01 2.130877077579498291e-01
2.093767076730728149e-01 4.467041492462158203e-01 4.957440793514251709e-01 -1.191764622926712036e-01 -1.373481899499893188e-01 -3.488307595252990723e-01 -5.568980574607849121e-01 -2.144034504890441895e-01
2.071665525436401367e-01 -6.786470115184783936e-02 4.955619573593139648e-01 -5.303766131401062012e-01 3.906867206096649170e-01 -1.630236208438873291e-01 -4.919145107269287109e-01 -6.635220348834991455e-02
3.700082376599311829e-02 -2.894611358642578125e-01 -8.446449041366577148e-02 -2.053441405296325684e-01 1.109169945120811462e-01 -3.383743762969970703e-01 -8.504971861839294434e-01 1.240857169032096863e-01
8.746317774057388306e-02 5.385633111000061035e-01 -1.165894046425819397e-01 -3.410396352410316467e-02 -3.054764568805694580e-01 -4.538196325302124023e-01 -5.234289765357971191e-01 -3.380789756774902344e-01
2.058855593204498291e-01 3.685029596090316772e-02 5.223299860954284668e-01 -4.218860566616058350e-01 3.529648482799530029e-01 -2.001835703849792480e-01 -5.776558518409729004e-01 -8.421958237886428833e-02
3.974017798900604248e-01 3.653160929679870605e-01 2.291280627250671387e-01 -4.697095453739166260e-01 -4.792472720146179199e-01 -9.122663736343383789e-02 7.074994593858718872e-02 -4.387293159961700439e-01
5.627905204892158508e-02 -4.486721158027648926e-01 1.330165751278400421e-02 -2.619306147098541260e-01 2.754629552364349365e-01 -5.235472917556762695e-01 -6.078034043312072754e-01 -8.564466238021850586e-02
4.983447492122650146e-02 -2.805438339710235596e-01 2.206154316663742065e-01 -3.299896717071533203e-01 -6.903038620948791504e-01 -4.573338031768798828e-01 -1.681459993124008179e-01 -2.174874842166900635e-01
7.001756429672241211e-01 -8.108816295862197876e-02 -1.896610409021377563e-01 -2.137149572372436523e-01 -1.760917007923126221e-01 1.254215240478515625e-01 -4.460001885890960693e-01 -4.193785190582275391e-01
-5.377977490425109863e-01 4.037582501769065857e-02 1.102451160550117493e-01 -2.290377765893936157e-01 -2.843978703022003174e-01 -6.459099650382995605e-01 -3.798758983612060547e-01 -4.629984498023986816e-02
2.821277678012847900e-01 2.724684774875640869e-01 5.389908552169799805e-01 -4.546944499015808105e-01 2.522161416709423065e-02 -1.808617264032363892e-01 -5.445651412010192871e-01 1.378708332777023315e-01
2.571467123925685883e-02 -2.104038894176483154e-01 -6.544407457113265991e-02 -6.892048120498657227e-01 -3.306092619895935059e-01 5.494242310523986816e-01 -2.513507604598999023e-01 3.789478540420532227e-02
-1.363731324672698975e-01 4.064418748021125793e-02 2.560682594776153564e-02 -5.191767811775207520e-01 3.972010910511016846e-01 -5.084238052368164062e-01 -5.342092514038085938e-01 8.892187476158142090e-02
3.996311500668525696e-02 6.878470629453659058e-02 5.713049769401550293e-01 -5.112347602844238281e-01 3.751074671745300293e-01 -1.127806976437568665e-01 -4.881897568702697754e-01 -1.190251260995864868e-01
1.646732538938522339e-01 -3.154887557029724121e-01 2.524554729461669922e-02 -5.821961760520935059e-01 -2.967934608459472656e-01 5.395537018775939941e-01 -3.869163393974304199e-01 -6.964977830648422241e-02
1.043231785297393799e-02 5.323078036308288574e-01 -7.955471426248550415e-02 -1.622520945966243744e-02 -6.663246452808380127e-02 -3.624491691589355469e-01 -5.733504295349121094e-01 -4.953862130641937256e-01
-1.284098923206329346e-01 1.202694028615951538e-01 1.488041877746582031e-01 6.681324541568756104e-02 -5.628401637077331543e-01 -4.879455864429473877e-01 -5.284137725830078125e-01 -3.291486203670501709e-01
2.156648039817810059e-01 4.064326286315917969e-01 -1.352720856666564941e-01 -2.654073238372802734e-01 -7.394122481346130371e-01 -2.080174237489700317e-01 -3.274323642253875732e-01 -4.845589399337768555e-02
7.932633161544799805e-02 2.123047560453414917e-01 -1.263991594314575195e-01 -1.629614233970642090e-01 2.881735563278198242e-01 -1.192192435264587402e-01 -4.306318461894989014e-01 -7.895568013191223145e-01
-9.145528078079223633e-02 3.752551078796386719e-01 -3.111129999160766602e-01 -5.483487844467163086e-01 3.758988380432128906e-01 -2.471952140331268311e-01 -4.457574784755706787e-01 -2.285533547401428223e-01
-2.342419624328613281e-01 4.877787232398986816e-01 -1.483222544193267822e-01 -1.521338075399398804e-01 -3.739125430583953857e-01 5.759075284004211426e-02 -6.120850443840026855e-01 -3.798460662364959717e-01
-4.639352858066558838e-01 2.690460160374641418e-02 3.703527748584747314e-01 -6.457835435867309570e-01 -3.046788573265075684e-01 -2.735573053359985352e-01 -1.643912345170974731e-01 1.874971389770507812e-01
3.763521611690521240e-01 4.226954877376556396e-01 -1.984871327877044678e-01 -3.106274008750915527e-01 -1.856689751148223877e-01 3.915169537067413330e-01 -4.717836081981658936e-01 -3.653255999088287354e-01
7.474634051322937012e-02 3.827157318592071533e-01 4.854728877544403076e-01 -3.499022126197814941e-01 -1.600111126899719238e-01 2.553715109825134277e-01 -6.315656304359436035e-01 -1.151999831199645996e-02
5.019440650939941406e-01 4.375424385070800781e-01 -3.278518319129943848e-01 -4.778459966182708740e-01 9.700518101453781128e-02 -2.424885481595993042e-01 -3.871660232543945312e-01 5.173969641327857971e-02
-3.007459342479705811e-01 -1.082554608583450317e-01 1.476266980171203613e-01 -2.239655107259750366e-01 2.142989188432693481e-01 -7.370324730873107910e-01 -4.247053861618041992e-01 -2.374087423086166382e-01
3.361805379390716553e-01 2.795539200305938721e-01 -1.134202927350997925e-01 -1.704733669757843018e-01 2.181514501571655273e-01 -5.716462805867195129e-02 -3.855953216552734375e-01 -7.532365918159484863e-01
4.461309909820556641e-01 1.828849315643310547e-01 -1.461063772439956665e-01 -4.310025870800018311e-01 -5.736078619956970215e-01 -2.390382587909698486e-01 -3.430512547492980957e-01 2.378252148628234863e-01
-2.728923857212066650e-01 8.581162244081497192e-02 -8.793161064386367798e-02 -8.866624236106872559e-01 9.192436188459396362e-02 -2.456914335489273071e-01 -1.247478425502777100e-01 -1.997191905975341797e-01
1.122396662831306458e-01 3.561190664768218994e-01 1.123688519001007080e-01 -3.647681176662445068e-01 -5.982760787010192871e-01 -4.272970855236053467e-01 -3.795473873615264893e-01 1.741424351930618286e-01
1.428885608911514282e-01 -8.121518045663833618e-02 5.360996723175048828e-01 -5.669152736663818359e-01 3.055017292499542236e-01 9.806858748197555542e-02 -4.811188578605651855e-01 -1.725314855575561523e-01
3.078737854957580566e-01 1.480664610862731934e-01 4.569672644138336182e-01 -2.456042468547821045e-01 -6.070960164070129395e-01 -1.370266973972320557e-01 -3.294542729854583740e-01 -3.439006805419921875e-01
2.741004526615142822e-01 2.831391096115112305e-01 3.937661945819854736e-01 -4.002982750535011292e-03 -1.030798302963376045e-03 -5.094974040985107422e-01 -5.357122421264648438e-01 -3.782289028167724609e-01
2.794494032859802246e-01 -1.194068640470504761e-01 2.622333765029907227e-01 -3.655729889869689941e-01 3.951618373394012451e-01 -2.851974964141845703e-01 -2.390000522136688232e-01 -6.408030390739440918e-01
1.344007849693298340e-01 -2.376412898302078247e-01 -2.586752176284790039e-01 -3.194202482700347900e-01 -1.056745126843452454e-01 1.941353231668472290e-01 -8.245702981948852539e-01 1.665811687707901001e-01
-1.895380020141601562e-01 -1.174569949507713318e-01 4.440329968929290771e-01 -6.025444865226745605e-01 2.258115857839584351e-01 1.907696127891540527e-01 -5.500834584236145020e-01 8.848431520164012909e-03
-2.531394176185131073e-02 2.738951444625854492e-01 2.424168586730957031e-01 -3.584626615047454834e-01 -6.866548657417297363e-01 -2.749706208705902100e-01 -4.214092791080474854e-01 1.113090813159942627e-01
1.100198030471801758e-01 6.946771591901779175e-02 -7.646597176790237427e-02 -3.963970392942428589e-02 -3.263985365629196167e-02 1.172960326075553894e-01 -7.996390461921691895e-01 -5.669261813163757324e-01
-9.601990878582000732e-02 1.422097533941268921e-01 4.221230447292327881e-01 -2.894449532032012939e-01 -5.311703085899353027e-01 1.391430497169494629e-01 -2.355963140726089478e-01 -5.929436087608337402e-01
-2.465001791715621948e-01 7.471355795860290527e-02 -1.263472065329551697e-02 4.481249675154685974e-02 -6.118710041046142578e-01 -1.330535560846328735e-01 -5.119069814682006836e-01 -5.266399383544921875e-01
4.093991965055465698e-02 2.472407519817352295e-01 -1.881264499388635159e-03 -6.694425642490386963e-02 -7.148798108100891113e-01 -1.132367700338363647e-01 -5.655577182769775391e-01 -2.982942759990692139e-01
1.496157497167587280e-01 -1.271005868911743164e-01 -3.979004621505737305e-01 4.453619197010993958e-02 -1.278492808341979980e-01 -1.528690308332443237e-01 -7.808818817138671875e-01 -3.894373476505279541e-01
7.072199583053588867e-01 1.785642351023852825e-03 2.251143902540206909e-01 -2.308042347431182861e-01 4.784100130200386047e-02 -2.059623040258884430e-02 -5.271507501602172852e-01 -3.395420908927917480e-01
2.473722398281097412e-01 2.312783598899841309e-01 4.644682705402374268e-01 -5.557125061750411987e-02 -3.983336389064788818e-01 -3.366318345069885254e-01 -4.142891466617584229e-01 -4.720934927463531494e-01
1.527794599533081055e-01 1.085332855582237244e-01 -2.406695783138275146e-01 -3.540299534797668457e-01 -5.991707444190979004e-01 -2.834113538265228271e-01 -5.407845377922058105e-01 2.232584208250045776e-01
-1.518725156784057617e-01 5.410852432250976562e-01 -2.224971950054168701e-01 -2.941922247409820557e-01 -4.402544498443603516e-01 -2.171579375863075256e-02 -5.913342237472534180e-01 -6.430897116661071777e-02
-2.824642062187194824e-01 5.717027932405471802e-02 -2.454910278320312500e-01 -4.127993285655975342e-01 2.600862458348274231e-02 1.492215096950531006e-01 -2.676128447055816650e-01 -7.692309021949768066e-01
4.128721654415130615e-01 2.413178384304046631e-01 -3.195450305938720703e-01 -2.362168952822685242e-02 -3.864833414554595947e-01 -1.780615001916885376e-01 -4.911673665046691895e-01 -4.963010847568511963e-01
1.842621713876724243e-01 1.300594359636306763e-01 1.750812530517578125e-01 -7.938723564147949219e-01 -4.956660270690917969e-01 -1.647296249866485596e-01 1.238241940736770630e-01 9.608317166566848755e-03
2.587584853172302246e-01 3.187721073627471924e-01 5.616380572319030762e-01 -5.711591839790344238e-01 1.875118017196655273e-01 -9.068796783685684204e-02 -3.825129866600036621e-01 -8.193851448595523834e-03
2.920860350131988525e-01 2.350246161222457886e-02 4.886771142482757568e-01 -5.509144663810729980e-01 3.211825788021087646e-01 1.492344141006469727e-01 -2.731949687004089355e-01 -4.144352674484252930e-01
1.822626888751983643e-01 -2.075715065002441406e-01 -2.922281324863433838e-01 -1.228959262371063232e-01 -4.565552473068237305e-01 1.338599771261215210e-01 -7.437943816184997559e-01 -2.088122069835662842e-01
-3.228881359100341797e-01 6.382786482572555542e-02 3.732500374317169189e-01 -1.517252624034881592e-01 -5.313788652420043945e-01 -1.272611171007156372e-01 -5.899962782859802246e-01 -2.875388562679290771e-01
1.456252783536911011e-01 -2.541854381561279297e-01 3.729663789272308350e-03 -4.407347440719604492e-01 3.531835041940212250e-03 5.596517920494079590e-01 -4.562258124351501465e-01 -4.455978870391845703e-01
2.946345806121826172e-01 1.120155602693557739e-01 2.045162767171859741e-01 -6.934065818786621094e-01 -4.693595468997955322e-01 -3.053292632102966309e-01 -2.516267299652099609e-01 3.410630673170089722e-02
6.112175583839416504e-01 -9.224804118275642395e-03 2.719976603984832764e-01 -5.566578507423400879e-01 2.445284128189086914e-01 -6.996702402830123901e-02 -2.514547407627105713e-01 -3.384644687175750732e-01
8.109054565429687500e-01 -2.135773301124572754e-01 -5.015122145414352417e-02 -2.114305645227432251e-01 -1.779318004846572876e-01 -3.229132294654846191e-02 -2.498017996549606323e-01 -3.930593729019165039e-01
-8.947196602821350098e-02 -2.194083034992218018e-01 2.991029992699623108e-02 -2.877056598663330078e-01 2.530913054943084717e-02 -2.793218009173870087e-02 -9.075872302055358887e-01 1.872174739837646484e-01
9.247875772416591644e-03 2.774252295494079590e-01 -1.023619547486305237e-01 -2.843536138534545898e-01 2.290368676185607910e-01 -1.091143116354942322e-01 -2.860483527183532715e-01 -8.279053568840026855e-01
2.869982421398162842e-01 -4.807056486606597900e-02 2.344287484884262085e-01 -6.853721141815185547e-01 -3.617711663246154785e-01 3.922403752803802490e-01 -3.238160908222198486e-01 3.227696567773818970e-02
2.131094485521316528e-01 7.724430412054061890e-02 2.874293029308319092e-01 5.650525912642478943e-02 2.729745954275131226e-02 -4.966853857040405273e-01 -6.059737801551818848e-01 -4.981601536273956299e-01
-2.828944101929664612e-02 9.622836112976074219e-02 4.806510508060455322e-01 -1.510164886713027954e-01 -3.298865854740142822e-01 1.692305505275726318e-01 -4.024817943572998047e-01 -6.607969999313354492e-01
4.819247424602508545e-01 7.110852748155593872e-02 -7.723304629325866699e-02 -1.476885080337524414e-01 -6.982316076755523682e-02 -2.595635950565338135e-01 -6.768132448196411133e-01 -4.523168206214904785e-01
3.713677870109677315e-03 1.790517866611480713e-01 3.910374343395233154e-01 -5.366517305374145508e-01 -1.039125993847846985e-01 2.686966657638549805e-01 -6.301277279853820801e-01 2.167132496833801270e-01
1.151365488767623901e-01 -1.260955780744552612e-01 4.995652735233306885e-01 -2.840064465999603271e-01 -4.351181983947753906e-01 -2.414312511682510376e-01 -6.110575422644615173e-02 -6.239132285118103027e-01
-2.833705842494964600e-01 2.709341347217559814e-01 4.237182810902595520e-02 -1.754982024431228638e-01 -6.094320416450500488e-01 -1.945333182811737061e-01 -6.167588829994201660e-01 -1.551083922386169434e-01
3.548163473606109619e-01 2.087274640798568726e-01 1.353107988834381104e-01 -1.990274786949157715e-01 -7.242141962051391602e-01 -1.053816378116607666e-01 -2.207080721855163574e-01 -4.339512288570404053e-01
4.989250302314758301e-01 1.988615542650222778e-01 8.019595593214035034e-02 -8.414295315742492676e-02 -2.051441557705402374e-02 6.919573247432708740e-02 -4.850521385669708252e-01 -6.764110326766967773e-01
9.618289768695831299e-02 4.123679399490356445e-01 5.408988595008850098e-01 -3.867339193820953369e-01 -4.034867584705352783e-01 -2.585211396217346191e-01 -1.283523291349411011e-01 -3.639471828937530518e-01
2.222212553024291992e-01 -1.417805850505828857e-01 1.880310326814651489e-01 -6.829448342323303223e-01 -4.113558307290077209e-02 5.374643206596374512e-01 -3.706139028072357178e-01 2.884341031312942505e-02
5.807748436927795410e-01 -3.842290490865707397e-02 -2.140017002820968628e-01 -1.989747732877731323e-01 -3.550007939338684082e-01 2.144580632448196411e-01 -4.469125568866729736e-01 -4.517608582973480225e-01
-1.557851582765579224e-01 2.566847205162048340e-02 5.838875174522399902e-01 -3.943877220153808594e-01 -2.885376811027526855e-01 2.720658481121063232e-01 -4.149570167064666748e-01 -3.861898779869079590e-01
4.274864792823791504e-01 2.256688326597213745e-01 1.802901923656463623e-01 -6.113228797912597656e-01 -2.486367477104067802e-03 -3.003700971603393555e-01 -4.681361317634582520e-01 2.252308130264282227e-01
-6.419900804758071899e-02 -4.263781905174255371e-01 5.202080309391021729e-02 -2.375176697969436646e-01 1.458695083856582642e-01 -4.120193123817443848e-01 -7.499971985816955566e-01 3.775877133011817932e-02
-3.568363189697265625e-02 2.997462265193462372e-02 -4.253894090652465820e-01 -9.031732380390167236e-02 -8.657167851924896240e-02 1.066431999206542969e-01 -7.246329784393310547e-01 -5.145431160926818848e-01
-1.393690006807446480e-03 -8.307607495225965977e-04 4.873774349689483643e-01 -6.278142929077148438e-01 3.350411057472229004e-01 9.545966051518917084e-03 -5.058785676956176758e-01 -7.280047051608562469e-03
6.256277561187744141e-01 2.318622916936874390e-01 3.798232972621917725e-02 5.659166723489761353e-03 -1.649643853306770325e-02 -2.699616551399230957e-01 -4.093212485313415527e-01 -5.591601729393005371e-01
3.092167377471923828e-01 2.965862154960632324e-01 3.265811502933502197e-01 -4.922392070293426514e-01 -4.779702126979827881e-01 2.209946066141128540e-01 -4.200135767459869385e-01 1.173092052340507507e-01
4.119785428047180176e-01 -1.331465393304824829e-01 2.285388261079788208e-01 -1.299397647380828857e-01 -5.744246244430541992e-01 -5.406633615493774414e-01 -2.969931960105895996e-01 -1.815102845430374146e-01
-6.205758824944496155e-02 3.007943332195281982e-01 -4.381562769412994385e-01 -1.157238855957984924e-01 -4.018717110157012939e-01 -1.068416237831115723e-01 -6.597602963447570801e-01 -3.034781515598297119e-01
1.683759242296218872e-01 1.121779158711433411e-01 -4.751850366592407227e-01 -2.339446395635604858e-01 -6.205674409866333008e-01 9.583113342523574829e-02 -3.997617363929748535e-01 -3.527572751045227051e-01
3.317231535911560059e-01 -2.414317987859249115e-02 4.293724000453948975e-01 -7.418172955513000488e-01 1.183489039540290833e-01 -6.513937562704086304e-02 -3.579253852367401123e-01 9.145004302263259888e-02
7.264824956655502319e-02 1.854409575462341309e-01 -3.115399777889251709e-01 -5.973885059356689453e-01 4.364320933818817139e-01 -2.753974497318267822e-01 -2.981765568256378174e-01 -3.888157904148101807e-01
-2.654318809509277344e-01 -1.884028762578964233e-01 -1.886067688465118408e-01 -1.811828017234802246e-01 2.484228610992431641e-01 -4.526173770427703857e-01 -7.017540931701660156e-01 -2.580991685390472412e-01
1.485124677419662476e-01 1.447982341051101685e-01 1.500075161457061768e-01 -2.385104596614837646e-01 -6.086001992225646973e-01 -6.152824759483337402e-01 -3.565608561038970947e-01 3.854478523135185242e-02
1.200382784008979797e-01 -2.680425941944122314e-01 -3.422795236110687256e-01 -3.527098596096038818e-01 2.242508083581924438e-01 1.168003957718610764e-02 -4.970667064189910889e-01 -6.121145486831665039e-01
-1.624182909727096558e-01 1.863557994365692139e-01 4.273449257016181946e-02 -1.365167796611785889e-01 -6.408370137214660645e-01 1.490260381251573563e-02 -6.280732750892639160e-01 -3.362416625022888184e-01
2.987389266490936279e-01 -4.295690655708312988e-01 -1.852519363164901733e-01 -4.319581985473632812e-01 -6.650266796350479126e-02 1.747984886169433594e-01 -6.782330274581909180e-01 1.016963273286819458e-01
7.040465623140335083e-02 3.379627168178558350e-01 -1.054557934403419495e-01 4.612724483013153076e-02 -1.218151077628135681e-01 -2.724730670452117920e-01 -7.341822385787963867e-01 -4.893582165241241455e-01
-9.916631132364273071e-02 -1.342917978763580322e-01 3.470492362976074219e-01 -5.309413671493530273e-01 -5.635452270507812500e-01 -4.950382113456726074e-01 -7.717709243297576904e-02 3.445649147033691406e-02
-7.623588293790817261e-02 -3.540408611297607422e-01 2.663967907428741455e-01 -2.310075759887695312e-01 -6.060881018638610840e-01 -4.834186136722564697e-01 -1.704273968935012817e-01 -3.382745385169982910e-01
1.747954487800598145e-01 -2.770878970623016357e-01 -1.591924577951431274e-01 -8.135334849357604980e-01 2.903907001018524170e-01 -9.572523832321166992e-02 -3.338042795658111572e-01 -2.397483028471469879e-02
2.573295533657073975e-01 3.294502198696136475e-02 4.588804841041564941e-01 -6.769286394119262695e-01 7.265959680080413818e-02 8.303582668304443359e-03 -4.381423890590667725e-01 2.580221593379974365e-01
4.498079121112823486e-01 3.519804179668426514e-01 -1.917696297168731689e-01 -5.877339243888854980e-01 1.979592740535736084e-01 -3.163186609745025635e-01 -3.744396865367889404e-01 1.101154237985610962e-01
2.392929792404174805e-01 -4.202090669423341751e-03 -2.395396381616592407e-01 1.593204028904438019e-02 -1.108292955905199051e-02 -5.177073553204536438e-02 -8.539773821830749512e-01 -3.911622464656829834e-01
2.845042645931243896e-01 3.867148160934448242e-01 -4.266923367977142334e-01 -1.472870111465454102e-01 -1.966915428638458252e-01 9.508898109197616577e-02 -6.137477159500122070e-01 -3.759435117244720459e-01
5.468551069498062134e-02 1.928621977567672729e-01 -3.410528600215911865e-01 -4.305822253227233887e-01 -5.923732519149780273e-01 -2.732302248477935791e-01 -4.651597440242767334e-01 1.271271407604217529e-01
6.323819048702716827e-03 -2.146326750516891479e-01 -1.340477466583251953e-01 -1.639424711465835571e-01 2.129680216312408447e-01 -3.751125633716583252e-01 -8.492393493652343750e-01 -4.212569445371627808e-02
5.502641201019287109e-01 2.771991789340972900e-01 -5.369318276643753052e-02 -3.696025311946868896e-01 -5.337505936622619629e-01 3.896761313080787659e-02 -4.307971000671386719e-01 -9.427022933959960938e-02
3.851261436939239502e-01 -1.885766535997390747e-01 4.825453758239746094e-01 -5.328810214996337891e-01 9.059000760316848755e-03 -3.845848739147186279e-01 -1.760995015501976013e-02 -3.885959386825561523e-01
3.813599646091461182e-01 5.174817889928817749e-02 5.552764236927032471e-02 -6.893823742866516113e-01 -4.766755700111389160e-01 8.469764143228530884e-02 2.217904627323150635e-01 -2.999517917633056641e-01
1.144242063164710999e-01 2.245031148195266724e-01 -2.954474091529846191e-01 -7.746095657348632812e-01 3.234723508358001709e-01 -1.543686687946319580e-01 -2.759218215942382812e-01 -2.111855745315551758e-01
3.643402457237243652e-01 1.930486410856246948e-01 -1.999474018812179565e-01 -3.475360274314880371e-01 1.532345265150070190e-01 1.714739501476287842e-01 -6.836638450622558594e-01 -3.859373927116394043e-01
2.479052692651748657e-01 3.702328726649284363e-02 -1.332842558622360229e-01 -1.419942826032638550e-01 -4.774856567382812500e-01 -5.629359558224678040e-02 -8.143330216407775879e-01 7.032274454832077026e-02
3.604247570037841797e-01 5.228249728679656982e-02 4.213797152042388916e-01 -2.191985994577407837e-01 -7.804183661937713623e-02 -6.854030489921569824e-01 -2.338970601558685303e-01 -3.334306478500366211e-01
-4.605343937873840332e-01 1.085766330361366272e-01 4.854764640331268311e-01 -6.128918528556823730e-01 -1.162744536995887756e-01 6.175960972905158997e-02 -3.835489749908447266e-01 1.874755136668682098e-02
-1.360409110784530640e-01 -8.593648672103881836e-02 -4.461629688739776611e-01 -1.247484609484672546e-01 -5.299329161643981934e-01 5.639470741152763367e-02 -6.263855099678039551e-01 -2.882987558841705322e-01
-2.611372470855712891e-01 -2.204756140708923340e-01 -4.141588881611824036e-02 -4.865326583385467529e-01 3.071047067642211914e-01 -3.374257683753967285e-02 -6.390259265899658203e-01 -3.754495978355407715e-01
-1.265660822391510010e-01 3.381957709789276123e-01 -5.003627538681030273e-01 -1.813994944095611572e-01 -4.724726974964141846e-01 -7.952914386987686157e-02 -5.633637309074401855e-01 -1.984992772340774536e-01
2.501319050788879395e-01 4.847856760025024414e-01 1.224156320095062256e-01 -1.133660301566123962e-01 -1.658308207988739014e-01 1.483393907546997070e-01 -5.272362828254699707e-01 -5.891493558883666992e-01
5.726959705352783203e-01 3.652928471565246582e-01 -1.269241720438003540e-01 -2.102840393781661987e-01 -7.069560140371322632e-02 2.448742687702178955e-01 -4.852178096771240234e-01 -4.217271208763122559e-01
2.409682609140872955e-02 2.649861872196197510e-01 -3.323520720005035400e-01 -6.841764450073242188e-01 -5.363321900367736816e-01 -1.027207374572753906e-01 -1.069096699357032776e-01 -2.025160640478134155e-01
1.197348721325397491e-02 9.601917117834091187e-02 -4.017442166805267334e-01 -3.256008028984069824e-01 -4.881145060062408447e-01 -1.319827437400817871e-01 -6.785080432891845703e-01 8.470006287097930908e-02
1.083654910326004028e-01 2.121817469596862793e-01 -2.525957524776458740e-01 -2.084223926067352295e-01 -4.754332900047302246e-01 -6.314878165721893311e-02 -6.180938482284545898e-01 -4.732087850570678711e-01
3.527515530586242676e-01 -6.834573298692703247e-02 -1.555005460977554321e-01 -5.728127360343933105e-01 -5.904483795166015625e-01 1.777436882257461548e-01 8.443397283554077148e-02 -3.622834980487823486e-01
-2.059585973620414734e-02 -7.299063354730606079e-02 3.181098401546478271e-01 -2.510786354541778564e-01 1.260321140289306641e-01 -1.784498244524002075e-01 -8.840001225471496582e-01 2.879714779555797577e-02
2.133242972195148468e-02 -4.146578907966613770e-01 -1.991471648216247559e-01 -6.918305158615112305e-01 3.429998084902763367e-02 -2.221442759037017822e-01 -6.465194374322891235e-02 -5.045891404151916504e-01
1.875754892826080322e-01 1.654876768589019775e-01 5.906801819801330566e-01 -4.588917493820190430e-01 1.585419327020645142e-01 -5.332163348793983459e-02 -5.892608761787414551e-01 5.232154577970504761e-02
-2.548681795597076416e-01 -1.756207644939422607e-01 3.251370191574096680e-01 -5.147568583488464355e-01 3.381778895854949951e-01 -4.355490505695343018e-01 -3.395444452762603760e-01 -3.378658592700958252e-01
-2.568407058715820312e-01 8.041039109230041504e-02 -1.594325602054595947e-01 -6.245034933090209961e-01 1.258489489555358887e-01 1.923464536666870117e-01 -1.762567311525344849e-01 -6.544021368026733398e-01
