# Supplementary material for: Where is your field going? A machine learning approach to study the relative motion of the domains of physics
Source: PLoS One. 2020 Jun 18;15(6):e0233997. doi: 10.1371/journal.pone.0233997 (PMC7302634; doi:10.1371/journal.pone.0233997)
Supplement: S28 Data — (ZIP) [file pone.0233997.s028.zip › 27/Pacs4Run_27_VS_500_embeddings1998-2002ED8.txt]

3.195291459560394287e-01 4.029077589511871338e-01 2.979202270507812500e-01 3.550563752651214600e-02 -2.505687177181243896e-01 -7.233100533485412598e-01 -2.390396445989608765e-01 4.946852847933769226e-02
-4.223900437355041504e-01 2.794703841209411621e-01 -3.796501085162162781e-02 -1.859078854322433472e-01 -1.012295112013816833e-01 -4.957889020442962646e-01 -6.642243266105651855e-01 -1.011517569422721863e-01
-1.461993753910064697e-01 1.064311787486076355e-01 1.234880164265632629e-01 -1.729414314031600952e-01 3.465407341718673706e-02 -8.501185774803161621e-01 -1.232220232486724854e-01 -4.278480708599090576e-01
-1.393284648656845093e-01 2.251558601856231689e-01 4.579945653676986694e-02 -1.215031296014785767e-01 5.074073076248168945e-01 -6.731754541397094727e-01 -4.461905062198638916e-01 5.760649591684341431e-02
-2.620008587837219238e-01 5.254071950912475586e-01 -2.080923020839691162e-01 -4.510282874107360840e-01 -1.405564397573471069e-01 -4.057396352291107178e-01 -8.678948134183883667e-02 4.654684364795684814e-01
-3.361696898937225342e-01 1.716883182525634766e-01 1.005370393395423889e-01 -3.046148121356964111e-01 -6.235080957412719727e-01 -5.254730582237243652e-01 -5.689963232725858688e-03 2.994970381259918213e-01
3.337331414222717285e-01 2.380895614624023438e-02 -2.460188716650009155e-01 -2.997001409530639648e-01 -3.653937578201293945e-01 -7.463113069534301758e-01 1.512546837329864502e-01 1.560090482234954834e-01
4.740734770894050598e-02 -1.534137316048145294e-02 -6.955877691507339478e-02 -1.045913770794868469e-01 -4.361755773425102234e-02 -5.351083874702453613e-01 -8.301705121994018555e-01 6.567160785198211670e-02
-2.783003263175487518e-02 3.274593651294708252e-01 9.768498688936233521e-02 -1.262206137180328369e-01 -7.887431383132934570e-01 -4.512520134449005127e-01 4.885420575737953186e-02 -1.959364116191864014e-01
-5.514155328273773193e-02 3.744860887527465820e-01 -1.058551110327243805e-02 -1.854372918605804443e-01 -4.017400741577148438e-01 -6.238791942596435547e-01 -1.437215954065322876e-01 -5.009436011314392090e-01
-3.026479184627532959e-01 3.571448102593421936e-02 5.430858135223388672e-01 -1.095429658889770508e-01 -8.545885235071182251e-02 -6.337670087814331055e-01 3.361613750457763672e-01 2.796757817268371582e-01
-3.554092645645141602e-01 2.856935374438762665e-02 4.308038055896759033e-01 -2.757093012332916260e-01 -5.661328434944152832e-01 -5.385536551475524902e-01 -2.324783056974411011e-02 -1.317404583096504211e-02
-2.657617926597595215e-01 7.365655899047851562e-02 2.303223162889480591e-01 -4.178205728530883789e-01 -6.027606725692749023e-01 -5.105960369110107422e-01 -7.376377284526824951e-02 2.585595846176147461e-01
-1.212061271071434021e-01 2.933741807937622070e-01 1.106336787343025208e-01 8.530401438474655151e-02 -6.950940489768981934e-01 -5.134408473968505859e-01 -7.558864355087280273e-02 -3.566975295543670654e-01
-2.392667829990386963e-01 5.922603011131286621e-01 1.211426928639411926e-01 3.573403358459472656e-01 -5.703876614570617676e-01 -2.310344874858856201e-01 -1.816453486680984497e-01 1.946728378534317017e-01
-2.639301419258117676e-01 4.800531566143035889e-01 3.135977983474731445e-01 3.507115542888641357e-01 -2.873904705047607422e-01 -2.454708814620971680e-01 -5.219384431838989258e-01 2.515528202056884766e-01
3.479965329170227051e-01 -7.627648767083883286e-03 3.951582014560699463e-01 -3.013961315155029297e-01 -5.842168927192687988e-01 -5.089534521102905273e-01 1.533506363630294800e-01 8.939364552497863770e-02
-4.107936322689056396e-01 1.737820357084274292e-01 -1.147255823016166687e-01 -2.955678105354309082e-01 5.404110997915267944e-04 -8.244830965995788574e-01 1.519886031746864319e-02 1.432561427354812622e-01
2.307990379631519318e-02 -1.967994682490825653e-02 3.439158797264099121e-01 -4.968629181385040283e-01 2.142681628465652466e-01 -6.763001084327697754e-01 -3.585187494754791260e-01 -4.583219811320304871e-02
-5.351857542991638184e-01 1.531566530466079712e-01 1.344857066869735718e-01 -1.861677616834640503e-01 -3.329375684261322021e-01 -5.243606567382812500e-01 -1.287785023450851440e-01 4.847565889358520508e-01
-4.536030888557434082e-01 4.627346992492675781e-01 4.221225380897521973e-01 2.046766579151153564e-01 -3.448376059532165527e-01 -2.933264076709747314e-01 -3.893370926380157471e-01 -5.919681861996650696e-02
-2.970053255558013916e-01 4.267560541629791260e-01 2.676424682140350342e-01 -1.829954981803894043e-02 -3.245693445205688477e-01 -4.460901618003845215e-01 4.926950931549072266e-01 3.325800895690917969e-01
3.068935824558138847e-03 1.678633689880371094e-01 -3.924790769815444946e-02 -4.126637876033782959e-01 -4.311199784278869629e-01 -4.144416749477386475e-01 -1.561123877763748169e-01 6.465163230895996094e-01
-1.269898414611816406e-01 3.190001249313354492e-01 2.121661603450775146e-02 -4.135412275791168213e-01 -3.209755718708038330e-01 -3.517571687698364258e-01 -2.296168357133865356e-02 6.952412724494934082e-01
-4.747777283191680908e-01 1.766311973333358765e-01 1.261447668075561523e-01 -3.097072839736938477e-01 -1.752661019563674927e-01 -7.346207499504089355e-01 9.350342303514480591e-02 2.289711534976959229e-01
-2.918102741241455078e-01 -6.621600687503814697e-02 1.150187477469444275e-01 -1.278465241193771362e-01 -7.051929235458374023e-01 -5.851021409034729004e-01 -6.484661251306533813e-02 1.924619227647781372e-01
2.589551806449890137e-01 2.988511025905609131e-01 -5.615607276558876038e-02 5.544511079788208008e-01 1.572463661432266235e-01 -6.264964938163757324e-01 -7.522849738597869873e-02 3.319291472434997559e-01
3.539075329899787903e-02 7.171263098716735840e-01 5.682061314582824707e-01 8.200181275606155396e-02 -3.242830634117126465e-01 -6.155935302376747131e-02 -2.085541486740112305e-01 -4.950773343443870544e-02
-4.457675218582153320e-01 9.496557712554931641e-02 2.909102439880371094e-01 -1.610428541898727417e-01 1.622292697429656982e-01 -6.767063736915588379e-01 -3.919188976287841797e-01 -2.094253748655319214e-01
-2.605191469192504883e-01 -2.990542054176330566e-01 2.952179312705993652e-01 6.104114279150962830e-02 -1.158533319830894470e-01 -7.025410532951354980e-01 -4.935388863086700439e-01 3.535974770784378052e-02
-3.603506684303283691e-01 -4.485169053077697754e-02 -9.744185209274291992e-02 2.964618206024169922e-01 -1.820665299892425537e-01 -8.011416792869567871e-01 -3.070851266384124756e-01 -3.839331865310668945e-02
-1.914775520563125610e-01 1.700457036495208740e-01 2.801674045622348785e-02 -5.276347398757934570e-01 -3.728317320346832275e-01 -6.829116344451904297e-01 1.121815443038940430e-01 1.930829137563705444e-01
-1.000312417745590210e-01 3.404406607151031494e-01 6.662455201148986816e-01 2.041908800601959229e-01 -2.953808903694152832e-01 -1.255618780851364136e-01 -2.970822751522064209e-01 4.441210031509399414e-01
-5.021938085556030273e-01 3.861599564552307129e-01 4.766754806041717529e-01 2.383008599281311035e-01 -2.252824008464813232e-01 -4.002360999584197998e-01 -3.219455778598785400e-01 -9.223123081028461456e-03
8.078789710998535156e-02 1.816674768924713135e-01 9.918384999036788940e-02 -6.170320510864257812e-01 1.595577001571655273e-01 -6.497501134872436523e-01 -2.090059407055377960e-02 3.490466475486755371e-01
-8.665470033884048462e-02 1.376917660236358643e-01 3.190371990203857422e-01 -6.721274256706237793e-01 -4.468234255909919739e-02 -5.471044778823852539e-01 -1.170225366950035095e-01 3.240031301975250244e-01
-4.691066741943359375e-01 3.093203008174896240e-01 -1.588770896196365356e-01 -2.514159977436065674e-01 -4.652319476008415222e-03 -7.701807618141174316e-01 5.031966418027877808e-02 8.703862316906452179e-03
2.692610621452331543e-01 5.764440298080444336e-01 -2.016648799180984497e-01 3.651095330715179443e-01 1.126798167824745178e-01 -4.958370327949523926e-01 -3.887047767639160156e-01 1.076779663562774658e-01
-1.794718950986862183e-01 -1.111659407615661621e-02 1.608944982290267944e-01 2.538529038429260254e-01 -2.443456202745437622e-01 -7.846872806549072266e-01 3.927660584449768066e-01 2.182516306638717651e-01
-4.155980944633483887e-01 4.563879594206809998e-02 1.211791038513183594e-01 2.655842900276184082e-01 -2.726129293441772461e-01 -7.387607097625732422e-01 2.518087923526763916e-01 2.376620471477508545e-01
1.337296422570943832e-02 3.782171607017517090e-01 4.094050526618957520e-01 -5.475043058395385742e-01 -1.506769061088562012e-01 -4.752164483070373535e-01 1.860285550355911255e-01 3.259734511375427246e-01
-4.322420358657836914e-01 1.110759973526000977e-01 1.040317788720130920e-01 -1.067715063691139221e-01 -4.250397384166717529e-01 -5.559645295143127441e-01 2.622078545391559601e-02 5.368084311485290527e-01
-4.265013635158538818e-01 3.054351508617401123e-01 1.489630788564682007e-01 -3.775074779987335205e-01 -3.092447817325592041e-01 -4.990690350532531738e-01 7.069877535104751587e-02 4.586974084377288818e-01
-8.631733246147632599e-03 6.230206042528152466e-02 3.718974888324737549e-01 -5.251699090003967285e-01 -1.261220127344131470e-01 -5.965120196342468262e-01 1.616534888744354248e-01 4.290312528610229492e-01
-4.183521866798400879e-01 4.640441238880157471e-01 1.787748336791992188e-01 3.882549107074737549e-01 -1.213965862989425659e-01 -3.939454853534698486e-01 -3.546946942806243896e-01 3.622202873229980469e-01
3.138468563556671143e-01 3.167261779308319092e-01 3.126453980803489685e-02 -3.745174109935760498e-01 -1.773927956819534302e-01 -5.327568054199218750e-01 3.220069408416748047e-01 4.908740818500518799e-01
2.723533511161804199e-01 3.098530471324920654e-01 -3.091231882572174072e-01 -3.504390120506286621e-01 -4.477693736553192139e-01 -5.746982097625732422e-01 1.756083220243453979e-01 2.232404649257659912e-01
-1.030262112617492676e-01 -1.950954087078571320e-03 -2.423916608095169067e-01 -1.723751574754714966e-01 -2.458182722330093384e-01 -6.566522717475891113e-01 1.982604712247848511e-02 6.394551396369934082e-01
4.181927442550659180e-01 2.568550705909729004e-01 1.815517544746398926e-01 -3.869090080261230469e-01 -5.364877581596374512e-01 -4.640578925609588623e-01 2.149736285209655762e-01 1.646154969930648804e-01
-3.936673328280448914e-02 2.967895865440368652e-01 -4.358788579702377319e-02 -2.423138823360204697e-03 -3.968175947666168213e-01 -6.883200407028198242e-01 -1.519398838281631470e-01 -5.041091442108154297e-01
2.435799241065979004e-01 4.565408080816268921e-02 6.381482630968093872e-02 -4.003231525421142578e-01 -5.487940907478332520e-01 -5.392334461212158203e-01 1.595216840505599976e-01 3.960540592670440674e-01
-3.784517645835876465e-01 4.456052482128143311e-01 -1.420472562313079834e-01 -3.814194202423095703e-01 -4.794809967279434204e-03 -6.819552779197692871e-01 1.137498691678047180e-01 1.205280125141143799e-01
4.098978638648986816e-02 6.430296301841735840e-01 -1.298269778490066528e-01 4.885577857494354248e-01 -1.407640874385833740e-01 -5.453048944473266602e-01 5.346276611089706421e-02 9.622237831354141235e-02
2.189779281616210938e-01 -1.590151041746139526e-01 -1.990917026996612549e-01 8.605758100748062134e-02 -4.499280080199241638e-02 -6.358988881111145020e-01 -3.863633871078491211e-01 5.692548155784606934e-01
-3.440427482128143311e-01 -2.157259732484817505e-02 3.173295408487319946e-02 9.712258726358413696e-02 -3.394616395235061646e-02 -9.015824794769287109e-01 2.304657697677612305e-01 -6.009736657142639160e-02
-3.315222635865211487e-02 8.835964649915695190e-02 7.379602175205945969e-03 -1.151992753148078918e-01 -2.999515533447265625e-01 -2.830286622047424316e-01 -6.837775111198425293e-01 5.832155346870422363e-01
-1.646878421306610107e-01 2.173140048980712891e-01 1.240997947752475739e-02 2.313549071550369263e-02 -6.559287309646606445e-01 -6.001636981964111328e-01 -3.624094724655151367e-01 -5.642420053482055664e-02
-1.180106401443481445e-01 1.563032716512680054e-01 1.477026194334030151e-01 -6.202333569526672363e-01 7.784565538167953491e-02 -5.470717549324035645e-01 -2.729858160018920898e-01 4.186508953571319580e-01
3.277713200077414513e-03 3.774545788764953613e-01 4.305325448513031006e-01 4.773916006088256836e-01 -4.116711020469665527e-01 -2.458963096141815186e-01 -4.149447381496429443e-01 2.052778005599975586e-01
2.376827001571655273e-01 5.149173140525817871e-01 3.489753603935241699e-01 3.318894803524017334e-01 -1.832684278488159180e-01 -1.180657669901847839e-01 -5.493175387382507324e-01 3.116985857486724854e-01
-1.168823689222335815e-01 4.795359373092651367e-01 1.181772053241729736e-01 -4.860730469226837158e-01 -1.470218449831008911e-01 -4.145275354385375977e-01 1.162925139069557190e-01 5.469720363616943359e-01
1.054801326245069504e-02 -8.827827870845794678e-02 1.741233170032501221e-01 -2.719706594944000244e-01 -4.142144918441772461e-01 -4.694852828979492188e-01 -8.775641024112701416e-02 6.986539959907531738e-01
-4.577448964118957520e-02 7.282381057739257812e-01 5.929386615753173828e-01 -1.374626159667968750e-02 -1.185273155570030212e-01 -2.177107930183410645e-01 -1.262591183185577393e-01 -1.960117965936660767e-01
5.063621327280998230e-02 3.762596249580383301e-01 1.167440414428710938e-01 -6.249622106552124023e-01 9.814914315938949585e-02 -4.530563950538635254e-01 -5.216986313462257385e-02 4.837795794010162354e-01
-2.092628777027130127e-01 3.360419273376464844e-01 -6.438936293125152588e-02 -4.400441795587539673e-02 -7.636789679527282715e-01 -4.232169985771179199e-01 -1.192926764488220215e-01 -2.462791800498962402e-01
-1.766463965177536011e-01 4.440470039844512939e-01 -2.359736561775207520e-01 -4.926263988018035889e-01 -9.489436447620391846e-02 -5.911593437194824219e-01 6.044815853238105774e-02 3.333549499511718750e-01
4.444900900125503540e-02 1.638573706150054932e-01 1.314181834459304810e-01 7.826013863086700439e-02 -5.489491820335388184e-01 -6.266855597496032715e-01 -1.800426840782165527e-01 -4.704086780548095703e-01
-2.419950962066650391e-01 3.964474201202392578e-01 4.823760092258453369e-01 7.190125994384288788e-03 -4.709501862525939941e-01 -1.961173862218856812e-01 -5.270895957946777344e-01 -1.159742847084999084e-01
-4.821116030216217041e-01 3.801591694355010986e-01 5.233376845717430115e-02 -3.420843482017517090e-01 -8.548596501350402832e-02 -6.480866670608520508e-01 1.339006125926971436e-01 2.409009784460067749e-01
-9.162694215774536133e-02 1.393505781888961792e-01 2.125589698553085327e-01 -6.769174337387084961e-01 6.014997884631156921e-02 -5.397473573684692383e-01 -2.730630040168762207e-01 3.150852322578430176e-01
3.002906441688537598e-01 4.226010143756866455e-01 -2.589389085769653320e-01 5.349704027175903320e-01 -3.085942566394805908e-01 -4.597717225551605225e-01 -2.667568624019622803e-01 -1.454534754157066345e-02
5.402863621711730957e-01 2.588272988796234131e-01 3.199936151504516602e-01 -3.560316264629364014e-01 -5.380747318267822266e-01 -3.121877908706665039e-01 -1.261532753705978394e-01 -9.510221332311630249e-02
-3.182660341262817383e-01 1.498341262340545654e-01 4.382882267236709595e-02 -3.573023974895477295e-01 -1.626182794570922852e-01 -5.819667577743530273e-01 -6.939457356929779053e-02 6.137793064117431641e-01
-3.932242989540100098e-01 4.517958462238311768e-01 9.206388890743255615e-02 -5.177736282348632812e-01 -2.942723222076892853e-02 -5.637417435646057129e-01 7.206122577190399170e-02 2.020555585622787476e-01
-7.352256029844284058e-02 2.661811113357543945e-01 3.253571987152099609e-01 6.278790235519409180e-01 -3.037923574447631836e-01 -4.068399071693420410e-01 -3.060145676136016846e-01 2.686994671821594238e-01
-1.296868175268173218e-01 2.777771055698394775e-01 4.312066435813903809e-01 3.452188372611999512e-01 -2.443888038396835327e-01 -2.368132472038269043e-01 -5.016162395477294922e-01 4.831985235214233398e-01
4.432455897331237793e-01 1.126682758331298828e-01 3.476683497428894043e-01 -2.925683557987213135e-01 -6.955725550651550293e-01 -2.782642543315887451e-01 -1.366698890924453735e-01 6.662455946207046509e-02
-2.808313369750976562e-01 3.999870419502258301e-01 3.158903121948242188e-01 -9.841473400592803955e-02 -3.071584105491638184e-01 -4.148544371128082275e-01 4.723192155361175537e-01 4.026611149311065674e-01
-3.000250756740570068e-01 4.733854532241821289e-01 1.949803084135055542e-01 3.932664096355438232e-01 -2.794883251190185547e-01 -3.030331432819366455e-01 -3.488981723785400391e-01 4.489350914955139160e-01
4.991092085838317871e-01 4.136058688163757324e-01 3.112773895263671875e-01 -5.566948056221008301e-01 -3.399881720542907715e-01 -2.223991900682449341e-01 -7.065212726593017578e-02 -5.452095717191696167e-02
5.796931385993957520e-01 1.933263614773750305e-02 5.767942070960998535e-01 -8.923555910587310791e-02 1.078377515077590942e-01 -4.797757267951965332e-01 -2.848042845726013184e-01 5.081867566332221031e-04
3.382703959941864014e-01 3.877913951873779297e-01 1.740168780088424683e-02 -4.964135587215423584e-01 -3.189922869205474854e-01 -5.918150544166564941e-01 1.660814732313156128e-01 9.421985596418380737e-02
1.820765435695648193e-02 4.611633718013763428e-01 5.942289829254150391e-01 6.737682223320007324e-02 -1.832555085420608521e-01 -3.106982111930847168e-01 -4.525769650936126709e-01 -3.072577416896820068e-01
3.126589059829711914e-01 5.347774624824523926e-01 -2.452877312898635864e-01 1.872690171003341675e-01 3.253124952316284180e-01 -5.689494013786315918e-01 -4.418044537305831909e-02 2.992295920848846436e-01
2.784682810306549072e-01 1.539497673511505127e-01 -2.596729397773742676e-01 -1.923745125532150269e-01 -4.762903749942779541e-01 -6.850867271423339844e-01 -2.231500595808029175e-01 -2.198289185762405396e-01
-3.801259696483612061e-01 4.171171188354492188e-01 -1.339624971151351929e-01 -4.088748097419738770e-01 4.708481207489967346e-02 -4.896611869335174561e-01 -2.534952163696289062e-01 4.360599815845489502e-01
1.266545243561267853e-02 2.730817198753356934e-01 3.142535388469696045e-01 -5.361405611038208008e-01 2.948419749736785889e-01 -6.029818654060363770e-01 -2.928400039672851562e-01 -5.281630903482437134e-02
1.603030413389205933e-01 4.383885860443115234e-01 -3.851279914379119873e-01 -3.826359510421752930e-01 -2.992974817752838135e-01 -5.585944652557373047e-01 1.220799684524536133e-01 2.662221193313598633e-01
-1.560366153717041016e-01 3.532741665840148926e-01 8.043407201766967773e-01 8.899349719285964966e-02 -2.747058570384979248e-01 -2.383868843317031860e-01 -2.516254186630249023e-01 -1.894920878112316132e-02
5.674050450325012207e-01 1.763210259377956390e-02 1.182166859507560730e-01 -1.054202690720558167e-01 -1.762181818485260010e-01 -7.326980233192443848e-01 3.130853548645973206e-02 -2.894346415996551514e-01
-2.058900594711303711e-01 4.686907231807708740e-01 2.820858359336853027e-01 5.245095491409301758e-01 -6.155024282634258270e-03 -4.164052009582519531e-01 -7.830025255680084229e-02 4.513242840766906738e-01
-2.113869041204452515e-01 -1.255669891834259033e-01 2.301537990570068359e-01 -1.975423246622085571e-01 -4.943511486053466797e-01 -7.198988199234008789e-01 6.322972476482391357e-02 2.844632565975189209e-01
1.462974250316619873e-01 4.789677560329437256e-01 -1.244224980473518372e-01 -1.815662086009979248e-01 -3.941869437694549561e-01 -4.006710648536682129e-01 -4.187784194946289062e-01 -4.576501548290252686e-01
-1.281355917453765869e-01 3.652556538581848145e-01 3.978539723902940750e-03 6.638353466987609863e-01 -2.747574746608734131e-01 -5.615004897117614746e-01 -1.342814564704895020e-01 2.589454874396324158e-02
-3.557190001010894775e-01 4.551003575325012207e-01 2.878008782863616943e-02 -5.227500200271606445e-01 -1.554097980260848999e-01 -5.529391765594482422e-01 8.477406203746795654e-02 2.348851114511489868e-01
3.390610814094543457e-01 5.488888025283813477e-01 2.565089166164398193e-01 -2.643584609031677246e-01 -3.922105729579925537e-01 -3.076394796371459961e-01 4.165829718112945557e-01 1.614432483911514282e-01
-1.017442420125007629e-01 3.271344304084777832e-01 -2.032350935041904449e-02 -2.256336808204650879e-02 -2.477656006813049316e-01 -7.789550423622131348e-01 1.705687306821346283e-02 -4.618001282215118408e-01
-2.379680424928665161e-01 7.805018424987792969e-01 -7.324833888560533524e-03 3.742254376411437988e-01 -1.102273836731910706e-01 -2.749162912368774414e-01 -1.050897762179374695e-01 3.087345063686370850e-01
-2.616684138774871826e-01 6.723293066024780273e-01 2.327672094106674194e-01 3.834528028964996338e-01 -1.048925369977951050e-01 -2.867805063724517822e-01 -8.233258873224258423e-02 4.222110509872436523e-01
-1.876857578754425049e-01 4.230693727731704712e-02 1.816719621419906616e-01 -3.436675965785980225e-01 -6.240741014480590820e-01 -5.003663301467895508e-01 1.377339474856853485e-02 4.145448803901672363e-01
-4.639851152896881104e-01 3.265733122825622559e-01 1.591875404119491577e-01 2.046711742877960205e-01 -3.531697988510131836e-01 -5.283730030059814453e-01 -3.654452562332153320e-01 2.708868682384490967e-01
1.691182255744934082e-01 1.085483729839324951e-01 3.683152198791503906e-01 -6.753013730049133301e-01 1.263350546360015869e-01 -5.617193579673767090e-01 -1.674898564815521240e-01 9.157606959342956543e-02
4.357831180095672607e-01 -2.521919012069702148e-01 5.515921711921691895e-01 6.880073249340057373e-02 -4.494830593466758728e-02 -5.927432179450988770e-01 -2.570741772651672363e-01 1.343609988689422607e-01
-3.535756468772888184e-01 1.709123700857162476e-01 1.387117654085159302e-01 -5.013807415962219238e-01 -1.607454568147659302e-01 -5.706397891044616699e-01 -6.113123893737792969e-02 4.689814448356628418e-01
-3.808462917804718018e-01 1.853509098291397095e-01 1.233848035335540771e-01 3.101945854723453522e-02 1.748570427298545837e-02 -8.109074831008911133e-01 3.710190951824188232e-01 9.425136446952819824e-02
-1.713236868381500244e-01 5.157279372215270996e-01 2.663668096065521240e-01 3.964384198188781738e-01 -7.638398557901382446e-02 -2.839317023754119873e-01 -4.345666766166687012e-01 4.486184418201446533e-01
2.803865969181060791e-01 -1.468115020543336868e-02 -1.397361010313034058e-01 -4.855385124683380127e-01 -2.707077264785766602e-01 -5.722638368606567383e-01 -2.090432494878768921e-01 4.705597162246704102e-01
-4.457300901412963867e-01 9.986335784196853638e-02 2.200420945882797241e-01 -2.436277717351913452e-01 -4.718733429908752441e-01 -5.273055434226989746e-01 -3.014348261058330536e-02 4.265616238117218018e-01
2.636698186397552490e-01 -1.093675047159194946e-01 -1.580982953310012817e-01 -2.723616659641265869e-01 -2.964943945407867432e-01 -5.383270382881164551e-01 -4.518423378467559814e-01 4.873137474060058594e-01
-1.899372637271881104e-01 4.175050854682922363e-01 2.294189929962158203e-01 4.498822987079620361e-01 -6.797598302364349365e-02 -3.938012421131134033e-01 -4.672392010688781738e-01 3.956938982009887695e-01
5.003315210342407227e-01 7.608907669782638550e-02 1.229070499539375305e-01 1.352333575487136841e-01 -2.236237227916717529e-01 -6.622626781463623047e-01 -2.180099487304687500e-01 -4.175606071949005127e-01
5.503903031349182129e-01 2.827093303203582764e-01 2.755592018365859985e-02 -1.724288612604141235e-01 8.293122984468936920e-03 -6.670939922332763672e-01 -5.221910029649734497e-02 -3.726191520690917969e-01
2.727618515491485596e-01 3.328698873519897461e-01 -2.543649673461914062e-01 -4.714969396591186523e-01 -3.299396634101867676e-01 -6.177377104759216309e-01 1.598385572433471680e-01 1.085329577326774597e-01
-1.261880844831466675e-01 2.338185161352157593e-01 8.539224416017532349e-02 -2.858180366456508636e-02 -6.365551948547363281e-01 -5.634100437164306641e-01 -1.339963972568511963e-01 -4.250981509685516357e-01
-2.255134582519531250e-01 4.376310482621192932e-02 -2.959966287016868591e-02 -4.093616008758544922e-01 -5.525814890861511230e-01 -6.768149733543395996e-01 -8.842281997203826904e-02 8.678690344095230103e-02
-9.762321412563323975e-02 3.886267542839050293e-02 2.335189729928970337e-01 9.229184687137603760e-02 -3.129160106182098389e-01 -6.808114647865295410e-01 4.713892042636871338e-01 3.772031068801879883e-01
9.119414538145065308e-02 -1.653785109519958496e-01 3.586418926715850830e-01 -1.880089342594146729e-01 -6.097345352172851562e-01 -5.560209751129150391e-01 1.553072333335876465e-01 3.087171316146850586e-01
1.678956896066665649e-01 5.001712441444396973e-01 -1.289511322975158691e-01 5.649676322937011719e-01 -2.146720439195632935e-01 -4.054282009601593018e-01 -1.094848960638046265e-01 4.042028188705444336e-01
4.110156893730163574e-01 1.395424455404281616e-01 -3.645467758178710938e-01 -2.475796937942504883e-01 -5.092290043830871582e-01 -5.717468261718750000e-01 -1.213638484477996826e-01 1.283206641674041748e-01
2.765780389308929443e-01 3.361019790172576904e-01 5.357520654797554016e-02 -4.477998018264770508e-01 -5.098599791526794434e-01 -2.792355716228485107e-01 -4.774762988090515137e-01 -2.030564099550247192e-01
-1.251978129148483276e-01 -2.678835093975067139e-01 3.872529417276382446e-02 2.693841159343719482e-01 -3.134235739707946777e-01 -8.380213379859924316e-01 -1.930602192878723145e-01 -2.664853073656558990e-02
2.808237075805664062e-01 2.065509110689163208e-01 3.254101872444152832e-01 -2.314820885658264160e-01 -6.126618385314941406e-01 -2.725708484649658203e-01 1.670271754264831543e-01 4.913771450519561768e-01
-3.221038877964019775e-01 1.889885663986206055e-01 3.104666173458099365e-01 -4.909937083721160889e-01 -1.181804910302162170e-01 -5.917751789093017578e-01 6.059951707720756531e-02 3.939941227436065674e-01
4.784966707229614258e-01 1.547792851924896240e-01 3.285150229930877686e-01 -2.858066856861114502e-01 -6.567102074623107910e-01 -2.717979848384857178e-01 -2.248591184616088867e-01 4.210499301552772522e-02
1.572068780660629272e-01 -8.493957668542861938e-02 5.519454926252365112e-02 -2.874209880828857422e-01 3.847482055425643921e-02 -5.199756622314453125e-01 -6.937999129295349121e-01 3.594448566436767578e-01
1.886266171932220459e-01 3.538920283317565918e-01 -4.491592943668365479e-01 -3.787866830825805664e-01 -3.106294572353363037e-01 -5.892761349678039551e-01 -2.160517312586307526e-02 2.230540215969085693e-01
3.661432117223739624e-02 4.626379311084747314e-01 6.478110551834106445e-01 4.205953180789947510e-01 6.040312722325325012e-02 -4.025900363922119141e-01 9.283465333282947540e-03 -1.491730511188507080e-01
-2.493031471967697144e-01 4.407806992530822754e-01 2.725429832935333252e-01 -2.012464031577110291e-02 -6.940809637308120728e-02 -1.834851950407028198e-01 -7.651958465576171875e-01 2.118173241615295410e-01
1.918563842773437500e-01 1.551611423492431641e-01 2.032232880592346191e-01 -4.595522582530975342e-01 3.853669762611389160e-01 -6.444641351699829102e-01 -3.456978201866149902e-01 -5.726693570613861084e-02
6.518663372844457626e-03 3.354504406452178955e-01 6.389788985252380371e-01 -3.189895153045654297e-01 2.379765361547470093e-01 -5.486245155334472656e-01 -1.043395698070526123e-01 -9.420122951269149780e-02
2.917382121086120605e-01 2.286687791347503662e-01 6.394162774085998535e-01 4.254308044910430908e-01 -3.144018650054931641e-01 -3.045940101146697998e-01 -2.844392359256744385e-01 1.493620686233043671e-02
2.341375946998596191e-01 2.081343680620193481e-01 4.617460072040557861e-01 -3.262273967266082764e-01 -4.238519668579101562e-01 -2.151718437671661377e-01 6.660581380128860474e-02 5.931612253189086914e-01
3.128371238708496094e-01 -6.599932163953781128e-02 -3.063440024852752686e-01 -8.591196686029434204e-02 -1.607609838247299194e-01 -6.456555724143981934e-01 -7.220544666051864624e-02 5.904411077499389648e-01
-2.078327238559722900e-01 4.393183588981628418e-01 4.688173905014991760e-02 -5.029845833778381348e-01 -2.492514699697494507e-01 -4.499965906143188477e-01 5.723036080598831177e-02 4.906271994113922119e-01
-2.093832939863204956e-01 4.915028214454650879e-01 2.407774478197097778e-01 4.061137437820434570e-01 -8.800299465656280518e-02 -3.372646868228912354e-01 -4.772098958492279053e-01 3.774389028549194336e-01
2.469170391559600830e-01 4.632498025894165039e-01 4.599064588546752930e-02 -2.844956815242767334e-01 -4.679630398750305176e-01 -5.161324739456176758e-01 2.950210273265838623e-01 2.626009881496429443e-01
-2.950181066989898682e-01 5.580256581306457520e-01 9.815632551908493042e-02 5.397295951843261719e-01 -1.931502521038055420e-01 -4.695581793785095215e-01 -9.149121493101119995e-02 1.856517791748046875e-01
2.008951306343078613e-01 3.019687831401824951e-01 4.438233673572540283e-01 -6.264274120330810547e-01 -2.884717285633087158e-01 -3.874189853668212891e-01 2.131824940443038940e-01 1.759145036339759827e-02
3.880028724670410156e-01 6.193191409111022949e-01 1.013687551021575928e-01 4.006517827510833740e-01 2.359941601753234863e-01 -4.860853254795074463e-01 -3.537729382514953613e-02 4.331674799323081970e-02
2.146178781986236572e-01 4.331583380699157715e-01 7.482749819755554199e-01 -1.714475074550136924e-04 2.009222097694873810e-02 -3.121391236782073975e-01 -2.480875551700592041e-01 -2.168307453393936157e-01
-1.237951740622520447e-01 5.967430472373962402e-01 -1.817304939031600952e-01 4.798599779605865479e-01 5.986824259161949158e-02 -5.240310430526733398e-01 -8.401226997375488281e-02 2.828961908817291260e-01
2.422621697187423706e-01 -9.084830433130264282e-02 3.000770695507526398e-03 2.008202373981475830e-01 4.830024018883705139e-02 -5.921661257743835449e-01 -4.859247207641601562e-01 5.510004758834838867e-01
-2.232730835676193237e-01 3.130768537521362305e-01 6.262583136558532715e-01 2.183092385530471802e-01 -4.364285469055175781e-01 -3.327382802963256836e-01 -2.895351648330688477e-01 -1.651009172201156616e-01
3.914147317409515381e-01 4.275237023830413818e-01 2.381070405244827271e-01 -1.339718103408813477e-01 -2.263142764568328857e-01 -5.596886873245239258e-01 2.654317915439605713e-01 -3.930028378963470459e-01
-3.648045957088470459e-01 1.439812481403350830e-01 6.342500448226928711e-02 1.338280737400054932e-01 -1.756561398506164551e-01 -8.039092421531677246e-01 3.774752318859100342e-01 6.813120841979980469e-02
3.327094912528991699e-01 3.856932520866394043e-01 -1.639093160629272461e-01 -3.276580274105072021e-01 -4.568830132484436035e-01 -5.640302896499633789e-01 2.799054384231567383e-01 -3.316096588969230652e-02
2.594996094703674316e-01 3.258999288082122803e-01 6.454163789749145508e-01 3.763161301612854004e-01 -5.641061067581176758e-02 -3.998874723911285400e-01 -2.869956791400909424e-01 -1.510445475578308105e-01
5.459528565406799316e-01 9.613415598869323730e-02 -1.018226817250251770e-01 -2.431406527757644653e-01 -4.885168075561523438e-01 -6.192563176155090332e-01 9.413516963832080364e-04 -3.287027776241302490e-02
2.719186842441558838e-01 2.282490879297256470e-01 -2.503243386745452881e-01 -5.226759910583496094e-01 -2.059834152460098267e-01 -6.455504298210144043e-01 1.105002388358116150e-01 2.583317458629608154e-01
2.327276170253753662e-01 5.464139580726623535e-01 5.469178557395935059e-01 2.467203885316848755e-01 2.124765887856483459e-02 -3.569539189338684082e-01 -2.113538831472396851e-01 -3.387351036071777344e-01
1.837375760078430176e-01 -5.083543434739112854e-02 3.153975307941436768e-01 -4.687164351344108582e-02 1.577252000570297241e-01 -4.014633297920227051e-01 -7.129054069519042969e-01 4.095114767551422119e-01
-2.012414783239364624e-01 6.308677792549133301e-01 3.013858757913112640e-02 5.397130250930786133e-01 -1.185366287827491760e-01 -4.985155165195465088e-01 5.367123056203126907e-03 -8.192488551139831543e-02
1.981835812330245972e-01 2.998813092708587646e-01 -3.558051586151123047e-01 -3.891117572784423828e-01 -4.156151413917541504e-01 -5.295767188072204590e-01 6.583185493946075439e-02 3.677879571914672852e-01
4.654846489429473877e-01 -9.387456625699996948e-02 4.239285290241241455e-01 1.294886767864227295e-01 2.854968011379241943e-01 -6.809865832328796387e-01 -1.215234324336051941e-01 1.341999471187591553e-01
-2.286277562379837036e-01 3.430472910404205322e-01 6.319718360900878906e-01 -2.209264785051345825e-02 -1.409525275230407715e-01 -3.439996540546417236e-01 -4.994567930698394775e-01 -2.061818987131118774e-01
-2.406304627656936646e-01 3.414883911609649658e-01 7.181203365325927734e-01 -9.860640391707420349e-03 -1.517477780580520630e-01 -3.266550898551940918e-01 -3.604691624641418457e-01 -2.236506640911102295e-01
2.293072044849395752e-01 1.568880528211593628e-01 2.391429096460342407e-01 -2.887201905250549316e-01 -5.766744017601013184e-01 -3.252406418323516846e-01 1.758185178041458130e-01 5.594720244407653809e-01
-2.843976616859436035e-01 3.738216161727905273e-01 -9.565244615077972412e-02 -1.348280757665634155e-01 -5.390120670199394226e-02 -5.774500370025634766e-01 -5.120451450347900391e-01 -3.917948007583618164e-01
2.580518424510955811e-01 1.034867912530899048e-01 -1.113818734884262085e-01 -4.355354011058807373e-01 -2.602505981922149658e-01 -5.727346539497375488e-01 1.314598694443702698e-02 5.698022842407226562e-01
8.883736282587051392e-02 4.657418131828308105e-01 4.656503796577453613e-01 -5.985804796218872070e-01 -4.015910029411315918e-01 -1.713984906673431396e-01 3.266357630491256714e-02 9.134507179260253906e-02
3.819859027862548828e-01 1.336007714271545410e-01 -1.322174370288848877e-01 -2.135055810213088989e-01 -1.958368867635726929e-01 -7.328429818153381348e-01 -1.882115602493286133e-01 -4.029105007648468018e-01
-1.380344927310943604e-01 1.771148145198822021e-01 1.086133792996406555e-01 -5.942062009125947952e-03 -2.166230380535125732e-01 -7.674338221549987793e-01 5.309356451034545898e-01 1.413209289312362671e-01
1.143933981657028198e-01 4.898688793182373047e-01 6.986199021339416504e-01 2.163187563419342041e-01 -8.775837719440460205e-02 -3.507051467895507812e-01 -9.156737476587295532e-02 -2.701831161975860596e-01
3.984079658985137939e-01 1.748875826597213745e-01 1.711071133613586426e-01 -1.982209384441375732e-01 -7.181370854377746582e-01 -4.654230475425720215e-01 6.637535989284515381e-02 -7.328727841377258301e-02
6.652559340000152588e-02 4.655481278896331787e-01 3.818941414356231689e-01 -6.447588205337524414e-01 -3.613960146903991699e-01 -2.597813606262207031e-01 1.290519982576370239e-01 5.034510046243667603e-02
5.408899188041687012e-01 3.756119012832641602e-01 6.929489970207214355e-02 -9.688498824834823608e-02 -3.668200969696044922e-01 -5.496357083320617676e-01 2.561515942215919495e-02 -3.388992249965667725e-01
3.369000852108001709e-01 7.469617128372192383e-01 1.632566563785076141e-02 3.675865232944488525e-01 -8.375308476388454437e-03 -3.355738818645477295e-01 1.075066328048706055e-01 2.625310420989990234e-01
5.559528470039367676e-01 2.578166685998439789e-02 -1.308788061141967773e-01 -1.479754298925399780e-01 -5.936098694801330566e-01 -5.366084575653076172e-01 -2.494410239160060883e-02 1.014009192585945129e-01
-2.243231534957885742e-01 3.063974976539611816e-01 3.216441273689270020e-01 -9.290929883718490601e-02 -1.158672645688056946e-01 -6.648174524307250977e-01 -3.479152917861938477e-01 -4.089744091033935547e-01
4.333705902099609375e-01 4.463119506835937500e-01 1.235838010907173157e-01 -3.477409780025482178e-01 -2.880854010581970215e-01 -4.680709838867187500e-01 3.897459208965301514e-01 1.510412991046905518e-01
4.808641504496335983e-03 2.333618104457855225e-01 2.072723656892776489e-01 -6.408103108406066895e-01 -7.476628571748733521e-02 -4.398079812526702881e-01 -1.179738193750381470e-01 5.281860828399658203e-01
-1.353348344564437866e-01 2.419953495264053345e-01 2.286281138658523560e-01 -5.125908255577087402e-01 -2.931270897388458252e-01 -5.106850266456604004e-01 5.935431271791458130e-02 5.077961683273315430e-01
-2.979386448860168457e-01 1.369300782680511475e-01 1.374752223491668701e-01 -2.580498456954956055e-01 -3.589820563793182373e-01 -4.127485752105712891e-01 -5.024643242359161377e-02 7.108019590377807617e-01
-5.847260951995849609e-01 1.707746386528015137e-01 -8.437652885913848877e-02 -1.831024587154388428e-01 -7.726339250802993774e-02 -6.985064148902893066e-01 -1.765764802694320679e-01 2.514471411705017090e-01
-4.613102376461029053e-01 4.163464903831481934e-01 -2.711524963378906250e-01 -2.687911391258239746e-01 3.133603557944297791e-02 -6.454008221626281738e-01 -1.693573147058486938e-01 1.478851586580276489e-01
-2.745705246925354004e-01 2.705753743648529053e-01 3.285478055477142334e-01 -5.932915210723876953e-02 -3.389351069927215576e-01 -6.291658282279968262e-01 -3.244552016258239746e-01 -3.520493805408477783e-01
5.571419000625610352e-01 -2.083666473627090454e-01 4.265625178813934326e-01 -2.461943589150905609e-02 7.857127487659454346e-02 -5.910971760749816895e-01 -2.200615257024765015e-01 2.441684007644653320e-01
5.338048562407493591e-02 3.470544815063476562e-01 7.616768777370452881e-02 -3.994103893637657166e-02 4.687983542680740356e-02 -1.647813618183135986e-01 -7.269813418388366699e-01 5.580813884735107422e-01
5.375553965568542480e-01 2.675698697566986084e-01 4.207323193550109863e-01 -7.257486879825592041e-02 4.030232131481170654e-01 -3.942856490612030029e-01 -1.603089421987533569e-01 3.370013236999511719e-01
3.158057928085327148e-01 3.568580150604248047e-01 2.166312783956527710e-01 -2.364137172698974609e-01 -6.411650776863098145e-01 -3.492716550827026367e-01 3.314250707626342773e-01 1.648411750793457031e-01
1.579465568065643311e-01 4.430558905005455017e-02 -3.014248907566070557e-01 1.348414123058319092e-01 -9.266468882560729980e-02 -4.988033175468444824e-01 -6.169911623001098633e-01 4.753747284412384033e-01
3.810084462165832520e-01 2.042578756809234619e-01 -6.787730846554040909e-03 -2.797527909278869629e-01 -1.251159012317657471e-01 -5.506636500358581543e-01 1.981598585844039917e-01 6.137196421623229980e-01
-7.347436249256134033e-02 6.454192996025085449e-01 -1.920455098152160645e-01 3.400084674358367920e-01 1.141744181513786316e-01 -4.061864316463470459e-01 -1.787987351417541504e-01 4.642803072929382324e-01
-1.133361086249351501e-01 2.317848652601242065e-01 -5.451958253979682922e-02 -5.928152799606323242e-01 1.095476299524307251e-01 -5.606762170791625977e-01 -3.400717377662658691e-01 3.701634109020233154e-01
-1.831894665956497192e-01 4.786677062511444092e-01 6.773691773414611816e-01 1.050040721893310547e-01 -2.706896662712097168e-01 -1.859120130538940430e-01 -3.930292427539825439e-01 7.180402427911758423e-02
6.139462813735008240e-02 3.907294273376464844e-01 7.124295830726623535e-02 -3.667716681957244873e-02 -2.361835837364196777e-01 -6.948515772819519043e-01 1.713604629039764404e-01 -5.188207626342773438e-01
1.432696282863616943e-01 4.083867967128753662e-01 1.745927780866622925e-01 6.019972562789916992e-01 2.071330510079860687e-02 -3.824787437915802002e-01 -2.062698304653167725e-01 4.801505804061889648e-01
3.364902138710021973e-01 2.161090821027755737e-01 -4.417867958545684814e-01 -3.086756467819213867e-01 -4.021155834197998047e-01 -5.612272620201110840e-01 -1.545251458883285522e-01 2.215036898851394653e-01
-9.529872238636016846e-02 2.608243525028228760e-01 4.158675670623779297e-01 5.470508337020874023e-01 -2.416437119245529175e-01 -3.794601857662200928e-01 -3.162509799003601074e-01 3.850739598274230957e-01
-8.857452124357223511e-02 2.987380325794219971e-01 2.559964954853057861e-01 5.867193341255187988e-01 -1.566889882087707520e-01 -4.155174493789672852e-01 -1.744124293327331543e-01 5.152772665023803711e-01
2.537983357906341553e-01 1.927160285413265228e-02 1.655943989753723145e-01 5.352826789021492004e-02 1.761019974946975708e-01 -4.294374883174896240e-01 -6.590355038642883301e-01 5.051453709602355957e-01
3.452753722667694092e-01 2.039134949445724487e-01 3.413740694522857666e-01 1.757036745548248291e-01 4.023565351963043213e-01 -5.475330948829650879e-01 1.146790981292724609e-01 4.657913744449615479e-01
4.292318820953369141e-01 2.826442122459411621e-01 1.396301835775375366e-01 -4.569716155529022217e-01 -6.133579015731811523e-01 -3.544137775897979736e-01 -6.146895885467529297e-02 -4.424027353525161743e-02
-2.581794857978820801e-01 4.874984622001647949e-01 1.276284903287887573e-01 5.062562227249145508e-01 -2.558296620845794678e-01 -4.064775109291076660e-01 -1.689804196357727051e-01 4.048173427581787109e-01
-2.460353374481201172e-01 1.283883750438690186e-01 1.272889133542776108e-02 -1.502746045589447021e-01 -2.547287344932556152e-01 -5.498256087303161621e-01 1.001469790935516357e-01 7.231972813606262207e-01
2.184605896472930908e-01 3.114156723022460938e-01 6.359323263168334961e-01 3.596732020378112793e-01 -3.651184141635894775e-01 -2.199747413396835327e-01 -3.714226782321929932e-01 4.319044947624206543e-02
5.248978137969970703e-01 -9.976589679718017578e-02 5.903152227401733398e-01 8.344673365354537964e-02 1.084177121520042419e-01 -5.381572246551513672e-01 -2.078506201505661011e-01 1.205153316259384155e-01
1.804134547710418701e-01 2.835332415997982025e-02 2.844184637069702148e-01 -4.042931199073791504e-01 3.243601322174072266e-01 -7.153145074844360352e-01 -2.989176213741302490e-01 -1.267444342374801636e-01
3.246669769287109375e-01 -1.241457387804985046e-01 -1.864071339368820190e-01 1.719908863306045532e-01 -1.443783491849899292e-01 -5.465583205223083496e-01 -4.257125556468963623e-01 5.604000687599182129e-01
3.030926883220672607e-01 3.986700251698493958e-02 7.508242502808570862e-03 -2.575339078903198242e-01 -1.720773801207542419e-02 -4.450467526912689209e-01 -6.349239945411682129e-01 4.885430037975311279e-01
-2.124633044004440308e-01 4.558361172676086426e-01 -2.046576291322708130e-01 -5.023600459098815918e-01 9.231331944465637207e-02 -6.585410833358764648e-01 -2.249696664512157440e-02 1.005892083048820496e-01
4.180739521980285645e-01 6.314115524291992188e-01 7.189239561557769775e-02 3.340207636356353760e-01 2.847948372364044189e-01 -4.663225710391998291e-01 -2.060627378523349762e-02 1.039519235491752625e-01
-6.264460831880569458e-02 4.534181356430053711e-01 -3.077552616596221924e-01 4.598598778247833252e-01 -1.316511183977127075e-01 -6.628800034523010254e-01 -3.405721858143806458e-02 -1.624854952096939087e-01
2.413894794881343842e-02 2.195980399847030640e-01 -2.088649570941925049e-01 2.309213429689407349e-01 -8.936675637960433960e-02 -3.424075543880462646e-01 -6.287965774536132812e-01 5.776074528694152832e-01
2.802971899509429932e-01 4.788258075714111328e-01 -1.451640427112579346e-01 -1.807843446731567383e-01 -2.058581560850143433e-01 -4.553696513175964355e-01 -4.128019511699676514e-01 -4.671822786331176758e-01
-4.181540608406066895e-01 5.462454557418823242e-01 2.102002650499343872e-01 3.734747469425201416e-01 -1.850420534610748291e-01 -3.619166910648345947e-01 -2.766220569610595703e-01 3.183580338954925537e-01
2.076867371797561646e-01 -6.269336491823196411e-02 -1.859728246927261353e-01 -1.679643802344799042e-02 -2.202480733394622803e-01 -5.785909891128540039e-01 -5.911487340927124023e-01 4.305047988891601562e-01
2.237070351839065552e-02 3.572915792465209961e-01 -1.393248420208692551e-02 5.912924408912658691e-01 4.817403480410575867e-02 -4.768433868885040283e-01 -2.487305104732513428e-01 4.800564646720886230e-01
2.354662418365478516e-01 2.576449215412139893e-01 5.810141563415527344e-01 -4.250341951847076416e-01 -2.380250841379165649e-01 -3.809262216091156006e-01 3.432833254337310791e-01 2.008461058139801025e-01
-4.392056539654731750e-02 4.045839309692382812e-01 6.161581277847290039e-01 2.456753849983215332e-01 -2.153295725584030151e-01 -1.817426979541778564e-01 -5.352429747581481934e-01 1.687995046377182007e-01
2.397380173206329346e-01 4.182922542095184326e-01 5.415061712265014648e-01 4.838587641716003418e-01 6.971100810915231705e-03 -2.765782177448272705e-01 -2.747205197811126709e-01 2.969741523265838623e-01
2.780945505946874619e-03 -3.387816995382308960e-02 1.730451434850692749e-01 -4.828654602169990540e-02 -6.539192050695419312e-02 -2.975025773048400879e-01 -6.004062294960021973e-01 7.164474129676818848e-01
-1.388523578643798828e-01 2.330966293811798096e-01 -2.860656976699829102e-01 -4.446077942848205566e-01 -1.639176160097122192e-01 -4.539554119110107422e-01 -3.697427809238433838e-01 5.265187621116638184e-01
4.672092497348785400e-01 -1.499803513288497925e-01 3.953751623630523682e-01 2.543845772743225098e-01 1.188173815608024597e-01 -6.672117710113525391e-01 -2.793185412883758545e-01 -2.967356331646442413e-02
1.396361738443374634e-01 5.393936634063720703e-01 -1.918942481279373169e-01 5.139747262001037598e-01 8.320027962327003479e-03 -5.934292078018188477e-01 2.170713804662227631e-02 1.893780231475830078e-01
1.087838932871818542e-01 1.451338082551956177e-01 1.936328411102294922e-01 5.033080279827117920e-02 1.076132357120513916e-01 -3.078888058662414551e-01 -7.326989769935607910e-01 5.327770709991455078e-01
2.267708927392959595e-01 5.584865212440490723e-01 5.327994227409362793e-01 1.081355810165405273e-01 1.212216541171073914e-01 -2.744423449039459229e-01 -4.767126441001892090e-01 -1.543731540441513062e-01
2.504958212375640869e-01 4.196145832538604736e-01 1.768274307250976562e-01 5.526183843612670898e-01 2.025742977857589722e-01 -4.211903512477874756e-01 -2.818434238433837891e-01 3.558751642704010010e-01
-4.551996663212776184e-02 4.799028933048248291e-01 -7.725265622138977051e-02 -2.050924450159072876e-01 -2.522545158863067627e-01 -6.171188950538635254e-01 -2.180572412908077240e-02 -5.240676403045654297e-01
1.279818713665008545e-01 3.013099133968353271e-01 3.922456502914428711e-01 -9.948382154107093811e-03 5.783441662788391113e-01 -6.125087738037109375e-01 -3.214637190103530884e-02 1.679136157035827637e-01
8.080662041902542114e-02 5.634399056434631348e-01 9.377186000347137451e-02 -2.440667450428009033e-01 -2.011775523424148560e-01 -4.062810242176055908e-01 -4.512573480606079102e-01 -4.455044865608215332e-01
3.866236805915832520e-01 3.448616266250610352e-01 -1.101140752434730530e-01 -3.376792073249816895e-01 -4.983770549297332764e-01 -3.876688480377197266e-01 -3.546914458274841309e-01 -2.845475971698760986e-01
4.109898209571838379e-02 4.396990835666656494e-01 2.236551195383071899e-01 -5.946483016014099121e-01 5.945251323282718658e-03 -4.893094599246978760e-01 1.877644211053848267e-01 3.558552861213684082e-01
3.155380487442016602e-02 7.618328332901000977e-01 -1.215173378586769104e-01 3.509995937347412109e-01 -7.768912613391876221e-02 -2.830264866352081299e-01 -5.552915856242179871e-02 4.375211000442504883e-01
5.775808095932006836e-01 3.093397021293640137e-01 3.341582715511322021e-01 -3.828870952129364014e-01 -3.700264096260070801e-01 -3.812706768512725830e-01 6.890536099672317505e-02 -1.594060957431793213e-01
-6.367089599370956421e-02 -9.917573630809783936e-02 2.091266661882400513e-01 -4.156936407089233398e-01 -5.203182697296142578e-01 -5.553517341613769531e-01 -8.272942155599594116e-02 4.284674227237701416e-01
-3.640631139278411865e-01 6.183118224143981934e-01 5.092275794595479965e-03 3.568497598171234131e-01 -1.839619129896163940e-01 -3.505492806434631348e-01 -3.824723362922668457e-01 2.340278774499893188e-01
-1.256764587014913559e-02 4.079678095877170563e-03 1.951534003019332886e-01 5.271987617015838623e-02 1.699387431144714355e-01 -5.441296100616455078e-01 -7.545185685157775879e-01 2.543756961822509766e-01
6.375929713249206543e-01 4.253951907157897949e-01 1.415888518095016479e-01 -3.371314406394958496e-01 -3.956878483295440674e-01 -2.647308707237243652e-01 -1.277620047330856323e-01 -1.893005967140197754e-01
5.686872601509094238e-01 -1.064566373825073242e-01 3.980441093444824219e-01 4.711029306054115295e-02 1.313964575529098511e-01 -4.957600831985473633e-01 -4.529624879360198975e-01 1.907492280006408691e-01
1.503997594118118286e-01 3.201955556869506836e-01 2.306984215974807739e-01 -3.592830002307891846e-01 -4.995183944702148438e-01 -4.511748552322387695e-01 3.233195245265960693e-01 3.673366308212280273e-01
3.043307363986968994e-01 2.502518296241760254e-01 1.159060820937156677e-01 -4.788083136081695557e-01 -5.376935601234436035e-01 -2.637204825878143311e-01 -4.931594729423522949e-01 1.400081813335418701e-02
3.386795222759246826e-01 5.910567641258239746e-01 -1.596253961324691772e-01 5.011585950851440430e-01 -2.720285654067993164e-01 -3.804255127906799316e-01 -6.274599116295576096e-03 2.013588994741439819e-01
1.396476030349731445e-01 1.181450486183166504e-01 1.164590567350387573e-01 -1.372646838426589966e-01 -3.145393729209899902e-01 -1.753067821264266968e-01 -6.652883887290954590e-01 6.015479564666748047e-01
-4.225098341703414917e-02 4.106050431728363037e-01 2.929682144895195961e-03 -1.355703026056289673e-01 -2.831908762454986572e-01 -6.214566230773925781e-01 -1.274424940347671509e-01 -5.732221007347106934e-01
5.596460700035095215e-01 2.969261109828948975e-01 3.283387124538421631e-01 -3.632448017597198486e-01 -3.154739737510681152e-01 -4.349906444549560547e-01 1.026922538876533508e-01 -2.441145479679107666e-01
7.393687963485717773e-02 6.511369347572326660e-01 -1.233642846345901489e-01 3.961212038993835449e-01 -5.450210347771644592e-02 -3.381542861461639404e-01 -3.210245445370674133e-02 5.292202234268188477e-01
4.192202165722846985e-02 3.030043542385101318e-01 2.994257211685180664e-01 -5.783908963203430176e-01 2.930387258529663086e-01 -5.291439294815063477e-01 -3.247137069702148438e-01 -1.045715063810348511e-01
4.704927504062652588e-01 2.360514402389526367e-01 3.714415132999420166e-01 -3.513732254505157471e-01 -5.107666850090026855e-01 -4.420167505741119385e-01 5.374318733811378479e-02 -4.831810668110847473e-02
-3.810285925865173340e-01 -1.505835633724927902e-02 1.364508420228958130e-01 -3.177084326744079590e-01 -5.172070860862731934e-01 -6.569686532020568848e-01 -1.846953332424163818e-01 4.254139959812164307e-02
-1.065694168210029602e-01 2.701936066150665283e-01 4.209181070327758789e-01 5.319086909294128418e-01 -3.106730878353118896e-01 -3.717969655990600586e-01 -3.732139766216278076e-01 2.854819297790527344e-01
6.021152138710021973e-01 6.262227892875671387e-02 -1.475232536904513836e-03 -2.789523899555206299e-01 -4.969907701015472412e-01 -5.499803423881530762e-01 -3.015915164723992348e-03 -7.894334942102432251e-02
1.956448853015899658e-01 3.655607700347900391e-01 -3.192848861217498779e-01 -5.609025955200195312e-01 -4.374613612890243530e-02 -6.256946325302124023e-01 -3.028822690248489380e-02 1.311825513839721680e-01
-1.772705465555191040e-01 1.981710046529769897e-01 3.071314394474029541e-01 6.106185317039489746e-01 -2.331570088863372803e-01 -4.876784980297088623e-01 -1.248115599155426025e-01 3.928720057010650635e-01
-2.330223768949508667e-01 5.412972569465637207e-01 2.169272601604461670e-01 3.793124854564666748e-01 9.002511948347091675e-02 -3.508053421974182129e-01 -3.462652266025543213e-01 4.590141773223876953e-01
1.181341931223869324e-01 4.643650949001312256e-01 4.231593012809753418e-01 4.333937466144561768e-01 -9.946495294570922852e-02 -2.021948099136352539e-01 -4.428846538066864014e-01 3.957179188728332520e-01
-9.762442857027053833e-02 1.425871998071670532e-01 4.733947813510894775e-01 -2.965919971466064453e-01 -5.518611073493957520e-01 -4.782486855983734131e-01 2.137065082788467407e-01 2.812934219837188721e-01
-4.033025503158569336e-01 3.371155858039855957e-01 -6.077155098319053650e-02 -2.994646131992340088e-01 -2.794444374740123749e-02 -7.565394639968872070e-01 1.577561497688293457e-01 -1.797441244125366211e-01
4.103293716907501221e-01 3.656248450279235840e-01 4.121599197387695312e-01 5.058931112289428711e-01 -5.341336503624916077e-02 -2.385238707065582275e-01 -1.749983429908752441e-01 4.263490736484527588e-01
1.335188299417495728e-01 3.200306892395019531e-01 3.439791500568389893e-01 -4.338658452033996582e-01 3.108297288417816162e-01 -5.277732014656066895e-01 -3.448965549468994141e-01 -2.812090218067169189e-01
2.827832698822021484e-01 2.346937805414199829e-01 1.902701109647750854e-01 -3.404216170310974121e-01 3.258222043514251709e-01 -4.323758184909820557e-01 -6.233838796615600586e-01 1.764832586050033569e-01
-4.616132378578186035e-01 4.073442220687866211e-01 3.691008985042572021e-01 -1.106523200869560242e-01 -4.705155640840530396e-02 -2.817950546741485596e-01 -6.248227953910827637e-01 -2.187866903841495514e-02
3.364094495773315430e-01 2.944637238979339600e-01 -7.782987505197525024e-02 -5.571867227554321289e-01 -4.249073565006256104e-01 -5.124940276145935059e-01 1.673042327165603638e-01 1.114365905523300171e-01
3.872948586940765381e-01 6.143103241920471191e-01 1.202931478619575500e-01 3.585899770259857178e-01 2.904329895973205566e-01 -4.864620864391326904e-01 -6.211225874722003937e-03 9.237491339445114136e-02
6.887936592102050781e-01 3.530629873275756836e-01 3.157280385494232178e-01 -2.253365218639373779e-01 -3.353788256645202637e-01 -3.470861315727233887e-01 2.786914445459842682e-02 -1.293239891529083252e-01
9.513530880212783813e-02 3.751986622810363770e-01 3.144288063049316406e-02 -2.225513905286788940e-01 -2.885058224201202393e-01 -5.394149422645568848e-01 -3.231644034385681152e-01 -5.665848255157470703e-01
3.178952932357788086e-01 3.866675198078155518e-01 6.042361259460449219e-01 4.776238799095153809e-01 -1.526817083358764648e-01 -2.368327081203460693e-01 -9.147030115127563477e-02 2.616039216518402100e-01
2.738175094127655029e-01 8.595826476812362671e-02 -2.638678848743438721e-01 -3.193943500518798828e-01 -2.534670233726501465e-01 -5.767025947570800781e-01 -1.287024021148681641e-01 5.767152309417724609e-01
-4.095615819096565247e-02 1.763216108083724976e-01 2.847573757171630859e-01 -6.544574499130249023e-01 2.082426995038986206e-01 -5.603114962577819824e-01 -2.508395612239837646e-01 1.939005404710769653e-01
4.030355215072631836e-01 3.292341530323028564e-01 -2.499533444643020630e-02 -3.082087337970733643e-01 -2.350369691848754883e-01 -4.004221260547637939e-01 2.109864801168441772e-01 6.111090779304504395e-01
1.754264831542968750e-01 6.339171528816223145e-01 1.043775081634521484e-01 -5.196779370307922363e-01 3.025026917457580566e-01 -3.713290989398956299e-01 -1.713519543409347534e-01 1.663136035203933716e-01
2.217440605163574219e-01 7.641248404979705811e-02 -5.059597268700599670e-02 -3.258346021175384521e-01 -2.884757816791534424e-01 -3.806997239589691162e-01 -6.917226910591125488e-01 3.600442409515380859e-01
-1.937711685895919800e-01 5.127280950546264648e-01 -2.076651155948638916e-01 4.624099135398864746e-01 -6.312739849090576172e-02 -4.548656940460205078e-01 -1.461766064167022705e-01 4.586495161056518555e-01
2.038676887750625610e-01 1.665348261594772339e-01 3.944104015827178955e-01 -6.804281473159790039e-01 -3.516667783260345459e-01 -4.073109924793243408e-01 9.303572587668895721e-03 1.500125378370285034e-01
-3.218940496444702148e-01 2.621292769908905029e-01 1.365921944379806519e-01 6.956835277378559113e-03 3.007270991802215576e-01 -7.864308953285217285e-01 2.294535338878631592e-01 -2.177325338125228882e-01
-3.913689553737640381e-01 3.908320367336273193e-01 -2.583334743976593018e-01 -3.587432801723480225e-01 1.091133132576942444e-01 -6.124118566513061523e-01 -2.990412116050720215e-01 1.492255926132202148e-01
-9.367540478706359863e-02 6.098689436912536621e-01 2.323407083749771118e-01 5.387702584266662598e-01 4.510053247213363647e-02 -4.877405762672424316e-01 -5.330273136496543884e-02 -1.796195209026336670e-01
2.909636497497558594e-01 4.018256813287734985e-02 3.712530434131622314e-01 8.949153125286102295e-02 -6.497367620468139648e-01 -2.290114909410476685e-01 1.294180601835250854e-01 5.258657932281494141e-01
2.002209983766078949e-02 3.910259902477264404e-01 5.052925348281860352e-01 4.249337315559387207e-01 -3.732890635728836060e-02 -2.062728106975555420e-01 -4.541231989860534668e-01 4.007976651191711426e-01
2.474323213100433350e-01 1.973251849412918091e-01 3.578692078590393066e-01 -2.985958755016326904e-01 2.441170960664749146e-01 -7.211983799934387207e-01 1.691205427050590515e-02 -3.203184306621551514e-01
-4.488507211208343506e-01 1.829326599836349487e-01 -1.681592762470245361e-01 -3.783529698848724365e-01 -1.947408914566040039e-01 -7.199031114578247070e-01 -1.285039186477661133e-01 1.447147727012634277e-01
3.399980366230010986e-01 -1.122531369328498840e-01 1.964929699897766113e-01 2.833219468593597412e-01 -3.323686718940734863e-01 -7.423285841941833496e-01 -1.693755686283111572e-01 -2.504220306873321533e-01
4.376774132251739502e-01 -1.698321402072906494e-01 3.945417106151580811e-01 2.505901502445340157e-03 2.429847866296768188e-01 -7.286280393600463867e-01 -1.280750483274459839e-01 1.325982511043548584e-01
-2.605342566967010498e-01 -1.020967513322830200e-01 1.746611595153808594e-01 -4.522073566913604736e-01 -4.165571033954620361e-01 -6.995785236358642578e-01 -1.260923296213150024e-01 8.871922641992568970e-02
5.308399721980094910e-02 -6.377776619046926498e-03 5.723524466156959534e-02 -1.028259173035621643e-01 -2.063189074397087097e-02 -3.867695033550262451e-01 -6.435473561286926270e-01 6.473969221115112305e-01
4.152381420135498047e-01 6.365148425102233887e-01 1.004911065101623535e-01 4.520304501056671143e-01 1.126270145177841187e-01 -4.185339510440826416e-01 2.504848316311836243e-02 1.396898627281188965e-01
3.144491612911224365e-01 6.316807270050048828e-01 -2.190619707107543945e-02 3.600855171680450439e-01 2.613082528114318848e-01 -5.354824066162109375e-01 -4.791767522692680359e-02 1.209971457719802856e-01
1.805333793163299561e-01 4.597954452037811279e-01 8.321066945791244507e-02 -4.608542025089263916e-01 -5.320168137550354004e-01 -2.123094797134399414e-01 -4.071495532989501953e-01 -2.068747282028198242e-01
-3.305960297584533691e-01 4.637891650199890137e-01 3.468211293220520020e-01 -7.448817789554595947e-02 -4.044505059719085693e-01 -3.105641603469848633e-01 -4.644178152084350586e-01 -2.721364200115203857e-01
3.516035377979278564e-01 5.289980173110961914e-01 -4.440886527299880981e-02 3.877289891242980957e-01 2.651239931583404541e-01 -6.082363128662109375e-01 -6.266538053750991821e-02 -7.818168029189109802e-03
-2.747502326965332031e-01 4.946466088294982910e-01 6.241237521171569824e-01 -2.543146312236785889e-01 2.181392461061477661e-01 -3.684817254543304443e-01 -1.403573155403137207e-01 -1.502233445644378662e-01
4.941354319453239441e-02 8.350837230682373047e-02 -1.120873168110847473e-01 -5.001569986343383789e-01 -2.943120300769805908e-01 -4.373342096805572510e-01 -3.036787211894989014e-01 5.981325507164001465e-01
2.700976133346557617e-01 -3.544531390070915222e-02 2.824675440788269043e-01 1.125141978263854980e-01 -1.219883114099502563e-01 -8.054208755493164062e-01 8.242914825677871704e-02 -4.036892950534820557e-01
3.026729524135589600e-01 3.699069023132324219e-01 1.702618896961212158e-01 -2.270168066024780273e-01 -1.788021618267521262e-04 -7.250033617019653320e-01 1.585447192192077637e-01 -3.745210170745849609e-01
-1.180229783058166504e-01 -3.142101466655731201e-01 1.467719674110412598e-01 3.338514566421508789e-01 -3.400742709636688232e-01 -7.857019305229187012e-01 -1.121107786893844604e-01 -9.379231929779052734e-02
3.034238517284393311e-01 1.774792820215225220e-01 -1.388087719678878784e-01 -6.356498599052429199e-01 -2.970914542675018311e-01 -5.140302181243896484e-01 -3.097799718379974365e-01 6.828151643276214600e-02
-1.794179081916809082e-01 3.822186961770057678e-02 3.328095972537994385e-01 -1.018630042672157288e-01 -4.939382076263427734e-01 -6.154566407203674316e-01 3.603550493717193604e-01 3.042901754379272461e-01
4.071552455425262451e-01 6.881774663925170898e-01 5.856224894523620605e-02 4.287807643413543701e-01 1.991168595850467682e-02 -3.855477869510650635e-01 7.423697412014007568e-02 1.371099799871444702e-01
5.966126322746276855e-01 1.171353831887245178e-01 -7.299001514911651611e-02 -2.756486833095550537e-01 -5.554331541061401367e-01 -4.883852601051330566e-01 -2.889105491340160370e-02 3.408855944871902466e-02
3.382391631603240967e-01 4.871192276477813721e-01 4.483777880668640137e-01 2.242430448532104492e-01 1.305951923131942749e-01 -2.943121492862701416e-01 -5.393846035003662109e-01 -4.869362339377403259e-02
3.797815144062042236e-01 2.591951787471771240e-01 7.216083407402038574e-01 2.441738992929458618e-01 -3.108354508876800537e-01 -2.517365515232086182e-01 -2.073172628879547119e-01 -7.262337207794189453e-02
3.750163316726684570e-01 1.373127549886703491e-01 3.476668894290924072e-01 1.032343134284019470e-01 -1.891417950391769409e-01 -6.632593870162963867e-01 -7.500675320625305176e-02 -4.771423041820526123e-01
7.143502831459045410e-01 1.606933921575546265e-01 1.684008985757827759e-01 6.924153864383697510e-02 -2.929883897304534912e-01 -5.385227799415588379e-01 -5.495833232998847961e-02 -2.277251780033111572e-01
5.592725276947021484e-01 1.831457018852233887e-01 -9.767676144838333130e-02 -3.426366746425628662e-01 -5.126178264617919922e-01 -5.130299925804138184e-01 -2.575227804481983185e-02 -9.558090008795261383e-03
4.599778652191162109e-01 -2.370523363351821899e-01 5.527908802032470703e-01 1.192110478878021240e-01 -1.890067197382450104e-02 -6.141808629035949707e-01 -1.783985644578933716e-01 5.510147288441658020e-02
2.595772743225097656e-01 2.734403908252716064e-01 -2.912119328975677490e-01 -5.606247186660766602e-01 -1.735891401767730713e-01 -5.425496697425842285e-01 -1.129656955599784851e-01 3.485556244850158691e-01
-7.903533056378364563e-03 3.850863873958587646e-01 1.952243745326995850e-01 -2.169063985347747803e-01 -3.847728967666625977e-01 -5.429015755653381348e-01 -1.993748843669891357e-01 -5.328624248504638672e-01
4.451971352100372314e-01 2.135090678930282593e-01 1.128810197114944458e-01 -6.110110506415367126e-02 4.437498748302459717e-02 -6.586347818374633789e-01 -2.972809672355651855e-01 -4.643202424049377441e-01
3.625319004058837891e-01 6.138456240296363831e-02 5.994961261749267578e-01 -1.474940031766891479e-01 3.681000471115112305e-01 -5.449262857437133789e-01 -1.432487368583679199e-01 1.751853972673416138e-01
4.819804131984710693e-01 3.366963565349578857e-01 3.577241599559783936e-01 -5.614266544580459595e-02 4.823160171508789062e-01 -4.704293012619018555e-01 -5.821290239691734314e-02 2.566921114921569824e-01
4.730707705020904541e-01 3.561416268348693848e-01 3.189791142940521240e-01 2.630491368472576141e-02 4.374194443225860596e-01 -3.665447533130645752e-01 -1.320252865552902222e-01 4.514491260051727295e-01
2.157792896032333374e-01 2.222938984632492065e-01 3.345726430416107178e-01 -5.726648960262537003e-03 -8.440850377082824707e-01 -2.786155045032501221e-01 3.471620753407478333e-02 -2.723454497754573822e-02
6.033125519752502441e-01 1.883744746446609497e-01 1.092019453644752502e-01 1.910911202430725098e-01 -3.963973224163055420e-01 -4.719533920288085938e-01 -1.933184266090393066e-01 -3.672131597995758057e-01
2.848220765590667725e-01 8.204568922519683838e-02 -1.109862774610519409e-01 -3.113405108451843262e-01 7.911065220832824707e-02 -4.282183051109313965e-01 -6.015661358833312988e-01 5.013808608055114746e-01
4.210496246814727783e-01 3.478516042232513428e-01 5.986707806587219238e-01 3.763608336448669434e-01 -1.823543459177017212e-01 -1.828541904687881470e-01 -3.511627614498138428e-01 1.079739332199096680e-01
4.982301890850067139e-01 -1.818340644240379333e-02 -3.325738012790679932e-01 -1.335806101560592651e-01 -3.962093293666839600e-01 -5.480575561523437500e-01 -3.358942568302154541e-01 2.298114150762557983e-01
4.828962683677673340e-01 3.019202351570129395e-01 -3.469883501529693604e-01 -3.141566216945648193e-01 -2.254590392112731934e-01 -4.660449326038360596e-01 1.394601422362029552e-03 4.341988265514373779e-01
5.879811644554138184e-01 -2.095187306404113770e-01 1.719491928815841675e-01 1.672597080469131470e-01 -8.622517436742782593e-02 -5.556787848472595215e-01 -4.634262025356292725e-01 1.478517055511474609e-01
2.831738293170928955e-01 -2.770888209342956543e-01 -1.125811189413070679e-01 2.000928670167922974e-01 -6.330403685569763184e-01 -5.961771607398986816e-01 -1.754148490726947784e-02 1.839766800403594971e-01
4.103043377399444580e-01 3.488245904445648193e-01 -8.187158405780792236e-02 4.274757206439971924e-01 2.170932441949844360e-01 -6.863042116165161133e-01 2.229224890470504761e-02 4.351316764950752258e-02
-2.501076459884643555e-01 2.055619359016418457e-01 2.382409870624542236e-01 5.178889632225036621e-01 -2.385791987180709839e-01 -4.392931163311004639e-01 -2.931739985942840576e-01 4.841211736202239990e-01
5.345651507377624512e-01 -2.235143333673477173e-01 2.372109740972518921e-01 5.745770037174224854e-02 7.032293081283569336e-02 -7.278847098350524902e-01 -2.644583284854888916e-01 3.383183153346180916e-03
5.541316866874694824e-01 -3.224905207753181458e-02 6.281320452690124512e-01 2.304192036390304565e-01 -7.920127362012863159e-02 -4.756729304790496826e-01 -1.073530837893486023e-01 -1.388856489211320877e-02
3.432376384735107422e-01 5.623598694801330566e-01 -2.060954272747039795e-01 4.801604151725769043e-01 -1.869139522314071655e-01 -3.881939947605133057e-01 -2.186915725469589233e-01 2.438289672136306763e-01
-7.349003106355667114e-02 2.728849947452545166e-01 4.660663604736328125e-01 -4.385210573673248291e-01 -1.413571536540985107e-01 -5.806865096092224121e-01 3.809414207935333252e-01 9.120987355709075928e-02
5.970482230186462402e-01 1.250188499689102173e-01 4.993407428264617920e-01 -2.144402265548706055e-02 -1.194805651903152466e-01 -5.210565328598022461e-01 -1.125770285725593567e-01 -2.822297811508178711e-01
6.137210130691528320e-01 2.804254889488220215e-01 2.878428399562835693e-01 -1.745379567146301270e-01 -3.418438136577606201e-01 -4.366845786571502686e-01 -4.688897728919982910e-02 -3.487718999385833740e-01
-1.988351047039031982e-01 3.963721916079521179e-03 -1.047028154134750366e-01 -4.999037683010101318e-01 -4.600151479244232178e-01 -6.188704371452331543e-01 -2.469137161970138550e-01 2.097658663988113403e-01
3.299636840820312500e-01 1.365956813097000122e-01 1.210886836051940918e-01 -1.819025427103042603e-01 -8.116167187690734863e-01 -4.014393389225006104e-01 -6.938511133193969727e-02 -5.007252562791109085e-03
-8.979296684265136719e-02 3.712475001811981201e-01 -4.882362186908721924e-01 -2.799155116081237793e-01 -1.933648437261581421e-01 -5.143652558326721191e-01 -9.579382836818695068e-02 4.756543636322021484e-01
-1.386785060167312622e-01 1.600288152694702148e-01 1.587472707033157349e-01 -4.990476071834564209e-01 -6.023612618446350098e-01 -5.038617253303527832e-01 5.119694024324417114e-02 2.481391280889511108e-01
-2.990228310227394104e-02 3.479107320308685303e-01 9.905122965574264526e-02 -1.509447991847991943e-01 -2.244332283735275269e-01 -5.976465344429016113e-01 -2.777883112430572510e-01 -6.006250977516174316e-01
1.049074530601501465e-01 3.729029297828674316e-01 2.990268170833587646e-01 1.058164462447166443e-01 1.580056995153427124e-01 -2.891131937503814697e-01 -7.816860675811767578e-01 1.724487543106079102e-01
-1.228775642812252045e-02 1.887899488210678101e-01 4.546576738357543945e-01 5.094496607780456543e-01 -2.656400501728057861e-01 -3.270644545555114746e-01 -3.753762841224670410e-01 4.236882030963897705e-01
-2.136421352624893188e-01 2.930105030536651611e-01 5.334753990173339844e-01 8.403691649436950684e-02 -2.885437905788421631e-01 -5.930823683738708496e-01 -3.646975159645080566e-01 9.399608522653579712e-02
-4.242667257785797119e-01 4.124934673309326172e-01 1.404590904712677002e-01 -1.816883236169815063e-01 6.799571216106414795e-02 -5.650707483291625977e-01 -5.156608223915100098e-01 -8.528306335210800171e-02
5.775144100189208984e-01 1.937394142150878906e-01 2.512291967868804932e-01 -1.823502779006958008e-01 -7.870331406593322754e-02 -6.389320492744445801e-01 -4.171013459563255310e-02 -3.411838114261627197e-01
-1.419381517916917801e-02 2.566134631633758545e-01 5.198079347610473633e-01 -1.392338424921035767e-01 4.843829870223999023e-01 -6.214659214019775391e-01 -6.642717868089675903e-02 -1.382112503051757812e-01
2.751974463462829590e-01 2.764847576618194580e-01 -1.165262982249259949e-01 -2.647531926631927490e-01 -3.247590959072113037e-01 -5.310323238372802734e-01 -4.179769754409790039e-01 -4.494234919548034668e-01
1.008571907877922058e-01 -9.366824477910995483e-02 1.344742774963378906e-01 -2.966184616088867188e-01 -1.323167234659194946e-01 -5.766285657882690430e-01 -5.529230833053588867e-01 4.682478308677673340e-01
2.060329020023345947e-01 1.394403749145567417e-03 -1.923827528953552246e-01 -2.911728918552398682e-01 -3.829150274395942688e-02 -4.558611810207366943e-01 -4.710743427276611328e-01 6.360574364662170410e-01
3.568555712699890137e-01 1.058312947861850262e-03 -1.516970396041870117e-01 -2.444109767675399780e-01 -5.413476228713989258e-01 -5.279521942138671875e-01 6.974998116493225098e-02 4.617883563041687012e-01
5.615261793136596680e-01 2.216109782457351685e-01 -9.196323156356811523e-02 -4.053316414356231689e-01 -3.647770583629608154e-01 -5.527231693267822266e-01 -1.441568732261657715e-01 -5.898740887641906738e-02
3.469745814800262451e-01 3.286716043949127197e-01 1.473798453807830811e-01 -1.887262463569641113e-01 -2.756553888320922852e-01 -6.550613641738891602e-01 -3.298125416040420532e-02 -4.561426639556884766e-01
6.297581791877746582e-01 1.190300136804580688e-01 2.414705157279968262e-01 1.534315012395381927e-02 -8.410479873418807983e-02 -6.661441922187805176e-01 -1.833801120519638062e-01 -2.150422334671020508e-01
2.862493395805358887e-01 3.852222263813018799e-01 2.899913787841796875e-01 -3.128175139427185059e-01 -2.201649248600006104e-01 -5.844362974166870117e-01 2.733044624328613281e-01 -3.506878316402435303e-01
8.927512913942337036e-02 5.514523983001708984e-01 2.966877631843090057e-02 4.843846261501312256e-01 1.284361630678176880e-01 -3.804831504821777344e-01 -3.660844564437866211e-01 3.964094221591949463e-01
4.090642929077148438e-01 5.869215130805969238e-01 4.073949158191680908e-01 3.860003352165222168e-01 -8.785051293671131134e-03 -3.190627694129943848e-01 -2.662213444709777832e-01 -2.169093117117881775e-02
1.947546601295471191e-01 3.327951431274414062e-01 1.232868582010269165e-01 1.355302482843399048e-01 -3.537185490131378174e-01 -6.443744897842407227e-01 1.182106509804725647e-01 -5.132649540901184082e-01
-1.343951672315597534e-01 7.669351100921630859e-01 -1.603707224130630493e-01 2.695215940475463867e-01 1.898411959409713745e-01 -4.068306684494018555e-01 -1.621819287538528442e-01 2.598730623722076416e-01
-1.562912613153457642e-01 -3.523653149604797363e-01 4.539573099464178085e-03 1.460067033767700195e-01 -1.669551134109497070e-01 -8.150655031204223633e-01 -3.493040800094604492e-01 1.259129196405410767e-01
9.857448190450668335e-02 3.010472953319549561e-01 2.203674912452697754e-01 -4.055814445018768311e-01 6.051928177475929260e-02 -4.097404181957244873e-01 2.307078614830970764e-02 7.172959446907043457e-01
3.617243766784667969e-01 -1.266387104988098145e-02 1.171820536255836487e-01 -5.888068675994873047e-01 9.456281363964080811e-02 -6.567931771278381348e-01 -2.000683099031448364e-01 1.679976582527160645e-01
1.758760660886764526e-01 8.868192881345748901e-02 -1.428014487028121948e-01 2.748771607875823975e-01 -6.190690398216247559e-02 -4.643687605857849121e-01 -6.449071764945983887e-01 4.794555008411407471e-01
4.813730120658874512e-01 6.636609435081481934e-01 1.230285912752151489e-01 4.331258833408355713e-01 -8.511042594909667969e-02 -2.844941318035125732e-01 1.018464751541614532e-02 1.918740719556808472e-01
9.665192663669586182e-02 3.996865153312683105e-01 3.000794351100921631e-01 -2.086411714553833008e-01 3.014681041240692139e-01 -5.014860630035400391e-01 -5.881783366203308105e-01 -9.489560872316360474e-02
-9.603731334209442139e-02 2.310856431722640991e-01 4.665965139865875244e-01 -3.169130086898803711e-01 -6.355993151664733887e-01 -3.895224928855895996e-01 1.549410372972488403e-01 1.987687796354293823e-01
4.985651075839996338e-01 5.698173046112060547e-01 1.951364874839782715e-01 -2.710182666778564453e-01 2.597267329692840576e-01 -4.752697050571441650e-01 8.929190784692764282e-02 -1.178967356681823730e-01
1.050113961100578308e-01 3.133968114852905273e-01 2.991175949573516846e-01 -7.646288871765136719e-01 -1.037232577800750732e-01 -4.367062449455261230e-01 2.027257531881332397e-02 1.214277595281600952e-01
3.360377550125122070e-01 4.830012321472167969e-01 -8.480355143547058105e-02 3.973385691642761230e-01 2.750250995159149170e-01 -6.399238109588623047e-01 -1.871042139828205109e-02 5.681237578392028809e-02
-2.755766808986663818e-01 3.140417933464050293e-01 1.992422640323638916e-01 -5.641890764236450195e-01 7.789451628923416138e-02 -6.288103461265563965e-01 1.091091111302375793e-01 2.324942052364349365e-01
4.809258133172988892e-02 3.887355029582977295e-01 3.272568583488464355e-01 -1.469297260046005249e-01 -1.384950876235961914e-01 -6.967808008193969727e-01 3.332459628582000732e-01 -3.196079134941101074e-01
2.106386721134185791e-01 4.078164994716644287e-01 -2.180389314889907837e-01 -5.227253437042236328e-01 -6.407513469457626343e-02 -6.572947502136230469e-01 1.238265540450811386e-02 1.795522868633270264e-01
5.275205373764038086e-01 1.149498745799064636e-01 4.232276082038879395e-01 -1.634327769279479980e-01 -5.973613858222961426e-01 -3.651504516601562500e-01 -7.157935202121734619e-02 -8.589337766170501709e-02
4.787087738513946533e-01 1.453144848346710205e-01 -6.433083862066268921e-02 -5.863481760025024414e-02 -1.744668632745742798e-01 -7.397701144218444824e-01 -2.082507014274597168e-01 -3.479633033275604248e-01
5.030210018157958984e-01 2.533535063266754150e-01 -7.107991725206375122e-03 -1.702845990657806396e-01 -4.603920876979827881e-01 -5.815905332565307617e-01 2.927551567554473877e-01 -1.334945410490036011e-01
3.004473447799682617e-01 2.575904428958892822e-01 2.251172065734863281e-02 -4.795717000961303711e-01 -3.539684116840362549e-01 -5.386427640914916992e-01 -2.661733925342559814e-01 -3.558156490325927734e-01
8.736667037010192871e-02 1.299260705709457397e-01 1.805795431137084961e-01 -6.315624713897705078e-01 7.725831866264343262e-02 -5.510838627815246582e-01 -2.641582787036895752e-01 4.056653976440429688e-01
7.296031713485717773e-02 4.455507099628448486e-01 4.335471093654632568e-01 -4.382447004318237305e-01 -2.930244803428649902e-01 -4.037285149097442627e-01 3.801114559173583984e-01 1.509808748960494995e-01
-1.214934661984443665e-01 3.140684962272644043e-01 -3.650294542312622070e-01 -3.823589086532592773e-01 -1.116070300340652466e-01 -5.100642442703247070e-01 -2.345734536647796631e-01 5.286861658096313477e-01
1.771535277366638184e-01 2.778759226202964783e-02 2.142005786299705505e-02 -3.070895075798034668e-01 1.611607968807220459e-01 -5.348938107490539551e-01 -6.652481555938720703e-01 3.441546559333801270e-01
9.425184875726699829e-02 3.957022130489349365e-01 4.409535229206085205e-02 -5.661693215370178223e-01 2.727539241313934326e-01 -5.121502876281738281e-01 -4.180764555931091309e-01 -2.374491654336452484e-02
2.900707125663757324e-01 3.207122981548309326e-01 4.273705184459686279e-01 5.655567049980163574e-01 -3.814216256141662598e-01 -2.902994155883789062e-01 -2.821069061756134033e-01 -3.408820182085037231e-02
1.307849138975143433e-01 3.100447654724121094e-01 1.716005653142929077e-01 -6.289742887020111084e-02 3.602419793605804443e-01 -4.294876754283905029e-01 -7.302654981613159180e-01 7.644044607877731323e-02
-2.653193473815917969e-01 3.482830822467803955e-01 -3.993384912610054016e-02 -1.219996213912963867e-01 -3.370566070079803467e-01 -5.936421155929565430e-01 -3.012480735778808594e-01 -4.848270714282989502e-01
4.251561164855957031e-01 5.823352932929992676e-01 -2.504075467586517334e-01 3.542386293411254883e-01 8.852523751556873322e-03 -4.792820811271667480e-01 -8.134029805660247803e-02 2.356547117233276367e-01
2.332526743412017822e-01 5.932135581970214844e-01 -3.093086779117584229e-01 3.976382017135620117e-01 -1.313004195690155029e-01 -3.604732751846313477e-01 -1.576735228300094604e-01 4.097087681293487549e-01
6.124836802482604980e-01 3.166366219520568848e-01 2.700609564781188965e-01 -1.857954710721969604e-01 -4.883399009704589844e-01 -3.247013390064239502e-01 -8.861315995454788208e-02 -2.557205855846405029e-01
-3.912515342235565186e-01 5.569857358932495117e-01 1.211465001106262207e-01 -6.570517271757125854e-02 -3.952977061271667480e-01 -3.881006538867950439e-01 -2.721968293190002441e-01 -3.697595596313476562e-01
5.103995203971862793e-01 3.076863288879394531e-02 -2.153014093637466431e-01 -3.583186119794845581e-02 2.311513572931289673e-02 -5.577430725097656250e-01 -1.466275304555892944e-01 5.981602668762207031e-01
-1.585566103458404541e-01 -2.704670280218124390e-02 1.765605360269546509e-01 -4.095314145088195801e-01 -5.301489233970642090e-01 -6.032670140266418457e-01 -4.477640241384506226e-02 3.581126630306243896e-01
1.455422937870025635e-01 -2.002510428428649902e-01 1.122977882623672485e-01 -4.217695817351341248e-02 -6.050939559936523438e-01 -6.500643491744995117e-01 -1.377908140420913696e-02 3.679879605770111084e-01
2.935966551303863525e-01 3.592112660408020020e-01 5.792613029479980469e-01 3.237005174160003662e-01 -4.825406372547149658e-01 -2.383693903684616089e-01 -1.805772930383682251e-01 -1.488926708698272705e-01
6.486042588949203491e-02 7.835158109664916992e-01 -6.527940928936004639e-02 3.206183016300201416e-01 4.766492173075675964e-02 -2.941898703575134277e-01 -5.442494899034500122e-02 4.278516769409179688e-01
-4.054575860500335693e-01 -1.023488119244575500e-02 1.641527414321899414e-01 -3.016175329685211182e-01 -4.448047280311584473e-01 -7.089064717292785645e-01 -1.158204823732376099e-01 6.136826798319816589e-02
1.794084310531616211e-01 7.865506410598754883e-02 5.040245056152343750e-01 -1.891308426856994629e-01 -6.799363493919372559e-01 -4.162918627262115479e-01 1.891534030437469482e-01 2.057350426912307739e-02
4.327934980392456055e-01 2.288944274187088013e-01 4.594012200832366943e-01 5.027620792388916016e-01 -1.432133764028549194e-01 -3.050619363784790039e-01 -3.291650712490081787e-01 2.730485796928405762e-01
3.123195767402648926e-01 2.905098795890808105e-01 -4.391041696071624756e-01 -3.543829619884490967e-01 -4.354223012924194336e-01 -4.962548017501831055e-01 -1.331377625465393066e-01 2.146472036838531494e-01
4.899030923843383789e-02 -2.731076776981353760e-01 -1.650675572454929352e-02 4.554372429847717285e-01 -4.984154999256134033e-01 -6.627767086029052734e-01 -9.724590927362442017e-02 1.347919553518295288e-01
3.348269164562225342e-01 5.393937826156616211e-01 4.479201436042785645e-01 -2.991158664226531982e-01 2.744928896427154541e-01 -4.297288358211517334e-01 1.700545996427536011e-01 -1.338315606117248535e-01
2.613944411277770996e-01 6.146878004074096680e-01 4.365629553794860840e-01 -4.055247902870178223e-01 4.932118952274322510e-02 -3.014725148677825928e-01 3.244965672492980957e-01 -1.333739794790744781e-02
2.736561298370361328e-01 1.973838657140731812e-01 -9.697932004928588867e-02 -3.938855230808258057e-01 1.355323046445846558e-01 -4.017884135246276855e-01 -6.486090421676635742e-01 3.480008244514465332e-01
1.464394629001617432e-01 1.192100420594215393e-01 4.929050803184509277e-01 -2.290143966674804688e-01 -4.795458018779754639e-01 -4.426126778125762939e-01 3.237294256687164307e-01 3.718477785587310791e-01
-2.791377604007720947e-01 4.439341425895690918e-01 -1.645732522010803223e-01 -2.064951807260513306e-01 -1.123267784714698792e-01 -5.014874935150146484e-01 -5.174550414085388184e-01 -3.513023853302001953e-01
-3.039202094078063965e-01 7.187685966491699219e-01 1.829756051301956177e-01 2.937756478786468506e-01 -9.569583833217620850e-02 -2.473342269659042358e-01 -3.593876659870147705e-01 2.678220570087432861e-01
2.828375101089477539e-01 7.421793937683105469e-01 -1.445151120424270630e-01 3.595239818096160889e-01 -2.796682119369506836e-01 -2.785053253173828125e-01 3.968645259737968445e-02 2.483468353748321533e-01
1.222260743379592896e-01 4.043644070625305176e-01 1.808000952005386353e-01 -7.059897184371948242e-01 -1.933521777391433716e-01 -4.600695073604583740e-01 1.983263194561004639e-01 4.535988718271255493e-02
5.647085309028625488e-01 3.842235803604125977e-01 -1.583974510431289673e-01 2.971229553222656250e-01 1.545764356851577759e-01 -5.117537975311279297e-01 -1.335119307041168213e-01 3.413114249706268311e-01
-3.117704093456268311e-01 3.844141587615013123e-02 -2.679388970136642456e-02 -4.556636214256286621e-01 -3.041719496250152588e-01 -7.707921266555786133e-01 -5.481374636292457581e-02 5.769294127821922302e-02
6.442396044731140137e-01 3.996102809906005859e-01 2.421616911888122559e-01 -3.272227644920349121e-01 -3.637784421443939209e-01 -3.129227161407470703e-01 9.455932304263114929e-03 -1.708953529596328735e-01
4.788584113121032715e-01 5.477283596992492676e-01 -5.126304551959037781e-02 -1.435680985450744629e-01 -1.270282417535781860e-01 -5.078054666519165039e-01 4.163829088211059570e-01 8.450543507933616638e-03
-4.006991628557443619e-03 2.359313517808914185e-01 5.120757818222045898e-01 -3.190317749977111816e-01 -5.453396439552307129e-01 -4.741529226303100586e-01 2.385977208614349365e-01 3.423827514052391052e-02
2.947757542133331299e-01 4.182776510715484619e-01 -1.263488680124282837e-01 -3.008507192134857178e-01 -2.905449271202087402e-01 -4.331151247024536133e-01 -4.577557742595672607e-01 -3.874666392803192139e-01
2.836861908435821533e-01 2.547401487827301025e-01 3.613134026527404785e-01 -2.421650290489196777e-01 -2.791784703731536865e-01 -5.621350407600402832e-01 5.041003823280334473e-01 1.318507194519042969e-01
3.015312552452087402e-01 4.320656061172485352e-01 4.927462935447692871e-01 2.623016238212585449e-01 -8.407278917729854584e-03 -3.734546601772308350e-01 -4.313226938247680664e-01 -2.919226884841918945e-01
2.480622678995132446e-01 6.574429273605346680e-01 3.147297203540802002e-01 -3.341173529624938965e-01 2.046844512224197388e-01 -4.278259575366973877e-01 2.602638006210327148e-01 -5.363478139042854309e-02
3.882531821727752686e-01 5.435782670974731445e-01 2.102451473474502563e-01 -2.415635995566844940e-02 -2.250070124864578247e-01 -4.050824046134948730e-01 5.387523770332336426e-01 -6.341554224491119385e-02
1.670562028884887695e-01 -3.659637272357940674e-02 1.162488758563995361e-01 -3.472888469696044922e-02 1.614811718463897705e-01 -5.160662531852722168e-01 -7.214108705520629883e-01 3.784164190292358398e-01
-3.403958305716514587e-02 2.333398461341857910e-01 2.612916827201843262e-01 -5.385761857032775879e-01 3.915749788284301758e-01 -6.155112981796264648e-01 -9.127319604158401489e-02 2.134016305208206177e-01
4.936293959617614746e-01 5.669486522674560547e-01 9.128358215093612671e-02 5.065342783927917480e-01 -1.503310948610305786e-01 -3.053614795207977295e-01 5.053391680121421814e-02 2.271360754966735840e-01
3.135574460029602051e-01 3.362922966480255127e-01 1.964429765939712524e-01 -4.000493884086608887e-01 -5.820834636688232422e-01 -3.464167416095733643e-01 -2.405137270689010620e-01 -2.707161307334899902e-01
5.792357921600341797e-01 -3.834969177842140198e-02 2.747966349124908447e-01 -3.111990988254547119e-01 5.435052886605262756e-02 -4.969960451126098633e-01 -3.474665433168411255e-02 4.893777966499328613e-01
1.326212733983993530e-01 3.497369587421417236e-01 4.207974076271057129e-01 -3.287740647792816162e-01 -6.716901063919067383e-01 -3.506557643413543701e-01 2.700275555253028870e-02 -8.748518303036689758e-03
6.598407775163650513e-02 3.476945757865905762e-01 3.588465750217437744e-01 -5.450341105461120605e-01 3.547480404376983643e-01 -5.043531060218811035e-01 -2.621000111103057861e-01 2.632294548675417900e-03
4.721947386860847473e-02 -3.947681933641433716e-02 2.601052224636077881e-01 -1.320255547761917114e-01 2.774404883384704590e-01 -5.535551905632019043e-01 -6.632689237594604492e-01 2.963175177574157715e-01
1.573633700609207153e-01 2.807771265506744385e-01 2.930509150028228760e-01 -6.182680130004882812e-01 -4.043437838554382324e-01 -1.697979271411895752e-01 -1.755076497793197632e-01 4.529222249984741211e-01
3.517941832542419434e-01 2.405559718608856201e-01 5.775264501571655273e-01 -1.922816932201385498e-01 -4.222095906734466553e-01 -4.048051238059997559e-01 3.033899962902069092e-01 1.170087158679962158e-01
2.833820879459381104e-01 5.591911077499389648e-01 4.889754951000213623e-01 1.832893341779708862e-01 1.238923966884613037e-01 -3.902785181999206543e-01 -2.226022183895111084e-01 -3.421833217144012451e-01
2.075806260108947754e-01 3.627416789531707764e-01 3.449372351169586182e-01 1.117964163422584534e-01 2.010184675455093384e-01 -5.456935763359069824e-01 -4.074885249137878418e-01 -4.354445040225982666e-01
5.447803437709808350e-02 -2.023648917675018311e-01 -3.635374596342444420e-03 -6.673435121774673462e-02 2.417899109423160553e-02 -7.132250070571899414e-01 -6.368481516838073730e-01 1.917393952608108521e-01
9.306630492210388184e-02 -3.878307342529296875e-01 1.647108793258666992e-01 1.641599237918853760e-01 -4.070721864700317383e-01 -7.846896648406982422e-01 -6.813178211450576782e-02 -2.757463231682777405e-02
-3.776546940207481384e-02 -3.622470796108245850e-02 1.475199908018112183e-01 -9.901586174964904785e-02 1.534274965524673462e-01 -5.592021942138671875e-01 -6.980237960815429688e-01 3.771086037158966064e-01
-1.589777320623397827e-01 5.614146590232849121e-01 -4.767661690711975098e-01 -3.647829890251159668e-01 -6.790853291749954224e-02 -4.837261140346527100e-01 -1.358440816402435303e-01 2.052094191312789917e-01
2.115441858768463135e-01 1.240348592400550842e-01 -7.251996546983718872e-02 1.192720327526330948e-02 -3.052704930305480957e-01 -2.908295691013336182e-01 -6.886731088161468506e-02 8.671496510505676270e-01
-2.440032809972763062e-01 3.998730778694152832e-01 4.784549474716186523e-01 1.395284780301153660e-03 2.163355797529220581e-01 -3.771454393863677979e-01 -5.909634828567504883e-01 -1.156072765588760376e-01
6.497164368629455566e-01 1.232436969876289368e-01 2.926442027091979980e-01 -2.482113242149353027e-01 -4.073415398597717285e-01 -4.811107814311981201e-01 -5.701973289251327515e-02 -1.215902194380760193e-01
2.404947280883789062e-01 2.670150101184844971e-01 2.414558380842208862e-01 -1.503705531358718872e-01 1.931681483983993530e-01 -8.399029374122619629e-01 2.810997329652309418e-02 -2.154345512390136719e-01
-1.224813833832740784e-01 4.064395427703857422e-01 1.836102604866027832e-01 -1.959256231784820557e-01 6.758368015289306641e-02 -7.920792698860168457e-01 -1.037023887038230896e-01 -3.240284323692321777e-01
4.449768662452697754e-01 2.835153043270111084e-01 3.832983672618865967e-01 4.536366835236549377e-02 4.804586768150329590e-01 -4.697456061840057373e-01 -4.855592548847198486e-02 3.446448445320129395e-01
-3.193057477474212646e-01 1.731281578540802002e-01 2.066522240638732910e-01 -2.900788784027099609e-01 8.029396086931228638e-02 -7.895146012306213379e-01 2.744619846343994141e-01 1.900257170200347900e-01
4.246551394462585449e-01 3.239846825599670410e-01 6.211701035499572754e-01 3.468127846717834473e-01 -3.767467439174652100e-01 -2.315129786729812622e-01 -9.300494194030761719e-02 -6.621349602937698364e-02
3.753831386566162109e-01 5.540947895497083664e-03 5.560517311096191406e-01 -3.504516556859016418e-02 3.952896595001220703e-01 -5.553491115570068359e-01 -1.412599533796310425e-01 2.530102133750915527e-01
4.330391883850097656e-01 1.945020854473114014e-01 1.519187986850738525e-01 4.463464915752410889e-01 2.030906379222869873e-01 -5.112274289131164551e-01 -1.272176355123519897e-01 4.832781851291656494e-01
-5.715985968708992004e-02 -6.272722035646438599e-03 3.391142189502716064e-02 2.289817780256271362e-01 1.362387835979461670e-01 -6.738716363906860352e-01 -6.858901977539062500e-01 1.113429898396134377e-03
3.660964667797088623e-01 6.228456497192382812e-01 1.444898396730422974e-01 -2.307734191417694092e-01 -1.263540834188461304e-01 -4.369480013847351074e-01 4.281166195869445801e-01 -1.171760186553001404e-01
3.309032320976257324e-01 6.702361702919006348e-01 2.344530224800109863e-01 -3.227185904979705811e-01 1.997112333774566650e-01 -4.049567282199859619e-01 1.278536915779113770e-01 -2.488971501588821411e-01
4.984987676143646240e-01 -1.039835810661315918e-01 3.065659403800964355e-01 1.394765973091125488e-01 -4.394130110740661621e-01 -6.276800036430358887e-01 -8.798410743474960327e-02 -1.801191866397857666e-01
3.133448958396911621e-01 3.002693057060241699e-01 -3.432191908359527588e-01 -5.583227276802062988e-01 -2.100555747747421265e-01 -5.414697527885437012e-01 -1.515331119298934937e-01 1.478332877159118652e-01
-1.462838333100080490e-02 3.131976425647735596e-01 -1.023022979497909546e-01 -6.599245965480804443e-02 -4.844877421855926514e-01 -5.994819998741149902e-01 -2.622929215431213379e-01 -4.732525646686553955e-01
2.210224270820617676e-01 4.237563610076904297e-01 -1.728146970272064209e-01 3.629301786422729492e-01 1.663266718387603760e-01 -7.447319030761718750e-01 3.353300690650939941e-02 -1.630390435457229614e-01
-9.467915445566177368e-02 3.465137481689453125e-01 -4.971818029880523682e-01 -2.663933634757995605e-01 -2.833062782883644104e-02 -5.796243548393249512e-01 -1.794586330652236938e-01 4.287616014480590820e-01
4.644534885883331299e-01 1.156969144940376282e-01 3.954359591007232666e-01 2.213963679969310760e-02 -2.555972635746002197e-01 -6.152640581130981445e-01 1.211816328577697277e-03 -4.124997556209564209e-01
4.158145487308502197e-01 3.376208841800689697e-01 -5.375798046588897705e-02 -5.703645944595336914e-01 -3.239641189575195312e-01 -5.117456316947937012e-01 1.339717358350753784e-01 1.094730943441390991e-02
-2.109670042991638184e-01 4.197334647178649902e-01 2.259277924895286560e-02 -6.520144343376159668e-01 9.553457051515579224e-02 -4.885745346546173096e-01 -2.979862093925476074e-01 1.305974423885345459e-01
2.595657408237457275e-01 1.133688539266586304e-01 -3.048210144042968750e-01 -3.948788046836853027e-01 7.509326934814453125e-02 -5.985164046287536621e-01 -4.005666077136993408e-01 3.829015195369720459e-01
-1.252367794513702393e-01 3.236867189407348633e-01 -3.591226339340209961e-01 -3.288780152797698975e-01 -1.024449691176414490e-01 -6.792405247688293457e-01 1.321500688791275024e-01 3.912627995014190674e-01
2.114122807979583740e-01 -2.992281690239906311e-02 -2.176156938076019287e-01 -2.721845507621765137e-01 -1.228045672178268433e-01 -5.587158203125000000e-01 -5.435244441032409668e-01 4.585904479026794434e-01
2.508948147296905518e-01 4.301045536994934082e-01 2.441508471965789795e-01 4.900966882705688477e-01 -2.026227675378322601e-02 -3.870850205421447754e-01 -1.861279010772705078e-01 5.170769095420837402e-01
1.582279652357101440e-01 -3.375555947422981262e-02 -3.589374572038650513e-02 -2.955116331577301025e-01 1.017841175198554993e-01 -5.848354101181030273e-01 -6.704393625259399414e-01 2.886652052402496338e-01
1.237102597951889038e-01 -1.429508924484252930e-01 -1.192013919353485107e-01 8.202528953552246094e-02 3.532161563634872437e-02 -6.225789189338684082e-01 -6.523996591567993164e-01 3.589516580104827881e-01
2.496024072170257568e-01 6.436848640441894531e-01 3.022829592227935791e-01 5.397187471389770508e-01 2.766682580113410950e-02 -3.707047700881958008e-01 -4.408671706914901733e-02 -2.379376813769340515e-02
3.147860169410705566e-01 -7.687806617468595505e-03 6.884875893592834473e-01 1.827057600021362305e-01 2.665914297103881836e-01 -5.329715609550476074e-01 -1.334419399499893188e-01 1.432407945394515991e-01
3.699017465114593506e-01 1.034421101212501526e-01 2.181464880704879761e-01 2.681571617722511292e-02 -1.757635027170181274e-01 -7.621934413909912109e-01 -1.763642132282257080e-01 -4.015340805053710938e-01
-4.279034137725830078e-01 4.556234180927276611e-01 3.675961866974830627e-03 -4.321976304054260254e-01 -1.806243956089019775e-01 -5.437319278717041016e-01 4.334208741784095764e-02 3.038908243179321289e-01
2.306002080440521240e-01 3.448128402233123779e-01 3.958978131413459778e-02 -4.443245828151702881e-01 -4.349219202995300293e-01 -5.627792477607727051e-01 3.342061340808868408e-01 1.066050454974174500e-01
1.526383161544799805e-01 8.356074988842010498e-02 3.431620821356773376e-02 -1.260447949171066284e-01 -2.390998452901840210e-01 -5.795258879661560059e-01 -6.791110038757324219e-01 3.137571513652801514e-01
-1.231598015874624252e-02 -1.796521544456481934e-01 3.697463870048522949e-01 4.344144463539123535e-01 -2.514539361000061035e-01 -7.146105170249938965e-01 -6.086064130067825317e-02 -2.540549337863922119e-01
5.269033908843994141e-01 -3.069127202033996582e-01 1.330075711011886597e-01 1.540472060441970825e-01 -1.535537391901016235e-01 -6.966359019279479980e-01 -2.756533026695251465e-01 4.348291829228401184e-02
4.420051276683807373e-01 5.820983648300170898e-01 1.103581860661506653e-02 -4.860980808734893799e-01 -2.181809693574905396e-01 -3.666226565837860107e-01 1.367620527744293213e-01 1.692948937416076660e-01
2.621892392635345459e-01 2.570002079010009766e-01 -3.746759593486785889e-01 -3.702575564384460449e-01 -2.727747559547424316e-01 -5.286378264427185059e-01 -9.121286123991012573e-02 4.749223887920379639e-01
3.620664477348327637e-01 3.061251342296600342e-01 6.994768232107162476e-02 6.308258324861526489e-02 -4.333336353302001953e-01 -6.365381479263305664e-01 3.183249831199645996e-01 -2.683906555175781250e-01
-3.164795935153961182e-01 1.148498803377151489e-01 2.955220043659210205e-01 4.809389263391494751e-02 -2.742832899093627930e-01 -6.047376394271850586e-01 3.164913654327392578e-01 5.058639049530029297e-01
2.357158362865447998e-01 5.746844410896301270e-01 -2.201179862022399902e-01 -4.709357619285583496e-01 -1.583779901266098022e-01 -3.943518698215484619e-01 -1.331012547016143799e-01 3.816154897212982178e-01
2.705453932285308838e-01 2.510120868682861328e-01 3.793904781341552734e-01 -4.536420702934265137e-01 3.303083181381225586e-01 -5.498309731483459473e-01 -3.071790337562561035e-01 -9.106810390949249268e-02
6.777121126651763916e-02 2.959515750408172607e-01 3.980307281017303467e-01 -3.088932633399963379e-01 -3.101148009300231934e-01 -4.649930894374847412e-01 -1.929422169923782349e-01 5.516881346702575684e-01
6.011447906494140625e-01 1.545524597167968750e-01 7.234295457601547241e-02 -3.032035529613494873e-01 -4.833458364009857178e-01 -4.696093797683715820e-01 -1.871020048856735229e-01 -1.685505062341690063e-01
6.278773397207260132e-02 2.197801768779754639e-01 4.686517119407653809e-01 -4.614839851856231689e-01 -8.650643378496170044e-02 -5.908477306365966797e-01 3.335392773151397705e-01 2.175307273864746094e-01
1.390097290277481079e-01 5.219312310218811035e-01 1.907166093587875366e-01 -9.786738455295562744e-02 -5.783319473266601562e-03 -6.164904832839965820e-01 3.387458324432373047e-01 -4.092316031455993652e-01
-3.913360834121704102e-01 3.315512835979461670e-01 7.196632027626037598e-02 -4.327931106090545654e-01 -2.808871567249298096e-01 -6.465091705322265625e-01 2.065745145082473755e-01 6.997177749872207642e-02
3.749676644802093506e-01 -1.496782004833221436e-01 6.389204859733581543e-01 6.181588023900985718e-02 1.207267716526985168e-01 -5.251826643943786621e-01 -2.909035086631774902e-01 2.234690934419631958e-01
6.649086475372314453e-01 2.484091371297836304e-01 2.579906396567821503e-02 4.684273153543472290e-02 -2.905467748641967773e-01 -5.334158539772033691e-01 -1.864499151706695557e-01 -2.993595302104949951e-01
-4.797141999006271362e-02 1.362685263156890869e-01 3.918512463569641113e-01 -2.314888536930084229e-01 -3.572521209716796875e-01 -6.624798178672790527e-01 2.924677729606628418e-01 3.463368713855743408e-01
1.091577038168907166e-01 3.281540274620056152e-01 -2.135546505451202393e-01 -6.008710861206054688e-01 1.235318649560213089e-02 -5.580710768699645996e-01 -1.691686362028121948e-01 3.654230833053588867e-01
1.698418110609054565e-01 4.092364013195037842e-01 -1.104358583688735962e-01 -2.331718653440475464e-01 -4.327271506190299988e-02 -6.110779643058776855e-01 -3.519798219203948975e-01 -4.877863526344299316e-01
2.470637708902359009e-01 4.786848425865173340e-01 -1.270042508840560913e-01 5.625162124633789062e-01 -1.716990619897842407e-01 -5.160194635391235352e-01 -1.072495505213737488e-01 2.645878791809082031e-01
3.425126075744628906e-01 5.192551612854003906e-01 1.899547278881072998e-01 -7.007899135351181030e-02 -3.218640983104705811e-01 -5.426378846168518066e-01 3.340820670127868652e-01 -2.498044669628143311e-01
-3.203670382499694824e-01 3.394087255001068115e-01 1.095332056283950806e-01 -3.972181081771850586e-01 -3.829072788357734680e-02 -5.336322188377380371e-01 1.147682964801788330e-01 5.594512224197387695e-01
1.368529628962278366e-03 -3.946099281311035156e-01 1.310875057242810726e-03 2.350355535745620728e-01 -3.211613297462463379e-01 -7.557660341262817383e-01 -3.141398131847381592e-01 1.265980303287506104e-01
2.827614247798919678e-01 5.308193564414978027e-01 2.061744034290313721e-01 -1.857737004756927490e-01 -2.143585532903671265e-01 -6.106724143028259277e-01 1.088499873876571655e-01 -3.613010048866271973e-01
1.405094098299741745e-02 -3.531685471534729004e-01 4.906513392925262451e-01 -5.796509608626365662e-02 -4.735938608646392822e-01 -5.858969688415527344e-01 -2.425930351018905640e-01 6.751333922147750854e-02
4.234757423400878906e-01 1.659209728240966797e-01 1.681898720562458038e-02 -1.581919491291046143e-01 -2.554776072502136230e-01 -5.069710612297058105e-01 -5.979164838790893555e-01 -2.967123389244079590e-01
-4.380086064338684082e-01 -2.684895694255828857e-02 3.696567416191101074e-01 -8.981088548898696899e-02 -1.382005065679550171e-01 -7.268367409706115723e-01 -2.954928874969482422e-01 1.673569530248641968e-01
4.674260690808296204e-02 5.208744406700134277e-01 -3.404036536812782288e-02 -1.202244907617568970e-01 1.111481860280036926e-01 -6.096484065055847168e-01 -3.432714343070983887e-01 -4.571999311447143555e-01
2.844148576259613037e-01 4.094341099262237549e-01 -1.865662932395935059e-01 -5.759881138801574707e-01 -2.995786964893341064e-01 -5.363251566886901855e-01 6.059682741761207581e-02 6.195633485913276672e-02
1.616348624229431152e-01 8.342353999614715576e-02 -1.956699639558792114e-01 2.185419797897338867e-01 -2.152305990457534790e-01 -3.855511844158172607e-01 -5.018518567085266113e-01 6.588157415390014648e-01
-1.598015986382961273e-02 2.154561132192611694e-02 -1.374555677175521851e-01 -7.566569000482559204e-02 -2.611979246139526367e-01 -4.569141268730163574e-01 -7.639513015747070312e-01 3.377048671245574951e-01
1.456357538700103760e-02 -8.989813923835754395e-02 1.992777436971664429e-01 -5.591575503349304199e-01 -4.677298963069915771e-01 -6.256104111671447754e-01 -1.239107921719551086e-01 1.175751313567161560e-01
-1.732768416404724121e-01 3.344367444515228271e-01 5.693742036819458008e-01 3.640018403530120850e-01 -3.003336191177368164e-01 -2.692302763462066650e-01 -4.508684277534484863e-01 1.883486360311508179e-01
-1.642632037401199341e-01 2.963976860046386719e-01 -1.013769358396530151e-01 8.029433339834213257e-02 -2.613269984722137451e-01 -7.102537155151367188e-01 -1.194285750389099121e-01 -5.304961800575256348e-01
1.970471292734146118e-01 -1.430655568838119507e-01 -6.493278592824935913e-02 8.417977392673492432e-02 4.089855402708053589e-02 -5.854970812797546387e-01 -6.966996192932128906e-01 3.154873549938201904e-01
1.118962466716766357e-01 5.790195465087890625e-01 -8.453832566738128662e-02 4.108311533927917480e-01 -1.633954793214797974e-01 -3.132322728633880615e-01 -5.891785621643066406e-01 6.589882820844650269e-02
1.403826475143432617e-01 4.213629066944122314e-01 8.115526288747787476e-02 -2.324642688035964966e-01 3.145288527011871338e-01 -6.473407745361328125e-01 -2.263349741697311401e-01 -4.158296585083007812e-01
-1.880384832620620728e-01 2.941299378871917725e-01 2.310273796319961548e-01 -2.296892404556274414e-01 -1.136234402656555176e-02 -6.419695019721984863e-01 -4.234619140625000000e-01 -4.247640371322631836e-01
2.197946757078170776e-01 1.581179909408092499e-02 2.622949145734310150e-02 -2.524906694889068604e-01 1.036172434687614441e-01 -5.338533520698547363e-01 -7.287901639938354492e-01 2.452138513326644897e-01
1.478249430656433105e-01 3.872070312500000000e-01 5.075060129165649414e-01 4.040693938732147217e-01 -2.470612376928329468e-01 -4.184036552906036377e-01 -2.047902941703796387e-01 -3.596443533897399902e-01
3.646587729454040527e-01 3.297218382358551025e-01 4.415717348456382751e-02 -3.394872248172760010e-01 -3.418904244899749756e-01 -5.973194241523742676e-01 -1.497593820095062256e-01 -3.807869255542755127e-01
4.289939999580383301e-02 2.394822239875793457e-01 5.265058279037475586e-01 -3.730856180191040039e-01 2.677303850650787354e-01 -6.343501210212707520e-01 -1.737200468778610229e-01 1.419451832771301270e-01
5.178773403167724609e-01 1.573148071765899658e-01 2.455220371484756470e-01 9.345362335443496704e-02 -1.319954730570316315e-02 -6.926724910736083984e-01 -1.957737281918525696e-02 -3.970992863178253174e-01
3.946569263935089111e-01 6.658796966075897217e-02 5.757675766944885254e-01 3.422272503376007080e-01 1.574272960424423218e-01 -5.951626300811767578e-01 -1.091197431087493896e-01 -1.658762432634830475e-02
-1.255587302148342133e-02 -2.726401574909687042e-02 2.185842543840408325e-01 -3.323675394058227539e-01 -4.065906703472137451e-01 -4.526904523372650146e-01 -1.013524737209081650e-02 6.859332919120788574e-01
-4.608372151851654053e-01 8.698052167892456055e-02 1.742181777954101562e-01 2.464510500431060791e-01 -2.330694645643234253e-01 -7.273527383804321289e-01 2.612509131431579590e-01 1.932824701070785522e-01
3.609910011291503906e-01 3.598869442939758301e-01 5.535449385643005371e-01 4.612302482128143311e-01 -3.559290170669555664e-01 -2.003150582313537598e-01 -1.876333504915237427e-01 1.378546655178070068e-01
2.890993058681488037e-01 4.568911194801330566e-01 4.569866228848695755e-03 -5.192415118217468262e-01 -4.599207043647766113e-01 -3.888200819492340088e-01 -2.715612947940826416e-01 3.981986641883850098e-02
-2.838455438613891602e-01 3.908406198024749756e-01 -1.247573569416999817e-01 1.019123420119285583e-01 2.630135118961334229e-01 -6.680724620819091797e-01 -4.735444486141204834e-01 3.135905414819717407e-02
2.289141863584518433e-01 2.407793998718261719e-01 6.247777342796325684e-01 -2.544081807136535645e-01 -4.980774521827697754e-01 -3.670632541179656982e-01 2.136772423982620239e-01 -7.796414941549301147e-02
-9.813047200441360474e-02 -1.420948207378387451e-01 2.806530296802520752e-01 -5.057298764586448669e-02 4.802484810352325439e-02 -4.822927415370941162e-01 -6.129224300384521484e-01 5.275122523307800293e-01
4.353904351592063904e-02 8.134366571903228760e-02 4.030990302562713623e-01 -4.100491106510162354e-01 -2.948226034641265869e-01 -7.434147000312805176e-01 5.432521179318428040e-02 -1.353573352098464966e-01
1.839276552200317383e-01 3.699597716331481934e-01 -7.660017907619476318e-02 -5.492488145828247070e-01 -2.519271671772003174e-01 -5.249137878417968750e-01 -3.666520714759826660e-01 -2.198249250650405884e-01
2.769106328487396240e-01 -8.940898627042770386e-02 4.049212336540222168e-01 2.989465296268463135e-01 -5.681455135345458984e-01 -5.804013609886169434e-01 -4.801509901881217957e-02 -5.972155835479497910e-03
5.749900341033935547e-01 3.153067529201507568e-01 3.156927824020385742e-01 2.529956698417663574e-01 -1.635849177837371826e-01 -3.381240665912628174e-01 -5.139055252075195312e-01 3.335689380764961243e-02
