# Supplementary material for: Where is your field going? A machine learning approach to study the relative motion of the domains of physics
Source: PLoS One. 2020 Jun 18;15(6):e0233997. doi: 10.1371/journal.pone.0233997 (PMC7302634; doi:10.1371/journal.pone.0233997)
Supplement: S28 Data — (ZIP) [file pone.0233997.s028.zip › 27/Pacs4Run_27_VS_500_embeddings1999-2003ED8.txt]

-1.285450011491775513e-01 -1.753871142864227295e-01 3.960359990596771240e-01 2.040112912654876709e-01 9.789717197418212891e-02 -6.224842742085456848e-02 5.245413780212402344e-01 -6.823840737342834473e-01
1.208034455776214600e-01 -8.256417699158191681e-03 -3.285155892372131348e-01 4.072376787662506104e-01 6.100712716579437256e-02 4.465178549289703369e-01 5.312283039093017578e-01 -4.756783843040466309e-01
-1.211853846907615662e-01 1.472510397434234619e-01 -1.884449869394302368e-01 -1.459260284900665283e-01 2.635359168052673340e-01 -5.034649744629859924e-02 6.342644095420837402e-01 -6.576837301254272461e-01
-2.732900381088256836e-01 -1.483913511037826538e-01 -3.054802417755126953e-01 1.126916855573654175e-01 1.608442664146423340e-01 2.314372360706329346e-01 8.096752166748046875e-01 -2.495333552360534668e-01
1.341737955808639526e-01 -2.787802815437316895e-01 5.045396685600280762e-01 -1.111596673727035522e-01 4.042193293571472168e-01 4.832430183887481689e-01 -6.129677966237068176e-02 -4.865058362483978271e-01
2.920132875442504883e-01 1.796873360872268677e-01 6.519678235054016113e-01 1.558981388807296753e-01 2.632471621036529541e-01 5.150978565216064453e-01 1.659262031316757202e-01 -2.663047313690185547e-01
1.286478936672210693e-01 -2.358202189207077026e-01 -4.485949501395225525e-02 2.746555507183074951e-01 -4.149720817804336548e-02 2.527822554111480713e-01 8.846005201339721680e-01 -4.745205119252204895e-02
6.893976777791976929e-02 -2.192002087831497192e-01 4.796098470687866211e-01 -2.974735498428344727e-01 3.833584189414978027e-01 3.984653353691101074e-01 4.100809991359710693e-02 -5.667999982833862305e-01
-3.091585040092468262e-01 1.960722915828227997e-02 1.958234161138534546e-01 1.232107058167457581e-01 1.750995665788650513e-01 8.162129521369934082e-01 3.737416267395019531e-01 -1.181629523634910583e-01
-6.271997690200805664e-01 -8.384978026151657104e-02 4.136321544647216797e-01 -1.862669438123703003e-01 -1.160816028714179993e-01 4.808348119258880615e-01 1.618474423885345459e-01 -3.506155014038085938e-01
-2.986856698989868164e-01 2.488631606101989746e-01 4.966623708605766296e-02 -1.787026077508926392e-01 -3.690413758158683777e-02 1.532917618751525879e-01 3.329074382781982422e-01 -8.238719701766967773e-01
2.791972756385803223e-01 -1.252370476722717285e-01 2.509990930557250977e-01 -4.194233119487762451e-01 1.592057943344116211e-01 2.713418900966644287e-01 3.598895967006683350e-01 -6.625366210937500000e-01
-2.569429948925971985e-02 4.429115727543830872e-02 3.824060857295989990e-01 -3.597107231616973877e-01 -1.782723963260650635e-01 1.290232688188552856e-01 2.097317129373550415e-01 -7.933074235916137695e-01
4.036756157875061035e-01 -2.790583074092864990e-01 3.971782624721527100e-01 2.965102791786193848e-01 1.617846079170703888e-02 -7.449182868003845215e-02 1.231263503432273865e-01 -7.018066644668579102e-01
-5.804989021271467209e-03 9.062241762876510620e-02 2.201246470212936401e-01 -2.089376598596572876e-01 -1.484942287206649780e-01 6.314635276794433594e-02 1.831341236829757690e-01 -9.165521860122680664e-01
1.538058966398239136e-01 -2.441311627626419067e-02 -2.317081391811370850e-01 2.206550911068916321e-02 5.944519639015197754e-01 9.146093577146530151e-02 5.571492910385131836e-01 -4.994183182716369629e-01
3.239240348339080811e-01 -3.490964472293853760e-01 2.264418303966522217e-01 4.609073102474212646e-01 -2.657505273818969727e-01 2.853838168084621429e-02 3.662066757678985596e-01 -5.513151884078979492e-01
-1.254393607378005981e-01 -5.974720418453216553e-02 6.763227581977844238e-01 -4.060498476028442383e-01 -2.099792063236236572e-01 6.093610823154449463e-02 4.415086209774017334e-01 -3.401057720184326172e-01
-2.654519975185394287e-01 2.403216785751283169e-04 -1.188388690352439880e-01 7.805255800485610962e-02 4.102137088775634766e-01 1.619289666414260864e-01 8.365076780319213867e-01 -1.227961108088493347e-01
2.895409762859344482e-01 -2.946029603481292725e-01 1.598885208368301392e-01 2.410110272467136383e-02 1.327835172414779663e-01 7.544473409652709961e-01 2.812277078628540039e-01 -3.705652952194213867e-01
3.444681167602539062e-01 -8.027719706296920776e-02 5.579069256782531738e-02 3.338716328144073486e-01 -3.181602954864501953e-01 1.887519061565399170e-01 3.442033231258392334e-01 -7.106232643127441406e-01
-1.613970547914505005e-01 -4.852546751499176025e-01 3.792003989219665527e-01 -1.558010578155517578e-01 -2.806055545806884766e-02 6.553869247436523438e-01 3.318476974964141846e-01 -1.731170415878295898e-01
3.622668683528900146e-01 1.363781988620758057e-01 6.198165416717529297e-01 -2.748875133693218231e-02 2.769782841205596924e-01 3.938247561454772949e-01 4.614255726337432861e-01 -1.432030498981475830e-01
-1.832193434238433838e-01 1.275827437639236450e-01 5.655480176210403442e-02 -6.521176546812057495e-02 3.253369927406311035e-01 7.265921831130981445e-01 3.618436157703399658e-01 -4.218901097774505615e-01
-1.690557301044464111e-01 -4.089268743991851807e-01 4.940705895423889160e-01 -1.042423024773597717e-01 1.332709044218063354e-01 6.762028932571411133e-01 2.557611763477325439e-01 -9.381617605686187744e-02
3.954645693302154541e-01 -3.566924333572387695e-01 -1.009343340992927551e-01 -9.228308498859405518e-02 2.508282363414764404e-01 -4.836679250001907349e-02 6.939419507980346680e-01 -3.884130418300628662e-01
-1.305146813392639160e-01 2.343243509531021118e-01 2.583492398262023926e-01 4.920334517955780029e-01 -5.323272347450256348e-01 1.623688936233520508e-01 3.598101437091827393e-01 -4.242846667766571045e-01
1.285753697156906128e-01 -1.737103015184402466e-01 4.441543221473693848e-01 -2.605566084384918213e-01 1.283575594425201416e-01 4.071353077888488770e-01 1.396165508776903152e-02 -7.111263275146484375e-01
6.242804229259490967e-02 1.547514274716377258e-02 1.790079623460769653e-01 -1.662280708551406860e-01 2.109103649854660034e-01 7.305997610092163086e-01 3.578768372535705566e-01 -4.794295430183410645e-01
-1.048832014203071594e-01 1.959585398435592651e-01 -6.031791865825653076e-02 1.469388157129287720e-01 4.699243307113647461e-01 6.361196041107177734e-01 2.586035728454589844e-01 -4.827192723751068115e-01
1.071982923895120621e-02 -4.043494537472724915e-02 2.505017220973968506e-01 6.432983279228210449e-01 6.251484751701354980e-01 7.956758141517639160e-02 1.630102694034576416e-01 -3.129732012748718262e-01
2.457702457904815674e-01 -3.207173943519592285e-01 -2.091474980115890503e-01 -1.042085364460945129e-01 -1.325557529926300049e-01 3.089277446269989014e-01 5.880019664764404297e-01 -5.686663389205932617e-01
-2.288215011358261108e-01 1.919113844633102417e-01 4.403983056545257568e-01 -2.505348920822143555e-01 4.356963038444519043e-01 4.973218142986297607e-01 1.303008496761322021e-01 -4.471617937088012695e-01
3.144412636756896973e-01 -1.903761476278305054e-01 6.034770011901855469e-01 4.513073861598968506e-01 -3.187623620033264160e-01 1.182777211070060730e-01 3.801281750202178955e-01 -1.921570301055908203e-01
1.630567461252212524e-01 -1.320111751556396484e-01 7.491455972194671631e-02 3.945055603981018066e-01 -4.199493229389190674e-01 3.753706216812133789e-01 2.225130945444107056e-01 -6.541911363601684570e-01
-1.232654526829719543e-01 -9.080696105957031250e-02 3.509761691093444824e-01 -1.853010058403015137e-01 3.865227997303009033e-01 5.084017515182495117e-01 6.397686600685119629e-01 -4.316117614507675171e-02
3.939246833324432373e-01 1.106758415699005127e-01 3.429225385189056396e-01 2.894595637917518616e-02 -1.156638935208320618e-01 6.045531034469604492e-01 4.283246397972106934e-01 -3.896357417106628418e-01
6.410624086856842041e-02 -3.793729245662689209e-01 2.138018310070037842e-01 3.711222112178802490e-01 5.932587981224060059e-01 -2.277912497520446777e-01 1.776890009641647339e-01 -4.828098416328430176e-01
2.969069182872772217e-01 -2.626228034496307373e-01 4.347293972969055176e-01 -9.753325581550598145e-02 1.158440411090850830e-01 6.629610061645507812e-01 2.836395502090454102e-01 -3.331436514854431152e-01
1.524425577372312546e-02 -1.166374012827873230e-01 5.832738280296325684e-01 -2.857779562473297119e-01 3.465613126754760742e-01 2.819792330265045166e-01 6.017380356788635254e-01 -5.079549923539161682e-02
1.175132393836975098e-01 -1.619629412889480591e-01 3.644481897354125977e-01 -1.031795814633369446e-01 2.867859303951263428e-01 7.381882667541503906e-01 3.333161771297454834e-01 -2.796822488307952881e-01
-3.334826529026031494e-01 -8.228906989097595215e-02 2.841154038906097412e-01 -2.373046055436134338e-02 4.771734476089477539e-01 4.736400544643402100e-01 5.884991288185119629e-01 4.870776832103729248e-02
-7.107855379581451416e-02 -1.727459728717803955e-01 4.936136007308959961e-01 -2.608982622623443604e-01 1.869611591100692749e-01 4.564394056797027588e-01 6.396116018295288086e-01 3.146151080727577209e-02
-3.657725751399993896e-01 -1.605184376239776611e-01 7.219241261482238770e-01 -2.862487919628620148e-02 2.245064824819564819e-01 4.326409399509429932e-01 2.821963429450988770e-01 3.513464331626892090e-02
3.100480735301971436e-01 -4.524561166763305664e-01 2.456844747066497803e-01 4.659161865711212158e-01 -1.140179187059402466e-01 3.216789066791534424e-01 1.043782457709312439e-01 -5.425336360931396484e-01
-2.672981023788452148e-01 8.749058097600936890e-02 -1.289467513561248779e-01 -9.782608598470687866e-02 -1.163824349641799927e-01 9.737856686115264893e-02 2.654524445533752441e-01 -8.951019644737243652e-01
-1.629809737205505371e-01 -1.978211551904678345e-01 -4.109864681959152222e-02 7.194200064986944199e-03 4.307756423950195312e-01 7.086794972419738770e-01 3.713203370571136475e-01 -3.269407153129577637e-01
-2.850925922393798828e-01 -1.609073579311370850e-01 6.780276298522949219e-01 -3.198258876800537109e-01 -2.006907947361469269e-02 4.392053782939910889e-01 3.117532432079315186e-01 -2.008155584335327148e-01
-6.380576491355895996e-01 8.648522198200225830e-02 5.625165700912475586e-01 -1.587993465363979340e-02 3.926446661353111267e-02 4.281142652034759521e-01 3.410459321457892656e-04 -2.896581292152404785e-01
1.955075412988662720e-01 4.075688719749450684e-01 5.560057759284973145e-01 -7.676017004996538162e-03 -1.063712462782859802e-01 4.339033961296081543e-01 3.408383727073669434e-01 -4.131648242473602295e-01
-1.537742316722869873e-01 -1.495057344436645508e-01 3.768398463726043701e-01 -2.053685113787651062e-02 -2.104529440402984619e-01 8.196394443511962891e-01 2.705497741699218750e-01 -1.492487639188766479e-01
1.527207046747207642e-01 4.545079767704010010e-01 1.593663841485977173e-01 1.726185679435729980e-01 4.624275024980306625e-03 6.150111556053161621e-01 3.650393486022949219e-01 -4.509879350662231445e-01
-3.243979066610336304e-02 -8.273368477821350098e-01 1.479109562933444977e-02 8.365423232316970825e-02 3.117367997765541077e-02 3.619208037853240967e-01 3.446132540702819824e-01 -2.377559542655944824e-01
-3.246865570545196533e-01 -2.259731590747833252e-01 6.793178915977478027e-01 -3.717079460620880127e-01 1.047633141279220581e-01 1.447375267744064331e-01 3.597114980220794678e-01 -2.873300611972808838e-01
-2.746169567108154297e-01 -2.635350227355957031e-01 2.217968925833702087e-02 5.654904842376708984e-01 1.835096180438995361e-01 6.056162714958190918e-02 -1.188151612877845764e-01 -6.952718496322631836e-01
-2.198351919651031494e-01 1.619124412536621094e-01 9.885326027870178223e-02 3.934911265969276428e-02 3.480007946491241455e-01 7.576744556427001953e-01 2.386507242918014526e-01 -4.025011062622070312e-01
-3.503864109516143799e-01 -5.425261259078979492e-01 -2.215328663587570190e-01 2.751718461513519287e-01 -2.185014933347702026e-01 3.863550722599029541e-01 4.106009006500244141e-01 -3.041255474090576172e-01
-4.871198162436485291e-02 -3.740218877792358398e-01 2.734430693089962006e-02 -2.546829581260681152e-01 -7.900907844305038452e-02 1.611040830612182617e-01 3.021096885204315186e-01 -8.177140951156616211e-01
-1.253653764724731445e-01 -2.335587739944458008e-01 9.563725441694259644e-02 -1.014335453510284424e-01 3.143777549266815186e-01 5.687102675437927246e-01 6.974316835403442383e-01 -4.028637707233428955e-02
-2.900149906054139137e-03 -2.549993395805358887e-01 3.676971197128295898e-01 6.762328147888183594e-01 -2.193400710821151733e-01 -1.770389080047607422e-01 4.264430701732635498e-01 -2.849008142948150635e-01
-1.576379537582397461e-01 -1.568244993686676025e-01 5.171637535095214844e-01 -1.027930807322263718e-02 4.148469865322113037e-01 5.899634957313537598e-01 3.997114300727844238e-01 5.539217963814735413e-02
-2.675636485219001770e-02 -3.601292967796325684e-01 5.522618293762207031e-01 -2.354689128696918488e-02 1.026280298829078674e-01 6.850174665451049805e-01 2.891179621219635010e-01 -2.594244480133056641e-02
2.993140518665313721e-01 2.552235499024391174e-02 2.059646099805831909e-01 2.721754014492034912e-01 -3.819579780101776123e-01 2.489064633846282959e-02 5.268823504447937012e-01 -6.075708866119384766e-01
3.629943728446960449e-01 -7.274420466274023056e-03 6.346096992492675781e-01 -4.152086004614830017e-02 2.836370170116424561e-01 4.354153573513031006e-01 4.293634295463562012e-01 -9.664059430360794067e-02
-2.274116501212120056e-02 2.461668476462364197e-02 1.463135331869125366e-01 -2.617806196212768555e-01 -1.338629126548767090e-01 2.434513270854949951e-01 7.354062795639038086e-02 -9.090346097946166992e-01
1.041660308837890625e-01 -1.804555058479309082e-01 5.220921635627746582e-01 5.191872119903564453e-01 -3.254741430282592773e-01 -1.210012808442115784e-01 2.414570152759552002e-01 -4.853589832782745361e-01
-8.219388872385025024e-02 2.694528400897979736e-01 6.128453835844993591e-02 5.670689940452575684e-01 -3.280925154685974121e-01 7.817687839269638062e-02 3.992334902286529541e-01 -5.676023960113525391e-01
-1.411429494619369507e-01 -9.032688289880752563e-02 7.952745258808135986e-02 -2.741217017173767090e-01 -6.970659643411636353e-02 -8.584273606538772583e-02 2.568705677986145020e-01 -9.012447595596313477e-01
-3.371337652206420898e-01 -2.209620177745819092e-01 1.911982297897338867e-01 -3.200417011976242065e-02 5.249987244606018066e-01 4.655909836292266846e-01 5.544981956481933594e-01 8.286055177450180054e-03
-5.571132153272628784e-02 5.609025806188583374e-02 1.352526992559432983e-01 -1.902323216199874878e-02 3.364094197750091553e-01 7.779756188392639160e-01 3.601852655410766602e-01 -3.562919497489929199e-01
-4.507673680782318115e-01 -2.209863215684890747e-01 4.349471628665924072e-01 -3.808757662773132324e-01 -8.114696294069290161e-02 -1.827899962663650513e-01 4.661963880062103271e-01 -3.954651951789855957e-01
-9.721112251281738281e-02 -6.677146255970001221e-02 2.050219327211380005e-01 -4.403853416442871094e-02 4.238742291927337646e-01 4.501202106475830078e-01 7.468085885047912598e-01 4.601810872554779053e-02
-2.902247905731201172e-01 2.484514564275741577e-01 1.136097908020019531e-01 5.028784647583961487e-02 3.391387462615966797e-01 2.488222718238830566e-01 8.128256797790527344e-01 -3.150016441941261292e-02
-1.154433339834213257e-01 6.888277083635330200e-02 2.112456858158111572e-01 -8.279764652252197266e-02 4.472396671772003174e-01 7.021767497062683105e-01 3.833195865154266357e-01 -3.007298111915588379e-01
-2.442427873611450195e-01 -4.312595427036285400e-01 4.876803755760192871e-01 -4.127662777900695801e-01 -2.384228408336639404e-01 -6.802617758512496948e-02 4.151600599288940430e-01 -3.351440131664276123e-01
-3.653825819492340088e-01 1.066738646477460861e-02 1.935473531484603882e-01 4.566618800163269043e-02 3.094920217990875244e-01 7.753070592880249023e-01 2.394018471240997314e-01 -2.695109248161315918e-01
2.203738391399383545e-01 2.358555793762207031e-01 4.011295139789581299e-01 4.440341889858245850e-01 -2.990926504135131836e-01 3.970189392566680908e-02 4.123228192329406738e-01 -5.260167717933654785e-01
-6.332510709762573242e-01 1.203991565853357315e-02 3.005575239658355713e-01 -8.607803285121917725e-02 4.059333354234695435e-02 6.319380402565002441e-01 1.123988553881645203e-01 -2.957648634910583496e-01
-4.426102638244628906e-01 -6.004945375025272369e-03 5.022829174995422363e-01 -3.580474555492401123e-01 7.791831344366073608e-02 -1.498391479253768921e-01 6.132104992866516113e-01 -1.379277706146240234e-01
-6.181603074073791504e-01 -1.717865467071533203e-01 4.420177042484283447e-01 -2.528455853462219238e-01 2.681953310966491699e-01 1.957111060619354248e-01 2.275778502225875854e-01 -4.086972773075103760e-01
2.808083891868591309e-01 -4.553549289703369141e-01 4.545804858207702637e-01 4.516379833221435547e-01 -2.249399125576019287e-01 -1.050746068358421326e-01 3.927060365676879883e-01 -2.955022454261779785e-01
-1.017743274569511414e-01 -1.004222184419631958e-01 3.024053573608398438e-01 3.786539435386657715e-01 5.100181698799133301e-01 -1.642819344997406006e-01 -1.055920496582984924e-01 -6.681861281394958496e-01
3.732942789793014526e-02 -2.383585721254348755e-01 3.251913487911224365e-01 -1.374790817499160767e-01 1.051796898245811462e-01 7.440845370292663574e-01 4.659501016139984131e-01 -1.879031062126159668e-01
-1.859259903430938721e-01 1.100851744413375854e-01 1.342527288943529129e-02 -1.918509900569915771e-01 -1.315540969371795654e-01 1.216328218579292297e-01 3.112621009349822998e-01 -8.873220682144165039e-01
2.906696796417236328e-01 -5.781595706939697266e-01 3.648028075695037842e-01 3.936304748058319092e-01 -7.687410712242126465e-02 1.626401394605636597e-01 1.184184849262237549e-01 -4.968220591545104980e-01
1.081112325191497803e-01 2.224400490522384644e-01 1.518952101469039917e-01 3.956605195999145508e-01 -2.138447165489196777e-01 -2.301177829504013062e-01 5.392448306083679199e-01 -6.080660223960876465e-01
-1.782340742647647858e-02 -2.645949423313140869e-01 5.558904409408569336e-01 4.543123543262481689e-01 -2.969301044940948486e-01 3.754185279831290245e-03 -5.654404312372207642e-02 -5.682244300842285156e-01
-4.827108681201934814e-01 -1.874199137091636658e-02 2.179087400436401367e-01 2.937400341033935547e-01 -1.156562566757202148e-01 -3.385691940784454346e-01 7.020031809806823730e-01 -1.098075136542320251e-01
-2.601016461849212646e-01 1.590684950351715088e-01 3.283106386661529541e-01 -5.618011951446533203e-02 2.310647517442703247e-01 1.850787103176116943e-01 8.326970338821411133e-01 1.227640435099601746e-01
-6.099945902824401855e-01 -5.284799933433532715e-01 1.730093359947204590e-01 -1.531236320734024048e-01 2.091862857341766357e-01 3.953731358051300049e-01 2.152569442987442017e-01 -2.209571003913879395e-01
-1.714302599430084229e-01 -2.263432741165161133e-02 1.898686140775680542e-01 -1.779059916734695435e-01 3.777558505535125732e-01 6.926178932189941406e-01 4.028890132904052734e-01 -3.430165648460388184e-01
-4.828350618481636047e-02 -4.745488166809082031e-01 4.467837512493133545e-01 5.560513734817504883e-01 -9.780529886484146118e-02 2.297371327877044678e-01 -9.475284069776535034e-02 -4.385660886764526367e-01
5.983015894889831543e-02 -1.763420253992080688e-01 6.525740623474121094e-01 -1.883916407823562622e-01 3.378414809703826904e-01 4.747801125049591064e-01 1.550718490034341812e-02 -4.051987230777740479e-01
2.195886820554733276e-01 -9.092400968074798584e-02 5.143049359321594238e-01 -3.313719630241394043e-01 1.053546592593193054e-01 4.999512135982513428e-01 3.225064277648925781e-01 -4.518135488033294678e-01
-2.664689719676971436e-01 3.079739585518836975e-02 -1.932446509599685669e-01 -8.136676996946334839e-02 1.117511689662933350e-01 2.094398289918899536e-01 2.914825379848480225e-01 -8.618389368057250977e-01
7.996332831680774689e-03 -2.175694257020950317e-01 2.958064079284667969e-01 -9.970062971115112305e-02 4.808509945869445801e-01 6.671569943428039551e-01 3.587477207183837891e-01 -2.239241153001785278e-01
-2.194675989449024200e-02 -1.258675195276737213e-02 1.629303693771362305e-01 5.354458093643188477e-01 -1.761720143258571625e-02 3.165978789329528809e-01 -1.775351464748382568e-01 -7.443439364433288574e-01
-1.871813386678695679e-01 -3.062998354434967041e-01 3.511214256286621094e-01 4.389284253120422363e-01 5.937197804450988770e-01 -2.382979094982147217e-01 1.054213941097259521e-01 -3.671462833881378174e-01
-3.969360291957855225e-01 -2.314369231462478638e-01 7.689808011054992676e-01 -2.121596932411193848e-01 2.008552700281143188e-01 4.165009409189224243e-02 8.373794704675674438e-02 -3.216301500797271729e-01
-4.234488680958747864e-02 -6.359091997146606445e-01 3.749610781669616699e-01 4.000474512577056885e-01 -2.942454814910888672e-01 4.325945675373077393e-02 1.578069329261779785e-01 -4.240731298923492432e-01
-5.593778491020202637e-01 3.159125745296478271e-01 3.817305862903594971e-01 -5.906089767813682556e-02 3.955571353435516357e-02 -3.066124022006988525e-01 4.588662385940551758e-01 -3.632561862468719482e-01
-5.461117625236511230e-01 -7.535440474748611450e-02 1.908197253942489624e-02 -1.319764703512191772e-01 -3.103315532207489014e-01 2.486613392829895020e-01 2.411493808031082153e-01 -6.797136664390563965e-01
2.341998070478439331e-01 -4.520410299301147461e-01 3.877017498016357422e-01 5.971499085426330566e-01 5.237960442900657654e-02 1.913013905286788940e-01 7.779096066951751709e-02 -4.341860711574554443e-01
-4.791282415390014648e-01 -6.897555589675903320e-01 1.114694587886333466e-02 -7.877978682518005371e-02 -1.043967530131340027e-02 3.298158943653106689e-01 2.861238420009613037e-01 -3.123917877674102783e-01
2.216427028179168701e-01 -9.470330178737640381e-02 1.342176198959350586e-01 3.314828872680664062e-01 -2.657232284545898438e-01 4.964909851551055908e-01 2.362269014120101929e-01 -6.641499996185302734e-01
-2.459939122200012207e-01 4.929622169584035873e-03 -1.940388679504394531e-01 1.040604338049888611e-01 3.920551240444183350e-01 6.524700522422790527e-01 2.112447768449783325e-01 -5.166568756103515625e-01
1.961082369089126587e-01 -5.257301330566406250e-01 3.094026446342468262e-01 5.825956463813781738e-01 -7.679196447134017944e-02 7.044633477926254272e-02 1.330090612173080444e-01 -4.705852866172790527e-01
-1.173617765307426453e-01 1.296623330563306808e-02 3.788619339466094971e-01 -2.827231287956237793e-01 4.281306266784667969e-01 4.030365049839019775e-01 1.902901194989681244e-02 -6.453626751899719238e-01
-3.430037796497344971e-01 2.466450035572052002e-01 -2.158537507057189941e-02 -1.963570863008499146e-01 -1.649529635906219482e-01 8.599708229303359985e-02 5.355767011642456055e-01 -6.790030598640441895e-01
2.008621692657470703e-01 -2.220110297203063965e-01 4.341787099838256836e-01 -1.354482918977737427e-01 3.142930567264556885e-01 6.325979828834533691e-01 1.964811980724334717e-01 -4.073608815670013428e-01
1.119260787963867188e-01 -5.398091077804565430e-01 2.074059695005416870e-01 5.204190611839294434e-01 2.249491065740585327e-01 1.966077089309692383e-01 -2.164259925484657288e-02 -5.408329963684082031e-01
-3.867141902446746826e-01 -1.822038888931274414e-01 -6.116170901805162430e-03 7.878860831260681152e-02 6.163895726203918457e-01 4.592197239398956299e-01 4.645090401172637939e-01 -6.649385392665863037e-02
-3.933453559875488281e-01 -1.190959960222244263e-01 1.198027431964874268e-01 -3.442662358283996582e-01 -3.166148066520690918e-01 1.049408540129661560e-01 6.203581094741821289e-01 -4.495798349380493164e-01
-5.134874582290649414e-01 -2.882749140262603760e-01 6.468782573938369751e-02 3.082626163959503174e-01 -2.609066106379032135e-02 -3.431421518325805664e-01 6.263005137443542480e-01 -2.081787735223770142e-01
-6.383084058761596680e-01 1.541665792465209961e-01 4.792736172676086426e-01 -1.676713526248931885e-01 1.079319864511489868e-01 4.424025416374206543e-01 1.774458438158035278e-01 -2.685553431510925293e-01
-4.948690831661224365e-01 3.753934800624847412e-01 2.318939268589019775e-01 -1.098550185561180115e-01 1.978020966053009033e-01 -2.412023097276687622e-01 4.870919585227966309e-01 -4.623619616031646729e-01
3.279173374176025391e-02 -2.738316953182220459e-01 6.133986115455627441e-01 -4.727789461612701416e-01 -7.833849638700485229e-02 2.734542787075042725e-01 3.421148359775543213e-01 -3.552556037902832031e-01
-2.854786515235900879e-01 1.375593692064285278e-01 2.457256913185119629e-01 -1.804032735526561737e-02 7.985843718051910400e-02 -4.985312819480895996e-01 4.072971642017364502e-01 -6.465842127799987793e-01
2.348072826862335205e-01 1.705400049686431885e-01 7.182307839393615723e-01 1.835529319941997528e-02 -6.042823661118745804e-03 5.042788386344909668e-01 3.175934553146362305e-01 -2.106894552707672119e-01
-4.509469270706176758e-01 1.146039292216300964e-01 3.031630814075469971e-01 -2.140038013458251953e-01 3.223087489604949951e-01 -2.465702295303344727e-01 1.590453386306762695e-01 -6.751534342765808105e-01
-1.135349050164222717e-01 -4.375978708267211914e-01 7.507303357124328613e-01 -2.436100989580154419e-01 -5.588061758317053318e-04 3.209308385848999023e-01 2.383254319429397583e-01 -1.134905219078063965e-01
-2.722450066357851028e-03 -2.179206013679504395e-01 3.593541085720062256e-01 6.283410787582397461e-01 3.999888598918914795e-01 1.252885609865188599e-01 -1.413657218217849731e-01 -4.825793504714965820e-01
-1.625987738370895386e-01 -4.997138679027557373e-01 -1.107063442468643188e-01 2.690430581569671631e-01 2.202557772397994995e-01 2.551535665988922119e-01 7.242646217346191406e-01 -3.213332593441009521e-02
2.053756415843963623e-01 4.192921519279479980e-01 4.311613142490386963e-01 4.570422321557998657e-02 2.666588127613067627e-01 5.025905966758728027e-01 3.444320559501647949e-01 -3.894719779491424561e-01
3.929176926612854004e-01 -2.704652249813079834e-01 2.885627932846546173e-02 -2.205676734447479248e-01 -6.570814549922943115e-02 -2.527949400246143341e-02 7.399046421051025391e-01 -4.129963815212249756e-01
1.063264831900596619e-01 -1.160325258970260620e-01 -5.413494631648063660e-02 -2.518753334879875183e-02 2.531651556491851807e-01 7.359170913696289062e-01 3.936311006546020508e-01 -4.594063460826873779e-01
-4.504091739654541016e-01 1.055440306663513184e-01 -1.099739819765090942e-01 2.258241027593612671e-01 3.751460015773773193e-01 1.503512412309646606e-01 7.385627627372741699e-01 -1.186849549412727356e-01
-2.027596980333328247e-01 1.258291155099868774e-01 6.848520636558532715e-01 -3.392202854156494141e-01 2.638565301895141602e-01 7.248616963624954224e-02 5.311542749404907227e-01 -4.431024566292762756e-02
-2.538993954658508301e-01 2.480280846357345581e-01 1.516599953174591064e-01 -5.705086514353752136e-02 2.054240107536315918e-01 1.543948054313659668e-01 8.782805204391479492e-01 -1.017253920435905457e-01
-3.153923749923706055e-01 -3.752197623252868652e-01 4.447717070579528809e-01 -4.135655760765075684e-01 -1.736076027154922485e-01 -1.200168952345848083e-01 4.942527413368225098e-01 -3.194526731967926025e-01
-5.702706575393676758e-01 1.183557584881782532e-01 4.384593665599822998e-01 3.113664314150810242e-02 -3.408415988087654114e-02 6.259967088699340820e-01 2.159432470798492432e-01 -1.670391112565994263e-01
-6.646028757095336914e-01 -2.257615327835083008e-01 2.540362477302551270e-01 -6.259240210056304932e-02 -2.266370952129364014e-01 4.884655177593231201e-01 8.137531578540802002e-02 -3.772238790988922119e-01
-6.488806009292602539e-02 -5.820060968399047852e-01 6.546062231063842773e-01 -2.888506352901458740e-01 1.485924273729324341e-01 6.027897819876670837e-02 3.412964046001434326e-01 -5.401756614446640015e-02
7.663961499929428101e-02 2.094035148620605469e-01 6.045068502426147461e-01 4.882643818855285645e-01 -1.551643013954162598e-01 -2.452315092086791992e-01 4.159823954105377197e-01 -2.986471951007843018e-01
5.408605188131332397e-02 -1.832018494606018066e-01 2.775843143463134766e-01 -2.358113080263137817e-01 3.635745644569396973e-01 6.382722258567810059e-01 4.807429313659667969e-01 -2.452759444713592529e-01
2.969186604022979736e-01 -2.525953352451324463e-01 -4.336829483509063721e-02 5.959529876708984375e-01 -1.194787174463272095e-01 3.214988708496093750e-01 5.681187510490417480e-01 -2.249412536621093750e-01
-4.533733054995536804e-02 -2.563413679599761963e-01 2.957399785518646240e-01 -1.473896652460098267e-01 1.831999272108078003e-01 7.473168373107910156e-01 4.167116582393646240e-01 -2.394880950450897217e-01
8.290019631385803223e-02 2.690372169017791748e-01 2.106282860040664673e-01 7.309649586677551270e-01 -1.068071741610765457e-02 -1.401139888912439346e-02 2.984066605567932129e-01 -5.027082562446594238e-01
-2.014689520001411438e-02 -3.090778291225433350e-01 2.655782401561737061e-01 5.662077069282531738e-01 -4.876810312271118164e-02 1.664679646492004395e-01 -9.158156067132949829e-02 -6.888141632080078125e-01
-5.033992528915405273e-01 -2.228876203298568726e-01 1.903496235609054565e-01 1.756350696086883545e-01 -2.820516526699066162e-01 6.371352076530456543e-01 3.799149394035339355e-01 -3.027116763405501842e-04
-4.587706923484802246e-01 -1.487224102020263672e-01 6.727455258369445801e-01 -1.353172808885574341e-01 7.220362126827239990e-02 2.912368476390838623e-01 2.636862695217132568e-01 -3.700692653656005859e-01
-2.191202342510223389e-01 4.336131215095520020e-01 2.976332418620586395e-02 -1.057466417551040649e-01 1.460459083318710327e-01 -2.743240911513566971e-04 3.747966885566711426e-01 -7.681769728660583496e-01
-6.445438861846923828e-01 -3.502309322357177734e-02 3.893904685974121094e-01 -2.097556889057159424e-01 2.094214111566543579e-01 4.573402702808380127e-01 2.575550973415374756e-01 -2.614616155624389648e-01
-4.006816744804382324e-01 -4.791322648525238037e-01 -2.845283970236778259e-02 -1.088321805000305176e-01 2.539709806442260742e-01 5.914158225059509277e-01 2.159344702959060669e-01 -3.692298233509063721e-01
1.458947062492370605e-01 -2.647873461246490479e-01 1.299497336149215698e-01 6.177932620048522949e-01 4.473848044872283936e-01 1.664904206991195679e-01 6.106039881706237793e-02 -5.276802182197570801e-01
8.100344240665435791e-02 -5.598335266113281250e-01 3.800684809684753418e-01 4.650721848011016846e-01 -2.178253084421157837e-01 1.365375611931085587e-02 1.949324309825897217e-01 -4.833712875843048096e-01
-1.779736950993537903e-02 4.670949578285217285e-01 2.627084553241729736e-01 5.242278575897216797e-01 -4.301088675856590271e-02 -1.289991289377212524e-01 4.286959171295166016e-01 -4.851845502853393555e-01
-3.795258700847625732e-01 -5.956978201866149902e-01 -1.696171760559082031e-01 3.945141434669494629e-01 -1.270087808370590210e-01 2.722805142402648926e-01 4.290703237056732178e-01 -2.057268172502517700e-01
-6.128472089767456055e-01 -4.640984907746315002e-02 2.405345588922500610e-01 -1.965277083218097687e-02 -4.568390250205993652e-01 4.612222611904144287e-01 2.483686357736587524e-01 -2.844408750534057617e-01
3.100530803203582764e-01 1.905074864625930786e-01 3.300762474536895752e-01 2.528260648250579834e-01 -3.557206690311431885e-01 4.836467280983924866e-02 3.694595694541931152e-01 -6.552296876907348633e-01
2.748063802719116211e-01 4.188971817493438721e-01 3.631758391857147217e-01 1.975814066827297211e-02 1.044231466948986053e-02 4.991068542003631592e-01 4.229837357997894287e-01 -4.342666268348693848e-01
-8.481720834970474243e-02 9.899335354566574097e-02 1.798399686813354492e-01 5.963854193687438965e-01 -1.484662592411041260e-01 -2.999790608882904053e-01 4.388208091259002686e-01 -5.388833284378051758e-01
-2.940530180931091309e-01 -3.531985282897949219e-01 1.487952917814254761e-01 5.915225744247436523e-01 5.356417298316955566e-01 -6.087472662329673767e-02 2.446279972791671753e-01 -2.574568092823028564e-01
-5.786778330802917480e-01 3.889617919921875000e-01 7.729296386241912842e-02 -1.814607239793986082e-04 -3.362147137522697449e-02 -3.258065506815910339e-02 3.982220292091369629e-01 -5.891466736793518066e-01
-5.251809582114219666e-02 3.146565556526184082e-01 1.380555033683776855e-01 5.607889294624328613e-01 -1.026844233274459839e-01 -2.118830978870391846e-01 5.427466630935668945e-01 -4.633326232433319092e-01
-1.873443573713302612e-01 -1.484762132167816162e-01 4.857289791107177734e-01 -4.956904947757720947e-01 1.983856856822967529e-01 8.767727017402648926e-02 6.210608482360839844e-01 -1.686847507953643799e-01
-1.839401721954345703e-01 -3.546518683433532715e-01 7.660358548164367676e-01 -2.107346355915069580e-01 -9.567096084356307983e-02 3.816534876823425293e-01 2.025436609983444214e-01 -1.154633313417434692e-01
-5.492604970932006836e-01 -5.369234085083007812e-01 3.491586148738861084e-01 -1.459361463785171509e-01 5.241960287094116211e-02 4.577141702175140381e-01 1.408604681491851807e-01 -1.863472759723663330e-01
1.611573398113250732e-01 -1.702684313058853149e-01 -1.270166784524917603e-02 5.043778419494628906e-01 2.206456661224365234e-01 9.408514201641082764e-02 2.080575376749038696e-02 -7.953044772148132324e-01
-5.687075257301330566e-01 1.470271199941635132e-01 5.919885635375976562e-01 -1.690530627965927124e-01 -7.015947997570037842e-02 2.490366548299789429e-01 5.701275169849395752e-02 -4.535782635211944580e-01
-3.489715158939361572e-01 4.322274625301361084e-01 2.115437686443328857e-01 -1.611623466014862061e-01 1.712758839130401611e-01 -6.090408191084861755e-02 2.637307047843933105e-01 -7.197748422622680664e-01
-2.073668688535690308e-02 -1.234590485692024231e-01 5.218778252601623535e-01 -1.375342607498168945e-01 5.022516846656799316e-01 5.769728422164916992e-01 2.530941963195800781e-01 -2.093915641307830811e-01
-1.973341032862663269e-02 2.158795744180679321e-01 -3.463389277458190918e-01 7.362585514783859253e-02 9.265118837356567383e-02 2.216963917016983032e-01 6.005036830902099609e-01 -6.397634148597717285e-01
-1.908559501171112061e-01 1.339754760265350342e-01 6.146481633186340332e-01 -4.360617101192474365e-01 3.008174598217010498e-01 6.462465971708297729e-02 4.949658811092376709e-01 -1.949965804815292358e-01
-1.180412396788597107e-01 -5.685872435569763184e-01 -2.258756756782531738e-02 3.727962374687194824e-01 2.096327245235443115e-01 3.418413549661636353e-02 6.910842657089233398e-01 2.399001829326152802e-02
-5.033716559410095215e-01 7.716840505599975586e-02 5.485829710960388184e-01 -2.688359282910823822e-02 -1.106306537985801697e-01 6.051537394523620605e-01 1.188231930136680603e-01 -2.154689878225326538e-01
-7.689440995454788208e-02 3.996099531650543213e-01 2.029831856489181519e-01 5.453912019729614258e-01 -1.690652370452880859e-01 -9.380985051393508911e-02 3.457531034946441650e-01 -5.820798277854919434e-01
-4.219774901866912842e-01 4.554032385349273682e-01 3.485694155097007751e-02 -5.531962215900421143e-02 -1.060224473476409912e-01 1.428623590618371964e-02 5.398025512695312500e-01 -5.544692277908325195e-01
-2.876029312610626221e-01 -2.157341092824935913e-01 1.958489418029785156e-01 7.229756712913513184e-01 3.519019484519958496e-01 -3.485758230090141296e-02 1.113169360905885696e-02 -4.295566380023956299e-01
-4.202503710985183716e-02 1.083030626177787781e-01 -2.354814559221267700e-01 2.017796225845813751e-02 -2.154373005032539368e-02 2.577346004545688629e-02 6.332621574401855469e-01 -7.269775271415710449e-01
3.069481253623962402e-01 2.279507666826248169e-01 1.448690146207809448e-01 3.981010615825653076e-01 -1.579920649528503418e-01 -2.650330215692520142e-02 5.651439428329467773e-01 -5.738450884819030762e-01
-4.168349504470825195e-01 1.771676987409591675e-01 3.778294920921325684e-01 -1.792578995227813721e-01 1.069392263889312744e-01 -3.557595610618591309e-01 2.897433936595916748e-01 -6.308880448341369629e-01
-2.845071256160736084e-01 -1.932304203510284424e-01 5.053923726081848145e-01 -4.271092712879180908e-01 -2.184844315052032471e-01 5.610325559973716736e-02 2.732027769088745117e-01 -5.642261505126953125e-01
-2.503327429294586182e-01 -2.370759397745132446e-01 3.544761538505554199e-01 -8.212150633335113525e-02 3.814402520656585693e-01 5.378299951553344727e-01 5.580183267593383789e-01 5.088512971997261047e-02
2.608569860458374023e-01 2.406757026910781860e-01 1.413332074880599976e-01 4.256977140903472900e-01 -2.277162820100784302e-01 6.089015677571296692e-02 5.009502172470092773e-01 -6.052454113960266113e-01
-5.765635371208190918e-01 -1.443361043930053711e-01 6.588068604469299316e-01 -2.076412886381149292e-01 2.861756980419158936e-01 6.390393525362014771e-02 3.556402027606964111e-02 -2.869759500026702881e-01
3.954039886593818665e-02 6.977285444736480713e-02 5.831772685050964355e-01 4.453796744346618652e-01 -4.028115868568420410e-01 -1.478483378887176514e-01 3.816880583763122559e-01 -3.539879620075225830e-01
-5.181016921997070312e-01 3.577872365713119507e-02 2.137257456779479980e-01 -3.059823811054229736e-01 -2.551239132881164551e-01 4.206508025527000427e-02 5.431382060050964355e-01 -4.786749482154846191e-01
5.304946377873420715e-02 -1.305368542671203613e-01 -1.362367570400238037e-01 -1.347281783819198608e-01 -5.067245289683341980e-02 2.251743972301483154e-01 3.515978455543518066e-01 -8.755235671997070312e-01
-4.725911319255828857e-01 -2.094033658504486084e-01 6.405830979347229004e-01 1.761735081672668457e-01 1.021356359124183655e-01 4.674640297889709473e-01 2.257890999317169189e-01 1.071869805455207825e-01
9.357056766748428345e-02 -4.006684720516204834e-01 4.876189827919006348e-01 -8.958727866411209106e-02 1.993783116340637207e-01 6.693115830421447754e-01 2.464827895164489746e-01 -1.908600479364395142e-01
1.238272711634635925e-01 -2.128354012966156006e-01 5.185737609863281250e-01 7.181259989738464355e-02 1.172333434224128723e-01 7.660347223281860352e-01 2.059292346239089966e-01 -1.494410187005996704e-01
-1.874498836696147919e-02 -4.180064499378204346e-01 2.451485395431518555e-02 6.737434267997741699e-01 3.019330799579620361e-01 2.544359862804412842e-01 8.981979638338088989e-02 -4.543336629867553711e-01
-6.599684357643127441e-01 -3.061147034168243408e-01 1.472660601139068604e-01 2.439674884080886841e-01 1.686713099479675293e-01 -2.181325554847717285e-01 5.598173141479492188e-01 -1.003413833677768707e-02
-2.540428042411804199e-01 -1.118606626987457275e-01 8.017696738243103027e-01 -3.316332697868347168e-01 -9.764949791133403778e-03 4.354071989655494690e-02 1.059600710868835449e-01 -3.961258232593536377e-01
-2.949005663394927979e-01 -5.083485245704650879e-01 -1.047950536012649536e-01 4.014248847961425781e-01 -2.322683930397033691e-01 3.591327667236328125e-01 5.329623818397521973e-01 -1.245697140693664551e-01
1.329643726348876953e-01 7.721916586160659790e-02 4.111298918724060059e-01 3.895179927349090576e-01 -4.323865175247192383e-01 -2.111024037003517151e-02 3.373711705207824707e-01 -5.953002572059631348e-01
1.693180203437805176e-01 -1.339595913887023926e-01 3.869345784187316895e-01 7.798257470130920410e-01 2.547433078289031982e-01 1.355402171611785889e-01 9.550515562295913696e-02 -3.211745619773864746e-01
7.319222390651702881e-02 -6.989306807518005371e-01 6.791241466999053955e-02 4.586167335510253906e-01 3.544307127594947815e-02 1.999337524175643921e-01 4.882624745368957520e-01 -1.075516045093536377e-01
-4.247070550918579102e-01 -7.620629668235778809e-02 5.224695205688476562e-01 -3.899041712284088135e-01 1.951533108949661255e-01 -2.544677257537841797e-01 3.968839943408966064e-01 -3.584152460098266602e-01
-6.809554696083068848e-01 -1.542119085788726807e-01 1.937415450811386108e-02 4.294934570789337158e-01 -3.147514164447784424e-02 -1.128580793738365173e-01 5.365889072418212891e-01 -1.613162159919738770e-01
-2.963878512382507324e-01 1.563451737165451050e-01 -8.145527541637420654e-02 1.564810574054718018e-01 4.348047375679016113e-01 1.569981500506401062e-02 8.034218549728393555e-01 -1.476504951715469360e-01
-9.488862752914428711e-02 5.424163863062858582e-02 -6.178220268338918686e-03 3.361780429258942604e-03 6.421136856079101562e-01 5.485268235206604004e-01 1.740723997354507446e-01 -4.944810867309570312e-01
2.071373015642166138e-01 -4.500170648097991943e-01 4.460587203502655029e-01 4.591430425643920898e-01 1.316454075276851654e-02 8.324338495731353760e-02 -2.538639493286609650e-02 -5.805609226226806641e-01
6.219323724508285522e-02 -3.919399976730346680e-01 5.929012298583984375e-01 4.773480594158172607e-01 -2.947065234184265137e-01 5.336441472172737122e-02 7.306101173162460327e-02 -4.099810719490051270e-01
-1.731592565774917603e-01 -6.294633746147155762e-01 4.872515052556991577e-02 3.816832005977630615e-01 1.518499106168746948e-01 -6.072871852666139603e-03 6.341295838356018066e-01 2.280250005424022675e-02
1.264182329177856445e-01 4.914039969444274902e-01 6.177263855934143066e-01 2.732312306761741638e-02 9.522207081317901611e-02 3.658716678619384766e-01 3.650596439838409424e-01 -2.898457050323486328e-01
-2.655417025089263916e-01 -6.524798274040222168e-01 1.054074540734291077e-01 -4.482128657400608063e-03 2.300339192152023315e-02 1.680357605218887329e-01 6.807038784027099609e-01 -2.245297096669673920e-02
-2.455901652574539185e-01 4.148744046688079834e-01 3.193657100200653076e-02 -1.180552467703819275e-01 -5.705883353948593140e-02 4.682992771267890930e-02 3.821254074573516846e-01 -7.753314971923828125e-01
-1.414185166358947754e-01 -6.650359183549880981e-02 -1.114648804068565369e-01 3.620607852935791016e-01 3.951896727085113525e-01 4.023260902613401413e-03 -2.912990003824234009e-02 -8.215997219085693359e-01
8.307203650474548340e-02 2.754682302474975586e-01 1.175326257944107056e-01 5.802853703498840332e-01 -9.266920387744903564e-02 -4.569453746080398560e-02 7.183060646057128906e-01 -2.000803500413894653e-01
-4.882900416851043701e-01 -5.184604525566101074e-01 -1.002969443798065186e-01 3.418438136577606201e-01 -2.940833270549774170e-01 3.407021760940551758e-01 3.763177394866943359e-01 -1.472314298152923584e-01
8.457703143358230591e-02 -3.883783519268035889e-01 5.623863935470581055e-01 5.641803145408630371e-01 -1.466479003429412842e-01 1.216993853449821472e-01 -1.151450350880622864e-02 -4.134997427463531494e-01
-4.532640278339385986e-01 -7.992161065340042114e-02 4.631170630455017090e-01 -4.338197112083435059e-01 -2.083940953016281128e-01 3.049675375223159790e-02 4.617281556129455566e-01 -3.576818108558654785e-01
-6.518116593360900879e-01 -1.689616143703460693e-01 1.917797327041625977e-01 3.562003970146179199e-01 -1.717125065624713898e-02 -3.054190576076507568e-01 5.232471823692321777e-01 -1.247882470488548279e-01
1.830044537782669067e-01 -1.718054413795471191e-01 4.617849290370941162e-01 4.690463244915008545e-01 -3.136177062988281250e-01 -1.953552961349487305e-01 4.405171275138854980e-01 -4.161339104175567627e-01
-3.046621382236480713e-01 -2.005655169486999512e-01 3.814690411090850830e-01 -2.619089484214782715e-01 4.809840023517608643e-01 3.858393132686614990e-01 5.097511410713195801e-01 -1.130295321345329285e-01
-2.119294255971908569e-01 -5.726329088211059570e-01 1.094698347151279449e-02 8.455092459917068481e-02 -3.567920625209808350e-01 3.535006940364837646e-01 5.815918445587158203e-01 -1.714535504579544067e-01
-4.985605180263519287e-01 1.556702703237533569e-01 5.625247359275817871e-01 -1.405290961265563965e-01 -4.029901921749114990e-01 1.428365260362625122e-01 3.382668197154998779e-01 -3.062577247619628906e-01
-3.355750441551208496e-01 -3.393822312355041504e-01 1.442317664623260498e-01 5.895943641662597656e-01 5.332423448562622070e-01 -1.018794029951095581e-01 2.117574363946914673e-01 -2.534106075763702393e-01
1.235465630888938904e-01 -1.519969254732131958e-01 4.454008042812347412e-01 7.410439252853393555e-01 -3.707403317093849182e-02 -1.834985762834548950e-01 3.073550164699554443e-01 -2.908467650413513184e-01
1.481666136533021927e-02 -8.163038492202758789e-01 4.763655364513397217e-02 1.612852513790130615e-01 1.559044271707534790e-01 2.226672023534774780e-01 4.687444269657135010e-01 -1.074152514338493347e-01
1.976590901613235474e-01 -4.376617372035980225e-01 3.863855302333831787e-01 5.656996369361877441e-01 3.626058101654052734e-01 3.901316225528717041e-02 8.644673973321914673e-03 -4.086486399173736572e-01
-5.305708646774291992e-01 1.235081851482391357e-01 2.623746991157531738e-01 6.040908694267272949e-01 1.009130477905273438e-01 8.713492751121520996e-02 4.906150102615356445e-01 1.048571988940238953e-01
-1.405628174543380737e-01 -5.660478472709655762e-01 -5.222134664654731750e-02 5.371685028076171875e-01 -1.527491956949234009e-01 4.277424812316894531e-01 3.418391644954681396e-01 -2.130843698978424072e-01
3.278665244579315186e-01 -4.029579758644104004e-01 2.387415021657943726e-01 4.550648033618927002e-01 -1.288953721523284912e-01 3.363098800182342529e-01 9.630125015974044800e-02 -5.718868970870971680e-01
-2.848638892173767090e-01 -5.048587918281555176e-02 2.719131410121917725e-01 6.623483300209045410e-01 3.573517799377441406e-01 9.450678527355194092e-02 -1.453103423118591309e-01 -4.958980083465576172e-01
-1.416750997304916382e-01 4.364621639251708984e-01 6.488226354122161865e-02 1.091974526643753052e-01 -2.050639986991882324e-01 9.262040257453918457e-02 6.886466145515441895e-01 -4.984286427497863770e-01
-6.222609877586364746e-01 -2.215246111154556274e-01 -5.421627429313957691e-04 4.277601838111877441e-01 -6.981608271598815918e-02 -2.796453237533569336e-01 4.391340911388397217e-01 -3.237662017345428467e-01
-2.751843929290771484e-01 -2.553973905742168427e-02 -2.419453114271163940e-01 8.820190280675888062e-02 4.141627848148345947e-01 5.942262411117553711e-01 3.380881547927856445e-01 -4.672953188419342041e-01
-2.743375301361083984e-01 2.271144688129425049e-01 6.910976022481918335e-02 7.207117229700088501e-02 5.550817400217056274e-02 3.212697803974151611e-01 8.698582649230957031e-01 1.544212084263563156e-02
-3.465026319026947021e-01 2.391549795866012573e-01 3.751214221119880676e-02 7.673408091068267822e-02 3.034991621971130371e-01 6.952297687530517578e-01 3.973742127418518066e-01 -2.865015268325805664e-01
2.981679886579513550e-02 -6.820922493934631348e-01 5.148358643054962158e-02 3.630148172378540039e-01 9.595096111297607422e-02 1.798138581216335297e-02 6.189776659011840820e-01 -8.226454257965087891e-02
-4.956283867359161377e-01 4.751445259898900986e-03 5.789636373519897461e-01 -1.049662902951240540e-01 -4.808240830898284912e-01 1.620830595493316650e-01 3.099884986877441406e-01 -2.335754483938217163e-01
1.643785089254379272e-01 -2.677768766880035400e-01 2.927525937557220459e-01 6.175254583358764648e-01 3.748770654201507568e-01 -3.227655887603759766e-01 2.929379940032958984e-01 -3.220410943031311035e-01
-1.714318543672561646e-01 -1.316988319158554077e-01 1.313799917697906494e-01 6.250777244567871094e-01 5.156885385513305664e-01 5.004513263702392578e-02 -2.306238189339637756e-02 -5.256543755531311035e-01
-9.078034013509750366e-02 -2.502829730510711670e-01 6.611463427543640137e-01 -3.715625107288360596e-01 2.795966267585754395e-01 6.592158228158950806e-02 5.157197713851928711e-01 -7.387427985668182373e-02
-4.123022854328155518e-01 -4.275386333465576172e-01 6.808586418628692627e-02 -3.942480683326721191e-01 -1.341858953237533569e-01 1.199175119400024414e-01 5.482758283615112305e-01 -3.926293849945068359e-01
-5.792812705039978027e-01 -2.612827718257904053e-01 3.275288939476013184e-01 -3.502594530582427979e-01 1.111439056694507599e-02 -1.983020156621932983e-01 4.151518046855926514e-01 -3.929496407508850098e-01
-2.129950225353240967e-01 3.651264607906341553e-01 4.321178793907165527e-02 -2.129145711660385132e-01 1.373462751507759094e-02 -3.117933683097362518e-02 5.803208947181701660e-01 -6.604412794113159180e-01
-2.589145004749298096e-01 -2.449608147144317627e-01 6.891146898269653320e-01 -2.713434994220733643e-01 -7.572382688522338867e-03 4.583522677421569824e-01 2.428451627492904663e-01 -2.352300137281417847e-01
3.060161881148815155e-02 -2.994672358036041260e-01 6.307699084281921387e-01 -4.043480753898620605e-01 3.012963384389877319e-02 3.126166164875030518e-01 3.907967805862426758e-01 -3.108951747417449951e-01
-4.434027373790740967e-01 1.590382605791091919e-01 1.478186398744583130e-01 6.087450385093688965e-01 2.718563973903656006e-01 2.082595676183700562e-01 5.156474113464355469e-01 5.009795725345611572e-02
2.254829555749893188e-01 -3.556909859180450439e-01 1.021842285990715027e-01 5.836470723152160645e-01 -3.164030611515045166e-02 2.414073050022125244e-01 9.805092215538024902e-02 -6.345574855804443359e-01
1.797551363706588745e-01 -2.482182979583740234e-01 1.578504890203475952e-01 -2.691231369972229004e-01 5.520080924034118652e-01 2.570879161357879639e-01 1.871891915798187256e-01 -6.347320675849914551e-01
-6.358034610748291016e-01 -2.556290030479431152e-01 7.025861740112304688e-02 3.248342573642730713e-01 -1.539568156003952026e-01 -2.582717239856719971e-01 4.873817861080169678e-01 -3.033252358436584473e-01
-7.480026483535766602e-01 -2.557839453220367432e-01 1.988544762134552002e-01 -1.525088548660278320e-01 2.721356451511383057e-01 3.496477305889129639e-01 2.391863167285919189e-01 -2.423700541257858276e-01
2.520783105865120888e-03 -8.052503466606140137e-01 1.635381430387496948e-01 1.656870543956756592e-01 5.066836718469858170e-03 2.968831062316894531e-01 4.536830782890319824e-01 -5.809623003005981445e-02
-2.389259636402130127e-03 -5.730085968971252441e-01 -1.964580267667770386e-01 3.600209355354309082e-01 1.570158749818801880e-01 7.208357006311416626e-02 6.410635113716125488e-01 -2.502649426460266113e-01
-1.226620748639106750e-01 -3.125227093696594238e-01 2.055460661649703979e-01 7.063428163528442383e-01 2.248957902193069458e-01 3.477098047733306885e-01 -8.831908553838729858e-02 -4.084530472755432129e-01
-3.863162398338317871e-01 -1.460673958063125610e-01 1.093427762389183044e-01 -4.327418506145477295e-01 -1.940379887819290161e-01 1.640622764825820923e-01 5.785290002822875977e-01 -4.805620014667510986e-01
-2.266419529914855957e-01 -2.724402546882629395e-01 2.259615361690521240e-01 -2.337765246629714966e-01 5.542878508567810059e-01 4.335480630397796631e-01 -4.125453066080808640e-03 -5.229566097259521484e-01
-7.344800829887390137e-01 -1.895677000284194946e-01 -1.456684898585081100e-02 3.233039677143096924e-01 1.476321369409561157e-01 -1.260431259870529175e-01 5.205528140068054199e-01 -1.058688312768936157e-01
-5.763276219367980957e-01 2.534918487071990967e-01 1.777944862842559814e-01 -4.368638247251510620e-02 2.472051382064819336e-01 4.762561023235321045e-01 5.117169618606567383e-01 -1.424237340688705444e-01
-1.139524951577186584e-01 3.742375075817108154e-01 3.411334753036499023e-02 -1.216716244816780090e-01 3.137530088424682617e-01 5.516195297241210938e-01 3.857423365116119385e-01 -5.286504030227661133e-01
-5.287281274795532227e-01 -3.772078752517700195e-01 2.021954357624053955e-01 3.646096289157867432e-01 7.770342379808425903e-02 -2.231206744909286499e-01 5.881237387657165527e-01 5.125661194324493408e-02
-1.321990191936492920e-01 -3.274036645889282227e-01 2.940913736820220947e-01 7.028566002845764160e-01 3.037052452564239502e-01 2.720900475978851318e-01 -1.242185309529304504e-01 -3.363523483276367188e-01
4.018851555883884430e-03 -3.680396974086761475e-01 5.824424624443054199e-01 -2.729722559452056885e-01 4.956121742725372314e-01 2.989070415496826172e-01 1.007960289716720581e-01 -3.250243961811065674e-01
-5.449334383010864258e-01 1.257247030735015869e-01 6.676616668701171875e-01 -2.610519826412200928e-01 1.151890829205513000e-01 2.228559404611587524e-01 2.494749426841735840e-01 -2.194303125143051147e-01
-5.359153747558593750e-01 1.133547723293304443e-01 6.292180418968200684e-01 -1.656121611595153809e-01 -3.015619218349456787e-01 -2.275260724127292633e-02 2.649750411510467529e-01 -3.390186131000518799e-01
1.500200033187866211e-01 4.525863528251647949e-01 -5.084307491779327393e-02 1.464609503746032715e-01 1.551393419504165649e-01 4.380438029766082764e-01 5.472602844238281250e-01 -4.828866720199584961e-01
-3.757861256599426270e-01 -2.323278337717056274e-01 4.282773435115814209e-01 -3.940393030643463135e-01 -5.997386574745178223e-02 -5.919508635997772217e-02 4.760247766971588135e-01 -4.820991158485412598e-01
-2.172503322362899780e-01 -1.253454089164733887e-01 2.041351608932018280e-02 2.718791067600250244e-01 2.916410863399505615e-01 4.174064472317695618e-02 8.801932930946350098e-01 3.491417318582534790e-02
2.317638881504535675e-02 -1.142631098628044128e-01 4.855963885784149170e-01 7.865362763404846191e-01 1.134840920567512512e-01 -1.568062156438827515e-01 2.509763240814208984e-01 -1.775043755769729614e-01
1.481301784515380859e-01 -5.484083890914916992e-01 3.006795346736907959e-01 5.996609926223754883e-01 -3.342143446207046509e-02 6.855613738298416138e-02 1.596697717905044556e-01 -4.427106976509094238e-01
1.525615304708480835e-01 -2.476170361042022705e-01 5.102409124374389648e-01 4.691392183303833008e-01 -3.765858709812164307e-01 1.583178155124187469e-02 1.501031219959259033e-01 -5.199759006500244141e-01
-5.705721378326416016e-01 1.332454234361648560e-01 5.715686678886413574e-01 -1.715783774852752686e-01 -2.717949151992797852e-01 -7.618741691112518311e-02 3.621934652328491211e-01 -2.995035350322723389e-01
-5.160506367683410645e-01 1.108144670724868774e-01 6.107087135314941406e-01 -1.560650169849395752e-01 -3.155928254127502441e-01 1.913852617144584656e-02 3.182927370071411133e-01 -3.504498898983001709e-01
-9.536656434647738934e-04 4.330306872725486755e-02 5.734767317771911621e-01 7.294291257858276367e-01 -1.606658548116683960e-01 5.700077163055539131e-04 2.877268195152282715e-01 -1.690591871738433838e-01
-1.758302003145217896e-01 3.279534578323364258e-01 -1.032137870788574219e-02 1.091583371162414551e-01 2.207974046468734741e-01 -1.855311542749404907e-02 8.787448406219482422e-01 -1.679883152246475220e-01
3.805063664913177490e-01 -6.234342604875564575e-02 -1.618103533983230591e-01 4.882047176361083984e-01 -7.246068120002746582e-02 2.324180006980895996e-01 5.782999992370605469e-01 -4.394340515136718750e-01
-2.767625451087951660e-01 -3.013479411602020264e-01 9.463062882423400879e-02 5.951880812644958496e-01 5.341941118240356445e-01 -1.790165454149246216e-01 2.314371168613433838e-01 -3.137112259864807129e-01
-5.936416387557983398e-01 1.066778823733329773e-01 1.420669704675674438e-01 7.040795683860778809e-01 5.098487809300422668e-02 1.487140804529190063e-01 3.074777722358703613e-01 -3.225424885749816895e-02
-1.628692746162414551e-01 -6.001133844256401062e-02 1.096810474991798401e-01 3.941301628947257996e-02 4.519163370132446289e-01 3.966900408267974854e-01 7.677031755447387695e-01 7.300232350826263428e-02
-4.970745444297790527e-01 -2.500591576099395752e-01 7.385269999504089355e-01 4.004259780049324036e-02 1.172069907188415527e-01 3.240935206413269043e-01 1.466552615165710449e-01 5.549735203385353088e-02
-2.464254572987556458e-02 6.336349993944168091e-02 4.887270331382751465e-01 -2.605625689029693604e-01 5.694041848182678223e-01 3.403936624526977539e-01 7.767677307128906250e-02 -4.924511611461639404e-01
8.349994570016860962e-02 7.965816557407379150e-02 3.632336109876632690e-02 6.873726844787597656e-01 8.782555907964706421e-02 1.185634881258010864e-01 6.420259922742843628e-02 -6.978461742401123047e-01
-4.164420664310455322e-01 5.813980475068092346e-02 1.507601235061883926e-02 -2.328519672155380249e-01 4.020785689353942871e-01 -6.013296172022819519e-02 4.557862877845764160e-01 -6.290661692619323730e-01
7.175394147634506226e-02 -5.298278331756591797e-01 7.077220082283020020e-01 -2.259216457605361938e-01 -1.639409512281417847e-01 1.327159721404314041e-02 3.458651900291442871e-01 -1.246894672513008118e-01
-1.822900325059890747e-01 -1.845150440931320190e-01 5.190688967704772949e-01 -4.536836445331573486e-01 3.324501216411590576e-01 7.504670321941375732e-02 5.691054463386535645e-01 -1.320117264986038208e-01
-3.606277331709861755e-02 -8.416399359703063965e-02 4.384162127971649170e-01 -2.178970426321029663e-01 4.874028265476226807e-01 5.244617462158203125e-01 9.061093628406524658e-02 -4.807243347167968750e-01
6.337014585733413696e-02 -3.191693127155303955e-01 4.176230430603027344e-01 6.506220102310180664e-01 -1.859596818685531616e-01 -1.659876853227615356e-01 3.348009288311004639e-01 -3.495321273803710938e-01
-7.158282678574323654e-03 -2.644448280334472656e-01 6.237344741821289062e-01 4.356569647789001465e-01 -2.516936659812927246e-01 1.706366240978240967e-01 -1.328322887420654297e-01 -4.909838736057281494e-01
-5.192208886146545410e-01 -1.710071116685867310e-01 5.015676617622375488e-01 -2.645321488380432129e-01 8.170025050640106201e-02 -3.247337639331817627e-01 3.231116533279418945e-01 -4.038452804088592529e-01
-1.721783280372619629e-01 -7.326570749282836914e-01 1.826908439397811890e-02 -5.484518036246299744e-02 -1.930699311196804047e-02 3.127295076847076416e-01 5.469504594802856445e-01 -1.813813298940658569e-01
-4.765540957450866699e-01 -3.204319775104522705e-01 3.566442430019378662e-01 1.473309397697448730e-01 -1.669354438781738281e-01 6.255763173103332520e-01 3.129585385322570801e-01 -6.451162695884704590e-02
-5.146496295928955078e-01 -1.375016570091247559e-01 2.583673596382141113e-01 -3.114152252674102783e-01 -7.649120688438415527e-02 3.541025519371032715e-01 6.288198232650756836e-01 -1.607552468776702881e-01
9.360864013433456421e-02 2.220391929149627686e-01 2.701404690742492676e-01 6.545944213867187500e-01 -3.313671424984931946e-02 -2.540019527077674866e-02 6.623501777648925781e-01 3.913104068487882614e-03
1.272977143526077271e-01 -3.483049869537353516e-01 4.071499407291412354e-01 6.556257009506225586e-01 -2.144639194011688232e-01 -1.016443520784378052e-01 3.844338655471801758e-01 -2.504935264587402344e-01
2.641375958919525146e-01 3.343302756547927856e-02 7.208972573280334473e-01 -2.056960612535476685e-01 2.202933579683303833e-01 3.820597827434539795e-01 1.957331299781799316e-01 -3.664691448211669922e-01
1.139681786298751831e-03 3.680677115917205811e-01 3.620994091033935547e-02 3.607115149497985840e-01 -1.806779503822326660e-01 1.867747455835342407e-01 7.263569831848144531e-01 -3.714525401592254639e-01
3.295096755027770996e-02 1.078012436628341675e-01 2.166560888290405273e-01 -1.236114874482154846e-01 2.011767625808715820e-01 -4.711797237396240234e-01 6.105967760086059570e-01 -5.382958650588989258e-01
-4.392475485801696777e-01 1.264169346541166306e-02 4.929944276809692383e-01 -3.664882779121398926e-01 1.402936875820159912e-01 -2.554863691329956055e-01 4.793555438518524170e-01 -3.388323187828063965e-01
-3.274303078651428223e-01 -1.465509086847305298e-01 2.262267619371414185e-01 -6.046463921666145325e-02 -3.641147539019584656e-02 -4.780359268188476562e-01 2.620302438735961914e-01 -7.197039723396301270e-01
-5.088632106781005859e-01 -9.104114025831222534e-02 1.533635705709457397e-01 5.268378928303718567e-02 6.815689802169799805e-01 1.802353002130985260e-02 4.675785303115844727e-01 -1.516013890504837036e-01
-2.999697625637054443e-01 -1.780514419078826904e-01 1.698716729879379272e-01 6.989794373512268066e-01 4.239808619022369385e-01 -1.012625843286514282e-01 1.128192543983459473e-01 -3.976747095584869385e-01
-3.947895392775535583e-02 3.019415140151977539e-01 5.817007422447204590e-01 4.436541795730590820e-01 -2.753494977951049805e-01 -2.014378458261489868e-01 4.030095636844635010e-01 -3.053795099258422852e-01
-6.380888074636459351e-02 -1.197686567902565002e-01 1.543843597173690796e-01 -1.506184637546539307e-01 8.640045672655105591e-02 -5.108861327171325684e-01 4.999428093433380127e-01 -6.454852819442749023e-01
-6.544204428791999817e-03 1.622446328401565552e-01 5.220094919204711914e-01 6.718984842300415039e-01 -9.925726801156997681e-02 -1.954567581415176392e-01 4.080224335193634033e-01 -1.874959766864776611e-01
2.351722121238708496e-01 1.412659287452697754e-01 5.629118904471397400e-02 5.974156782031059265e-02 -3.763354420661926270e-01 1.167342811822891235e-01 4.871965646743774414e-01 -7.248340249061584473e-01
-3.528378605842590332e-01 -4.340751767158508301e-01 -5.693408474326133728e-02 -1.166651695966720581e-01 2.381933294236660004e-02 -3.472875356674194336e-01 3.742589652538299561e-01 -6.395203471183776855e-01
4.334364831447601318e-01 -1.404723823070526123e-01 1.949556767940521240e-01 -2.394214570522308350e-01 -1.366539299488067627e-01 -7.960953563451766968e-02 7.096323370933532715e-01 -4.104632139205932617e-01
-1.371014565229415894e-01 -7.501054406166076660e-01 -2.675874903798103333e-02 2.118584066629409790e-01 -9.999964386224746704e-03 2.625686228275299072e-01 5.371183156967163086e-01 -1.241233572363853455e-01
-6.608135700225830078e-01 -1.228755265474319458e-01 2.941722869873046875e-01 1.000424753874540329e-02 -2.458623051643371582e-01 5.336381793022155762e-01 4.240214079618453979e-02 -3.384873867034912109e-01
-4.069657623767852783e-01 -1.712126582860946655e-01 8.153578266501426697e-03 4.628204405307769775e-01 6.372881531715393066e-01 -7.910026609897613525e-02 1.086635366082191467e-01 -4.081605076789855957e-01
1.029143035411834717e-01 -3.048109412193298340e-01 1.737000197172164917e-01 6.554151177406311035e-01 2.407203316688537598e-01 3.228466808795928955e-01 -4.563399031758308411e-02 -5.220151543617248535e-01
-6.452328562736511230e-01 -3.393334448337554932e-01 1.105503067374229431e-01 -4.399454966187477112e-02 -3.664786815643310547e-01 3.333260715007781982e-01 3.928487598896026611e-01 -2.337255179882049561e-01
-8.685441315174102783e-02 -3.785299658775329590e-01 5.049134492874145508e-01 -3.927446603775024414e-01 -2.919487357139587402e-01 -6.539513170719146729e-02 2.219192534685134888e-01 -5.488413572311401367e-01
-2.852104902267456055e-01 4.121914505958557129e-02 4.958341419696807861e-01 -1.770616471767425537e-01 1.448711939156055450e-02 -4.882025122642517090e-01 4.728784263134002686e-01 -4.214119911193847656e-01
-2.741178274154663086e-01 -2.433352917432785034e-01 1.276361793279647827e-01 6.352887749671936035e-01 5.218065977096557617e-01 -7.585784047842025757e-02 1.715196967124938965e-01 -3.718993067741394043e-01
-5.263176560401916504e-01 -4.277378320693969727e-01 5.908407270908355713e-02 3.636744618415832520e-01 -3.135312497615814209e-01 -1.033068224787712097e-01 5.282880067825317383e-01 -1.273493170738220215e-01
-5.751864239573478699e-02 9.574582427740097046e-02 -3.563271090388298035e-02 -2.390737086534500122e-01 -3.539885580539703369e-02 -4.527360200881958008e-02 4.123474657535552979e-01 -8.693476319313049316e-01
-3.139398992061614990e-01 -3.126309514045715332e-01 8.636701852083206177e-02 5.990713834762573242e-01 5.688226222991943359e-01 -1.793717965483665466e-02 1.353273093700408936e-01 -3.084857165813446045e-01
-4.051956832408905029e-01 2.807202935218811035e-01 4.266605526208877563e-02 -2.007535398006439209e-01 -1.467546224594116211e-01 -3.148004040122032166e-02 6.481419801712036133e-01 -5.217990279197692871e-01
-6.880368590354919434e-01 -5.285018309950828552e-02 4.387323558330535889e-01 1.469657421112060547e-01 -1.279563903808593750e-01 5.167767405509948730e-01 1.274500191211700439e-01 -1.002633571624755859e-01
2.040426731109619141e-01 -1.974717825651168823e-01 1.202983111143112183e-01 6.295327544212341309e-01 -7.828376442193984985e-02 2.507513575255870819e-02 6.915400028228759766e-01 -1.536346971988677979e-01
-3.820691257715225220e-02 -8.712166547775268555e-02 4.337576329708099365e-01 -3.912471234798431396e-01 4.836021661758422852e-01 1.485487222671508789e-01 5.146778225898742676e-01 -3.590250611305236816e-01
-8.047815412282943726e-02 4.586334228515625000e-01 6.423619389533996582e-02 -1.863746047019958496e-01 2.530966326594352722e-02 -4.863781481981277466e-02 5.400787591934204102e-01 -6.705412864685058594e-01
-1.495227813720703125e-01 -1.109068244695663452e-01 4.460314810276031494e-01 6.064379811286926270e-01 4.486890733242034912e-01 -1.026322506368160248e-02 -8.277164399623870850e-02 -4.362947046756744385e-01
-4.179759323596954346e-01 3.601387441158294678e-01 9.477770328521728516e-02 4.072215408086776733e-02 2.478014081716537476e-01 -2.993570566177368164e-01 5.122953653335571289e-01 -5.210454463958740234e-01
-3.946682512760162354e-01 -1.887123472988605499e-02 2.485694289207458496e-01 3.733551204204559326e-01 -6.616520136594772339e-02 -4.861561357975006104e-01 5.557659268379211426e-01 -3.051211833953857422e-01
8.232890069484710693e-02 -2.879158556461334229e-01 3.985993266105651855e-01 -2.700984776020050049e-01 -4.123249948024749756e-01 3.354029953479766846e-01 4.817566275596618652e-01 -4.048399329185485840e-01
-2.871635854244232178e-01 -2.902257740497589111e-01 5.083112716674804688e-01 -4.049691259860992432e-01 -2.590162456035614014e-01 1.343877911567687988e-01 2.328533232212066650e-01 -5.211098790168762207e-01
-3.836099505424499512e-01 -4.653027653694152832e-02 1.915459334850311279e-01 4.460301101207733154e-01 6.398618817329406738e-01 -1.825549155473709106e-01 1.013065874576568604e-01 -4.025332927703857422e-01
-3.376493155956268311e-01 -6.013362407684326172e-01 -6.147666834294795990e-03 9.947785735130310059e-02 -9.280912578105926514e-03 2.808593213558197021e-01 6.598914861679077148e-01 5.393986124545335770e-03
-7.545124888420104980e-01 -4.316557198762893677e-02 2.908480465412139893e-01 -1.525381654500961304e-01 -2.580570280551910400e-01 1.212492287158966064e-01 3.249582052230834961e-01 -3.661893010139465332e-01
-9.828478842973709106e-02 1.452983822673559189e-02 6.704632043838500977e-01 -2.656580209732055664e-01 4.429796934127807617e-01 3.585422039031982422e-01 6.881616264581680298e-02 -3.748530447483062744e-01
-7.157310843467712402e-01 -1.610514819622039795e-01 -3.322597593069076538e-02 2.588941454887390137e-01 -1.178058832883834839e-01 -1.797248572111129761e-01 5.118998885154724121e-01 -2.923023402690887451e-01
2.575303614139556885e-01 3.195942938327789307e-01 3.466354310512542725e-01 -8.648302406072616577e-03 7.831689715385437012e-02 6.057794690132141113e-01 4.346604049205780029e-01 -3.863607943058013916e-01
-3.445256948471069336e-01 1.805555671453475952e-01 4.655422866344451904e-01 1.393611133098602295e-01 -3.857991471886634827e-02 -5.086039304733276367e-01 4.896346330642700195e-01 -3.356221318244934082e-01
-4.876522719860076904e-01 -1.843243837356567383e-01 2.687797248363494873e-01 -3.032556176185607910e-01 1.097831428050994873e-01 -3.855215013027191162e-01 4.216692745685577393e-01 -4.748991131782531738e-01
-5.144323110580444336e-01 -1.603202819824218750e-01 4.282329380512237549e-01 -3.182322084903717041e-01 1.306518912315368652e-01 -3.590789437294006348e-01 3.848847150802612305e-01 -3.617430031299591064e-01
-3.141314983367919922e-01 6.594701111316680908e-02 4.505794644355773926e-01 -3.576277196407318115e-01 4.767109155654907227e-01 2.232816517353057861e-01 5.197126865386962891e-01 -1.372720152139663696e-01
1.800318509340286255e-01 -1.705466359853744507e-01 -3.115924894809722900e-01 2.303934544324874878e-01 3.412600979208946228e-02 2.802620232105255127e-01 6.065770983695983887e-01 -5.836815237998962402e-01
1.771679222583770752e-01 4.386583715677261353e-02 2.321396917104721069e-01 4.280249178409576416e-01 -1.966676712036132812e-01 4.714153707027435303e-01 4.158277213573455811e-01 -5.438475012779235840e-01
-9.383247047662734985e-02 2.648706138134002686e-01 -1.235490143299102783e-01 -1.283189654350280762e-01 3.667898476123809814e-02 1.411990821361541748e-01 3.588167428970336914e-01 -8.598122000694274902e-01
-3.000631630420684814e-01 2.566521167755126953e-01 1.481316834688186646e-01 -1.909070648252964020e-02 1.738058030605316162e-01 3.557236194610595703e-01 8.152390122413635254e-01 -2.054014429450035095e-02
-3.861479759216308594e-01 -5.817854404449462891e-01 1.269854456186294556e-01 -1.449339985847473145e-01 2.091273516416549683e-01 5.596411228179931641e-01 2.727410197257995605e-01 -2.096765041351318359e-01
-1.965002119541168213e-01 2.217657119035720825e-01 2.740513384342193604e-01 -1.392695456743240356e-01 2.729803919792175293e-01 -4.656160175800323486e-01 5.659420490264892578e-01 -4.539828598499298096e-01
-3.501282930374145508e-01 -7.052090167999267578e-01 -1.881126314401626587e-02 2.329329028725624084e-02 -4.069621860980987549e-02 4.237858653068542480e-01 4.415052533149719238e-01 -5.492457002401351929e-02
-5.716127529740333557e-02 1.518770009279251099e-01 3.030405938625335693e-01 7.371675372123718262e-01 1.941026300191879272e-01 -2.029561698436737061e-01 2.206589728593826294e-01 -4.591937065124511719e-01
-2.642613053321838379e-01 -2.671181038022041321e-02 3.874360918998718262e-01 6.869066357612609863e-01 2.671093344688415527e-01 -1.976778805255889893e-01 7.223833352327346802e-03 -4.438793957233428955e-01
-4.555513858795166016e-01 3.186702728271484375e-01 -5.524018034338951111e-02 4.870542883872985840e-01 2.709679305553436279e-01 1.886660605669021606e-01 5.690346360206604004e-01 -1.335280388593673706e-01
-4.109005630016326904e-01 -2.208676636219024658e-01 6.647232174873352051e-01 -8.450963348150253296e-02 -2.110341042280197144e-01 4.529282152652740479e-01 2.447889447212219238e-01 -1.542027443647384644e-01
-4.339769482612609863e-01 4.523982852697372437e-02 1.664456278085708618e-01 2.335053235292434692e-01 8.528622239828109741e-02 8.202739953994750977e-01 1.505629569292068481e-01 -1.568322479724884033e-01
-5.643827915191650391e-01 8.800902403891086578e-03 1.608860641717910767e-01 4.706090986728668213e-01 1.920424103736877441e-01 -1.158784627914428711e-01 6.172814369201660156e-01 5.189298465847969055e-02
-3.977852165699005127e-01 1.675228923559188843e-01 6.564423441886901855e-02 -1.259804666042327881e-01 1.336924433708190918e-01 -1.463285386562347412e-01 1.701362431049346924e-01 -8.516399860382080078e-01
-4.605069756507873535e-01 -2.574726641178131104e-01 2.694441676139831543e-01 -4.425412416458129883e-01 -9.804842621088027954e-02 3.144539892673492432e-02 4.970770478248596191e-01 -4.421656727790832520e-01
-7.802327275276184082e-01 -1.357662677764892578e-01 1.809264272451400757e-01 -1.828294396400451660e-01 9.905441850423812866e-02 3.503302633762359619e-01 2.979077100753784180e-01 -2.921500802040100098e-01
-2.856041491031646729e-01 -6.212124601006507874e-02 1.178800761699676514e-01 5.004380941390991211e-01 6.764029860496520996e-01 -1.645120084285736084e-01 1.700395792722702026e-01 -3.697818517684936523e-01
4.214232414960861206e-02 1.443895548582077026e-01 2.561452239751815796e-02 2.498319149017333984e-01 -6.230485811829566956e-02 2.094523906707763672e-01 9.295977950096130371e-01 -4.898212850093841553e-02
1.378178149461746216e-01 -5.238039493560791016e-01 1.258072853088378906e-01 4.943107068538665771e-01 4.380697309970855713e-01 1.515993177890777588e-01 7.113873958587646484e-02 -4.759381413459777832e-01
-1.643949002027511597e-01 -5.009238123893737793e-01 7.062339689582586288e-03 -8.261192589998245239e-02 5.527644231915473938e-02 8.975207805633544922e-02 8.380340337753295898e-01 -4.199046641588211060e-02
-1.631440371274948120e-01 -6.243451237678527832e-01 3.241818863898515701e-03 -1.079531684517860413e-01 6.481888145208358765e-02 2.707600891590118408e-01 6.759263277053833008e-01 -1.937110126018524170e-01
-1.305725425481796265e-01 9.322647005319595337e-02 1.417994350194931030e-01 -1.928415447473526001e-01 3.589909076690673828e-01 7.642841897904872894e-03 2.792706787586212158e-01 -8.426384925842285156e-01
-3.898297250270843506e-01 -1.384808719158172607e-01 1.865738183259963989e-01 1.480801701545715332e-01 2.077362984418869019e-01 8.095068335533142090e-01 2.051093131303787231e-01 -1.777442097663879395e-01
4.358540475368499756e-02 -3.528635799884796143e-01 6.230024695396423340e-01 4.454712867736816406e-01 -3.657132983207702637e-01 2.778237313032150269e-02 1.796614229679107666e-01 -3.467197716236114502e-01
3.328450322151184082e-01 -3.629015982151031494e-01 4.949282109737396240e-02 -1.599525362253189087e-01 -4.913905262947082520e-02 7.952008396387100220e-02 8.166302442550659180e-01 -2.320759594440460205e-01
-4.348868131637573242e-01 1.011677756905555725e-01 3.185017406940460205e-01 -4.438685625791549683e-02 6.009363383054733276e-02 2.937713265419006348e-01 7.712439894676208496e-01 1.117806360125541687e-01
-4.699071049690246582e-01 -6.710977293550968170e-03 1.376300156116485596e-01 7.807814478874206543e-01 4.640075564384460449e-02 2.690116465091705322e-01 2.675928473472595215e-01 -6.674174964427947998e-02
3.615385890007019043e-01 -3.897400200366973877e-01 1.985094100236892700e-01 -2.149015963077545166e-01 -2.660411596298217773e-01 6.890586018562316895e-02 6.767460107803344727e-01 -3.135168850421905518e-01
-2.494670003652572632e-01 -4.183488488197326660e-01 4.339513182640075684e-01 -3.096917271614074707e-01 -2.194032520055770874e-01 -2.915176153182983398e-01 3.902774155139923096e-01 -4.394211173057556152e-01
-4.346289038658142090e-01 2.815513908863067627e-01 1.783910542726516724e-01 -1.067464351654052734e-01 -4.828642681241035461e-02 -2.256919890642166138e-01 4.889324307441711426e-01 -6.295117139816284180e-01
9.640740603208541870e-02 -4.721209406852722168e-01 2.153778672218322754e-01 7.030195593833923340e-01 2.077738791704177856e-01 -3.918484598398208618e-02 1.780606210231781006e-01 -3.882942199707031250e-01
-3.830707073211669922e-01 -2.941221296787261963e-01 1.992975473403930664e-01 2.493383130058646202e-03 1.213920786976814270e-01 -4.883819818496704102e-01 6.040012836456298828e-01 -3.300802111625671387e-01
-6.367423534393310547e-01 1.560415923595428467e-01 -2.588727511465549469e-03 4.869347438216209412e-02 -1.859622821211814880e-02 -2.216412574052810669e-01 3.397441506385803223e-01 -6.347720623016357422e-01
-2.999142743647098541e-02 -1.523582488298416138e-01 -1.029952391982078552e-01 4.727520048618316650e-01 -4.507516697049140930e-02 8.132404647767543793e-03 8.555810451507568359e-01 -8.756792545318603516e-02
-4.106062054634094238e-01 2.952655255794525146e-01 7.295829057693481445e-02 -2.195001989603042603e-01 -1.017092838883399963e-01 5.555226281285285950e-02 6.831892132759094238e-01 -4.588454961776733398e-01
-2.731208801269531250e-01 -2.139545045793056488e-02 2.517942488193511963e-01 -1.320747286081314087e-01 6.555530428886413574e-01 -3.229445815086364746e-01 5.053909420967102051e-01 -2.337523549795150757e-01
-1.501459032297134399e-01 2.985860109329223633e-01 4.887618720531463623e-01 4.120557382702827454e-02 5.529330968856811523e-01 -2.261777669191360474e-01 5.373490452766418457e-01 -4.562050104141235352e-02
-5.540058761835098267e-02 1.807516813278198242e-02 6.876295804977416992e-01 -3.545294106006622314e-01 3.773051798343658447e-01 9.499908983707427979e-02 4.568767249584197998e-01 -1.948286443948745728e-01
-6.871656328439712524e-02 -1.637636274099349976e-01 5.793423056602478027e-01 7.051960378885269165e-02 5.954039096832275391e-01 4.057251513004302979e-01 3.219678699970245361e-01 7.118263095617294312e-02
-2.055497914552688599e-01 1.366059035062789917e-01 1.523812413215637207e-01 2.783862408250570297e-03 4.668058753013610840e-01 6.756009459495544434e-01 4.625031352043151855e-01 -1.661537140607833862e-01
-6.605349779129028320e-01 3.057299414649605751e-03 5.501059293746948242e-01 -2.742335014045238495e-02 3.687905371189117432e-01 -5.832109227776527405e-02 -3.049139492213726044e-02 -3.463785648345947266e-01
1.771908998489379883e-01 -5.129295587539672852e-01 5.698261260986328125e-01 3.327239453792572021e-01 -1.434799730777740479e-01 1.112163141369819641e-01 1.795994117856025696e-02 -4.866430461406707764e-01
-5.339293479919433594e-01 2.933675050735473633e-01 3.797122240066528320e-01 1.158261895179748535e-01 1.281215101480484009e-01 4.805637001991271973e-01 4.634410440921783447e-01 -9.551750123500823975e-02
-6.304186582565307617e-01 -5.475759506225585938e-02 3.431637883186340332e-01 1.105066910386085510e-01 -1.652759313583374023e-01 6.239930987358093262e-01 1.991118341684341431e-01 -1.152028292417526245e-01
-4.488856792449951172e-01 -4.066814109683036804e-02 -1.582644134759902954e-01 2.276798933744430542e-01 2.352611422538757324e-01 6.874973773956298828e-01 7.957586646080017090e-02 -4.308470189571380615e-01
-3.720810115337371826e-01 -2.752515077590942383e-01 4.443354308605194092e-01 -2.984564602375030518e-01 9.526568651199340820e-02 -3.943140208721160889e-01 4.268550872802734375e-01 -3.905352354049682617e-01
-6.151205301284790039e-01 -4.420703351497650146e-01 2.108309268951416016e-01 -1.132321059703826904e-01 4.212782382965087891e-01 2.473663836717605591e-01 9.917858988046646118e-02 -3.470265865325927734e-01
-3.238976597785949707e-01 -4.858075082302093506e-01 -1.940558552742004395e-01 4.974768459796905518e-01 -1.748391091823577881e-01 3.726752102375030518e-01 3.696770668029785156e-01 -2.604302763938903809e-01
-4.587644040584564209e-01 -1.949043124914169312e-01 6.495603322982788086e-01 -9.261101484298706055e-02 2.416876703500747681e-01 -1.940424591302871704e-01 -1.456215530633926392e-01 -4.514101147651672363e-01
4.477619193494319916e-03 3.179142177104949951e-01 5.860067605972290039e-01 3.725952506065368652e-01 -3.949629962444305420e-01 -1.004315167665481567e-01 4.106791317462921143e-01 -2.862508296966552734e-01
1.427236795425415039e-01 -3.263844251632690430e-01 6.165100336074829102e-01 -3.981378972530364990e-01 -4.754660278558731079e-02 -5.543317645788192749e-02 3.753834962844848633e-01 -4.338878989219665527e-01
1.751469820737838745e-01 -4.039548635482788086e-01 5.364207625389099121e-01 -3.105660378932952881e-01 -6.857623159885406494e-02 1.785853207111358643e-01 5.438516736030578613e-01 -2.992917001247406006e-01
1.389125734567642212e-01 8.503600955009460449e-02 -1.401170939207077026e-01 -3.583486005663871765e-02 -2.053216993808746338e-01 1.943198740482330322e-01 3.503841757774353027e-01 -8.659498691558837891e-01
-5.714077353477478027e-01 -3.550554513931274414e-01 2.151371091604232788e-01 3.664224445819854736e-01 -2.026848942041397095e-01 4.838239252567291260e-01 2.976297438144683838e-01 5.594084039330482483e-02
-5.993795394897460938e-02 4.325242340564727783e-01 3.341178894042968750e-01 4.318007230758666992e-01 -1.846854984760284424e-01 -9.982449561357498169e-02 6.346518993377685547e-01 -2.537457048892974854e-01
-5.666075348854064941e-01 2.701300084590911865e-01 1.283773332834243774e-01 5.947066545486450195e-01 1.588207185268402100e-01 1.756284534931182861e-01 4.231405854225158691e-01 -2.667599916458129883e-02
-7.544810324907302856e-02 -7.646539062261581421e-02 4.821884632110595703e-01 -3.230558633804321289e-01 4.278280735015869141e-01 4.420324563980102539e-01 1.438053250312805176e-01 -5.024744272232055664e-01
-3.665513396263122559e-01 2.913731038570404053e-01 5.515526533126831055e-01 -2.362733036279678345e-01 3.717817664146423340e-01 2.624262273311614990e-01 4.534851908683776855e-01 -8.926594257354736328e-02
-1.311159729957580566e-01 -2.312476933002471924e-01 3.242219686508178711e-01 4.478164315223693848e-01 6.156447529792785645e-01 -1.650015711784362793e-01 1.188061665743589401e-02 -4.661423563957214355e-01
2.289965897798538208e-01 8.208383619785308838e-02 4.745226204395294189e-01 6.801192760467529297e-01 2.892904449254274368e-03 -1.518747955560684204e-01 2.696856260299682617e-01 -3.965906798839569092e-01
-5.971710681915283203e-01 1.257741730660200119e-02 1.811737865209579468e-01 5.292354226112365723e-01 2.161139100790023804e-01 -2.564309723675251007e-02 5.283626914024353027e-01 6.151879951357841492e-02
-1.669927686452865601e-01 1.504480838775634766e-01 6.308851242065429688e-01 -1.461308598518371582e-01 4.976391792297363281e-01 -1.291177421808242798e-01 5.016911029815673828e-01 -1.187368854880332947e-01
1.571754515171051025e-01 -3.381364792585372925e-02 -2.109101861715316772e-01 5.697218775749206543e-01 -6.487198173999786377e-02 4.690696299076080322e-02 6.312987804412841797e-01 -4.473696053028106689e-01
1.653636097908020020e-01 -2.455482259392738342e-02 2.144921720027923584e-01 -1.188380569219589233e-01 6.720777153968811035e-01 3.545151352882385254e-01 1.888845264911651611e-01 -5.466954708099365234e-01
-2.934783399105072021e-01 -8.804100006818771362e-02 -1.505952514708042145e-02 -1.720159202814102173e-01 3.409131765365600586e-01 -2.404115051031112671e-01 4.868269562721252441e-01 -6.821166276931762695e-01
-3.874512910842895508e-01 -3.726753294467926025e-01 -4.231404885649681091e-02 6.041458994150161743e-02 2.116694450378417969e-01 2.877837419509887695e-01 7.599821686744689941e-01 1.891419291496276855e-02
-3.971609771251678467e-01 -3.276093006134033203e-01 3.444717228412628174e-01 5.760698318481445312e-01 4.990990459918975830e-01 -3.706064075231552124e-02 1.712802052497863770e-01 -6.788185238838195801e-02
-3.360414803028106689e-01 -1.861593574285507202e-01 2.563812732696533203e-01 1.923937909305095673e-02 1.797931194305419922e-01 5.124109387397766113e-01 6.872043013572692871e-01 1.384884715080261230e-01
-2.502651214599609375e-01 -3.741970956325531006e-01 2.802139222621917725e-01 6.616494059562683105e-01 3.539189696311950684e-01 1.293813139200210571e-01 -7.760839909315109253e-02 -3.647231459617614746e-01
-3.644622266292572021e-01 -2.887518703937530518e-02 3.967285454273223877e-01 7.103439569473266602e-01 2.782668173313140869e-01 -4.761970415711402893e-02 -7.606856524944305420e-02 -3.447680175304412842e-01
-6.043431162834167480e-01 -3.913244605064392090e-02 1.391170769929885864e-01 -1.922279596328735352e-02 5.737763643264770508e-02 5.473299026489257812e-01 5.550459027290344238e-01 -5.076174437999725342e-02
-1.648027747869491577e-01 1.996005773544311523e-01 3.509490489959716797e-01 -1.931772679090499878e-01 5.967702865600585938e-01 3.843410015106201172e-01 1.064262241125106812e-01 -5.072846412658691406e-01
-3.242356777191162109e-01 -2.132127434015274048e-01 3.174310326576232910e-01 5.899655818939208984e-01 3.935217261314392090e-01 4.721609130501747131e-02 -1.853387504816055298e-01 -4.573295712471008301e-01
-3.851108625531196594e-02 1.598456948995590210e-01 6.061031818389892578e-01 -1.499465405941009521e-01 5.471586585044860840e-01 -1.557525843381881714e-01 4.861157834529876709e-01 -1.522204428911209106e-01
-1.624637097120285034e-01 4.081718325614929199e-01 -8.343438617885112762e-03 -7.695680111646652222e-02 8.529377728700637817e-02 8.077181130647659302e-02 3.031746745109558105e-01 -8.338438272476196289e-01
-2.536706030368804932e-01 2.948702275753021240e-01 4.141418039798736572e-01 -3.665525093674659729e-02 6.099429130554199219e-01 -2.444147169589996338e-01 4.344317018985748291e-01 -2.352568507194519043e-01
-7.257832586765289307e-02 -3.612374365329742432e-01 1.704881638288497925e-01 7.605840563774108887e-01 3.199017643928527832e-01 1.478393226861953735e-01 2.194539643824100494e-02 -3.633322417736053467e-01
-2.714573740959167480e-01 1.323282271623611450e-01 1.054916754364967346e-01 7.744693756103515625e-02 1.616972535848617554e-01 2.398900091648101807e-01 8.977878093719482422e-01 4.424375295639038086e-02
1.403940469026565552e-01 -3.346795737743377686e-01 4.412791132926940918e-01 -4.634301662445068359e-01 -4.330106824636459351e-02 2.579095363616943359e-01 3.973724842071533203e-01 -4.821691513061523438e-01
-1.355199068784713745e-01 -4.958996176719665527e-01 -5.271556787192821503e-03 3.306795358657836914e-01 1.330532580614089966e-01 9.639067202806472778e-02 7.732115983963012695e-01 3.861006349325180054e-02
-1.664941310882568359e-01 9.448000043630599976e-02 8.522931933403015137e-01 -1.956002414226531982e-01 3.091802597045898438e-01 8.878304809331893921e-02 1.542243361473083496e-01 -2.672641873359680176e-01
-1.817245036363601685e-01 -1.753550469875335693e-01 3.714817762374877930e-01 6.529392004013061523e-01 -9.775423258543014526e-02 -3.807715475559234619e-01 3.629699945449829102e-01 -2.925890684127807617e-01
1.958218403160572052e-02 -1.426250338554382324e-01 5.225753188133239746e-01 -4.656021595001220703e-01 -1.316822916269302368e-01 2.101122736930847168e-01 5.241382718086242676e-01 -3.914027214050292969e-01
-4.440040886402130127e-01 -4.723186045885086060e-02 6.275682151317596436e-02 3.703904151916503906e-02 5.648182034492492676e-01 3.354143798351287842e-01 6.029915213584899902e-01 -1.407273113727569580e-02
-4.107443690299987793e-01 2.307414263486862183e-01 7.171303033828735352e-01 -1.867937445640563965e-01 -7.051132619380950928e-02 -2.093073353171348572e-02 8.672288805246353149e-02 -4.647031426429748535e-01
1.379702538251876831e-01 -3.249764740467071533e-01 -1.373222917318344116e-01 1.979295909404754639e-01 -1.941709369421005249e-01 1.125580817461013794e-01 8.402472138404846191e-01 -2.468479573726654053e-01
-6.710451841354370117e-01 1.212095022201538086e-01 5.917171835899353027e-01 -2.204055935144424438e-01 1.141658127307891846e-01 7.273551821708679199e-02 2.418216913938522339e-01 -2.439198195934295654e-01
2.802359461784362793e-01 -3.826846480369567871e-01 1.945263594388961792e-01 5.835254788398742676e-01 -7.408019900321960449e-02 1.164465323090553284e-01 2.375366240739822388e-01 -5.667508840560913086e-01
-1.900441348552703857e-01 -5.637909770011901855e-01 4.815925061702728271e-01 -3.748485147953033447e-01 5.737118795514106750e-02 3.086170852184295654e-01 3.951272368431091309e-01 -1.375449448823928833e-01
1.292076893150806427e-02 -3.407256603240966797e-01 7.601857781410217285e-01 -2.451228201389312744e-01 1.087052598595619202e-01 1.127487234771251678e-02 4.656972289085388184e-01 -1.302068382501602173e-01
-1.708666831254959106e-01 3.222916424274444580e-01 5.603228807449340820e-01 4.586652517318725586e-01 -3.506028652191162109e-01 -1.110385656356811523e-01 3.638960719108581543e-01 -2.737241089344024658e-01
-2.663337066769599915e-02 -3.241231143474578857e-01 5.609813332557678223e-01 -4.362401068210601807e-01 -1.417906284332275391e-01 5.735430121421813965e-02 4.539112746715545654e-01 -3.997496366500854492e-01
-2.596425712108612061e-01 -5.750468932092189789e-03 9.811488911509513855e-03 6.455158442258834839e-02 5.010021924972534180e-01 5.673719644546508789e-01 5.905681252479553223e-01 -8.127047866582870483e-02
-2.703451737761497498e-02 3.977935016155242920e-02 2.568703591823577881e-01 7.418102622032165527e-01 2.465062588453292847e-01 -1.773583739995956421e-01 1.395215243101119995e-01 -5.193595290184020996e-01
-1.003580167889595032e-01 -5.143744945526123047e-01 -1.549665331840515137e-01 1.069343835115432739e-01 -1.122226715087890625e-01 1.671725511550903320e-01 7.774274349212646484e-01 -2.120459973812103271e-01
-1.904207915067672729e-01 -4.203426539897918701e-01 5.153247117996215820e-01 3.429945707321166992e-01 -9.734617918729782104e-02 6.030248403549194336e-01 1.408475488424301147e-01 1.043740212917327881e-01
-1.005792096257209778e-01 -3.208414465188980103e-02 3.160966932773590088e-01 -1.793369352817535400e-01 8.387053012847900391e-02 -5.020185708999633789e-01 5.434313416481018066e-01 -5.499100089073181152e-01
3.386174328625202179e-03 -3.928553760051727295e-01 7.413445115089416504e-01 -3.374197781085968018e-01 5.545142665505409241e-02 2.249988168478012085e-01 2.618626058101654053e-01 -2.448223084211349487e-01
-3.378297388553619385e-01 -4.281513765454292297e-02 6.513409018516540527e-01 2.823800742626190186e-01 1.270635724067687988e-01 1.934488117694854736e-01 4.670236110687255859e-01 3.292043507099151611e-01
-3.371009826660156250e-01 1.772831976413726807e-01 3.565820753574371338e-01 4.233897477388381958e-02 1.028944700956344604e-01 7.751747369766235352e-01 3.137701153755187988e-01 -1.267087608575820923e-01
-7.110381871461868286e-02 3.939630985260009766e-01 -1.918519102036952972e-02 3.339790999889373779e-01 2.542981505393981934e-02 -1.647519469261169434e-01 6.888709068298339844e-01 -4.748623073101043701e-01
-1.920707076787948608e-01 -3.674814999103546143e-01 -1.323113590478897095e-01 3.363211750984191895e-01 2.142927795648574829e-01 8.267711848020553589e-02 8.028342127799987793e-01 -1.217854674905538559e-02
-1.516668051481246948e-01 7.553371787071228027e-02 1.558517962694168091e-01 1.609858154552057385e-04 6.057367920875549316e-01 5.146020650863647461e-01 -3.328776732087135315e-02 -5.605013370513916016e-01
1.982140392065048218e-01 4.089511036872863770e-01 1.398501396179199219e-01 1.421088725328445435e-01 2.565145492553710938e-01 5.828313231468200684e-01 3.178974986076354980e-01 -4.971582889556884766e-01
-4.173701405525207520e-01 1.825549639761447906e-02 7.435215264558792114e-02 3.883083164691925049e-01 6.302050948143005371e-01 -5.203484743833541870e-02 4.993026144802570343e-03 -5.189087986946105957e-01
-2.359180450439453125e-01 2.757916450500488281e-01 -7.781185954809188843e-02 -1.383893340826034546e-01 -1.832029968500137329e-02 8.778022229671478271e-02 2.640920877456665039e-01 -8.748084902763366699e-01
-1.277215629816055298e-01 4.394104182720184326e-01 1.527208089828491211e-01 5.596137046813964844e-01 4.773310944437980652e-02 -1.274059712886810303e-01 4.939858615398406982e-01 -4.377004504203796387e-01
-3.428049683570861816e-01 -4.152552187442779541e-01 9.618919342756271362e-02 -9.929675608873367310e-02 -1.497820317745208740e-01 -3.445594012737274170e-01 3.979139328002929688e-01 -6.256550550460815430e-01
-5.625620484352111816e-01 1.148579716682434082e-01 4.378316998481750488e-01 -1.935729086399078369e-01 -1.666955947875976562e-01 -2.246699184179306030e-01 4.377307891845703125e-01 -4.138747453689575195e-01
-4.092800021171569824e-01 -1.919835209846496582e-01 3.981336951255798340e-01 -3.513015210628509521e-01 -5.853109061717987061e-02 -3.598080277442932129e-01 3.673370182514190674e-01 -4.958679378032684326e-01
9.109825640916824341e-02 -1.420735418796539307e-01 5.794105529785156250e-01 7.037240862846374512e-01 2.333943098783493042e-01 -3.629783866927027702e-03 2.311079502105712891e-01 -1.807627081871032715e-01
-5.882973074913024902e-01 -4.459680616855621338e-01 6.860858201980590820e-02 2.120228856801986694e-01 -2.189457416534423828e-01 -2.433542311191558838e-01 3.955142498016357422e-01 -3.765207529067993164e-01
-5.017236247658729553e-02 2.121216356754302979e-01 2.676284313201904297e-01 5.751586519181728363e-03 2.882035672664642334e-01 7.226240634918212891e-01 4.894063174724578857e-01 -1.899044215679168701e-01
4.041773974895477295e-01 -3.158310055732727051e-02 5.973532795906066895e-01 4.199048504233360291e-02 1.894555427134037018e-02 5.588595867156982422e-01 2.939321696758270264e-01 -2.792311906814575195e-01
-5.784018039703369141e-01 -3.437651991844177246e-01 -7.460600882768630981e-02 1.880589127540588379e-01 2.619624733924865723e-01 5.713310241699218750e-01 4.505269601941108704e-02 -3.305624425411224365e-01
-2.936830818653106689e-01 3.185503780841827393e-01 3.183480501174926758e-01 1.920740120112895966e-02 2.922410145401954651e-02 -4.065295457839965820e-01 5.164030194282531738e-01 -5.270379781723022461e-01
3.537186384201049805e-01 -2.559631168842315674e-01 1.965744197368621826e-01 -3.604822158813476562e-01 2.388381585478782654e-02 -8.306965231895446777e-02 6.701638102531433105e-01 -4.291696548461914062e-01
3.774891197681427002e-01 2.649219632148742676e-01 3.299684822559356689e-01 -1.038025133311748505e-02 -6.004430353641510010e-03 5.300619006156921387e-01 3.262082040309906006e-01 -5.393680930137634277e-01
-4.091164767742156982e-01 -6.914427876472473145e-01 -1.179304346442222595e-01 -3.807198628783226013e-02 -1.140522398054599762e-02 2.892100214958190918e-01 4.333024322986602783e-01 -2.600962817668914795e-01
-5.227866172790527344e-01 -8.840495347976684570e-02 5.003592371940612793e-01 -2.565748989582061768e-01 3.579239547252655029e-01 -1.140175461769104004e-01 8.498457074165344238e-02 -5.043381452560424805e-01
-7.097981125116348267e-02 1.904426366090774536e-01 -3.379966914653778076e-01 2.472624741494655609e-02 -1.597945019602775574e-02 2.901651561260223389e-01 5.272143483161926270e-01 -6.938544511795043945e-01
-1.166438087821006775e-01 -4.364660084247589111e-01 -2.006421983242034912e-01 3.858003318309783936e-01 2.480312734842300415e-01 1.915622204542160034e-01 7.037698626518249512e-01 -1.152604445815086365e-01
-3.045597970485687256e-01 -7.064396142959594727e-02 2.627706229686737061e-01 -3.205915689468383789e-01 2.967749536037445068e-01 -1.905390322208404541e-01 2.977290749549865723e-01 -7.193069458007812500e-01
-8.970396965742111206e-02 -4.709993004798889160e-01 -4.438670724630355835e-02 2.559131942689418793e-02 -2.349816262722015381e-03 2.112192064523696899e-01 8.500743508338928223e-01 -1.556654553860425949e-02
-3.736142516136169434e-01 3.348609209060668945e-01 4.589783549308776855e-01 -1.049303561449050903e-01 1.414285153150558472e-01 -1.955918520689010620e-01 1.143091917037963867e-01 -6.747475862503051758e-01
1.508761197328567505e-01 -5.538146495819091797e-01 -8.855429477989673615e-03 2.544898912310600281e-02 2.599340677261352539e-01 2.293360680341720581e-01 6.757231950759887695e-01 -3.050197958946228027e-01
-3.099199235439300537e-01 3.475337028503417969e-01 2.076353877782821655e-01 -1.621197015047073364e-01 4.641075730323791504e-01 -1.415233761072158813e-01 3.197181224822998047e-01 -6.132946610450744629e-01
-2.966317534446716309e-01 -1.109268888831138611e-02 2.864197790622711182e-01 -5.553260073065757751e-02 9.298776090145111084e-02 -5.234452486038208008e-01 4.516347646713256836e-01 -5.832245349884033203e-01
-1.850171536207199097e-01 -4.781991541385650635e-01 2.115099430084228516e-01 5.354435443878173828e-01 -1.715487986803054810e-01 5.176974534988403320e-01 3.213223218917846680e-01 7.049938291311264038e-02
-5.944985747337341309e-01 -4.237977862358093262e-01 9.173456579446792603e-02 -2.399616688489913940e-01 2.187906056642532349e-01 3.525441586971282959e-01 8.621620386838912964e-02 -4.705105423927307129e-01
-6.701008677482604980e-01 -2.361842244863510132e-01 4.945283234119415283e-01 -2.291013896465301514e-01 1.921308785676956177e-01 1.769380122423171997e-01 2.860299050807952881e-01 -2.193208336830139160e-01
-2.942799627780914307e-01 2.856340408325195312e-01 1.144783049821853638e-01 1.244108453392982483e-01 2.835653126239776611e-01 9.936323761940002441e-02 8.440566062927246094e-01 -2.270210720598697662e-02
-5.463192462921142578e-01 -1.110522225499153137e-01 6.066298484802246094e-01 -3.566538095474243164e-01 1.930622756481170654e-01 1.589747071266174316e-01 1.868091374635696411e-01 -3.107367455959320068e-01
-1.236437633633613586e-01 -4.830775782465934753e-02 3.167814016342163086e-01 -3.298309743404388428e-01 2.278245054185390472e-02 2.897091209888458252e-01 7.480441331863403320e-01 -3.594705760478973389e-01
-7.910085842013359070e-03 -3.873635828495025635e-01 2.908103764057159424e-01 4.537873566150665283e-01 3.699046373367309570e-01 1.783462166786193848e-01 -4.694389924407005310e-02 -6.233400106430053711e-01
-5.590111017227172852e-01 2.156853675842285156e-01 1.876132041215896606e-01 6.370028257369995117e-01 1.727023124694824219e-01 1.493135541677474976e-01 3.844684362411499023e-01 -8.860760368406772614e-03
-6.192871928215026855e-01 -2.591391205787658691e-01 -2.255568802356719971e-01 -1.305503845214843750e-01 -8.224955946207046509e-02 3.683053255081176758e-01 3.770274221897125244e-01 -4.436751604080200195e-01
-3.740402460098266602e-01 -4.803190827369689941e-01 1.209131628274917603e-01 6.857455968856811523e-01 2.150789499282836914e-01 -4.100853577256202698e-02 2.178195118904113770e-01 -2.216629385948181152e-01
-3.049078285694122314e-01 -4.853645861148834229e-01 -1.905721127986907959e-01 3.267703652381896973e-01 -2.223412394523620605e-01 2.602040469646453857e-01 6.169269084930419922e-01 -1.749721765518188477e-01
-4.883069097995758057e-01 -4.046538174152374268e-01 2.005189843475818634e-02 -5.406085401773452759e-02 -1.965473741292953491e-01 3.065904080867767334e-01 6.787104010581970215e-01 -3.479268774390220642e-02
2.486326396465301514e-01 -2.456681877374649048e-01 4.276590645313262939e-01 4.102587699890136719e-01 -4.088964462280273438e-01 4.342555254697799683e-02 3.239543139934539795e-01 -5.025892853736877441e-01
3.663574159145355225e-01 -1.010456308722496033e-01 1.711902767419815063e-01 -1.188464835286140442e-01 3.122375905513763428e-02 -3.451634645462036133e-01 7.231796383857727051e-01 -4.111446440219879150e-01
1.826697438955307007e-01 -1.191648095846176147e-01 5.829600095748901367e-01 -2.148025035858154297e-01 2.465547770261764526e-01 4.010930359363555908e-01 5.184766650199890137e-01 -2.756200134754180908e-01
-4.384756088256835938e-01 2.536312937736511230e-01 2.545396983623504639e-01 -3.055044710636138916e-01 4.831908736377954483e-03 1.409986987709999084e-02 5.304594039916992188e-01 -5.510696172714233398e-01
-2.652758061885833740e-01 1.168702989816665649e-01 2.640745341777801514e-01 -3.043519146740436554e-02 3.026340603828430176e-01 -5.354678630828857422e-01 4.384812116622924805e-01 -5.241463780403137207e-01
-4.638614654541015625e-01 2.278300561010837555e-02 -6.596780149266123772e-04 -1.193521469831466675e-01 -3.398058116436004639e-01 -8.658372797071933746e-03 7.335398197174072266e-01 -3.412399590015411377e-01
-8.701106905937194824e-02 4.158788546919822693e-02 3.193033039569854736e-01 1.368376910686492920e-01 3.739924132823944092e-01 7.647843360900878906e-01 3.782266974449157715e-01 -4.689810797572135925e-02
-5.177480578422546387e-01 -2.397439628839492798e-01 1.463671177625656128e-01 4.928689897060394287e-01 4.610866773873567581e-03 -2.584138810634613037e-01 5.837481021881103516e-01 -5.055493861436843872e-02
-7.710608094930648804e-02 -1.063292324542999268e-01 1.918408870697021484e-01 -1.273020505905151367e-01 4.602617919445037842e-01 6.973106861114501953e-01 3.474153280258178711e-01 -3.331055939197540283e-01
-1.306814551353454590e-01 1.939319968223571777e-01 2.163233608007431030e-01 -2.095038294792175293e-01 2.765239775180816650e-01 6.466440558433532715e-01 2.337211966514587402e-01 -5.526170730590820312e-01
-6.726956963539123535e-01 -1.802110970020294189e-01 1.680720001459121704e-01 3.225766122341156006e-01 1.404677927494049072e-01 -3.217433691024780273e-01 4.899599254131317139e-01 -1.392472535371780396e-01
-3.558972775936126709e-01 -3.653586506843566895e-01 -7.911266386508941650e-02 1.268880218267440796e-01 4.780237749218940735e-02 4.679385423660278320e-01 7.042792439460754395e-01 1.516528613865375519e-02
2.828981280326843262e-01 -3.593920171260833740e-01 4.189856648445129395e-01 -2.830498218536376953e-01 1.383423805236816406e-02 -7.592964172363281250e-02 7.128444314002990723e-01 -1.450374275445938110e-01
-6.867946982383728027e-01 1.570942997932434082e-01 4.316218793392181396e-01 -1.512302905321121216e-01 6.925279647111892700e-02 3.789688944816589355e-01 3.221732676029205322e-01 -2.055660933256149292e-01
-2.452048063278198242e-01 3.281941413879394531e-01 -1.071923412382602692e-02 2.680036425590515137e-01 6.399511545896530151e-02 1.488908082246780396e-01 8.475472331047058105e-01 -1.249888315796852112e-01
2.317298501729965210e-01 -4.458263516426086426e-01 4.726732075214385986e-01 4.686077237129211426e-01 -2.558043897151947021e-01 1.132184523157775402e-03 1.638935655355453491e-01 -4.606829881668090820e-01
3.049332201480865479e-01 3.272376060485839844e-01 3.467390835285186768e-01 1.770795136690139771e-01 4.798910021781921387e-02 5.959355235099792480e-01 2.849732637405395508e-01 -4.579236805438995361e-01
-2.648767232894897461e-01 4.287605285644531250e-01 7.034398149698972702e-03 -1.883361935615539551e-01 4.589469358325004578e-02 -2.502585016191005707e-02 6.856244802474975586e-01 -4.875153601169586182e-01
-1.021083593368530273e-01 2.597826719284057617e-01 5.360828042030334473e-01 4.581546410918235779e-02 6.000701189041137695e-01 -2.121852338314056396e-01 4.687713980674743652e-01 -8.803268522024154663e-02
-3.939483761787414551e-01 1.160120144486427307e-01 1.184270307421684265e-01 -1.562442630529403687e-01 2.096927464008331299e-01 1.600655168294906616e-01 3.546383380889892578e-01 -7.730126380920410156e-01
-7.002079486846923828e-01 -4.515380039811134338e-02 4.533563554286956787e-02 -5.590319633483886719e-03 -2.147081345319747925e-01 -1.055470705032348633e-01 4.463338851928710938e-01 -4.991290271282196045e-01
-1.601969748735427856e-01 -1.845192313194274902e-01 6.418249607086181641e-01 -4.579488337039947510e-01 -5.324350669980049133e-02 1.731752753257751465e-01 4.849702119827270508e-01 -2.249722331762313843e-01
8.675861358642578125e-02 -1.829987466335296631e-01 3.246897459030151367e-01 -3.612824976444244385e-01 1.208557635545730591e-01 3.634895980358123779e-01 7.167972922325134277e-01 -2.500137090682983398e-01
-5.787073969841003418e-01 3.833508118987083435e-02 3.238929063081741333e-02 -1.534411162137985229e-01 -3.337976634502410889e-01 4.333086311817169189e-03 5.636408925056457520e-01 -4.581530988216400146e-01
-3.494749963283538818e-01 6.823517382144927979e-02 3.985259234905242920e-01 3.203788697719573975e-01 2.672338485717773438e-01 4.030460491776466370e-02 6.902784705162048340e-01 2.494450062513351440e-01
9.564207866787910461e-03 2.750504612922668457e-01 2.884948849678039551e-01 3.887275159358978271e-01 1.488768495619297028e-02 -3.591094911098480225e-01 2.526655197143554688e-01 -7.049086093902587891e-01
3.784554600715637207e-01 -1.923422962427139282e-01 2.825881838798522949e-01 1.021479368209838867e-01 4.852096438407897949e-01 2.265544384717941284e-01 5.167684555053710938e-01 -4.191429018974304199e-01
-2.329753637313842773e-01 2.615140974521636963e-01 5.596414580941200256e-02 2.944094538688659668e-01 2.497847229242324829e-01 3.184562623500823975e-01 7.894843220710754395e-01 -2.077489160001277924e-02
-4.387262165546417236e-01 -3.771736919879913330e-01 3.762600198388099670e-02 -1.892810314893722534e-02 -1.770822517573833466e-02 -3.247289359569549561e-01 4.398745298385620117e-01 -6.035173535346984863e-01
-5.017871856689453125e-01 1.199804544448852539e-01 9.332612156867980957e-02 5.464366078376770020e-01 -8.298613876104354858e-02 -2.729206979274749756e-01 5.054435133934020996e-01 -2.994430363178253174e-01
-2.520673573017120361e-01 -1.291880458593368530e-01 -3.593115210533142090e-01 9.523331373929977417e-02 2.900352478027343750e-01 4.514548778533935547e-01 2.622621953487396240e-01 -6.518321037292480469e-01
2.434130012989044189e-02 -3.057230412960052490e-01 8.227686882019042969e-01 3.676242828369140625e-01 -6.219636648893356323e-02 -1.932569295167922974e-01 2.293810099363327026e-01 -3.563378006219863892e-03
9.853275865316390991e-02 -4.479800462722778320e-01 -1.829718798398971558e-01 5.892838537693023682e-02 -7.650314364582300186e-03 7.131934165954589844e-02 8.180732131004333496e-01 -2.797590792179107666e-01
-4.601766169071197510e-02 -3.869950771331787109e-01 -1.234728321433067322e-01 2.591415047645568848e-01 2.502330541610717773e-01 1.135223284363746643e-01 8.231232166290283203e-01 -1.126126497983932495e-01
-1.512344628572463989e-01 -4.667288064956665039e-01 -2.966058440506458282e-02 3.172136843204498291e-01 -2.349133342504501343e-01 2.855001091957092285e-01 7.218380570411682129e-01 -6.583311595022678375e-03
-4.793305397033691406e-01 1.792005002498626709e-01 4.704841226339340210e-02 2.426103055477142334e-01 1.595340855419635773e-02 -2.735510170459747314e-01 6.774049401283264160e-01 -3.782775104045867920e-01
-1.258501666598021984e-03 -6.051306724548339844e-01 -1.730241775512695312e-01 2.215406894683837891e-01 -8.840143680572509766e-02 4.270078539848327637e-01 4.875683486461639404e-01 -3.562644422054290771e-01
